# Supplementary material for: Improved bounds on Lorentz violation from composite pulse Ramsey spectroscopy in a trapped ion
Source: Nat Commun. 2022 Nov 27;13:7314. doi: 10.1038/s41467-022-34818-0 (PMC9701673; doi:10.1038/s41467-022-34818-0)
Supplement: Supplementary file 2 — Source Data [file 41467_2022_34818_MOESM2_ESM.zip]

Archive with 122 entries (84 files):
- Source_data_files/
- Source_data_files/data_validity.txt
- Source_data_files/raw_data/
- Source_data_files/raw_data/20220121/
- Source_data_files/raw_data/20220121/LLI_with_servo_467_12.txt
- Source_data_files/raw_data/20220124/
- Source_data_files/raw_data/20220124/LLI_with_servo_467_14.txt
- Source_data_files/raw_data/20220125/
- Source_data_files/raw_data/20220125/LLI_with_servo_467_00.txt
- Source_data_files/raw_data/20220126/
- Source_data_files/raw_data/20220126/LLI_with_servo_467_00.txt
- Source_data_files/raw_data/20220126/LLI_with_servo_467_01.txt
- Source_data_files/raw_data/20220127/
- Source_data_files/raw_data/20220127/LLI_with_servo_467_02.txt
- Source_data_files/raw_data/20220127/LLI_with_servo_467_03.txt
- Source_data_files/raw_data/20220131/
- Source_data_files/raw_data/20220131/LLI_with_servo_467_03.txt
- Source_data_files/raw_data/20220201/
- Source_data_files/raw_data/20220201/LLI_with_servo_467_05.txt
- Source_data_files/raw_data/20220201/LLI_with_servo_467_06.txt
- Source_data_files/raw_data/20220202/
- Source_data_files/raw_data/20220202/LLI_with_servo_467_11.txt
- Source_data_files/raw_data/20220203/
- Source_data_files/raw_data/20220203/LLI_with_servo_467_00.txt
- Source_data_files/raw_data/20220203_01/
- Source_data_files/raw_data/20220203_01/LLI_with_servo_467_01.txt
- Source_data_files/raw_data/20220203_02/
- Source_data_files/raw_data/20220203_02/LLI_with_servo_467_02.txt
- Source_data_files/raw_data/20220203_02/LLI_with_servo_467_03.txt
- Source_data_files/raw_data/20220204/
- Source_data_files/raw_data/20220204/LLI_with_servo_467_00.txt
- Source_data_files/raw_data/20220204/LLI_with_servo_467_01.txt
- Source_data_files/raw_data/20220204/LLI_with_servo_467_03.txt
- Source_data_files/raw_data/20220204/LLI_with_servo_467_05.txt
- Source_data_files/raw_data/20220206/
- Source_data_files/raw_data/20220206/LLI_with_servo_467_00.txt
- Source_data_files/raw_data/20220206/LLI_with_servo_467_01.txt
- Source_data_files/raw_data/20220207/
- Source_data_files/raw_data/20220207/LLI_with_servo_467_00.txt
- Source_data_files/raw_data/20220207/LLI_with_servo_467_01.txt
- Source_data_files/raw_data/20220207/LLI_with_servo_467_02.txt
- Source_data_files/raw_data/20220208/
- Source_data_files/raw_data/20220208/LLI_with_servo_467_00.txt
- Source_data_files/raw_data/20220208/LLI_with_servo_467_01.txt
- Source_data_files/raw_data/20220208/LLI_with_servo_467_02.txt
- Source_data_files/raw_data/20220208/LLI_with_servo_467_03.txt
- Source_data_files/raw_data/20220208/LLI_with_servo_467_04.txt
- Source_data_files/raw_data/20220209/
- Source_data_files/raw_data/20220209/LLI_with_servo_467_00.txt
- Source_data_files/raw_data/20220209/LLI_with_servo_467_01.txt
- Source_data_files/raw_data/20220209/LLI_with_servo_467_02.txt
- Source_data_files/raw_data/20220210/
- Source_data_files/raw_data/20220210/LLI_with_servo_467_00.txt
- Source_data_files/raw_data/20220210/LLI_with_servo_467_01.txt
- Source_data_files/raw_data/20220211/
- Source_data_files/raw_data/20220211/LLI_with_servo_467_00.txt
- Source_data_files/raw_data/20220213/
- Source_data_files/raw_data/20220213/LLI_with_servo_467_00.txt
- Source_data_files/raw_data/20220213/LLI_with_servo_467_01.txt
- Source_data_files/raw_data/20220214/
- Source_data_files/raw_data/20220214/LLI_with_servo_467_00.txt
- Source_data_files/raw_data/20220214/LLI_with_servo_467_01.txt
- Source_data_files/raw_data/20220214/LLI_with_servo_467_03.txt
- Source_data_files/raw_data/20220214/LLI_with_servo_467_04.txt
- Source_data_files/raw_data/20220214/LLI_with_servo_467_05.txt
- Source_data_files/raw_data/20220214/LLI_with_servo_467_06.txt
- Source_data_files/raw_data/20220215/
- Source_data_files/raw_data/20220215/LLI_with_servo_467_00.txt
- Source_data_files/raw_data/20220216/
- Source_data_files/raw_data/20220216/LLI_with_servo_467_00.txt
- Source_data_files/raw_data/20220217/
- Source_data_files/raw_data/20220217/LLI_with_servo_467_00.txt
- Source_data_files/raw_data/20220217/LLI_with_servo_467_01.txt
- Source_data_files/raw_data/20220217/LLI_with_servo_467_02.txt
- Source_data_files/raw_data/20220217/LLI_with_servo_467_03.txt
- Source_data_files/raw_data/20220217/LLI_with_servo_467_04.txt
- Source_data_files/raw_data/20220218/
- Source_data_files/raw_data/20220218/LLI_with_servo_467_00.txt
- Source_data_files/raw_data/20220218/LLI_with_servo_467_01.txt
- Source_data_files/raw_data/20220218/LLI_with_servo_467_02.txt
- Source_data_files/raw_data/20220218/LLI_with_servo_467_03.txt
- Source_data_files/raw_data/20220218/LLI_with_servo_467_04.txt
- Source_data_files/raw_data/20220218/LLI_with_servo_467_05.txt
- Source_data_files/raw_data/20220219/
- Source_data_files/raw_data/20220219/LLI_with_servo_467_00.txt
- Source_data_files/raw_data/20220219/LLI_with_servo_467_01.txt
- Source_data_files/raw_data/20220220/
- Source_data_files/raw_data/20220220/LLI_with_servo_467_00.txt
- Source_data_files/raw_data/20220220/LLI_with_servo_467_01.txt
- Source_data_files/raw_data/20220220/LLI_with_servo_467_02.txt
- Source_data_files/raw_data/20220221/
- Source_data_files/raw_data/20220221/LLI_with_servo_467_00.txt
- Source_data_files/raw_data/20220221/LLI_with_servo_467_02.txt
- Source_data_files/raw_data/20220222/
- Source_data_files/raw_data/20220222/LLI_with_servo_467_00.txt
- Source_data_files/raw_data/20220222/LLI_with_servo_467_01.txt
- Source_data_files/raw_data/20220222/LLI_with_servo_467_02.txt
- Source_data_files/raw_data/20220223/
- Source_data_files/raw_data/20220223/LLI_with_servo_467_00.txt
- Source_data_files/raw_data/20220224/
- Source_data_files/raw_data/20220224/LLI_with_servo_467_00.txt
- Source_data_files/raw_data/20220226/
- Source_data_files/raw_data/20220226/LLI_with_servo_467_00.txt
- Source_data_files/raw_data/20220226/LLI_with_servo_467_01.txt
- Source_data_files/raw_data/20220228/
- Source_data_files/raw_data/20220228/LLI_with_servo_467_00.txt
- Source_data_files/raw_data/20220301/
- Source_data_files/raw_data/20220301/LLI_with_servo_467_00.txt
- Source_data_files/raw_data/20220301/LLI_with_servo_467_01.txt
- Source_data_files/raw_data/20220302/
- Source_data_files/raw_data/20220302/LLI_with_servo_467_00.txt
- Source_data_files/raw_data/20220303/
- Source_data_files/raw_data/20220303/LLI_with_servo_467_00.txt
- Source_data_files/raw_data/20220303/LLI_with_servo_467_01.txt
- Source_data_files/raw_data/20220303/LLI_with_servo_467_02.txt
- Source_data_files/raw_data/20220304/
- Source_data_files/raw_data/20220304/LLI_with_servo_467_00.txt
- Source_data_files/raw_data/20220304/LLI_with_servo_467_01.txt
- Source_data_files/raw_data/20220304/LLI_with_servo_467_02.txt
- Source_data_files/raw_data/20220304/LLI_with_servo_467_03.txt
- Source_data_files/raw_data/20220304/LLI_with_servo_467_04.txt
- Source_data_files/ReadMe.txt
