# Supplementary material for: Improved bounds on Lorentz violation from composite pulse Ramsey spectroscopy in a trapped ion
Source: Nat Commun. 2022 Nov 27;13:7314. doi: 10.1038/s41467-022-34818-0 (PMC9701673; doi:10.1038/s41467-022-34818-0)
Supplement: Supplementary file 2 — Source Data [file 41467_2022_34818_MOESM2_ESM.zip › Source_data_files/data_validity.txt]

20220121: This data was considered to be invalid. It was taken with the wrong axial confinement and therefore a too low quadrupole shift.
20220124: This data was considered to be invalid. It was taken with a Ramsey dark time of 1 second, which is not ideal for the current quadrupole shift.
20220125: This data was considered to be invalid. It was taken with a Ramsey dark time of 1 second, which is not ideal for the current quadrupole shift.
20220126: This data was considered to be invalid. It was taken with a Ramsey dark time of 1 second, which is not ideal for the current quadrupole shift.
20220127: This data is valid and was taken with the desired settings. Data set _02 was taken with 20 averages per point, _03 was taken with 50 averages per point.
20220131: This data is valid. 
20220201: This data is valid.
20220202: Starting point 31 the data is valid and was taken with the desired settings. Before 31 construction work nearby.
20220203: _00, _01, _02 and _03 are valid. Removed last 4 points from _02 because there was no E3 excitation. (Be careful, due to adding the recooling, the LLI configuration needed to be reapplied, this was not done this day, so the number of quenching increased due to 638nm laser always on after a recooling sequence.)
20220204: data valid. _00 & _01 have the same repumping issue as yesterday, _03 fixed the problem. _05 between 7726 h and 7731 data was copied, which seems to interfere with the measurement--> correlation seen betweenn copying data and low population. after data point 309 this was not done again
20220204: data valid. 
20220206: data valid.
20220207: data valid.
20220208: data valid.
20220209: data valid.
20220210: data valid.
20220211: data valid.
20220213: data valid.
20220214: data valid. Bad construction work untill 14:00 
20220215: data valid.
20220216: data valid.
20220217: data valid. Bad storm-->lasers fluctuate more! (370 red detuned by 6MHz)
20220218: data valid. Bad storm-->lasers fluctuate more! (370 red detuned by 6MHz)
20220219: data valid. Bad storm-->lasers fluctuate more! (370 red detuned by 6MHz)
20220220: data valid. Bad storm-->lasers fluctuate more! (370 red detuned by 6MHz)
20220221: data _00 and _02 valid. During _01 there was trouble with the E3 laser due to bad construction--> excluded
20220222: data valid. Bad storm-->lasers fluctuate more! (370 red detuned by 6MHz)
20220223: data valid.
20220224: data valid.
20220226: data valid.
20220228: data valid.
20220301: data valid.
20220302: data valid.
20220303: data valid.
20220304: data valid.
