# Supplementary material for: Improved bounds on Lorentz violation from composite pulse Ramsey spectroscopy in a trapped ion
Source: Nat Commun. 2022 Nov 27;13:7314. doi: 10.1038/s41467-022-34818-0 (PMC9701673; doi:10.1038/s41467-022-34818-0)
Supplement: Supplementary file 2 — Source Data [file 41467_2022_34818_MOESM2_ESM.zip › Source_data_files/raw_data/20220121/LLI_with_servo_467_12.txt]

#
#1650 rf switch (1650 rf switch (digital out of Paul's box)): 1 
#370 H1 shutter (Inverted NI digital out at /Dev1/port0/line2): 1 
#370 H2 shutter (370 H2 shutter (digital out of Paul's box)): 1 
#370 V shutter (Inverted NI digital out at /Dev1/port0/line0): 1 
#370 cooling AOM rf attenuator control voltage (NI analog out at /Dev2/ao6): 5.12950647 V
#370 cooling rf switch (370 cooling rf switch (digital out of Paul's box)): 1 
#370 cooling shutter (370 cooling shutter (digital out of Paul's box)): 1 
#370 detuning AOM rf attenuator control voltage (NI analog out at /Dev2/ao10): 10 V
#370 detuning rf switch (370 detuning rf switch (digital out of Paul's box)): 1 
#370 pumping AOM rf attenuator control voltage (NI analog out at /Dev2/ao9): 10 V
#370 pumping rf switch (370 pumping rf switch (digital out of Paul's box)): 1 
#399 shutter (399 shutter (digital out of Paul's box)): 0 
#411 relock shutter (411 relock shutter (digital out of Paul's box)): 1 
#411 rf switch (411 rf switch (digital out of Paul's box)): 0 
#411 slave rf switch (411 slave rf switch (digital out of Paul's box)): 1 
#411 stab hold (411 stab hold (digital out of Paul's box)): 1 
#411IntstabSetpoint (Scaled version of 411 intensity stab set point voltage (factor: 1.000000, offset:0.000000)): 10 V
#467 detuning AOM rf attenuator control voltage (NI analog out at /Dev2/ao8): 10 V
#467 rf switch (467 rf switch (digital out of Paul's box)): 0 
#638 rf switch (638 rf switch (digital out of Paul's box)): 1 
#638 shutter (638 shutter (digital out of Paul's box)): 1 
#935 shutter (Inverted NI digital out at /Dev1/port0/line3): 1 
#Axial objective position (Scaled version of Axial obective actuator (factor: 0.000024, offset:0.000000)): 11.9739942 mm
#B field H1 (Scaled version of h1BCurrent (factor: 0.400000, offset:0.000000)): 0.12992 G
#B field H2 (Scaled version of h2BCurrent (factor: 1.470000, offset:0.000000)): 0.735 G
#B field V (Scaled version of vBCurrent (factor: 1.248000, offset:0.000000)): 0.3012672 G
#DDS0 frequency (Frequency of DDS channel #0 of Paul's box): 85 MHz
#DDS0 power (Power of DDS channel #0 of Paul's box): -2 dBm
#DDS1 frequency (Frequency of DDS channel #1 of Paul's box): 85 MHz
#DDS1 power (Power of DDS channel #0 of Paul's box): -13 dBm
#DDS10 frequency (Frequency of DDS channel #10 of Paul's box): 0 MHz
#DDS10 power (Power of DDS channel #10 of Paul's box): 0 dBm
#DDS11 frequency (Frequency of DDS channel #11 of Paul's box): 0 MHz
#DDS11 power (Power of DDS channel #11 of Paul's box): 0 dBm
#DDS2 frequency (Frequency of DDS channel #2 of Paul's box): 200 MHz
#DDS2 power (Power of DDS channel #2 of Paul's box): -50 dBm
#DDS3 frequency (Frequency of DDS channel #3 of Paul's box): 60 MHz
#DDS3 power (Power of DDS channel #3 of Paul's box): -3 dBm
#DDS4 frequency (Frequency of DDS channel #4 of Paul's box): 113 MHz
#DDS4 power (Power of DDS channel #4 of Paul's box): 10 dBm
#DDS5 frequency (Frequency of DDS channel #5 of Paul's box): 111 MHz
#DDS5 power (Power of DDS channel #5 of Paul's box): -50 dBm
#DDS6 power (Power of DDS channel #6 of Paul's box): 0 dBm
#DDS7 frequency (Frequency of DDS channel #7 of Paul's box): 0 MHz
#DDS7 power (Power of DDS channel #7 of Paul's box): 0 dBm
#DDS8 frequency (Frequency of DDS channel #8 of Paul's box): 0 MHz
#DDS8 power (Power of DDS channel #8 of Paul's box): 0 dBm
#DDS9 frequency (Frequency of DDS channel #9 of Paul's box): 0 MHz
#DDS9 power (Power of DDS channel #9 of Paul's box): 0 dBm
#DP370 power (DP370 setpoint): 0 mW
#Doppler_time (): 5000 us
#H1 power (H1 setpoint): 0 mW
#H1Flipmount (Thorlabs Flipmount): 1 
#H1seq power (H1seq setpoint): 0 mW
#H2 power (H2 setpoint): 0 mW
#In Oven Current (Scaled version of In oven control voltage (factor: 2.000000, offset:0.000000)): 0 A
#Objective focus position (Scaled version of Focus obective actuator (factor: 0.000024, offset:0.000000)): 24.5719768 mm
#Paul's box run number (to identify the raw data of CCD and PMT): 5162 
#SampleNHold (SampleNHold (digital out of Paul's box)): 1 
#Strobo Trigger (description): 0 
#U_ablation (NI analog out at /Dev2/ao0): 0 V
#Ue endseg 1 (Scaled version of Endseg 1 extra voltage (factor: -1.200000, offset:0.000000)): -9 V
#Ue endseg 2 (Scaled version of Endseg 2 extra voltage (factor: -1.200000, offset:0.000000)): 0 V
#Ue1 (Scaled version of Segment 3 extra compensation voltage (factor: 1.214280, offset:-0.000700)): -9 V
#Ue2 (Scaled version of Segment 3 extra compensation voltage (factor: 1.214280, offset:-0.000700)): -9 V
#Ue3 (Scaled version of Segment 3 extra compensation voltage (factor: 1.214280, offset:-0.000700)): -5 V
#Ue4 (Scaled version of Segment 3 extra compensation voltage (factor: 1.214280, offset:-0.000700)): 0 V
#Ue5 (Scaled version of Segment 3 extra compensation voltage (factor: 1.214280, offset:-0.000700)): 0 V
#Ue6 (Scaled version of Segment 6 extra voltage (factor: -1.200000, offset:0.000000)): 0 V
#Ue7 (Scaled version of Segment 7 extra voltage (factor: -1.200000, offset:0.000000)): 0 V
#Ue8 (Scaled version of Segment 8 extra voltage (factor: -1.200000, offset:0.000000)): 0 V
#Uec endseg 1 (Scaled version of Segment 0 extra compensation voltage (factor: 1.2, offset:0.0)): 0.240070636 V
#Uec endseg 2 (Scaled version of Endseg extra 2 compensation voltage (factor: -1.200000, offset:0.000000)): 0 V
#Uec1 (Scaled version of Segment 1 extra compensation voltage (factor: 1.2, offset:0.0)): 0.240070636 V
#Uec2 (Scaled version of Segment 2 extra compensation voltage (factor: 1.2, offset:0.0)): 0.240070636 V
#Uec3 (Scaled version of Segment 3 extra compensation voltage (factor: 1.2, offset:0.0)): 0.227429813 V
#Uec4 (Scaled version of Segment 4 extra compensation voltage (factor: 1.2, offset:0.0)): 0.227429813 V
#Uec5 (Scaled version of Segment 5 extra compensation voltage (factor: 1.2, offset:0.0)): 0 V
#Uec6 (Scaled version of Segment 6 extra compensation voltage (factor: 1.2, offset:0.0)): 0.408 V
#Uec7 (Scaled version of Segment 7 extra compensation voltage (factor: 1.2, offset:0.0)): 0.408 V
#Uec8 (Scaled version of Segment 8 extra compensation voltage (factor: 1.2, offset:0.0)): 0.408 V
#Uschwinden (U_schwinden to lower rf confinement): 0.5 V
#Ut endseg 1 (Scaled version of Endseg 1 voltage (factor: -1.199740, offset:-0.001200)): 11 V
#Ut endseg 2 (Scaled version of Endseg 2 voltage (factor: -1.197100, offset:-0.003000)): 0 V
#Ut1 (Scaled version of Segment 1 voltage (factor: -1.200900, offset:-0.003600)): 0 V
#Ut2 (Scaled version of Segment 2 voltage (factor: -1.201410, offset:-0.001400)): 11 V
#Ut3 (Scaled version of Segment 3 voltage (factor: -1.198560, offset:-0.003200)): 11 V
#Ut4 (Scaled version of Segment 4 voltage (factor: -1.198560, offset:-0.003200)): 0 V
#Ut5 (Scaled version of Segment 5 voltage (factor: -1.198560, offset:-0.003200)): 0 V
#Ut6 (Scaled version of Segment 6 voltage (factor: -1.198560, offset:-0.003200)): 0 V
#Ut7 (Scaled version of Segment 7 voltage (factor: -1.198560, offset:-0.003200)): 0 V
#Ut8 (Scaled version of Segment 8 voltage (factor: -1.198560, offset:-0.003200)): 0 V
#Utc endseg 1 (Scaled version of Segment 0 compensation voltage (factor: 0.25, offset:0.0)): 0.0523580157 V
#Utc endseg 2 (Scaled version of Endseg 2 compensation voltage (factor: -0.250000, offset:0.000000)): 0 V
#Utc1 (Scaled version of Segment 1 compensation voltage (factor: 0.25, offset:0.0)): 0.0523580157 V
#Utc2 (Scaled version of Segment 2 compensation voltage (factor: 0.25, offset:0.0)): 0.0523580157 V
#Utc3 (Scaled version of Segment 3 compensation voltage (factor: 0.25, offset:0.0)): 0.106663163 V
#Utc4 (Scaled version of Segment 4 compensation voltage (factor: 0.25, offset:0.0)): 0.106663163 V
#Utc5 (Scaled version of Segment 5 compensation voltage (factor: 0.25, offset:0.0)): 0 V
#Utc6 (Scaled version of Segment 6 compensation voltage (factor: 0.25, offset:0.0)): 0 V
#Utc7 (Scaled version of Segment 7 compensation voltage (factor: 1.2, offset:0.0)): 0 V
#Utc8 (Scaled version of Segment 8 compensation voltage (factor: 1.2, offset:0.0)): 0 V
#V power (V setpoint): 0 mW
#Vseq power (Vseq setpoint): 0.4 mW
#WP370H2sw0 (NI analog out at /Dev2/ao2): 5 V
#WP370H2sw1 (NI analog out at /Dev2/ao3): 5 V
#Yb Oven Current (Scaled version of Yb oven control voltage (factor: 3.510000, offset:0.000000)): 0 A
#awg_Pulselength (): 0 s
#awg_amplitude (): 0 Vpp
#awg_frequency (): 0 Hz
#awg_offset (): 0 V
#axial_secular_frequency_AOM (): 0.11 MHz
#carrier_frequency (): 221 MHz
#cooling370 frequency (Attenuation of transition cooling370): 85 MHz
#cooling370 power (Power of transition cooling370): -24 dBm
#cooling_chirp_dds_power (): 0 dBm
#cooling_chirp_freq_step (): 1 MHz
#cooling_chirp_start_freq (): 82 MHz
#cooling_chirp_stop_freq (): 112 MHz
#cooling_chirp_total_time (): 3 us
#detection370 frequency (Attenuation of transition detection370): 85 MHz
#detection370 power (Power of transition detection370): -2 dBm
#detection_time (): 2500 us
#detuning370 frequency (Attenuation of transition detuning370): 0 MHz
#detuning370 power (Power of transition detuning370): 0 dBm
#emm_pulse_buffer_time (): 0 us
#emm_pulse_wait_time (): 0 us
#feed_forward_waittime_ms (): 0 ms
#flop_sbc_max_pulsetime_factor (): 0 
#freqScaling_411 (): 1.68 MHz/G
#freqScaling_467 (): 1.6 MHz/G
#heating_rate_wait_time (): 5000 us
#intersequence_cooling_rf_frequency (): 85 MHz
#intersequence_cooling_rf_power (): -24 dBm
#load_attempt (): 1 
#mirrorH2H (Motorized mirror mount): 4.37709888 mm
#n_points_per_doppler_freq_scan (): 0 
#n_points_per_sb_flops (): 0 
#n_points_per_sb_scan (): 0 
#n_rabi_scan_points (): 0 
#n_rep (): 500 
#octupole467 frequency (Attenuation of transition octupole467): 111.04027 MHz
#octupole467 power (Power of transition octupole467): -6 dBm
#octupole4672 frequency (Attenuation of transition octupole4672): 112.38 MHz
#octupole4672 power (Power of transition octupole4672): -6 dBm
#offset370PD_H1 (): -0.0132263937 uW
#offset370PD_H2 (): -0.0299202343 uW
#offset370PD_V (): -0.0150179222 uW
#offset467BelowPD (): 0.0073186225 mW
#offset467PD (): 0.0073186225 mW
#picture_number (): 0 
#pulse_time_1650 (): 0 us
#pulse_time_411 (): 5 us
#pulse_time_467 (): 50000 us
#pulse_time_4672 (): 50000 us
#pulse_time_rfLLI (): 14.95 us
#pump_time (): 10 us
#pumping370 frequency (Attenuation of transition pumping370): 85 MHz
#pumping370 power (Power of transition pumping370): -13 dBm
#quench1650 frequency (Attenuation of transition quench1650): 60 MHz
#quench1650 power (Power of transition quench1650): -3.1 dBm
#radial_secular_frequency_AOM (): 0.31 MHz
#ramp_time (): 0 us
#reference 370 Det (): 0 mW
#reference 370 H1 (reference value 370 H1 chart): 3 uW
#reference 370 H2 (reference value 370 H2 chart): 5 uW
#reference 370 V (reference value 370 V chart): 40 uW
#reference 411 Fiber (reference value vertical 411 chart): 0.4 mW
#reference 411 SHG (reference value SHG 411 chart): 8 mW
#reference 411 V (): 0 uW
#reference 639 Fiber (reference value fiber639 chart): 11 mW
#reference SHG 467 (): 5.8 mW
#reference SHG 467 Below (): 0 mW
#rf_Amp (): 0.3 
#rf_Freq (): 3.51540784 MHz
#rf_phase (): 0.5 
#rf_switch_467 (): 0 
#sampling370 frequency (Attenuation of transition sampling370): 85 MHz
#sampling370 power (Power of transition sampling370): -5 dBm
#sampling411 frequency (Attenuation of transition sampling411): 220 MHz
#sampling411 power (Power of transition sampling411): -2 dBm
#sb_cooling_411_Omega (): 0 kHz
#sb_cooling_ddspower_1650 (): -27.5 dBm
#sb_cooling_ddspower_411 (): -10 dBm
#sb_cooling_detuning (): 0 
#sb_cooling_time (): 5000 us
#sb_scan_range_factor (): 0 
#sbc_pulses11 (): 0 
#sbc_pulses12 (): 0 
#sbc_pulses21 (): 0 
#sbc_pulses22 (): 0 
#sbc_pulsetime11 (): 0 us
#sbc_pulsetime12 (): 0 us
#sbc_pulsetime21 (): 0 us
#sbc_pulsetime22 (): 0 us
#sbc_repumptime (): 0 us
#scaling370PD_H1 (): -12.9249723 uW/V
#scaling370PD_H2 (): -14.9627261 uW/V
#scaling370PD_V (): -17.3688494 uW/V
#scaling467BelowPD (): -2.85545297 mW/V
#scaling467PD (): -2.85545297 mW/V
#scan_variable (): 0 unit
#spectroscopy411 frequency (Attenuation of transition spectroscopy411): 221 MHz
#spectroscopy411 power (Power of transition spectroscopy411): -2 dBm
#spectroscopy411rsb11 frequency (Attenuation of transition spectroscopy411rsb11): 0 MHz
#spectroscopy411rsb11 power (Power of transition spectroscopy411rsb11): 0 dBm
#spectroscopy411rsb12 frequency (Attenuation of transition spectroscopy411rsb12): 0 MHz
#spectroscopy411rsb12 power (Power of transition spectroscopy411rsb12): 0 dBm
#spectroscopy411rsb21 frequency (Attenuation of transition spectroscopy411rsb21): 0 MHz
#spectroscopy411rsb21 power (Power of transition spectroscopy411rsb21): 0 dBm
#spectroscopy411rsb22 frequency (Attenuation of transition spectroscopy411rsb22): 0 MHz
#spectroscopy411rsb22 power (Power of transition spectroscopy411rsb22): 0 dBm
#spectroscopy411slave frequency (Attenuation of transition spectroscopy411slave): 80 MHz
#spectroscopy411slave power (Power of transition spectroscopy411slave): -4 dBm
#sweep_frequency_step (): 0 MHz
#sweep_sleep_time (): 0 us
#sweep_start_frequency (): 0 MHz
#sweep_stop_frequency (): 0 MHz
#t_RFtotal (): 1074764.95 us
#t_RFwait (): 100 us
#t_pi_carrier_estim_A (): 0 us
#t_pi_carrier_estim_B (): 0 us
#t_pi_carrier_estim_C (): 0 us
#t_subtract (): 0.1 us
#use_shutters (): 0 
#wait_ramp_down (): 0 us
#waveplate411Ax (Motorized rotation mount): 0 °
#waveplateSplitH1V (Motorized rotation mount): 152.999894 °
#waveplateV (Motorized rotation mount): 27.4999213 °

#UTC / s	rel. time / s	RunNumber / 	rf_Freq / MHz	CorrFreqCenter / 	CorrFreqCenter2 / 	FreqCenter / 	CorrBField / 	CorrBField2 / 	BField / 	FreqPlusPlus / 	FreqPlusMinus / 	FreqMinusPlus / 	FreqMinusMinus / 	FreqPlusCenter / 	FreqMinusCenter / 	roi_plus_plus / 	roi_pp_num_cyc / 	roi_plus_minus / 	roi_pm_num_cyc / 	roi_minus_plus / 	roi_mp_num_cyc / 	roi_minus_minus / 	roi_mm_num_cyc / 	roi_final_E3 / 	number_LLI_cycles / 	det_num_hot / 	det_num_no_exc / 	det_num_quench / 
1642783444	163.025	1	3.51542452	0.41	0.41	111.710731	0.13	0.13	2.21285693	112.374593	112.374584	111.046879	111.04687	112.374589	111.046874	0.78	50	0.24	50	0.82	50	0.54	50	5	13	1	6	0
1642783533	252.217	2	3.51542144	0.12	7.30467549e-11	111.710731	0.14	8.5221214e-11	2.21285483	112.374592	112.374583	111.046879	111.04687	112.374587	111.046874	0.7	50	0.44	50	0.54	50	0.56	50	9	12	1	7	0
1642783622	341.287	3	3.51541812	0.14	0.00157303371	111.71073	0.2	0.00224719101	2.21285183	112.37459	112.374581	111.046879	111.04687	112.374586	111.046875	0.72	50	0.38	50	0.5	50	0.56	50	8	13	0	7	0
1642783712	431.388	4	3.51541337	-0.5	-0.00561797753	111.710733	-0.3	-0.00337078652	2.21285633	112.374594	112.374585	111.046881	111.046871	112.37459	111.046876	0.1	50	0.9	50	0.34	50	0.54	50	11	17	0	3	0
1642783803	521.672	5	3.51542049	0.46	0.00511111111	111.71073	0.26	0.00288888889	2.21285243	112.374591	112.374581	111.046879	111.04687	112.374586	111.046875	0.92	50	0.2	50	0.92	50	0.72	50	8	15	0	5	0
1642783893	611.871	6	3.51541432	-0.374489796	-0.00416099773	111.710732	-0.465510204	-0.0051723356	2.21285941	112.374595	112.374585	111.046879	111.04687	112.37459	111.046874	0.16	50	1	50	0.551020408	49	0.46	50	10	13	1	6	0
1642783982	700.987	7	3.51542536	0.1	0.0010989011	111.710732	0.4	0.0043956044	2.21285341	112.374593	112.374583	111.04688	111.046871	112.374588	111.046876	0.9	50	0.4	50	0.64	50	0.94	50	15	16	0	4	0
1642784071	790.103	8	3.51541587	-0.37	-0.00415730337	111.710734	-0.31	-0.00348314607	2.21285806	112.374596	112.374586	111.046881	111.046871	112.374591	111.046876	0.3	50	0.98	50	0.52	50	0.58	50	6	10	2	8	0
1642784160	879.228	9	3.51542323	-0.03	-0.000337078652	111.710734	0.15	0.00168539326	2.21285581	112.374595	112.374586	111.046882	111.046872	112.374591	111.046877	0.54	50	0.42	50	0.56	50	0.74	50	14	20	0	0	0
1642784250	968.436	10	3.51541967	0.07	0.000786516854	111.710733	-0.61	-0.00685393258	2.21286496	112.374598	112.374588	111.046879	111.046869	112.374593	111.046874	0.3	50	0.84	50	0.94	50	0.26	50	13	14	0	6	0
1642784339	1057.513	11	3.51543414	0.57	0.00640449438	111.710731	-0.07	-0.000786516854	2.21286601	112.374595	112.374586	111.046876	111.046866	112.37459	111.046871	0.88	50	0.38	50	0.96	50	0.32	50	6	12	0	8	0
1642784429	1148.423	12	3.5154358	5.55111512e-17	6.237208e-19	111.710731	-0.26	-0.00292134831	2.21286991	112.374596	112.374587	111.046874	111.046865	112.374592	111.04687	0.34	50	0.6	50	0.76	50	0.5	50	11	15	0	5	0
1642784519	1237.472	13	3.51544197	-0.11	-0.00120879121	111.710731	0.21	0.00230769231	2.21286676	112.374596	112.374586	111.046876	111.046866	112.374591	111.046871	0.76	50	0.66	50	0.6	50	0.92	50	2	3	0	17	0
1642784608	1326.651	14	3.51543699	-0.788571429	-0.00886035313	111.710735	0.0114285714	0.000128410915	2.21286659	112.3746	112.37459	111.04688	111.04687	112.374595	111.046875	0.142857143	49	0.92	50	0.14	50	0.94	50	9	15	0	5	0
1642784697	1415.806	15	3.51543672	-0.00530612245	-5.96193534e-05	111.710735	0.165306122	0.00185737216	2.21286411	112.374599	112.37459	111.046881	111.046871	112.374594	111.046876	0.74	50	0.58	50	0.469387755	49	0.64	50	8	15	0	5	0
1642784787	1505.916	16	3.51543279	0.272040816	0.00298945952	111.710734	0.367959184	0.00404350751	2.21285859	112.374596	112.374587	111.046881	111.046871	112.374591	111.046876	0.92	50	0.28	50	0.7	50	0.795918367	49	9	12	0	8	0
1642784876	1595.055	17	3.51542407	0.1	0.00112359551	111.710733	0.02	0.000224719101	2.21285829	112.374595	112.374586	111.04688	111.046871	112.374591	111.046876	0.66	50	0.54	50	0.7	50	0.62	50	7	15	0	5	0
1642784966	1685.091	18	3.51542359	-0.42	-0.00471910112	111.710735	0.32	0.00359550562	2.21285349	112.374596	112.374587	111.046884	111.046875	112.374591	111.046879	0.5	50	0.6	50	0.12	50	0.86	50	10	17	0	3	0
1642785055	1774.307	19	3.515416	-0.04	-0.000444444444	111.710736	-0.14	-0.00155555556	2.21285559	112.374597	112.374587	111.046884	111.046874	112.374592	111.046879	0.48	50	0.66	50	0.56	50	0.46	50	2	4	15	1	0
1642785151	1870.417	20	3.51541932	0	0	111.710736	0	0	2.21285559	112.374597	112.374587	111.046884	111.046874	112.374592	111.046879	-1	0	-1	0	-1	0	-1	0	11	18	0	2	0
1642785241	1959.543	21	3.51541932	0.25	0.00260416667	111.710734	-0.55	-0.00572916667	2.21286384	112.374598	112.374589	111.04688	111.04687	112.374593	111.046875	0.32	50	0.62	50	1	50	0.2	50	9	15	0	5	0
1642785330	2048.855	22	3.51543237	0.41	0.00460674157	111.710732	0.15	0.00168539326	2.21286159	112.374595	112.374586	111.046878	111.046869	112.374591	111.046874	0.88	50	0.32	50	0.78	50	0.52	50	10	15	0	5	0
1642785419	2138.101	23	3.51542881	-0.0641666667	-0.000712962963	111.710733	0.655833333	0.00728703704	2.21285175	112.374593	112.374583	111.046882	111.046872	112.374588	111.046877	0.8	50	0.208333333	48	0.24	50	0.96	50	9	15	0	5	0
1642785509	2228.331	24	3.51541325	-0.42	-0.00466666667	111.710735	0.2	0.00222222222	2.21284875	112.374594	112.374585	111.046885	111.046875	112.374589	111.04688	0.6	50	0.82	50	0.34	50	0.96	50	12	16	0	4	0
1642785600	2318.588	25	3.51540851	0.05	0.000561797753	111.710734	0.43	0.00483146067	2.2128423	112.374592	112.374582	111.046886	111.046877	112.374587	111.046882	0.78	50	0.3	50	0.56	50	0.94	50	11	17	1	2	0
1642785689	2407.699	26	3.51539831	-0.104489796	-0.00116099773	111.710735	-0.315510204	-0.00350566893	2.21284704	112.374594	112.374584	111.046886	111.046876	112.374589	111.046881	0.48	50	0.9	50	0.66	50	0.448979592	49	7	13	1	6	0
1642785778	2496.908	27	3.51540579	0.43	0.00483146067	111.710733	-0.21	-0.00235955056	2.21285019	112.374593	112.374583	111.046882	111.046873	112.374588	111.046878	0.64	50	0.42	50	0.86	50	0.22	50	8	15	0	5	0
1642785867	2586.162	28	3.51541077	-0.42	-0.00466666667	111.710735	0.16	0.00177777778	2.21284779	112.374594	112.374584	111.046885	111.046876	112.374589	111.046881	0.36	50	0.62	50	0.36	50	0.94	50	8	14	0	6	0
1642785956	2675.421	29	3.51540698	0.22	0.00247191011	111.710734	0.04	0.000449438202	2.21284719	112.374593	112.374583	111.046884	111.046875	112.374588	111.04688	0.86	50	0.6	50	0.78	50	0.6	50	7	17	0	3	0
1642786046	2764.45	30	3.51540603	0.2	0.00224719101	111.710733	-0.28	-0.00314606742	2.21285139	112.374593	112.374583	111.046882	111.046873	112.374588	111.046877	0.54	50	0.62	50	0.76	50	0.28	50	8	13	0	7	0
1642786136	2854.505	31	3.51541267	-0.2	-0.00222222222	111.710734	0.6	0.00666666667	2.21284239	112.374591	112.374582	111.046886	111.046876	112.374586	111.046881	0.82	50	0.42	50	0.18	50	0.98	50	8	17	0	3	0
1642786225	2943.7	32	3.51539844	-0.13	-0.00146067416	111.710734	-0.01	-0.000112359551	2.21284254	112.374592	112.374582	111.046886	111.046877	112.374587	111.046882	0.5	50	0.64	50	0.52	50	0.64	50	6	11	0	9	0
1642786315	3034.041	33	3.51539868	-0.25	-0.00280898876	111.710736	-0.07	-0.000786516854	2.21284359	112.374593	112.374584	111.046887	111.046878	112.374589	111.046883	0.62	50	0.94	50	0.42	50	0.6	50	11	17	0	3	0
1642786404	3123.22	34	3.51540034	0.172653061	0.00189728639	111.710735	0.427346939	0.00469612021	2.21283718	112.374591	112.374581	111.046888	111.046879	112.374586	111.046884	0.9	50	0.3	50	0.265306122	49	0.52	50	14	18	0	2	0
1642786493	3212.381	35	3.5153902	0.06	0.000674157303	111.710735	-0.52	-0.00584269663	2.21284498	112.374593	112.374583	111.046886	111.046876	112.374588	111.046881	0.32	50	0.78	50	0.94	50	0.36	50	5	9	0	11	0
1642786583	3301.652	36	3.51540253	-0.01	-0.000112359551	111.710735	0.13	0.00146067416	2.21284303	112.374592	112.374583	111.046886	111.046877	112.374587	111.046882	0.74	50	0.62	50	0.5	50	0.64	50	6	9	0	11	0
1642786672	3390.838	37	3.51539945	-0.16	-0.00179775281	111.710735	0.2	0.00224719101	2.21284003	112.374592	112.374583	111.046888	111.046879	112.374587	111.046883	0.66	50	0.62	50	0.34	50	0.7	50	3	8	0	12	0
1642786761	3480.211	38	3.51539471	0.19	0.00211111111	111.710734	0.01	0.000111111111	2.21283988	112.374591	112.374582	111.046887	111.046878	112.374586	111.046882	0.64	50	0.44	50	0.62	50	0.44	50	12	18	0	1	1
1642786852	3570.504	39	3.51539447	-0.03	-0.000333333333	111.710735	-0.23	-0.00255555556	2.21284333	112.374592	112.374583	111.046886	111.046877	112.374588	111.046882	0.34	50	0.6	50	0.62	50	0.42	50	6	13	0	7	0
1642786941	3659.699	40	3.51539992	-0.26	-0.00292134831	111.710736	0.2	0.00224719101	2.21284033	112.374593	112.374583	111.046889	111.046879	112.374588	111.046884	0.6	50	0.66	50	0.34	50	0.8	50	8	10	0	10	0
1642787030	3748.924	41	3.51539518	0.426938776	0.00479706489	111.710734	-0.166938776	-0.00187571658	2.21284283	112.374591	112.374582	111.046886	111.046876	112.374587	111.046881	0.66	50	0.4	50	0.9	50	0.306122449	49	3	13	0	7	0
1642787119	3838.098	42	3.51539914	-0.297959184	-0.0033106576	111.710735	-0.117959184	-0.0013106576	2.2128446	112.374593	112.374584	111.046887	111.046877	112.374589	111.046882	0.38	50	0.795918367	49	0.46	50	0.64	50	7	14	0	6	0
1642787209	3928.316	43	3.51540194	-0.07	-0.000786516854	111.710736	0.45	0.00505617978	2.21283785	112.374592	112.374582	111.046889	111.046879	112.374587	111.046884	0.68	50	0.3	50	0.42	50	0.94	50	7	15	1	4	0
1642787299	4017.529	44	3.51539126	0.01	0.000111111111	111.710736	-0.19	-0.00211111111	2.2128407	112.374592	112.374583	111.046888	111.046879	112.374588	111.046883	0.7	50	0.88	50	0.58	50	0.38	50	8	13	0	7	0
1642787388	4106.624	45	3.51539577	0.226530612	0.00254528778	111.710734	0.226530612	0.00254528778	2.2128373	112.37459	112.374581	111.046888	111.046878	112.374586	111.046883	0.653061224	49	0.2	50	0.66	50	0.66	50	6	15	0	5	0
1642787477	4195.736	46	3.5153904	-0.45	-0.00505617978	111.710737	-0.05	-0.000561797753	2.21283805	112.374593	112.374583	111.04689	111.04688	112.374588	111.046885	0.32	50	0.82	50	0.48	50	0.88	50	9	13	0	7	0
1642787566	4284.851	47	3.51539158	0.06	0.000674157303	111.710736	-0.66	-0.00741573034	2.21284795	112.374595	112.374586	111.046887	111.046877	112.374591	111.046882	0.32	50	0.92	50	0.96	50	0.24	50	10	13	0	7	0
1642787655	4374.007	48	3.51540724	0.49	0.00544444444	111.710734	0.27	0.003	2.2128439	112.374592	112.374582	111.046885	111.046876	112.374587	111.046881	0.98	50	0.22	50	0.64	50	0.42	50	6	13	0	7	0
1642787744	4463.328	49	3.51540083	-0.0504081633	-0.000566383857	111.710734	0.729591837	0.00819766109	2.21283296	112.374589	112.374579	111.046889	111.046879	112.374584	111.046884	0.959183673	49	0.28	50	0.18	50	0.96	50	6	17	0	3	0
1642787834	4552.531	50	3.51538353	0.08	0.000898876404	111.710734	-0.3	-0.00337078652	2.21283746	112.37459	112.37458	111.046887	111.046878	112.374585	111.046882	0.58	50	0.8	50	0.7	50	0.32	50	9	15	0	5	0
1642787923	4641.847	51	3.51539064	-0.1	-0.00112359551	111.710734	0.12	0.00134831461	2.21283566	112.37459	112.37458	111.046888	111.046879	112.374585	111.046884	0.48	50	0.46	50	0.58	50	0.8	50	10	16	0	4	0
1642788014	4732.489	52	3.5153878	0.0846938776	0.000941043084	111.710734	-0.104693878	-0.00116326531	2.21283723	112.37459	112.37458	111.046887	111.046878	112.374585	111.046883	0.62	50	0.64	50	0.72	50	0.530612245	49	8	12	0	8	0
1642788103	4821.789	53	3.51539028	-0.03	-0.000333333333	111.710734	-0.03	-0.000333333333	2.21283768	112.37459	112.374581	111.046887	111.046878	112.374585	111.046883	0.68	50	0.74	50	0.46	50	0.46	50	4	13	0	7	0
1642788194	4912.901	54	3.51539099	-0.07	-0.000786516854	111.710734	0.17	0.00191011236	2.21283513	112.37459	112.37458	111.046889	111.046879	112.374585	111.046884	0.72	50	0.62	50	0.4	50	0.64	50	9	15	0	4	1
1642793463	10182.195	55	3.51538696	0.12	2.27617602e-05	111.710734	0.4	7.58725341e-05	2.21282913	112.374587	112.374578	111.04689	111.04688	112.374582	111.046885	0.84	50	0.32	50	0.4	50	0.68	50	9	13	0	7	0
1642793552	10270.805	56	3.51537747	-0.43	-0.00483146067	111.710736	-0.37	-0.00415730337	2.21283468	112.374591	112.374582	111.04689	111.046881	112.374586	111.046885	0.14	50	0.94	50	0.52	50	0.58	50	6	14	0	6	0
1642793641	10359.55	57	3.51538625	0.315714286	0.00354735152	111.710734	-0.0957142857	-0.00107544141	2.21283611	112.37459	112.37458	111.046888	111.046879	112.374585	111.046883	0.62	50	0.4	50	0.84	50	0.428571429	49	7	13	0	7	0
1642793729	10448.38	58	3.51538852	0.02	0.000227272727	111.710734	-0.5	-0.00568181818	2.21284361	112.374592	112.374583	111.046886	111.046876	112.374587	111.046881	0.24	50	0.72	50	0.74	50	0.22	50	12	16	0	4	0
1642793819	10538.169	59	3.51540038	0.13	0.00144444444	111.710734	0.57	0.00633333333	2.21283506	112.374589	112.374579	111.046888	111.046878	112.374584	111.046883	0.86	50	0.16	50	0.38	50	0.82	50	6	14	0	6	0
1642793908	10626.954	60	3.51538686	-0.3	-0.00337078652	111.710735	-0.44	-0.00494382022	2.21284166	112.374592	112.374583	111.046887	111.046878	112.374588	111.046883	0.22	50	0.96	50	0.72	50	0.58	50	10	15	0	5	0
1642793997	10715.537	61	3.5153973	-0.167755102	-0.00188488879	111.710736	0.527755102	0.00592983261	2.21283375	112.374591	112.374581	111.04689	111.046881	112.374586	111.046886	0.68	50	0.32	50	0.224489796	49	0.92	50	7	11	0	8	1
1642794087	10806.178	62	3.51538478	-0.42	-0.00477272727	111.710738	-0.24	-0.00272727273	2.21283735	112.374594	112.374584	111.046892	111.046882	112.374589	111.046887	0.26	50	0.92	50	0.82	50	1	1	5	13	1	6	0
1642794176	10894.738	63	3.51539047	0.34	0.00373626374	111.710736	-0.02	-0.00021978022	2.21283765	112.374592	112.374583	111.04689	111.04688	112.374588	111.046885	0.78	50	0.46	50	0.82	50	0.46	50	13	18	0	2	0
1642794264	10983.341	64	3.51539094	0.26	0.00295454545	111.710735	-0.02	-0.000227272727	2.21283795	112.374591	112.374582	111.046888	111.046879	112.374586	111.046884	0.72	50	0.48	50	0.7	50	0.42	50	10	19	0	1	0
1642794353	11072.019	65	3.51539142	-0.0144897959	-0.000162806696	111.710735	-0.205510204	-0.00230910342	2.21284103	112.374592	112.374583	111.046887	111.046878	112.374587	111.046883	0.5	50	0.72	50	0.64	50	0.448979592	49	2	10	0	10	0
1642794442	11160.7	66	3.51539629	0.07	0.000786516854	111.710735	0.59	0.00662921348	2.21283218	112.374589	112.37458	111.04689	111.04688	112.374584	111.046885	0.92	50	0.26	50	0.2	50	0.72	50	11	13	0	7	0
1642794530	11249.31	67	3.5153823	0.28	0.00318181818	111.710733	-0.34	-0.00386363636	2.21283728	112.374589	112.37458	111.046887	111.046877	112.374584	111.046882	0.5	50	0.56	50	0.98	50	0.36	50	9	15	0	5	0
1642794619	11337.923	68	3.51539036	-0.09	-0.00101123596	111.710734	-0.49	-0.00550561798	2.21284463	112.374592	112.374582	111.046885	111.046876	112.374587	111.04688	0.3	50	0.88	50	0.92	50	0.52	50	12	14	0	6	0
1642794708	11426.559	69	3.51540199	-0.19	-0.00213483146	111.710735	0.67	0.00752808989	2.21283458	112.37459	112.37458	111.046889	111.04688	112.374585	111.046884	0.94	50	0.46	50	0.14	50	1	50	7	13	0	7	0
1642794796	11515.42	70	3.51538609	-0.22	-0.0025	111.710736	0	0	2.21283458	112.374591	112.374581	111.04689	111.046881	112.374586	111.046885	0.4	50	0.62	50	0.4	50	0.62	50	10	15	0	5	0
1642794885	11604.164	71	3.51538609	0.6	0.00674157303	111.710733	0.1	0.00112359551	2.21283308	112.374587	112.374578	111.046888	111.046878	112.374583	111.046883	0.94	50	0.24	50	0.86	50	0.36	50	10	15	0	5	0
1642794974	11693.036	72	3.51538372	-0.25	-0.00280898876	111.710734	-0.21	-0.00235955056	2.21283623	112.37459	112.37458	111.046888	111.046878	112.374585	111.046883	0.38	50	0.84	50	0.6	50	0.64	50	5	9	0	11	0
1642795063	11781.511	73	3.5153887	-0.08	-0.000898876404	111.710734	0.84	0.00943820225	2.21282363	112.374586	112.374577	111.046892	111.046883	112.374582	111.046887	0.94	50	0.18	50	0.06	50	0.98	50	8	16	0	4	0
1642795151	11870.008	74	3.51536878	-0.276938776	-0.00314703154	111.710736	0.116938776	0.00132884972	2.21282188	112.374587	112.374578	111.046894	111.046885	112.374582	111.046889	0.58	50	0.74	50	0.306122449	49	0.7	50	13	19	0	1	0
1642795240	11958.499	75	3.515366	0.31	0.00348314607	111.710734	-0.31	-0.00348314607	2.21282653	112.374587	112.374577	111.046891	111.046882	112.374582	111.046886	0.62	50	0.62	50	0.92	50	0.3	50	0	2	12	6	0
1642795328	12046.953	76	3.51537336	-0.13	-0.00147727273	111.710735	-0.29	-0.00329545455	2.21283088	112.374589	112.374579	111.04689	111.046881	112.374584	111.046886	0.3	50	0.72	50	0.62	50	0.46	50	7	14	0	6	0
1642795417	12135.437	77	3.51538024	0.05	0.000561797753	111.710735	0.73	0.00820224719	2.21281993	112.374585	112.374576	111.046893	111.046884	112.374581	111.046889	0.96	50	0.18	50	0.22	50	0.9	50	8	11	1	8	0
1642795505	12223.882	78	3.51536292	-0.28	-0.00318181818	111.710736	0.02	0.000227272727	2.21281963	112.374587	112.374577	111.046895	111.046885	112.374582	111.04689	0.36	50	0.62	50	0.2	50	0.5	50	7	14	3	3	0
1642795593	12312.334	79	3.51536244	0.17	0.00191011236	111.710735	0.23	0.00258426966	2.21281618	112.374585	112.374575	111.046895	111.046886	112.37458	111.04689	0.74	50	0.34	50	0.62	50	0.68	50	14	17	0	3	0
1642795683	12401.694	80	3.51535699	-0.17	-0.00193181818	111.710736	-0.13	-0.00147727273	2.21281813	112.374586	112.374577	111.046895	111.046886	112.374582	111.046891	0.56	50	0.86	50	0.5	50	0.54	50	12	14	0	6	0
1642795772	12490.921	81	3.51536007	0.37	0.00415730337	111.710734	0.11	0.00123595506	2.21281648	112.374584	112.374574	111.046894	111.046885	112.374579	111.046889	0.76	50	0.28	50	0.62	50	0.36	50	7	16	0	4	0
1642795861	12580.33	82	3.51535746	0.09	0.001	111.710734	-0.53	-0.00588888889	2.21282443	112.374586	112.374576	111.046891	111.046882	112.374581	111.046886	0.44	50	0.88	50	0.88	50	0.26	50	11	15	0	5	0
1642795950	12668.77	83	3.51537004	-0.05	-0.000561797753	111.710734	0.59	0.00662921348	2.21281558	112.374583	112.374574	111.046894	111.046885	112.374579	111.046889	0.82	50	0.28	50	0.26	50	0.9	50	4	10	0	10	0
1642796038	12757.133	84	3.51535604	-0.36	-0.00409090909	111.710736	0.04	0.000454545455	2.21281498	112.374585	112.374576	111.046896	111.046887	112.37458	111.046891	0.36	50	0.68	50	0.34	50	0.74	50	11	16	1	3	0
1642796129	12847.431	85	3.51535509	0.44	0.00494382022	111.710734	0.06	0.000674157303	2.21281408	112.374583	112.374573	111.046894	111.046885	112.374578	111.046889	0.72	50	0.22	50	0.86	50	0.48	50	4	13	0	7	0
1642796217	12935.746	86	3.51535367	-0.31	-0.00344444444	111.710735	-0.17	-0.00188888889	2.21281663	112.374585	112.374575	111.046895	111.046885	112.37458	111.04689	0.28	50	0.76	50	0.44	50	0.58	50	10	14	0	6	0
1642796305	13024.014	87	3.5153577	-0.08	-0.000909090909	111.710736	0.56	0.00636363636	2.21280823	112.374583	112.374573	111.046898	111.046888	112.374578	111.046893	0.88	50	0.4	50	0.18	50	0.82	50	9	16	1	1	2
1642796394	13112.428	88	3.51534442	0.21	0.00235955056	111.710735	-0.47	-0.00528089888	2.21281528	112.374584	112.374574	111.046895	111.046885	112.374579	111.04689	0.6	50	0.86	50	0.88	50	0.2	50	9	16	1	3	0
1642796482	13200.822	89	3.51535557	0.01	0.000113636364	111.710734	0.59	0.00670454545	2.21280643	112.374581	112.374572	111.046897	111.046888	112.374576	111.046893	0.88	50	0.28	50	0.26	50	0.84	50	6	17	0	3	0
1642796570	13289.201	90	3.51534157	-0.38	-0.00426966292	111.710736	0.08	0.000898876404	2.21280523	112.374583	112.374573	111.0469	111.04689	112.374578	111.046895	0.6	50	0.9	50	0.32	50	0.78	50	8	13	0	7	0
1642796660	13378.541	91	3.51533967	0.48	0.00545454545	111.710734	0.04	0.000454545455	2.21280463	112.37458	112.374571	111.046897	111.046888	112.374575	111.046893	0.96	50	0.44	50	0.82	50	0.38	50	7	11	0	9	0
1642796750	13468.964	92	3.51533872	-0.05	-0.000561797753	111.710734	-0.17	-0.00191011236	2.21280718	112.374581	112.374572	111.046897	111.046887	112.374576	111.046892	0.58	50	0.8	50	0.64	50	0.52	50	9	13	0	7	0
1642796838	13557.413	93	3.51534276	0.37	0.00406593407	111.710732	-0.05	-0.000549450549	2.21280793	112.37458	112.37457	111.046895	111.046885	112.374575	111.04689	0.68	50	0.36	50	0.94	50	0.52	50	10	16	2	2	0
1642796927	13645.704	94	3.51534394	-0.12	-0.00136363636	111.710733	-0.2	-0.00227272727	2.21281093	112.374581	112.374572	111.046894	111.046885	112.374576	111.04689	0.56	50	0.88	50	0.66	50	0.58	50	9	16	0	4	0
1642797015	13734.07	95	3.51534869	0.22	0.0025	111.710732	0.42	0.00477272727	2.21280463	112.374578	112.374569	111.046895	111.046886	112.374573	111.04689	0.8	50	0.16	50	0.36	50	0.56	50	13	15	0	5	0
1642797104	13822.531	96	3.51533872	-0.47	-0.00528089888	111.710734	-0.27	-0.00303370787	2.21280868	112.374582	112.374572	111.046896	111.046887	112.374577	111.046892	0.2	50	0.94	50	0.3	50	0.5	50	7	16	0	4	0
1642797192	13910.888	97	3.51534513	-0.19	-0.00215909091	111.710735	0.67	0.00761363636	2.21279863	112.37458	112.37457	111.0469	111.046891	112.374575	111.046896	0.68	50	0.2	50	0.1	50	0.96	50	9	15	1	4	0
1642797280	13999.418	98	3.51532923	0.146326531	0.00164411832	111.710734	-0.286326531	-0.00321715203	2.21280292	112.37458	112.374571	111.046898	111.046889	112.374575	111.046894	0.64	50	0.78	50	0.8	50	0.367346939	49	11	17	0	3	0
1642797369	14087.764	99	3.51533603	0.03	0.000340909091	111.710734	0.39	0.00443181818	2.21279707	112.374578	112.374569	111.0469	111.04689	112.374573	111.046895	0.68	50	0.26	50	0.34	50	0.7	50	11	17	0	3	0
1642797457	14176.168	100	3.51532677	-0.21	-0.00238636364	111.710735	-0.43	-0.00488636364	2.21280352	112.374581	112.374572	111.046899	111.04689	112.374576	111.046894	0.24	50	0.88	50	0.82	50	0.6	50	6	15	0	5	0
1642797546	14264.57	101	3.51533698	0.53	0.00595505618	111.710733	0.05	0.000561797753	2.21280277	112.374578	112.374569	111.046897	111.046887	112.374574	111.046892	0.72	50	0.14	50	0.78	50	0.3	50	7	14	0	6	0
1642797635	14353.837	102	3.51533579	-0.05	-0.000568181818	111.710733	-0.23	-0.00261363636	2.21280622	112.37458	112.37457	111.046896	111.046886	112.374575	111.046891	0.56	50	0.84	50	0.82	50	0.64	50	7	13	1	6	0
1642797723	14442.163	103	3.51534125	0.206326531	0.00229251701	111.710732	0.366326531	0.00407029478	2.21280073	112.374577	112.374567	111.046896	111.046887	112.374572	111.046892	0.94	50	0.367346939	49	0.68	50	0.84	50	6	10	0	10	0
1642797812	14530.537	104	3.51533256	-0.53	-0.00602272727	111.710735	0.07	0.000795454545	2.21279968	112.374579	112.37457	111.046899	111.04689	112.374574	111.046895	0.42	50	0.88	50	0.2	50	0.8	50	12	15	0	5	0
1642797900	14618.946	105	3.51533089	-0.44	-0.005	111.710737	0.28	0.00318181818	2.21279548	112.37458	112.374571	111.046903	111.046893	112.374575	111.046898	0.46	50	0.62	50	0.16	50	0.88	50	8	14	0	6	0
1642797988	14707.265	106	3.51532425	0.36	0.00404494382	111.710735	0.08	0.000898876404	2.21279428	112.374578	112.374568	111.046901	111.046892	112.374573	111.046897	0.86	50	0.42	50	0.68	50	0.4	50	9	14	0	6	0
1642798077	14795.565	107	3.51532235	-0.3	-0.00340909091	111.710736	0.3	0.00340909091	2.21278978	112.374578	112.374569	111.046904	111.046895	112.374573	111.0469	0.56	50	0.56	50	0.2	50	0.8	50	10	12	0	8	0
1642798165	14883.868	108	3.51531524	0.340909091	0.00387396694	111.710735	0.000909090909	1.03305785e-05	2.21278976	112.374576	112.374567	111.046903	111.046893	112.374572	111.046898	0.681818182	44	0.34	50	0.74	50	0.4	50	0	0	20	0	0
1642798264	14983.079	109	3.51531522	0	0	111.710735	0	0	2.21278976	112.374576	112.374567	111.046903	111.046893	112.374572	111.046898	-1	0	-1	0	-1	0	-1	0	7	16	0	4	0
1642798352	15071.4	110	3.51531522	0.03	0.000303030303	111.710735	-0.27	-0.00272727273	2.21279381	112.374577	112.374568	111.046901	111.046892	112.374573	111.046896	0.52	50	0.76	50	0.72	50	0.42	50	5	15	0	5	0
1642798441	15159.714	111	3.51532162	-0.12	-0.00136363636	111.710735	0.08	0.000909090909	2.21279261	112.374578	112.374568	111.046902	111.046893	112.374573	111.046897	0.44	50	0.48	50	0.46	50	0.66	50	2	15	0	5	0
1642798529	15247.999	112	3.51531972	0.38	0.00431818182	111.710733	0.22	0.0025	2.21278931	112.374575	112.374565	111.046901	111.046892	112.37457	111.046897	0.92	50	0.32	50	0.58	50	0.42	50	6	17	0	3	0
1642798619	15337.449	113	3.51531451	-0.26	-0.00292134831	111.710735	-0.16	-0.00179775281	2.21279171	112.374577	112.374567	111.046902	111.046892	112.374572	111.046897	0.32	50	0.74	50	0.56	50	0.66	50	13	15	0	5	0
1642798707	15425.867	114	3.5153183	-0.133061224	-0.00149506994	111.710735	-0.386938776	-0.00434762669	2.21279752	112.374579	112.37457	111.046901	111.046891	112.374575	111.046896	0.3	50	0.82	50	0.693877551	49	0.44	50	8	13	0	7	0
1642798796	15515.221	115	3.51532748	0.41	0.00460674157	111.710733	0.03	0.000337078652	2.21279707	112.374577	112.374568	111.046899	111.046889	112.374572	111.046894	0.54	50	0.1	50	0.8	50	0.42	50	4	14	0	6	0
1642798885	15603.667	116	3.51532677	-0.57	-0.00640449438	111.710736	0.21	0.00235955056	2.21279392	112.374579	112.374569	111.046903	111.046893	112.374574	111.046898	0.4	50	0.76	50	0.2	50	0.98	50	8	12	0	8	0
1642798973	15692.208	117	3.51532179	0.42	0.00477272727	111.710734	0.18	0.00204545455	2.21279122	112.374576	112.374567	111.046901	111.046892	112.374571	111.046897	0.96	50	0.36	50	0.92	50	0.68	50	6	14	0	6	0
1642799062	15780.579	118	3.51531752	-0.06	-0.000674157303	111.710734	-0.2	-0.00224719101	2.21279422	112.374577	112.374568	111.046901	111.046891	112.374573	111.046896	0.42	50	0.68	50	0.54	50	0.4	50	8	16	0	4	0
1642799150	15868.973	119	3.51532226	-0.2	-0.00227272727	111.710735	0.18	0.00204545455	2.21279152	112.374577	112.374568	111.046903	111.046893	112.374573	111.046898	0.62	50	0.64	50	0.36	50	0.74	50	6	17	0	3	0
1642799238	15957.318	120	3.51531799	0.28	0.00314606742	111.710734	-0.08	-0.000898876404	2.21279272	112.374576	112.374567	111.046901	111.046891	112.374572	111.046896	0.72	50	0.52	50	0.88	50	0.52	50	7	13	0	7	0
1642799328	16046.655	121	3.51531989	-0.102857143	-0.00116883117	111.710734	0.337142857	0.00383116883	2.21278766	112.374575	112.374566	111.046903	111.046893	112.374571	111.046898	0.714285714	49	0.48	50	0.46	50	0.9	50	1	14	1	5	0
1642799416	16135.166	122	3.51531189	-0.0391666667	-0.000440074906	111.710735	-0.659166667	-0.00740636704	2.21279755	112.374579	112.374569	111.0469	111.046891	112.374574	111.046895	0.26	50	0.958333333	48	0.96	50	0.34	50	7	15	0	5	0
1642799505	16223.568	123	3.51532753	0.4	0.00449438202	111.710733	0.38	0.00426966292	2.21279185	112.374575	112.374565	111.0469	111.04689	112.37457	111.046895	0.96	50	0.18	50	0.56	50	0.54	50	6	13	0	7	0
1642799593	16312.001	124	3.51531851	-0.43	-0.00488636364	111.710735	0.09	0.00102272727	2.2127905	112.374577	112.374567	111.046902	111.046893	112.374572	111.046898	0.44	50	0.78	50	0.38	50	0.9	50	7	15	0	5	0
1642799684	16402.432	125	3.51531638	0.42	0.00471910112	111.710733	0.24	0.00269662921	2.2127869	112.374573	112.374564	111.046901	111.046892	112.374569	111.046897	0.88	50	0.22	50	0.62	50	0.44	50	13	17	0	3	0
1642799772	16490.74	126	3.51531069	-0.66	-0.00733333333	111.710736	0.04	0.000444444444	2.2127863	112.374577	112.374567	111.046905	111.046895	112.374572	111.0469	0.22	50	0.84	50	0.24	50	0.94	50	13	15	0	5	0
1642799860	16579.2	127	3.51530974	0.37	0.00420454545	111.710734	0.33	0.00375	2.21278135	112.374573	112.374564	111.046904	111.046895	112.374568	111.0469	0.98	50	0.28	50	0.72	50	0.68	50	10	12	2	6	0
1642799960	16678.732	128	3.51530191	0	0	111.710734	0	0	2.21278135	112.374573	112.374564	111.046904	111.046895	112.374568	111.0469	-1	0	-1	0	-1	0	0.5	2	6	14	0	6	0
1642800048	16767.369	129	3.51530191	0.18	0.00181818182	111.710733	-0.06	-0.000606060606	2.21278225	112.374573	112.374563	111.046903	111.046894	112.374568	111.046899	0.52	50	0.4	50	0.7	50	0.46	50	6	15	0	5	0
1642800137	16855.975	130	3.51530333	-0.49	-0.00550561798	111.710736	-0.31	-0.00348314607	2.2127869	112.374576	112.374567	111.046904	111.046895	112.374572	111.0469	0.18	50	0.98	50	0.4	50	0.58	50	4	13	0	7	0
1642800227	16945.541	131	3.51531069	0.23	0.00258426966	111.710734	0.37	0.00415730337	2.21278135	112.374574	112.374564	111.046905	111.046895	112.374569	111.0469	0.8	50	0.2	50	0.46	50	0.6	50	12	20	0	0	0
1642800315	17034.096	132	3.51530191	0.1	0.00112359551	111.710734	-0.18	-0.00202247191	2.21278405	112.374574	112.374564	111.046904	111.046894	112.374569	111.046899	0.58	50	0.66	50	0.76	50	0.48	50	10	17	0	3	0
1642800404	17122.685	133	3.51530618	0.44	0.00494382022	111.710732	0.16	0.00179775281	2.21278165	112.374571	112.374562	111.046902	111.046893	112.374566	111.046897	0.84	50	0.24	50	0.82	50	0.54	50	6	10	1	9	0
1642800492	17211.229	134	3.51530238	-0.35	-0.00397727273	111.710734	-0.19	-0.00215909091	2.2127845	112.374574	112.374564	111.046903	111.046893	112.374569	111.046898	0.32	50	0.86	50	0.48	50	0.64	50	5	12	0	8	0
1642800581	17299.871	135	3.51530689	-0.13	-0.00146067416	111.710734	-0.13	-0.00146067416	2.21278645	112.374575	112.374565	111.046903	111.046893	112.37457	111.046898	0.46	50	0.72	50	0.72	50	0.72	50	10	13	0	7	0
1642800670	17388.441	136	3.51530997	0.12	0.00134831461	111.710734	-0.2	-0.00224719101	2.21278945	112.374575	112.374566	111.046901	111.046892	112.37457	111.046897	0.48	50	0.56	50	0.74	50	0.42	50	10	17	0	3	0
1642800758	17477.057	137	3.51531472	-0.09	-0.00102272727	111.710734	0.71	0.00806818182	2.2127788	112.374572	112.374563	111.046905	111.046896	112.374568	111.0469	0.84	50	0.22	50	0.14	50	0.94	50	9	13	0	7	0
1642800847	17565.65	138	3.51529788	-0.22	-0.00247191011	111.710735	-0.5	-0.00561797753	2.2127863	112.374576	112.374566	111.046904	111.046894	112.374571	111.046899	0.26	50	0.98	50	0.5	50	0.22	50	8	15	0	5	0
1642800935	17654.134	139	3.51530974	0	0	111.710735	0.46	0.00522727273	2.2127794	112.374574	112.374564	111.046906	111.046897	112.374569	111.046901	0.94	50	0.48	50	0.28	50	0.74	50	11	15	0	5	0
1642801024	17742.727	140	3.51529882	0.33	0.00370786517	111.710733	0.39	0.00438202247	2.21277355	112.37457	112.374561	111.046906	111.046897	112.374566	111.046901	0.9	50	0.18	50	0.5	50	0.56	50	8	14	0	6	0
1642801112	17831.276	141	3.51528957	0.06	0.000681818182	111.710733	-0.54	-0.00613636364	2.21278165	112.374572	112.374563	111.046903	111.046894	112.374568	111.046899	0.28	50	0.76	50	0.84	50	0.24	50	8	16	0	4	0
1642801201	17919.907	142	3.51530238	-0.53	-0.00595505618	111.710736	-0.35	-0.00393258427	2.2127869	112.374577	112.374567	111.046905	111.046895	112.374572	111.0469	0.06	50	0.94	50	0.46	50	0.64	50	2	12	0	8	0
1642801289	18008.392	143	3.51531069	0.79	0.00887640449	111.710732	0.03	0.000337078652	2.21278645	112.374573	112.374563	111.046901	111.046891	112.374568	111.046896	0.9	50	0.08	50	0.88	50	0.12	50	11	19	0	1	0
1642801380	18098.848	144	3.51530997	-0.26	-0.00295454545	111.710733	-0.14	-0.00159090909	2.21278855	112.374574	112.374565	111.046901	111.046892	112.37457	111.046897	0.52	50	0.92	50	0.34	50	0.46	50	10	14	3	3	0
1642801468	18187.39	145	3.51531329	-0.17	-0.00186813187	111.710734	0.73	0.00802197802	2.2127776	112.374572	112.374563	111.046906	111.046896	112.374567	111.046901	0.88	50	0.32	50	0.1	50	1	50	7	13	0	7	0
1642801557	18275.941	146	3.51529598	0.08	0.000909090909	111.710734	-0.78	-0.00886363636	2.2127893	112.374575	112.374566	111.046902	111.046892	112.37457	111.046897	0.18	50	0.88	50	0.98	50	0.12	50	15	18	0	2	0
1642801646	18364.477	147	3.51531448	-0.01	-0.000112359551	111.710734	0.03	0.000337078652	2.21278885	112.374575	112.374566	111.046902	111.046892	112.37457	111.046897	0.44	50	0.42	50	0.66	50	0.7	50	4	14	0	6	0
1642801734	18453.064	148	3.51531377	-0.38	-0.00431818182	111.710736	-0.1	-0.00113636364	2.21279035	112.374577	112.374568	111.046903	111.046894	112.374573	111.046898	0.3	50	0.78	50	0.48	50	0.76	50	10	14	0	6	0
1642801823	18541.613	149	3.51531614	0.85	0.0095505618	111.710731	-0.05	-0.000561797753	2.2127911	112.374573	112.374564	111.046899	111.046889	112.374569	111.046894	0.94	50	0.14	50	0.98	50	0.08	50	11	18	0	2	0
1642801911	18630.16	150	3.51531733	-0.05	-0.000568181818	111.710732	-0.47	-0.00534090909	2.21279815	112.374576	112.374566	111.046897	111.046887	112.374571	111.046892	0.34	50	0.86	50	0.8	50	0.38	50	10	15	0	5	0
1642802000	18718.732	151	3.51532848	-0.43	-0.00483146067	111.710734	0.33	0.00370786517	2.2127932	112.374576	112.374567	111.046901	111.046891	112.374572	111.046896	0.36	50	0.46	50	0.22	50	0.98	50	10	16	0	4	0
1642802088	18807.285	152	3.51532065	0.35	0.00397727273	111.710732	-0.15	-0.00170454545	2.21279545	112.374575	112.374566	111.046898	111.046889	112.374571	111.046893	0.86	50	0.66	50	0.76	50	0.26	50	4	12	0	8	0
1642802177	18895.842	153	3.51532421	0.16	0.00179775281	111.710731	0.2	0.00224719101	2.21279245	112.374574	112.374564	111.046898	111.046889	112.374569	111.046893	0.74	50	0.38	50	0.74	50	0.78	50	5	11	0	8	1
1642802265	18984.358	154	3.51531946	-0.49	-0.00550561798	111.710734	-0.09	-0.00101123596	2.2127938	112.374577	112.374567	111.0469	111.046891	112.374572	111.046895	0.36	50	0.94	50	0.44	50	0.84	50	3	18	0	2	0
1642802354	19072.847	155	3.5153216	0.72	0.00818181818	111.71073	-0.1	-0.00113636364	2.2127953	112.374573	112.374564	111.046896	111.046887	112.374569	111.046891	0.9	50	0.28	50	0.96	50	0.14	50	8	15	0	5	0
1642802442	19161.365	156	3.51532397	0.08	0.000898876404	111.71073	-0.38	-0.00426966292	2.212801	112.374575	112.374565	111.046894	111.046885	112.37457	111.046889	0.62	50	0.92	50	0.76	50	0.3	50	2	7	0	13	0
1642802531	19250.016	157	3.51533298	-0.43	-0.00488636364	111.710732	0.31	0.00352272727	2.21279635	112.374575	112.374566	111.046898	111.046888	112.374571	111.046893	0.38	50	0.5	50	0.16	50	0.9	50	8	17	0	3	0
1642802620	19338.643	158	3.51532563	-0.28	-0.00314606742	111.710733	-0.5	-0.00561797753	2.21280385	112.374579	112.37457	111.046897	111.046887	112.374574	111.046892	0.16	50	0.94	50	0.4	50	0.18	50	14	17	0	3	0
1642802708	19427.224	159	3.51533749	-0.03	-0.000340909091	111.710733	0.45	0.00511363636	2.2127971	112.374577	112.374568	111.046899	111.046889	112.374572	111.046894	0.74	50	0.32	50	0.46	50	0.94	50	6	16	0	4	0
1642802797	19515.725	160	3.51532682	-0.12	-0.00134831461	111.710734	-0.26	-0.00292134831	2.212801	112.374579	112.374569	111.046898	111.046889	112.374574	111.046894	0.48	50	0.86	50	0.62	50	0.48	50	9	16	0	4	0
1642802885	19604.279	161	3.51533298	0.01	0.000113636364	111.710734	0.01	0.000113636364	2.21280085	112.374579	112.374569	111.046898	111.046889	112.374574	111.046894	0.66	50	0.64	50	0.46	50	0.46	50	10	16	0	4	0
1642802974	19692.827	162	3.51533275	-0.26	-0.00292134831	111.710735	-0.24	-0.00269662921	2.21280445	112.374581	112.374572	111.046899	111.046889	112.374577	111.046894	0.38	50	0.88	50	0.52	50	0.54	50	3	9	1	9	1
1642803062	19781.369	163	3.51533844	0.54	0.00606741573	111.710732	0.32	0.00359550562	2.21279965	112.374577	112.374568	111.046897	111.046888	112.374572	111.046893	0.94	50	0.08	50	0.88	50	0.66	50	9	15	0	5	0
1642803151	19869.884	164	3.51533085	-0.18	-0.00204545455	111.710733	0.08	0.000909090909	2.21279845	112.374578	112.374568	111.046899	111.046889	112.374573	111.046894	0.58	50	0.68	50	0.3	50	0.56	50	7	12	0	8	0
1642803239	19958.388	165	3.51532895	0.38	0.00426966292	111.710731	0.02	0.000224719101	2.21279815	112.374576	112.374566	111.046897	111.046887	112.374571	111.046892	0.72	50	0.32	50	0.86	50	0.5	50	6	14	0	6	0
1642803328	20046.895	166	3.51532848	-0.6	-0.00681818182	111.710734	-0.12	-0.00136363636	2.21279995	112.374579	112.37457	111.046899	111.04689	112.374574	111.046894	0.24	50	0.96	50	0.42	50	0.9	50	4	12	0	8	0
1642803416	20135.405	167	3.51533132	0.68	0.00764044944	111.710731	-0.16	-0.00179775281	2.21280235	112.374577	112.374567	111.046895	111.046886	112.374572	111.04689	0.72	50	0.2	50	0.92	50	0.08	50	12	17	0	3	0
1642803505	20223.999	168	3.51533512	-0.29	-0.00329545455	111.710733	-0.13	-0.00147727273	2.2128043	112.374579	112.374569	111.046896	111.046886	112.374574	111.046891	0.52	50	0.94	50	0.48	50	0.64	50	9	17	1	2	0
1642803594	20312.637	169	3.5153382	-0.093877551	-0.00105480394	111.710733	0.586122449	0.00658564549	2.21279551	112.374576	112.374567	111.046899	111.04689	112.374572	111.046894	0.88	50	0.387755102	49	0.28	50	0.96	50	3	17	0	3	0
1642803682	20401.224	170	3.5153243	-0.28	-0.00318181818	111.710734	0.04	0.000454545455	2.21279491	112.374578	112.374568	111.046901	111.046891	112.374573	111.046896	0.46	50	0.7	50	0.26	50	0.58	50	9	16	1	3	0
1642803771	20489.786	171	3.51532335	0.36	0.00404494382	111.710733	-0.02	-0.000224719101	2.21279521	112.374576	112.374566	111.046899	111.046889	112.374571	111.046894	0.78	50	0.44	50	0.8	50	0.42	50	5	14	0	6	0
1642803859	20578.312	172	3.51532382	-0.29	-0.00329545455	111.710734	-0.31	-0.00352272727	2.21279986	112.374579	112.374569	111.046899	111.046889	112.374574	111.046894	0.3	50	0.9	50	0.54	50	0.52	50	5	9	8	3	0
1642803948	20666.795	173	3.51533118	-0.00612244898	-6.87915616e-05	111.710734	0.093877551	0.00105480394	2.21279845	112.374578	112.374569	111.046899	111.04689	112.374574	111.046895	0.7	50	0.612244898	49	0.68	50	0.78	50	13	18	0	2	0
1642804036	20755.362	174	3.51532895	0.06	0.000681818182	111.710734	0.06	0.000681818182	2.21279755	112.374578	112.374568	111.046899	111.04689	112.374573	111.046895	0.6	50	0.48	50	0.44	50	0.44	50	7	13	0	7	0
1642804125	20843.967	175	3.51532753	0.77	0.00865168539	111.71073	-0.01	-0.000112359551	2.2127977	112.374574	112.374564	111.046895	111.046886	112.374569	111.046891	0.92	50	0.16	50	0.96	50	0.18	50	9	16	0	4	0
1642804214	20932.539	176	3.51532776	-0.68	-0.00764044944	111.710733	0.02	0.000224719101	2.2127974	112.374577	112.374568	111.046899	111.046889	112.374573	111.046894	0.3	50	0.96	50	0.1	50	0.8	50	7	13	0	7	0
1642804302	21021.118	177	3.51532729	-0.11	-0.00125	111.710734	0.75	0.00852272727	2.21278615	112.374574	112.374565	111.046903	111.046893	112.37457	111.046898	0.84	50	0.2	50	0.14	50	1	50	8	17	0	2	1
1642804391	21109.651	178	3.5153095	-0.08	-0.000898876404	111.710734	-0.42	-0.00471910112	2.21279245	112.374577	112.374567	111.046901	111.046892	112.374572	111.046897	0.34	50	0.84	50	0.84	50	0.5	50	10	14	0	6	0
1642804479	21198.178	179	3.51531946	-0.11	-0.00125	111.710735	0.49	0.00556818182	2.2127851	112.374575	112.374566	111.046904	111.046895	112.37457	111.046899	0.92	50	0.54	50	0.18	50	0.78	50	2	17	0	3	0
1642804568	21286.679	180	3.51530784	0.02	0.000224719101	111.710735	-0.74	-0.00831460674	2.2127962	112.374578	112.374569	111.046901	111.046891	112.374574	111.046896	0.24	50	0.96	50	0.88	50	0.12	50	6	15	0	5	0
1642804656	21375.207	181	3.51532539	0.24	0.00272727273	111.710734	0.42	0.00477272727	2.2127899	112.374575	112.374566	111.046901	111.046892	112.374571	111.046897	0.8	50	0.14	50	0.46	50	0.64	50	7	16	0	4	0
1642804745	21463.837	182	3.51531543	-0.206956522	-0.00232535418	111.710735	-0.206956522	-0.00232535418	2.212793	112.374577	112.374568	111.046901	111.046892	112.374572	111.046897	0.326086957	46	0.74	50	0.56	50	0.56	50	15	16	0	4	0
1642804833	21552.425	183	3.51532034	0.16	0.00179775281	111.710734	0.44	0.00494382022	2.2127864	112.374574	112.374565	111.046903	111.046893	112.37457	111.046898	0.76	50	0.16	50	0.42	50	0.7	50	1	16	1	3	0
1642804922	21640.956	184	3.5153099	-0.11	-0.00125	111.710734	-0.29	-0.00329545455	2.21279075	112.374576	112.374567	111.046902	111.046892	112.374572	111.046897	0.42	50	0.82	50	0.8	50	0.62	50	9	13	0	7	0
1642805011	21729.541	185	3.51531678	0.48	0.00539325843	111.710732	0.18	0.00202247191	2.21278805	112.374573	112.374564	111.0469	111.046891	112.374568	111.046896	0.94	50	0.28	50	0.66	50	0.36	50	8	18	0	2	0
1642805100	21819.017	186	3.51531251	-0.41	-0.00465909091	111.710734	-0.31	-0.00352272727	2.2127927	112.374577	112.374567	111.046901	111.046891	112.374572	111.046896	0.2	50	0.92	50	0.38	50	0.48	50	12	20	0	0	0
1642805189	21907.588	187	3.51531986	0.14	0.00155555556	111.710733	0.06	0.000666666667	2.2127918	112.374576	112.374566	111.0469	111.046891	112.374571	111.046896	0.68	50	0.48	50	0.54	50	0.46	50	5	16	0	4	0
1642805277	21996.004	188	3.51531844	0.22	0.0025	111.710732	0.08	0.000909090909	2.2127906	112.374574	112.374565	111.0469	111.04689	112.374569	111.046895	0.86	50	0.56	50	0.54	50	0.4	50	6	18	0	2	0
1642805365	22084.416	189	3.51531654	-0.06	-0.000674157303	111.710732	0.16	0.00179775281	2.2127882	112.374574	112.374564	111.046901	111.046891	112.374569	111.046896	0.48	50	0.38	50	0.6	50	0.82	50	7	13	0	7	0
1642805454	22172.915	190	3.51531275	-0.38	-0.00431818182	111.710734	-0.26	-0.00295454545	2.2127921	112.374577	112.374567	111.046901	111.046892	112.374572	111.046897	0.34	50	0.98	50	0.42	50	0.54	50	5	14	1	5	0
1642805542	22261.352	191	3.51531892	0.3	0.00337078652	111.710733	0.46	0.00516853933	2.2127852	112.374573	112.374564	111.046902	111.046893	112.374568	111.046897	1	50	0.24	50	0.46	50	0.62	50	4	16	0	4	0
1642805631	22349.84	192	3.515308	-0.2	-0.00227272727	111.710734	-0.28	-0.00318181818	2.2127894	112.374575	112.374566	111.046902	111.046892	112.374571	111.046897	0.22	50	0.7	50	0.62	50	0.54	50	6	14	0	6	0
1642805719	22438.355	193	3.51531465	0.12	0.00134831461	111.710733	0.48	0.00539325843	2.2127822	112.374573	112.374563	111.046903	111.046894	112.374568	111.046899	0.76	50	0.16	50	0.52	50	0.88	50	8	16	0	4	0
1642805808	22526.911	194	3.51530326	-0.309047619	-0.00351190476	111.710735	-0.369047619	-0.00419372294	2.21278774	112.374576	112.374566	111.046903	111.046894	112.374571	111.046898	0.261904762	42	0.94	50	0.54	50	0.48	50	9	12	1	7	0
1642805899	22617.434	195	3.51531201	0.48	0.00539325843	111.710732	0.16	0.00179775281	2.21278534	112.374573	112.374563	111.046902	111.046892	112.374568	111.046897	0.9	50	0.26	50	0.66	50	0.34	50	7	11	0	9	0
1642805987	22705.92	196	3.51530822	-0.31	-0.00344444444	111.710734	-0.31	-0.00344444444	2.21278999	112.374576	112.374566	111.046902	111.046892	112.374571	111.046897	0.38	50	1	50	0.58	50	0.58	50	6	10	0	9	1
1642806075	22794.402	197	3.51531557	-0.1	-0.00112359551	111.710734	0.58	0.00651685393	2.21278129	112.374574	112.374564	111.046905	111.046895	112.374569	111.0469	0.9	50	0.42	50	0.26	50	0.94	50	12	15	0	5	0
1642806164	22882.905	198	3.51530181	0.1	0.00113636364	111.710734	-0.16	-0.00181818182	2.21278369	112.374574	112.374564	111.046904	111.046894	112.374569	111.046899	0.64	50	0.7	50	0.64	50	0.38	50	11	17	0	3	0
1642806253	22972.389	199	3.51530561	-0.17	-0.00191011236	111.710735	0.49	0.00550561798	2.21277634	112.374572	112.374563	111.046907	111.046897	112.374568	111.046902	0.84	50	0.52	50	0.24	50	0.9	50	11	18	0	2	0
1642806343	23061.924	200	3.51529399	-0.52	-0.00577777778	111.710737	-0.32	-0.00355555556	2.21278114	112.374577	112.374567	111.046908	111.046898	112.374572	111.046903	0.16	50	1	50	0.32	50	0.52	50	4	10	0	10	0
1642806432	23151.345	201	3.51530158	0.53	0.00595505618	111.710735	0.27	0.00303370787	2.21277709	112.374573	112.374563	111.046906	111.046897	112.374568	111.046902	0.92	50	0.12	50	0.82	50	0.56	50	9	18	1	1	0
1642806521	23239.824	202	3.51529517	0.12	0.00134831461	111.710734	-0.26	-0.00292134831	2.21278099	112.374573	112.374564	111.046905	111.046895	112.374568	111.0469	0.66	50	0.8	50	0.78	50	0.4	50	7	15	0	5	0
1642806609	23328.338	203	3.51530134	0.07	0.000786516854	111.710734	0.39	0.00438202247	2.21277514	112.374571	112.374562	111.046906	111.046897	112.374566	111.046901	0.7	50	0.24	50	0.48	50	0.8	50	4	13	0	7	0
1642806698	23417.003	204	3.51529209	-0.144693878	-0.00164424861	111.710735	0.115306122	0.00131029685	2.21277341	112.374571	112.374562	111.046907	111.046898	112.374567	111.046903	0.530612245	49	0.56	50	0.4	50	0.66	50	11	13	0	7	0
1642806787	23505.533	205	3.51528935	0.07	0.000786516854	111.710734	0.21	0.00235955056	2.21277026	112.37457	112.374561	111.046908	111.046898	112.374565	111.046903	0.72	50	0.44	50	0.58	50	0.72	50	14	20	0	0	0
1642806875	23594.109	206	3.51528437	-0.21	-0.00238636364	111.710735	-0.39	-0.00443181818	2.21277611	112.374573	112.374563	111.046907	111.046898	112.374568	111.046902	0.24	50	0.84	50	0.76	50	0.58	50	7	17	0	3	0
1642806964	23682.635	207	3.51529362	0.26	0.00292134831	111.710734	-0.04	-0.000449438202	2.21277671	112.374572	112.374562	111.046906	111.046896	112.374567	111.046901	0.7	50	0.48	50	0.68	50	0.38	50	11	16	0	4	0
1642807052	23771.226	208	3.51529457	0.24	0.00272727273	111.710733	-0.36	-0.00409090909	2.21278211	112.374572	112.374563	111.046903	111.046893	112.374567	111.046898	0.46	50	0.58	50	0.92	50	0.32	50	9	14	0	6	0
1642807141	23859.765	209	3.51530311	-0.06	-0.000674157303	111.710733	0.58	0.00651685393	2.21277341	112.37457	112.37456	111.046906	111.046896	112.374565	111.046901	0.74	50	0.22	50	0.28	50	0.92	50	6	17	0	3	0
1642807229	23948.369	210	3.51528935	-0.702156673	-0.0079790531	111.710737	-0.137843327	-0.00156640144	2.21277548	112.374574	112.374564	111.046909	111.046899	112.374569	111.046904	0.14	50	0.98	50	0.276595745	47	0.840909091	44	8	15	0	5	0
1642807318	24036.92	211	3.51529262	0.58	0.00651685393	111.710734	0.24	0.00269662921	2.21277188	112.37457	112.37456	111.046907	111.046897	112.374565	111.046902	0.94	50	0.12	50	0.74	50	0.4	50	3	10	0	9	1
1642807407	24125.524	212	3.51528693	0.04	0.000449438202	111.710733	-0.2	-0.00224719101	2.21277488	112.374571	112.374561	111.046906	111.046896	112.374566	111.046901	0.68	50	0.84	50	0.74	50	0.5	50	11	16	0	4	0
1642807495	24214.074	213	3.51529167	-0.29	-0.00329545455	111.710735	0.43	0.00488636364	2.21276843	112.37457	112.374561	111.046909	111.0469	112.374565	111.046904	0.78	50	0.64	50	0.26	50	0.98	50	11	15	0	5	0
1642807585	24303.465	214	3.51528147	-0.33	-0.00370786517	111.710737	-0.23	-0.00258426966	2.21277188	112.374573	112.374563	111.04691	111.0469	112.374568	111.046905	0.16	50	0.72	50	0.52	50	0.62	50	13	17	0	3	0
1642807673	24391.987	215	3.51528693	-0.15	-0.00168539326	111.710737	0.15	0.00168539326	2.21276963	112.374573	112.374563	111.046911	111.046902	112.374568	111.046906	0.7	50	0.7	50	0.56	50	0.86	50	11	16	0	4	0
1642807762	24480.575	216	3.51528337	0.32	0.00359550562	111.710736	-0.52	-0.00584269663	2.21277743	112.374574	112.374564	111.046907	111.046898	112.374569	111.046902	0.72	50	0.92	50	0.94	50	0.1	50	3	11	0	9	0
1642807851	24569.986	217	3.51529571	0.21	0.00235955056	111.710735	0.63	0.00707865169	2.21276798	112.37457	112.37456	111.046909	111.0469	112.374565	111.046904	0.96	50	0.12	50	0.28	50	0.7	50	8	12	5	3	0
1642807939	24658.401	218	3.51528076	0.17	0.00191011236	111.710734	-0.49	-0.00550561798	2.21277533	112.374571	112.374562	111.046906	111.046896	112.374566	111.046901	0.64	50	0.96	50	0.82	50	0.16	50	7	17	0	3	0
1642808028	24746.931	219	3.51529238	0.28	0.00318181818	111.710732	-0.3	-0.00340909091	2.21277983	112.374571	112.374562	111.046903	111.046894	112.374566	111.046898	0.48	50	0.5	50	0.96	50	0.38	50	8	12	0	8	0
1642808117	24835.525	220	3.5152995	0.203469388	0.0022861729	111.710731	-0.216530612	-0.00243292823	2.21278307	112.374571	112.374562	111.046901	111.046892	112.374566	111.046896	0.64	50	0.653061224	49	0.82	50	0.4	50	9	14	0	6	0
1642808206	24925.058	221	3.51530464	0.13	0.00147727273	111.710731	0.35	0.00397727273	2.21277782	112.374569	112.374559	111.046902	111.046893	112.374564	111.046897	0.88	50	0.4	50	0.66	50	0.88	50	0	1	0	19	0
1642808295	25013.654	222	3.51529634	-0.67	-0.00744444444	111.710734	0.01	0.000111111111	2.21277767	112.374572	112.374563	111.046906	111.046896	112.374567	111.046901	0.18	50	0.84	50	0.26	50	0.94	50	5	10	1	9	0
1642808383	25102.254	223	3.5152961	0.752916667	0.00855587121	111.71073	-0.107083333	-0.00121685606	2.21277928	112.374569	112.374559	111.046901	111.046892	112.374564	111.046897	1	50	0.354166667	48	0.98	50	0.12	50	5	15	0	5	0
1642808472	25190.809	224	3.51529864	-0.57	-0.00640449438	111.710733	0.03	0.000337078652	2.21277883	112.374572	112.374562	111.046904	111.046895	112.374567	111.0469	0.22	50	0.76	50	0.28	50	0.88	50	11	17	0	3	0
1642808560	25279.316	225	3.51529793	-0.04	-0.000454545455	111.710733	0.78	0.00886363636	2.21276713	112.374568	112.374559	111.046908	111.046898	112.374564	111.046903	0.9	50	0.16	50	0.1	50	0.92	50	13	18	0	2	0
1642808649	25367.811	226	3.51527942	-0.32	-0.00359550562	111.710735	-0.04	-0.000449438202	2.21276773	112.37457	112.374561	111.046909	111.0469	112.374565	111.046905	0.52	50	0.88	50	0.44	50	0.72	50	6	13	0	7	0
1642808737	25456.366	227	3.51528037	0.57	0.00647727273	111.710732	-0.31	-0.00352272727	2.21277238	112.374569	112.374559	111.046905	111.046896	112.374564	111.0469	0.62	50	0.36	50	0.94	50	0.06	50	0	3	11	6	0
1642808826	25544.896	228	3.51528773	-0.224081633	-0.00251777115	111.710733	-0.415918367	-0.00467324008	2.21277862	112.374572	112.374562	111.046904	111.046895	112.374567	111.0469	0.3	50	0.94	50	0.6	50	0.408163265	49	10	17	0	3	0
1642808915	25633.435	229	3.51529759	-0.399387755	-0.00448750287	111.710735	0.359387755	0.00403806466	2.21277323	112.374572	112.374562	111.046908	111.046899	112.374567	111.046903	0.38	50	0.42	50	0.18	50	0.93877551	49	11	17	0	3	0
1642809003	25722.007	230	3.51528907	0.2	0.00227272727	111.710734	-0.26	-0.00295454545	2.21277713	112.374572	112.374563	111.046906	111.046896	112.374567	111.046901	0.5	50	0.56	50	0.76	50	0.3	50	11	14	0	6	0
1642809092	25810.511	231	3.51529524	0.01	0.000112359551	111.710734	0.19	0.00213483146	2.21277428	112.374571	112.374562	111.046907	111.046897	112.374566	111.046902	0.44	50	0.24	50	0.58	50	0.76	50	8	13	1	6	0
1642809180	25899.12	232	3.51529073	-0.39	-0.00443181818	111.710736	0.19	0.00215909091	2.21277143	112.374572	112.374563	111.046909	111.0469	112.374568	111.046905	0.56	50	0.76	50	0.22	50	0.8	50	9	15	0	5	0
1642809269	25987.61	233	3.51528622	0.68	0.00764044944	111.710733	0.04	0.000449438202	2.21277083	112.374569	112.374559	111.046906	111.046897	112.374564	111.046901	0.88	50	0.16	50	0.94	50	0.3	50	2	9	0	11	0
1642809357	26076.015	234	3.51528527	-0.564444444	-0.00641414141	111.710736	-0.224444444	-0.00255050505	2.21277419	112.374573	112.374563	111.046908	111.046899	112.374568	111.046903	0.1	50	0.888888889	45	0.44	50	0.78	50	13	18	0	2	0
1642809446	26164.608	235	3.5152906	0.43	0.00483146067	111.710733	-0.11	-0.00123595506	2.21277584	112.374571	112.374561	111.046905	111.046896	112.374566	111.046901	0.56	50	0.24	50	0.78	50	0.24	50	1	8	0	12	0
1642809534	26253.114	236	3.51529321	-0.56	-0.00636363636	111.710736	0.12	0.00136363636	2.21277404	112.374573	112.374564	111.046909	111.046899	112.374568	111.046904	0.48	50	0.92	50	0.24	50	0.92	50	9	14	0	6	0
1642809623	26341.613	237	3.51529036	0.544693878	0.00612015593	111.710733	0.235306122	0.00264388902	2.21277051	112.374569	112.37456	111.046907	111.046898	112.374565	111.046902	0.94	50	0.16	50	0.84	50	0.530612245	49	4	12	0	8	0
1642809711	26430.172	238	3.51528478	-0.23	-0.00261363636	111.710735	-0.37	-0.00420454545	2.21277606	112.374572	112.374563	111.046907	111.046897	112.374567	111.046902	0.3	50	0.9	50	0.46	50	0.32	50	5	10	2	8	0
1642809800	26518.774	239	3.51529355	0.19	0.00213483146	111.710734	0.37	0.00415730337	2.21277051	112.37457	112.37456	111.046907	111.046898	112.374565	111.046903	0.84	50	0.28	50	0.56	50	0.74	50	12	17	0	3	0
1642809888	26607.406	240	3.51528478	-0.47	-0.00534090909	111.710736	-0.31	-0.00352272727	2.21277516	112.374573	112.374564	111.046908	111.046899	112.374569	111.046903	0.12	50	0.9	50	0.48	50	0.64	50	9	19	0	1	0
1642809977	26696.022	241	3.51529213	0.34	0.00382022472	111.710734	0.22	0.00247191011	2.21277186	112.374571	112.374561	111.046908	111.046898	112.374566	111.046903	0.74	50	0.18	50	0.66	50	0.54	50	6	16	0	4	0
1642810066	26784.645	242	3.51528691	-0.74	-0.00831460674	111.710738	-0.1	-0.00112359551	2.21277336	112.374575	112.374565	111.046911	111.046901	112.37457	111.046906	0.16	50	1	50	0.28	50	0.92	50	14	18	0	2	0
1642810155	26874.035	243	3.51528928	0.49	0.00556818182	111.710736	-0.37	-0.00420454545	2.21277891	112.374574	112.374565	111.046907	111.046897	112.374569	111.046902	0.54	50	0.42	50	0.94	50	0.08	50	10	16	0	4	0
1642810244	26962.561	244	3.51529806	0.71	0.00788888889	111.710732	0.11	0.00122222222	2.21277726	112.37457	112.37456	111.046904	111.046894	112.374565	111.046899	1	50	0.18	50	0.84	50	0.24	50	12	16	0	4	0
1642810332	27051.059	245	3.51529545	-0.38	-0.00431818182	111.710734	0.34	0.00386363636	2.21277216	112.37457	112.374561	111.046907	111.046898	112.374566	111.046902	0.72	50	0.76	50	0.28	50	1	50	3	9	0	11	0
1642810421	27139.598	246	3.51528739	-0.42	-0.00471910112	111.710736	-0.18	-0.00202247191	2.21277486	112.374573	112.374564	111.046908	111.046899	112.374568	111.046904	0.26	50	0.86	50	0.48	50	0.72	50	10	13	0	7	0
1642810509	27228.202	247	3.51529166	0.587755102	0.00667903525	111.710733	0.047755102	0.000542671614	2.21277415	112.37457	112.374561	111.046906	111.046896	112.374565	111.046901	0.775510204	49	0.14	50	0.92	50	0.38	50	13	15	3	2	0
1642810598	27316.831	248	3.51529052	-0.07	-0.000786516854	111.710733	-0.21	-0.00235955056	2.2127773	112.374571	112.374562	111.046905	111.046896	112.374567	111.0469	0.54	50	0.82	50	0.74	50	0.6	50	15	18	0	2	0
1642810686	27405.36	249	3.51529551	-0.21	-0.00235955056	111.710734	0.57	0.00640449438	2.21276875	112.37457	112.37456	111.046909	111.046899	112.374565	111.046904	0.7	50	0.34	50	0.16	50	0.94	50	13	20	0	0	0
1642810776	27494.77	250	3.51528198	-0.34	-0.00386363636	111.710736	-0.38	-0.00431818182	2.21277445	112.374573	112.374564	111.046909	111.046899	112.374569	111.046904	0.24	50	0.96	50	0.62	50	0.58	50	6	12	0	8	0
1642810864	27583.276	251	3.515291	0.57	0.00640449438	111.710733	-0.13	-0.00146067416	2.2127764	112.374571	112.374562	111.046905	111.046896	112.374566	111.0469	0.84	50	0.4	50	0.96	50	0.26	50	9	16	0	4	0
1642810953	27671.81	252	3.51529408	0.03	0.000337078652	111.710733	-0.17	-0.00191011236	2.21277895	112.374572	112.374562	111.046904	111.046895	112.374567	111.0469	0.48	50	0.62	50	0.72	50	0.52	50	11	13	0	7	0
1642811042	27760.444	253	3.51529811	-0.09	-0.00101123596	111.710734	0.57	0.00640449438	2.2127704	112.37457	112.37456	111.046907	111.046898	112.374565	111.046903	0.84	50	0.36	50	0.3	50	0.96	50	11	13	0	7	0
1642811130	27848.942	254	3.51528459	-0.39	-0.00443181818	111.710736	-0.19	-0.00215909091	2.21277325	112.374572	112.374563	111.046908	111.046899	112.374568	111.046904	0.38	50	0.96	50	0.52	50	0.72	50	4	11	0	9	0
1642811219	27937.499	255	3.5152891	0.37	0.00415730337	111.710734	-0.01	-0.000112359551	2.2127734	112.374571	112.374561	111.046906	111.046897	112.374566	111.046902	0.66	50	0.3	50	0.84	50	0.46	50	7	16	1	3	0
1642811307	28026.014	256	3.51528934	-0.23	-0.00261363636	111.710735	0.21	0.00238636364	2.21277025	112.374571	112.374561	111.046909	111.046899	112.374566	111.046904	0.84	50	0.86	50	0.24	50	0.68	50	9	15	0	5	0
1642811396	28114.588	257	3.51528436	0.38	0.00426966292	111.710733	-0.02	-0.000224719101	2.21277055	112.374569	112.374559	111.046907	111.046897	112.374564	111.046902	0.82	50	0.46	50	0.94	50	0.54	50	5	16	0	4	0
1642811484	28203.14	258	3.51528483	-0.67	-0.00761363636	111.710736	-0.07	-0.000795454545	2.2127716	112.374573	112.374563	111.04691	111.0469	112.374568	111.046905	0.2	50	0.94	50	0.28	50	0.88	50	7	10	0	10	0
1642811573	28291.689	259	3.51528649	0.41	0.00460674157	111.710734	0.33	0.00370786517	2.21276665	112.374569	112.37456	111.046909	111.0469	112.374564	111.046904	0.98	50	0.24	50	0.7	50	0.62	50	3	8	0	12	0
1642811661	28380.335	260	3.51527866	-0.346734694	-0.00394016698	111.710736	-0.0667346939	-0.000758348794	2.21276765	112.374571	112.374562	111.04691	111.046901	112.374566	111.046906	0.326530612	49	0.74	50	0.36	50	0.64	50	12	15	0	5	0
1642811750	28468.859	261	3.51528025	-0.1	-0.00112359551	111.710737	0.32	0.00359550562	2.21276285	112.37457	112.374561	111.046912	111.046903	112.374565	111.046908	0.7	50	0.48	50	0.36	50	0.78	50	12	15	0	5	0
1642811839	28558.376	262	3.51527265	0.29	0.00325842697	111.710735	-0.53	-0.00595505618	2.2127708	112.374571	112.374562	111.046909	111.046899	112.374566	111.046904	0.58	50	0.82	50	0.98	50	0.16	50	9	13	1	6	0
1642811928	28646.95	263	3.51528523	0.418979592	0.00470763586	111.710733	-0.278979592	-0.00313460216	2.21277498	112.37457	112.374561	111.046905	111.046896	112.374565	111.0469	0.72	50	0.58	50	0.897959184	49	0.2	50	3	7	0	13	0
1642812017	28736.396	264	3.51529185	-0.1	-0.00112359551	111.710733	-0.22	-0.00247191011	2.21277828	112.374572	112.374562	111.046905	111.046895	112.374567	111.0469	0.52	50	0.84	50	0.62	50	0.5	50	10	14	0	6	0
1642812106	28824.903	265	3.51529706	-0.18	-0.00202247191	111.710734	0.58	0.00651685393	2.21276958	112.37457	112.374561	111.046908	111.046899	112.374565	111.046904	0.72	50	0.32	50	0.22	50	0.98	50	5	10	0	10	0
1642812194	28913.388	266	3.51528331	-0.31	-0.00348314607	111.710736	-0.11	-0.00123595506	2.21277123	112.374572	112.374563	111.046909	111.0469	112.374567	111.046905	0.3	50	0.72	50	0.44	50	0.64	50	12	18	0	2	0
1642812283	29001.911	267	3.51528591	0.39	0.00443181818	111.710734	0.11	0.00125	2.21276958	112.37457	112.37456	111.046908	111.046898	112.374565	111.046903	0.74	50	0.24	50	0.8	50	0.52	50	1	11	1	8	0
1642812371	29090.413	268	3.51528331	-0.64	-0.00719101124	111.710737	0.04	0.000449438202	2.21276898	112.374573	112.374563	111.046911	111.046902	112.374568	111.046906	0.36	50	0.96	50	0.24	50	0.92	50	10	13	0	7	0
1642812460	29178.931	269	3.51528236	0.43	0.00488636364	111.710735	-0.43	-0.00488636364	2.21277543	112.374572	112.374563	111.046907	111.046898	112.374568	111.046902	0.64	50	0.64	50	1	50	0.14	50	11	18	0	2	0
1642812548	29267.401	270	3.51529256	0.23	0.00258426966	111.710734	-0.51	-0.00573033708	2.21278308	112.374574	112.374564	111.046904	111.046894	112.374569	111.046899	0.38	50	0.66	50	0.9	50	0.16	50	15	17	0	2	1
1642812637	29356.005	271	3.51530465	-0.03	-0.000340909091	111.710734	0.69	0.00784090909	2.21277273	112.374571	112.374561	111.046907	111.046897	112.374566	111.046902	0.94	50	0.28	50	0.26	50	0.98	50	1	9	0	11	0
1642812726	29444.5	272	3.51528829	-0.63	-0.00707865169	111.710737	-0.03	-0.000337078652	2.21277318	112.374574	112.374564	111.04691	111.0469	112.374569	111.046905	0.22	50	0.88	50	0.3	50	0.9	50	9	17	0	3	0
1642812814	29533.019	273	3.515289	5.55111512e-17	6.30808537e-19	111.710737	0.66	0.0075	2.21276328	112.374571	112.374561	111.046913	111.046903	112.374566	111.046908	0.84	50	0.18	50	0.18	50	0.84	50	12	14	0	6	0
1642812903	29621.579	274	3.51527334	0.31	0.00348314607	111.710736	-0.45	-0.00505617978	2.21277003	112.374571	112.374562	111.046909	111.0469	112.374567	111.046905	0.5	50	0.64	50	0.86	50	0.1	50	13	18	0	2	0
1642812991	29710.189	275	3.51528402	0.416326531	0.0047309833	111.710734	-0.0236734694	-0.000269016698	2.21277039	112.374569	112.37456	111.046907	111.046898	112.374565	111.046902	0.632653061	49	0.24	50	0.78	50	0.34	50	0	7	0	13	0
1642813080	29798.771	276	3.51528458	-0.77	-0.00865168539	111.710737	0.03	0.000337078652	2.21276994	112.374573	112.374564	111.046911	111.046902	112.374568	111.046906	0.18	50	0.92	50	0.2	50	1	50	9	12	0	8	0
1642813168	29887.287	277	3.51528387	0.66	0.0075	111.710734	0.04	0.000454545455	2.21276934	112.37457	112.37456	111.046908	111.046899	112.374565	111.046903	0.86	50	0.16	50	0.84	50	0.22	50	6	16	0	4	0
1642813257	29975.878	278	3.51528292	-0.34	-0.00382022472	111.710736	-0.34	-0.00382022472	2.21277444	112.374573	112.374563	111.046908	111.046899	112.374568	111.046903	0.26	50	0.94	50	0.52	50	0.52	50	9	17	0	3	0
1642813346	30064.503	279	3.51529098	-0.11	-0.00123595506	111.710736	0.15	0.00168539326	2.21277219	112.374573	112.374563	111.046909	111.0469	112.374568	111.046905	0.72	50	0.68	50	0.46	50	0.72	50	13	17	0	3	0
1642813434	30153.107	280	3.51528743	0.34	0.00386363636	111.710735	-0.18	-0.00204545455	2.21277489	112.374572	112.374562	111.046907	111.046897	112.374567	111.046902	0.78	50	0.62	50	0.82	50	0.3	50	8	14	0	6	0
1642813523	30241.664	281	3.5152917	-0.1	-0.00112359551	111.710735	0.02	0.000224719101	2.21277459	112.374572	112.374563	111.046908	111.046898	112.374568	111.046903	0.56	50	0.64	50	0.54	50	0.66	50	8	13	0	7	0
1642813612	30331.248	282	3.51529122	0.01	0.000112359551	111.710735	-0.07	-0.000786516854	2.21277564	112.374573	112.374563	111.046907	111.046898	112.374568	111.046902	0.56	50	0.62	50	0.68	50	0.6	50	13	17	0	3	0
1642813702	30420.706	283	3.51529288	0.31	0.00348314607	111.710734	-0.17	-0.00191011236	2.21277819	112.374572	112.374562	111.046905	111.046895	112.374567	111.0469	0.58	50	0.44	50	0.72	50	0.24	50	6	15	0	5	0
1642813790	30509.282	284	3.51529691	-0.47	-0.00528089888	111.710736	-0.21	-0.00235955056	2.21278134	112.374575	112.374566	111.046906	111.046897	112.37457	111.046901	0.18	50	0.86	50	0.58	50	0.84	50	11	15	0	5	0
1642813879	30597.696	285	3.5153019	0.72	0.00808988764	111.710732	-0.06	-0.000674157303	2.21278224	112.374572	112.374562	111.046902	111.046893	112.374567	111.046898	0.74	50	0.08	50	0.88	50	0.1	50	4	11	0	9	0
1642813967	30686.193	286	3.51530332	-0.32	-0.00363636364	111.710734	0.08	0.000909090909	2.21278104	112.374573	112.374563	111.046904	111.046895	112.374568	111.0469	0.56	50	0.8	50	0.3	50	0.7	50	8	16	0	4	0
1642814056	30774.743	287	3.51530142	-0.13	-0.00146067416	111.710735	0.61	0.00685393258	2.21277189	112.374571	112.374561	111.046908	111.046898	112.374566	111.046903	0.84	50	0.36	50	0.18	50	0.92	50	11	14	0	5	1
1642814144	30863.288	288	3.51528695	-0.29	-0.00329545455	111.710736	-0.09	-0.00102272727	2.21277324	112.374573	112.374563	111.046909	111.046899	112.374568	111.046904	0.5	50	0.88	50	0.54	50	0.74	50	10	15	0	5	0
1642814233	30951.918	289	3.51528909	-0.03	-0.000337078652	111.710736	0.13	0.00146067416	2.21277129	112.374572	112.374563	111.04691	111.0469	112.374568	111.046905	0.64	50	0.54	50	0.54	50	0.7	50	9	13	0	7	0
1642814322	31040.501	290	3.515286	0.26	0.00292134831	111.710735	-0.36	-0.00404494382	2.21277669	112.374573	112.374563	111.046907	111.046897	112.374568	111.046902	0.58	50	0.68	50	0.88	50	0.26	50	8	14	1	5	0
1642814410	31128.967	291	3.51529454	0.03	0.000340909091	111.710735	0.43	0.00488636364	2.21277024	112.374571	112.374561	111.046908	111.046899	112.374566	111.046904	0.76	50	0.3	50	0.42	50	0.82	50	5	12	0	8	0
1642814499	31217.485	292	3.51528434	-0.33	-0.00370786517	111.710736	-0.49	-0.00550561798	2.21277759	112.374574	112.374565	111.046908	111.046898	112.37457	111.046903	0.18	50	1	50	0.6	50	0.44	50	8	10	5	5	0
1642814587	31306.023	293	3.51529596	0.42	0.00477272727	111.710734	0.24	0.00272727273	2.21277399	112.374571	112.374562	111.046907	111.046897	112.374566	111.046902	0.88	50	0.22	50	0.78	50	0.6	50	9	16	0	4	0
1642814677	31395.524	294	3.51529027	-0.48	-0.00539325843	111.710737	0.1	0.00112359551	2.21277249	112.374573	112.374564	111.04691	111.0469	112.374568	111.046905	0.4	50	0.78	50	0.32	50	0.9	50	0	1	17	2	0
1642814776	31494.819	295	3.5152879	0	0	111.710737	0	0	2.21277249	112.374573	112.374564	111.04691	111.0469	112.374568	111.046905	-1	0	0.307692308	26	0	1	-1	0	12	18	0	2	0
1642814864	31583.269	296	3.5152879	-0.14	-0.0014	111.710737	0.08	0.0008	2.21277129	112.374573	112.374564	111.046911	111.046901	112.374569	111.046906	0.62	50	0.68	50	0.5	50	0.72	50	7	15	0	5	0
1642814953	31671.73	297	3.515286	0.35	0.00397727273	111.710736	0.27	0.00306818182	2.21276724	112.374571	112.374561	111.04691	111.046901	112.374566	111.046905	0.84	50	0.22	50	0.72	50	0.64	50	4	7	6	7	0
1642815041	31760.15	298	3.5152796	-0.23	-0.00261363636	111.710737	-0.33	-0.00375	2.21277219	112.374573	112.374564	111.04691	111.0469	112.374568	111.046905	0.34	50	0.9	50	0.52	50	0.42	50	13	17	0	3	0
1642815130	31848.553	299	3.51528743	0.14	0.00157303371	111.710736	-0.04	-0.000449438202	2.21277279	112.374573	112.374563	111.046909	111.046899	112.374568	111.046904	0.48	50	0.38	50	0.58	50	0.4	50	10	16	0	4	0
1642815218	31936.869	300	3.51528837	0.22	0.0025	111.710735	-0.34	-0.00386363636	2.21277789	112.374573	112.374564	111.046906	111.046897	112.374568	111.046902	0.72	50	0.84	50	0.92	50	0.36	50	7	15	0	5	0
1642815306	32025.337	301	3.51529644	-0.21	-0.00235955056	111.710736	0.59	0.00662921348	2.21276904	112.374571	112.374562	111.04691	111.046901	112.374567	111.046905	0.8	50	0.42	50	0.2	50	1	50	6	10	0	10	0
1642815395	32113.735	302	3.51528244	-0.09	-0.00102272727	111.710736	-0.29	-0.00329545455	2.21277339	112.374573	112.374564	111.046909	111.0469	112.374568	111.046904	0.34	50	0.72	50	0.58	50	0.38	50	9	14	0	6	0
1642815483	32202.149	303	3.51528932	0.597959184	0.00679499072	111.710733	-0.0220408163	-0.000250463822	2.21277372	112.37457	112.374561	111.046906	111.046897	112.374566	111.046901	0.795918367	49	0.22	50	0.9	50	0.28	50	1	9	0	11	0
1642815572	32290.574	304	3.51528985	-0.77	-0.00865168539	111.710737	-0.09	-0.00101123596	2.21277507	112.374575	112.374565	111.04691	111.0469	112.37457	111.046905	0.14	50	1	50	0.22	50	0.9	50	7	10	0	10	0
1642815662	32381.006	305	3.51529198	0.44	0.00488888889	111.710735	0.36	0.004	2.21276967	112.374571	112.374561	111.046909	111.046899	112.374566	111.046904	0.96	50	0.16	50	0.68	50	0.6	50	6	14	0	6	0
1642815751	32469.522	306	3.51528344	-0.29	-0.00325842697	111.710737	-0.01	-0.000112359551	2.21276982	112.374572	112.374563	111.04691	111.046901	112.374568	111.046906	0.4	50	0.7	50	0.5	50	0.78	50	5	11	1	8	0
1642815839	32557.867	307	3.51528368	-0.22	-0.0025	111.710738	0.48	0.00545454545	2.21276262	112.374571	112.374562	111.046914	111.046904	112.374566	111.046909	0.74	50	0.48	50	0.22	50	0.92	50	11	13	0	7	0
1642815927	32646.264	308	3.51527229	0.32	0.00359550562	111.710736	-0.48	-0.00539325843	2.21276982	112.374572	112.374562	111.04691	111.0469	112.374567	111.046905	0.56	50	0.72	50	0.98	50	0.18	50	10	17	0	3	0
1642816016	32734.661	309	3.51528368	0.2	0.00227272727	111.710735	-0.22	-0.0025	2.21277312	112.374572	112.374562	111.046908	111.046898	112.374567	111.046903	0.46	50	0.48	50	0.8	50	0.38	50	7	12	0	8	0
1642816104	32823.07	310	3.5152889	-0.45	-0.00511363636	111.710737	-0.05	-0.000568181818	2.21277387	112.374574	112.374565	111.04691	111.0469	112.374569	111.046905	0.2	50	0.7	50	0.32	50	0.72	50	12	18	0	2	0
1642816193	32911.447	311	3.51529008	0.06	0.000674157303	111.710737	0.52	0.00584269663	2.21276607	112.374572	112.374562	111.046912	111.046902	112.374567	111.046907	0.9	50	0.32	50	0.28	50	0.74	50	10	16	0	3	1
1642816281	32999.952	312	3.51527775	-0.0214285714	-0.000243506494	111.710737	-0.418571429	-0.00475649351	2.21277235	112.374574	112.374564	111.04691	111.046901	112.374569	111.046905	0.5	50	0.94	50	0.857142857	49	0.46	50	8	15	0	5	0
1642816369	33088.374	313	3.51528768	0.46	0.00516853933	111.710735	0.2	0.00224719101	2.21276935	112.37457	112.374561	111.046909	111.046899	112.374566	111.046904	0.92	50	0.26	50	0.68	50	0.42	50	6	14	0	6	0
1642816458	33176.881	314	3.51528293	-0.33	-0.00375	111.710736	0.33	0.00375	2.2127644	112.374571	112.374561	111.046912	111.046902	112.374566	111.046907	0.48	50	0.48	50	0.28	50	0.94	50	10	16	0	4	0
1642816546	33265.341	315	3.5152751	0.49	0.00550561798	111.710734	-0.31	-0.00348314607	2.21276905	112.374569	112.37456	111.046908	111.046899	112.374565	111.046903	0.84	50	0.66	50	0.98	50	0.18	50	5	14	0	6	0
1642816635	33353.711	316	3.51528246	-0.3	-0.00340909091	111.710736	-0.48	-0.00545454545	2.21277625	112.374573	112.374564	111.046907	111.046898	112.374568	111.046903	0.12	50	0.9	50	0.78	50	0.6	50	7	10	7	3	0
1642816723	33442.11	317	3.51529384	-0.05	-0.000568181818	111.710736	0.75	0.00852272727	2.212765	112.37457	112.374561	111.046911	111.046902	112.374565	111.046906	0.86	50	0.16	50	0.12	50	0.92	50	9	14	0	6	0
1642816811	33530.36	318	3.51527605	0.07	0.000786516854	111.710735	-0.65	-0.00730337079	2.21277475	112.374573	112.374563	111.046908	111.046898	112.374568	111.046903	0.22	50	0.8	50	0.92	50	0.2	50	13	16	0	4	0
1642816900	33618.885	319	3.51529147	-0.15	-0.00170454545	111.710736	0.57	0.00647727273	2.2127662	112.374571	112.374561	111.046911	111.046902	112.374566	111.046906	0.78	50	0.36	50	0.26	50	0.98	50	10	17	0	3	0
1642816988	33707.317	320	3.51527795	-0.13	-0.00146067416	111.710737	-0.47	-0.00528089888	2.21277325	112.374574	112.374564	111.04691	111.0469	112.374569	111.046905	0.28	50	0.88	50	0.64	50	0.3	50	12	17	0	3	0
1642817077	33795.7	321	3.5152891	-0.04	-0.000454545455	111.710737	0.46	0.00522727273	2.21276635	112.374572	112.374562	111.046912	111.046902	112.374567	111.046907	0.74	50	0.32	50	0.38	50	0.88	50	13	16	0	4	0
1642817166	33885.065	322	3.51527819	0.02	0.000227272727	111.710737	-0.64	-0.00727272727	2.21277595	112.374574	112.374565	111.046909	111.046899	112.37457	111.046904	0.14	50	0.76	50	0.92	50	0.26	50	5	11	0	9	0
1642817254	33973.356	323	3.51529337	0.51	0.00566666667	111.710734	0.39	0.00433333333	2.2127701	112.37457	112.374561	111.046908	111.046899	112.374565	111.046903	0.92	50	0.02	50	0.82	50	0.7	50	7	14	0	6	0
1642817343	34061.789	324	3.51528412	-0.48	-0.00545454545	111.710737	-0.06	-0.000681818182	2.212771	112.374573	112.374563	111.04691	111.046901	112.374568	111.046905	0.34	50	0.88	50	0.36	50	0.78	50	5	15	0	5	0
1642817431	34150.202	325	3.51528554	0.338695652	0.00384881423	111.710735	-0.338695652	-0.00384881423	2.21277608	112.374573	112.374563	111.046907	111.046897	112.374568	111.046902	0.76	50	0.76	50	0.96	50	0.282608696	46	10	15	0	5	0
1642817521	34239.542	326	3.51529358	0.27	0.00303370787	111.710734	-0.43	-0.00483146067	2.21278253	112.374573	112.374564	111.046904	111.046894	112.374568	111.046899	0.58	50	0.74	50	0.9	50	0.2	50	9	13	0	7	0
1642817609	34327.931	327	3.51530378	0.11	0.00123595506	111.710733	0.67	0.00752808989	2.21277248	112.37457	112.37456	111.046906	111.046897	112.374565	111.046901	0.9	50	0.12	50	0.42	50	0.98	50	0	4	0	16	0
1642817698	34417.23	328	3.51528788	-0.71	-0.00797752809	111.710737	0.05	0.000561797753	2.21277173	112.374573	112.374563	111.04691	111.0469	112.374568	111.046905	0.26	50	0.92	50	0.2	50	0.96	50	9	13	0	7	0
1642817787	34505.607	329	3.5152867	-5.55111512e-17	-6.237208e-19	111.710737	0.34	0.00382022472	2.21276663	112.374571	112.374562	111.046911	111.046902	112.374567	111.046907	0.74	50	0.4	50	0.46	50	0.8	50	7	16	0	4	0
1642817875	34594.021	330	3.51527863	0.01	0.000113636364	111.710737	0.47	0.00534090909	2.21275958	112.374569	112.37456	111.046914	111.046904	112.374565	111.046909	0.7	50	0.22	50	0.2	50	0.66	50	4	14	0	6	0
1642817964	34682.548	331	3.51526748	0.03	0.000337078652	111.710737	-0.67	-0.00752808989	2.21276963	112.374572	112.374563	111.04691	111.046901	112.374567	111.046906	0.12	50	0.76	50	0.96	50	0.26	50	9	13	0	7	0
1642818052	34770.962	332	3.51528338	-0.31	-0.00352272727	111.710738	0.13	0.00147727273	2.21276768	112.374573	112.374564	111.046913	111.046903	112.374568	111.046908	0.48	50	0.66	50	0.32	50	0.76	50	13	17	0	3	0
1642818140	34859.288	333	3.51528029	0.6	0.00674157303	111.710735	-0.04	-0.000449438202	2.21276828	112.37457	112.374561	111.046909	111.0469	112.374566	111.046905	0.9	50	0.34	50	0.94	50	0.3	50	11	15	0	5	0
1642818229	34947.784	334	3.51528124	0.41	0.00465909091	111.710733	-0.45	-0.00511363636	2.21277503	112.37457	112.374561	111.046905	111.046896	112.374566	111.046901	0.6	50	0.64	50	1	50	0.14	50	9	13	0	7	0
1642818317	35036.174	335	3.51529192	-0.3	-0.00340909091	111.710735	0.26	0.00295454545	2.21277113	112.374571	112.374561	111.046908	111.046898	112.374566	111.046903	0.62	50	0.66	50	0.34	50	0.9	50	2	5	0	15	0
1642818406	35124.58	336	3.51528575	-0.45	-0.00505617978	111.710737	0.19	0.00213483146	2.21276828	112.374572	112.374563	111.046911	111.046902	112.374567	111.046906	0.56	50	0.82	50	0.26	50	0.9	50	15	18	0	2	0
1642818494	35213.081	337	3.51528124	0.2	0.00227272727	111.710736	0.18	0.00204545455	2.21276558	112.37457	112.374561	111.046911	111.046901	112.374565	111.046906	0.76	50	0.38	50	0.66	50	0.64	50	5	13	0	7	0
1642818583	35301.436	338	3.51527697	-0.16	-0.00179775281	111.710737	-0.28	-0.00314606742	2.21276978	112.374572	112.374563	111.04691	111.046901	112.374568	111.046906	0.32	50	0.76	50	0.76	50	0.64	50	5	14	0	6	0
1642818671	35389.901	339	3.51528361	-0.26	-0.00295454545	111.710738	0.2	0.00227272727	2.21276678	112.374573	112.374563	111.046913	111.046903	112.374568	111.046908	0.44	50	0.5	12	0.3	50	0.76	50	14	17	0	3	0
1642818759	35478.354	340	3.51527887	0.02	0.000224719101	111.710738	0.3	0.00337078652	2.21276228	112.374571	112.374562	111.046914	111.046904	112.374566	111.046909	0.82	50	0.5	50	0.48	50	0.76	50	10	16	0	4	0
1642818848	35566.855	341	3.51527175	0.639795918	0.00727040816	111.710735	0.0602040816	0.000684137291	2.21276138	112.374568	112.374558	111.046911	111.046901	112.374563	111.046906	0.96	50	0.26	50	0.979591837	49	0.4	50	15	16	0	4	0
1642818936	35655.315	342	3.51527032	-0.47	-0.00528089888	111.710737	-0.39	-0.00438202247	2.21276723	112.374572	112.374562	111.046912	111.046902	112.374567	111.046907	0.14	50	1	50	0.7	50	0.78	50	9	16	0	4	0
1642819025	35743.754	343	3.51527958	0.125510204	0.00142625232	111.710736	-0.245510204	-0.00278988868	2.21277091	112.374572	112.374563	111.04691	111.0469	112.374568	111.046905	0.54	50	0.66	50	0.82	50	0.448979592	49	7	13	0	7	0
1642819113	35832.289	344	3.5152854	-0.16	-0.00181818182	111.710737	0.16	0.00181818182	2.21276851	112.374572	112.374563	111.046911	111.046902	112.374568	111.046907	0.4	50	0.4	50	0.36	50	0.68	50	7	14	1	5	0
1642819202	35920.719	345	3.5152816	0.61	0.00685393258	111.710734	0.11	0.00123595506	2.21276686	112.374569	112.374559	111.046909	111.046899	112.374564	111.046904	0.86	50	0.14	50	0.66	50	0.16	50	5	15	0	5	0
1642819290	36009.093	346	3.51527899	-0.31	-0.00352272727	111.710736	-0.51	-0.00579545455	2.21277451	112.374573	112.374563	111.046908	111.046898	112.374568	111.046903	0.18	50	1	50	0.84	50	0.64	50	7	14	0	6	0
1642819379	36097.442	347	3.51529109	-0.14	-0.00157303371	111.710736	0.6	0.00674157303	2.21276551	112.374571	112.374561	111.046911	111.046902	112.374566	111.046907	0.78	50	0.32	50	0.22	50	0.96	50	11	16	0	4	0
1642819468	36186.748	348	3.51527686	-0.01	-0.000113636364	111.710736	-0.29	-0.00329545455	2.21276986	112.374572	112.374563	111.04691	111.046901	112.374567	111.046905	0.56	50	0.86	50	0.68	50	0.4	50	10	18	0	2	0
1642819556	36275.175	349	3.51528374	0.44	0.00494382022	111.710734	0.14	0.00157303371	2.21276776	112.374569	112.37456	111.046909	111.046899	112.374564	111.046904	0.9	50	0.32	50	0.84	50	0.54	50	5	12	0	8	0
1642819645	36363.704	350	3.51528042	-0.42	-0.00471910112	111.710736	-0.02	-0.000224719101	2.21276806	112.374571	112.374562	111.046911	111.046901	112.374567	111.046906	0.22	50	0.66	50	0.26	50	0.66	50	11	13	0	7	0
1642819733	36452.041	351	3.51528089	0.37	0.00420454545	111.710734	-0.09	-0.00102272727	2.21276941	112.37457	112.37456	111.046908	111.046899	112.374565	111.046904	0.68	50	0.4	50	0.96	50	0.5	50	12	17	0	3	0
1642819821	36540.355	352	3.51528303	0.03	0.000337078652	111.710734	-0.67	-0.00752808989	2.21277946	112.374573	112.374563	111.046905	111.046896	112.374568	111.0469	0.26	50	0.9	50	0.84	50	0.14	50	7	14	0	6	0
1642819910	36628.705	353	3.51529892	-0.8	-0.00909090909	111.710738	0.04	0.000454545455	2.21277886	112.374577	112.374567	111.046909	111.0469	112.374572	111.046905	0.2	50	0.96	50	0.1	50	0.94	50	13	18	0	2	0
1642819998	36716.983	354	3.51529797	0.34	0.00386363636	111.710737	0.28	0.00318181818	2.21277466	112.374574	112.374564	111.046909	111.046899	112.374569	111.046904	0.9	50	0.28	50	0.44	50	0.38	50	7	10	0	10	0
1642820086	36805.371	355	3.51529133	0.23	0.00258426966	111.710735	0.53	0.00595505618	2.21276671	112.37457	112.374561	111.04691	111.046901	112.374565	111.046905	0.98	50	0.22	50	0.52	50	0.82	50	10	15	0	5	0
1642820175	36893.711	356	3.51527876	-0.37	-0.00420454545	111.710737	-0.03	-0.000340909091	2.21276716	112.374572	112.374563	111.046912	111.046902	112.374567	111.046907	0.36	50	0.76	50	0.4	50	0.74	50	12	17	0	3	0
1642820263	36982.13	357	3.51527947	0.38	0.00431818182	111.710735	-0.34	-0.00386363636	2.21277226	112.374572	112.374562	111.046908	111.046899	112.374567	111.046904	0.46	50	0.42	50	0.92	50	0.2	50	13	18	0	2	0
1642820352	37070.524	358	3.51528753	0.11	0.00123595506	111.710735	0.13	0.00146067416	2.21277031	112.374571	112.374561	111.046908	111.046899	112.374566	111.046904	0.76	50	0.52	50	0.38	50	0.4	50	12	15	0	5	0
1642820440	37158.929	359	3.51528445	-0.09	-0.00102272727	111.710735	0.27	0.00306818182	2.21276626	112.37457	112.37456	111.04691	111.046901	112.374565	111.046905	0.8	50	0.62	50	0.46	50	0.82	50	4	13	0	7	0
1642820528	37247.298	360	3.51527805	-0.15	-0.00168539326	111.710736	-0.31	-0.00348314607	2.21277091	112.374572	112.374563	111.046909	111.0469	112.374567	111.046905	0.5	50	0.96	50	0.62	50	0.46	50	10	13	0	7	0
1642820617	37335.713	361	3.5152854	-0.179130435	-0.00203557312	111.710737	0.260869565	0.00296442688	2.212767	112.374572	112.374562	111.046912	111.046902	112.374567	111.046907	0.52173913	46	0.44	50	0.36	50	0.8	50	12	17	0	3	0
1642820706	37425.092	362	3.51527921	0.42	0.00477272727	111.710735	-0.2	-0.00227272727	2.21277	112.374571	112.374561	111.046909	111.046899	112.374566	111.046904	0.68	50	0.46	50	0.96	50	0.34	50	9	14	0	6	0
1642820795	37513.643	363	3.51528396	0.113061224	0.00125623583	111.710734	0.0469387755	0.00052154195	2.21276929	112.37457	112.37456	111.046908	111.046899	112.374565	111.046903	0.86	50	0.7	50	0.76	50	0.693877551	49	3	12	0	8	0
1642820883	37602.038	364	3.51528284	-0.18	-0.00204545455	111.710735	-0.48	-0.00545454545	2.21277649	112.374573	112.374563	111.046907	111.046897	112.374568	111.046902	0.3	50	0.96	50	0.74	50	0.44	50	10	18	0	2	0
1642820972	37690.458	365	3.51529423	-0.12	-0.00134831461	111.710736	0.74	0.00831460674	2.21276539	112.37457	112.374561	111.046911	111.046901	112.374565	111.046906	0.92	50	0.3	50	0.08	50	0.94	50	12	17	0	3	0
1642821060	37778.894	366	3.51527667	-0.29	-0.00329545455	111.710737	-0.31	-0.00352272727	2.21277004	112.374573	112.374563	111.046911	111.046901	112.374568	111.046906	0.26	50	0.86	50	0.6	50	0.58	50	8	9	0	11	0
1642821148	37867.374	367	3.51528403	0.329591837	0.00370327906	111.710736	0.329591837	0.00370327906	2.2127651	112.37457	112.37456	111.046911	111.046901	112.374565	111.046906	0.959183673	49	0.3	50	0.8	50	0.8	50	10	17	0	3	0
1642821237	37955.839	368	3.51527621	-0.02	-0.000227272727	111.710736	-0.1	-0.00113636364	2.2127666	112.37457	112.374561	111.04691	111.046901	112.374566	111.046906	0.56	50	0.68	50	0.68	50	0.6	50	8	16	0	4	0
1642821325	38044.189	369	3.51527858	-0.26	-0.00292134831	111.710737	0.4	0.00449438202	2.2127606	112.37457	112.37456	111.046913	111.046904	112.374565	111.046909	0.68	50	0.54	50	0.2	50	0.86	50	13	19	0	1	0
1642821414	38132.67	370	3.51526909	0.09	0.00102272727	111.710736	-0.19	-0.00215909091	2.21276345	112.37457	112.374561	111.046912	111.046903	112.374566	111.046907	0.66	50	0.76	50	0.68	50	0.4	50	6	13	0	7	0
1642821502	38221.073	371	3.5152736	0.21	0.00238636364	111.710735	0.21	0.00238636364	2.2127603	112.374568	112.374559	111.046912	111.046903	112.374564	111.046907	0.74	50	0.32	50	0.72	50	0.72	50	0	6	0	14	0
1642821591	38309.631	372	3.51526862	-0.34	-0.00382022472	111.710737	-0.22	-0.00247191011	2.2127636	112.374571	112.374561	111.046913	111.046903	112.374566	111.046908	0.32	50	0.88	50	0.56	50	0.68	50	9	13	0	7	0
1642821679	38397.904	373	3.51527384	0.35	0.00397727273	111.710735	0.29	0.00329545455	2.21275925	112.374568	112.374558	111.046912	111.046903	112.374563	111.046908	0.88	50	0.24	50	0.62	50	0.56	50	5	13	0	7	0
1642821768	38487.337	374	3.51526696	-0.31	-0.00344444444	111.710737	-0.01	-0.000111111111	2.2127594	112.374569	112.37456	111.046914	111.046904	112.374565	111.046909	0.58	50	0.9	50	0.52	50	0.82	50	7	10	0	10	0
1642821857	38575.737	375	3.5152672	0.25	0.00284090909	111.710736	0.23	0.00261363636	2.21275595	112.374567	112.374558	111.046914	111.046904	112.374562	111.046909	0.74	50	0.26	50	0.74	50	0.72	50	12	16	0	4	0
1642821945	38664.12	376	3.51526174	-0.34	-0.00386363636	111.710737	-0.22	-0.0025	2.21275925	112.37457	112.37456	111.046914	111.046905	112.374565	111.04691	0.3	50	0.86	50	0.54	50	0.66	50	14	18	0	2	0
1642822034	38752.539	377	3.51526696	0.19	0.00213483146	111.710736	0.11	0.00123595506	2.2127576	112.374568	112.374559	111.046914	111.046904	112.374564	111.046909	0.74	50	0.44	50	0.64	50	0.56	50	7	14	0	6	0
1642822122	38840.968	378	3.51526435	-0.0416326531	-0.00047309833	111.710737	0.598367347	0.00679962894	2.21274862	112.374566	112.374556	111.046917	111.046907	112.374561	111.046912	0.836734694	49	0.28	50	0.34	50	0.98	50	7	13	0	7	0
1642822211	38929.47	379	3.51525015	0.1	0.00112359551	111.710736	-0.8	-0.00898876404	2.21276062	112.374569	112.37456	111.046913	111.046903	112.374564	111.046908	0.26	50	0.96	50	0.98	50	0.08	50	4	9	1	10	0
1642822299	39017.857	380	3.51526913	0.01	0.000113636364	111.710736	-0.17	-0.00193181818	2.21276317	112.37457	112.37456	111.046912	111.046902	112.374565	111.046907	0.46	50	0.62	50	0.66	50	0.48	50	13	15	0	5	0
1642822388	39107.299	381	3.51527316	0.2	0.00224719101	111.710735	0.52	0.00584269663	2.21275537	112.374566	112.374557	111.046913	111.046904	112.374562	111.046908	0.92	50	0.2	50	0.54	50	0.86	50	8	15	0	5	0
1642822477	39195.81	382	3.51526083	-0.38	-0.00426966292	111.710737	-0.36	-0.00404494382	2.21276077	112.37457	112.37456	111.046914	111.046904	112.374565	111.046909	0.22	50	0.96	50	0.44	50	0.46	50	9	16	0	4	0
1642822565	39284.129	383	3.51526937	0.37	0.00420454545	111.710735	0.25	0.00284090909	2.21275702	112.374567	112.374557	111.046913	111.046903	112.374562	111.046908	0.9	50	0.28	50	0.74	50	0.62	50	14	16	0	4	0
1642822655	39373.451	384	3.51526344	-0.47	-0.00528089888	111.710737	-0.13	-0.00146067416	2.21275897	112.37457	112.37456	111.046915	111.046905	112.374565	111.04691	0.24	50	0.84	50	0.18	50	0.52	50	5	11	0	8	1
1642822744	39462.795	385	3.51526652	0.32	0.00359550562	111.710736	0.34	0.00382022472	2.21275387	112.374567	112.374557	111.046914	111.046905	112.374562	111.04691	0.94	50	0.28	50	0.8	50	0.82	50	8	15	0	5	0
1642822832	39551.246	386	3.51525846	-0.13	-0.00146067416	111.710737	-0.39	-0.00438202247	2.21275972	112.374569	112.37456	111.046913	111.046904	112.374564	111.046909	0.4	50	0.92	50	0.64	50	0.38	50	10	15	1	4	0
1642822921	39639.681	387	3.51526771	0.07	0.000786516854	111.710736	0.13	0.00146067416	2.21275777	112.374568	112.374559	111.046914	111.046904	112.374564	111.046909	0.68	50	0.48	50	0.44	50	0.5	50	10	19	0	1	0
1642823009	39728.16	388	3.51526463	0.02	0.000227272727	111.710736	-0.46	-0.00522727273	2.21276467	112.37457	112.374561	111.046911	111.046902	112.374565	111.046907	0.36	50	0.8	50	0.92	50	0.44	50	12	15	0	5	0
1642823098	39816.657	389	3.51527554	0.47	0.00528089888	111.710734	0.19	0.00213483146	2.21276182	112.374567	112.374558	111.04691	111.0469	112.374562	111.046905	0.92	50	0.26	50	0.76	50	0.48	50	9	15	0	5	0
1642823186	39905.067	390	3.51527103	-0.37	-0.00420454545	111.710736	-0.39	-0.00443181818	2.21276767	112.374571	112.374561	111.04691	111.046901	112.374566	111.046905	0.1	50	0.86	50	0.5	50	0.48	50	11	16	0	4	0
1642823275	39993.535	391	3.51528028	-0.06	-0.000674157303	111.710736	0.58	0.00651685393	2.21275897	112.374568	112.374559	111.046913	111.046903	112.374564	111.046908	0.78	50	0.26	50	0.16	50	0.8	50	11	18	0	2	0
1642823365	40083.725	392	3.51526652	-0.27	-0.00306818182	111.710737	-0.07	-0.000795454545	2.21276002	112.37457	112.37456	111.046914	111.046904	112.374565	111.046909	0.34	50	0.68	50	0.42	50	0.62	50	7	14	0	6	0
1642823453	40172.047	393	3.51526818	0.32	0.00355555556	111.710736	-0.1	-0.00111111111	2.21276152	112.374569	112.374559	111.046912	111.046902	112.374564	111.046907	0.68	50	0.46	50	0.94	50	0.52	50	4	12	0	8	0
1642823541	40260.398	394	3.51527056	-0.47	-0.00528089888	111.710738	0.11	0.00123595506	2.21275987	112.374571	112.374561	111.046915	111.046905	112.374566	111.04691	0.46	50	0.82	50	0.3	50	0.88	50	10	15	0	4	1
1642823630	40348.86	395	3.51526795	0.49	0.00556818182	111.710736	0.45	0.00511363636	2.21275312	112.374566	112.374557	111.046914	111.046905	112.374561	111.04691	1	50	0.06	50	0.88	50	0.84	50	11	17	1	2	0
1642823718	40437.294	396	3.51525727	-0.21	-0.00235955056	111.710737	-0.61	-0.00685393258	2.21276227	112.37457	112.374561	111.046913	111.046903	112.374565	111.046908	0.14	50	0.96	50	0.72	50	0.32	50	11	18	0	2	0
1642823807	40525.689	397	3.51527174	0.41	0.00465909091	111.710735	-0.15	-0.00170454545	2.21276452	112.374569	112.374559	111.04691	111.0469	112.374564	111.046905	0.7	50	0.44	50	0.8	50	0.24	50	9	11	0	9	0
1642823895	40614.059	398	3.5152753	-0.63	-0.00715909091	111.710738	-0.07	-0.000795454545	2.21276557	112.374572	112.374563	111.046913	111.046903	112.374567	111.046908	0.28	50	0.98	50	0.3	50	0.86	50	10	16	0	4	0
1642823984	40702.471	399	3.51527696	0.03	0.000337078652	111.710738	0.43	0.00483146067	2.21275912	112.37457	112.374561	111.046915	111.046905	112.374565	111.04691	0.68	50	0.22	50	0.42	50	0.82	50	11	17	0	3	0
1642824072	40790.819	400	3.51526676	0.2	0.00227272727	111.710737	-0.28	-0.00318181818	2.21276332	112.37457	112.374561	111.046912	111.046903	112.374566	111.046908	0.64	50	0.72	50	0.96	50	0.48	50	9	17	0	3	0
1642824160	40879.176	401	3.5152734	0.15	0.00168539326	111.710736	0.03	0.000337078652	2.21276287	112.374569	112.37456	111.046912	111.046902	112.374565	111.046907	0.54	50	0.36	50	0.74	50	0.62	50	9	13	0	7	0
1642824249	40967.67	402	3.51527269	-0.185	-0.00210227273	111.710737	-0.615	-0.00698863636	2.2127721	112.374573	112.374564	111.04691	111.0469	112.374568	111.046905	0.16	50	0.96	50	0.75	48	0.32	50	11	16	0	4	0
1642824339	41058.265	403	3.51528728	0.08	0.000909090909	111.710736	0.54	0.00613636364	2.212764	112.37457	112.374561	111.046912	111.046902	112.374566	111.046907	0.98	50	0.36	50	0.42	50	0.88	50	8	13	1	6	0
1642824429	41147.755	404	3.51527447	0.01	0.00010989011	111.710736	-0.43	-0.00472527473	2.21277045	112.374572	112.374563	111.04691	111.0469	112.374567	111.046905	0.3	50	0.72	50	0.84	50	0.4	50	11	15	0	4	1
1642824517	41236.338	405	3.51528467	0.02	0.000224719101	111.710736	0.32	0.00359550562	2.21276565	112.374571	112.374561	111.046911	111.046902	112.374566	111.046906	0.64	50	0.3	50	0.36	50	0.66	50	13	17	0	3	0
1642824606	41324.837	406	3.51527708	-0.33	-0.00370786517	111.710738	0.25	0.00280898876	2.2127619	112.374571	112.374562	111.046914	111.046904	112.374566	111.046909	0.68	50	0.76	50	0.2	50	0.78	50	4	8	1	11	0
1642824694	41413.35	407	3.51527115	0.49	0.00550561798	111.710735	-0.27	-0.00303370787	2.21276595	112.37457	112.37456	111.04691	111.046901	112.374565	111.046906	0.74	50	0.52	50	0.98	50	0.22	50	12	19	0	1	0
1642824783	41501.914	408	3.51527755	-0.49	-0.00556818182	111.710738	-0.29	-0.00329545455	2.2127703	112.374574	112.374564	111.046911	111.046902	112.374569	111.046907	0.22	50	1	50	0.42	50	0.62	50	10	17	0	3	0
1642824871	41590.418	409	3.51528443	0.37	0.00415730337	111.710736	0.19	0.00213483146	2.21276745	112.374571	112.374561	111.04691	111.046901	112.374566	111.046906	0.92	50	0.36	50	0.56	50	0.38	50	11	17	0	3	0
1642824960	41678.974	410	3.51527993	-0.15	-0.00170454545	111.710737	0.05	0.000568181818	2.2127667	112.374571	112.374562	111.046911	111.046902	112.374567	111.046907	0.56	50	0.66	50	0.5	50	0.7	50	11	14	0	6	0
1642825049	41767.494	411	3.51527874	0.58	0.00651685393	111.710734	0.08	0.000898876404	2.2127655	112.374568	112.374559	111.046909	111.046899	112.374563	111.046904	0.9	50	0.24	50	0.8	50	0.3	50	8	15	0	5	0
1642825138	41857.028	412	3.51527684	-0.39	-0.00443181818	111.710736	-0.13	-0.00147727273	2.21276745	112.374571	112.374561	111.04691	111.046901	112.374566	111.046906	0.18	50	0.7	50	0.46	50	0.72	50	11	17	0	3	0
1642825227	41945.506	413	3.51527993	0.08	0.000888888889	111.710735	-0.12	-0.00133333333	2.21276925	112.374571	112.374561	111.046909	111.0469	112.374566	111.046905	0.5	50	0.54	50	0.6	50	0.4	50	10	16	0	4	0
1642825315	42034.025	414	3.51528277	-0.08	-0.000909090909	111.710736	-0.66	-0.0075	2.21277915	112.374574	112.374565	111.046907	111.046897	112.37457	111.046902	0.22	50	0.96	50	0.9	50	0.32	50	8	11	0	9	0
1642825404	42122.58	415	3.51529843	-0.374693878	-0.00421004357	111.710738	0.465306122	0.00522815868	2.21277217	112.374574	112.374565	111.046911	111.046901	112.374569	111.046906	0.56	50	0.469387755	49	0.12	50	0.96	50	9	17	0	2	1
1642825492	42211.064	416	3.51528739	0.06	0.000681818182	111.710737	0.36	0.00409090909	2.21276677	112.374572	112.374563	111.046912	111.046903	112.374567	111.046907	0.82	50	0.4	50	0.52	50	0.82	50	13	17	0	3	0
1642825581	42299.55	417	3.51527885	0.53	0.00595505618	111.710735	0.17	0.00191011236	2.21276422	112.374569	112.374559	111.04691	111.046901	112.374564	111.046905	0.88	50	0.18	50	0.78	50	0.42	50	10	15	0	5	0
1642825669	42388.173	418	3.51527482	-0.13	-0.00147727273	111.710735	-0.59	-0.00670454545	2.21277307	112.374572	112.374563	111.046908	111.046899	112.374567	111.046903	0.16	50	0.88	50	0.82	50	0.36	50	12	16	0	4	0
1642825758	42476.67	419	3.51528881	-0.101836735	-0.00114423297	111.710736	0.618163265	0.00694565467	2.21276379	112.37457	112.37456	111.046911	111.046902	112.374565	111.046907	0.7	50	0.183673469	49	0.2	50	0.92	50	9	15	0	5	0
1642825846	42565.281	420	3.51527415	-0.45	-0.00511363636	111.710738	0.11	0.00125	2.21276214	112.374571	112.374562	111.046914	111.046905	112.374567	111.046909	0.5	50	0.84	50	0.24	50	0.8	50	11	12	0	8	0
1642825937	42655.868	421	3.51527154	0.559183673	0.00628296262	111.710735	-0.299183673	-0.00336161431	2.21276663	112.37457	112.374561	111.04691	111.046901	112.374565	111.046905	0.62	50	0.36	50	0.94	50	0.0816326531	49	11	15	1	4	0
1642826026	42744.467	422	3.51527864	0.29	0.00318681319	111.710734	-0.31	-0.00340659341	2.21277128	112.37457	112.37456	111.046907	111.046898	112.374565	111.046902	0.72	50	0.74	50	0.88	50	0.28	50	9	14	1	5	0
1642826114	42833.05	423	3.51528599	-0.32	-0.00363636364	111.710735	0.34	0.00386363636	2.21276618	112.37457	112.374561	111.04691	111.046901	112.374565	111.046906	0.72	50	0.7	50	0.18	50	0.84	50	16	20	0	0	0
1642826203	42921.615	424	3.51527793	-0.218163265	-0.00245127264	111.710737	-0.178163265	-0.00200183444	2.21276885	112.374572	112.374562	111.046911	111.046901	112.374567	111.046906	0.42	50	0.816326531	49	0.46	50	0.5	50	11	18	0	2	0
1642826291	43010.165	425	3.51528215	0.628367347	0.00714053803	111.710733	-0.208367347	-0.00236781076	2.21277198	112.37457	112.37456	111.046907	111.046897	112.374565	111.046902	0.76	50	0.34	50	1	50	0.163265306	49	8	14	0	6	0
1642826380	43098.715	426	3.5152871	0.02	0.000224719101	111.710733	-0.52	-0.00584269663	2.21277978	112.374572	112.374562	111.046904	111.046895	112.374567	111.046899	0.4	50	0.9	50	0.88	50	0.34	50	10	11	0	9	0
1642826468	43187.274	427	3.51529943	-0.136530612	-0.00155148423	111.710734	0.456530612	0.00518784787	2.21277293	112.374571	112.374561	111.046907	111.046897	112.374566	111.046902	0.74	50	0.42	50	0.346938776	49	0.94	50	1	4	0	16	0
1642826557	43275.823	428	3.5152886	-0.447346939	-0.0050263701	111.710736	0.292653061	0.00328823664	2.21276854	112.374572	112.374562	111.04691	111.046901	112.374567	111.046906	0.58	50	0.734693878	49	0.1	50	0.84	50	9	15	2	3	0
1642826646	43365.24	429	3.51528166	0.35	0.00393258427	111.710734	0.17	0.00191011236	2.21276599	112.374569	112.37456	111.046909	111.0469	112.374564	111.046905	0.74	50	0.22	50	0.74	50	0.56	50	11	16	0	4	0
1642826735	43453.78	430	3.51527763	-0.37	-0.00415730337	111.710736	-0.31	-0.00348314607	2.21277064	112.374572	112.374563	111.04691	111.0469	112.374568	111.046905	0.28	50	0.96	50	0.48	50	0.54	50	10	12	0	8	0
1642826823	43542.305	431	3.51528498	-0.0787755102	-0.000895176252	111.710737	0.51877551	0.00589517625	2.21276286	112.37457	112.374561	111.046913	111.046903	112.374566	111.046908	0.84	50	0.4	50	0.28	50	0.87755102	49	11	17	0	3	0
1642826912	43630.954	432	3.51527267	0.120416667	0.00135299625	111.710736	-0.159583333	-0.00179307116	2.21276525	112.37457	112.374561	111.046911	111.046902	112.374566	111.046907	0.520833333	48	0.56	50	0.78	50	0.5	50	9	16	1	3	0
1642827001	43719.46	433	3.51527646	0.567959184	0.00638156386	111.710733	-0.187959184	-0.00211190094	2.21276807	112.374568	112.374559	111.046908	111.046898	112.374564	111.046903	0.66	50	0.28	50	0.96	50	0.204081633	49	9	14	0	6	0
1642827089	43808.012	434	3.51528092	-0.09	-0.00102272727	111.710734	-0.61	-0.00693181818	2.21277722	112.374572	112.374562	111.046905	111.046896	112.374567	111.046901	0.3	50	1	50	0.9	50	0.38	50	6	14	1	5	0
1642827178	43896.602	435	3.51529539	-0.12	-0.00134831461	111.710734	0.72	0.00808988764	2.21276642	112.374569	112.374559	111.046909	111.0469	112.374564	111.046904	0.76	50	0.16	50	0.12	50	0.96	50	3	13	0	7	0
1642827267	43986.018	436	3.51527831	-0.36	-0.00409090909	111.710736	-0.3	-0.00340909091	2.21277092	112.374572	112.374563	111.04691	111.0469	112.374567	111.046905	0.26	50	0.92	50	0.54	50	0.6	50	8	14	1	5	0
1642827356	44074.616	437	3.51528542	-0.07	-0.000777777778	111.710736	0.73	0.00811111111	2.21275997	112.374569	112.37456	111.046913	111.046904	112.374564	111.046908	0.9	50	0.24	50	0.1	50	0.9	50	9	15	0	5	0
1642827444	44163.163	438	3.51526811	-0.36	-0.00409090909	111.710738	-0.22	-0.0025	2.21276327	112.374572	112.374563	111.046914	111.046905	112.374567	111.046909	0.22	50	0.8	50	0.56	50	0.7	50	10	18	0	2	0
1642827534	44252.525	439	3.51527333	0.51	0.00573033708	111.710736	-0.31	-0.00348314607	2.21276792	112.374571	112.374561	111.04691	111.046901	112.374566	111.046905	0.74	50	0.54	50	0.94	50	0.12	50	5	13	0	7	0
1642827622	44341.04	440	3.51528068	0.185510204	0.00208438432	111.710735	-0.354489796	-0.00398303141	2.21277324	112.374572	112.374562	111.046908	111.046898	112.374567	111.046903	0.551020408	49	0.72	50	0.82	50	0.28	50	9	13	0	7	0
1642827711	44429.591	441	3.51528909	-0.283265306	-0.00318275625	111.710736	0.436734694	0.00490713139	2.21276669	112.374571	112.374561	111.046911	111.046901	112.374566	111.046906	0.673469388	49	0.52	50	0.26	50	0.98	50	10	15	0	5	0
1642827799	44518.137	442	3.51527873	-0.0928571429	-0.00105519481	111.710737	0.00714285714	8.11688312e-05	2.21276658	112.374571	112.374562	111.046911	111.046902	112.374567	111.046907	0.714285714	49	0.8	50	0.6	50	0.7	50	7	15	0	5	0
1642827889	44607.687	443	3.51527856	0.47	0.00528089888	111.710734	0.31	0.00348314607	2.21276193	112.374568	112.374558	111.04691	111.046901	112.374563	111.046906	1	50	0.22	50	0.62	50	0.46	50	10	15	0	5	0
1642827977	44696.267	444	3.51527121	-0.44	-0.00494382022	111.710737	0.06	0.000674157303	2.21276103	112.37457	112.37456	111.046913	111.046903	112.374565	111.046908	0.44	50	0.82	50	0.26	50	0.76	50	12	15	0	5	0
1642828066	44784.787	445	3.51526978	0.12	0.00134831461	111.710736	-0.46	-0.00516853933	2.21276793	112.374571	112.374562	111.04691	111.046901	112.374566	111.046906	0.38	50	0.72	50	0.92	50	0.34	50	6	13	0	7	0
1642828154	44873.344	446	3.5152807	-0.53	-0.00602272727	111.710739	-0.27	-0.00306818182	2.21277198	112.374575	112.374565	111.046912	111.046902	112.37457	111.046907	0.18	50	0.98	50	0.48	50	0.74	50	9	13	0	7	0
1642828243	44961.785	447	3.5152871	0.36	0.00404494382	111.710737	-0.3	-0.00337078652	2.21277648	112.374574	112.374565	111.046909	111.046899	112.37457	111.046904	0.44	50	0.38	50	0.96	50	0.3	50	6	15	0	5	0
1642828331	45050.42	448	3.51529422	0.29	0.00329545455	111.710735	0.39	0.00443181818	2.21277063	112.374571	112.374562	111.046909	111.046899	112.374567	111.046904	0.88	50	0.2	50	0.64	50	0.74	50	10	13	0	7	0
1642828420	45138.962	449	3.51528496	0.1	0.00112359551	111.710735	0.52	0.00584269663	2.21276283	112.374568	112.374559	111.046911	111.046901	112.374564	111.046906	0.86	50	0.24	50	0.36	50	0.78	50	7	14	0	6	0
1642828509	45227.531	450	3.51527263	-0.48	-0.00539325843	111.710737	-0.02	-0.000224719101	2.21276313	112.374571	112.374561	111.046913	111.046904	112.374566	111.046908	0.28	50	0.78	50	0.34	50	0.8	50	15	17	0	3	0
1642828597	45315.958	451	3.5152731	0.35	0.00397727273	111.710735	-0.41	-0.00465909091	2.21276928	112.374571	112.374562	111.046909	111.0469	112.374566	111.046905	0.68	50	0.74	50	0.96	50	0.2	50	12	15	0	5	0
1642828685	45404.41	452	3.51528283	0.11	0.00123595506	111.710735	-0.41	-0.00460674157	2.21277543	112.374572	112.374563	111.046907	111.046898	112.374568	111.046902	0.48	50	0.78	50	0.9	50	0.38	50	6	11	3	6	0
1642828774	45492.89	453	3.51529256	-0.13	-0.00147727273	111.710736	0.43	0.00488636364	2.21276898	112.374571	112.374562	111.04691	111.0469	112.374566	111.046905	0.76	50	0.46	50	0.26	50	0.82	50	4	12	0	8	0
1642828862	45581.26	454	3.51528236	-0.02	-0.000224719101	111.710736	-0.3	-0.00337078652	2.21277348	112.374572	112.374563	111.046908	111.046899	112.374568	111.046904	0.36	50	0.68	50	0.74	50	0.46	50	14	18	1	1	0
1642828951	45669.715	455	3.51528947	0.03	0.000340909091	111.710736	0.29	0.00329545455	2.21276913	112.374571	112.374562	111.04691	111.0469	112.374566	111.046905	0.8	50	0.48	50	0.46	50	0.72	50	3	11	0	9	0
1642829039	45758.203	456	3.51528259	-0.57	-0.00647727273	111.710738	0.21	0.00238636364	2.21276598	112.374573	112.374563	111.046913	111.046904	112.374568	111.046909	0.36	50	0.72	50	0.18	50	0.96	50	11	15	0	5	0
1642829128	45846.741	457	3.51527761	0.05	0.000561797753	111.710738	-0.15	-0.00168539326	2.21276823	112.374573	112.374564	111.046912	111.046903	112.374569	111.046908	0.56	50	0.66	50	0.6	50	0.4	50	12	16	0	4	0
1642829216	45935.279	458	3.51528117	0.5	0.00568181818	111.710736	-0.04	-0.000454545455	2.21276883	112.374571	112.374562	111.04691	111.0469	112.374566	111.046905	0.84	50	0.38	50	0.8	50	0.26	50	10	13	0	7	0
1642829306	46024.729	459	3.51528212	-0.19	-0.00213483146	111.710737	0.47	0.00528089888	2.21276178	112.37457	112.37456	111.046913	111.046903	112.374565	111.046908	0.64	50	0.36	50	0.24	50	0.9	50	9	14	0	6	0
1642829395	46114.217	460	3.51527097	0.286734694	0.00322173813	111.710735	-0.386734694	-0.00434533364	2.21276758	112.37457	112.374561	111.04691	111.0469	112.374565	111.046905	0.66	50	0.76	50	0.857142857	49	0.183673469	49	5	10	4	6	0
1642829484	46202.886	461	3.51528014	-0.02	-0.000222222222	111.710735	0.52	0.00577777778	2.21275978	112.374568	112.374558	111.046912	111.046903	112.374563	111.046907	0.72	50	0.22	50	0.3	50	0.84	50	5	15	0	5	0
1642829573	46291.525	462	3.51526781	-0.06	-0.000674157303	111.710736	-0.68	-0.00764044944	2.21276998	112.374571	112.374562	111.046909	111.0469	112.374567	111.046905	0.22	50	0.96	50	0.82	50	0.2	50	13	18	0	2	0
1642829661	46380.103	463	3.51528394	0.00163265306	1.85528757e-05	111.710736	0.737142857	0.00837662338	2.21275893	112.374568	112.374558	111.046913	111.046903	112.374563	111.046908	0.93877551	49	0.2	50	0.224489796	49	0.96	50	7	14	0	6	0
1642829750	46468.703	464	3.51526645	-0.04	-0.000449438202	111.710736	-0.64	-0.00719101124	2.21276853	112.374571	112.374562	111.04691	111.0469	112.374566	111.046905	0.24	50	0.92	50	0.84	50	0.24	50	10	14	0	6	0
1642829838	46557.22	465	3.51528163	-0.102653061	-0.00116651206	111.710736	0.497346939	0.00565166976	2.21276107	112.374569	112.37456	111.046913	111.046903	112.374565	111.046908	0.734693878	49	0.34	50	0.3	50	0.9	50	12	15	0	5	0
1642829928	46646.731	466	3.51526984	-0.24	-0.00269662921	111.710737	-0.52	-0.00584269663	2.21276887	112.374573	112.374563	111.046912	111.046902	112.374568	111.046907	0.2	50	0.96	50	0.54	50	0.26	50	10	13	1	6	0
1642830016	46735.21	467	3.51528217	0.12	0.00134831461	111.710737	-0.16	-0.00179775281	2.21277127	112.374573	112.374563	111.04691	111.046901	112.374568	111.046905	0.7	50	0.74	50	1	50	0.72	50	9	15	0	5	0
1642830105	46823.77	468	3.51528597	-0.201875	-0.00226825843	111.710738	0.198125	0.0022261236	2.2127683	112.374573	112.374564	111.046912	111.046903	112.374568	111.046907	0.65625	32	0.66	50	0.26	50	0.66	50	0	0	20	0	0
1642830204	46923.036	469	3.51528127	0	0	111.710738	0	0	2.2127683	112.374573	112.374564	111.046912	111.046903	112.374568	111.046907	-1	0	-1	0	-1	0	0	1	10	15	0	5	0
1642830303	47022.401	470	3.51528127	0	0	111.710738	0	0	2.2127683	112.374573	112.374564	111.046912	111.046903	112.374568	111.046907	-1	0	0.291666667	24	0.76	50	0.32	50	8	11	0	9	0
1642830392	47110.936	471	3.51528127	0.51	0.00515151515	111.710735	-0.07	-0.000707070707	2.21276935	112.374571	112.374561	111.046909	111.0469	112.374566	111.046904	0.78	50	0.34	50	0.96	50	0.38	50	2	9	0	11	0
1642830481	47199.432	472	3.51528293	-0.1	-0.00112359551	111.710736	-5.55111512e-17	-6.237208e-19	2.21276935	112.374571	112.374562	111.04691	111.0469	112.374567	111.046905	0.58	50	0.68	50	0.48	50	0.58	50	12	16	0	4	0
1642830569	47287.929	473	3.51528293	-0.11	-0.00125	111.710736	0.55	0.00625	2.2127611	112.374569	112.37456	111.046913	111.046903	112.374565	111.046908	0.72	50	0.28	50	0.2	50	0.86	50	9	15	0	5	0
1642830658	47376.485	474	3.51526988	-0.27	-0.00303370787	111.710738	-0.31	-0.00348314607	2.21276575	112.374572	112.374563	111.046913	111.046903	112.374567	111.046908	0.24	50	0.82	50	0.54	50	0.5	50	8	15	0	5	0
1642830746	47464.959	475	3.51527723	0.27	0.00306818182	111.710736	0.37	0.00420454545	2.2127602	112.374569	112.37456	111.046913	111.046904	112.374564	111.046908	0.94	50	0.3	50	0.54	50	0.64	50	6	13	0	7	0
1642830834	47553.423	476	3.51526846	-0.59	-0.00662921348	111.710739	0.11	0.00123595506	2.21275855	112.374572	112.374562	111.046916	111.046907	112.374567	111.046912	0.4	50	0.88	50	0.2	50	0.9	50	7	11	0	8	1
1642830923	47641.909	477	3.51526585	0.36	0.00409090909	111.710738	0.08	0.000909090909	2.21275735	112.374569	112.37456	111.046915	111.046906	112.374565	111.04691	0.82	50	0.38	50	0.7	50	0.42	50	10	16	0	4	0
1642831012	47730.446	478	3.51526395	0.296734694	0.00333409768	111.710736	-0.523265306	-0.00587938546	2.21276519	112.37457	112.374561	111.046911	111.046902	112.374566	111.046906	0.673469388	49	0.9	50	0.96	50	0.14	50	6	15	0	4	1
1642831100	47818.893	479	3.51527636	0.11	0.00125	111.710735	0.27	0.00306818182	2.21276114	112.374569	112.374559	111.046912	111.046902	112.374564	111.046907	0.78	50	0.4	50	0.42	50	0.58	50	7	10	0	10	0
1642831189	47907.511	480	3.51526996	-0.51	-0.00573033708	111.710738	-0.07	-0.000786516854	2.21276219	112.374571	112.374562	111.046914	111.046905	112.374567	111.046909	0.32	50	0.9	50	0.26	50	0.7	50	10	17	0	3	0
1642831277	47995.938	481	3.51527162	0.16	0.00181818182	111.710737	0.46	0.00522727273	2.21275529	112.374569	112.374559	111.046915	111.046906	112.374564	111.046911	0.9	50	0.28	50	0.48	50	0.78	50	10	18	0	2	0
1642831366	48084.53	482	3.51526071	0.0273469388	0.000307268975	111.710737	-0.607346939	-0.00682412291	2.2127644	112.374571	112.374562	111.046913	111.046903	112.374566	111.046908	0.28	50	0.86	50	0.9	50	0.265306122	49	10	15	1	4	0
1642831454	48173.015	483	3.51527511	-0.0112244898	-0.00012755102	111.710737	0.70877551	0.00805426716	2.21275377	112.374568	112.374559	111.046916	111.046906	112.374563	111.046911	0.87755102	49	0.18	50	0.24	50	0.96	50	12	18	0	2	0
1642831543	48261.597	484	3.5152583	0.18	0.00202247191	111.710736	-0.58	-0.00651685393	2.21276247	112.37457	112.37456	111.046912	111.046903	112.374565	111.046907	0.4	50	0.8	50	0.94	50	0.18	50	10	15	0	5	0
1642831632	48351.034	485	3.51527206	0.35	0.00397727273	111.710734	0.43	0.00488636364	2.21275602	112.374566	112.374557	111.046912	111.046903	112.374561	111.046908	0.98	50	0.2	50	0.7	50	0.78	50	7	15	1	4	0
1642831721	48439.565	486	3.51526186	-0.44	-0.00488888889	111.710737	0.04	0.000444444444	2.21275542	112.374568	112.374559	111.046915	111.046905	112.374563	111.04691	0.48	50	0.88	50	0.42	50	0.9	50	11	14	0	6	0
1642831809	48527.926	487	3.51526091	0.329387755	0.00374304267	111.710735	0.349387755	0.0039703154	2.21275018	112.374565	112.374555	111.046915	111.046905	112.37456	111.04691	0.93877551	49	0.26	50	0.74	50	0.76	50	11	17	0	3	0
1642831897	48616.379	488	3.51525262	-0.03	-0.000337078652	111.710735	-0.49	-0.00550561798	2.21275753	112.374567	112.374558	111.046913	111.046903	112.374562	111.046908	0.44	50	0.96	50	0.72	50	0.26	50	4	6	0	14	0
1642831986	48704.917	489	3.51526425	-0.417142857	-0.00474025974	111.710737	-0.197142857	-0.00224025974	2.21276049	112.37457	112.374561	111.046914	111.046904	112.374565	111.046909	0.285714286	49	0.9	50	0.66	50	0.88	50	12	15	0	5	0
1642832075	48794.296	490	3.51526892	0.225102041	0.00252923641	111.710736	-0.185102041	-0.00207979821	2.21276327	112.37457	112.37456	111.046912	111.046902	112.374565	111.046907	0.6	50	0.56	50	0.9	50	0.489795918	49	11	14	1	5	0
1642832164	48882.825	491	3.51527331	-0.24	-0.00269662921	111.710737	0.38	0.00426966292	2.21275757	112.374569	112.37456	111.046915	111.046905	112.374565	111.04691	0.68	50	0.54	50	0.24	50	0.86	50	12	16	1	3	0
1642832252	48971.281	492	3.5152643	-0.18	-0.00202247191	111.710738	-0.1	-0.00112359551	2.21275907	112.374571	112.374561	111.046915	111.046906	112.374566	111.046911	0.4	50	0.68	50	0.68	50	0.76	50	9	18	0	2	0
1642832341	49059.848	493	3.51526667	0.25	0.00284090909	111.710737	-0.11	-0.00125	2.21276072	112.37457	112.37456	111.046914	111.046904	112.374565	111.046909	0.78	50	0.64	50	0.76	50	0.4	50	7	16	0	4	0
1642832429	49148.284	494	3.51526928	0.28	0.00314606742	111.710736	-0.34	-0.00382022472	2.21276582	112.37457	112.374561	111.046911	111.046901	112.374565	111.046906	0.72	50	0.78	50	0.94	50	0.32	50	11	17	0	3	0
1642832518	49236.811	495	3.51527735	0.01	0.000113636364	111.710736	0.45	0.00511363636	2.21275907	112.374568	112.374559	111.046913	111.046903	112.374563	111.046908	0.82	50	0.36	50	0.46	50	0.9	50	7	13	1	6	0
1642832606	49325.292	496	3.51526667	-0.53	-0.00595505618	111.710738	0.01	0.000112359551	2.21275892	112.374571	112.374561	111.046915	111.046906	112.374566	111.046911	0.4	50	0.92	50	0.16	50	0.7	50	10	19	0	1	0
1642832695	49413.805	497	3.51526643	0.46	0.00522727273	111.710736	0.16	0.00181818182	2.21275652	112.374568	112.374558	111.046914	111.046904	112.374563	111.046909	0.94	50	0.32	50	0.78	50	0.48	50	7	13	0	7	0
1642832783	49502.26	498	3.51526264	-0.39	-0.00443181818	111.710738	-0.27	-0.00306818182	2.21276057	112.374571	112.374561	111.046914	111.046905	112.374566	111.04691	0.2	50	0.86	50	0.54	50	0.66	50	4	14	1	5	0
1642832872	49590.789	499	3.51526904	-0.12	-0.00134831461	111.710738	0.38	0.00426966292	2.21275487	112.37457	112.37456	111.046917	111.046907	112.374565	111.046912	0.72	50	0.46	50	0.24	50	0.74	50	13	16	0	4	0
1642832960	49679.253	500	3.51526003	0.25	0.00284090909	111.710737	-0.09	-0.00102272727	2.21275622	112.374569	112.374559	111.046915	111.046906	112.374564	111.04691	0.76	50	0.6	50	0.88	50	0.54	50	9	17	0	3	0
1642833049	49767.708	501	3.51526216	-0.02	-0.000224719101	111.710737	-0.5	-0.00561797753	2.21276372	112.374571	112.374562	111.046913	111.046903	112.374566	111.046908	0.32	50	0.84	50	0.86	50	0.38	50	0	1	19	0	0
1642833148	49867.133	502	3.51527402	0	0	111.710737	0	0	2.21276372	112.374571	112.374562	111.046913	111.046903	112.374566	111.046908	0.6	50	0.333333333	6	-1	0	-1	0	7	14	0	6	0
1642833237	49955.74	503	3.51527402	5.55111512e-17	5.55111512e-19	111.710737	0.62	0.0062	2.21275442	112.374568	112.374559	111.046916	111.046906	112.374564	111.046911	0.86	50	0.24	50	0.24	50	0.86	50	11	14	0	6	0
1642833325	50044.326	504	3.51525932	-0.01	-0.000113636364	111.710737	-0.63	-0.00715909091	2.21276387	112.374571	112.374562	111.046913	111.046903	112.374567	111.046908	0.26	50	0.9	50	0.9	50	0.28	50	7	13	0	7	0
1642833414	50132.872	505	3.51527426	0.29	0.00325842697	111.710736	0.37	0.00415730337	2.21275832	112.374568	112.374559	111.046913	111.046904	112.374563	111.046908	0.8	50	0.14	50	0.66	50	0.74	50	10	16	1	3	0
1642833503	50222.346	506	3.51526549	-0.41	-0.00455555556	111.710738	-0.23	-0.00255555556	2.21276177	112.374571	112.374562	111.046914	111.046905	112.374566	111.046909	0.32	50	0.96	50	0.64	50	0.82	50	8	13	0	7	0
1642833592	50310.824	507	3.51527094	0.197346939	0.00224257885	111.710737	0.317346939	0.00360621521	2.21275701	112.374569	112.374559	111.046915	111.046905	112.374564	111.04691	0.78	50	0.265306122	49	0.52	50	0.64	50	10	14	0	6	0
1642833681	50400.342	508	3.51526341	-0.25	-0.00280898876	111.710738	-0.47	-0.00528089888	2.21276406	112.374572	112.374563	111.046914	111.046904	112.374567	111.046909	0.24	50	0.96	50	0.7	50	0.48	50	4	11	1	8	0
1642833771	50489.807	509	3.51527456	0.23	0.00258426966	111.710737	0.13	0.00146067416	2.21276211	112.37457	112.374561	111.046913	111.046904	112.374566	111.046908	0.62	50	0.26	50	0.76	50	0.66	50	7	11	0	9	0
1642833859	50578.264	510	3.51527148	-0.3	-0.00337078652	111.710739	0.2	0.00224719101	2.21275911	112.374571	112.374562	111.046916	111.046906	112.374566	111.046911	0.62	50	0.72	50	0.14	50	0.64	50	7	13	0	7	0
1642833948	50666.842	511	3.51526673	0.407755102	0.004581518	111.710737	0.227755102	0.00255904609	2.21275569	112.374568	112.374558	111.046915	111.046905	112.374563	111.04691	0.86	50	0.224489796	49	0.7	50	0.52	50	7	11	0	9	0
1642834036	50755.285	512	3.51526133	-0.211836735	-0.00238018803	111.710738	-0.308163265	-0.0034625086	2.21276031	112.37457	112.374561	111.046914	111.046905	112.374566	111.046909	0.32	50	0.84	50	0.816326531	49	0.72	50	15	20	0	0	0
1642834125	50843.901	513	3.51526864	-0.166530612	-0.00189239332	111.710738	0.346530612	0.00393784787	2.21275511	112.37457	112.37456	111.046917	111.046907	112.374565	111.046912	0.62	50	0.44	50	0.346938776	49	0.86	50	11	15	0	5	0
1642834214	50932.468	514	3.51526042	0.46	0.00516853933	111.710736	-0.36	-0.00404494382	2.21276051	112.374569	112.37456	111.046913	111.046903	112.374564	111.046908	0.84	50	0.74	50	1	50	0.18	50	11	15	0	5	0
1642834302	51021.016	515	3.51526896	0.15	0.00170454545	111.710735	-0.31	-0.00352272727	2.21276516	112.37457	112.37456	111.046911	111.046901	112.374565	111.046906	0.4	50	0.56	50	0.74	50	0.28	50	11	14	0	6	0
1642834391	51109.494	516	3.51527631	-0.62	-0.00696629213	111.710738	0.12	0.00134831461	2.21276336	112.374572	112.374563	111.046914	111.046905	112.374567	111.046909	0.36	50	0.86	50	0.24	50	0.98	50	12	16	0	3	1
1642834479	51198.18	517	3.51527347	0.626734694	0.00712198516	111.710735	0.00673469388	7.65306122e-05	2.21276326	112.374569	112.37456	111.046911	111.046902	112.374564	111.046906	0.96	50	0.326530612	49	0.88	50	0.26	50	6	11	0	9	0
1642834568	51286.687	518	3.51527331	-0.517755102	-0.00581747306	111.710738	0.122244898	0.00137353818	2.21276143	112.374571	112.374562	111.046914	111.046905	112.374566	111.046909	0.38	50	0.775510204	49	0.24	50	0.88	50	8	11	0	9	0
1642834656	51375.142	519	3.51527041	0.57	0.00647727273	111.710735	-0.09	-0.00102272727	2.21276278	112.374569	112.374559	111.046911	111.046901	112.374564	111.046906	0.8	50	0.32	50	0.9	50	0.24	50	5	9	1	10	0
1642834745	51463.591	520	3.51527254	-0.444897959	-0.00499885347	111.710737	-0.0448979592	-0.000504471452	2.21276345	112.374571	112.374562	111.046913	111.046904	112.374566	111.046908	0.510204082	49	1	50	0.44	50	0.84	50	8	13	0	7	0
1642834833	51552.081	521	3.51527361	0.15	0.00170454545	111.710737	0.33	0.00375	2.2127585	112.374569	112.374559	111.046914	111.046904	112.374564	111.046909	0.76	50	0.28	50	0.42	50	0.6	50	7	13	1	6	0
1642834922	51640.632	522	3.51526578	-0.403673469	-0.00453565696	111.710739	-0.256326531	-0.00288007338	2.21276235	112.374572	112.374563	111.046915	111.046905	112.374567	111.04691	0.18	50	0.84	50	0.632653061	49	0.78	50	11	17	0	3	0
1642835010	51729.027	523	3.51527186	0.45	0.00511363636	111.710736	0.25	0.00284090909	2.2127586	112.374569	112.374559	111.046913	111.046904	112.374564	111.046909	0.88	50	0.18	50	0.66	50	0.46	50	3	14	0	6	0
1642835099	51817.449	524	3.51526593	-0.49	-0.00550561798	111.710739	0.39	0.00438202247	2.21275275	112.374569	112.37456	111.046918	111.046908	112.374565	111.046913	0.58	50	0.68	50	0.1	50	0.98	50	9	13	0	7	0
1642835187	51905.896	525	3.51525668	0.42	0.00477272727	111.710737	0.26	0.00295454545	2.21274885	112.374566	112.374557	111.046917	111.046907	112.374561	111.046912	0.9	50	0.22	50	0.92	50	0.76	50	17	20	0	0	0
1642835275	51994.424	526	3.51525051	-0.32	-0.00359550562	111.710738	-0.4	-0.00449438202	2.21275485	112.374569	112.37456	111.046917	111.046907	112.374565	111.046912	0.28	50	1	50	0.6	50	0.52	50	13	17	0	3	0
1642835364	52082.996	527	3.51526	0.21	0.00238636364	111.710737	-0.59	-0.00670454545	2.2127637	112.374571	112.374562	111.046913	111.046903	112.374566	111.046908	0.42	50	0.8	50	1	50	0.2	50	11	17	0	3	0
1642835452	52171.421	528	3.515274	0.12	0.00134831461	111.710737	0.08	0.000898876404	2.2127625	112.37457	112.374561	111.046913	111.046903	112.374565	111.046908	0.78	50	0.58	50	0.48	50	0.44	50	7	11	1	8	0
1642835542	52260.867	529	3.5152721	0.09	0.00102272727	111.710736	0.43	0.00488636364	2.21275605	112.374568	112.374558	111.046914	111.046905	112.374563	111.046909	0.88	50	0.36	50	0.48	50	0.82	50	9	15	0	5	0
1642835631	52350.296	530	3.5152619	-0.216530612	-0.00240589569	111.710737	-0.0634693878	-0.00070521542	2.212757	112.374569	112.37456	111.046915	111.046905	112.374564	111.04691	0.64	50	0.92	50	0.346938776	49	0.5	50	9	14	0	6	0
1642835720	52438.889	531	3.5152634	0.252608696	0.00283829995	111.710736	-0.107391304	-0.00120664387	2.21275861	112.374568	112.374559	111.046913	111.046904	112.374564	111.046908	0.58	50	0.434782609	46	0.92	50	0.56	50	4	10	0	9	1
1642835809	52527.504	532	3.51526595	-0.56	-0.00629213483	111.710739	-0.18	-0.00202247191	2.21276131	112.374572	112.374562	111.046915	111.046906	112.374567	111.04691	0.2	50	0.94	50	0.4	50	0.78	50	10	13	0	7	0
1642835898	52616.969	533	3.51527022	0.466530612	0.00530148423	111.710736	-0.233469388	-0.00265306122	2.21276481	112.374571	112.374561	111.046912	111.046902	112.374566	111.046907	0.58	50	0.346938776	49	0.94	50	0.24	50	1	11	0	9	0
1642835987	52705.501	534	3.51527576	-0.29	-0.00322222222	111.710738	0.43	0.00477777778	2.21275836	112.37457	112.374561	111.046915	111.046906	112.374565	111.04691	0.82	50	0.68	50	0.2	50	0.92	50	8	13	0	7	0
1642836075	52793.961	535	3.51526556	0.34	0.00386363636	111.710736	0.04	0.000454545455	2.21275776	112.374568	112.374559	111.046914	111.046904	112.374564	111.046909	0.86	50	0.48	50	0.7	50	0.4	50	6	11	0	9	0
1642836175	52894.379	536	3.51526461	0	0	111.710736	0	0	2.21275776	112.374568	112.374559	111.046914	111.046904	112.374564	111.046909	-1	0	0.777777778	36	0.36	50	0.82	50	0	0	20	0	0
1642836275	52993.815	537	3.51526461	0	0	111.710736	0	0	2.21275776	112.374568	112.374559	111.046914	111.046904	112.374564	111.046909	-1	0	0	1	-1	0	-1	0	0	0	20	0	0
1642836363	53082.41	538	3.51526461	-0.43	-0.0043	111.710738	-0.39	-0.0039	2.21276361	112.374572	112.374563	111.046914	111.046905	112.374567	111.046909	0.12	50	0.94	50	0.64	50	0.68	50	13	18	0	2	0
1642836452	53170.918	539	3.51527386	0.1	0.00113636364	111.710738	0.54	0.00613636364	2.21275551	112.374569	112.37456	111.046916	111.046906	112.374565	111.046911	0.84	50	0.2	50	0.34	50	0.78	50	12	17	0	3	0
1642836542	53260.591	540	3.51526105	-0.03	-0.000333333333	111.710738	-0.67	-0.00744444444	2.21276556	112.374572	112.374563	111.046913	111.046904	112.374568	111.046908	0.18	50	0.88	50	0.86	50	0.22	50	10	16	0	4	0
1642836630	53349.162	541	3.51527695	-0.09	-0.00102272727	111.710738	0.31	0.00352272727	2.21276091	112.374571	112.374562	111.046915	111.046905	112.374567	111.04691	0.66	50	0.44	50	0.32	50	0.72	50	11	16	0	4	0
1642836719	53437.763	542	3.51526959	0.0826530612	0.000928686081	111.710738	0.377346939	0.00423985324	2.21275525	112.374569	112.37456	111.046916	111.046907	112.374565	111.046911	0.84	50	0.38	50	0.44	50	0.734693878	49	6	15	0	5	0
1642836807	53526.385	543	3.51526064	0.3	0.00340909091	111.710737	-0.46	-0.00522727273	2.21276215	112.37457	112.37456	111.046913	111.046903	112.374565	111.046908	0.4	50	0.56	50	0.98	50	0.22	50	10	14	0	6	0
1642836896	53615.05	544	3.51527155	0.08	0.000898876404	111.710736	-0.42	-0.00471910112	2.21276845	112.374571	112.374562	111.04691	111.046901	112.374567	111.046906	0.56	50	0.9	50	0.9	50	0.4	50	10	18	0	2	0
1642836985	53703.666	545	3.51528152	-0.22	-0.00247191011	111.710737	0.6	0.00674157303	2.21275945	112.37457	112.37456	111.046914	111.046905	112.374565	111.046909	0.76	50	0.38	50	0.16	50	0.98	50	8	17	0	3	0
1642837073	53792.321	546	3.51526728	0.02	0.000227272727	111.710737	-0.16	-0.00181818182	2.21276185	112.37457	112.374561	111.046913	111.046904	112.374566	111.046909	0.6	50	0.74	50	0.58	50	0.4	50	16	18	0	2	0
1642837162	53880.946	547	3.51527108	0.528888889	0.00594257179	111.710734	0.0488888889	0.000549313358	2.21276112	112.374568	112.374558	111.046911	111.046901	112.374563	111.046906	0.8	50	0.222222222	45	0.86	50	0.38	50	3	9	0	11	0
1642837251	53969.566	548	3.51526992	-0.859795918	-0.0096606283	111.710739	0.0397959184	0.00044714515	2.21276052	112.374572	112.374562	111.046915	111.046906	112.374567	111.046911	0.14	50	0.96	50	0.08	50	0.979591837	49	7	15	0	5	0
1642837339	54058.226	549	3.51526897	0.408571429	0.00464285714	111.710737	0.408571429	0.00464285714	2.21275439	112.374568	112.374558	111.046915	111.046906	112.374563	111.04691	0.96	50	0.142857143	49	0.62	50	0.62	50	11	17	0	3	0
1642837429	54147.813	550	3.51525928	0.228163265	0.00256363219	111.710736	-0.388163265	-0.004361385	2.21276022	112.374568	112.374559	111.046912	111.046903	112.374564	111.046908	0.5	50	0.66	50	0.816326531	49	0.2	50	9	12	1	7	0
1642837518	54236.441	551	3.51526849	0.04	0.000444444444	111.710735	0.12	0.00133333333	2.21275842	112.374568	112.374558	111.046913	111.046903	112.374563	111.046908	0.66	50	0.5	50	0.34	50	0.42	50	2	12	0	8	0
1642837607	54326.046	552	3.51526564	-0.63	-0.00715909091	111.710739	-0.07	-0.000795454545	2.21275947	112.374571	112.374562	111.046915	111.046906	112.374566	111.046911	0.24	50	0.94	50	0.26	50	0.82	50	11	14	0	6	0
1642837696	54414.644	553	3.5152673	0.839387755	0.00932653061	111.710734	-0.0593877551	-0.000659863946	2.21276036	112.374567	112.374558	111.046911	111.046902	112.374562	111.046906	0.94	50	0.16	50	0.96	50	0.0612244898	49	9	18	0	2	0
1642837784	54503.216	554	3.51526871	-0.31	-0.00352272727	111.710736	-0.17	-0.00193181818	2.21276291	112.37457	112.37456	111.046912	111.046902	112.374565	111.046907	0.44	50	0.92	50	0.52	50	0.66	50	4	8	0	12	0
1642837869	54587.829	555	3.51527275	0.14	0.00157303371	111.710735	-0.14	-0.00157303371	2.21276501	112.374569	112.37456	111.04691	111.046901	112.374565	111.046906	0.86	50	0.86	50	0.8	50	0.52	50	11	17	0	3	0
1642837958	54676.487	556	3.51527607	-0.254285714	-0.00299159664	111.710736	-0.425714286	-0.00500840336	2.21277139	112.374573	112.374563	111.04691	111.0469	112.374568	111.046905	0.2	50	0.88	50	0.571428571	49	0.4	50	4	10	0	10	0
1642838046	54765.044	557	3.51528616	0.1	0.00113636364	111.710736	0.62	0.00704545455	2.21276209	112.374569	112.37456	111.046912	111.046903	112.374565	111.046907	0.96	50	0.24	50	0.26	50	0.78	50	7	12	0	8	0
1642838135	54853.689	558	3.51527146	-0.1	-0.00112359551	111.710736	-0.42	-0.00471910112	2.21276839	112.374572	112.374562	111.046911	111.046901	112.374567	111.046906	0.42	50	0.94	50	0.8	50	0.48	50	8	14	0	6	0
1642838225	54944.396	559	3.51528142	0.0593877551	0.000674860853	111.710736	0.619387755	0.00703849722	2.2127591	112.374569	112.374559	111.046913	111.046904	112.374564	111.046908	0.93877551	49	0.26	50	0.36	50	0.92	50	10	16	0	4	0
1642838315	55033.922	560	3.51526673	0.26	0.00285714286	111.710735	-0.02	-0.00021978022	2.2127594	112.374567	112.374558	111.046912	111.046902	112.374563	111.046907	0.68	50	0.44	50	0.7	50	0.42	50	9	16	0	4	0
1642838404	55122.607	561	3.5152672	-0.19	-0.00211111111	111.710736	0.13	0.00144444444	2.21275745	112.374568	112.374558	111.046913	111.046904	112.374563	111.046909	0.52	50	0.58	50	0.56	50	0.88	50	9	16	1	3	0
1642838492	55211.224	562	3.51526412	-0.21	-0.00238636364	111.710737	-0.27	-0.00306818182	2.2127615	112.37457	112.374561	111.046913	111.046904	112.374565	111.046908	0.48	50	0.96	50	0.64	50	0.58	50	12	15	2	3	0
1642838582	55300.788	563	3.51527052	0.08	0.000898876404	111.710736	0.5	0.00561797753	2.212754	112.374567	112.374558	111.046915	111.046906	112.374563	111.04691	0.82	50	0.24	50	0.32	50	0.74	50	10	16	0	3	1
1642838671	55389.52	564	3.51525866	0.02	0.000224719101	111.710736	-0.82	-0.00921348315	2.2127663	112.374571	112.374562	111.046911	111.046902	112.374566	111.046906	0.18	50	0.98	50	0.96	50	0.12	50	13	15	0	5	0
1642838759	55478.185	565	3.51527811	0.21	0.00235955056	111.710735	0.59	0.00662921348	2.21275745	112.374567	112.374558	111.046913	111.046903	112.374563	111.046908	1	50	0.2	50	0.24	50	0.62	50	8	15	0	5	0
1642838848	55566.803	566	3.51526412	-0.54	-0.00606741573	111.710738	0.16	0.00179775281	2.21275505	112.374569	112.37456	111.046916	111.046907	112.374565	111.046912	0.32	50	0.7	50	0.06	50	0.76	50	10	16	0	4	0
1642838936	55655.4	567	3.51526032	0.15	0.00170454545	111.710737	0.29	0.00329545455	2.2127507	112.374567	112.374558	111.046917	111.046907	112.374562	111.046912	0.84	50	0.4	50	0.52	50	0.66	50	14	17	0	2	1
1642839025	55744.032	568	3.51525344	-5.55111512e-17	-6.237208e-19	111.710737	-0.48	-0.00539325843	2.2127579	112.374569	112.37456	111.046915	111.046905	112.374565	111.04691	0.36	50	0.84	50	0.96	50	0.48	50	3	7	7	6	0
1642839114	55832.653	569	3.51526483	0.25	0.00280898876	111.710736	-0.05	-0.000561797753	2.21275865	112.374568	112.374559	111.046913	111.046904	112.374564	111.046908	0.66	50	0.46	50	0.78	50	0.48	50	8	14	0	6	0
1642839202	55921.262	570	3.51526602	-0.36	-0.00409090909	111.710738	0	0	2.21275865	112.37457	112.374561	111.046915	111.046905	112.374565	111.04691	0.46	50	0.82	50	0.38	50	0.74	50	8	11	2	7	0
1642839291	56009.861	571	3.51526602	0.31	0.00348314607	111.710736	0.13	0.00146067416	2.2127567	112.374568	112.374559	111.046914	111.046905	112.374563	111.046909	0.82	50	0.38	50	0.88	50	0.7	50	14	18	0	2	0
1642839380	56098.54	572	3.51526293	0.08	0.000898876404	111.710736	0.06	0.000674157303	2.2127558	112.374567	112.374558	111.046914	111.046904	112.374563	111.046909	0.62	50	0.48	50	0.48	50	0.46	50	2	14	0	6	0
1642839468	56187.256	573	3.51526151	0.186734694	0.00212198516	111.710735	0.213265306	0.00242346939	2.2127526	112.374565	112.374556	111.046914	111.046904	112.374561	111.046909	0.7	50	0.3	50	0.673469388	49	0.7	50	8	12	1	7	0
1642839557	56275.907	574	3.51525645	-0.46	-0.00516853933	111.710737	-0.08	-0.000898876404	2.2127538	112.374568	112.374559	111.046916	111.046906	112.374563	111.046911	0.36	50	0.9	50	0.32	50	0.7	50	10	14	0	6	0
1642839646	56364.481	575	3.51525835	0.54	0.00606741573	111.710735	0.1	0.00112359551	2.2127523	112.374565	112.374555	111.046914	111.046904	112.37456	111.046909	0.94	50	0.3	50	0.94	50	0.5	50	10	16	0	4	0
1642839734	56453.102	576	3.51525598	-0.54	-0.00613636364	111.710737	-0.04	-0.000454545455	2.2127529	112.374568	112.374558	111.046916	111.046907	112.374563	111.046911	0.38	50	0.96	50	0.34	50	0.84	50	10	12	0	8	0
1642839823	56541.721	577	3.51525692	0.54	0.00606741573	111.710735	-0.26	-0.00292134831	2.2127568	112.374566	112.374557	111.046912	111.046903	112.374562	111.046908	0.68	50	0.4	50	0.96	50	0.16	50	14	16	0	4	0
1642839911	56630.362	578	3.51526309	-0.09	-0.00102272727	111.710735	-0.57	-0.00647727273	2.21276535	112.374569	112.37456	111.04691	111.046901	112.374565	111.046905	0.26	50	0.92	50	0.84	50	0.36	50	9	15	0	5	0
1642840000	56719.044	579	3.51527661	-0.27755102	-0.00311855079	111.710736	0.39755102	0.0044668654	2.21275939	112.374569	112.374559	111.046913	111.046904	112.374564	111.046909	0.52	50	0.4	50	0.244897959	49	0.92	50	10	16	1	3	0
1642840089	56807.58	580	3.51526718	0.145510204	0.00163494611	111.710736	0.114489796	0.0012864022	2.21275767	112.374568	112.374558	111.046913	111.046904	112.374563	111.046908	0.78	50	0.52	50	0.551020408	49	0.52	50	9	13	0	7	0
1642840177	56896.176	581	3.51526447	-0.17	-0.00193181818	111.710737	0.43	0.00488636364	2.21275122	112.374567	112.374557	111.046916	111.046906	112.374562	111.046911	0.72	50	0.46	50	0.26	50	0.86	50	12	17	0	3	0
1642840268	56986.922	582	3.51525427	-0.25	-0.00280898876	111.710738	0.01	0.000112359551	2.21275107	112.374568	112.374558	111.046917	111.046908	112.374563	111.046912	0.58	50	0.82	50	0.74	50	1	1	11	14	0	6	0
1642840357	57075.552	583	3.51525403	0.56	0.00615384615	111.710735	-0.3	-0.0032967033	2.21275557	112.374566	112.374557	111.046913	111.046904	112.374562	111.046908	0.84	50	0.58	50	0.98	50	0.12	50	8	14	0	6	0
1642840445	57164.198	584	3.51526115	-0.58	-0.00659090909	111.710738	-0.08	-0.000909090909	2.21275677	112.37457	112.37456	111.046916	111.046906	112.374565	111.046911	0.2	50	0.86	50	0.16	50	0.66	50	0	6	1	13	0
1642840534	57252.774	585	3.51526304	0.49	0.00550561798	111.710735	0.33	0.00370786517	2.21275182	112.374566	112.374556	111.046915	111.046905	112.374561	111.04691	0.98	50	0.16	50	0.74	50	0.58	50	2	13	0	7	0
1642840622	57341.395	586	3.51525522	-0.08	-0.000909090909	111.710736	-0.14	-0.00159090909	2.21275392	112.374567	112.374557	111.046914	111.046905	112.374562	111.04691	0.54	50	0.76	50	0.7	50	0.64	50	12	16	0	4	0
1642840711	57429.938	587	3.51525854	0.15	0.00168539326	111.710735	-0.25	-0.00280898876	2.21275767	112.374567	112.374558	111.046913	111.046903	112.374562	111.046908	0.6	50	0.7	50	0.82	50	0.42	50	4	12	1	7	0
1642840800	57518.532	588	3.51526447	-0.42	-0.00471910112	111.710737	-0.1	-0.00112359551	2.21275917	112.37457	112.37456	111.046914	111.046905	112.374565	111.046909	0.3	50	0.82	50	0.54	50	0.86	50	10	14	0	6	0
1642840888	57607.167	589	3.51526684	0.16	0.00181818182	111.710736	0.46	0.00522727273	2.21275227	112.374567	112.374557	111.046915	111.046906	112.374562	111.046911	0.94	50	0.32	50	0.34	50	0.64	50	11	16	0	4	0
1642840977	57695.742	590	3.51525593	0.101632653	0.00114193992	111.710736	-0.338367347	-0.0038018803	2.21275735	112.374568	112.374558	111.046913	111.046904	112.374563	111.046909	0.6	50	0.836734694	49	0.78	50	0.34	50	11	16	1	3	0
1642841066	57784.501	591	3.51526395	0.0381632653	0.000433673469	111.710736	0.418163265	0.00475185529	2.21275107	112.374566	112.374556	111.046915	111.046906	112.374561	111.04691	0.816326531	49	0.36	50	0.56	50	0.94	50	10	18	0	2	0
1642841155	57874.1	592	3.51525403	-0.15	-0.00166666667	111.710736	-0.33	-0.00366666667	2.21275602	112.374568	112.374558	111.046914	111.046905	112.374563	111.04691	0.38	50	0.86	50	0.68	50	0.5	50	12	16	0	4	0
1642841244	57962.692	593	3.51526186	0.22	0.00247191011	111.710735	0.12	0.00134831461	2.21275422	112.374566	112.374557	111.046914	111.046904	112.374562	111.046909	0.94	50	0.6	50	0.74	50	0.64	50	10	17	1	2	0
1642841332	58051.385	594	3.51525902	-0.3	-0.00340909091	111.710737	-0.18	-0.00204545455	2.21275692	112.374569	112.374559	111.046914	111.046905	112.374564	111.04691	0.24	50	0.72	50	0.7	50	0.82	50	9	15	0	5	0
1642841421	58140.254	595	3.51526329	0.23	0.00258426966	111.710736	0.51	0.00573033708	2.21274927	112.374565	112.374556	111.046916	111.046906	112.37456	111.046911	0.98	50	0.24	50	0.36	50	0.64	50	7	15	1	4	0
1642841510	58229.077	596	3.51525119	0.08	0.000898876404	111.710735	-0.8	-0.00898876404	2.21276127	112.374568	112.374559	111.046912	111.046902	112.374564	111.046907	0.2	50	0.92	50	0.96	50	0.08	50	11	19	0	1	0
1642841599	58317.868	597	3.51527016	0.26	0.00292134831	111.710734	0.12	0.00134831461	2.21275947	112.374567	112.374557	111.046911	111.046901	112.374562	111.046906	0.66	50	0.28	50	0.72	50	0.58	50	8	13	1	6	0
1642841688	58406.751	598	3.51526732	-0.07	-0.000786516854	111.710734	0.15	0.00168539326	2.21275722	112.374566	112.374557	111.046912	111.046902	112.374561	111.046907	0.68	50	0.6	50	0.32	50	0.54	50	13	16	0	4	0
1642841777	58495.5	599	3.51526376	-0.16	-0.00181818182	111.710735	0.34	0.00386363636	2.21275212	112.374566	112.374556	111.046914	111.046905	112.374561	111.046909	0.54	50	0.36	50	0.4	50	0.9	50	11	17	0	3	0
1642841865	58584.163	600	3.51525569	-0.12	-0.00134831461	111.710736	-0.08	-0.000898876404	2.21275332	112.374566	112.374557	111.046914	111.046905	112.374562	111.04691	0.38	50	0.58	50	0.6	50	0.64	50	8	13	0	7	0
1642841954	58672.763	601	3.51525759	0.03	0.000337078652	111.710736	-0.29	-0.00325842697	2.21275767	112.374568	112.374558	111.046913	111.046904	112.374563	111.046908	0.38	50	0.64	50	0.8	50	0.48	50	5	12	0	8	0
1642842043	58761.447	602	3.51526447	-0.11	-0.00125	111.710736	0.39	0.00443181818	2.21275182	112.374566	112.374557	111.046915	111.046906	112.374562	111.046911	0.64	50	0.36	50	0.32	50	0.82	50	7	12	0	8	0
1642842131	58850.109	603	3.51525522	0.37	0.00415730337	111.710734	-0.17	-0.00191011236	2.21275437	112.374565	112.374556	111.046913	111.046903	112.374561	111.046908	0.66	50	0.46	50	0.86	50	0.32	50	7	13	0	7	0
1642842220	58938.824	604	3.51525925	-0.16	-0.00179775281	111.710735	-0.14	-0.00157303371	2.21275647	112.374567	112.374557	111.046913	111.046903	112.374562	111.046908	0.52	50	0.82	50	0.62	50	0.64	50	8	13	1	6	0
1642842309	59027.555	605	3.51526257	-0.23	-0.00258426966	111.710736	0.47	0.00528089888	2.21274942	112.374566	112.374556	111.046916	111.046907	112.374561	111.046911	0.68	50	0.44	50	0.3	50	1	50	6	17	0	3	0
1642842397	59116.138	606	3.51525142	0.06	0.000681818182	111.710736	-0.44	-0.005	2.21275602	112.374567	112.374558	111.046914	111.046904	112.374563	111.046909	0.4	50	0.78	50	0.82	50	0.32	50	13	15	0	5	0
1642842486	59204.787	607	3.51526186	0.07	0.000786516854	111.710736	0.25	0.00280898876	2.21275227	112.374566	112.374556	111.046915	111.046905	112.374561	111.04691	0.74	50	0.42	50	0.64	50	0.82	50	8	13	0	7	0
1642842574	59293.344	608	3.51525593	-0.05	-0.000568181818	111.710736	-0.57	-0.00647727273	2.21276082	112.374569	112.374559	111.046912	111.046903	112.374564	111.046908	0.28	50	0.9	50	0.94	50	0.42	50	9	14	0	6	0
1642842663	59381.9	609	3.51526945	0.14	0.00157303371	111.710735	0.44	0.00494382022	2.21275422	112.374566	112.374557	111.046914	111.046904	112.374561	111.046909	0.88	50	0.3	50	0.5	50	0.8	50	15	16	0	4	0
1642842752	59470.499	610	3.51525902	-0.44	-0.00494382022	111.710737	0.12	0.00134831461	2.21275242	112.374568	112.374558	111.046916	111.046907	112.374563	111.046912	0.42	50	0.74	50	0.28	50	0.84	50	6	13	0	7	0
1642842840	59559.16	611	3.51525617	0.45	0.00511363636	111.710735	0.35	0.00397727273	2.21274717	112.374564	112.374554	111.046916	111.046906	112.374559	111.046911	0.96	50	0.16	50	0.68	50	0.58	50	11	15	0	5	0
1642842929	59647.784	612	3.51524787	-0.03	-0.000337078652	111.710735	-0.37	-0.00415730337	2.21275272	112.374566	112.374556	111.046914	111.046905	112.374561	111.046909	0.46	50	0.86	50	0.72	50	0.38	50	10	14	1	5	0
1642843017	59736.372	613	3.51525664	-0.31	-0.00352272727	111.710737	0.35	0.00397727273	2.21274747	112.374566	112.374556	111.046917	111.046908	112.374561	111.046913	0.5	50	0.46	50	0.22	50	0.88	50	7	9	7	4	0
1642843108	59826.926	614	3.51524834	0.16	0.00179775281	111.710736	-0.52	-0.00584269663	2.21275527	112.374567	112.374558	111.046914	111.046905	112.374563	111.046909	0.44	50	0.8	50	0.78	50	0.1	50	12	16	0	4	0
1642843197	59915.531	615	3.51526068	0.200204082	0.00220004485	111.710735	0.00387755102	4.26104508e-05	2.21275522	112.374566	112.374557	111.046913	111.046904	112.374562	111.046908	0.653061224	49	0.448979592	49	0.816326531	49	0.62	50	1	8	0	12	0
1642843285	60004.134	616	3.51526058	-0.52	-0.00590909091	111.710738	0.12	0.00136363636	2.21275342	112.374568	112.374559	111.046916	111.046907	112.374564	111.046912	0.4	50	0.8	50	0.16	50	0.8	50	2	7	0	13	0
1642843374	60092.75	617	3.51525774	0.638163265	0.00717037377	111.710734	0.0781632653	0.000878238936	2.21275224	112.374565	112.374555	111.046913	111.046904	112.37456	111.046909	0.9	50	0.183673469	49	0.92	50	0.36	50	8	13	1	6	0
1642843462	60181.346	618	3.51525588	-0.509795918	-0.00579313544	111.710737	0.189795918	0.0021567718	2.2127494	112.374566	112.374557	111.046917	111.046907	112.374562	111.046912	0.54	50	0.86	50	0.28	50	0.979591837	49	9	15	0	5	0
1642843551	60269.976	619	3.51525138	0.19	0.00213483146	111.710736	-0.09	-0.00101123596	2.21275075	112.374566	112.374556	111.046915	111.046906	112.374561	111.046911	0.66	50	0.56	50	0.9	50	0.62	50	12	16	0	4	0
1642843640	60358.594	620	3.51525352	0.23	0.00258426966	111.710735	-0.39	-0.00438202247	2.2127566	112.374567	112.374557	111.046913	111.046903	112.374562	111.046908	0.48	50	0.64	50	0.88	50	0.26	50	7	11	0	9	0
1642843728	60447.155	621	3.51526277	-0.11	-0.00125	111.710735	0.51	0.00579545455	2.21274895	112.374565	112.374555	111.046915	111.046906	112.37456	111.046911	0.9	50	0.5	50	0.22	50	0.84	50	7	15	0	5	0
1642843817	60535.764	622	3.51525067	0.19	0.00213483146	111.710734	-0.47	-0.00528089888	2.212756	112.374566	112.374556	111.046912	111.046903	112.374561	111.046908	0.68	50	0.96	50	0.86	50	0.2	50	10	14	0	6	0
1642843905	60624.107	623	3.51526182	0.38877551	0.00441790353	111.710732	-0.0087755102	-9.97217069e-05	2.21275613	112.374564	112.374555	111.04691	111.046901	112.374559	111.046906	0.7	50	0.32	50	0.87755102	49	0.48	50	10	14	0	6	0
1642843995	60713.579	624	3.51526203	-0.416122449	-0.00467553313	111.710735	-0.183877551	-0.0020660399	2.21275889	112.374567	112.374557	111.046912	111.046902	112.374562	111.046907	0.38	50	0.98	50	0.387755102	49	0.62	50	5	12	1	7	0
1642844083	60802.143	625	3.51526639	-0.75	-0.00842696629	111.710738	0.03	0.000337078652	2.21275844	112.374571	112.374561	111.046916	111.046906	112.374566	111.046911	0.26	50	0.98	50	0.18	50	0.96	50	9	13	1	6	0
1642844173	60891.464	626	3.51526568	0.57	0.00640449438	111.710735	0.35	0.00393258427	2.21275319	112.374566	112.374557	111.046914	111.046905	112.374561	111.04691	0.96	50	0.04	50	0.74	50	0.52	50	5	11	0	9	0
1642844261	60979.954	627	3.51525737	0.286530612	0.00321944508	111.710734	0.0534693878	0.000600779638	2.21275238	112.374564	112.374555	111.046913	111.046904	112.37456	111.046908	0.78	50	0.44	50	0.653061224	49	0.42	50	7	14	0	6	0
1642844350	61069.306	628	3.51525611	-0.275294118	-0.00309319233	111.710735	0.164705882	0.00185062789	2.21274991	112.374565	112.374556	111.046915	111.046906	112.37456	111.04691	0.529411765	17	0.64	50	0.18	50	0.62	50	0	0	20	0	0
1642844450	61168.508	629	3.5152522	0	0	111.710735	0	0	2.21274991	112.374565	112.374556	111.046915	111.046906	112.37456	111.04691	-1	0	-1	0	-1	0	-1	0	0	0	20	0	0
1642844549	61267.573	630	3.5152522	0	0	111.710735	0	0	2.21274991	112.374565	112.374556	111.046915	111.046906	112.37456	111.04691	0.42	50	0.71875	32	-1	0	-1	0	9	10	0	10	0
1642844637	61355.963	631	3.5152522	0.5	0.00505050505	111.710733	-0.1	-0.00101010101	2.21275141	112.374563	112.374554	111.046912	111.046903	112.374558	111.046907	0.68	50	0.28	50	0.84	50	0.24	50	3	13	0	7	0
1642844725	61444.389	632	3.51525457	-0.435714286	-0.00489566613	111.710735	-0.204285714	-0.0022953451	2.21275448	112.374566	112.374557	111.046913	111.046904	112.374561	111.046909	0.16	50	0.8	50	0.428571429	49	0.66	50	10	12	0	8	0
1642844814	61532.765	633	3.51525942	-0.09	-0.00102272727	111.710736	0.65	0.00738636364	2.21274473	112.374564	112.374554	111.046917	111.046907	112.374559	111.046912	0.8	50	0.24	50	0.2	50	0.94	50	8	12	6	2	0
1642844902	61621.251	634	3.515244	0.254545455	0.00289256198	111.710734	-0.654545455	-0.00743801653	2.21275455	112.374565	112.374556	111.046913	111.046903	112.374561	111.046908	0.5	50	0.9	50	0.909090909	44	0	3	11	18	0	2	0
1642844991	61709.902	635	3.51525953	0.3	0.00337078652	111.710733	0.32	0.00359550562	2.21274975	112.374562	112.374553	111.046913	111.046903	112.374558	111.046908	0.88	50	0.26	50	0.7	50	0.72	50	9	14	0	6	0
1642845080	61799.163	636	3.51525193	-0.23	-0.00258426966	111.710734	-0.55	-0.00617977528	2.212758	112.374566	112.374557	111.046911	111.046902	112.374561	111.046907	0.22	50	1	50	0.76	50	0.44	50	5	13	0	7	0
1642845169	61887.488	637	3.51526498	-0.2	-0.00224719101	111.710735	0.54	0.00606741573	2.2127499	112.374565	112.374555	111.046915	111.046905	112.37456	111.04691	0.74	50	0.4	50	0.18	50	0.92	50	8	12	0	8	0
1642845257	61975.831	638	3.51525217	-0.05	-0.000568181818	111.710735	-0.35	-0.00397727273	2.21275515	112.374566	112.374557	111.046913	111.046904	112.374562	111.046909	0.48	50	0.88	50	0.88	50	0.58	50	11	15	0	5	0
1642845345	62064.079	639	3.51526047	-0.28	-0.00314606742	111.710737	0.46	0.00516853933	2.21274825	112.374566	112.374556	111.046917	111.046907	112.374561	111.046912	0.58	50	0.4	50	0.22	50	0.96	50	11	18	0	2	0
1642845433	62152.393	640	3.51524956	0.1	0.00113636364	111.710736	-0.44	-0.005	2.21275485	112.374567	112.374558	111.046914	111.046905	112.374563	111.04691	0.38	50	0.72	50	0.9	50	0.36	50	9	16	1	3	0
1642845522	62240.662	641	3.51526	0.18	0.00204545455	111.710735	0.48	0.00545454545	2.21274765	112.374564	112.374555	111.046916	111.046906	112.374559	111.046911	0.8	50	0.14	50	0.66	50	0.96	50	12	16	0	4	0
1642845610	62329.121	642	3.51524861	0.0375510204	0.000426716141	111.710735	-0.57755102	-0.00656307978	2.21275631	112.374567	112.374557	111.046913	111.046903	112.374562	111.046908	0.26	50	0.8	50	0.86	50	0.244897959	49	11	17	0	3	0
1642845699	62417.531	643	3.51526231	0.0467346939	0.00052510892	111.710735	0.546734694	0.00614308645	2.21274811	112.374564	112.374554	111.046915	111.046906	112.374559	111.04691	0.92	50	0.326530612	49	0.28	50	0.78	50	2	16	0	4	0
1642845791	62509.945	644	3.51524934	-0.29	-0.00329545455	111.710736	-0.47	-0.00534090909	2.21275516	112.374567	112.374558	111.046914	111.046905	112.374563	111.04691	0.22	50	0.98	50	0.74	50	0.56	50	11	17	0	3	0
1642845879	62598.297	645	3.51526049	0.486122449	0.00522712311	111.710734	-0.00612244898	-6.58327847e-05	2.21275525	112.374565	112.374556	111.046912	111.046902	112.37456	111.046907	0.72	50	0.24	50	0.88	50	0.387755102	49	5	13	0	7	0
1642845968	62686.637	646	3.51526064	-0.34	-0.00386363636	111.710735	-0.32	-0.00363636364	2.21276005	112.374568	112.374559	111.046912	111.046903	112.374563	111.046907	0.32	50	0.98	50	0.56	50	0.58	50	9	14	1	5	0
1642846056	62775.093	647	3.51526823	0.188571429	0.00214285714	111.710735	0.628571429	0.00714285714	2.21275062	112.374564	112.374555	111.046914	111.046905	112.37456	111.046909	0.96	50	0.142857143	21	0.4	50	0.84	50	7	13	3	4	0
1642846145	62863.479	648	3.51525332	-0.5	-0.00561797753	111.710737	-0.16	-0.00179775281	2.21275302	112.374568	112.374558	111.046916	111.046906	112.374563	111.046911	0.3	50	0.96	50	0.34	50	0.68	50	4	11	0	9	0
1642846233	62951.769	649	3.51525711	0.248571429	0.00282467532	111.710736	-0.268571429	-0.00305194805	2.21275705	112.374568	112.374558	111.046913	111.046904	112.374563	111.046909	0.62	50	0.64	50	0.857142857	49	0.34	50	13	17	0	3	0
1642846321	63040.277	650	3.51526349	0.06	0.000681818182	111.710735	0.6	0.00681818182	2.21274805	112.374565	112.374555	111.046916	111.046906	112.37456	111.046911	0.92	50	0.26	50	0.36	50	0.9	50	4	10	1	9	0
1642846410	63128.786	651	3.51524925	-0.26	-0.00292134831	111.710737	-0.26	-0.00292134831	2.21275195	112.374567	112.374558	111.046916	111.046906	112.374562	111.046911	0.34	50	0.86	50	0.62	50	0.62	50	13	19	0	1	0
1642846498	63217.41	652	3.51525542	0.06	0.000681818182	111.710736	0.32	0.00363636364	2.21274715	112.374565	112.374556	111.046917	111.046908	112.374561	111.046912	0.9	50	0.52	50	0.54	50	0.8	50	7	14	0	6	0
1642846587	63305.947	653	3.51524783	0.31	0.00348314607	111.710735	-0.39	-0.00438202247	2.212753	112.374566	112.374556	111.046914	111.046904	112.374561	111.046909	0.44	50	0.52	50	0.94	50	0.24	50	7	12	1	7	0
1642846675	63394.414	654	3.51525708	-0.128571429	-0.00144462279	111.710736	-0.608571429	-0.00683788122	2.21276213	112.374569	112.374559	111.046912	111.046902	112.374564	111.046907	0.12	50	0.857142857	49	0.9	50	0.42	50	8	15	1	4	0
1642846764	63482.903	655	3.51527152	-0.14	-0.00159090909	111.710736	0.48	0.00545454545	2.21275493	112.374567	112.374558	111.046915	111.046905	112.374563	111.04691	0.76	50	0.42	50	0.3	50	0.92	50	6	14	1	5	0
1642846853	63571.572	656	3.51526013	0.53	0.00595505618	111.710734	-0.03	-0.000337078652	2.21275538	112.374565	112.374555	111.046912	111.046902	112.37456	111.046907	0.86	50	0.36	50	0.9	50	0.34	50	12	13	5	2	0
1642846941	63660.132	657	3.51526084	-0.0671428571	-0.000762987013	111.710734	0.587142857	0.00667207792	2.21274657	112.374563	112.374553	111.046915	111.046905	112.374558	111.04691	0.94	50	0.42	50	0.285714286	49	0.94	50	12	18	0	2	0
1642847030	63748.715	658	3.51524691	-0.16	-0.00179775281	111.710735	-0.54	-0.00606741573	2.21275467	112.374566	112.374556	111.046913	111.046904	112.374561	111.046908	0.26	50	0.96	50	0.76	50	0.38	50	11	15	0	5	0
1642847118	63837.016	659	3.51525972	-0.13	-0.00147727273	111.710735	0.75	0.00852272727	2.21274342	112.374563	112.374554	111.046917	111.046908	112.374558	111.046912	0.82	50	0.2	50	0.1	50	0.98	50	13	17	0	3	0
1642847207	63925.565	660	3.51524193	0.01	0.000112359551	111.710735	-0.42755102	-0.00480394405	2.21274984	112.374565	112.374556	111.046915	111.046906	112.37456	111.04691	0.46	50	0.87755102	49	0.87755102	49	0.44	50	6	13	0	7	0
1642847295	64014.096	661	3.51525207	0.27	0.00306818182	111.710734	0.47	0.00534090909	2.21274279	112.374562	112.374552	111.046916	111.046906	112.374557	111.046911	1	50	0.26	50	0.5	50	0.7	50	10	15	0	5	0
1642847384	64102.711	662	3.51524093	-0.0785714286	-0.00088282504	111.710734	-0.431632653	-0.00484980509	2.21274926	112.374564	112.374554	111.046914	111.046905	112.374559	111.04691	0.489795918	49	1	50	0.7	50	0.346938776	49	11	17	0	3	0
1642847472	64191.398	663	3.51525116	-0.45	-0.00511363636	111.710737	0.27	0.00306818182	2.21274521	112.374565	112.374555	111.046918	111.046908	112.37456	111.046913	0.54	50	0.72	50	0.2	50	0.92	50	9	15	0	5	0
1642847561	64279.913	664	3.51524476	-1.11022302e-16	-1.2474416e-18	111.710737	-0.16	-0.00179775281	2.21274761	112.374566	112.374556	111.046917	111.046908	112.374561	111.046912	0.48	50	0.64	50	0.84	50	0.68	50	13	18	0	2	0
1642847650	64368.467	665	3.51524856	0.25	0.00280898876	111.710735	0.59	0.00662921348	2.21273876	112.374562	112.374552	111.046919	111.046909	112.374557	111.046914	0.98	50	0.14	50	0.48	50	0.82	50	14	18	0	2	0
1642847738	64457.164	666	3.51523456	0.03	0.000340909091	111.710735	-0.39	-0.00443181818	2.21274461	112.374563	112.374554	111.046917	111.046907	112.374559	111.046912	0.5	50	0.86	50	0.72	50	0.3	50	10	16	0	4	0
1642847827	64545.635	667	3.51524381	-0.37	-0.00415730337	111.710737	-0.13	-0.00146067416	2.21274656	112.374566	112.374556	111.046918	111.046908	112.374561	111.046913	0.24	50	0.74	50	0.64	50	0.88	50	13	16	2	2	0
1642847915	64634.203	668	3.51524689	0.539591837	0.00613172542	111.710734	-0.0995918367	-0.00113172542	2.21274805	112.374564	112.374554	111.046915	111.046905	112.374559	111.04691	0.8	50	0.36	50	0.959183673	49	0.32	50	8	15	0	5	0
1642848004	64722.76	669	3.51524926	-0.18	-0.00202247191	111.710735	-0.1	-0.00112359551	2.21274955	112.374565	112.374555	111.046915	111.046906	112.37456	111.04691	0.58	50	0.86	50	0.58	50	0.66	50	7	16	0	4	0
1642848092	64811.345	670	3.51525163	0.32	0.00363636364	111.710734	-0.32	-0.00363636364	2.21275435	112.374565	112.374555	111.046912	111.046903	112.37456	111.046907	0.76	50	0.76	50	0.76	50	0.12	50	11	17	1	2	0
1642848181	64899.865	671	3.51525922	-0.125306122	-0.00140793396	111.710734	-0.0853061224	-0.000958495758	2.21275563	112.374566	112.374556	111.046912	111.046903	112.374561	111.046908	0.469387755	49	0.68	50	0.56	50	0.6	50	5	14	0	6	0
1642848270	64989.373	672	3.51526124	0.33	0.00366666667	111.710733	0.21	0.00233333333	2.21275248	112.374563	112.374554	111.046912	111.046902	112.374558	111.046907	0.84	50	0.3	50	0.6	50	0.48	50	11	14	0	6	0
1642848359	65077.798	673	3.51525626	-0.39	-0.00443181818	111.710735	0.11	0.00125	2.21275083	112.374565	112.374555	111.046914	111.046905	112.37456	111.046909	0.34	50	0.62	50	0.48	50	0.98	50	5	15	0	5	0
1642848448	65167.33	674	3.51525365	-0.195306122	-0.00221938776	111.710736	-0.424693878	-0.00482606679	2.2127572	112.374568	112.374558	111.046913	111.046904	112.374563	111.046908	0.32	50	0.94	50	0.76	50	0.530612245	49	10	15	0	5	0
1642848537	65255.941	675	3.51526373	0.122653061	0.00136281179	111.710735	0.517346939	0.00574829932	2.21274944	112.374565	112.374555	111.046915	111.046905	112.37456	111.04691	0.92	50	0.28	50	0.34	50	0.734693878	49	5	14	0	6	0
1642848626	65344.534	676	3.51525145	0.25	0.00280898876	111.710734	0.03	0.000337078652	2.21274899	112.374563	112.374554	111.046914	111.046904	112.374558	111.046909	0.76	50	0.48	50	0.74	50	0.52	50	11	15	0	5	0
1642848714	65433.001	677	3.51525074	-0.35	-0.00397727273	111.710735	0.35	0.00397727273	2.21274374	112.374563	112.374554	111.046917	111.046908	112.374559	111.046912	0.46	50	0.46	50	0.24	50	0.94	50	11	16	0	4	0
1642848804	65522.474	678	3.51524244	-0.08	-0.000898876404	111.710736	-0.36	-0.00404494382	2.21274914	112.374565	112.374556	111.046916	111.046906	112.374561	111.046911	0.36	50	0.8	50	0.68	50	0.4	50	9	15	0	5	0
1642848892	65611.035	679	3.51525098	0.7	0.00786516854	111.710732	0.16	0.00179775281	2.21274674	112.374561	112.374552	111.046913	111.046904	112.374556	111.046908	0.94	50	0.08	50	0.78	50	0.24	50	2	11	0	9	0
1642848981	65699.592	680	3.51524719	-0.4	-0.00449438202	111.710734	0.06	0.000674157303	2.21274584	112.374563	112.374553	111.046915	111.046906	112.374558	111.046911	0.44	50	0.78	50	0.24	50	0.7	50	9	14	1	5	0
1642849069	65788.181	681	3.51524576	-0.335102041	-0.00380797774	111.710736	0.201632653	0.00229128015	2.21274282	112.374564	112.374554	111.046918	111.046908	112.374559	111.046913	0.326530612	49	0.46	50	0.3	50	0.836734694	49	12	19	0	1	0
1642849158	65876.744	682	3.51524098	2.77555756e-17	3.118604e-19	111.710736	-0.66	-0.00741573034	2.21275272	112.374567	112.374557	111.046915	111.046905	112.374562	111.04691	0.3	50	0.96	50	0.96	50	0.3	50	8	11	0	9	0
1642849246	65965.37	683	3.51525663	0.23	0.00261363636	111.710735	0.63	0.00715909091	2.21274327	112.374563	112.374553	111.046917	111.046907	112.374558	111.046912	0.94	50	0.08	50	0.38	50	0.78	50	16	20	0	0	0
1642849335	66054.048	684	3.51524169	0.05	0.000561797753	111.710735	-0.55	-0.00617977528	2.21275152	112.374565	112.374555	111.046914	111.046904	112.37456	111.046909	0.32	50	0.82	50	0.88	50	0.28	50	8	15	0	5	0
1642849424	66142.582	685	3.51525474	0.505	0.0056741573	111.710732	0.185	0.00207865169	2.21274874	112.374562	112.374552	111.046912	111.046903	112.374557	111.046908	0.94	50	0.25	48	0.88	50	0.56	50	7	12	0	8	0
1642849508	66227.116	686	3.51525035	-0.11	-0.00125	111.710733	-0.11	-0.00125	2.21275039	112.374563	112.374553	111.046912	111.046903	112.374558	111.046908	0.62	50	0.84	50	0.34	50	0.34	50	11	16	0	4	0
1642849597	66315.672	687	3.51525296	-0.29	-0.00341176471	111.710734	0.17	0.002	2.21274784	112.374563	112.374554	111.046915	111.046905	112.374558	111.04691	0.52	50	0.64	50	0.44	50	0.9	50	4	13	1	6	0
1642849685	66404.315	688	3.51524893	-0.2	-0.00227272727	111.710735	0.02	0.000227272727	2.21274754	112.374564	112.374555	111.046916	111.046906	112.374559	111.046911	0.5	50	0.68	50	0.58	50	0.8	50	10	14	0	6	0
1642849774	66492.895	689	3.51524845	0.06	0.000674157303	111.710735	0.32	0.00359550562	2.21274274	112.374562	112.374553	111.046917	111.046907	112.374558	111.046912	0.8	50	0.42	50	0.56	50	0.82	50	13	18	0	2	0
1642849863	66581.433	690	3.51524086	-0.0679591837	-0.000763586333	111.710735	-0.407959184	-0.00458381105	2.21274886	112.374565	112.374555	111.046915	111.046906	112.37456	111.046911	0.32	50	0.795918367	49	0.88	50	0.54	50	9	15	1	4	0
1642849951	66670.069	691	3.51525054	0.24	0.00272727273	111.710734	0.3	0.00340909091	2.21274436	112.374562	112.374553	111.046915	111.046906	112.374557	111.046911	0.82	50	0.28	50	0.54	50	0.6	50	4	9	0	11	0
1642850040	66758.658	692	3.51524342	-0.23	-0.00258426966	111.710735	0.05	0.000561797753	2.21274361	112.374563	112.374553	111.046917	111.046907	112.374558	111.046912	0.46	50	0.64	50	0.32	50	0.6	50	8	13	0	7	0
1642850128	66847.201	693	3.51524223	-0.03	-0.000340909091	111.710735	-0.31	-0.00352272727	2.21274826	112.374565	112.374555	111.046916	111.046906	112.37456	111.046911	0.52	50	0.86	50	0.8	50	0.52	50	6	12	0	8	0
1642850217	66935.773	694	3.51524959	-0.11	-0.00123595506	111.710736	0.61	0.00685393258	2.21273911	112.374562	112.374553	111.046919	111.046909	112.374558	111.046914	0.88	50	0.38	50	0.12	50	0.84	50	12	17	0	3	0
1642850306	67025.326	695	3.51523512	0.49	0.00556818182	111.710733	-0.11	-0.00125	2.21274076	112.37456	112.374551	111.046916	111.046906	112.374556	111.046911	0.64	50	0.26	50	0.86	50	0.26	50	7	16	0	4	0
1642850395	67113.914	696	3.51523773	-0.39	-0.00433333333	111.710735	-0.33	-0.00366666667	2.21274571	112.374564	112.374554	111.046916	111.046907	112.374559	111.046912	0.26	50	0.98	50	0.42	50	0.48	50	7	13	0	7	0
1642850484	67202.48	697	3.51524556	0.11	0.00123595506	111.710735	0.37	0.00415730337	2.21274016	112.374562	112.374552	111.046917	111.046908	112.374557	111.046913	0.9	50	0.42	50	0.48	50	0.74	50	14	19	0	1	0
1642850572	67291.038	698	3.51523678	-0.24	-0.00272727273	111.710736	-0.32	-0.00363636364	2.21274496	112.374564	112.374555	111.046917	111.046908	112.374559	111.046912	0.38	50	0.94	50	0.64	50	0.56	50	9	15	0	5	0
1642850661	67379.52	699	3.51524437	-0.04	-0.000449438202	111.710736	0.52	0.00584269663	2.21273716	112.374562	112.374553	111.04692	111.04691	112.374557	111.046915	0.66	50	0.18	50	0.3	50	0.86	50	12	17	0	3	0
1642850749	67467.988	700	3.51523203	0.04	0.000454545455	111.710736	-0.08	-0.000909090909	2.21273836	112.374562	112.374553	111.046919	111.04691	112.374557	111.046914	0.54	50	0.58	50	0.78	50	0.66	50	5	10	0	10	0
1642850838	67556.549	701	3.51523393	0.07	0.000786516854	111.710736	-0.19	-0.00213483146	2.21274121	112.374563	112.374553	111.046918	111.046909	112.374558	111.046913	0.5	50	0.62	50	0.72	50	0.46	50	15	20	0	0	0
1642850926	67645.181	702	3.51523844	0.22	0.0025	111.710735	5.55111512e-17	6.30808537e-19	2.21274121	112.374562	112.374552	111.046917	111.046907	112.374557	111.046912	0.64	50	0.42	50	0.62	50	0.4	50	6	15	0	5	0
1642851016	67734.72	703	3.51523844	-0.311428571	-0.00346031746	111.710736	0.368571429	0.0040952381	2.21273569	112.374562	112.374552	111.04692	111.046911	112.374557	111.046915	0.857142857	49	0.8	50	0.22	50	0.9	50	9	13	1	6	0
1642851104	67823.365	704	3.5152297	0.17	0.00193181818	111.710735	-0.51	-0.00579545455	2.21274334	112.374563	112.374553	111.046917	111.046907	112.374558	111.046912	0.44	50	0.78	50	0.92	50	0.24	50	9	15	1	4	0
1642851196	67914.962	705	3.51524179	-0.37	-0.00411111111	111.710737	0.25	0.00277777778	2.21273959	112.374564	112.374554	111.04692	111.04691	112.374559	111.046915	0.54	50	0.66	50	0.26	50	0.88	50	11	18	0	2	0
1642851285	68003.539	706	3.51523586	0.11	0.00120879121	111.710737	-0.53	-0.00582417582	2.21274754	112.374566	112.374556	111.046917	111.046908	112.374561	111.046912	0.38	50	0.8	50	0.96	50	0.32	50	10	15	0	5	0
1642851373	68092.112	707	3.51524844	0.54	0.00613636364	111.710734	0.1	0.00113636364	2.21274604	112.374562	112.374553	111.046915	111.046905	112.374558	111.04691	0.84	50	0.2	50	0.78	50	0.34	50	3	10	0	10	0
1642851462	68180.652	708	3.51524606	-0.06	-0.000674157303	111.710734	0.26	0.00292134831	2.21274214	112.374562	112.374552	111.046916	111.046907	112.374557	111.046911	0.66	50	0.46	50	0.58	50	0.9	50	7	16	0	4	0
1642851550	68269.167	709	3.5152399	0.05	0.000568181818	111.710734	0.49	0.00556818182	2.21273479	112.374559	112.37455	111.046918	111.046909	112.374554	111.046913	0.9	50	0.36	50	0.32	50	0.76	50	12	17	0	3	0
1642851639	68357.64	710	3.51522827	-0.21	-0.00235955056	111.710735	0.25	0.00280898876	2.21273104	112.374559	112.374549	111.04692	111.046911	112.374554	111.046916	0.58	50	0.54	50	0.2	50	0.66	50	5	10	0	10	0
1642851727	68446.179	711	3.51522234	-0.03	-0.000340909091	111.710735	-0.17	-0.00193181818	2.21273359	112.37456	112.37455	111.04692	111.04691	112.374555	111.046915	0.46	50	0.66	50	0.86	50	0.72	50	8	14	0	6	0
1642851816	68534.684	712	3.51522638	-0.2	-0.00224719101	111.710736	-0.68	-0.00764044944	2.21274379	112.374564	112.374554	111.046918	111.046908	112.374559	111.046913	0.12	50	1	50	0.88	50	0.4	50	8	13	0	7	0
1642851904	68623.213	713	3.51524251	0.44	0.005	111.710734	-0.26	-0.00295454545	2.21274769	112.374563	112.374553	111.046914	111.046905	112.374558	111.04691	0.8	50	0.62	50	0.94	50	0.24	50	0	11	0	9	0
1642851994	68712.623	714	3.51524867	-0.31	-0.00348314607	111.710735	-0.07	-0.000786516854	2.21274874	112.374565	112.374555	111.046916	111.046906	112.37456	111.046911	0.34	50	0.72	50	0.6	50	0.84	50	11	17	0	3	0
1642852082	68801.158	715	3.51525033	0.32	0.00359550562	111.710734	0.22	0.00247191011	2.21274544	112.374562	112.374553	111.046915	111.046905	112.374557	111.04691	0.92	50	0.38	50	0.64	50	0.54	50	6	15	0	5	0
1642852171	68889.688	716	3.51524512	-0.39	-0.00438202247	111.710736	0.03	0.000337078652	2.21274499	112.374564	112.374555	111.046917	111.046908	112.374559	111.046912	0.34	50	0.7	50	0.44	50	0.86	50	11	15	0	5	0
1642852259	68978.219	717	3.5152444	0.59	0.00670454545	111.710733	-0.21	-0.00238636364	2.21274814	112.374562	112.374553	111.046913	111.046904	112.374557	111.046908	0.58	50	0.2	50	0.96	50	0.16	50	2	8	0	12	0
1642852348	69066.726	718	3.51524939	-0.46	-0.00516853933	111.710735	0.34	0.00382022472	2.21274304	112.374563	112.374553	111.046917	111.046907	112.374558	111.046912	0.6	50	0.72	50	0.14	50	0.94	50	11	16	0	4	0
1642852436	69155.162	719	3.51524132	0.15	0.00170454545	111.710734	0.11	0.00125	2.21274139	112.374562	112.374552	111.046917	111.046907	112.374557	111.046912	0.76	50	0.5	50	0.88	50	0.84	50	8	18	0	2	0
1642852525	69243.718	720	3.51523871	0.08	0.000898876404	111.710734	-0.1	-0.00112359551	2.21274289	112.374562	112.374552	111.046916	111.046906	112.374557	111.046911	0.76	50	0.78	50	0.76	50	0.58	50	8	12	0	8	0
1642852613	69332.187	721	3.51524108	-0.07	-0.000795454545	111.710734	0.21	0.00238636364	2.21273974	112.374561	112.374552	111.046917	111.046908	112.374556	111.046912	0.8	50	0.66	50	0.36	50	0.64	50	6	11	0	9	0
1642852702	69420.755	722	3.5152361	0.2	0.00224719101	111.710733	-0.64	-0.00719101124	2.21274934	112.374563	112.374553	111.046913	111.046904	112.374558	111.046909	0.5	50	0.94	50	1	50	0.16	50	7	13	2	5	0
1642852790	69509.341	723	3.51525128	-0.278163265	-0.0031609462	111.710735	0.458163265	0.00520640074	2.21274246	112.374562	112.374553	111.046917	111.046907	112.374557	111.046912	0.7	50	0.52	50	0.183673469	49	0.92	50	13	18	0	2	0
1642852879	69597.953	724	3.51524041	-0.29	-0.00325842697	111.710736	-0.01	-0.000112359551	2.21274261	112.374564	112.374554	111.046918	111.046909	112.374559	111.046913	0.46	50	0.76	50	0.52	50	0.8	50	6	13	2	5	0
1642852968	69686.538	725	3.51524065	0.475918367	0.00534739739	111.710734	-0.0359183673	-0.000403577161	2.21274315	112.374561	112.374552	111.046916	111.046906	112.374557	111.046911	0.72	50	0.28	50	0.92	50	0.408163265	49	2	9	0	11	0
1642853056	69775.145	726	3.5152415	-0.36	-0.00409090909	111.710736	-0.06	-0.000681818182	2.21274405	112.374564	112.374554	111.046917	111.046908	112.374559	111.046912	0.22	50	0.64	50	0.34	50	0.64	50	11	14	0	6	0
1642853145	69863.743	727	3.51524293	0.62	0.00696629213	111.710732	-0.18	-0.00202247191	2.21274675	112.374561	112.374552	111.046913	111.046904	112.374557	111.046908	0.8	50	0.36	50	0.94	50	0.14	50	1	14	0	6	0
1642853233	69952.314	728	3.5152472	-0.47	-0.00534090909	111.710735	0.21	0.00238636364	2.2127436	112.374563	112.374553	111.046917	111.046907	112.374558	111.046912	0.42	50	0.68	50	0.18	50	0.86	50	11	14	0	6	0
1642853322	70040.957	729	3.51524222	0.01	0.000112359551	111.710735	0.31	0.00348314607	2.21273895	112.374561	112.374552	111.046918	111.046908	112.374556	111.046913	0.74	50	0.42	50	0.5	50	0.8	50	1	1	0	19	0
1642853411	70129.669	730	3.51523486	-0.159795918	-0.00179545976	111.710736	0.498163265	0.00559734006	2.21273148	112.37456	112.37455	111.046921	111.046911	112.374555	111.046916	0.918367347	49	0.58	50	0.24	50	0.897959184	49	0	4	0	16	0
1642853499	70218.209	731	3.51522304	-0.28	-0.00318181818	111.710737	0.58	0.00659090909	2.21272278	112.374559	112.374549	111.046925	111.046915	112.374554	111.04692	0.98	50	0.68	50	0.1	50	0.96	50	2	8	0	12	0
1642853589	70307.634	732	3.51520929	-0.01	-0.000112359551	111.710737	0.53	0.00595505618	2.21271483	112.374556	112.374547	111.046927	111.046918	112.374551	111.046923	0.86	50	0.34	50	0.14	50	0.68	50	5	9	0	11	0
1642853677	70396.192	733	3.51519671	0.02	0.000224719101	111.710737	0.52	0.00584269663	2.21270703	112.374554	112.374544	111.04693	111.04692	112.374549	111.046925	0.96	50	0.42	50	0.26	50	0.76	50	8	15	0	5	0
1642853766	70484.798	734	3.51518438	0.208333333	0.00234082397	111.710736	0.508333333	0.00571161049	2.2126994	112.37455	112.374541	111.046931	111.046921	112.374546	111.046926	0.916666667	48	0.2	50	0.48	50	0.78	50	7	14	0	6	0
1642853854	70573.382	735	3.51517232	0.24	0.00272727273	111.710735	-0.12	-0.00136363636	2.2127012	112.37455	112.37454	111.046929	111.04692	112.374545	111.046924	0.58	50	0.46	50	0.9	50	0.54	50	10	16	0	4	0
1642853945	70664.049	736	3.51517517	-0.05	-0.000561797753	111.710735	-0.25	-0.00280898876	2.21270495	112.374551	112.374542	111.046928	111.046919	112.374546	111.046923	0.44	50	0.74	50	0.64	50	0.44	50	5	13	0	7	0
1642854034	70752.616	737	3.5151811	0.07	0.000769230769	111.710735	-0.29	-0.00318681319	2.2127093	112.374552	112.374543	111.046927	111.046917	112.374547	111.046922	0.42	50	0.64	50	0.88	50	0.52	50	10	16	0	4	0
1642854122	70841.219	738	3.51518798	0.23	0.00261363636	111.710733	-0.23	-0.00261363636	2.21271275	112.374552	112.374543	111.046924	111.046915	112.374547	111.04692	0.54	50	0.54	50	0.88	50	0.42	50	7	14	0	6	0
1642854211	70929.813	739	3.51519343	-0.18	-0.00202247191	111.710734	0.26	0.00292134831	2.21270885	112.374552	112.374542	111.046926	111.046917	112.374547	111.046922	0.58	50	0.5	50	0.28	50	0.72	50	6	13	0	7	0
1642854299	71018.358	740	3.51518726	-0.15	-0.00168539326	111.710735	0.21	0.00235955056	2.2127057	112.374552	112.374542	111.046928	111.046919	112.374547	111.046923	0.78	50	0.72	50	0.3	50	0.66	50	11	13	0	7	0
1642854388	71106.96	741	3.51518228	0.12	0.00136363636	111.710735	0.12	0.00136363636	2.2127039	112.37455	112.374541	111.046928	111.046919	112.374546	111.046923	0.7	50	0.46	50	0.74	50	0.74	50	4	8	2	10	0
1642854477	71195.529	742	3.51517944	-0.219183673	-0.0024627379	111.710736	-0.619183673	-0.00695711993	2.21271319	112.374554	112.374545	111.046926	111.046917	112.37455	111.046922	0.0816326531	49	0.92	50	0.88	50	0.48	50	1	5	1	14	0
1642854565	71284.249	743	3.51519412	0.05	0.000568181818	111.710735	0.67	0.00761363636	2.21270314	112.374551	112.374542	111.046929	111.04692	112.374546	111.046924	0.88	50	0.16	50	0.26	50	0.88	50	7	13	0	7	0
1642854655	71373.649	744	3.51517823	-0.42	-0.00471910112	111.710737	-0.26	-0.00292134831	2.21270704	112.374554	112.374545	111.04693	111.046921	112.37455	111.046925	0.16	50	0.84	50	0.38	50	0.54	50	9	16	1	3	0
1642854743	71462.19	745	3.5151844	0.3	0.00337078652	111.710736	0.4	0.00449438202	2.21270104	112.374551	112.374542	111.04693	111.046921	112.374546	111.046926	0.96	50	0.26	50	0.56	50	0.66	50	10	17	1	2	0
1642854832	71550.761	746	3.51517491	0.426326531	0.00479018574	111.710734	-0.0936734694	-0.00105251089	2.21270245	112.374549	112.37454	111.046928	111.046918	112.374545	111.046923	0.7	50	0.367346939	49	0.74	50	0.22	50	11	15	0	5	0
1642854920	71639.33	747	3.51517713	0.01	0.000113636364	111.710734	0.13	0.00147727273	2.2127005	112.374549	112.374539	111.046928	111.046919	112.374544	111.046924	0.72	50	0.58	50	0.58	50	0.7	50	9	16	0	4	0
1642855009	71727.907	748	3.51517405	-0.103469388	-0.00116257739	111.710734	-0.616530612	-0.00692731025	2.21270974	112.374552	112.374542	111.046926	111.046917	112.374547	111.046921	0.28	50	1	50	0.86	50	0.346938776	49	15	17	0	3	0
1642855097	71816.423	749	3.51518867	-0.208571429	-0.0023434992	111.710735	0.468571429	0.00526484751	2.21270272	112.374551	112.374541	111.046929	111.04692	112.374546	111.046925	0.84	50	0.58	50	0.18	50	0.857142857	49	12	18	0	2	0
1642855186	71904.989	750	3.51517756	0.18	0.00204545455	111.710734	-0.58	-0.00659090909	2.21271142	112.374553	112.374543	111.046926	111.046916	112.374548	111.046921	0.46	50	0.86	50	0.92	50	0.16	50	12	17	0	3	0
1642855275	71993.478	751	3.51519132	0.26	0.00292134831	111.710733	0.28	0.00314606742	2.21270722	112.37455	112.374541	111.046926	111.046916	112.374545	111.046921	0.84	50	0.3	50	0.58	50	0.6	50	4	11	3	6	0
1642855364	72083.098	752	3.51518467	-0.55	-0.00625	111.710736	-0.19	-0.00215909091	2.21271007	112.374554	112.374544	111.046928	111.046918	112.374549	111.046923	0.22	50	0.96	50	0.5	50	0.86	50	8	12	1	7	0
1642855453	72171.694	753	3.51518918	0.41	0.00455555556	111.710734	0.07	0.000777777778	2.21270902	112.374551	112.374542	111.046926	111.046916	112.374547	111.046921	0.84	50	0.36	50	0.78	50	0.44	50	6	13	0	7	0
1642855541	72260.215	754	3.51518752	-0.4	-0.00454545455	111.710736	-0.4	-0.00454545455	2.21271502	112.374555	112.374546	111.046926	111.046917	112.37455	111.046921	0.16	50	0.96	50	0.5	50	0.5	50	7	14	0	6	0
1642855630	72348.682	755	3.51519701	0.22	0.00247191011	111.710735	0.58	0.00651685393	2.21270632	112.374551	112.374542	111.046928	111.046918	112.374547	111.046923	0.96	50	0.16	50	0.46	50	0.82	50	4	12	7	1	0
1642855729	72448.094	756	3.51518325	0	0	111.710735	0	0	2.21270632	112.374551	112.374542	111.046928	111.046918	112.374547	111.046923	-1	0	-1	0	-1	0	-1	0	0	0	20	0	0
1642855829	72547.451	757	3.51518325	0	0	111.710735	0	0	2.21270632	112.374551	112.374542	111.046928	111.046918	112.374547	111.046923	-1	0	-1	0	-1	0	-1	0	7	12	0	8	0
1642855917	72636.044	758	3.51518325	-0.08	-0.000808080808	111.710735	-0.26	-0.00262626263	2.21271022	112.374553	112.374543	111.046927	111.046917	112.374548	111.046922	0.4	50	0.74	50	0.52	50	0.34	50	8	10	0	10	0
1642856006	72724.618	759	3.51518942	0.07	0.000786516854	111.710735	0.59	0.00662921348	2.21270137	112.37455	112.37454	111.046929	111.04692	112.374545	111.046924	0.92	50	0.26	50	0.36	50	0.88	50	12	17	0	3	0
1642856094	72813.19	760	3.51517542	0.01	0.000113636364	111.710735	-0.53	-0.00602272727	2.21270932	112.374552	112.374543	111.046927	111.046917	112.374548	111.046922	0.42	50	0.94	50	0.88	50	0.34	50	10	17	0	2	1
1642856183	72901.805	761	3.515188	0.330416667	0.00371254682	111.710733	-0.289583333	-0.00325374532	2.21271366	112.374552	112.374542	111.046924	111.046914	112.374547	111.046919	0.520833333	48	0.48	50	0.9	50	0.28	50	3	9	0	10	1
1642856272	72990.467	762	3.51519487	-0.7	-0.00795454545	111.710737	0.02	0.000227272727	2.21271336	112.374555	112.374546	111.046927	111.046918	112.374551	111.046923	0.32	50	1	50	0.28	50	1	50	6	15	0	5	0
1642856360	73079.022	763	3.51519439	0.336122449	0.00377665673	111.710735	0.423877551	0.00476266911	2.212707	112.374552	112.374542	111.046928	111.046918	112.374547	111.046923	0.96	50	0.2	50	0.612244898	49	0.7	50	17	20	0	0	0
1642856449	73167.651	764	3.51518434	-0.0448979592	-0.000504471452	111.710735	-0.315102041	-0.00354047237	2.21271173	112.374553	112.374544	111.046926	111.046917	112.374549	111.046922	0.38	50	0.74	50	0.76	50	0.489795918	49	8	14	1	5	0
1642856537	73256.224	765	3.51519181	0.19	0.00215909091	111.710734	0.65	0.00738636364	2.21270198	112.37455	112.37454	111.046928	111.046919	112.374545	111.046924	0.98	50	0.14	50	0.36	50	0.82	50	12	16	1	3	0
1642856626	73344.789	766	3.51517639	-0.12	-0.00134831461	111.710735	-0.36	-0.00404494382	2.21270738	112.374552	112.374542	111.046927	111.046918	112.374547	111.046923	0.36	50	0.84	50	0.72	50	0.48	50	12	15	0	5	0
1642856715	73434.32	767	3.51518493	0.04	0.000454545455	111.710735	-0.08	-0.000909090909	2.21270858	112.374552	112.374542	111.046927	111.046917	112.374547	111.046922	0.64	50	0.68	50	0.7	50	0.58	50	8	14	0	6	0
1642856804	73522.923	768	3.51518683	0.0167346939	0.000185941043	111.710734	-0.476734694	-0.00529705215	2.21271573	112.374554	112.374544	111.046925	111.046915	112.374549	111.04692	0.52	50	0.98	50	0.82	50	0.326530612	49	9	14	0	5	1
1642856893	73611.615	769	3.51519814	0.54	0.00606741573	111.710732	-0.04	-0.000449438202	2.21271633	112.374551	112.374542	111.046922	111.046912	112.374547	111.046917	0.76	50	0.26	50	0.86	50	0.28	50	11	15	0	5	0
1642856981	73700.226	770	3.51519909	-0.45	-0.00511363636	111.710734	-0.29	-0.00329545455	2.21272068	112.374555	112.374545	111.046923	111.046913	112.37455	111.046918	0.2	50	0.94	50	0.4	50	0.56	50	9	16	0	4	0
1642857070	73788.921	771	3.51520597	-0.21	-0.00235955056	111.710735	0.55	0.00617977528	2.21271243	112.374554	112.374544	111.046926	111.046917	112.374549	111.046921	0.86	50	0.52	50	0.16	50	0.92	50	10	17	0	3	0
1642857160	73878.549	772	3.51519292	-0.13	-0.00146067416	111.710736	0.47	0.00528089888	2.21270538	112.374552	112.374543	111.046929	111.046919	112.374547	111.046924	0.76	50	0.42	50	0.26	50	0.86	50	2	4	9	7	0
1642857249	73968.111	773	3.51518177	-0.11	-0.00122222222	111.710736	-0.35	-0.00388888889	2.21271063	112.374554	112.374545	111.046928	111.046918	112.374549	111.046923	0.28	50	0.74	50	0.82	50	0.58	50	10	17	0	3	0
1642857338	74056.714	774	3.51519007	0.3	0.00337078652	111.710735	0.2	0.00224719101	2.21270763	112.374552	112.374542	111.046927	111.046918	112.374547	111.046922	0.82	50	0.32	50	0.76	50	0.66	50	7	18	0	2	0
1642857426	74145.316	775	3.51518533	0.05	0.000568181818	111.710735	0.27	0.00306818182	2.21270358	112.37455	112.374541	111.046928	111.046919	112.374546	111.046923	0.9	50	0.58	50	0.5	50	0.72	50	7	11	2	7	0
1642857515	74234.058	776	3.51517892	-0.444285714	-0.00499197432	111.710737	-0.295714286	-0.00332263242	2.21270802	112.374554	112.374544	111.046929	111.04692	112.374549	111.046924	0.24	50	0.98	50	0.571428571	49	0.72	50	10	12	1	7	0
1642857604	74322.688	777	3.51518594	0.34	0.00382022472	111.710735	-0.04	-0.000449438202	2.21270862	112.374552	112.374543	111.046927	111.046918	112.374548	111.046922	0.62	50	0.32	50	0.66	50	0.28	50	7	12	1	7	0
1642857692	74411.266	778	3.51518689	0.02	0.000227272727	111.710735	-0.52	-0.00590909091	2.21271642	112.374555	112.374545	111.046925	111.046915	112.37455	111.04692	0.34	50	0.84	50	0.94	50	0.4	50	8	11	0	9	0
1642857781	74499.882	779	3.51519922	-0.09	-0.00101123596	111.710735	0.55	0.00617977528	2.21270817	112.374553	112.374543	111.046928	111.046918	112.374548	111.046923	0.92	50	0.46	50	0.3	50	0.94	50	12	14	0	6	0
1642857870	74588.594	780	3.51518618	-0.16	-0.00179775281	111.710736	-0.42	-0.00471910112	2.21271447	112.374555	112.374546	111.046927	111.046917	112.374551	111.046922	0.38	50	0.96	50	0.86	50	0.6	50	11	16	1	2	1
1642857958	74677.173	781	3.51519614	0.00653061224	7.42115028e-05	111.710736	0.353469388	0.00401669759	2.21270916	112.374554	112.374544	111.046928	111.046919	112.374549	111.046923	0.7	50	0.34	50	0.591836735	49	0.93877551	49	13	15	2	2	1
1642858047	74765.754	782	3.51518775	-2.77555756e-17	-3.118604e-19	111.710736	-0.66	-0.00741573034	2.21271906	112.374557	112.374547	111.046925	111.046916	112.374552	111.04692	0.16	50	0.82	50	0.96	50	0.3	50	11	14	0	6	0
1642858136	74855.351	783	3.51520341	0.64	0.00727272727	111.710733	0.16	0.00181818182	2.21271666	112.374553	112.374543	111.046923	111.046913	112.374548	111.046918	0.98	50	0.18	50	0.86	50	0.38	50	11	13	0	7	0
1642858225	74943.976	784	3.51519961	-0.2	-0.00222222222	111.710734	0.18	0.002	2.21271396	112.374553	112.374543	111.046925	111.046915	112.374548	111.04692	0.66	50	0.68	50	0.3	50	0.68	50	10	14	3	3	0
1642858314	75032.655	785	3.51519534	-0.01	-0.000112359551	111.710734	0.35	0.00393258427	2.21270871	112.374551	112.374542	111.046926	111.046917	112.374547	111.046921	0.86	50	0.52	50	0.48	50	0.84	50	6	17	0	3	0
1642858402	75121.202	786	3.51518704	-0.3	-0.00340909091	111.710736	-0.08	-0.000909090909	2.21270991	112.374553	112.374544	111.046927	111.046918	112.374548	111.046923	0.46	50	0.84	50	0.34	50	0.56	50	9	13	0	7	0
1642858491	75209.785	787	3.51518894	0.24	0.00269662921	111.710734	-0.32	-0.00359550562	2.21271471	112.374553	112.374544	111.046925	111.046915	112.374549	111.04692	0.52	50	0.6	50	0.88	50	0.32	50	4	9	0	11	0
1642858580	75298.462	788	3.51519653	-0.487142857	-0.00553571429	111.710737	-0.0928571429	-0.00105519481	2.21271611	112.374556	112.374547	111.046927	111.046917	112.374552	111.046922	0.28	50	0.86	50	0.32	50	0.714285714	49	5	13	0	7	0
1642858668	75387.03	789	3.51519873	0.35	0.00393258427	111.710735	0.33	0.00370786517	2.21271116	112.374553	112.374544	111.046926	111.046917	112.374548	111.046922	0.82	50	0.14	50	0.64	50	0.62	50	5	7	0	13	0
1642858757	75475.685	790	3.5151909	-0.38	-0.00426966292	111.710737	-0.16	-0.00179775281	2.21271356	112.374556	112.374546	111.046928	111.046918	112.374551	111.046923	0.36	50	0.9	50	0.46	50	0.68	50	12	16	0	4	0
1642858845	75564.29	791	3.5151947	0.606530612	0.00689239332	111.710734	-0.0934693878	-0.00106215213	2.21271496	112.374553	112.374544	111.046924	111.046915	112.374548	111.046919	0.86	50	0.346938776	49	0.9	50	0.2	50	15	20	0	0	0
1642858934	75652.888	792	3.51519692	-0.28	-0.00314606742	111.710735	-0.36	-0.00404494382	2.21272036	112.374556	112.374547	111.046924	111.046914	112.374551	111.046919	0.24	50	0.88	50	0.5	50	0.42	50	9	13	0	7	0
1642859024	75742.443	793	3.51520546	0.0769387755	0.000864480624	111.710735	0.476938776	0.00535886265	2.2127132	112.374554	112.374544	111.046926	111.046916	112.374549	111.046921	0.86	50	0.306122449	49	0.38	50	0.78	50	10	11	0	9	0
1642859112	75831.117	794	3.51519414	-0.42	-0.00471910112	111.710737	-0.1	-0.00112359551	2.2127147	112.374556	112.374547	111.046927	111.046918	112.374551	111.046923	0.32	50	0.84	50	0.52	50	0.84	50	12	14	1	5	0
1642859201	75919.8	795	3.51519652	0.31	0.00348314607	111.710735	0.05	0.000561797753	2.21271395	112.374554	112.374545	111.046926	111.046917	112.37455	111.046921	0.62	50	0.26	50	0.72	50	0.46	50	12	19	0	1	0
1642859289	76008.355	796	3.51519533	-0.33	-0.00370786517	111.710737	-0.07	-0.000786516854	2.212715	112.374556	112.374547	111.046927	111.046918	112.374552	111.046923	0.36	50	0.76	50	0.4	50	0.66	50	7	16	0	4	0
1642859378	76096.933	797	3.51519699	0.0483673469	0.000549628942	111.710737	0.788367347	0.00895871985	2.21270318	112.374553	112.374543	111.046931	111.046921	112.374548	111.046926	1	50	0.163265306	49	0.24	50	0.98	50	11	15	1	4	0
1642859467	76185.626	798	3.51517829	0.07	0.000786516854	111.710736	-0.73	-0.00820224719	2.21271413	112.374555	112.374546	111.046927	111.046918	112.374551	111.046922	0.32	50	0.98	50	0.92	50	0.12	50	10	16	1	3	0
1642859555	76274.245	799	3.51519561	-0.01375	-0.00015625	111.710737	0.19375	0.00220170455	2.21271122	112.374555	112.374545	111.046928	111.046918	112.37455	111.046923	0.46	50	0.28	50	0.48	50	0.6875	48	9	13	0	7	0
1642859645	76363.782	800	3.51519101	-0.12	-0.00133333333	111.710737	-0.32	-0.00355555556	2.21271602	112.374557	112.374547	111.046927	111.046918	112.374552	111.046922	0.52	50	0.96	50	0.44	50	0.24	50	9	15	0	5	0
1642859734	76452.463	801	3.5151986	0.39	0.00443181818	111.710735	0.31	0.00352272727	2.21271137	112.374553	112.374544	111.046927	111.046917	112.374549	111.046922	0.88	50	0.18	50	0.64	50	0.56	50	9	14	3	3	0
1642859822	76541.008	802	3.51519125	-0.19	-0.00213483146	111.710736	0.27	0.00303370787	2.21270732	112.374553	112.374544	111.046929	111.046919	112.374548	111.046924	0.64	50	0.56	50	0.4	50	0.86	50	10	13	0	7	0
1642859911	76629.574	803	3.51518484	-0.02	-0.000224719101	111.710736	0.08	0.000898876404	2.21270612	112.374553	112.374543	111.046929	111.04692	112.374548	111.046924	0.52	50	0.46	50	0.56	50	0.66	50	8	13	0	7	0
1642859999	76718.147	804	3.51518294	0.01	0.000113636364	111.710736	-0.49	-0.00556818182	2.21271347	112.374555	112.374546	111.046927	111.046917	112.37455	111.046922	0.46	50	0.94	50	0.9	50	0.4	50	11	17	0	3	0
1642860088	76806.81	805	3.51519457	0.19	0.00213483146	111.710735	0.27	0.00303370787	2.21270942	112.374553	112.374543	111.046927	111.046918	112.374548	111.046922	0.8	50	0.34	50	0.7	50	0.78	50	1	9	0	11	0
1642860176	76895.33	806	3.51518816	-0.32	-0.00359550562	111.710737	-0.18	-0.00202247191	2.21271212	112.374555	112.374546	111.046928	111.046918	112.374551	111.046923	0.36	50	0.86	50	0.54	50	0.68	50	11	19	0	1	0
1642860265	76983.876	807	3.51519243	0.647959184	0.00736317254	111.710734	-0.112040816	-0.00127319109	2.2127138	112.374553	112.374543	111.046924	111.046915	112.374548	111.046919	0.74	50	0.204081633	49	0.94	50	0.18	50	0	3	0	17	0
1642860355	77073.48	808	3.51519509	-0.709387755	-0.00797064893	111.710737	0.0893877551	0.0010043568	2.21271246	112.374556	112.374546	111.046928	111.046919	112.374551	111.046923	0.34	50	0.96	50	0.14	50	0.93877551	49	6	13	3	4	0
1642860443	77162.142	809	3.51519297	0.04	0.000449438202	111.710737	0.56	0.00629213483	2.21270406	112.374553	112.374543	111.046931	111.046921	112.374548	111.046926	0.88	50	0.28	50	0.3	50	0.82	50	10	14	0	6	0
1642860532	77250.786	810	3.51517969	0.159591837	0.0017931667	111.710736	-0.717959184	-0.00806695712	2.21271483	112.374555	112.374546	111.046926	111.046917	112.374551	111.046922	0.36	50	0.918367347	49	1	50	0.12244898	49	4	11	1	8	0
1642860621	77339.52	811	3.51519672	-0.33	-0.00375	111.710738	-0.33	-0.00375	2.21271978	112.374559	112.374549	111.046927	111.046917	112.374554	111.046922	0.18	50	0.84	50	0.7	50	0.7	50	7	13	0	7	0
1642860709	77428.095	812	3.51520455	0.03	0.000337078652	111.710738	0.73	0.00820224719	2.21270883	112.374555	112.374546	111.04693	111.04692	112.37455	111.046925	0.96	50	0.2	50	0.24	50	0.94	50	9	12	3	5	0
1642860798	77516.686	813	3.51518723	0.49	0.00550561798	111.710735	-0.43	-0.00483146067	2.21271528	112.374555	112.374545	111.046925	111.046916	112.37455	111.046921	0.54	50	0.48	50	0.96	50	0.04	50	2	12	1	7	0
1642860886	77605.376	814	3.51519743	-0.32	-0.00363636364	111.710737	0.1	0.00113636364	2.21271378	112.374556	112.374546	111.046927	111.046918	112.374551	111.046923	0.58	50	0.8	50	0.44	50	0.86	50	11	15	0	5	0
1642860975	77694.067	815	3.51519506	0.1	0.00112359551	111.710736	0.64	0.00719101124	2.21270418	112.374552	112.374543	111.04693	111.04692	112.374548	111.046925	0.96	50	0.22	50	0.26	50	0.8	50	2	17	0	3	0
1642861064	77782.663	816	3.51517988	0.07	0.000786516854	111.710736	-0.51	-0.00573033708	2.21271183	112.374554	112.374545	111.046927	111.046918	112.37455	111.046922	0.38	50	0.82	50	0.92	50	0.34	50	12	16	0	4	0
1642861152	77871.229	817	3.51519197	0.2	0.00227272727	111.710735	0.16	0.00181818182	2.21270943	112.374553	112.374543	111.046927	111.046917	112.374548	111.046922	0.68	50	0.32	50	0.62	50	0.58	50	5	13	0	7	0
1642861243	77961.883	818	3.51518818	-0.14	-0.00157303371	111.710736	-0.08	-0.000898876404	2.21271063	112.374554	112.374544	111.046927	111.046918	112.374549	111.046922	0.46	50	0.68	50	0.6	50	0.66	50	9	17	0	3	0
1642861332	78050.556	819	3.51519008	0.2	0.0021978022	111.710735	-0.04	-0.00043956044	2.21271123	112.374553	112.374543	111.046926	111.046917	112.374548	111.046921	0.6	50	0.44	50	0.72	50	0.48	50	9	14	0	6	0
1642861420	78139.223	820	3.51519102	-0.432653061	-0.00491651206	111.710737	-0.167346939	-0.00190166976	2.21271374	112.374556	112.374546	111.046927	111.046918	112.374551	111.046923	0.34	50	0.94	50	0.428571429	49	0.693877551	49	13	18	0	2	0
1642861510	78228.834	821	3.51519499	0.27	0.00303370787	111.710735	0.49	0.00550561798	2.21270639	112.374552	112.374543	111.046928	111.046919	112.374547	111.046924	0.96	50	0.2	50	0.38	50	0.6	50	4	17	1	2	0
1642861599	78317.582	822	3.51518337	-0.24	-0.00266666667	111.710737	-0.48	-0.00533333333	2.21271359	112.374556	112.374546	111.046927	111.046918	112.374551	111.046923	0.2	50	0.92	50	0.78	50	0.54	50	8	13	1	6	0
1642861687	78406.299	823	3.51519476	0.52877551	0.00600881262	111.710734	0.19122449	0.00217300557	2.21271072	112.374552	112.374543	111.046926	111.046916	112.374547	111.046921	1	50	0.28	50	0.87755102	49	0.54	50	6	15	0	5	0
1642861777	78495.763	824	3.51519022	-0.53	-0.00595505618	111.710737	-0.21	-0.00235955056	2.21271387	112.374556	112.374546	111.046927	111.046918	112.374551	111.046923	0.22	50	0.96	50	0.44	50	0.76	50	10	15	1	4	0
1642861865	78584.277	825	3.5151952	0.02	0.000224719101	111.710737	0.28	0.00314606742	2.21270967	112.374554	112.374545	111.046928	111.046919	112.374549	111.046924	0.86	50	0.56	50	0.68	50	0.94	50	5	15	0	5	0
1642861954	78672.907	826	3.51518856	-0.358367347	-0.0040265994	111.710738	-0.161632653	-0.00181609723	2.2127121	112.374557	112.374547	111.04693	111.04692	112.374552	111.046925	0.24	50	0.76	50	0.64	50	0.836734694	49	8	12	0	8	0
1642862043	78761.513	827	3.51519239	0.75	0.00842696629	111.710735	-0.01	-0.000112359551	2.21271225	112.374553	112.374544	111.046926	111.046916	112.374548	111.046921	0.9	50	0.16	50	0.9	50	0.14	50	9	14	0	6	0
1642862131	78850.097	828	3.51519263	-0.28	-0.00318181818	111.710736	0.06	0.000681818182	2.21271135	112.374554	112.374545	111.046927	111.046918	112.374549	111.046923	0.5	50	0.72	50	0.38	50	0.72	50	9	15	0	5	0
1642862220	78938.686	829	3.51519121	0.01	0.000112359551	111.710736	-0.05	-0.000561797753	2.2127121	112.374554	112.374545	111.046927	111.046918	112.37455	111.046922	0.62	50	0.66	50	0.46	50	0.4	50	9	13	0	7	0
1642862308	79027.238	830	3.51519239	0.106530612	0.00121057514	111.710735	-0.453469388	-0.00515306122	2.2127189	112.374556	112.374546	111.046925	111.046915	112.374551	111.04692	0.367346939	49	0.714285714	49	0.86	50	0.3	50	9	16	0	4	0
1642862397	79115.905	831	3.51520315	-0.09	-0.00101123596	111.710736	0.79	0.00887640449	2.21270705	112.374553	112.374543	111.046929	111.046919	112.374548	111.046924	0.96	50	0.26	50	0.06	50	0.94	50	8	17	0	3	0
1642862486	79204.571	832	3.51518441	0.02	0.000224719101	111.710736	-0.66	-0.00741573034	2.21271695	112.374556	112.374546	111.046925	111.046916	112.374551	111.046921	0.3	50	0.94	50	0.82	50	0.14	50	1	5	7	6	2
1642862574	79293.252	833	3.51520007	-0.3	-0.00340909091	111.710737	-5.55111512e-17	-6.30808537e-19	2.21271695	112.374557	112.374548	111.046927	111.046917	112.374552	111.046922	0.6	50	0.9	50	0.52	50	0.82	50	6	15	1	4	0
1642862663	79381.97	834	3.51520007	0.19	0.00213483146	111.710736	-0.31	-0.00348314607	2.2127216	112.374558	112.374548	111.046925	111.046915	112.374553	111.04692	0.48	50	0.6	50	0.98	50	0.48	50	7	11	6	3	0
1642862752	79470.641	835	3.51520742	0.34	0.00382022472	111.710735	0.28	0.00314606742	2.2127174	112.374555	112.374545	111.046924	111.046915	112.37455	111.046919	0.88	50	0.26	50	0.76	50	0.7	50	1	6	0	14	0
1642862841	79560.205	836	3.51520078	-0.06	-0.000681818182	111.710735	-0.18	-0.00204545455	2.2127201	112.374556	112.374546	111.046924	111.046914	112.374551	111.046919	0.56	50	0.8	50	0.54	50	0.42	50	7	14	0	6	0
1642862930	79648.89	837	3.51520505	0.28	0.00311111111	111.710734	-0.08	-0.000888888889	2.2127213	112.374555	112.374545	111.046922	111.046912	112.37455	111.046917	0.82	50	0.62	50	0.82	50	0.46	50	4	12	0	7	1
1642863018	79737.364	838	3.51520695	-0.25	-0.00280898876	111.710735	-0.03	-0.000337078652	2.21272175	112.374556	112.374547	111.046923	111.046914	112.374551	111.046918	0.48	50	0.76	50	0.4	50	0.62	50	9	14	0	6	0
1642863107	79826.079	839	3.51520766	-0.0134693878	-0.000153061224	111.710735	0.266530612	0.00302875696	2.21271775	112.374555	112.374545	111.046924	111.046915	112.37455	111.04692	0.653061224	49	0.4	50	0.46	50	0.74	50	12	18	0	2	0
1642863196	79914.756	840	3.51520134	-0.19	-0.00213483146	111.710736	-0.51	-0.00573033708	2.2127254	112.374558	112.374549	111.046923	111.046913	112.374553	111.046918	0.26	50	0.96	50	0.86	50	0.54	50	10	13	0	7	0
1642863284	80003.396	841	3.51521343	0.19	0.00215909091	111.710735	0.51	0.00579545455	2.21271775	112.374555	112.374545	111.046924	111.046915	112.37455	111.04692	0.98	50	0.28	50	0.54	50	0.86	50	13	18	0	2	0
1642863373	80092.109	842	3.51520134	-0.04	-0.000449438202	111.710735	-0.2	-0.00224719101	2.21272075	112.374556	112.374547	111.046924	111.046914	112.374551	111.046919	0.62	50	0.86	50	0.66	50	0.5	50	16	19	0	1	0
1642863462	80180.79	843	3.51520608	0.35	0.00393258427	111.710733	0.39	0.00438202247	2.2127149	112.374553	112.374543	111.046924	111.046914	112.374548	111.046919	0.92	50	0.18	50	0.6	50	0.64	50	2	12	1	7	0
1642863550	80269.419	844	3.51519683	-0.47	-0.00534090909	111.710736	-0.25	-0.00284090909	2.21271865	112.374556	112.374547	111.046925	111.046915	112.374551	111.04692	0.26	50	0.98	50	0.54	50	0.76	50	10	16	0	4	0
1642863639	80357.994	845	3.51520276	0.5	0.00561797753	111.710733	0.24	0.00269662921	2.21271505	112.374552	112.374543	111.046923	111.046914	112.374548	111.046919	0.96	50	0.22	50	0.7	50	0.44	50	4	14	0	6	0
1642863728	80446.59	846	3.51519707	-0.385714286	-0.00433386838	111.710735	-0.354285714	-0.00398073836	2.21272037	112.374556	112.374546	111.046924	111.046914	112.374551	111.046919	0.24	50	0.98	50	0.428571429	49	0.46	50	11	17	1	2	0
1642863818	80537.164	847	3.51520547	0.3	0.00337078652	111.710734	0.28	0.00314606742	2.21271617	112.374553	112.374544	111.046924	111.046914	112.374548	111.046919	0.8	50	0.22	50	0.72	50	0.7	50	11	14	0	6	0
1642863907	80625.821	848	3.51519883	-0.260465116	-0.00289405685	111.710735	-0.360465116	-0.00400516796	2.21272157	112.374556	112.374547	111.046923	111.046914	112.374551	111.046918	0.279069767	43	0.9	50	0.7	50	0.6	50	10	15	0	5	0
1642863995	80714.401	849	3.51520738	0.72	0.00808988764	111.710731	-0.02	-0.000224719101	2.21272187	112.374553	112.374543	111.046919	111.04691	112.374548	111.046915	0.8	50	0.1	50	0.92	50	0.18	50	5	11	0	9	0
1642864084	80803.004	850	3.51520785	-0.737755102	-0.00838358071	111.710735	0.017755102	0.000201762523	2.21272161	112.374556	112.374547	111.046923	111.046914	112.374551	111.046919	0.28	50	1	50	0.224489796	49	0.98	50	8	15	3	2	0
1642864173	80891.684	851	3.51520743	0.49	0.00550561798	111.710733	-0.21	-0.00235955056	2.21272476	112.374555	112.374545	111.04692	111.04691	112.37455	111.046915	0.7	50	0.42	50	0.92	50	0.22	50	6	10	1	9	0
1642864261	80980.319	852	3.51521241	-0.61	-0.00693181818	111.710736	0.07	0.000795454545	2.21272371	112.374557	112.374548	111.046923	111.046914	112.374553	111.046918	0.42	50	0.96	50	0.3	50	0.98	50	7	17	0	3	0
1642864350	81068.952	853	3.51521075	0.52	0.00584269663	111.710733	0	0	2.21272371	112.374555	112.374545	111.046921	111.046911	112.37455	111.046916	0.72	50	0.2	50	0.78	50	0.26	50	2	10	1	9	0
1642864439	81157.6	854	3.51521075	-0.55	-0.00617977528	111.710736	0.01	0.000112359551	2.21272356	112.374558	112.374548	111.046923	111.046914	112.374553	111.046919	0.3	50	0.84	50	0.36	50	0.92	50	6	10	0	10	0
1642864527	81246.241	855	3.51521052	5.55111512e-17	6.30808537e-19	111.710736	0.62	0.00704545455	2.21271426	112.374555	112.374545	111.046926	111.046917	112.37455	111.046921	0.98	50	0.36	50	0.32	50	0.94	50	11	15	1	4	0
1642864616	81334.948	856	3.51519581	0.3	0.00337078652	111.710734	-0.46	-0.00516853933	2.21272116	112.374555	112.374546	111.046923	111.046913	112.374551	111.046918	0.48	50	0.64	50	0.92	50	0.16	50	11	16	1	3	0
1642864705	81423.539	857	3.51520672	-0.08	-0.000898876404	111.710735	-0.02	-0.000224719101	2.21272146	112.374556	112.374546	111.046923	111.046913	112.374551	111.046918	0.48	50	0.58	50	0.58	50	0.64	50	9	12	0	8	0
1642864793	81512.269	858	3.51520719	-0.17	-0.00193181818	111.710735	-0.03	-0.000340909091	2.21272191	112.374557	112.374547	111.046924	111.046914	112.374552	111.046919	0.68	50	0.88	50	0.5	50	0.64	50	7	14	0	6	0
1642864882	81600.92	859	3.51520791	0.57	0.00640449438	111.710733	-0.23	-0.00258426966	2.21272536	112.374555	112.374545	111.04692	111.04691	112.37455	111.046915	0.64	50	0.3	50	0.96	50	0.16	50	10	15	0	5	0
1642864971	81689.524	860	3.51521336	-0.5	-0.00561797753	111.710735	-0.16	-0.00179775281	2.21272776	112.374558	112.374549	111.046922	111.046912	112.374553	111.046917	0.3	50	0.96	50	0.5	50	0.84	50	9	11	0	9	0
1642865060	81779.234	861	3.51521716	-0.07	-0.000786516854	111.710735	0.35	0.00393258427	2.21272251	112.374557	112.374547	111.046923	111.046914	112.374552	111.046919	0.74	50	0.46	50	0.5	50	0.92	50	3	8	3	7	2
1642865149	81867.797	862	3.51520886	-0.26	-0.00292134831	111.710737	0.46	0.00516853933	2.21271561	112.374556	112.374547	111.046927	111.046917	112.374551	111.046922	0.6	50	0.4	50	0.12	50	0.84	50	8	14	0	6	0
1642865237	81956.374	863	3.51519794	0.67	0.00752808989	111.710733	-0.21	-0.00235955056	2.21271876	112.374554	112.374544	111.046923	111.046913	112.374549	111.046918	0.76	50	0.3	50	0.94	50	0.06	50	10	17	0	3	0
1642865326	82044.925	864	3.51520293	-0.44	-0.005	111.710736	-0.12	-0.00136363636	2.21272056	112.374557	112.374547	111.046924	111.046915	112.374552	111.046919	0.22	50	0.78	50	0.46	50	0.78	50	13	18	0	2	0
1642865415	82133.523	865	3.51520577	0.42	0.00471910112	111.710734	-0.06	-0.000674157303	2.21272146	112.374555	112.374545	111.046922	111.046912	112.37455	111.046917	0.78	50	0.42	50	0.84	50	0.36	50	8	16	0	4	0
1642865503	82222.166	866	3.51520719	-0.182653061	-0.00207560297	111.710734	-0.337346939	-0.00383348794	2.21272652	112.374557	112.374548	111.046921	111.046912	112.374552	111.046916	0.46	50	0.98	50	0.734693878	49	0.58	50	14	16	0	4	0
1642865594	82312.951	867	3.5152152	-0.0636734694	-0.00071543224	111.710735	0.116326531	0.00130703967	2.21272477	112.374557	112.374547	111.046922	111.046913	112.374552	111.046917	0.632653061	49	0.58	50	0.36	50	0.54	50	13	18	0	2	0
1642865683	82401.714	868	3.51521244	0.03	0.00032967033	111.710735	-0.69	-0.00758241758	2.21273512	112.37456	112.37455	111.046919	111.046909	112.374555	111.046914	0.28	50	0.94	50	0.92	50	0.2	50	6	14	0	6	0
1642865773	82492.391	869	3.51522881	-0.34	-0.00386363636	111.710736	-0.26	-0.00295454545	2.21273902	112.374563	112.374553	111.046919	111.04691	112.374558	111.046915	0.18	50	0.78	50	0.5	48	0.58	50	6	14	0	6	0
1642865862	82581.102	870	3.51523497	-0.01	-0.00010989011	111.710736	0.73	0.00802197802	2.21272807	112.37456	112.37455	111.046923	111.046913	112.374555	111.046918	0.98	50	0.26	50	0.18	50	0.92	50	5	12	1	7	0
1642865953	82671.776	871	3.51521766	0.44	0.00494382022	111.710734	0.24	0.00269662921	2.21272447	112.374556	112.374547	111.046922	111.046912	112.374552	111.046917	0.96	50	0.28	50	0.84	50	0.64	50	11	15	0	5	0
1642866042	82760.518	872	3.51521196	-0.27	-0.003	111.710736	0.13	0.00144444444	2.21272252	112.374557	112.374548	111.046924	111.046914	112.374552	111.046919	0.66	50	0.8	50	0.4	50	0.8	50	6	14	0	6	0
1642866130	82849.311	873	3.51520888	0.39	0.00438202247	111.710734	0.43	0.00483146067	2.21271607	112.374553	112.374544	111.046924	111.046914	112.374548	111.046919	0.94	50	0.12	50	0.76	50	0.8	50	12	16	0	4	0
1642866219	82937.978	874	3.51519868	-0.71	-0.00797752809	111.710737	-0.01	-0.000112359551	2.21271622	112.374557	112.374547	111.046927	111.046918	112.374552	111.046922	0.12	50	0.84	50	0.26	50	0.96	50	11	15	0	5	0
1642866308	83026.626	875	3.51519892	0.63	0.00707865169	111.710734	-0.25	-0.00280898876	2.21271997	112.374555	112.374545	111.046923	111.046913	112.37455	111.046918	0.62	50	0.24	50	1	50	0.12	50	10	15	0	5	0
1642866396	83115.338	876	3.51520485	-0.119183673	-0.00135435993	111.710735	-0.379183673	-0.00430890538	2.21272566	112.374557	112.374548	111.046922	111.046912	112.374552	111.046917	0.42	50	0.918367347	49	0.84	50	0.58	50	8	15	0	5	0
1642866485	83204.058	877	3.51521384	-0.2	-0.00224719101	111.710736	0.34	0.00382022472	2.21272056	112.374556	112.374547	111.046924	111.046915	112.374552	111.046919	0.64	50	0.5	50	0.24	50	0.78	50	12	17	0	3	0
1642866574	83292.665	878	3.51520578	0.125102041	0.00140564091	111.710735	-0.614897959	-0.00690896583	2.21272978	112.374559	112.374549	111.046921	111.046911	112.374554	111.046916	0.285714286	49	0.775510204	49	0.96	50	0.22	50	9	14	0	6	0
1642866662	83381.249	879	3.51522036	0.169583333	0.00192708333	111.710734	-0.190416667	-0.00216382576	2.21273264	112.374559	112.374549	111.046919	111.04691	112.374554	111.046914	0.666666667	12	0.6875	16	0.98	50	0.62	50	5	12	0	8	0
1642866751	83469.925	880	3.51522488	0.05	0.000561797753	111.710734	0.53	0.00595505618	2.21272469	112.374556	112.374547	111.046921	111.046912	112.374551	111.046916	0.98	50	0.4	50	0.38	50	0.86	50	6	10	0	10	0
1642866840	83558.562	881	3.51521231	0.44	0.00494382022	111.710732	-0.12	-0.00134831461	2.21272649	112.374554	112.374545	111.046918	111.046909	112.37455	111.046914	0.62	50	0.3	50	0.92	50	0.36	50	6	15	0	5	0
1642866928	83647.152	882	3.51521515	-0.59	-0.00670454545	111.710735	0.09	0.00102272727	2.21272514	112.374557	112.374547	111.046922	111.046912	112.374552	111.046917	0.44	50	0.94	50	0.22	50	0.9	50	10	15	0	5	0
1642867017	83735.8	883	3.51521302	0.243061224	0.00273102499	111.710733	0.476938776	0.00535886265	2.21271799	112.374554	112.374544	111.046923	111.046913	112.374549	111.046918	0.9	50	0.18	50	0.46	50	0.693877551	49	2	13	0	6	1
1642867106	83824.516	884	3.51520171	-0.28	-0.00318181818	111.710735	-0.28	-0.00318181818	2.21272219	112.374556	112.374547	111.046923	111.046913	112.374551	111.046918	0.44	50	1	50	0.58	50	0.58	50	1	4	0	16	0
1642867194	83913.197	885	3.51520835	-0.57	-0.00640449438	111.710738	-0.01	-0.000112359551	2.21272234	112.374559	112.37455	111.046926	111.046916	112.374554	111.046921	0.12	50	0.7	50	0.4	50	0.96	50	9	13	0	6	1
1642867283	84001.77	886	3.51520858	0.68	0.00764044944	111.710734	0.06	0.000674157303	2.21272144	112.374555	112.374546	111.046923	111.046913	112.374551	111.046918	0.92	50	0.18	50	0.9	50	0.28	50	9	14	0	6	0
1642867371	84090.38	887	3.51520716	-0.284489796	-0.00323283859	111.710736	-0.115510204	-0.00131261596	2.21272317	112.374557	112.374548	111.046923	111.046914	112.374553	111.046919	0.38	50	0.78	50	0.551020408	49	0.72	50	6	13	0	7	0
1642867460	84179.015	888	3.5152099	-0.21	-0.00235955056	111.710737	0.49	0.00550561798	2.21271582	112.374556	112.374547	111.046927	111.046917	112.374551	111.046922	0.84	50	0.56	50	0.18	50	0.88	50	10	13	0	7	0
1642867549	84267.542	889	3.51519828	0.48	0.00539325843	111.710734	-0.12	-0.00134831461	2.21271762	112.374554	112.374545	111.046924	111.046914	112.37455	111.046919	0.72	50	0.36	50	0.98	50	0.38	50	8	15	0	5	0
1642867637	84356.171	890	3.51520112	-0.34	-0.00386363636	111.710736	-0.5	-0.00568181818	2.21272512	112.374558	112.374549	111.046923	111.046914	112.374554	111.046918	0.1	50	0.94	50	0.82	50	0.66	50	10	13	0	7	0
1642867726	84444.811	891	3.51521299	0.38	0.00426966292	111.710734	0.38	0.00426966292	2.21271942	112.374555	112.374545	111.046923	111.046914	112.37455	111.046918	0.9	50	0.14	50	0.7	50	0.7	50	1	14	0	6	0
1642867815	84533.445	892	3.51520397	-0.21	-0.00238636364	111.710735	-0.27	-0.00306818182	2.21272347	112.374557	112.374547	111.046923	111.046913	112.374552	111.046918	0.38	50	0.86	50	0.46	50	0.4	50	6	13	0	7	0
1642867905	84624.109	893	3.51521038	-0.34	-0.00382022472	111.710737	0.22	0.00247191011	2.21272017	112.374558	112.374548	111.046926	111.046916	112.374553	111.046921	0.5	50	0.62	50	0.34	50	0.9	50	11	16	1	3	0
1642867994	84712.771	894	3.51520516	-0.0536734694	-0.000589818345	111.710737	-0.0536734694	-0.000589818345	2.21272097	112.374558	112.374549	111.046926	111.046916	112.374553	111.046921	0.632653061	49	0.74	50	0.74	50	0.74	50	11	15	0	5	0
1642868083	84801.452	895	3.51520643	0.57	0.00647727273	111.710734	0.19	0.00215909091	2.21271812	112.374554	112.374545	111.046924	111.046914	112.37455	111.046919	0.94	50	0.18	50	0.78	50	0.4	50	8	16	0	4	0
1642868172	84891.082	896	3.51520192	-0.4	-0.00449438202	111.710736	-0.36	-0.00404494382	2.21272352	112.374558	112.374549	111.046924	111.046914	112.374553	111.046919	0.2	50	0.96	50	0.6	50	0.64	50	10	16	0	4	0
1642868261	84979.675	897	3.51521046	0.265714286	0.00295238095	111.710735	0.0742857143	0.000825396825	2.21272241	112.374556	112.374547	111.046923	111.046913	112.374552	111.046918	0.68	50	0.34	50	0.62	50	0.428571429	49	10	13	0	7	0
1642868350	85069.363	898	3.5152087	-0.16	-0.00181818182	111.710736	-0.02	-0.000227272727	2.21272271	112.374557	112.374548	111.046924	111.046914	112.374553	111.046919	0.5	50	0.68	50	0.68	50	0.82	50	10	15	0	5	0
1642871909	88628.206	899	3.51520918	-0.05	-1.40449438e-05	111.710736	-0.75	-0.000210674157	2.21273396	112.374561	112.374551	111.046921	111.046911	112.374556	111.046916	0.2	50	1	49	0.9	50	0.2	50	9	13	0	7	0
1642871998	88716.845	900	3.51522697	0.05	0.000561797753	111.710736	-0.71	-0.00797752809	2.21274461	112.374564	112.374554	111.046917	111.046908	112.374559	111.046912	0.32	50	0.98	50	0.96	50	0.2	50	10	15	0	5	0
1642872087	88805.451	901	3.51524381	0.19	0.00213483146	111.710735	-0.41	-0.00460674157	2.21275076	112.374565	112.374555	111.046914	111.046905	112.37456	111.04691	0.58	50	0.8	50	0.92	50	0.32	50	8	14	1	4	1
1642872175	88894.127	902	3.51525353	0.29	0.00329545455	111.710733	-0.35	-0.00397727273	2.21275601	112.374565	112.374555	111.046911	111.046902	112.37456	111.046907	0.56	50	0.62	50	0.92	50	0.28	50	7	14	0	6	0
1642872265	88983.705	903	3.51526184	-0.12	-0.00134831461	111.710734	0.16	0.00179775281	2.21275361	112.374565	112.374555	111.046913	111.046903	112.37456	111.046908	0.62	50	0.58	50	0.52	50	0.8	50	8	15	2	3	0
1642872353	89072.364	904	3.51525804	-0.15	-0.00168539326	111.710735	-0.53	-0.00595505618	2.21276156	112.374568	112.374558	111.046911	111.046901	112.374563	111.046906	0.28	50	0.96	50	0.58	50	0.2	50	9	16	0	4	0
1642872443	89161.924	905	3.51527061	-0.03	-0.000337078652	111.710735	0.81	0.0091011236	2.21274941	112.374564	112.374555	111.046915	111.046905	112.37456	111.04691	0.94	50	0.16	50	0.14	50	0.98	50	13	17	0	3	0
1642872532	89250.539	906	3.5152514	-0.23	-0.00255555556	111.710736	-0.53	-0.00588888889	2.21275736	112.374568	112.374558	111.046914	111.046904	112.374563	111.046909	0.08	50	0.84	50	0.8	50	0.5	50	12	18	0	2	0
1642872620	89339.142	907	3.51526397	0.65	0.00738636364	111.710733	-0.15	-0.00170454545	2.21275961	112.374565	112.374556	111.04691	111.0469	112.374561	111.046905	0.84	50	0.34	50	0.92	50	0.12	50	10	15	0	5	0
1642872709	89427.664	908	3.51526753	0.18	0.00202247191	111.710732	-0.14	-0.00157303371	2.21276171	112.374565	112.374556	111.046908	111.046899	112.37456	111.046903	0.7	50	0.66	50	0.84	50	0.52	50	13	17	0	3	0
1642872797	89516.279	909	3.51527085	-0.16	-0.00181818182	111.710733	0.56	0.00636363636	2.21275331	112.374563	112.374554	111.046911	111.046902	112.374559	111.046907	0.54	50	0.14	50	0.16	50	0.88	50	11	16	0	4	0
1642872887	89605.943	910	3.51525757	-0.516734694	-0.0058060078	111.710735	-0.243265306	-0.00273331805	2.21275696	112.374567	112.374558	111.046913	111.046903	112.374562	111.046908	0.14	50	0.9	50	0.4	50	0.673469388	49	10	14	0	6	0
1642872976	89694.556	911	3.51526334	0.227142857	0.00252380952	111.710734	0.327142857	0.00363492063	2.21275205	112.374564	112.374555	111.046913	111.046904	112.37456	111.046908	0.84	50	0.285714286	49	0.48	50	0.58	50	7	13	0	7	0
1642873064	89783.106	912	3.51525558	-0.59	-0.00670454545	111.710737	0.23	0.00261363636	2.2127486	112.374566	112.374557	111.046917	111.046908	112.374562	111.046912	0.5	50	0.86	50	0.12	50	0.94	50	14	17	0	3	0
1642873153	89871.708	913	3.51525012	0.19	0.00213483146	111.710736	-0.35	-0.00393258427	2.21275385	112.374567	112.374557	111.046915	111.046905	112.374562	111.04691	0.44	50	0.6	50	0.94	50	0.4	50	4	9	0	11	0
1642873241	89960.346	914	3.51525842	0.06	0.000681818182	111.710736	-0.7	-0.00795454545	2.21276435	112.37457	112.37456	111.046911	111.046902	112.374565	111.046906	0.24	50	0.88	50	0.94	50	0.18	50	9	14	1	5	0
1642873330	90048.953	915	3.51527503	0.3	0.00337078652	111.710734	0.36	0.00404494382	2.21275895	112.374567	112.374557	111.046911	111.046902	112.374562	111.046907	0.86	50	0.2	50	0.54	50	0.6	50	8	13	0	7	0
1642873419	90137.599	916	3.51526649	-0.45	-0.00505617978	111.710737	0.17	0.00191011236	2.2127564	112.374568	112.374559	111.046914	111.046905	112.374563	111.04691	0.54	50	0.82	50	0.18	50	0.8	50	10	15	0	5	0
1642873507	90226.169	917	3.51526246	0.25	0.00284090909	111.710735	0.49	0.00556818182	2.21274905	112.374565	112.374555	111.046915	111.046906	112.37456	111.046911	1	50	0.26	50	0.5	50	0.74	50	7	14	1	5	0
1642873596	90314.67	918	3.51525083	-0.23	-0.00258426966	111.710736	0.39	0.00438202247	2.2127432	112.374564	112.374555	111.046918	111.046909	112.374559	111.046913	0.74	50	0.58	50	0.22	50	0.84	50	12	18	0	2	0
1642873684	90403.363	919	3.51524158	0.41	0.00465909091	111.710734	-0.35	-0.00397727273	2.21274845	112.374564	112.374554	111.046915	111.046905	112.374559	111.04691	0.56	50	0.5	50	0.98	50	0.22	50	8	14	0	5	1
1642873773	90491.964	920	3.51524988	-0.0779591837	-0.000875945884	111.710735	-0.102040816	-0.00114652603	2.21274998	112.374565	112.374555	111.046915	111.046905	112.37456	111.04691	0.62	50	0.8	50	0.82	50	0.795918367	49	14	18	0	2	0
1642873862	90580.548	921	3.5152523	-5.55111512e-17	-6.237208e-19	111.710735	0.74	0.00831460674	2.21273888	112.374561	112.374552	111.046918	111.046908	112.374556	111.046913	1	50	0.26	50	0.18	50	0.92	50	10	18	0	2	0
1642873950	90669.108	922	3.51523475	0.04	0.000454545455	111.710735	-0.54	-0.00613636364	2.21274698	112.374563	112.374554	111.046915	111.046906	112.374559	111.04691	0.12	50	0.62	50	0.9	50	0.32	50	10	15	0	4	1
1642874040	90758.693	923	3.51524756	0.445918367	0.00501031873	111.710732	0.0540816327	0.000607658794	2.21274617	112.374561	112.374551	111.046913	111.046904	112.374556	111.046908	0.74	50	0.24	50	0.8	50	0.408163265	49	4	10	0	10	0
1642874128	90847.396	924	3.51524628	-0.57	-0.00640449438	111.710735	0.09	0.00101123596	2.21274482	112.374563	112.374554	111.046917	111.046907	112.374559	111.046912	0.4	50	0.88	50	0.16	50	0.82	50	8	15	1	4	0
1642874217	90936.075	925	3.51524414	0.285416667	0.00320692884	111.710734	0.454583333	0.0051076779	2.212738	112.37456	112.37455	111.046917	111.046908	112.374555	111.046912	0.98	50	0.24	50	0.56	50	0.729166667	48	11	16	0	4	0
1642874306	91024.646	926	3.51523336	-0.11	-0.00123595506	111.710734	-0.63	-0.00707865169	2.21274745	112.374563	112.374554	111.046915	111.046905	112.374559	111.04691	0.2	50	0.94	50	0.74	50	0.22	50	11	17	0	3	0
1642874394	91113.305	927	3.5152483	-0.02	-0.000227272727	111.710734	0.56	0.00636363636	2.21273905	112.374561	112.374551	111.046917	111.046908	112.374556	111.046913	0.8	50	0.26	50	0.34	50	0.92	50	8	13	0	7	0
1642874483	91201.95	928	3.51523502	-0.327959184	-0.00368493465	111.710736	-0.0679591837	-0.000763586333	2.21274007	112.374563	112.374553	111.046919	111.046909	112.374558	111.046914	0.4	50	0.795918367	49	0.28	50	0.54	50	8	16	0	4	0
1642874572	91290.605	929	3.51523663	0.687346939	0.00772299931	111.710733	-0.212653061	-0.00238936024	2.21274326	112.37456	112.374551	111.046914	111.046905	112.374556	111.04691	0.734693878	49	0.26	50	0.98	50	0.08	50	9	17	0	3	0
1642874660	91379.233	930	3.51524168	-0.27	-0.00306818182	111.710734	-0.39	-0.00443181818	2.21274911	112.374563	112.374554	111.046914	111.046904	112.374559	111.046909	0.26	50	0.92	50	0.52	50	0.4	50	6	10	0	9	1
1642874749	91467.767	931	3.51525093	-0.09	-0.00101123596	111.710734	0.69	0.00775280899	2.21273876	112.374561	112.374551	111.046918	111.046908	112.374556	111.046913	0.78	50	0.18	50	0.18	50	0.96	50	5	9	1	10	0
1642874838	91556.432	932	3.51523456	-0.1	-0.00113636364	111.710735	-0.26	-0.00295454545	2.21274266	112.374562	112.374553	111.046917	111.046907	112.374558	111.046912	0.44	50	0.8	50	0.72	50	0.56	50	9	16	0	4	0
1642874926	91645.067	933	3.51524073	0.158163265	0.00177711534	111.710734	0.338163265	0.00379958725	2.21273759	112.37456	112.374551	111.046918	111.046908	112.374555	111.046913	0.816326531	49	0.32	50	0.6	50	0.78	50	7	14	0	6	0
1642875015	91733.69	934	3.51523271	-0.126734694	-0.00142398532	111.710735	-0.266734694	-0.00299701903	2.21274159	112.374562	112.374552	111.046917	111.046908	112.374557	111.046912	0.326530612	49	0.72	50	0.74	50	0.6	50	14	14	0	6	0
1642875103	91822.294	935	3.51523903	-0.04	-0.000454545455	111.710735	0.5	0.00568181818	2.21273409	112.37456	112.37455	111.046919	111.04691	112.374555	111.046915	0.76	50	0.3	50	0.18	50	0.72	50	12	17	1	2	0
1642875192	91910.901	936	3.51522717	-0.12	-0.00134831461	111.710736	-0.4	-0.00449438202	2.21274009	112.374562	112.374553	111.046918	111.046909	112.374558	111.046914	0.26	50	0.78	50	0.8	50	0.52	50	6	9	0	11	0
1642875281	91999.475	937	3.51523666	0.16	0.00179775281	111.710735	0.52	0.00584269663	2.21273229	112.374559	112.37455	111.04692	111.04691	112.374554	111.046915	0.98	50	0.3	50	0.46	50	0.82	50	7	13	0	7	0
1642875370	92089.033	938	3.51522433	-0.28	-0.00318181818	111.710736	0.1	0.00113636364	2.21273079	112.37456	112.374551	111.046922	111.046912	112.374555	111.046917	0.46	50	0.64	50	0.38	50	0.76	50	8	15	1	4	0
1642875459	92177.763	939	3.51522195	0.31	0.00344444444	111.710735	-0.03	-0.000333333333	2.21273124	112.374559	112.374549	111.04692	111.04691	112.374554	111.046915	0.56	50	0.28	50	0.78	50	0.44	50	11	19	0	1	0
1642875547	92266.355	940	3.51522267	-0.27	-0.00306818182	111.710736	0.09	0.00102272727	2.21272989	112.37456	112.37455	111.046922	111.046912	112.374555	111.046917	0.58	50	0.76	50	0.46	50	0.82	50	11	17	0	3	0
1642875638	92356.913	941	3.51522053	0.46	0.00516853933	111.710734	-0.26	-0.00292134831	2.21273379	112.374559	112.374549	111.046918	111.046909	112.374554	111.046914	0.64	50	0.44	50	0.98	50	0.26	50	7	13	0	7	0
1642875727	92445.608	942	3.5152267	-0.172857143	-0.00189952904	111.710735	-0.385510204	-0.00423637587	2.21273957	112.374561	112.374552	111.046917	111.046908	112.374556	111.046913	0.36	50	0.918367347	49	0.58	50	0.367346939	49	11	15	0	5	0
1642875815	92534.2	943	3.51523584	0.05	0.000568181818	111.710734	0.71	0.00806818182	2.21272892	112.374558	112.374548	111.04692	111.046911	112.374553	111.046916	0.92	50	0.16	50	0.32	50	0.98	50	9	17	0	3	0
1642875904	92622.849	944	3.515219	-0.01	-0.000112359551	111.710734	-0.69	-0.00775280899	2.21273927	112.374561	112.374551	111.046917	111.046908	112.374556	111.046913	0.24	50	0.94	50	0.88	50	0.2	50	8	14	0	6	0
1642875993	92711.427	945	3.51523537	0.32	0.00359550562	111.710733	0.18	0.00202247191	2.21273657	112.374558	112.374549	111.046917	111.046907	112.374554	111.046912	0.84	50	0.34	50	0.62	50	0.48	50	1	4	13	3	0
1642876081	92800.015	946	3.5152311	-0.53	-0.00602272727	111.710735	-0.19	-0.00215909091	2.21273942	112.374562	112.374552	111.046918	111.046909	112.374557	111.046914	0.24	50	0.96	50	0.36	50	0.7	50	10	17	0	3	0
1642876170	92888.586	947	3.51523561	0.34	0.00382022472	111.710734	0.12	0.00134831461	2.21273762	112.37456	112.37455	111.046917	111.046908	112.374555	111.046912	0.78	50	0.32	50	0.82	50	0.6	50	10	18	0	2	0
1642876258	92977.264	948	3.51523276	0.13	0.00147727273	111.710733	-0.43	-0.00488636364	2.21274407	112.374561	112.374552	111.046915	111.046905	112.374556	111.04691	0.42	50	0.72	50	0.82	50	0.26	50	11	16	0	4	0
1642876347	93065.839	949	3.51524296	-0.07	-0.000786516854	111.710733	0.49	0.00550561798	2.21273672	112.374559	112.37455	111.046917	111.046908	112.374554	111.046912	0.68	50	0.26	50	0.28	50	0.84	50	8	16	0	4	0
1642876436	93154.478	950	3.51523134	0.24	0.00269662921	111.710732	0.22	0.00247191011	2.21273342	112.374557	112.374547	111.046917	111.046907	112.374552	111.046912	0.78	50	0.32	50	0.68	50	0.66	50	7	15	2	3	0
1642876524	93243.132	951	3.51522612	-0.46	-0.00522727273	111.710734	0.1	0.00113636364	2.21273192	112.374559	112.374549	111.04692	111.04691	112.374554	111.046915	0.42	50	0.78	50	0.4	50	0.96	50	11	19	0	1	0
1642876613	93331.705	952	3.51522374	-0.48	-0.00539325843	111.710737	-0.16	-0.00179775281	2.21273432	112.374562	112.374552	111.046921	111.046912	112.374557	111.046917	0.34	50	0.98	50	0.42	50	0.74	50	11	15	0	5	0
1642876701	93420.301	953	3.51522754	0.575306122	0.00653756957	111.710734	0.244693878	0.00278061224	2.21273065	112.374558	112.374548	111.04692	111.04691	112.374553	111.046915	0.94	50	0.12	50	0.8	50	0.469387755	49	9	17	0	3	0
1642876790	93508.901	954	3.51522174	-0.41	-0.00460674157	111.710736	0.03	0.000337078652	2.2127302	112.37456	112.37455	111.046922	111.046912	112.374555	111.046917	0.52	50	0.9	50	0.42	50	0.86	50	12	17	0	3	0
1642876879	93597.592	955	3.51522102	0.02	0.000224719101	111.710736	0.32	0.00359550562	2.2127254	112.374558	112.374549	111.046923	111.046914	112.374554	111.046918	0.9	50	0.56	50	0.54	50	0.84	50	12	16	0	4	0
1642876969	93688.297	956	3.51521343	0.03	0.000340909091	111.710736	-0.35	-0.00397727273	2.21273065	112.37456	112.37455	111.046921	111.046912	112.374555	111.046917	0.3	50	0.62	50	0.7	50	0.32	50	8	15	1	4	0
1642877058	93776.818	957	3.51522174	0.13	0.00142857143	111.710735	-0.05	-0.000549450549	2.2127314	112.374559	112.37455	111.04692	111.046911	112.374555	111.046916	0.5	50	0.42	50	0.86	50	0.68	50	9	15	2	3	0
1642877147	93865.427	958	3.51522292	0.1	0.00112359551	111.710735	-0.08	-0.000898876404	2.2127326	112.374559	112.37455	111.04692	111.04691	112.374554	111.046915	0.7	50	0.68	50	0.62	50	0.44	50	12	19	1	0	0
1642877235	93954.074	959	3.51522482	-0.02	-0.000227272727	111.710735	0.7	0.00795454545	2.2127221	112.374556	112.374547	111.046923	111.046913	112.374551	111.046918	0.92	50	0.24	50	0.24	50	0.96	50	14	18	0	2	0
1642877324	94042.617	960	3.51520821	-0.25	-0.00280898876	111.710736	-0.29	-0.00325842697	2.21272645	112.374559	112.374549	111.046923	111.046913	112.374554	111.046918	0.34	50	0.88	50	0.74	50	0.7	50	12	15	0	5	0
1642877412	94131.195	961	3.51521509	0.4	0.00454545455	111.710734	0.22	0.0025	2.21272315	112.374556	112.374546	111.046922	111.046912	112.374551	111.046917	0.9	50	0.28	50	0.76	50	0.58	50	12	18	0	2	0
1642877501	94219.751	962	3.51520987	-0.08	-0.000898876404	111.710734	-0.22	-0.00247191011	2.21272645	112.374557	112.374548	111.046921	111.046912	112.374552	111.046916	0.48	50	0.78	50	0.6	50	0.46	50	10	16	1	3	0
1642877589	94308.358	963	3.51521509	0.32	0.00363636364	111.710733	-0.04	-0.000454545455	2.21272705	112.374556	112.374546	111.046919	111.04691	112.374551	111.046915	0.54	50	0.26	50	0.84	50	0.48	50	5	11	0	9	0
1642877678	94396.934	964	3.51521604	-0.626122449	-0.0070350837	111.710736	0.153877551	0.00172896125	2.21272474	112.374558	112.374549	111.046923	111.046914	112.374553	111.046919	0.387755102	49	0.86	50	0.18	50	0.96	50	12	17	0	3	0
1642877767	94485.547	965	3.51521239	0.33	0.00370786517	111.710734	0.33	0.00370786517	2.21271979	112.374555	112.374545	111.046923	111.046914	112.37455	111.046918	0.92	50	0.26	50	0.74	50	0.74	50	11	19	0	1	0
1642877855	94574.169	966	3.51520456	-0.08	-0.000909090909	111.710735	-0.48	-0.00545454545	2.21272699	112.374558	112.374548	111.046921	111.046912	112.374553	111.046917	0.4	50	0.96	50	0.86	50	0.46	50	11	15	1	4	0
1642877944	94662.705	967	3.51521595	-0.36	-0.00404494382	111.710736	0.22	0.00247191011	2.21272369	112.374558	112.374549	111.046924	111.046915	112.374554	111.046919	0.56	50	0.7	50	0.36	50	0.94	50	6	13	2	5	0
1642878033	94752.389	968	3.51521073	0.22	0.00247191011	111.710735	-0.12	-0.00134831461	2.21272549	112.374558	112.374548	111.046922	111.046913	112.374553	111.046918	0.68	50	0.58	50	0.72	50	0.38	50	14	17	0	3	0
1642878122	94841.099	969	3.51521358	0.22	0.00247191011	111.710734	-0.5	-0.00561797753	2.21273299	112.374559	112.374549	111.046919	111.04691	112.374554	111.046914	0.44	50	0.72	50	0.96	50	0.24	50	7	17	0	3	0
1642878211	94929.804	970	3.51522544	-0.49	-0.00550561798	111.710737	-0.29	-0.00325842697	2.21273734	112.374563	112.374553	111.04692	111.046911	112.374558	111.046916	0.16	50	0.94	50	0.3	50	0.5	50	11	15	0	5	0
1642878299	95018.365	971	3.51523232	0.35	0.00393258427	111.710735	-0.03	-0.000337078652	2.21273779	112.374561	112.374552	111.046918	111.046909	112.374556	111.046914	0.74	50	0.42	50	0.72	50	0.34	50	12	18	0	2	0
1642878388	95106.903	972	3.51523303	0.37	0.00420454545	111.710733	0.05	0.000568181818	2.21273704	112.374559	112.37455	111.046917	111.046907	112.374554	111.046912	0.78	50	0.36	50	0.72	50	0.4	50	15	17	0	3	0
1642878477	95195.71	973	3.51523184	-0.0226530612	-0.000254528778	111.710733	0.517346939	0.00581288695	2.21272928	112.374557	112.374547	111.046919	111.04691	112.374552	111.046914	0.734693878	49	0.24	50	0.38	50	0.92	50	0	6	1	13	0
1642878568	95286.501	974	3.51521957	-0.69	-0.00784090909	111.710737	0.13	0.00147727273	2.21272733	112.37456	112.37455	111.046923	111.046914	112.374555	111.046919	0.26	50	0.82	50	0.18	50	1	50	9	15	0	5	0
1642878656	95375.172	975	3.51521649	0.09	0.000989010989	111.710736	0.73	0.00802197802	2.21271638	112.374556	112.374546	111.046926	111.046917	112.374551	111.046921	0.96	50	0.14	50	0.2	50	0.84	50	10	16	0	4	0
1642878745	95463.88	976	3.51519917	0.16	0.00179775281	111.710735	-0.44	-0.00494382022	2.21272298	112.374557	112.374548	111.046923	111.046914	112.374552	111.046919	0.44	50	0.72	50	0.88	50	0.28	50	12	17	1	2	0
1642878834	95552.567	977	3.51520961	0.22	0.00247191011	111.710734	-0.16	-0.00179775281	2.21272538	112.374557	112.374547	111.046921	111.046912	112.374552	111.046917	0.46	50	0.4	50	0.76	50	0.38	50	6	12	1	7	0
1642878922	95641.317	978	3.5152134	-0.368367347	-0.00418599258	111.710736	-0.208367347	-0.00236781076	2.21272851	112.374559	112.37455	111.046922	111.046913	112.374555	111.046918	0.26	50	0.836734694	49	0.5	50	0.66	50	4	12	0	8	0
1642879011	95729.92	979	3.51521835	0.0858333333	0.000964419476	111.710736	0.654166667	0.00735018727	2.2127187	112.374556	112.374547	111.046925	111.046915	112.374551	111.04692	0.96	50	0.22	50	0.291666667	48	0.86	50	12	16	0	4	0
1642879100	95818.637	980	3.51520283	0.245714286	0.00276083467	111.710735	-0.314285714	-0.00353130016	2.21272341	112.374556	112.374547	111.046922	111.046913	112.374552	111.046918	0.571428571	49	0.64	50	0.78	50	0.22	50	8	15	0	5	0
1642879188	95907.274	981	3.51521028	0.07	0.000795454545	111.710734	0.59	0.00670454545	2.21271456	112.374553	112.374544	111.046925	111.046915	112.374549	111.04692	0.84	50	0.18	50	0.36	50	0.88	50	13	18	0	2	0
1642879277	95995.864	982	3.51519629	-0.24	-0.00269662921	111.710735	-0.52	-0.00584269663	2.21272236	112.374557	112.374547	111.046923	111.046914	112.374552	111.046919	0.18	50	0.94	50	0.76	50	0.48	50	8	13	3	4	0
1642879366	96084.446	983	3.51520862	0.36	0.00404494382	111.710734	-0.32	-0.00359550562	2.21272716	112.374556	112.374547	111.04692	111.046911	112.374552	111.046915	0.72	50	0.68	50	0.8	50	0.12	50	4	12	0	8	0
1642879454	96173.083	984	3.51521621	-0.12	-0.00136363636	111.710734	0.5	0.00568181818	2.21271966	112.374555	112.374545	111.046923	111.046914	112.37455	111.046918	0.74	50	0.36	50	0.18	50	0.8	50	8	13	0	7	0
1642879543	96261.638	985	3.51520435	-0.32	-0.00359550562	111.710736	0.24	0.00269662921	2.21271606	112.374555	112.374546	111.046926	111.046916	112.374551	111.046921	0.52	50	0.6	50	0.24	50	0.8	50	12	16	0	4	0
1642879632	96351.173	986	3.51519866	-0.01	-0.000113636364	111.710736	-0.79	-0.00897727273	2.21272791	112.374559	112.374549	111.046922	111.046913	112.374554	111.046917	0.18	50	0.98	50	0.96	50	0.18	50	9	16	0	4	0
1642879721	96439.636	987	3.5152174	0.35	0.00388888889	111.710734	-0.31	-0.00344444444	2.21273256	112.374559	112.374549	111.046919	111.04691	112.374554	111.046914	0.72	50	0.68	50	0.92	50	0.26	50	10	16	2	2	0
1642879809	96528.263	988	3.51522475	-0.02	-0.000227272727	111.710734	-0.22	-0.0025	2.21273586	112.37456	112.37455	111.046918	111.046909	112.374555	111.046913	0.64	50	0.88	50	0.74	50	0.54	50	8	13	1	6	0
1642879898	96616.852	989	3.51522997	-0.08	-0.000898876404	111.710735	0.62	0.00696629213	2.21272656	112.374557	112.374548	111.046921	111.046912	112.374553	111.046917	0.84	50	0.3	50	0.2	50	0.9	50	11	18	0	2	0
1642879987	96705.495	990	3.51521527	-0.365714286	-0.00410914928	111.710736	0.125714286	0.00141252006	2.21272467	112.374559	112.374549	111.046924	111.046914	112.374554	111.046919	0.58	50	0.82	50	0.428571429	49	0.92	50	9	15	0	5	0
1642880075	96794.107	991	3.51521228	0.35	0.00397727273	111.710735	0.17	0.00193181818	2.21272212	112.374556	112.374547	111.046923	111.046913	112.374551	111.046918	0.88	50	0.36	50	0.82	50	0.64	50	5	11	6	3	0
1642880164	96882.689	992	3.51520825	-0.22	-0.00247191011	111.710736	0.06	0.000674157303	2.21272122	112.374557	112.374547	111.046924	111.046915	112.374552	111.046919	0.5	50	0.66	50	0.46	50	0.74	50	11	17	1	2	0
1642880253	96972.307	993	3.51520683	0.527755102	0.00592983261	111.710733	-0.207755102	-0.00233432699	2.21272434	112.374555	112.374546	111.046921	111.046911	112.37455	111.046916	0.68	50	0.36	50	0.96	50	0.224489796	49	10	14	0	6	0
1642880342	97060.739	994	3.51521176	-0.13	-0.00146067416	111.710734	-0.59	-0.00662921348	2.21273319	112.374558	112.374549	111.046919	111.046909	112.374554	111.046914	0.2	50	0.92	50	0.9	50	0.44	50	7	10	0	10	0
1642880430	97149.308	995	3.51522575	-0.09	-0.00102272727	111.710734	0.25	0.00284090909	2.21272944	112.374558	112.374548	111.04692	111.046911	112.374553	111.046915	0.46	50	0.3	50	0.4	50	0.74	50	6	14	0	6	0
1642880519	97237.611	996	3.51521982	-0.69	-0.00775280899	111.710738	0.07	0.000786516854	2.21272839	112.374561	112.374551	111.046924	111.046914	112.374556	111.046919	0.22	50	0.84	50	0.16	50	0.92	50	12	14	0	6	0
1642880607	97326.05	997	3.51521816	0.577755102	0.00656539889	111.710735	-0.242244898	-0.00275278293	2.21273202	112.374559	112.37455	111.04692	111.04691	112.374554	111.046915	0.775510204	49	0.44	50	0.94	50	0.12	50	6	7	11	2	0
1642880707	97426.33	998	3.51522391	0	0	111.710735	0	0	2.21273202	112.374559	112.37455	111.04692	111.04691	112.374554	111.046915	0	1	-1	0	-1	0	-1	0	0	0	20	0	0
1642880807	97525.698	999	3.51522391	0	0	111.710735	0	0	2.21273202	112.374559	112.37455	111.04692	111.04691	112.374554	111.046915	-1	0	-1	0	-1	0	-1	0	9	14	0	6	0
1642880895	97614.28	1000	3.51522391	-0.233877551	-0.00236239951	111.710736	0.406122449	0.00410224696	2.21272593	112.374558	112.374549	111.046923	111.046913	112.374554	111.046918	0.56	50	0.387755102	49	0.28	50	0.92	50	11	16	0	4	0
1642880984	97702.814	1001	3.51521427	0.0220408163	0.000247649622	111.710736	-0.397959184	-0.0044714515	2.2127319	112.37456	112.374551	111.046921	111.046912	112.374555	111.046916	0.42	50	0.795918367	49	0.86	50	0.44	50	14	18	0	2	0
1642881073	97791.453	1002	3.51522371	-0.388367347	-0.00436367806	111.710738	-0.348367347	-0.00391423985	2.21273713	112.374564	112.374554	111.046921	111.046912	112.374559	111.046917	0.1	50	0.836734694	49	0.58	50	0.62	50	4	6	1	13	0
1642881161	97879.803	1003	3.51523198	0.69	0.00784090909	111.710734	-0.01	-0.000113636364	2.21273728	112.37456	112.374551	111.046918	111.046908	112.374556	111.046913	0.96	50	0.28	50	0.84	50	0.14	50	7	16	0	4	0
1642881250	97968.556	1004	3.51523221	-0.32	-0.00359550562	111.710736	0.24	0.00269662921	2.21273368	112.374561	112.374551	111.046921	111.046911	112.374556	111.046916	0.56	50	0.64	50	0.34	50	0.9	50	8	11	4	5	0
1642881338	98057.094	1005	3.51522652	0.15	0.00170454545	111.710735	0.55	0.00625	2.21272543	112.374558	112.374548	111.046922	111.046913	112.374553	111.046918	0.92	50	0.22	50	0.54	50	0.94	50	12	15	0	5	0
1642881428	98146.463	1006	3.51521347	-0.18	-0.00202247191	111.710736	-0.48	-0.00539325843	2.21273263	112.374561	112.374551	111.046921	111.046912	112.374556	111.046916	0.3	50	0.96	50	0.72	50	0.42	50	7	12	0	8	0
1642881516	98235.06	1007	3.51522486	0.07	0.000786516854	111.710736	0.63	0.00707865169	2.21272318	112.374557	112.374548	111.046924	111.046914	112.374553	111.046919	0.94	50	0.24	50	0.28	50	0.84	50	11	17	0	3	0
1642881606	98324.496	1008	3.51520992	0.06	0.000674157303	111.710735	-0.52	-0.00584269663	2.21273098	112.374559	112.37455	111.046921	111.046911	112.374555	111.046916	0.32	50	0.78	50	0.88	50	0.3	50	10	14	1	5	0
1642881694	98412.955	1009	3.51522225	0.05	0.000561797753	111.710735	0.59	0.00662921348	2.21272213	112.374557	112.374547	111.046923	111.046914	112.374552	111.046919	0.92	50	0.28	50	0.46	50	1	50	6	13	0	7	0
1642881784	98502.508	1010	3.51520826	-0.42	-0.00471910112	111.710737	-0.08	-0.000898876404	2.21272333	112.374559	112.37455	111.046925	111.046916	112.374554	111.04692	0.32	50	0.82	50	0.34	50	0.68	50	11	15	0	5	0
1642881872	98591.089	1011	3.51521015	0.36	0.00404494382	111.710735	0.38	0.00426966292	2.21271763	112.374556	112.374546	111.046925	111.046915	112.374551	111.04692	0.84	50	0.1	50	0.52	50	0.54	50	9	12	6	2	0
1642881961	98679.667	1012	3.51520114	-0.01	-0.000112359551	111.710736	-0.73	-0.00820224719	2.21272858	112.374559	112.374549	111.046922	111.046912	112.374554	111.046917	0.24	50	0.98	50	0.98	50	0.26	50	11	16	0	4	0
1642882050	98769.231	1013	3.51521846	-0.06	-0.000681818182	111.710736	0.42	0.00477272727	2.21272228	112.374557	112.374548	111.046924	111.046914	112.374553	111.046919	0.78	50	0.42	50	0.24	50	0.72	50	14	18	0	2	0
1642882139	98857.731	1014	3.51520849	-0.17	-0.00188888889	111.710737	-0.39	-0.00433333333	2.21272813	112.37456	112.37455	111.046923	111.046913	112.374555	111.046918	0.26	50	0.82	50	0.78	50	0.56	50	7	13	0	7	0
1642882227	98946.266	1015	3.51521774	0.03	0.000340909091	111.710737	0.23	0.00261363636	2.21272468	112.374559	112.374549	111.046924	111.046914	112.374554	111.046919	0.52	50	0.26	50	0.7	50	0.9	50	13	17	0	3	0
1642882316	99034.857	1016	3.51521229	-0.139591837	-0.0015684476	111.710737	-0.579591837	-0.00651226783	2.21273337	112.374562	112.374552	111.046922	111.046912	112.374557	111.046917	0.24	50	0.959183673	49	0.84	50	0.4	50	10	13	5	2	0
1642882404	99123.383	1017	3.51522604	-0.08	-0.000898876404	111.710738	0.5	0.00561797753	2.21272587	112.37456	112.374551	111.046925	111.046915	112.374555	111.04692	0.74	50	0.32	50	0.26	50	0.84	50	11	17	0	3	0
1642882493	99211.978	1018	3.51521418	0.55	0.00625	111.710735	0.17	0.00193181818	2.21272332	112.374557	112.374547	111.046923	111.046913	112.374552	111.046918	0.94	50	0.22	50	0.7	50	0.32	50	6	13	0	7	0
1642882582	99300.641	1019	3.51521014	-0.24	-0.00269662921	111.710736	-0.2	-0.00224719101	2.21272632	112.374559	112.374549	111.046923	111.046913	112.374554	111.046918	0.14	50	0.58	50	0.68	50	0.72	50	10	16	0	4	0
1642882672	99391.019	1020	3.51521489	0.1	0.00113636364	111.710736	0.2	0.00227272727	2.21272332	112.374557	112.374548	111.046923	111.046914	112.374553	111.046919	0.78	50	0.48	50	0.58	50	0.68	50	11	15	0	5	0
1642882761	99479.543	1021	3.51521014	0.41	0.00450549451	111.710734	-0.05	-0.000549450549	2.21272407	112.374556	112.374546	111.046921	111.046912	112.374551	111.046916	0.66	50	0.3	50	0.84	50	0.38	50	7	13	0	7	0
1642882849	99568.159	1022	3.51521133	-0.606938776	-0.00689703154	111.710737	-0.193061224	-0.00219387755	2.21272697	112.374559	112.37455	111.046923	111.046914	112.374555	111.046918	0.16	50	0.96	50	0.28	50	0.693877551	49	5	10	0	10	0
1642882938	99656.689	1023	3.51521591	0.36	0.00404494382	111.710735	0.56	0.00629213483	2.21271857	112.374555	112.374546	111.046924	111.046914	112.37455	111.046919	1	50	0.08	50	0.6	50	0.8	50	7	13	0	7	0
1642883026	99745.205	1024	3.51520263	-0.168163265	-0.0019109462	111.710736	-0.123265306	-0.00140074212	2.21272042	112.374556	112.374547	111.046924	111.046915	112.374552	111.046919	0.428571429	49	0.72	50	0.755102041	49	0.8	50	8	14	0	6	0
1642883115	99833.778	1025	3.51520555	-0.25	-0.00280898876	111.710737	0.05	0.000561797753	2.21271967	112.374558	112.374548	111.046926	111.046916	112.374553	111.046921	0.42	50	0.62	50	0.34	50	0.64	50	10	14	1	5	0
1642883203	99922.363	1026	3.51520436	-0.0793877551	-0.000902133581	111.710737	-0.459387755	-0.0052203154	2.21272656	112.37456	112.37455	111.046924	111.046915	112.374555	111.046919	0.4	50	0.93877551	49	0.9	50	0.52	50	8	12	0	8	0
1642883292	100010.965	1027	3.51521526	0.247755102	0.00278376519	111.710736	-0.407755102	-0.004581518	2.21273267	112.374561	112.374551	111.046921	111.046911	112.374556	111.046916	0.36	50	0.52	50	0.88	50	0.224489796	49	5	11	0	9	0
1642883381	100099.615	1028	3.51522493	0.13	0.00146067416	111.710735	0.55	0.00617977528	2.21272442	112.374557	112.374548	111.046923	111.046913	112.374553	111.046918	0.86	50	0.18	50	0.4	50	0.82	50	14	17	0	3	0
1642883469	100188.325	1029	3.51521189	-0.12	-0.00136363636	111.710736	-0.06	-0.000681818182	2.21272532	112.374558	112.374549	111.046923	111.046914	112.374554	111.046918	0.44	50	0.62	50	0.58	50	0.64	50	4	14	0	5	1
1642883558	100276.862	1030	3.51521331	-0.01	-0.000112359551	111.710736	0.19	0.00213483146	2.21272247	112.374558	112.374548	111.046924	111.046915	112.374553	111.046919	0.68	50	0.5	50	0.48	50	0.68	50	4	15	3	2	0
1642883647	100365.488	1031	3.5152088	0.52	0.00584269663	111.710733	-0.06	-0.000674157303	2.21272337	112.374555	112.374546	111.046921	111.046912	112.37455	111.046916	0.94	50	0.48	50	0.94	50	0.36	50	0	5	0	15	0
1642883736	100455.22	1032	3.51521023	-0.28	-0.00314606742	111.710735	0.38	0.00426966292	2.21271767	112.374555	112.374545	111.046924	111.046915	112.37455	111.04692	0.64	50	0.54	50	0.1	50	0.76	50	12	14	3	3	0
1642883825	100543.945	1033	3.51520121	0.07	0.000786516854	111.710734	-0.39	-0.00438202247	2.21272352	112.374556	112.374547	111.046922	111.046913	112.374552	111.046917	0.4	50	0.72	50	0.92	50	0.46	50	9	16	1	3	0
1642883914	100632.552	1034	3.51521046	-0.23	-0.00258426966	111.710736	-0.03	-0.000337078652	2.21272397	112.374558	112.374548	111.046923	111.046914	112.374553	111.046918	0.38	50	0.64	50	0.48	50	0.68	50	12	16	0	4	0
1642884002	100721.157	1035	3.51521118	0.16	0.00181818182	111.710735	-0.18	-0.00204545455	2.21272667	112.374558	112.374548	111.046922	111.046912	112.374553	111.046917	0.54	50	0.56	50	0.74	50	0.4	50	6	9	1	10	0
1642884091	100809.812	1036	3.51521545	-0.0283673469	-0.000318734235	111.710735	0.348367347	0.00391423985	2.21272145	112.374556	112.374547	111.046923	111.046914	112.374551	111.046919	0.84	50	0.52	50	0.46	50	0.836734694	49	11	15	0	5	0
1642884179	100898.377	1037	3.51520718	0.146734694	0.00164870443	111.710734	0.246734694	0.00277229993	2.21271775	112.374554	112.374545	111.046924	111.046914	112.37455	111.046919	0.72	50	0.326530612	49	0.64	50	0.74	50	12	17	0	3	0
1642884268	100987.023	1038	3.51520133	0.02	0.000227272727	111.710734	-0.8	-0.00909090909	2.21272975	112.374558	112.374548	111.04692	111.04691	112.374553	111.046915	0.2	50	0.98	50	0.94	50	0.12	50	9	13	0	7	0
1642884357	101075.703	1039	3.51522031	-0.25	-0.00280898876	111.710735	0.49	0.00550561798	2.2127224	112.374557	112.374547	111.046923	111.046914	112.374552	111.046919	0.54	50	0.3	50	0.26	50	1	50	3	16	0	4	0
1642884445	101164.298	1040	3.51520868	-0.49	-0.00556818182	111.710738	-0.27	-0.00306818182	2.21272645	112.374561	112.374551	111.046925	111.046915	112.374556	111.04692	0.18	50	0.94	50	0.36	50	0.58	50	7	11	0	9	0
1642884534	101252.955	1041	3.51521509	0.08	0.000898876404	111.710737	0.52	0.00584269663	2.21271865	112.374558	112.374548	111.046927	111.046917	112.374553	111.046922	0.96	50	0.36	50	0.3	50	0.74	50	15	17	0	3	0
1642884623	101341.573	1042	3.51520275	0.558979592	0.00628066957	111.710735	-0.0210204082	-0.000236184361	2.21271896	112.374555	112.374546	111.046924	111.046914	112.37455	111.046919	0.897959184	49	0.36	50	0.98	50	0.4	50	5	11	0	9	0
1642884711	101430.221	1043	3.51520325	0.21	0.00238636364	111.710734	0.01	0.000113636364	2.21271881	112.374554	112.374544	111.046923	111.046913	112.374549	111.046918	0.62	50	0.4	50	0.8	50	0.6	50	8	15	2	3	0
1642884800	101518.81	1044	3.51520301	-0.21	-0.00235955056	111.710735	-0.51	-0.00573033708	2.21272646	112.374557	112.374548	111.046921	111.046912	112.374553	111.046917	0.2	50	0.92	50	0.76	50	0.46	50	11	16	0	4	0
1642884889	101607.458	1045	3.51521511	-0.23	-0.00258426966	111.710736	0.39	0.00438202247	2.21272061	112.374557	112.374547	111.046924	111.046915	112.374552	111.04692	0.5	50	0.34	50	0.3	50	0.92	50	8	14	0	6	0
1642884977	101696.01	1046	3.51520586	0.01	0.000113636364	111.710736	-0.25	-0.00284090909	2.21272436	112.374558	112.374548	111.046923	111.046914	112.374553	111.046918	0.48	50	0.72	50	0.54	50	0.28	50	12	14	0	6	0
1642885066	101784.576	1047	3.51521179	0.666666667	0.0074906367	111.710732	-0.233333333	-0.00262172285	2.21272786	112.374556	112.374546	111.046919	111.046909	112.374551	111.046914	0.833333333	48	0.4	50	0.9	50	0	50	13	18	0	2	0
1642885154	101873.116	1048	3.51521733	-0.42	-0.00477272727	111.710734	-0.04	-0.000454545455	2.21272846	112.374558	112.374548	111.046921	111.046911	112.374553	111.046916	0.4	50	0.86	50	0.36	50	0.74	50	10	19	0	1	0
1642885243	101961.744	1049	3.51521827	0.0263265306	0.000295803715	111.710734	0.426326531	0.00479018574	2.21272207	112.374556	112.374546	111.046922	111.046913	112.374551	111.046918	0.82	50	0.367346939	49	0.46	50	0.86	50	10	18	0	2	0
1642885332	102050.426	1050	3.51520816	5.55111512e-17	6.30808537e-19	111.710734	0.06	0.000681818182	2.21272117	112.374555	112.374546	111.046923	111.046913	112.374551	111.046918	0.78	50	0.72	50	0.56	50	0.62	50	10	14	0	6	0
1642885420	102139.114	1051	3.51520674	-0.52	-0.00584269663	111.710737	-0.22	-0.00247191011	2.21272447	112.374559	112.37455	111.046924	111.046915	112.374554	111.04692	0.14	50	0.88	50	0.4	50	0.7	50	6	18	0	2	0
1642885509	102227.831	1052	3.51521196	0.68	0.00764044944	111.710734	-0.08	-0.000898876404	2.21272567	112.374556	112.374547	111.046921	111.046911	112.374551	111.046916	0.9	50	0.3	50	0.94	50	0.18	50	9	14	0	6	0
1642885598	102316.604	1053	3.51521385	-0.17	-0.00191011236	111.710734	0.33	0.00370786517	2.21272072	112.374555	112.374546	111.046923	111.046913	112.374551	111.046918	0.68	50	0.52	50	0.5	50	1	50	9	12	0	8	0
1642885686	102405.323	1054	3.51520603	-0.43	-0.00488636364	111.710737	-0.09	-0.00102272727	2.21272207	112.374558	112.374548	111.046925	111.046915	112.374553	111.04692	0.22	50	0.74	50	0.54	50	0.88	50	7	14	1	5	0
1642885775	102494.045	1055	3.51520816	0.2	0.00224719101	111.710736	-0.26	-0.00292134831	2.21272597	112.374558	112.374549	111.046923	111.046913	112.374553	111.046918	0.56	50	0.62	50	0.9	50	0.44	50	14	17	0	3	0
1642885864	102582.699	1056	3.51521433	0.17	0.00191011236	111.710735	-0.07	-0.000786516854	2.21272702	112.374558	112.374548	111.046921	111.046912	112.374553	111.046917	0.56	50	0.46	50	0.82	50	0.58	50	14	16	0	4	0
1642885952	102671.349	1057	3.51521599	0.19	0.00215909091	111.710734	0.07	0.000795454545	2.21272597	112.374556	112.374547	111.046921	111.046911	112.374552	111.046916	0.8	50	0.54	50	0.72	50	0.6	50	11	18	0	2	0
1642886041	102759.968	1058	3.51521433	-0.24	-0.00269662921	111.710735	-0.26	-0.00292134831	2.21272987	112.374559	112.374549	111.046921	111.046911	112.374554	111.046916	0.32	50	0.82	50	0.54	50	0.52	50	11	15	1	4	0
1642886130	102848.659	1059	3.5152205	0.0393877551	0.000442559046	111.710735	0.559387755	0.00628525568	2.21272148	112.374556	112.374546	111.046923	111.046914	112.374551	111.046918	0.93877551	49	0.34	50	0.34	50	0.86	50	9	18	0	2	0
1642886218	102937.381	1060	3.51520723	0.11	0.00125	111.710734	-0.59	-0.00670454545	2.21273033	112.374558	112.374549	111.04692	111.04691	112.374553	111.046915	0.48	50	0.96	50	0.94	50	0.24	50	8	15	0	5	0
1642886307	103025.974	1061	3.51522122	-0.02	-0.000224719101	111.710734	-0.16	-0.00179775281	2.21273273	112.374559	112.374549	111.046919	111.04691	112.374554	111.046915	0.46	50	0.64	50	0.74	50	0.6	50	10	16	0	4	0
1642886396	103114.662	1062	3.51522502	-0.12	-0.00134831461	111.710735	0.1	0.00112359551	2.21273123	112.374559	112.37455	111.04692	111.046911	112.374554	111.046916	0.68	50	0.7	50	0.5	50	0.72	50	9	15	0	5	0
1642886484	103203.3	1063	3.51522265	0.12	0.00136363636	111.710734	0.18	0.00204545455	2.21272853	112.374558	112.374548	111.046921	111.046911	112.374553	111.046916	0.62	50	0.32	50	0.62	50	0.68	50	7	13	1	6	0
1642886573	103292.045	1064	3.51521838	-0.03	-0.000337078652	111.710734	-0.43	-0.00483146067	2.21273498	112.37456	112.37455	111.046919	111.046909	112.374555	111.046914	0.46	50	0.92	50	0.88	50	0.48	50	4	9	0	11	0
1642886662	103380.647	1065	3.51522858	0.32	0.00359550562	111.710733	0.36	0.00404494382	2.21272958	112.374556	112.374547	111.046919	111.046909	112.374552	111.046914	0.82	50	0.14	50	0.66	50	0.7	50	5	11	0	9	0
1642886750	103469.234	1066	3.51522004	-0.74	-0.00840909091	111.710737	-0.12	-0.00136363636	2.21273138	112.374561	112.374551	111.046922	111.046912	112.374556	111.046917	0.14	50	1	48	0.22	50	0.84	50	6	8	8	4	0
1642886839	103557.957	1067	3.51522288	0.29	0.00325842697	111.710735	0.13	0.00146067416	2.21272943	112.374559	112.374549	111.046921	111.046912	112.374554	111.046916	0.88	50	0.46	50	0.72	50	0.56	50	6	12	0	8	0
1642886928	103646.684	1068	3.5152198	-0.01	-0.000112359551	111.710735	-0.21	-0.00235955056	2.21273258	112.37456	112.37455	111.04692	111.046911	112.374555	111.046915	0.62	50	0.84	50	0.84	50	0.64	50	11	13	2	5	0
1642887016	103735.304	1069	3.51522478	0.15	0.00170454545	111.710734	0.37	0.00420454545	2.21272703	112.374557	112.374548	111.046921	111.046912	112.374553	111.046916	0.76	50	0.24	50	0.44	50	0.66	50	10	14	0	6	0
1642887105	103823.909	1070	3.515216	-0.09	-0.00101123596	111.710735	-0.67	-0.00752808989	2.21273708	112.374561	112.374551	111.046918	111.046909	112.374556	111.046914	0.18	50	0.94	50	0.78	50	0.2	50	10	15	0	5	0
1642887194	103912.54	1071	3.5152319	0.448163265	0.00503554231	111.710733	-0.0118367347	-0.000132997019	2.21273725	112.374559	112.374549	111.046916	111.046907	112.374554	111.046911	0.816326531	49	0.38	50	0.82	50	0.36	50	12	14	0	6	0
1642887282	104001.216	1072	3.51523218	-0.28	-0.00318181818	111.710734	-0.14	-0.00159090909	2.21273935	112.374561	112.374551	111.046917	111.046907	112.374556	111.046912	0.5	50	0.92	50	0.66	50	0.8	50	10	15	0	5	0
1642887371	104089.874	1073	3.5152355	-0.02	-0.000224719101	111.710734	0.72	0.00808988764	2.21272855	112.374557	112.374548	111.04692	111.046911	112.374553	111.046916	0.94	50	0.24	50	0.22	50	0.96	50	4	9	0	11	0
1642887460	104178.572	1074	3.51521842	-0.63	-0.00707865169	111.710737	0.07	0.000786516854	2.2127275	112.37456	112.374551	111.046924	111.046914	112.374556	111.046919	0.34	50	0.9	50	0.2	50	0.9	50	8	16	0	4	0
1642887548	104267.264	1075	3.51521676	0.604489796	0.00686920223	111.710734	0.215510204	0.00244897959	2.21272427	112.374556	112.374547	111.046922	111.046912	112.374552	111.046917	0.96	50	0.14	50	0.94	50	0.551020408	49	14	16	0	4	0
1642887637	104355.938	1076	3.51521165	-0.1	-0.00112359551	111.710735	-0.34	-0.00382022472	2.21272937	112.374558	112.374549	111.046921	111.046911	112.374554	111.046916	0.34	50	0.78	50	0.68	50	0.44	50	13	17	0	3	0
1642887726	104444.608	1077	3.51521971	-0.426734694	-0.00479477184	111.710737	0.193265306	0.00217152029	2.21272647	112.37456	112.37455	111.046924	111.046914	112.374555	111.046919	0.44	50	0.673469388	49	0.3	50	0.92	50	11	15	1	3	1
1642887814	104533.249	1078	3.51521513	0.4	0.00454545455	111.710735	-0.16	-0.00181818182	2.21272887	112.374558	112.374549	111.046921	111.046911	112.374554	111.046916	0.58	50	0.34	50	0.96	50	0.4	50	9	14	0	6	0
1642887903	104621.828	1079	3.51521892	-0.164897959	-0.00185278606	111.710736	0.0751020408	0.000843843155	2.21272775	112.374559	112.374549	111.046922	111.046913	112.374554	111.046917	0.510204082	49	0.6	50	0.58	50	0.82	50	9	15	0	5	0
1642887991	104710.393	1080	3.51521714	0.15	0.00168539326	111.710735	-0.57	-0.00640449438	2.2127363	112.374561	112.374551	111.046919	111.046909	112.374556	111.046914	0.48	50	0.9	50	0.88	50	0.16	50	9	15	0	5	0
1642888080	104799.058	1081	3.51523066	0.120816327	0.0013729128	111.710734	0.472244898	0.00536641929	2.21272921	112.374558	112.374548	111.04692	111.046911	112.374553	111.046916	0.94	50	0.346938776	49	0.428571429	49	0.78	50	7	10	0	10	0
1642888169	104887.651	1082	3.51521946	-0.26	-0.00292134831	111.710736	-0.14	-0.00157303371	2.21273131	112.37456	112.37455	111.046921	111.046912	112.374555	111.046916	0.52	50	0.92	50	0.5	50	0.62	50	11	16	0	4	0
1642888257	104976.354	1083	3.51522278	0.367142857	0.00417207792	111.710734	0.132857143	0.00150974026	2.21272932	112.374557	112.374548	111.04692	111.04691	112.374553	111.046915	0.9	50	0.4	50	0.714285714	49	0.48	50	8	16	0	4	0
1642888347	105065.997	1084	3.51521963	-0.375510204	-0.00421921578	111.710736	0.144489796	0.00162348085	2.21272715	112.374559	112.374549	111.046922	111.046913	112.374554	111.046918	0.32	50	0.551020408	49	0.26	50	0.78	50	7	14	0	6	0
1642888436	105154.623	1085	3.5152162	-0.158367347	-0.00175963719	111.710736	0.398367347	0.00442630385	2.21272118	112.374558	112.374548	111.046925	111.046915	112.374553	111.04692	0.68	50	0.44	50	0.163265306	49	0.72	50	8	13	1	6	0
1642888524	105243.271	1086	3.51520675	0.33	0.00375	111.710735	-0.55	-0.00625	2.21272943	112.374558	112.374549	111.046921	111.046911	112.374554	111.046916	0.58	50	0.8	50	0.92	50	0.04	50	14	19	0	1	0
1642888613	105331.81	1087	3.5152198	0.0052991453	5.95409584e-05	111.710735	0.285299145	0.00320560837	2.21272515	112.374557	112.374548	111.046922	111.046913	112.374552	111.046917	0.846153846	39	0.555555556	9	0.64	50	0.92	50	5	14	0	6	0
1642888702	105420.427	1088	3.51521303	-0.44	-0.00494382022	111.710737	-0.24	-0.00269662921	2.21272875	112.37456	112.374551	111.046923	111.046914	112.374556	111.046918	0.26	50	0.94	50	0.46	50	0.66	50	3	12	1	7	0
1642888790	105509.027	1089	3.51521872	0.62	0.00704545455	111.710734	0.08	0.000909090909	2.21272755	112.374557	112.374547	111.04692	111.046911	112.374552	111.046916	0.96	50	0.26	50	0.84	50	0.3	50	4	13	0	7	0
1642888879	105597.773	1090	3.51521683	-0.3	-0.00337078652	111.710735	-0.38	-0.00426966292	2.21273325	112.37456	112.374551	111.04692	111.046911	112.374555	111.046915	0.26	50	0.94	50	0.6	50	0.52	50	8	14	0	6	0
1642888968	105686.563	1091	3.51522584	-0.04	-0.000454545455	111.710736	0.28	0.00318181818	2.21272905	112.374559	112.37455	111.046922	111.046912	112.374554	111.046917	0.62	50	0.38	50	0.34	50	0.66	50	9	13	0	7	0
1642889056	105775.247	1092	3.5152192	0.1725	0.00193820225	111.710735	0.0125	0.000140449438	2.21272886	112.374558	112.374549	111.046921	111.046911	112.374553	111.046916	0.625	8	0.44	50	0.6	50	0.44	50	0	0	20	0	0
1642889145	105863.924	1093	3.5152189	-0.01	-0.000112359551	111.710735	0.17	0.00191011236	2.21272631	112.374557	112.374548	111.046922	111.046912	112.374553	111.046917	0.64	50	0.48	50	0.66	50	0.84	50	15	18	0	2	0
1642889234	105952.641	1094	3.51521487	-0.175102041	-0.00196743866	111.710736	-0.444897959	-0.00499885347	2.21273298	112.37456	112.374551	111.046921	111.046911	112.374556	111.046916	0.16	50	0.78	50	0.78	50	0.510204082	49	9	14	0	6	0
1642889333	106051.972	1095	3.51522542	0	0	111.710736	0	0	2.21273298	112.37456	112.374551	111.046921	111.046911	112.374556	111.046916	-1	0	0	1	0.787878788	33	-1	0	9	15	0	5	0
1642889422	106140.707	1096	3.51522542	0.3	0.003	111.710734	0.38	0.0038	2.21272728	112.374557	112.374548	111.046921	111.046911	112.374552	111.046916	0.86	50	0.18	50	0.68	50	0.76	50	12	16	0	4	0
1642889510	106229.364	1097	3.51521641	-0.16	-0.00181818182	111.710735	0	0	2.21272728	112.374558	112.374548	111.046922	111.046912	112.374553	111.046917	0.4	50	0.56	50	0.56	50	0.72	50	6	13	0	7	0
1642889599	106318.083	1098	3.51521641	-0.13	-0.00146067416	111.710736	-0.07	-0.000786516854	2.21272833	112.374559	112.374549	111.046922	111.046912	112.374554	111.046917	0.62	50	0.82	50	0.64	50	0.7	50	13	17	1	2	0
1642889688	106406.675	1099	3.51521807	0.4	0.00449438202	111.710734	0.2	0.00224719101	2.21272533	112.374556	112.374546	111.046921	111.046911	112.374551	111.046916	0.92	50	0.32	50	0.72	50	0.52	50	5	14	0	6	0
1642889776	106495.236	1100	3.51521333	-0.24	-0.00272727273	111.710735	-0.04	-0.000454545455	2.21272593	112.374557	112.374548	111.046922	111.046912	112.374553	111.046917	0.64	50	0.92	50	0.52	50	0.72	50	7	11	0	8	1
1642889865	106583.936	1101	3.51521427	0.24	0.00269662921	111.710734	0.12	0.00134831461	2.21272413	112.374556	112.374546	111.046921	111.046912	112.374551	111.046916	0.62	50	0.26	50	0.54	50	0.42	50	3	10	0	10	0
1642889955	106673.463	1102	3.51521143	-0.12	-0.00133333333	111.710734	0.36	0.004	2.21271873	112.374555	112.374545	111.046923	111.046914	112.37455	111.046919	0.7	50	0.46	50	0.4	50	0.88	50	7	11	0	9	0
1642890043	106762.081	1103	3.51520289	0.55	0.00625	111.710731	-0.19	-0.00215909091	2.21272158	112.374553	112.374543	111.04692	111.04691	112.374548	111.046915	0.92	50	0.56	50	0.94	50	0.2	50	8	17	0	3	0
1642890132	106850.763	1104	3.51520739	0.117346939	0.00131850493	111.710731	-0.157346939	-0.00176794313	2.21272394	112.374553	112.374543	111.046918	111.046909	112.374548	111.046914	0.52	50	0.56	50	0.734693878	49	0.46	50	9	13	1	6	0
1642890221	106939.495	1105	3.51521113	-0.49	-0.00556818182	111.710733	0.23	0.00261363636	2.21272049	112.374554	112.374545	111.046922	111.046912	112.374549	111.046917	0.54	50	0.8	50	0.26	50	0.98	50	3	9	0	11	0
1642890309	107028.105	1106	3.51520567	-0.58	-0.00651685393	111.710736	-0.02	-0.000224719101	2.21272079	112.374557	112.374548	111.046925	111.046915	112.374552	111.04692	0.18	50	0.78	50	0.36	50	0.92	50	5	11	0	9	0
1642890398	107116.758	1107	3.51520615	0.48	0.00539325843	111.710734	0.18	0.00202247191	2.21271809	112.374554	112.374545	111.046923	111.046914	112.374549	111.046918	0.88	50	0.22	50	0.76	50	0.46	50	11	14	1	5	0
1642890486	107205.397	1108	3.51520188	-0.0087755102	-9.97217069e-05	111.710734	-0.182653061	-0.00207560297	2.21272083	112.374555	112.374545	111.046922	111.046913	112.37455	111.046918	0.38	50	0.571428571	49	0.693877551	49	0.52	50	8	13	1	6	0
1642890575	107293.995	1109	3.51520621	-0.00166666667	-1.87265918e-05	111.710734	0.441666667	0.00496254682	2.21271421	112.374553	112.374543	111.046924	111.046915	112.374548	111.04692	0.92	50	0.48	50	0.416666667	48	0.86	50	7	15	0	5	0
1642890664	107382.643	1110	3.51519573	-0.2	-0.00224719101	111.710735	-0.12	-0.00134831461	2.21271601	112.374554	112.374545	111.046925	111.046915	112.37455	111.04692	0.54	50	0.86	50	0.44	50	0.52	50	7	16	0	4	0
1642890752	107471.243	1111	3.51519858	0.41	0.00465909091	111.710733	0.29	0.00329545455	2.21271166	112.374551	112.374542	111.046924	111.046915	112.374546	111.046919	0.84	50	0.14	50	0.66	50	0.54	50	10	15	0	5	0
1642890841	107559.996	1112	3.5151917	-0.3	-0.00337078652	111.710734	-0.1	-0.00112359551	2.21271316	112.374553	112.374544	111.046925	111.046916	112.374548	111.04692	0.4	50	0.8	50	0.4	50	0.6	50	8	13	0	7	0
1642890930	107648.675	1113	3.51519407	0.158163265	0.00177711534	111.710734	-0.0981632653	-0.00110295804	2.21271463	112.374553	112.374543	111.046924	111.046914	112.374548	111.046919	0.5	50	0.44	50	0.816326531	49	0.56	50	12	19	0	1	0
1642891018	107737.318	1114	3.5151964	0.0365306122	0.000415120594	111.710733	-0.123469388	-0.00140306122	2.21271648	112.374553	112.374544	111.046923	111.046914	112.374548	111.046918	0.653061224	49	0.74	50	0.62	50	0.46	50	13	17	0	3	0
1642891107	107825.941	1115	3.51519933	0.15	0.00168539326	111.710733	0.31	0.00348314607	2.21271183	112.374551	112.374541	111.046924	111.046914	112.374546	111.046919	0.78	50	0.32	50	0.5	50	0.66	50	10	14	0	6	0
1642891196	107914.555	1116	3.51519197	-0.188571429	-0.0021187801	111.710734	-0.648571429	-0.00728731942	2.21272156	112.374555	112.374545	111.046922	111.046912	112.37455	111.046917	0.142857143	49	0.98	50	0.82	50	0.36	50	9	16	0	4	0
1642891284	108003.192	1117	3.51520736	0.02	0.000227272727	111.710733	0.06	0.000681818182	2.21272066	112.374554	112.374545	111.046922	111.046913	112.37455	111.046917	0.7	50	0.62	50	0.62	50	0.66	50	8	13	0	7	0
1642891375	108093.893	1118	3.51520594	-0.19	-0.00211111111	111.710734	-0.19	-0.00211111111	2.21272351	112.374556	112.374547	111.046922	111.046913	112.374551	111.046917	0.42	50	0.8	50	0.64	50	0.64	50	8	16	1	3	0
1642891464	108182.493	1119	3.51521044	0.00775510204	8.61678005e-05	111.710734	0.627755102	0.00697505669	2.21271409	112.374553	112.374544	111.046925	111.046915	112.374549	111.04692	0.86	50	0.224489796	49	0.24	50	0.86	50	8	13	1	6	0
1642891552	108271.091	1120	3.51519555	-0.396734694	-0.00450834879	111.710736	-0.0767346939	-0.000871985158	2.21271525	112.374556	112.374546	111.046927	111.046917	112.374551	111.046922	0.326530612	49	0.8	50	0.36	50	0.68	50	13	16	0	4	0
1642891641	108359.63	1121	3.51519737	0.67	0.00752808989	111.710733	-0.05	-0.000561797753	2.212716	112.374553	112.374543	111.046923	111.046913	112.374548	111.046918	0.94	50	0.32	50	0.96	50	0.24	50	9	13	1	6	0
1642891729	108448.35	1122	3.51519856	-0.01	-0.000113636364	111.710733	0.11	0.00125	2.21271435	112.374552	112.374543	111.046924	111.046914	112.374547	111.046919	0.72	50	0.62	50	0.56	50	0.68	50	7	13	0	7	0
1642891818	108537.023	1123	3.51519595	-0.477755102	-0.00536803485	111.710735	-0.177755102	-0.00199724834	2.21271701	112.374555	112.374546	111.046925	111.046916	112.374551	111.04692	0.12	50	0.775510204	49	0.46	50	0.76	50	5	7	6	7	0
1642891907	108625.637	1124	3.51520017	0.43	0.00483146067	111.710733	-0.01	-0.000112359551	2.21271716	112.374553	112.374544	111.046923	111.046913	112.374548	111.046918	0.74	50	0.32	50	0.78	50	0.34	50	5	11	0	9	0
1642891995	108714.33	1125	3.5152004	0.06	0.000681818182	111.710733	0.36	0.00409090909	2.21271176	112.374551	112.374542	111.046924	111.046915	112.374547	111.046919	0.92	50	0.5	50	0.48	50	0.78	50	9	17	0	3	0
1642892084	108802.892	1126	3.51519186	-0.33	-0.00370786517	111.710735	-0.49	-0.00550561798	2.21271911	112.374555	112.374546	111.046924	111.046914	112.37455	111.046919	0.18	50	1	50	0.76	50	0.6	50	4	9	1	10	0
1642892173	108891.454	1127	3.51520349	0.273846154	0.00307692308	111.710733	0.0461538462	0.000518582541	2.21271842	112.374554	112.374544	111.046923	111.046913	112.374549	111.046918	0.8	50	0.48	50	0.807692308	26	0.58	50	9	15	0	5	0
1642892261	108980.109	1128	3.51520239	-0.51	-0.00579545455	111.710736	-0.21	-0.00238636364	2.21272157	112.374557	112.374548	111.046924	111.046915	112.374552	111.046919	0.26	50	0.98	50	0.54	50	0.84	50	3	13	1	6	0
1642892350	109068.733	1129	3.51520737	0.14875	0.00167134831	111.710735	0.55125	0.00619382022	2.2127133	112.374554	112.374544	111.046926	111.046916	112.374549	111.046921	0.96	50	0.26	50	0.4375	48	0.84	50	12	15	0	5	0
1642892438	109157.355	1130	3.5151943	-0.112244898	-0.0012755102	111.710736	-0.18	-0.00204545455	2.212716	112.374555	112.374546	111.046926	111.046916	112.37455	111.046921	0.387755102	49	0.68	50	0.68	50	0.612244898	49	12	16	0	4	0
1642892527	109246.121	1131	3.51519857	0.51	0.00573033708	111.710733	0.11	0.00123595506	2.21271435	112.374552	112.374543	111.046924	111.046914	112.374547	111.046919	0.82	50	0.2	50	0.94	50	0.54	50	7	14	0	6	0
1642892616	109334.852	1132	3.51519596	-0.36	-0.00404494382	111.710735	-0.22	-0.00247191011	2.21271765	112.374555	112.374545	111.046924	111.046915	112.37455	111.04692	0.24	50	0.82	50	0.56	50	0.7	50	9	16	0	4	0
1642892705	109423.537	1133	3.51520118	0.32	0.00359550562	111.710733	0.1	0.00112359551	2.21271615	112.374553	112.374543	111.046923	111.046914	112.374548	111.046918	0.88	50	0.46	50	0.68	50	0.46	50	10	19	0	1	0
1642892793	109512.278	1134	3.5151988	-0.386530612	-0.00439239332	111.710735	0.146530612	0.00166512059	2.21271395	112.374554	112.374545	111.046926	111.046916	112.374549	111.046921	0.6	50	0.84	50	0.346938776	49	0.88	50	10	15	1	4	0
1642892882	109600.964	1135	3.51519533	0.616734694	0.0069296033	111.710732	-0.263265306	-0.00295803715	2.2127179	112.374552	112.374543	111.046922	111.046912	112.374548	111.046917	0.673469388	49	0.32	50	0.96	50	0.08	50	6	17	0	3	0
1642892971	109689.675	1136	3.51520157	0.33	0.00370786517	111.71073	-0.35	-0.00393258427	2.21272315	112.374552	112.374543	111.046918	111.046909	112.374547	111.046914	0.6	50	0.62	50	0.88	50	0.2	50	7	14	0	6	0
1642893059	109778.395	1137	3.51520988	-0.11	-0.00125	111.710731	0.47	0.00534090909	2.2127161	112.374551	112.374541	111.046921	111.046911	112.374546	111.046916	0.86	50	0.5	50	0.42	50	1	50	0	6	0	14	0
1642893148	109867.215	1138	3.51519873	-0.69	-0.00775280899	111.710734	0.11	0.00123595506	2.21271445	112.374554	112.374544	111.046925	111.046915	112.374549	111.04692	0.24	50	0.82	50	0.14	50	0.94	50	9	14	0	6	0
1642893237	109955.911	1139	3.51519612	-0.02	-0.000224719101	111.710735	0.62	0.00696629213	2.21270515	112.374551	112.374541	111.046928	111.046918	112.374546	111.046923	0.76	50	0.16	50	0.26	50	0.9	50	11	16	0	4	0
1642893326	110044.593	1140	3.51518141	0	0	111.710735	-0.74	-0.00831460674	2.21271625	112.374554	112.374545	111.046924	111.046915	112.374549	111.04692	0.26	50	1	50	0.98	50	0.24	50	12	18	0	2	0
1642893414	110133.319	1141	3.51519896	0.16	0.00181818182	111.710734	-0.26	-0.00295454545	2.21272015	112.374555	112.374545	111.046923	111.046913	112.37455	111.046918	0.44	50	0.54	50	0.76	50	0.34	50	14	19	0	1	0
1642893503	110221.965	1142	3.51520513	-0.13	-0.00146067416	111.710734	-0.45	-0.00505617978	2.2127269	112.374557	112.374548	111.046921	111.046912	112.374553	111.046916	0.32	50	0.9	50	0.8	50	0.48	50	6	15	1	4	0
1642893592	110310.751	1143	3.51521581	0.51	0.00573033708	111.710732	0.15	0.00168539326	2.21272465	112.374554	112.374545	111.046919	111.04691	112.374549	111.046915	0.84	50	0.18	50	0.78	50	0.42	50	5	10	0	10	0
1642893681	110399.445	1144	3.51521225	-0.44	-0.005	111.710734	0.36	0.00409090909	2.21271925	112.374555	112.374545	111.046923	111.046914	112.37455	111.046918	0.54	50	0.62	50	0.16	50	0.96	50	8	15	1	4	0
1642893769	110488.142	1145	3.51520371	0.21	0.00235955056	111.710733	0.43	0.00483146067	2.2127128	112.374552	112.374542	111.046924	111.046914	112.374547	111.046919	0.94	50	0.3	50	0.48	50	0.7	50	2	11	2	7	0
1642893858	110576.849	1146	3.51519351	-0.829183673	-0.00931667049	111.710737	0.01	0.000112359551	2.21271265	112.374556	112.374546	111.046928	111.046919	112.374551	111.046923	0.14	50	0.959183673	49	0.12	50	0.959183673	49	10	14	0	6	0
1642893947	110665.539	1147	3.51519327	0.75	0.00842696629	111.710733	0.01	0.000112359551	2.2127125	112.374552	112.374542	111.046924	111.046915	112.374547	111.04692	0.9	50	0.14	50	0.9	50	0.16	50	6	15	0	5	0
1642894035	110754.204	1148	3.51519303	0.03	0.000340909091	111.710733	-0.49	-0.00556818182	2.21271985	112.374554	112.374544	111.046922	111.046913	112.374549	111.046917	0.5	50	0.96	50	0.84	50	0.32	50	14	16	1	3	0
1642894124	110842.845	1149	3.51520466	-0.0311111111	-0.000349563046	111.710733	0.688888889	0.00774032459	2.21270952	112.374551	112.374542	111.046925	111.046916	112.374546	111.046921	0.88	50	0.222222222	45	0.22	50	0.94	50	8	15	0	5	0
1642894213	110931.463	1150	3.51518832	-0.484897959	-0.00544829168	111.710736	-0.275102041	-0.00309103417	2.21271365	112.374555	112.374545	111.046927	111.046917	112.37455	111.046922	0.18	50	0.94	50	0.28	50	0.489795918	49	5	8	0	12	0
1642894301	111020.111	1151	3.51519484	0.62	0.00704545455	111.710733	-5.55111512e-17	-6.30808537e-19	2.21271365	112.374552	112.374542	111.046923	111.046914	112.374547	111.046919	0.98	50	0.36	50	0.98	50	0.36	50	6	15	4	1	0
1642894402	111120.435	1152	3.51519484	0	0	111.710733	0	0	2.21271365	112.374552	112.374542	111.046923	111.046914	112.374547	111.046919	0.3	50	0.962962963	27	-1	0	0	2	6	14	0	6	0
1642894490	111209.038	1153	3.51519484	-0.125510204	-0.00125510204	111.710733	-0.265510204	-0.00265510204	2.21271763	112.374553	112.374544	111.046923	111.046913	112.374549	111.046918	0.448979592	49	0.84	50	0.76	50	0.62	50	7	14	1	5	0
1642894579	111297.72	1154	3.51520114	-0.12	-0.00134831461	111.710734	-0.2	-0.00224719101	2.21272063	112.374555	112.374545	111.046923	111.046913	112.37455	111.046918	0.42	50	0.74	50	0.66	50	0.58	50	12	18	0	2	0
1642894667	111386.402	1155	3.51520588	0.15	0.00170454545	111.710733	0.53	0.00602272727	2.21271268	112.374552	112.374542	111.046924	111.046915	112.374547	111.046919	0.88	50	0.2	50	0.46	50	0.84	50	11	15	0	5	0
1642894757	111476.068	1156	3.51519331	0.14	0.00155555556	111.710733	-0.08	-0.000888888889	2.21271388	112.374551	112.374542	111.046923	111.046914	112.374547	111.046918	0.8	50	0.74	50	0.6	50	0.38	50	10	17	0	3	0
1642894846	111564.643	1157	3.51519521	-0.183673469	-0.00206374685	111.710733	-0.0363265306	-0.000408163265	2.21271442	112.374553	112.374543	111.046924	111.046914	112.374548	111.046919	0.46	50	0.68	50	0.632653061	49	0.78	50	4	16	0	4	0
1642894934	111653.262	1158	3.51519607	-8.32667268e-17	-9.46212805e-19	111.710733	-0.3	-0.00340909091	2.21271892	112.374554	112.374544	111.046923	111.046913	112.374549	111.046918	0.58	50	0.88	50	0.76	50	0.46	50	14	17	0	3	0
1642895023	111741.802	1159	3.51520319	-0.08	-0.000898876404	111.710734	0.38	0.00426966292	2.21271322	112.374553	112.374543	111.046925	111.046915	112.374548	111.04692	0.66	50	0.36	50	0.46	50	0.92	50	11	14	1	5	0
1642895112	111830.453	1160	3.51519417	0.15	0.00168539326	111.710733	-0.39	-0.00438202247	2.21271907	112.374554	112.374544	111.046922	111.046913	112.374549	111.046917	0.52	50	0.76	50	0.84	50	0.3	50	10	13	0	7	0
1642895200	111919.065	1161	3.51520343	-0.01	-0.000113636364	111.710733	0.31	0.00352272727	2.21271442	112.374552	112.374543	111.046924	111.046914	112.374547	111.046919	0.54	50	0.24	50	0.44	50	0.76	50	8	18	0	2	0
1642895289	112007.642	1162	3.51519607	-0.118864241	-0.00133555327	111.710734	-0.110700976	-0.00124383119	2.21271608	112.374553	112.374544	111.046924	111.046914	112.374549	111.046919	0.64	50	0.869565217	46	0.591836735	49	0.6	50	15	19	0	1	0
1642895377	112096.215	1163	3.5151987	0.12	0.00136363636	111.710733	0.1	0.00113636364	2.21271458	112.374552	112.374543	111.046924	111.046914	112.374548	111.046919	0.68	50	0.46	50	0.76	50	0.74	50	14	16	0	4	0
1642895466	112184.9	1164	3.51519633	0.0444897959	0.000499885347	111.710733	-0.135510204	-0.00152258656	2.21271662	112.374553	112.374543	111.046923	111.046913	112.374548	111.046918	0.46	50	0.551020408	49	0.88	50	0.7	50	10	16	0	4	0
1642895555	112273.458	1165	3.51519954	-0.02	-0.000224719101	111.710733	0.5	0.00561797753	2.21270912	112.374551	112.374541	111.046925	111.046916	112.374546	111.04692	0.86	50	0.38	50	0.38	50	0.9	50	13	17	0	3	0
1642895643	112362.107	1166	3.51518768	0.07	0.000795454545	111.710733	-0.19	-0.00215909091	2.21271197	112.374551	112.374542	111.046924	111.046914	112.374546	111.046919	0.38	50	0.5	50	0.56	50	0.3	50	12	18	0	2	0
1642895732	112450.73	1167	3.51519219	0.25	0.00280898876	111.710731	0.13	0.00146067416	2.21271002	112.374549	112.37454	111.046923	111.046914	112.374544	111.046918	0.66	50	0.28	50	0.82	50	0.7	50	5	15	0	5	0
1642895821	112540.318	1168	3.5151891	-0.65	-0.00730337079	111.710735	-0.03	-0.000337078652	2.21271047	112.374553	112.374543	111.046926	111.046917	112.374548	111.046922	0.28	50	0.96	50	0.22	50	0.84	50	11	16	1	3	0
1642895910	112629.079	1169	3.51518981	0.28	0.00314606742	111.710733	-0.04	-0.000449438202	2.21271107	112.374551	112.374542	111.046925	111.046915	112.374547	111.04692	0.72	50	0.48	50	0.78	50	0.46	50	6	16	0	4	0
1642895999	112717.687	1170	3.51519076	-0.41	-0.00460674157	111.710735	0.19	0.00213483146	2.21270822	112.374553	112.374543	111.046928	111.046918	112.374548	111.046923	0.52	50	0.74	50	0.22	50	0.82	50	16	19	0	1	0
1642896087	112806.359	1171	3.51518626	0.3	0.00340909091	111.710734	-0.18	-0.00204545455	2.21271092	112.374552	112.374542	111.046925	111.046916	112.374547	111.046921	0.7	50	0.58	50	0.94	50	0.46	50	3	14	1	5	0
1642896176	112895.009	1172	3.51519053	-0.5	-0.00561797753	111.710736	0.12	0.00134831461	2.21270912	112.374554	112.374544	111.046928	111.046919	112.374549	111.046924	0.44	50	0.82	50	0.3	50	0.92	50	10	13	0	7	0
1642896265	112983.638	1173	3.51518768	0.72	0.00808988764	111.710733	-0.16	-0.00179775281	2.21271152	112.374551	112.374541	111.046924	111.046915	112.374546	111.046919	0.88	50	0.32	50	1	50	0.12	50	6	14	0	6	0
1642896353	113072.244	1174	3.51519147	-0.39	-0.00443181818	111.710735	-0.47	-0.00534090909	2.21271857	112.374555	112.374546	111.046924	111.046914	112.37455	111.046919	0.1	50	0.96	50	0.66	50	0.58	50	12	17	1	2	0
1642896442	113160.859	1175	3.51520262	0.29	0.00325842697	111.710733	0.57	0.00640449438	2.21271002	112.374551	112.374541	111.046925	111.046915	112.374546	111.04692	0.94	50	0.08	50	0.48	50	0.76	50	5	16	0	4	0
1642896531	113249.525	1176	3.5151891	-0.156521739	-0.00175867123	111.710734	-0.536521739	-0.00602833415	2.21271806	112.374554	112.374545	111.046923	111.046914	112.374549	111.046919	0.22	50	0.913043478	46	0.82	50	0.44	50	12	16	1	3	0
1642896619	113338.08	1177	3.51520183	0.00571428571	6.49350649e-05	111.710734	0.365714286	0.00415584416	2.21271258	112.374553	112.374543	111.046925	111.046915	112.374548	111.04692	0.8	50	0.428571429	49	0.46	50	0.82	50	5	17	0	3	0
1642896708	113426.697	1178	3.51519315	0.09	0.00101123596	111.710734	-0.49	-0.00550561798	2.21271993	112.374554	112.374545	111.046922	111.046913	112.37455	111.046918	0.46	50	0.86	50	0.88	50	0.3	50	12	19	0	1	0
1642896796	113515.313	1179	3.51520478	-0.49	-0.00556818182	111.710736	-0.15	-0.00170454545	2.21272218	112.374557	112.374548	111.046924	111.046915	112.374553	111.046919	0.26	50	0.9	50	0.4	50	0.74	50	15	18	0	2	0
1642896885	113603.893	1180	3.51520834	0.466122449	0.00523733089	111.710734	-0.213877551	-0.00240311855	2.21272539	112.374556	112.374547	111.046921	111.046911	112.374551	111.046916	0.612244898	49	0.36	50	0.9	50	0.22	50	6	12	0	8	0
1642896974	113692.636	1181	3.51521341	0.35	0.00393258427	111.710732	0.37	0.00415730337	2.21271984	112.374553	112.374543	111.046921	111.046911	112.374548	111.046916	0.96	50	0.24	50	0.7	50	0.72	50	7	13	0	7	0
1642897062	113781.311	1182	3.51520463	-0.2	-0.00227272727	111.710733	-0.64	-0.00727272727	2.21272944	112.374556	112.374547	111.046919	111.046909	112.374552	111.046914	0.16	50	1	49	0.84	50	0.4	50	12	17	0	3	0
1642897151	113870.043	1183	3.51521981	-0.476122449	-0.00534969044	111.710735	0.303877551	0.00341435451	2.21272488	112.374558	112.374548	111.046923	111.046913	112.374553	111.046918	0.387755102	49	0.56	50	0.18	50	0.96	50	10	17	0	3	0
1642897240	113958.691	1184	3.51521261	0.377959184	0.0042467324	111.710733	-0.0420408163	-0.000472368723	2.21272551	112.374556	112.374546	111.046921	111.046911	112.374551	111.046916	0.795918367	49	0.46	50	0.84	50	0.42	50	7	14	3	3	0
1642897328	114047.337	1185	3.5152136	-0.00673469388	-7.65306122e-05	111.710733	-0.0932653061	-0.00105983302	2.21272691	112.374556	112.374547	111.04692	111.046911	112.374552	111.046915	0.56	50	0.66	50	0.76	50	0.673469388	49	5	14	0	6	0
1642897417	114135.942	1186	3.51521582	0.07	0.000786516854	111.710733	-0.29	-0.00325842697	2.21273126	112.374557	112.374548	111.046918	111.046909	112.374552	111.046914	0.46	50	0.68	50	0.76	50	0.4	50	10	15	0	5	0
1642897506	114224.601	1187	3.51522269	0.0148979592	0.0001673928	111.710733	-0.0651020408	-0.000731483605	2.21273223	112.374557	112.374548	111.046918	111.046909	112.374553	111.046913	0.46	50	0.510204082	49	0.6	50	0.52	50	7	11	1	8	0
1642897594	114313.187	1188	3.51522424	-0.1	-0.00113636364	111.710734	-0.22	-0.0025	2.21273553	112.374559	112.374549	111.046918	111.046908	112.374554	111.046913	0.42	50	0.74	50	0.66	50	0.54	50	10	19	0	1	0
1642897683	114401.758	1189	3.51522946	0.175306122	0.00196973171	111.710733	0.275306122	0.00309332722	2.2127314	112.374557	112.374547	111.046918	111.046908	112.374552	111.046913	0.92	50	0.469387755	49	0.6	50	0.7	50	8	10	0	9	1
1642897772	114490.484	1190	3.51522293	-0.525102041	-0.00596706865	111.710735	-0.214897959	-0.00244202226	2.21273463	112.37456	112.374551	111.04692	111.04691	112.374556	111.046915	0.18	50	0.92	50	0.489795918	49	0.8	50	11	15	0	5	0
1642897860	114579.065	1191	3.51522802	0.26	0.00292134831	111.710734	0.04	0.000449438202	2.21273403	112.374559	112.374549	111.046919	111.046909	112.374554	111.046914	0.78	50	0.48	50	0.88	50	0.66	50	8	17	0	3	0
1642897949	114667.653	1192	3.51522708	0.227142857	0.00255216693	111.710733	-0.187142857	-0.00210272873	2.21273684	112.374559	112.374549	111.046917	111.046907	112.374554	111.046912	0.8	50	0.76	50	0.7	50	0.285714286	49	8	15	0	5	0
1642898037	114756.274	1193	3.51523152	0.02	0.000227272727	111.710733	0.36	0.00409090909	2.21273144	112.374557	112.374547	111.046918	111.046909	112.374552	111.046913	0.94	50	0.56	50	0.48	50	0.82	50	7	15	1	4	0
1642898126	114844.885	1194	3.51522298	-0.16	-0.00179775281	111.710734	-0.04	-0.000449438202	2.21273204	112.374558	112.374548	111.046919	111.046909	112.374553	111.046914	0.52	50	0.72	50	0.5	50	0.62	50	9	13	1	6	0
1642898215	114933.548	1195	3.51522392	-0.0665306122	-0.000747534969	111.710734	0.366530612	0.00411832149	2.21272654	112.374557	112.374547	111.046921	111.046911	112.374552	111.046916	0.8	50	0.5	50	0.346938776	49	0.78	50	9	16	0	4	0
1642898303	115022.126	1196	3.51521523	-0.02	-0.000227272727	111.710734	-0.38	-0.00431818182	2.21273224	112.374558	112.374549	111.046919	111.04691	112.374554	111.046914	0.38	50	0.78	50	0.72	50	0.36	50	8	13	0	7	0
1642898392	115110.674	1197	3.51522424	-0.0920408163	-0.00103416648	111.710734	0.707959184	0.00795459757	2.21272162	112.374556	112.374546	111.046923	111.046913	112.374551	111.046918	0.82	50	0.204081633	49	0.2	50	1	50	13	18	0	2	0
1642898480	115199.218	1198	3.51520745	-0.03	-0.000340909091	111.710735	-0.45	-0.00511363636	2.21272837	112.374558	112.374548	111.046921	111.046911	112.374553	111.046916	0.44	50	0.92	50	0.94	50	0.52	50	16	18	0	2	0
1642898569	115287.828	1199	3.51521812	-0.03	-0.000337078652	111.710735	-0.03	-0.000337078652	2.21272882	112.374558	112.374549	111.046921	111.046911	112.374553	111.046916	0.68	50	0.74	50	0.7	50	0.7	50	8	15	0	5	0
1642898658	115376.441	1200	3.51521884	0.25	0.00280898876	111.710733	-0.05	-0.000561797753	2.21272957	112.374557	112.374548	111.046919	111.04691	112.374552	111.046915	0.58	50	0.38	50	0.84	50	0.54	50	8	12	0	8	0
1642898746	115465	1201	3.51522002	-0.0475510204	-0.000540352505	111.710734	0.52755102	0.00599489796	2.21272165	112.374555	112.374545	111.046922	111.046912	112.37455	111.046917	0.8	50	0.32	50	0.244897959	49	0.82	50	11	17	0	3	0
1642898835	115553.58	1202	3.51520751	-0.13	-0.00146067416	111.710734	-0.31	-0.00348314607	2.2127263	112.374557	112.374547	111.046921	111.046912	112.374552	111.046916	0.44	50	0.88	50	0.6	50	0.42	50	7	14	0	6	0
1642898923	115642.254	1203	3.51521486	0.65	0.00738636364	111.710731	0.05	0.000568181818	2.21272555	112.374554	112.374544	111.046918	111.046909	112.374549	111.046913	0.84	50	0.14	50	0.92	50	0.32	50	0	3	0	17	0
1642899012	115730.906	1204	3.51521368	-0.180416667	-0.00202715356	111.710732	0.259583333	0.00291666667	2.21272166	112.374553	112.374544	111.04692	111.046911	112.374549	111.046916	0.6	50	0.520833333	48	0.34	50	0.78	50	5	12	0	8	0
1642899101	115819.509	1205	3.51520752	0.0159183673	0.00017885806	111.710732	0.124081633	0.00139417565	2.2127198	112.374553	112.374543	111.046921	111.046911	112.374548	111.046916	0.62	50	0.48	50	0.591836735	49	0.7	50	4	11	0	9	0
1642899189	115908.07	1206	3.51520457	-0.45	-0.00511363636	111.710734	-0.15	-0.00170454545	2.21272205	112.374556	112.374546	111.046922	111.046913	112.374551	111.046918	0.28	50	0.88	50	0.4	50	0.7	50	11	13	1	6	0
1642899278	115996.713	1207	3.51520813	-0.0385714286	-0.000433386838	111.710734	0.538571429	0.00605136437	2.21271397	112.374553	112.374544	111.046925	111.046915	112.374549	111.04692	0.94	50	0.44	50	0.28	50	0.857142857	49	11	17	0	3	0
1642899366	116085.336	1208	3.51519536	0.12	0.00136363636	111.710734	-0.5	-0.00568181818	2.21272147	112.374555	112.374545	111.046922	111.046913	112.37455	111.046917	0.34	50	0.72	50	0.74	50	0.12	50	5	16	0	4	0
1642899455	116173.945	1209	3.51520722	0.0904166667	0.0010159176	111.710733	-0.149583333	-0.00168071161	2.21272371	112.374555	112.374546	111.046921	111.046911	112.37455	111.046916	0.520833333	48	0.58	50	0.62	50	0.38	50	9	15	1	4	0
1642899544	116262.605	1210	3.51521077	0.44	0.00494382022	111.710731	-0.06	-0.000674157303	2.21272461	112.374553	112.374544	111.046918	111.046909	112.374549	111.046914	0.88	50	0.5	50	0.86	50	0.36	50	9	15	0	5	0
1642899632	116351.395	1211	3.51521219	-0.34	-0.00386363636	111.710733	0.12	0.00136363636	2.21272281	112.374554	112.374545	111.046921	111.046911	112.37455	111.046916	0.32	50	0.54	50	0.36	50	0.82	50	10	16	0	4	0
1642899721	116440.116	1212	3.51520934	-0.06	-0.000674157303	111.710733	-0.54	-0.00606741573	2.21273091	112.374557	112.374548	111.046919	111.046909	112.374552	111.046914	0.28	50	0.88	50	0.84	50	0.36	50	10	15	0	5	0
1642899810	116528.795	1213	3.51522215	0.087755102	0.000986012382	111.710733	0.427755102	0.0048062371	2.2127245	112.374555	112.374545	111.04692	111.046911	112.37455	111.046915	0.775510204	49	0.26	50	0.38	50	0.72	50	7	11	0	8	1
1642899898	116617.372	1214	3.51521201	-0.34	-0.00386363636	111.710734	-0.1	-0.00113636364	2.212726	112.374557	112.374547	111.046921	111.046912	112.374552	111.046917	0.42	50	0.86	50	0.4	50	0.64	50	12	15	0	5	0
1642899987	116705.989	1215	3.51521438	0.26	0.00292134831	111.710733	0.44	0.00494382022	2.2127194	112.374554	112.374544	111.046922	111.046913	112.374549	111.046917	0.84	50	0.14	50	0.48	50	0.66	50	9	17	0	3	0
1642900076	116794.638	1216	3.51520394	-0.18	-0.00202247191	111.710734	-0.28	-0.00314606742	2.2127236	112.374556	112.374546	111.046922	111.046912	112.374551	111.046917	0.24	50	0.7	50	0.44	50	0.34	50	6	15	0	5	0
1642900164	116883.269	1217	3.51521058	-0.0112244898	-0.00012755102	111.710734	0.22877551	0.00259972171	2.21272017	112.374555	112.374545	111.046923	111.046913	112.37455	111.046918	0.87755102	49	0.66	50	0.52	50	0.76	50	11	14	0	6	0
1642900253	116971.889	1218	3.51520516	-0.26	-0.00292134831	111.710735	-0.12	-0.00134831461	2.21272197	112.374557	112.374547	111.046923	111.046914	112.374552	111.046919	0.44	50	0.82	50	0.54	50	0.68	50	9	16	0	4	0
1642900342	117060.453	1219	3.515208	0.22	0.00247191011	111.710734	0.08	0.000898876404	2.21272077	112.374555	112.374546	111.046923	111.046913	112.37455	111.046918	0.66	50	0.36	50	0.56	50	0.42	50	3	10	0	10	0
1642900430	117149.083	1220	3.5152061	-0.25	-0.00284090909	111.710735	0.49	0.00556818182	2.21271342	112.374554	112.374545	111.046926	111.046917	112.37455	111.046921	0.64	50	0.4	50	0.22	50	0.96	50	10	15	0	5	0
1642900519	117237.673	1221	3.51519448	0.228333333	0.00256554307	111.710734	-0.351666667	-0.00395131086	2.21271869	112.374555	112.374545	111.046923	111.046914	112.37455	111.046919	0.416666667	36	0.54	50	0.86	50	0.28	50	6	14	0	6	0
1642900607	117326.312	1222	3.51520282	-0.59	-0.00670454545	111.710737	-0.21	-0.00238636364	2.21272184	112.374559	112.374549	111.046925	111.046916	112.374554	111.046921	0.1	50	0.9	50	0.32	50	0.7	50	3	14	0	6	0
1642900696	117414.935	1223	3.5152078	0.53	0.00595505618	111.710735	-0.27	-0.00303370787	2.21272589	112.374557	112.374548	111.046922	111.046912	112.374552	111.046917	0.72	50	0.46	50	0.96	50	0.16	50	9	14	0	6	0
1642900785	117503.499	1224	3.51521421	0.488163265	0.00548498051	111.710732	0.0681632653	0.000765879385	2.21272487	112.374554	112.374545	111.046919	111.04691	112.37455	111.046915	0.74	50	0.183673469	49	0.74	50	0.32	50	12	16	1	3	0
1642900873	117592.133	1225	3.51521259	-0.35	-0.00397727273	111.710734	0.47	0.00534090909	2.21271782	112.374554	112.374545	111.046923	111.046914	112.374549	111.046919	0.56	50	0.44	50	0.16	50	0.98	50	8	12	0	8	0
1642900962	117680.745	1226	3.51520144	-0.17	-0.00191011236	111.710735	-0.35	-0.00393258427	2.21272307	112.374556	112.374547	111.046923	111.046913	112.374552	111.046918	0.28	50	0.8	50	0.64	50	0.46	50	7	13	0	7	0
1642901050	117769.346	1227	3.51520975	0.027755102	0.000315398887	111.710735	0.747755102	0.00849721707	2.21271185	112.374553	112.374543	111.046926	111.046916	112.374548	111.046921	0.959183673	49	0.183673469	49	0.26	50	0.98	50	9	13	0	6	1
1642901139	117858.043	1228	3.51519201	-0.29	-0.00325842697	111.710736	0.43	0.00483146067	2.2127054	112.374552	112.374543	111.046929	111.04692	112.374548	111.046924	0.72	50	0.58	50	0.24	50	0.96	50	13	18	0	2	0
1642901228	117946.649	1229	3.51518181	0.35	0.00393258427	111.710734	-0.45	-0.00505617978	2.21271215	112.374553	112.374543	111.046925	111.046916	112.374548	111.046921	0.52	50	0.62	50	0.92	50	0.12	50	10	16	1	3	0
1642901316	118035.292	1230	3.51519248	-0.116530612	-0.0013242115	111.710735	0.256530612	0.00291512059	2.21270831	112.374552	112.374543	111.046927	111.046918	112.374547	111.046922	0.7	50	0.56	50	0.346938776	49	0.72	50	8	13	0	7	0
1642901405	118123.902	1231	3.5151864	0.17	0.00191011236	111.710734	-0.09	-0.00101123596	2.21270966	112.374552	112.374542	111.046926	111.046916	112.374547	111.046921	0.42	50	0.34	50	0.82	50	0.56	50	7	15	0	5	0
1642901494	118212.518	1232	3.51518853	-0.57	-0.00640449438	111.710737	-0.13	-0.00146067416	2.21271161	112.374555	112.374546	111.046928	111.046919	112.37455	111.046923	0.28	50	0.98	50	0.38	50	0.82	50	3	11	0	9	0
1642901582	118301.109	1233	3.51519162	0.69	0.00784090909	111.710734	0.13	0.00147727273	2.21270966	112.374551	112.374542	111.046925	111.046916	112.374546	111.046921	0.9	50	0.08	50	0.86	50	0.3	50	8	15	0	5	0
1642901671	118389.71	1234	3.51518853	-0.29	-0.00325842697	111.710735	0.05	0.000561797753	2.21270891	112.374552	112.374543	111.046927	111.046918	112.374548	111.046922	0.5	50	0.74	50	0.48	50	0.82	50	11	15	0	5	0
1642901759	118478.278	1235	3.51518735	0.61	0.00693181818	111.710732	-0.23	-0.00261363636	2.21271236	112.37455	112.374541	111.046923	111.046913	112.374546	111.046918	0.66	50	0.28	50	0.96	50	0.12	50	7	15	0	5	0
1642901848	118566.98	1236	3.5151928	-0.489387755	-0.00549873882	111.710734	0.129387755	0.001453795	2.21271041	112.374552	112.374543	111.046926	111.046916	112.374547	111.046921	0.54	50	0.9	50	0.32	50	0.93877551	49	8	12	0	8	0
1642901937	118655.609	1237	3.51518973	0.14	0.00157303371	111.710734	0.14	0.00157303371	2.21270831	112.374551	112.374541	111.046926	111.046916	112.374546	111.046921	0.72	50	0.44	50	0.7	50	0.7	50	12	16	0	4	0
1642902026	118745.217	1238	3.51518641	-0.37	-0.00420454545	111.710735	-0.29	-0.00329545455	2.21271266	112.374554	112.374545	111.046926	111.046917	112.374549	111.046922	0.24	50	0.9	50	0.6	50	0.68	50	7	15	1	4	0
1642902115	118833.807	1239	3.51519329	0.13	0.00144444444	111.710735	0.31	0.00344444444	2.21270801	112.374552	112.374543	111.046927	111.046918	112.374547	111.046922	0.72	50	0.28	50	0.54	50	0.72	50	9	15	0	5	0
1642902203	118922.357	1240	3.51518594	0.425306122	0.00483302412	111.710733	0.134693878	0.00153061224	2.21270599	112.374549	112.37454	111.046926	111.046916	112.374545	111.046921	0.9	50	0.34	50	0.530612245	49	0.24	50	8	13	1	6	0
1642902292	119011.081	1241	3.51518274	-0.26	-0.00292134831	111.710734	0.38	0.00426966292	2.21270029	112.374549	112.374539	111.046929	111.046919	112.374544	111.046924	0.7	50	0.58	50	0.32	50	0.96	50	13	15	0	5	0
1642902382	119100.583	1242	3.51517373	0.08	0.000898876404	111.710734	-0.84	-0.00943820225	2.21271289	112.374552	112.374543	111.046925	111.046915	112.374547	111.04692	0.2	50	0.96	50	0.98	50	0.06	50	6	14	1	5	0
1642902470	119189.157	1243	3.51519365	0.14	0.00157303371	111.710733	0.495510204	0.00556753038	2.21270546	112.374549	112.37454	111.046926	111.046917	112.374545	111.046921	0.86	50	0.224489796	49	0.224489796	49	0.58	50	10	14	0	6	0
1642902559	119277.832	1244	3.5151819	-0.33	-0.00370786517	111.710735	-0.39	-0.00438202247	2.21271131	112.374553	112.374543	111.046926	111.046916	112.374548	111.046921	0.26	50	0.98	50	0.56	50	0.5	50	9	16	0	4	0
1642902647	119366.375	1245	3.51519115	-0.12	-0.00134831461	111.710735	0.46	0.00516853933	2.21270441	112.374551	112.374542	111.046929	111.046919	112.374546	111.046924	0.86	50	0.52	50	0.4	50	0.98	50	8	14	0	6	0
1642902736	119454.969	1246	3.51518024	-0.16	-0.00181818182	111.710736	-0.66	-0.0075	2.21271431	112.374555	112.374546	111.046926	111.046917	112.37455	111.046922	0.12	50	0.94	50	0.88	50	0.38	50	4	10	0	9	1
1642902825	119543.55	1247	3.51519589	0.69	0.00775280899	111.710733	0.03	0.000337078652	2.21271386	112.374551	112.374542	111.046923	111.046914	112.374547	111.046918	0.96	50	0.24	50	0.94	50	0.28	50	12	15	0	5	0
1642902913	119632.16	1248	3.51519518	-0.31	-0.00352272727	111.710734	-0.43	-0.00488636364	2.21272031	112.374555	112.374545	111.046923	111.046913	112.37455	111.046918	0.2	50	0.94	50	0.68	50	0.56	50	3	10	3	7	0
1642903002	119720.726	1249	3.51520538	0.08	0.000898876404	111.710734	0.64	0.00719101124	2.21271071	112.374552	112.374542	111.046925	111.046916	112.374547	111.04692	1	50	0.28	50	0.44	50	1	50	6	11	0	9	0
1642903090	119809.295	1250	3.5151902	-0.25	-0.00284090909	111.710735	0.09	0.00102272727	2.21270936	112.374552	112.374543	111.046927	111.046917	112.374548	111.046922	0.44	50	0.6	50	0.34	50	0.68	50	15	18	0	2	0
1642903179	119897.922	1251	3.51518807	0.1	0.00112359551	111.710734	0.36	0.00404494382	2.21270396	112.37455	112.374541	111.046928	111.046918	112.374546	111.046923	0.7	50	0.24	50	0.62	50	0.88	50	6	18	0	2	0
1642903268	119986.494	1252	3.51517953	-0.3	-0.00337078652	111.710736	-0.42	-0.00471910112	2.21271026	112.374554	112.374544	111.046928	111.046918	112.374549	111.046923	0.2	50	0.92	50	0.76	50	0.64	50	7	13	0	7	0
1642903356	120075.128	1253	3.51518949	0.49	0.00556818182	111.710733	0.15	0.00170454545	2.21270801	112.374551	112.374541	111.046926	111.046916	112.374546	111.046921	0.86	50	0.22	50	0.86	50	0.52	50	4	12	0	8	0
1642903445	120163.747	1254	3.51518593	-0.64	-0.00719101124	111.710737	-0.22	-0.00247191011	2.21271131	112.374555	112.374545	111.046928	111.046919	112.37455	111.046923	0.12	50	0.98	50	0.42	50	0.84	50	5	14	1	5	0
1642903533	120252.36	1255	3.51519115	0.32125	0.00365056818	111.710735	-0.22125	-0.00251420455	2.21271463	112.374554	112.374545	111.046925	111.046916	112.374549	111.046921	0.74	50	0.64	50	0.98	50	0.4375	48	11	14	0	6	0
1642903622	120340.906	1256	3.5151964	-0.35	-0.00393258427	111.710737	0.29	0.00325842697	2.21271028	112.374555	112.374545	111.046928	111.046919	112.37455	111.046924	0.34	50	0.4	50	0.22	50	0.86	50	8	11	3	6	0
1642903711	120429.539	1257	3.51518952	0.418979592	0.00470763586	111.710735	-0.201020408	-0.00225865627	2.2127133	112.374553	112.374544	111.046925	111.046916	112.374549	111.046921	0.897959184	49	0.68	50	0.94	50	0.32	50	12	16	0	4	0
1642903800	120519.195	1258	3.51519429	-0.06	-0.000681818182	111.710735	-0.3	-0.00340909091	2.2127178	112.374555	112.374546	111.046924	111.046915	112.37455	111.04692	0.32	50	0.68	50	0.7	50	0.46	50	5	11	0	9	0
1642926880	143599.268	1259	3.5152014	-0.21	-9.09839262e-06	111.710736	0.35	1.51639877e-05	2.21271255	112.374555	112.374545	111.046927	111.046918	112.37455	111.046922	0.62	50	0.48	50	0.28	50	0.84	50	6	15	1	4	0
1642926969	143687.897	1260	3.5151931	-0.28	-0.00314606742	111.710737	2.77555756e-17	3.118604e-19	2.21271255	112.374556	112.374546	111.046928	111.046919	112.374551	111.046924	0.48	50	0.76	50	0.32	50	0.6	50	15	19	0	1	0
1642927058	143776.525	1261	3.5151931	0.36	0.00404494382	111.710736	0.12	0.00134831461	2.21271075	112.374554	112.374544	111.046927	111.046918	112.374549	111.046922	0.86	50	0.38	50	0.82	50	0.58	50	9	14	0	6	0
1642927146	143865.171	1262	3.51519026	-0.145833333	-0.00165719697	111.710736	-0.345833333	-0.00392992424	2.21271593	112.374556	112.374546	111.046926	111.046917	112.374551	111.046922	0.3	50	0.791666667	48	0.7	50	0.5	50	9	16	1	3	0
1642927235	143953.745	1263	3.51519846	0.149183673	0.00167622105	111.710736	0.509183673	0.00572116487	2.2127083	112.374553	112.374543	111.046928	111.046918	112.374548	111.046923	0.918367347	49	0.26	50	0.58	50	0.94	50	9	14	0	6	0
1642927323	144042.34	1264	3.51518638	-0.23	-0.00261363636	111.710737	-0.31	-0.00352272727	2.21271295	112.374555	112.374546	111.046928	111.046918	112.374551	111.046923	0.32	50	0.86	50	0.64	50	0.56	50	8	15	0	5	0
1642927412	144130.978	1265	3.51519373	0.28	0.00314606742	111.710735	0.2	0.00224719101	2.21270995	112.374553	112.374544	111.046927	111.046918	112.374548	111.046922	0.66	50	0.18	50	0.76	50	0.68	50	7	11	0	9	0
1642927501	144219.701	1266	3.51518899	-0.2	-0.00224719101	111.710736	0.26	0.00292134831	2.21270605	112.374553	112.374543	111.046929	111.04692	112.374548	111.046925	0.56	50	0.5	50	0.2	50	0.66	50	8	12	0	8	0
1642927589	144308.311	1267	3.51518282	0.31	0.00352272727	111.710735	0.05	0.000568181818	2.2127053	112.374551	112.374542	111.046928	111.046919	112.374546	111.046923	0.86	50	0.5	50	0.82	50	0.56	50	7	15	0	5	0
1642927679	144397.978	1268	3.51518164	-0.55	-0.00611111111	111.710738	-0.33	-0.00366666667	2.21271025	112.374555	112.374546	111.046929	111.04692	112.374551	111.046925	0.1	50	0.98	50	0.56	50	0.78	50	7	14	0	6	0
1642927768	144486.538	1269	3.51518946	0.24	0.00269662921	111.710736	0.5	0.00561797753	2.21270275	112.374552	112.374542	111.04693	111.046921	112.374547	111.046926	0.98	50	0.24	50	0.62	50	0.88	50	12	17	0	2	1
1642927856	144575.17	1270	3.5151776	0.157142857	0.00178571429	111.710736	-0.257142857	-0.00292207792	2.2127066	112.374552	112.374543	111.046928	111.046919	112.374548	111.046924	0.72	50	0.82	50	0.714285714	49	0.3	50	9	12	0	7	1
1642927945	144663.887	1271	3.5151837	-0.09	-0.00101123596	111.710736	0.17	0.00191011236	2.21270405	112.374552	112.374543	111.04693	111.04692	112.374547	111.046925	0.58	50	0.5	50	0.6	50	0.86	50	13	17	0	3	0
1642928034	144752.543	1272	3.51517967	0.21	0.00235955056	111.710735	-0.21	-0.00235955056	2.2127072	112.374552	112.374542	111.046928	111.046918	112.374547	111.046923	0.54	50	0.54	50	0.86	50	0.44	50	14	18	0	2	0
1642928122	144841.102	1273	3.51518465	-0.2	-0.00227272727	111.710736	0.06	0.000681818182	2.2127063	112.374553	112.374543	111.046929	111.046919	112.374548	111.046924	0.54	50	0.68	50	0.48	50	0.74	50	10	17	0	3	0
1642928211	144929.755	1274	3.51518323	-0.24	-0.00269662921	111.710737	0.04	0.000449438202	2.2127057	112.374554	112.374544	111.04693	111.046921	112.374549	111.046926	0.44	50	0.64	50	0.5	50	0.78	50	8	13	3	3	1
1642928300	145018.47	1275	3.51518228	0.48	0.00545454545	111.710735	0.02	0.000227272727	2.2127054	112.374551	112.374542	111.046928	111.046918	112.374546	111.046923	0.8	50	0.3	50	0.74	50	0.28	50	4	12	1	7	0
1642929154	145872.494	1276	3.51518181	0	0	111.710735	0	0	2.2127054	112.374551	112.374542	111.046928	111.046918	112.374546	111.046923	1	1	1	1	1	1	1	1	0	0	0	20	0
1642932975	149693.89	1277	3.51518181	-0.0118367347	-2.96883238e-06	111.710735	0.808163265	0.00020269959	2.21269328	112.374548	112.374538	111.046932	111.046922	112.374543	111.046927	0.98	50	0.183673469	49	0.14	50	0.96	50	4	9	0	11	0
1642933063	149782.333	1278	3.51516263	-0.5	-0.00561797753	111.710737	0.2	0.00224719101	2.21269028	112.374549	112.37454	111.046935	111.046926	112.374544	111.04693	0.48	50	0.78	50	0.26	50	0.96	50	4	10	0	10	0
1642933153	149871.615	1279	3.51515789	0.36	0.00409090909	111.710736	0.36	0.00409090909	2.21268488	112.374546	112.374536	111.046935	111.046925	112.374541	111.04693	0.94	50	0.22	50	0.54	50	0.54	50	12	14	0	6	0
1642933241	149960.011	1280	3.51514935	-0.11	-0.00123595506	111.710736	-0.33	-0.00370786517	2.21268983	112.374548	112.374538	111.046934	111.046924	112.374543	111.046929	0.48	50	0.92	50	0.58	50	0.36	50	7	9	2	8	1
1642933330	150049.382	1281	3.51515718	0.37	0.00411111111	111.710734	0.07	0.000777777778	2.21268878	112.374546	112.374536	111.046932	111.046923	112.374541	111.046928	0.72	50	0.28	50	0.76	50	0.46	50	10	17	0	3	0
1642933420	150138.827	1282	3.51515552	-0.42	-0.00477272727	111.710736	-0.34	-0.00386363636	2.21269388	112.374549	112.37454	111.046933	111.046923	112.374545	111.046928	0.16	50	0.92	50	0.56	50	0.64	50	11	18	1	1	0
1642933508	150227.198	1283	3.51516358	0.6	0.00666666667	111.710733	0.16	0.00177777778	2.21269148	112.374546	112.374536	111.046931	111.046921	112.374541	111.046926	0.9	50	0.14	50	0.9	50	0.46	50	3	12	0	8	0
1642933597	150315.543	1284	3.51515979	-0.476326531	-0.00541280148	111.710736	-0.239591837	-0.00272263451	2.21269507	112.374549	112.37454	111.046932	111.046922	112.374544	111.046927	0.204081633	49	0.92	50	0.6	50	0.836734694	49	11	17	0	3	0
1642933685	150403.902	1285	3.51516547	-0.03	-0.000340909091	111.710736	0.71	0.00806818182	2.21268442	112.374546	112.374536	111.046935	111.046926	112.374541	111.046931	0.92	50	0.24	50	0.24	50	0.98	50	8	12	0	8	0
1642933773	150492.396	1286	3.51514863	0.1	0.00112359551	111.710735	-0.7	-0.00786516854	2.21269492	112.374549	112.374539	111.046932	111.046922	112.374544	111.046927	0.38	50	0.98	50	0.94	50	0.14	50	10	13	1	6	0
1642933864	150582.736	1287	3.51516523	-0.03	-0.000340909091	111.710736	0.57	0.00647727273	2.21268637	112.374546	112.374537	111.046934	111.046925	112.374541	111.04693	0.82	50	0.28	50	0.36	50	0.96	50	11	16	1	3	0
1642933952	150670.978	1288	3.51515171	-0.427755102	-0.00475283447	111.710738	-0.127755102	-0.00141950113	2.21268829	112.374549	112.374539	111.046936	111.046926	112.374544	111.046931	0.224489796	49	0.78	50	0.44	50	0.74	50	8	15	0	5	0
1642934041	150759.46	1289	3.51515474	0.51	0.00573033708	111.710735	0.17	0.00191011236	2.21268574	112.374546	112.374536	111.046934	111.046925	112.374541	111.046929	0.96	50	0.28	50	0.84	50	0.5	50	5	12	0	8	0
1642934129	150847.817	1290	3.51515071	-0.34	-0.00386363636	111.710737	-0.44	-0.005	2.21269234	112.374549	112.37454	111.046934	111.046924	112.374545	111.046929	0.18	50	0.96	50	0.7	50	0.6	50	8	16	0	4	0
1642934217	150936.139	1291	3.51516115	0.15	0.00170454545	111.710736	0.73	0.00829545455	2.21268139	112.374545	112.374536	111.046936	111.046927	112.374541	111.046932	0.96	50	0.08	50	0.42	50	1	50	12	19	0	1	0
1642934305	151024.362	1292	3.51514383	-0.106938776	-0.00120155928	111.710737	-0.386938776	-0.00434762669	2.21268719	112.374548	112.374538	111.046935	111.046926	112.374543	111.04693	0.306122449	49	0.8	50	0.7	50	0.42	50	6	15	0	5	0
1642934395	151113.677	1293	3.51515301	0.26	0.00295454545	111.710735	0.5	0.00568181818	2.21267969	112.374544	112.374534	111.046936	111.046927	112.374539	111.046931	0.96	50	0.2	50	0.54	50	0.78	50	16	17	0	3	0
1642934483	151202.054	1294	3.51514115	-0.01	-0.000112359551	111.710735	-0.29	-0.00325842697	2.21268404	112.374545	112.374536	111.046935	111.046925	112.374541	111.04693	0.56	50	0.86	50	0.78	50	0.5	50	12	17	0	3	0
1642934572	151290.472	1295	3.51514803	0.12	0.00134831461	111.710735	-0.16	-0.00179775281	2.21268644	112.374545	112.374536	111.046934	111.046924	112.374541	111.046929	0.38	50	0.42	50	0.84	50	0.56	50	10	15	0	5	0
1642934660	151378.846	1296	3.51515182	-0.208163265	-0.00236549165	111.710736	-0.288163265	-0.00327458256	2.21269077	112.374548	112.374538	111.046933	111.046924	112.374543	111.046929	0.32	50	0.816326531	49	0.66	50	0.58	50	8	12	0	8	0
1642934748	151467.292	1297	3.51515866	0.11	0.00123595506	111.710735	0.61	0.00685393258	2.21268162	112.374545	112.374535	111.046936	111.046926	112.37454	111.046931	0.86	50	0.14	50	0.26	50	0.76	50	12	16	0	3	1
1642934837	151555.808	1298	3.51514419	-0.14	-0.00159090909	111.710736	-0.72	-0.00818181818	2.21269242	112.374548	112.374539	111.046933	111.046923	112.374544	111.046928	0.08	50	0.94	50	0.88	50	0.3	50	9	15	0	5	0
1642934927	151646.322	1299	3.51516127	0.17	0.00193181818	111.710735	0.17	0.00193181818	2.21268987	112.374547	112.374537	111.046933	111.046923	112.374542	111.046928	0.78	50	0.44	50	0.62	50	0.62	50	13	17	0	3	0
1642935017	151735.576	1300	3.51515724	-0.2	-0.0021978022	111.710736	-0.28	-0.00307692308	2.21269407	112.374549	112.37454	111.046933	111.046923	112.374544	111.046928	0.44	50	0.92	50	0.74	50	0.66	50	9	15	0	5	0
1642935105	151823.957	1301	3.51516388	-0.11	-0.00123595506	111.710737	0.37	0.00415730337	2.21268852	112.374548	112.374538	111.046935	111.046925	112.374543	111.04693	0.66	50	0.4	50	0.4	50	0.88	50	14	18	0	2	0
1642935193	151912.425	1302	3.5151551	-0.24877551	-0.00279523045	111.710738	0.34877551	0.00391882596	2.21268328	112.374548	112.374538	111.046938	111.046928	112.374543	111.046933	0.56	50	0.46	50	0.28	50	0.87755102	49	10	17	0	3	0
1642935282	152000.897	1303	3.51514683	0.44	0.005	111.710736	-0.32	-0.00363636364	2.21268808	112.374547	112.374537	111.046934	111.046925	112.374542	111.046929	0.58	50	0.46	50	0.94	50	0.18	50	7	14	0	6	0
1642935371	152089.446	1304	3.51515442	-0.05	-0.000561797753	111.710736	-0.01	-0.000112359551	2.21268823	112.374547	112.374538	111.046934	111.046925	112.374542	111.046929	0.62	50	0.68	50	0.54	50	0.58	50	10	17	0	3	0
1642935459	152177.842	1305	3.51515466	0.33	0.00375	111.710734	0.29	0.00329545455	2.21268388	112.374544	112.374535	111.046934	111.046924	112.374539	111.046929	0.82	50	0.2	50	0.74	50	0.7	50	0	5	1	14	0
1642935547	152266.246	1306	3.51514778	-0.48	-0.00539325843	111.710737	-0.1	-0.00112359551	2.21268538	112.374547	112.374538	111.046936	111.046926	112.374542	111.046931	0.38	50	0.96	50	0.6	50	0.98	50	14	16	1	3	0
1642935636	152354.682	1307	3.51515015	0.28	0.00318181818	111.710735	0.24	0.00272727273	2.21268178	112.374545	112.374535	111.046936	111.046926	112.37454	111.046931	0.88	50	0.36	50	0.74	50	0.7	50	14	19	0	1	0
1642935724	152443.11	1308	3.51514446	-0.44	-0.005	111.710738	-0.18	-0.00204545455	2.21268448	112.374548	112.374538	111.046937	111.046927	112.374543	111.046932	0.26	50	0.88	50	0.36	50	0.62	50	7	11	1	8	0
1642935813	152531.476	1309	3.51514873	0.77	0.00865168539	111.710734	-0.03	-0.000337078652	2.21268493	112.374544	112.374534	111.046933	111.046923	112.374539	111.046928	0.96	50	0.22	50	0.94	50	0.14	50	10	14	0	6	0
1642935901	152619.88	1310	3.51514944	-0.11	-0.00125	111.710734	-0.59	-0.00670454545	2.21269378	112.374547	112.374538	111.046931	111.046921	112.374542	111.046926	0.24	50	0.94	50	0.78	50	0.3	50	8	12	0	8	0
1642935990	152709.121	1311	3.51516343	-0.02	-0.000224719101	111.710734	0.8	0.00898876404	2.21268178	112.374544	112.374534	111.046935	111.046925	112.374539	111.04693	0.9	50	0.12	50	0.16	50	0.98	50	14	17	0	3	0
1642936079	152797.433	1312	3.51514446	-0.3775	-0.00424157303	111.710736	0.0575	0.000646067416	2.21268092	112.374545	112.374536	111.046937	111.046927	112.37454	111.046932	0.62	50	0.94	50	0.44	50	0.875	48	16	17	0	3	0
1642936167	152885.877	1313	3.51514309	-0.03	-0.000340909091	111.710736	0.07	0.000795454545	2.21267987	112.374545	112.374536	111.046937	111.046928	112.37454	111.046932	0.62	50	0.58	50	0.68	50	0.78	50	9	20	0	0	0
1642936255	152974.189	1314	3.51514143	-0.00755102041	-8.48429259e-05	111.710736	-0.14755102	-0.00165787663	2.21268209	112.374546	112.374536	111.046937	111.046927	112.374541	111.046932	0.6	50	0.755102041	49	0.48	50	0.34	50	12	15	0	4	1
1642936344	153062.469	1315	3.51514493	0.19	0.00215909091	111.710735	0.09	0.00102272727	2.21268074	112.374544	112.374535	111.046936	111.046926	112.37454	111.046931	0.74	50	0.46	50	0.72	50	0.62	50	3	14	0	6	0
1642936433	153151.756	1316	3.5151428	-0.35	-0.00397727273	111.710737	-0.27	-0.00306818182	2.21268479	112.374547	112.374538	111.046937	111.046927	112.374543	111.046932	0.26	50	0.88	50	0.64	50	0.72	50	6	12	0	7	1
1642936521	153240.194	1317	3.5151492	0.56	0.00629213483	111.710734	0.06	0.000674157303	2.21268389	112.374544	112.374535	111.046934	111.046924	112.37454	111.046929	0.9	50	0.28	50	0.82	50	0.32	50	5	13	0	7	0
1642936610	153328.77	1318	3.51514778	-0.39	-0.00438202247	111.710736	0.09	0.00101123596	2.21268254	112.374546	112.374536	111.046936	111.046927	112.374541	111.046932	0.52	50	0.82	50	0.34	50	0.82	50	8	16	0	4	0
1642936698	153417.18	1319	3.51514564	0.14	0.00159090909	111.710736	0.56	0.00636363636	2.21267414	112.374543	112.374533	111.046938	111.046929	112.374538	111.046933	0.94	50	0.24	50	0.44	50	0.86	50	11	16	0	4	0
1642936787	153505.569	1320	3.51513236	-0.16	-0.00179775281	111.710736	-0.6	-0.00674157303	2.21268314	112.374546	112.374537	111.046936	111.046927	112.374541	111.046932	0.22	50	0.98	50	0.8	50	0.36	50	11	15	0	5	0
1642936875	153594.01	1321	3.51514659	0.25	0.00284090909	111.710735	0.49	0.00556818182	2.21267579	112.374543	112.374533	111.046937	111.046928	112.374538	111.046932	0.86	50	0.12	50	0.46	50	0.7	50	10	16	0	4	0
1642936964	153682.47	1322	3.51513497	-0.359183673	-0.00403577161	111.710737	-0.379183673	-0.00426049071	2.21268147	112.374546	112.374537	111.046937	111.046928	112.374541	111.046933	0.18	50	0.918367347	49	0.74	50	0.72	50	8	12	0	8	0
1642937052	153770.997	1323	3.51514396	0.48	0.00545454545	111.710735	0.26	0.00295454545	2.21267757	112.374543	112.374533	111.046936	111.046927	112.374538	111.046931	0.94	50	0.2	50	0.7	50	0.48	50	8	12	0	7	1
1642937141	153859.484	1324	3.5151378	-0.09	-0.00101123596	111.710735	0.03	0.000337078652	2.21267712	112.374543	112.374533	111.046937	111.046927	112.374538	111.046932	0.64	50	0.7	50	0.54	50	0.66	50	10	17	1	2	0
1642937229	153947.907	1325	3.51513708	0.15	0.00170454545	111.710734	-0.67	-0.00761363636	2.21268717	112.374545	112.374536	111.046933	111.046923	112.37454	111.046928	0.34	50	0.86	50	1	50	0.18	50	4	14	0	6	0
1642937317	154036.313	1326	3.51515298	-0.18	-0.00202247191	111.710735	-0.16	-0.00179775281	2.21268957	112.374547	112.374537	111.046933	111.046924	112.374542	111.046928	0.44	50	0.78	50	0.7	50	0.72	50	11	15	0	5	0
1642937406	154124.822	1327	3.51515677	0.21	0.00238636364	111.710734	0.63	0.00715909091	2.21268012	112.374543	112.374533	111.046935	111.046925	112.374538	111.04693	0.98	50	0.14	50	0.34	50	0.76	50	9	14	0	6	0
1642937494	154213.188	1328	3.51514183	-0.32	-0.00359550562	111.710736	-5.55111512e-17	-6.237208e-19	2.21268012	112.374545	112.374535	111.046936	111.046927	112.37454	111.046932	0.6	50	0.92	50	0.52	50	0.84	50	6	9	8	3	0
1642937583	154301.693	1329	3.51514183	-0.0941860465	-0.00107029598	111.710736	0.225813953	0.00256606765	2.21267674	112.374544	112.374534	111.046938	111.046928	112.374539	111.046933	0.511627907	43	0.38	50	0.38	50	0.7	50	8	17	0	3	0
1642937672	154391.09	1330	3.51513647	-0.27	-0.00306818182	111.710738	-0.15	-0.00170454545	2.21267899	112.374546	112.374537	111.046939	111.046929	112.374541	111.046934	0.46	50	0.88	50	0.46	50	0.58	50	12	16	0	4	0
1642937761	154479.474	1331	3.51514003	0.466122449	0.00517913832	111.710735	0.411428571	0.00457142857	2.21267281	112.374542	112.374532	111.046938	111.046929	112.374537	111.046933	1	50	0.12244898	49	0.734693878	49	0.68	50	12	16	0	4	0
1642937850	154568.76	1332	3.51513027	-0.23	-0.00261363636	111.710736	-0.51	-0.00579545455	2.21268046	112.374545	112.374536	111.046937	111.046927	112.374541	111.046932	0.22	50	0.96	50	0.82	50	0.54	50	6	15	1	4	0
1642937938	154657.12	1333	3.51514237	-0.02	-0.000224719101	111.710736	0.64	0.00719101124	2.21267086	112.374542	112.374533	111.04694	111.04693	112.374538	111.046935	0.8	50	0.18	50	0.24	50	0.9	50	12	14	0	6	0
1642938029	154747.465	1334	3.51512719	-0.08	-0.000888888889	111.710737	-0.36	-0.004	2.21267626	112.374545	112.374535	111.046939	111.046929	112.37454	111.046934	0.38	50	0.82	50	0.84	50	0.56	50	14	20	0	0	0
1642938117	154835.785	1335	3.51513573	0.197346939	0.00221738133	111.710736	0.377346939	0.00423985324	2.2126706	112.374542	112.374532	111.046939	111.04693	112.374537	111.046935	0.84	50	0.265306122	49	0.66	50	0.84	50	10	15	0	5	0
1642938205	154924.244	1336	3.51512678	-0.24	-0.00272727273	111.710737	-0.4	-0.00454545455	2.2126766	112.374545	112.374535	111.046939	111.046929	112.37454	111.046934	0.28	50	0.92	50	0.46	50	0.3	50	6	13	0	7	0
1642938294	155012.745	1337	3.51513626	0.54	0.00606741573	111.710734	0.14	0.00157303371	2.2126745	112.374541	112.374532	111.046937	111.046927	112.374537	111.046932	0.96	50	0.28	50	0.86	50	0.46	50	7	13	0	7	0
1642938382	155101.178	1338	3.51513294	-0.74	-0.00840909091	111.710738	0.02	0.000227272727	2.2126742	112.374545	112.374536	111.046941	111.046931	112.37454	111.046936	0.18	50	0.9	50	0.24	50	1	50	5	13	0	6	1
1642938471	155189.494	1339	3.51513247	0.648979592	0.00729190553	111.710735	-0.191020408	-0.00214629672	2.21267707	112.374543	112.374533	111.046936	111.046927	112.374538	111.046932	0.897959184	49	0.44	50	0.96	50	0.12	50	5	15	0	5	0
1642938559	155277.909	1340	3.515137	-0.18244898	-0.00207328386	111.710736	0.39755102	0.00451762523	2.21267111	112.374542	112.374532	111.046939	111.04693	112.374537	111.046934	0.755102041	49	0.54	50	0.24	50	0.82	50	11	15	0	5	0
1642938648	155367.243	1341	3.51512757	-0.14	-0.00157303371	111.710736	-0.08	-0.000898876404	2.21267231	112.374543	112.374533	111.04694	111.04693	112.374538	111.046935	0.56	50	0.78	50	0.46	50	0.52	50	6	12	0	8	0
1642938737	155455.638	1342	3.51512947	-0.19	-0.00213483146	111.710737	-0.51	-0.00573033708	2.21267996	112.374546	112.374537	111.046938	111.046929	112.374541	111.046933	0.26	50	0.96	50	0.78	50	0.46	50	10	16	0	4	0
1642938825	155544.013	1343	3.51514157	0.13	0.00147727273	111.710737	0.31	0.00352272727	2.21267531	112.374544	112.374535	111.046939	111.046929	112.374539	111.046934	0.76	50	0.32	50	0.38	50	0.56	50	9	11	1	7	1
1642938914	155632.488	1344	3.51513421	-0.19	-0.00213483146	111.710738	0.05	0.000561797753	2.21267456	112.374545	112.374535	111.04694	111.046931	112.37454	111.046935	0.52	50	0.66	50	0.58	50	0.82	50	9	15	0	5	0
1642939002	155720.818	1345	3.51513303	0.61	0.00693181818	111.710735	0.01	0.000113636364	2.21267441	112.374542	112.374532	111.046937	111.046928	112.374537	111.046932	0.9	50	0.28	50	0.8	50	0.2	50	2	8	0	12	0
1642939090	155809.26	1346	3.51513279	-0.64	-0.00719101124	111.710738	-0.12	-0.00134831461	2.21267621	112.374545	112.374536	111.04694	111.04693	112.374541	111.046935	0.16	50	0.92	50	0.26	50	0.78	50	8	12	0	8	0
1642939179	155897.518	1347	3.51513563	0.33	0.00375	111.710736	0.07	0.000795454545	2.21267516	112.374544	112.374534	111.046938	111.046929	112.374539	111.046934	0.72	50	0.32	50	0.94	50	0.68	50	13	17	0	3	0
1642939267	155985.864	1348	3.51513397	-0.05	-0.000568181818	111.710736	0.11	0.00125	2.21267351	112.374543	112.374534	111.046939	111.04693	112.374539	111.046934	0.74	50	0.68	50	0.5	50	0.66	50	8	13	0	7	0
1642939355	156074.256	1349	3.51513136	0.186938776	0.00210043568	111.710736	-0.326938776	-0.00367346939	2.21267841	112.374544	112.374534	111.046937	111.046927	112.374539	111.046932	0.4	50	0.54	50	0.82	50	0.306122449	49	4	10	0	10	0
1642939444	156162.633	1350	3.51513912	-0.39877551	-0.00453153989	111.710738	-0.0587755102	-0.000667903525	2.21267929	112.374546	112.374537	111.046938	111.046929	112.374541	111.046934	0.42	50	0.87755102	49	0.48	50	0.82	50	12	17	0	3	0
1642939532	156251.164	1351	3.51514051	0.12	0.00136363636	111.710737	0.54	0.00613636364	2.21267119	112.374543	112.374534	111.04694	111.046931	112.374538	111.046936	0.82	50	0.16	50	0.32	50	0.74	50	6	17	0	3	0
1642939622	156340.589	1352	3.5151277	0.0289361702	0.000325125508	111.710737	-0.35106383	-0.00394453741	2.21267646	112.374544	112.374535	111.046939	111.046929	112.37454	111.046934	0.38	50	0.70212766	47	0.76	50	0.38	50	7	14	1	5	0
1642939710	156429.031	1353	3.51513603	0.17	0.00191011236	111.710736	0.23	0.00258426966	2.21267301	112.374543	112.374533	111.046939	111.046929	112.374538	111.046934	0.82	50	0.42	50	0.62	50	0.68	50	12	18	0	2	0
1642939799	156517.456	1354	3.51513058	-0.19	-0.00213483146	111.710737	-0.01	-0.000112359551	2.21267316	112.374544	112.374534	111.04694	111.04693	112.374539	111.046935	0.5	50	0.7	50	0.48	50	0.66	50	12	19	0	1	0
1642939887	156605.904	1355	3.51513081	0.26	0.00295454545	111.710736	0.1	0.00113636364	2.21267166	112.374542	112.374532	111.046939	111.046929	112.374537	111.046934	0.72	50	0.36	50	0.84	50	0.68	50	10	16	0	4	0
1642939976	156695.189	1356	3.51512844	-0.1	-0.00112359551	111.710736	-0.46	-0.00516853933	2.21267856	112.374544	112.374535	111.046937	111.046928	112.37454	111.046933	0.42	50	0.98	50	0.84	50	0.48	50	15	19	0	1	0
1642940066	156784.467	1357	3.51513935	0.09	0.00101123596	111.710736	0.17	0.00191011236	2.21267601	112.374543	112.374534	111.046938	111.046928	112.374538	111.046933	0.88	50	0.62	50	0.48	50	0.56	50	5	16	0	4	0
1642940154	156872.817	1358	3.51513532	-0.34	-0.00382022472	111.710737	-0.16	-0.00179775281	2.21267841	112.374546	112.374536	111.046939	111.046929	112.374541	111.046934	0.34	50	0.84	50	0.46	50	0.64	50	9	14	0	6	0
1642940242	156961.185	1359	3.51513912	0.32	0.00359550562	111.710736	0.4	0.00449438202	2.21267241	112.374542	112.374533	111.046939	111.046929	112.374537	111.046934	0.98	50	0.26	50	0.62	50	0.7	50	10	17	0	3	0
1642940331	157049.553	1360	3.51512963	-0.6	-0.00681818182	111.710739	0.12	0.00136363636	2.21267061	112.374545	112.374535	111.046942	111.046933	112.37454	111.046938	0.36	50	0.84	50	0.24	50	0.96	50	6	12	0	8	0
1642940419	157138.024	1361	3.51512678	0.727142857	0.00826298701	111.710735	-0.112857143	-0.00128246753	2.2126723	112.374542	112.374532	111.046938	111.046929	112.374537	111.046933	0.9	50	0.285714286	49	0.98	50	0.14	50	9	14	0	6	0
1642940508	157226.452	1362	3.51512946	-0.44	-0.00494382022	111.710737	-0.14	-0.00157303371	2.2126744	112.374544	112.374535	111.04694	111.04693	112.37454	111.046935	0.32	50	0.9	50	0.34	50	0.64	50	10	13	1	6	0
1642940596	157314.868	1363	3.51513278	0	0	111.710737	0.32	0.00363636364	2.2126696	112.374543	112.374533	111.046941	111.046932	112.374538	111.046936	0.86	50	0.54	50	0.62	50	0.94	50	9	17	0	3	0
1642940685	157404.26	1364	3.51512519	0.03	0.000337078652	111.710737	-0.69	-0.00775280899	2.21267995	112.374546	112.374536	111.046938	111.046928	112.374541	111.046933	0.28	50	0.94	50	0.88	50	0.16	50	4	12	0	8	0
1642940774	157492.725	1365	3.51514156	-0.24	-0.00269662921	111.710738	-0.38	-0.00426966292	2.21268565	112.374549	112.374539	111.046937	111.046928	112.374544	111.046933	0.32	50	0.94	50	0.7	50	0.56	50	6	15	0	5	0
1642940862	157581.113	1366	3.51515057	0.525510204	0.00597170686	111.710736	0.214489796	0.00243738404	2.21268243	112.374545	112.374536	111.046936	111.046926	112.37454	111.046931	0.98	50	0.24	50	0.551020408	49	0.24	50	8	10	0	10	0
1642940951	157669.554	1367	3.51514548	-0.09	-0.00101123596	111.710736	0.59	0.00662921348	2.21267358	112.374543	112.374533	111.046939	111.046929	112.374538	111.046934	0.76	50	0.26	50	0.24	50	0.92	50	9	18	0	2	0
1642941039	157758.05	1368	3.51513149	-0.25	-0.00284090909	111.710737	-0.27	-0.00306818182	2.21267763	112.374545	112.374536	111.046939	111.046929	112.374541	111.046934	0.38	50	0.9	50	0.72	50	0.7	50	6	12	0	8	0
1642941127	157846.386	1369	3.51513789	0.193265306	0.00217152029	111.710736	0.0867346939	0.000974547122	2.21267633	112.374544	112.374535	111.046938	111.046929	112.374539	111.046934	0.72	50	0.44	50	0.78	50	0.673469388	49	10	16	0	4	0
1642941217	157935.591	1370	3.51513583	-0.04	-0.000454545455	111.710737	-0.42	-0.00477272727	2.21268263	112.374546	112.374537	111.046937	111.046927	112.374541	111.046932	0.38	50	0.84	50	0.7	50	0.32	50	5	11	0	9	0
1642941305	158023.98	1371	3.5151458	0.23	0.00258426966	111.710735	0.55	0.00617977528	2.21267438	112.374543	112.374533	111.046938	111.046928	112.374538	111.046933	0.92	50	0.14	50	0.62	50	0.94	50	3	10	7	3	0
1642941393	158112.343	1372	3.51513275	-0.53	-0.00595505618	111.710738	-0.19	-0.00213483146	2.21267723	112.374546	112.374537	111.04694	111.04693	112.374541	111.046935	0.26	50	0.98	50	0.46	50	0.8	50	7	13	0	7	0
1642941482	158200.641	1373	3.51513726	0.61	0.00693181818	111.710735	-0.27	-0.00306818182	2.21268128	112.374544	112.374535	111.046935	111.046926	112.374539	111.046931	0.74	50	0.4	50	0.98	50	0.1	50	7	15	0	5	0
1642941570	158289.023	1374	3.51514366	-0.25	-0.00284090909	111.710736	0.21	0.00238636364	2.21267813	112.374545	112.374535	111.046938	111.046928	112.37454	111.046933	0.64	50	0.68	50	0.22	50	0.68	50	10	15	0	5	0
1642941659	158378.259	1375	3.51513868	0.4	0.00449438202	111.710734	0.12	0.00134831461	2.21267633	112.374542	112.374532	111.046936	111.046927	112.374537	111.046931	0.82	50	0.3	50	0.78	50	0.5	50	5	11	1	8	0
1642941748	158466.563	1376	3.51513583	-0.51	-0.00573033708	111.710737	-0.11	-0.00123595506	2.21267798	112.374545	112.374536	111.046938	111.046929	112.37454	111.046933	0.3	50	0.92	50	0.42	50	0.82	50	8	17	1	2	0
1642941836	158555.076	1377	3.51513844	0.408367347	0.00464053803	111.710735	-0.408367347	-0.00464053803	2.21268411	112.374545	112.374535	111.046934	111.046925	112.37454	111.04693	0.58	50	0.58	50	0.98	50	0.163265306	49	16	17	0	3	0
1642941925	158643.505	1378	3.51514813	0.11	0.00123595506	111.710734	-0.23	-0.00258426966	2.21268756	112.374545	112.374536	111.046933	111.046923	112.374541	111.046928	0.5	50	0.62	50	0.74	50	0.4	50	9	15	0	5	0
1642942014	158732.918	1379	3.51515359	-0.25	-0.00284090909	111.710736	0.51	0.00579545455	2.21267991	112.374544	112.374535	111.046936	111.046927	112.37454	111.046932	0.74	50	0.48	50	0.2	50	0.96	50	6	11	0	9	0
1642942102	158821.268	1380	3.51514149	-0.02	-0.000222222222	111.710736	0.14	0.00155555556	2.21267781	112.374544	112.374534	111.046937	111.046928	112.374539	111.046932	0.84	50	0.72	50	0.54	50	0.7	50	9	13	0	7	0
1642942193	158911.626	1381	3.51513817	-0.38	-0.00431818182	111.710738	-0.14	-0.00159090909	2.21267991	112.374546	112.374537	111.046938	111.046929	112.374542	111.046934	0.48	50	1	1	0.52	50	0.76	50	12	15	0	5	0
1642942281	158999.977	1382	3.51514149	0.04	0.000444444444	111.710737	0.38	0.00422222222	2.21267421	112.374544	112.374535	111.04694	111.04693	112.37454	111.046935	0.8	50	0.38	50	0.48	50	0.82	50	15	16	0	4	0
1642942369	159088.321	1383	3.51513247	0.28	0.00314606742	111.710736	0.16	0.00179775281	2.21267181	112.374542	112.374533	111.046939	111.04693	112.374537	111.046934	0.84	50	0.4	50	0.9	50	0.78	50	8	18	0	2	0
1642942458	159176.753	1384	3.51512868	-0.339183673	-0.00385435993	111.710738	-0.279183673	-0.00317254174	2.212676	112.374545	112.374536	111.04694	111.04693	112.37454	111.046935	0.3	50	0.918367347	49	0.64	50	0.7	50	11	16	0	4	0
1642942546	159265.201	1385	3.5151353	0.679387755	0.0077203154	111.710734	0.0193877551	0.000220315399	2.21267571	112.374542	112.374532	111.046936	111.046927	112.374537	111.046932	0.93877551	49	0.24	50	0.94	50	0.28	50	8	13	0	7	0
1642942635	159353.538	1386	3.51513484	-0.55	-0.00617977528	111.710737	-0.13	-0.00146067416	2.21267766	112.374545	112.374536	111.046938	111.046929	112.37454	111.046934	0.22	50	0.9	50	0.28	50	0.7	50	13	16	0	4	0
1642942723	159442.092	1387	3.51513793	-0.18	-0.00204545455	111.710738	0.54	0.00613636364	2.21266956	112.374544	112.374534	111.046942	111.046932	112.374539	111.046937	0.72	50	0.36	50	0.14	50	0.86	50	3	10	0	10	0
1642942812	159530.438	1388	3.51512512	0.27	0.00303370787	111.710737	-0.61	-0.00685393258	2.21267871	112.374545	112.374535	111.046938	111.046928	112.37454	111.046933	0.56	50	0.9	50	1	50	0.12	50	10	13	0	7	0
1642942901	159619.761	1389	3.51513959	-0.27	-0.00306818182	111.710738	0.37	0.00420454545	2.21267316	112.374545	112.374535	111.046941	111.046931	112.37454	111.046936	0.76	50	0.66	50	0.22	50	0.86	50	11	14	0	6	0
1642942989	159708.072	1390	3.51513081	0.29	0.00325842697	111.710736	-0.49	-0.00550561798	2.21268051	112.374545	112.374536	111.046937	111.046928	112.374541	111.046932	0.46	50	0.66	50	0.9	50	0.12	50	12	16	0	4	0
1642943078	159796.476	1391	3.51514243	0.07	0.000786516854	111.710736	0.07	0.000786516854	2.21267946	112.374545	112.374535	111.046937	111.046928	112.37454	111.046932	0.64	50	0.5	50	0.64	50	0.64	50	5	8	1	11	0
1642943166	159884.948	1392	3.51514077	-0.375510204	-0.00426716141	111.710738	0.0444897959	0.000505565863	2.21267879	112.374546	112.374537	111.046939	111.04693	112.374542	111.046934	0.448979592	49	0.78	50	0.28	50	0.7	50	4	8	0	12	0
1642943255	159973.43	1393	3.51513972	0.08	0.000898876404	111.710738	0.66	0.00741573034	2.21266889	112.374543	112.374533	111.046942	111.046932	112.374538	111.046937	0.94	50	0.2	50	0.26	50	0.84	50	13	14	0	6	0
1642943343	160061.85	1394	3.51512406	0.11	0.00125	111.710737	-0.73	-0.00829545455	2.21267984	112.374546	112.374536	111.046938	111.046928	112.374541	111.046933	0.28	50	0.9	50	1	50	0.16	50	5	13	0	7	0
1642943431	160150.386	1395	3.51514138	0.08	0.000898876404	111.710737	0.48	0.00539325843	2.21267264	112.374543	112.374534	111.04694	111.04693	112.374538	111.046935	0.9	50	0.34	50	0.44	50	0.84	50	10	16	0	4	0
1642943521	160239.676	1396	3.51512999	0.17	0.00193181818	111.710736	-0.23	-0.00261363636	2.21267609	112.374543	112.374534	111.046938	111.046928	112.374539	111.046933	0.54	50	0.6	50	0.78	50	0.38	50	7	12	7	1	0
1642943609	160328.018	1397	3.51513545	0.151020408	0.00169685852	111.710735	0.302040816	0.00339371704	2.21267156	112.374541	112.374532	111.046938	111.046929	112.374536	111.046934	0.8	50	0.346938776	49	0.448979592	49	0.6	50	12	16	0	3	1
1642943697	160416.323	1398	3.51512828	-0.37	-0.00415730337	111.710737	-0.39	-0.00438202247	2.21267741	112.374545	112.374535	111.046938	111.046929	112.37454	111.046934	0.22	50	0.98	50	0.48	50	0.46	50	14	17	0	3	0
1642943786	160504.703	1399	3.51513753	0.15	0.00170454545	111.710736	0.39	0.00443181818	2.21267156	112.374542	112.374533	111.046939	111.04693	112.374538	111.046935	0.82	50	0.28	50	0.54	50	0.78	50	8	17	0	3	0
1642943874	160593.322	1400	3.51512828	0.0106122449	0.000120593692	111.710736	-0.729387755	-0.00828849722	2.2126825	112.374546	112.374536	111.046936	111.046927	112.374541	111.046931	0.22	50	0.93877551	49	0.84	50	0.1	50	9	15	0	5	0
1642943963	160681.761	1401	3.51514558	0.31	0.00348314607	111.710735	0.31	0.00348314607	2.21267785	112.374543	112.374533	111.046936	111.046926	112.374538	111.046931	0.98	50	0.36	50	0.5	50	0.5	50	9	15	0	5	0
1642944051	160770.157	1402	3.51513823	2.77555756e-17	3.15404268e-19	111.710735	-0.42	-0.00477272727	2.21268415	112.374545	112.374535	111.046934	111.046925	112.37454	111.046929	0.42	50	0.84	50	0.86	50	0.44	50	14	16	0	4	0
1642944140	160858.53	1403	3.51514819	-0.1	-0.00112359551	111.710735	0.68	0.00764044944	2.21267395	112.374542	112.374532	111.046938	111.046928	112.374537	111.046933	0.98	50	0.4	50	0.2	50	0.98	50	5	9	0	11	0
1642944229	160947.875	1404	3.51513206	-0.66	-0.0075	111.710738	-0.1	-0.00113636364	2.21267545	112.374546	112.374536	111.04694	111.046931	112.374541	111.046936	0.2	50	0.96	50	0.36	50	0.92	50	12	15	0	5	0
1642944317	161036.309	1405	3.51513444	0.46	0.00511111111	111.710736	0.08	0.000888888889	2.21267425	112.374543	112.374534	111.046938	111.046929	112.374538	111.046934	0.9	50	0.36	50	0.82	50	0.44	50	7	13	0	7	0
1642944406	161124.681	1406	3.51513254	-0.4	-0.00454545455	111.710738	-0.28	-0.00318181818	2.21267845	112.374546	112.374537	111.046939	111.04693	112.374542	111.046934	0.26	50	0.94	50	0.44	50	0.56	50	9	13	0	7	0
1642944494	161213.158	1407	3.51513918	-0.09	-0.00102272727	111.710738	0.17	0.00193181818	2.2126759	112.374546	112.374536	111.04694	111.046931	112.374541	111.046936	0.52	50	0.44	50	0.52	50	0.78	50	12	16	0	4	0
1642944583	161301.514	1408	3.51513515	0.04	0.000449438202	111.710738	-0.12	-0.00134831461	2.2126777	112.374546	112.374537	111.04694	111.04693	112.374542	111.046935	0.64	50	0.72	50	0.52	50	0.36	50	13	15	0	5	0
1642944671	161389.891	1409	3.51513799	0.2	0.00227272727	111.710737	0.32	0.00363636364	2.2126729	112.374544	112.374534	111.04694	111.046931	112.374539	111.046935	0.92	50	0.4	50	0.62	50	0.74	50	11	15	0	5	0
1642944759	161478.279	1410	3.5151304	0.29	0.00325842697	111.710736	-0.23	-0.00258426966	2.21267635	112.374543	112.374534	111.046938	111.046928	112.374539	111.046933	0.7	50	0.64	50	0.82	50	0.3	50	7	14	0	6	0
1642944848	161566.669	1411	3.51513586	-0.31	-0.00352272727	111.710737	0.33	0.00375	2.2126714	112.374544	112.374534	111.046941	111.046931	112.374539	111.046936	0.52	50	0.5	50	0.18	50	0.82	50	10	15	0	5	0
1642944936	161655.088	1412	3.51512803	0.28	0.00318181818	111.710736	-0.26	-0.00295454545	2.2126753	112.374543	112.374534	111.046938	111.046929	112.374539	111.046933	0.66	50	0.64	50	0.76	50	0.22	50	10	14	0	6	0
1642945024	161743.333	1413	3.5151342	0.04	0.000449438202	111.710736	0.44	0.00494382022	2.2126687	112.374541	112.374532	111.04694	111.04693	112.374536	111.046935	0.76	50	0.28	50	0.42	50	0.82	50	10	16	0	4	0
1642945113	161831.714	1414	3.51512376	-0.31	-0.00352272727	111.710737	-0.31	-0.00352272727	2.21267335	112.374544	112.374535	111.04694	111.046931	112.374539	111.046935	0.26	50	0.88	50	0.62	50	0.62	50	10	17	0	3	0
1642945201	161920.148	1415	3.51513111	0.59	0.00670454545	111.710734	0.17	0.00193181818	2.2126708	112.37454	112.374531	111.046938	111.046928	112.374536	111.046933	0.96	50	0.2	50	0.82	50	0.4	50	9	18	0	2	0
1642945292	162010.586	1416	3.51512708	-0.567755102	-0.00637927081	111.710737	-0.147755102	-0.00166016969	2.21267301	112.374544	112.374534	111.04694	111.046931	112.374539	111.046935	0.224489796	49	0.94	50	0.4	50	0.82	50	4	13	0	7	0
1642945380	162099.107	1417	3.51513059	0.33	0.00366666667	111.710736	-0.53	-0.00588888889	2.21268096	112.374545	112.374535	111.046936	111.046927	112.37454	111.046931	0.56	50	0.76	50	0.96	50	0.1	50	5	9	0	11	0
1642945469	162187.579	1418	3.51514316	-0.21755102	-0.00244439349	111.710737	0.25755102	0.00289383169	2.2126771	112.374545	112.374535	111.046938	111.046929	112.37454	111.046934	0.82	50	0.78	50	0.244897959	49	0.72	50	2	3	15	2	0
1642945568	162286.805	1419	3.51513705	0	0	111.710737	0	0	2.2126771	112.374545	112.374535	111.046938	111.046929	112.37454	111.046934	0	1	-1	0	0	1	0	1	7	13	0	7	0
1642945656	162375.3	1420	3.51513705	0.04	0.000404040404	111.710736	0.66	0.00666666667	2.2126672	112.374541	112.374532	111.046941	111.046932	112.374537	111.046936	0.96	50	0.26	50	0.14	50	0.76	50	10	14	0	6	0
1642945745	162463.731	1421	3.51512139	-0.0257142857	-0.000288924559	111.710737	-0.485714286	-0.00545746388	2.21267449	112.374544	112.374534	111.046939	111.046929	112.374539	111.046934	0.428571429	49	0.94	50	0.88	50	0.42	50	6	16	0	4	0
1642945833	162552.162	1422	3.51513292	-0.24	-0.00272727273	111.710738	-0.18	-0.00204545455	2.21267719	112.374546	112.374536	111.046939	111.04693	112.374541	111.046935	0.42	50	0.84	50	0.68	50	0.74	50	7	11	0	9	0
1642945922	162640.569	1423	3.51513718	0.26	0.00292134831	111.710736	0.56	0.00629213483	2.21266879	112.374542	112.374532	111.046941	111.046931	112.374537	111.046936	1	50	0.18	50	0.48	50	0.78	50	8	13	0	7	0
1642946010	162729.029	1424	3.5151239	-0.24	-0.00272727273	111.710738	-0.44	-0.005	2.21267539	112.374545	112.374536	111.04694	111.04693	112.37454	111.046935	0.3	50	0.98	50	0.8	50	0.6	50	9	13	1	6	0
1642946099	162818.403	1425	3.51513434	0.44	0.00494382022	111.710735	0.02	0.000224719101	2.21267509	112.374543	112.374533	111.046938	111.046928	112.374538	111.046933	0.78	50	0.32	50	0.92	50	0.5	50	5	11	1	8	0
1642946188	162906.934	1426	3.51513386	-0.27	-0.00303370787	111.710737	0.15	0.00168539326	2.21267284	112.374543	112.374534	111.04694	111.04693	112.374539	111.046935	0.52	50	0.64	50	0.16	50	0.58	50	5	10	0	9	1
1642946276	162995.279	1427	3.51513031	-0.05	-0.000561797753	111.710737	-0.09	-0.00101123596	2.21267419	112.374544	112.374535	111.04694	111.04693	112.374539	111.046935	0.46	50	0.6	50	0.54	50	0.5	50	12	16	0	3	1
1642946366	163084.75	1428	3.51513244	0.0808163265	0.000918367347	111.710737	-0.639183673	-0.00726345083	2.21268377	112.374547	112.374537	111.046936	111.046927	112.374542	111.046932	0.36	50	0.918367347	49	0.94	50	0.22	50	7	13	0	7	0
1642946454	163173.292	1429	3.5151476	0.28	0.00314606742	111.710735	0.26	0.00292134831	2.21267987	112.374544	112.374534	111.046936	111.046927	112.374539	111.046931	0.88	50	0.34	50	0.64	50	0.62	50	7	14	0	6	0
1642946543	163261.704	1430	3.51514144	0.016122449	0.000181151112	111.710735	-0.043877551	-0.000493006191	2.21268053	112.374544	112.374535	111.046936	111.046926	112.374539	111.046931	0.612244898	49	0.64	50	0.54	50	0.48	50	8	13	1	5	1
1642946631	163350.255	1431	3.51514248	-0.2	-0.00227272727	111.710736	0.08	0.000909090909	2.21267933	112.374545	112.374535	111.046937	111.046928	112.37454	111.046932	0.64	50	0.76	50	0.6	50	0.88	50	2	9	0	11	0
1642946720	163438.675	1432	3.51514058	-0.1	-0.00112359551	111.710737	-0.16	-0.00179775281	2.21268173	112.374546	112.374536	111.046937	111.046927	112.374541	111.046932	0.52	50	0.78	50	0.52	50	0.46	50	9	13	0	7	0
1642946808	163527.061	1433	3.51514437	0.65	0.00738636364	111.710733	0.05	0.000568181818	2.21268098	112.374542	112.374533	111.046934	111.046924	112.374538	111.046929	0.9	50	0.2	50	0.94	50	0.34	50	13	17	0	3	0
1642946897	163615.534	1434	3.51514319	-0.12	-0.00134831461	111.710734	-0.18	-0.00202247191	2.21268368	112.374544	112.374534	111.046934	111.046924	112.374539	111.046929	0.48	50	0.78	50	0.58	50	0.52	50	10	14	0	6	0
1642946985	163703.928	1435	3.51514746	-0.45	-0.00511363636	111.710736	0.35	0.00397727273	2.21267843	112.374545	112.374535	111.046938	111.046928	112.37454	111.046933	0.6	50	0.7	50	0.2	50	1	50	8	16	0	4	0
1642947074	163793.373	1436	3.51513916	-0.09	-0.00101123596	111.710737	-0.29	-0.00325842697	2.21268278	112.374546	112.374537	111.046937	111.046927	112.374542	111.046932	0.48	50	0.86	50	0.64	50	0.44	50	12	17	1	2	0
1642947163	163881.88	1437	3.51514603	-0.0459183673	-0.000515936712	111.710737	-0.265918367	-0.00298784682	2.21268677	112.374548	112.374538	111.046936	111.046926	112.374543	111.046931	0.408163265	49	0.72	50	0.72	50	0.5	50	5	10	0	10	0
1642947251	163970.406	1438	3.51515234	-0.0683673469	-0.000768172438	111.710737	0.748367347	0.00840862188	2.21267555	112.374545	112.374535	111.046939	111.04693	112.37454	111.046935	0.88	50	0.2	50	0.163265306	49	0.98	50	9	12	3	5	0
1642947340	164058.921	1439	3.51513459	0.35	0.00397727273	111.710736	-0.21	-0.00238636364	2.2126787	112.374544	112.374534	111.046937	111.046927	112.374539	111.046932	0.62	50	0.48	50	0.78	50	0.22	50	7	13	0	7	0
1642947428	164147.33	1440	3.51513957	-0.47	-0.00528089888	111.710738	-0.23	-0.00258426966	2.21268215	112.374547	112.374538	111.046938	111.046929	112.374543	111.046933	0.2	50	0.9	50	0.48	50	0.72	50	7	12	0	8	0
1642947517	164235.773	1441	3.51514503	0.37	0.00420454545	111.710736	0.35	0.00397727273	2.2126769	112.374544	112.374534	111.046938	111.046928	112.374539	111.046933	0.9	50	0.18	50	0.8	50	0.78	50	5	12	0	8	0
1642947605	164324.201	1442	3.51513673	-0.192857143	-0.00219155844	111.710737	0.0671428571	0.000762987013	2.21267589	112.374545	112.374535	111.046939	111.04693	112.37454	111.046934	0.714285714	49	0.84	50	0.34	50	0.6	50	11	15	0	5	0
1642947694	164412.69	1443	3.51513513	0.155510204	0.00174730566	111.710736	-0.155510204	-0.00174730566	2.21267822	112.374544	112.374535	111.046938	111.046928	112.37454	111.046933	0.62	50	0.62	50	0.551020408	49	0.24	50	8	16	1	3	0
1642947782	164501.129	1444	3.51513882	-0.24	-0.00272727273	111.710737	-0.32	-0.00363636364	2.21268302	112.374547	112.374538	111.046937	111.046928	112.374542	111.046933	0.4	50	0.96	50	0.52	50	0.44	50	12	18	1	1	0
1642947873	164591.583	1445	3.51514641	0.223265306	0.00250859895	111.710736	0.473469388	0.00531988076	2.21267592	112.374544	112.374534	111.046938	111.046929	112.374539	111.046934	0.836734694	49	0.14	50	0.489795918	49	0.74	50	10	13	0	7	0
1642947961	164680.046	1446	3.51513518	-0.01	-0.000111111111	111.710736	-0.39	-0.00433333333	2.21268177	112.374546	112.374536	111.046937	111.046927	112.374541	111.046932	0.48	50	0.88	50	0.62	50	0.24	50	5	12	3	5	0
1642948060	164779.332	1447	3.51514443	0	0	111.710736	0	0	2.21268177	112.374546	112.374536	111.046937	111.046927	112.374541	111.046932	-1	0	-1	0	-1	0	-1	0	0	0	20	0	0
1642948160	164878.737	1448	3.51514443	0	0	111.710736	0	0	2.21268177	112.374546	112.374536	111.046937	111.046927	112.374541	111.046932	-1	0	-1	0	-1	0	-1	0	0	0	20	0	0
1642948259	164978.052	1449	3.51514443	0	0	111.710736	0	0	2.21268177	112.374546	112.374536	111.046937	111.046927	112.374541	111.046932	-1	0	-1	0	-1	0	-1	0	1	5	0	15	0
1642948348	165067.277	1450	3.51514443	-0.32	-0.0032	111.710738	0.4	0.004	2.21267577	112.374545	112.374536	111.04694	111.046931	112.374541	111.046935	0.62	50	0.54	50	0.28	50	1	50	9	17	0	3	0
1642948448	165166.641	1451	3.51513494	0	0	111.710738	0	0	2.21267577	112.374545	112.374536	111.04694	111.046931	112.374541	111.046935	0.833333333	6	0.2	50	-1	0	-1	0	0	0	20	0	0
1642948547	165266.007	1452	3.51513494	0	0	111.710738	0	0	2.21267577	112.374545	112.374536	111.04694	111.046931	112.374541	111.046935	0.511627907	43	-1	0	-1	0	-1	0	8	12	0	8	0
1642948636	165354.548	1453	3.51513494	0.412566218	0.00412566218	111.710736	-0.10154581	-0.0010154581	2.21267729	112.374544	112.374534	111.046937	111.046928	112.374539	111.046933	0.76	50	0.448979592	49	0.918367347	49	0.404255319	47	7	13	0	7	0
1642948724	165443.322	1454	3.51513735	-0.05	-0.000568181818	111.710736	-0.25	-0.00284090909	2.21268104	112.374545	112.374536	111.046937	111.046927	112.37454	111.046932	0.54	50	0.84	50	0.64	50	0.44	50	9	15	1	4	0
1642948814	165532.879	1455	3.51514328	0.11	0.00123595506	111.710736	0.11	0.00123595506	2.21267939	112.374544	112.374535	111.046937	111.046927	112.374539	111.046932	0.52	50	0.3	50	0.62	50	0.62	50	8	15	1	4	0
1642948903	165621.483	1456	3.51514067	-0.41	-0.00455555556	111.710738	-0.07	-0.000777777778	2.21268044	112.374547	112.374537	111.046938	111.046929	112.374542	111.046934	0.42	50	0.9	50	0.56	50	0.9	50	10	14	0	6	0
1642948991	165709.994	1457	3.51514233	0.25	0.00284090909	111.710736	0.51	0.00579545455	2.21267279	112.374543	112.374534	111.046939	111.04693	112.374538	111.046935	0.98	50	0.22	50	0.5	50	0.76	50	11	18	0	2	0
1642949080	165799.331	1458	3.51513024	-0.557142857	-0.0062600321	111.710739	-0.0228571429	-0.00025682183	2.21267314	112.374546	112.374536	111.046942	111.046933	112.374541	111.046937	0.28	50	0.86	50	0.285714286	49	0.82	50	8	14	2	4	0
1642949170	165888.648	1459	3.51513078	0.45	0.00505617978	111.710737	-0.23	-0.00258426966	2.21267659	112.374545	112.374535	111.046939	111.046929	112.37454	111.046934	0.8	50	0.58	50	0.9	50	0.22	50	12	16	0	4	0
1642949258	165977.24	1460	3.51513623	0.02	0.000224719101	111.710737	-0.04	-0.000449438202	2.21267719	112.374545	112.374535	111.046938	111.046929	112.37454	111.046934	0.76	50	0.78	50	0.66	50	0.6	50	12	14	1	4	1
1642949347	166065.804	1461	3.51513718	-0.158163265	-0.00177711534	111.710738	-0.198163265	-0.00222655354	2.21268016	112.374546	112.374537	111.046938	111.046929	112.374542	111.046934	0.46	50	0.816326531	49	0.7	50	0.66	50	13	18	0	2	0
1642949435	166154.256	1462	3.51514188	-0.02	-0.000227272727	111.710738	-0.26	-0.00295454545	2.21268406	112.374548	112.374538	111.046937	111.046928	112.374543	111.046933	0.52	50	0.8	50	0.6	50	0.36	50	5	12	0	8	0
1642949524	166242.652	1463	3.51514805	0.42	0.00471910112	111.710736	0.42	0.00471910112	2.21267776	112.374544	112.374534	111.046937	111.046928	112.374539	111.046932	0.94	50	0.1	50	0.6	50	0.6	50	5	12	0	8	0
1642949612	166331.146	1464	3.51513809	-0.24	-0.00272727273	111.710737	0.08	0.000909090909	2.21267656	112.374545	112.374535	111.046939	111.046929	112.37454	111.046934	0.48	50	0.64	50	0.4	50	0.72	50	9	16	0	4	0
1642949701	166419.736	1465	3.51513619	0.43	0.00483146067	111.710735	-0.37	-0.00415730337	2.21268211	112.374544	112.374535	111.046935	111.046925	112.374539	111.04693	0.76	50	0.7	50	0.96	50	0.16	50	10	13	0	7	0
1642949789	166508.259	1466	3.51514497	0.13	0.00147727273	111.710734	-0.37	-0.00420454545	2.21268766	112.374545	112.374536	111.046932	111.046923	112.37454	111.046928	0.52	50	0.76	50	0.82	50	0.32	50	10	17	0	3	0
1642949878	166596.758	1467	3.51515374	-0.27	-0.00303370787	111.710735	0.41	0.00460674157	2.21268151	112.374545	112.374535	111.046936	111.046926	112.37454	111.046931	0.58	50	0.44	50	0.24	50	0.92	50	5	14	0	6	0
1642949966	166685.217	1468	3.51514402	-0.49	-0.00556818182	111.710738	-0.25	-0.00284090909	2.21268526	112.374548	112.374539	111.046937	111.046928	112.374543	111.046932	0.2	50	0.94	50	0.54	50	0.78	50	11	18	0	2	0
1642950055	166773.786	1469	3.51514995	0.236666667	0.00265917603	111.710737	0.356666667	0.00400749064	2.21267991	112.374545	112.374536	111.046937	111.046928	112.374541	111.046933	0.76	50	0.166666667	48	0.62	50	0.74	50	8	17	0	3	0
1642950143	166862.376	1470	3.51514149	-0.11	-0.00125	111.710737	-0.59	-0.00670454545	2.21268876	112.374549	112.374539	111.046935	111.046926	112.374544	111.046931	0.2	50	0.9	50	0.82	50	0.34	50	6	11	0	9	0
1642950233	166951.963	1471	3.51515548	0.357959184	0.0040220133	111.710735	0.237959184	0.00267369869	2.21268519	112.374546	112.374536	111.046935	111.046925	112.374541	111.04693	0.795918367	49	0.2	50	0.62	50	0.5	50	4	11	1	8	0
1642950322	167040.469	1472	3.51514984	-0.554285714	-0.00615873016	111.710738	0.125714286	0.0013968254	2.2126833	112.374548	112.374538	111.046938	111.046928	112.374543	111.046933	0.408163265	49	0.836734694	49	0.26	50	0.94	50	8	13	0	7	0
1642950411	167130.038	1473	3.51514686	0.2	0.00227272727	111.710737	0.58	0.00659090909	2.2126746	112.374544	112.374535	111.04694	111.04693	112.37454	111.046935	0.96	50	0.18	50	0.42	50	0.8	50	14	18	0	2	0
1642950500	167218.454	1474	3.5151331	-0.48	-0.00533333333	111.71074	-0.3	-0.00333333333	2.2126791	112.374548	112.374539	111.046941	111.046931	112.374543	111.046936	0.06	50	0.84	50	0.52	50	0.7	50	8	12	0	8	0
1642950588	167306.918	1475	3.51514022	0.74	0.00840909091	111.710736	0.06	0.000681818182	2.2126782	112.374544	112.374535	111.046937	111.046928	112.374539	111.046932	0.9	50	0.1	50	0.8	50	0.12	50	2	8	0	12	0
1642950677	167395.444	1476	3.51513879	-0.18	-0.00202247191	111.710737	-0.16	-0.00179775281	2.2126806	112.374546	112.374536	111.046937	111.046928	112.374541	111.046933	0.6	50	0.94	50	0.76	50	0.78	50	10	14	0	6	0
1642950765	167483.952	1477	3.51514259	0.327959184	0.00372680891	111.710735	0.00795918367	9.0445269e-05	2.21268048	112.374544	112.374535	111.046936	111.046926	112.374539	111.046931	0.795918367	49	0.46	50	0.88	50	0.56	50	6	15	0	5	0
1642950854	167572.671	1478	3.5151424	-0.5	-0.00561797753	111.710738	-0.36	-0.00404494382	2.21268588	112.374548	112.374539	111.046937	111.046927	112.374543	111.046932	0.1	50	0.96	50	0.52	50	0.66	50	11	15	0	5	0
1642950942	167661.209	1479	3.51515094	0.66	0.0075	111.710734	-0.08	-0.000909090909	2.21268708	112.374545	112.374536	111.046933	111.046923	112.37454	111.046928	0.72	50	0.14	50	0.9	50	0.16	50	9	16	0	4	0
1642951031	167749.802	1480	3.51515284	-0.36	-0.00404494382	111.710736	-0.34	-0.00382022472	2.21269218	112.374549	112.374539	111.046933	111.046924	112.374544	111.046928	0.28	50	0.98	50	0.62	50	0.64	50	10	17	0	3	0
1642951119	167838.234	1481	3.5151609	-0.56	-0.00636363636	111.710739	0.1	0.00113636364	2.21269068	112.374551	112.374541	111.046936	111.046927	112.374546	111.046932	0.48	50	0.94	50	0.28	50	0.94	50	11	18	0	2	0
1642951208	167926.644	1482	3.51515853	0.41	0.00460674157	111.710737	0.31	0.00348314607	2.21268603	112.374547	112.374538	111.046936	111.046926	112.374543	111.046931	0.98	50	0.26	50	0.56	50	0.46	50	13	18	0	2	0
1642951296	168015.135	1483	3.51515118	-0.27	-0.00306818182	111.710738	0.07	0.000795454545	2.21268498	112.374548	112.374539	111.046938	111.046928	112.374544	111.046933	0.44	50	0.64	50	0.58	50	0.92	50	10	17	0	3	0
1642951385	168103.648	1484	3.51514951	0.162765957	0.00182883098	111.710737	-0.297234043	-0.00333970834	2.21268944	112.374549	112.37454	111.046935	111.046926	112.374544	111.046931	0.425531915	47	0.56	50	0.82	50	0.36	50	12	14	0	6	0
1642951473	168192.143	1485	3.51515657	0.728163265	0.00827458256	111.710734	0.0918367347	0.00104359926	2.21268806	112.374545	112.374535	111.046932	111.046923	112.37454	111.046927	0.96	50	0.14	50	0.82	50	0.183673469	49	6	8	0	12	0
1642951562	168280.678	1486	3.51515439	-0.52	-0.00584269663	111.710736	-0.12	-0.00134831461	2.21268986	112.374548	112.374539	111.046934	111.046925	112.374543	111.046929	0.28	50	0.92	50	0.32	50	0.72	50	9	14	1	5	0
1642951650	168369.28	1487	3.51515723	-0.03	-0.000340909091	111.710737	0.73	0.00829545455	2.21267891	112.374545	112.374535	111.046938	111.046928	112.37454	111.046933	0.92	50	0.22	50	0.22	50	0.98	50	10	15	0	5	0
1642951739	168457.894	1488	3.51513992	-0.26	-0.00292134831	111.710738	-0.42	-0.00471910112	2.21268521	112.374548	112.374539	111.046937	111.046928	112.374543	111.046932	0.32	50	1	50	0.6	50	0.44	50	14	16	0	4	0
1642951828	168546.456	1489	3.51514988	0.21	0.00235955056	111.710737	-0.15	-0.00168539326	2.21268746	112.374548	112.374538	111.046935	111.046926	112.374543	111.046931	0.54	50	0.48	50	0.72	50	0.36	50	4	14	0	6	0
1642951916	168635.009	1490	3.51515344	-0.33	-0.00375	111.710738	0.33	0.00375	2.21268251	112.374548	112.374538	111.046938	111.046929	112.374543	111.046934	0.74	50	0.74	50	0.2	50	0.86	50	8	13	0	7	0
1642952005	168723.464	1491	3.51514561	0.59	0.00662921348	111.710735	-0.15	-0.00168539326	2.21268476	112.374546	112.374536	111.046935	111.046925	112.374541	111.04693	0.82	50	0.38	50	1	50	0.26	50	12	18	0	2	0
1642952093	168811.915	1492	3.51514917	-0.275510204	-0.00313079777	111.710737	-0.504489796	-0.00573283859	2.21269233	112.374549	112.37454	111.046934	111.046924	112.374545	111.046929	0.12	50	0.9	50	0.78	50	0.551020408	49	11	14	0	6	0
1642952182	168900.526	1493	3.51516114	0.22	0.00247191011	111.710736	0.26	0.00292134831	2.21268843	112.374547	112.374538	111.046934	111.046924	112.374542	111.046929	0.76	50	0.28	50	0.54	50	0.58	50	3	9	0	11	0
1642952270	168989.086	1494	3.51515497	-0.23	-0.00261363636	111.710737	-0.13	-0.00147727273	2.21269038	112.374549	112.374539	111.046935	111.046925	112.374544	111.04693	0.44	50	0.8	50	0.78	50	0.88	50	9	14	0	6	0
1642952360	169078.557	1495	3.51515805	0.01	0.000111111111	111.710737	0.59	0.00655555556	2.21268153	112.374546	112.374537	111.046937	111.046928	112.374541	111.046932	0.84	50	0.24	50	0.3	50	0.88	50	7	17	0	3	0
1642952448	169166.95	1496	3.51514406	-0.16	-0.00181818182	111.710738	-0.46	-0.00522727273	2.21268843	112.374549	112.374539	111.046936	111.046926	112.374544	111.046931	0.26	50	0.88	50	0.7	50	0.4	50	7	12	2	6	0
1642952537	169255.539	1497	3.51515497	0.08	0.000898876404	111.710737	0.54	0.00606741573	2.21268033	112.374546	112.374537	111.046938	111.046928	112.374541	111.046933	0.96	50	0.34	50	0.48	50	0.94	50	8	16	0	4	0
1642952625	169343.988	1498	3.51514216	0.17	0.00193181818	111.710736	-0.17	-0.00193181818	2.21268288	112.374546	112.374537	111.046936	111.046927	112.374541	111.046932	0.74	50	0.74	50	0.72	50	0.38	50	13	15	0	5	0
1642952714	169432.495	1499	3.51514619	0.56	0.00629213483	111.710734	-0.26	-0.00292134831	2.21268678	112.374544	112.374535	111.046932	111.046923	112.37454	111.046928	0.68	50	0.38	50	0.9	50	0.08	50	11	17	0	3	0
1642952802	169520.912	1500	3.51515236	-0.51	-0.00579545455	111.710736	-0.33	-0.00375	2.21269173	112.374548	112.374539	111.046933	111.046924	112.374544	111.046929	0.16	50	1	50	0.42	50	0.6	50	7	11	0	9	0
1642952890	169609.401	1501	3.51516019	-0.15	-0.00168539326	111.710737	0.79	0.00887640449	2.21267988	112.374546	112.374536	111.046938	111.046928	112.374541	111.046933	0.88	50	0.24	50	0.04	50	0.98	50	10	16	3	1	0
1642952979	169697.823	1502	3.51514145	-0.04	-0.000454545455	111.710737	-0.54	-0.00613636364	2.21268798	112.374548	112.374539	111.046935	111.046926	112.374544	111.046931	0.38	50	0.96	50	0.8	50	0.3	50	8	12	0	8	0
1642953067	169786.287	1503	3.51515426	0.07	0.000786516854	111.710737	0.49	0.00550561798	2.21268063	112.374546	112.374536	111.046937	111.046928	112.374541	111.046933	0.94	50	0.38	50	0.44	50	0.86	50	16	19	0	1	0
1642953156	169874.901	1504	3.51514263	-0.017755102	-0.000201762523	111.710737	-0.537755102	-0.00611085343	2.2126887	112.374548	112.374539	111.046935	111.046926	112.374543	111.04693	0.224489796	49	0.78	50	0.7	50	0.18	50	11	14	0	6	0
1642953244	169963.401	1505	3.51515539	-0.24	-0.00269662921	111.710738	0.26	0.00292134831	2.2126848	112.374548	112.374539	111.046937	111.046928	112.374544	111.046933	0.46	50	0.44	50	0.36	50	0.86	50	19	19	0	1	0
1642953334	170052.806	1506	3.51514922	-0.14	-0.00159090909	111.710739	-0.08	-0.000909090909	2.212686	112.374549	112.37454	111.046938	111.046928	112.374545	111.046933	0.54	50	0.76	50	0.52	50	0.58	50	6	15	0	5	0
1642953422	170141.327	1507	3.51515112	0.83	0.00922222222	111.710735	-0.07	-0.000777777778	2.21268705	112.374545	112.374536	111.046933	111.046924	112.374541	111.046929	0.98	50	0.22	50	0.96	50	0.06	50	2	8	0	12	0
1642953511	170229.967	1508	3.51515278	-0.63	-0.00715909091	111.710738	0.11	0.00125	2.2126854	112.374548	112.374539	111.046937	111.046927	112.374543	111.046932	0.32	50	0.84	50	0.14	50	0.88	50	8	11	1	8	0
1642953600	170318.483	1509	3.51515017	0.25	0.00280898876	111.710737	0.41	0.00460674157	2.21267925	112.374545	112.374536	111.046937	111.046928	112.37454	111.046933	0.88	50	0.22	50	0.68	50	0.84	50	4	16	0	4	0
1642953688	170406.918	1510	3.51514044	-0.243404255	-0.00276595745	111.710738	-0.516595745	-0.00587040619	2.212687	112.374549	112.374539	111.046936	111.046927	112.374544	111.046932	0.24	50	1	50	0.72	50	0.446808511	47	4	14	2	4	0
1642953776	170495.316	1511	3.5151527	0.23	0.00258426966	111.710737	0.31	0.00348314607	2.21268235	112.374546	112.374537	111.046937	111.046927	112.374541	111.046932	0.94	50	0.4	50	0.56	50	0.64	50	10	17	0	3	0
1642953865	170583.83	1512	3.51514535	-0.26	-0.00295454545	111.710738	0.06	0.000681818182	2.21268145	112.374547	112.374538	111.046938	111.046929	112.374542	111.046933	0.42	50	0.62	50	0.4	50	0.72	50	13	17	0	3	0
1642953953	170672.231	1513	3.51514392	0.1	0.00112359551	111.710737	0.14	0.00157303371	2.21267935	112.374546	112.374536	111.046938	111.046929	112.374541	111.046934	0.56	50	0.32	50	0.64	50	0.68	50	10	17	0	3	0
1642954042	170760.67	1514	3.5151406	-0.32	-0.00363636364	111.710739	-0.28	-0.00318181818	2.21268355	112.374549	112.374539	111.046939	111.046929	112.374544	111.046934	0.4	50	1	50	0.62	50	0.66	50	11	15	0	5	0
1642954130	170849.283	1515	3.51514724	0.34	0.00386363636	111.710737	0.2	0.00227272727	2.21268055	112.374546	112.374537	111.046938	111.046928	112.374541	111.046933	0.94	50	0.4	50	0.72	50	0.58	50	6	14	1	5	0
1642954219	170937.802	1516	3.5151425	-0.47	-0.00528089888	111.71074	0.05	0.000561797753	2.2126798	112.374548	112.374539	111.04694	111.046931	112.374544	111.046936	0.3	50	0.72	50	0.3	50	0.82	50	5	12	1	7	0
1642954308	171027.297	1517	3.51514131	0.63	0.00715909091	111.710736	-0.13	-0.00147727273	2.21268175	112.374546	112.374536	111.046937	111.046927	112.374541	111.046932	0.78	50	0.28	50	0.96	50	0.2	50	6	15	0	5	0
1642954397	171115.772	1518	3.5151444	-0.41	-0.00455555556	111.710739	-0.17	-0.00188888889	2.2126843	112.374549	112.374539	111.046938	111.046928	112.374544	111.046933	0.4	50	0.98	50	0.6	50	0.84	50	7	12	0	8	0
1642954485	171204.264	1519	3.51514843	0.53	0.00602272727	111.710736	0.21	0.00238636364	2.21268115	112.374545	112.374535	111.046936	111.046927	112.37454	111.046932	0.96	50	0.22	50	0.7	50	0.38	50	9	17	0	3	0
1642954575	171293.722	1520	3.51514345	-0.495306122	-0.00556523733	111.710738	0.0646938776	0.000726897501	2.21268018	112.374547	112.374538	111.046939	111.04693	112.374542	111.046934	0.469387755	49	0.9	50	0.3	50	0.86	50	9	14	1	5	0
1642954663	171382.31	1521	3.51514191	0.36	0.00404494382	111.710737	-0.16	-0.00179775281	2.21268258	112.374546	112.374537	111.046937	111.046927	112.374541	111.046932	0.64	50	0.44	50	0.84	50	0.32	50	4	11	0	9	0
1642954752	171470.788	1522	3.51514571	0.02	0.000224719101	111.710736	-0.62	-0.00696629213	2.21269188	112.374549	112.374539	111.046934	111.046924	112.374544	111.046929	0.26	50	0.86	50	0.9	50	0.26	50	9	14	0	6	0
1642954840	171559.308	1523	3.51516042	0.11	0.00125	111.710736	0.51	0.00579545455	2.21268423	112.374546	112.374536	111.046935	111.046926	112.374541	111.046931	0.92	50	0.3	50	0.48	50	0.88	50	7	12	0	8	0
1642954929	171647.896	1524	3.51514832	-0.54	-0.00606741573	111.710739	-0.14	-0.00157303371	2.21268633	112.374549	112.37454	111.046937	111.046928	112.374545	111.046933	0.22	50	0.9	50	0.2	50	0.6	50	9	13	1	5	1
1642955018	171736.435	1525	3.51515164	0.27	0.00303370787	111.710737	-0.15	-0.00168539326	2.21268858	112.374549	112.374539	111.046935	111.046926	112.374544	111.046931	0.56	50	0.44	50	0.76	50	0.34	50	9	15	0	5	0
1642955106	171824.999	1526	3.5151552	-0.28	-0.00318181818	111.710739	0.36	0.00409090909	2.21268318	112.374548	112.374539	111.046938	111.046929	112.374544	111.046934	0.64	50	0.56	50	0.22	50	0.86	50	10	18	0	2	0
1642955196	171914.468	1527	3.51514666	0.11	0.00123595506	111.710738	-0.07	-0.000786516854	2.21268423	112.374548	112.374539	111.046938	111.046928	112.374543	111.046933	0.5	50	0.46	50	0.56	50	0.38	50	8	13	0	7	0
1642955285	172003.889	1528	3.51514832	0.07	0.000786516854	111.710738	-0.11	-0.00123595506	2.21268588	112.374548	112.374539	111.046937	111.046927	112.374544	111.046932	0.56	50	0.6	50	0.44	50	0.26	50	4	11	0	9	0
1642955373	172092.307	1529	3.51515093	-0.14	-0.00155555556	111.710738	-0.02	-0.000222222222	2.21268618	112.374549	112.37454	111.046937	111.046928	112.374544	111.046933	0.42	50	0.58	50	0.66	50	0.78	50	9	18	0	2	0
1642955462	172180.907	1530	3.5151514	0.39	0.00443181818	111.710737	0.15	0.00170454545	2.21268393	112.374546	112.374537	111.046936	111.046927	112.374542	111.046931	0.9	50	0.36	50	0.58	50	0.34	50	6	12	0	8	0
1642955551	172269.564	1531	3.51514784	-0.11	-0.00123595506	111.710737	0.29	0.00325842697	2.21267958	112.374546	112.374536	111.046938	111.046928	112.374541	111.046933	0.62	50	0.44	50	0.36	50	0.76	50	8	17	1	2	0
1642955639	172358.08	1532	3.51514096	-0.34	-0.00386363636	111.710739	-0.38	-0.00431818182	2.21268528	112.374549	112.37454	111.046938	111.046928	112.374544	111.046933	0.26	50	0.98	50	0.58	50	0.54	50	11	15	0	5	0
1642955728	172446.544	1533	3.51514998	0.19	0.00213483146	111.710738	-0.27	-0.00303370787	2.21268933	112.374549	112.37454	111.046936	111.046926	112.374545	111.046931	0.44	50	0.52	50	0.74	50	0.28	50	7	13	0	7	0
1642955816	172535.025	1534	3.51515638	-0.24	-0.00272727273	111.710739	0.32	0.00363636364	2.21268453	112.374549	112.37454	111.046938	111.046929	112.374544	111.046934	0.58	50	0.5	50	0.32	50	0.88	50	12	16	1	3	0
1642955905	172623.708	1535	3.51514879	0.38	0.00426966292	111.710737	0.28	0.00314606742	2.21268033	112.374546	112.374536	111.046938	111.046928	112.374541	111.046933	0.88	50	0.22	50	0.68	50	0.58	50	13	17	0	3	0
1642955993	172712.206	1536	3.51514215	-0.09	-0.00102272727	111.710738	-0.65	-0.00738636364	2.21269008	112.374549	112.37454	111.046935	111.046926	112.374545	111.046931	0.26	50	1	50	0.8	50	0.24	50	14	18	0	2	0
1642956083	172801.632	1537	3.51515757	-0.05	-0.000561797753	111.710738	0.67	0.00752808989	2.21268003	112.374547	112.374537	111.046939	111.046929	112.374542	111.046934	0.88	50	0.26	50	0.26	50	0.98	50	10	17	1	2	0
1642956172	172890.982	1538	3.51514168	-0.06	-0.000674157303	111.710738	-0.46	-0.00516853933	2.21268693	112.374549	112.374539	111.046937	111.046927	112.374544	111.046932	0.32	50	0.84	50	0.9	50	0.5	50	11	17	0	3	0
1642956261	172980.371	1539	3.51515259	0.3	0.00333333333	111.710737	-0.16	-0.00177777778	2.21268933	112.374548	112.374539	111.046935	111.046925	112.374543	111.04693	0.74	50	0.6	50	0.94	50	0.48	50	7	16	0	4	0
1642956350	173068.8	1540	3.51515638	-0.04	-0.000449438202	111.710737	-0.22	-0.00247191011	2.21269263	112.374549	112.37454	111.046934	111.046924	112.374545	111.046929	0.46	50	0.72	50	0.74	50	0.56	50	8	14	1	5	0
1642956438	173157.293	1541	3.5151616	-0.05	-0.000568181818	111.710737	0.47	0.00534090909	2.21268558	112.374547	112.374538	111.046936	111.046927	112.374543	111.046931	0.72	50	0.3	50	0.26	50	0.78	50	9	15	0	5	0
1642956527	173245.889	1542	3.51515045	-0.146734694	-0.00164870443	111.710738	-0.426734694	-0.00479477184	2.21269198	112.37455	112.374541	111.046935	111.046925	112.374545	111.04693	0.326530612	49	0.9	50	0.76	50	0.48	50	7	11	0	9	0
1642956615	173334.394	1543	3.51516058	0.14	0.00157303371	111.710737	0.54	0.00606741573	2.21268388	112.374547	112.374538	111.046937	111.046927	112.374542	111.046932	0.96	50	0.28	50	0.42	50	0.82	50	5	15	0	5	0
1642956704	173422.93	1544	3.51514777	0.0870833333	0.000989583333	111.710737	-0.247083333	-0.00280776515	2.21268758	112.374548	112.374538	111.046935	111.046926	112.374543	111.04693	0.64	50	0.8	50	0.854166667	48	0.52	50	10	13	0	7	0
1642956793	173511.544	1545	3.51515363	-0.16	-0.00179775281	111.710737	0.08	0.000898876404	2.21268638	112.374548	112.374539	111.046936	111.046927	112.374543	111.046932	0.48	50	0.56	50	0.44	50	0.68	50	16	16	0	4	0
1642956883	173601.942	1546	3.51515173	0.07	0.000795454545	111.710737	-0.61	-0.00693181818	2.21269553	112.374551	112.374541	111.046933	111.046924	112.374546	111.046928	0.28	50	0.82	50	0.9	50	0.22	50	6	15	1	4	0
1642956972	173690.539	1547	3.5151662	0.11	0.00120879121	111.710737	0.55	0.00604395604	2.21268728	112.374547	112.374538	111.046935	111.046926	112.374543	111.04693	0.88	50	0.22	50	0.28	50	0.72	50	11	17	0	3	0
1642957060	173778.96	1548	3.51515315	-0.29	-0.00329545455	111.710738	-0.37	-0.00420454545	2.21269283	112.374551	112.374541	111.046935	111.046925	112.374546	111.04693	0.22	50	0.88	50	0.56	50	0.48	50	13	18	0	2	0
1642957148	173867.38	1549	3.51516193	0.11	0.00123595506	111.710737	0.25	0.00280898876	2.21268908	112.374549	112.374539	111.046935	111.046926	112.374544	111.046931	0.64	50	0.28	50	0.6	50	0.74	50	12	18	0	2	0
1642957237	173955.812	1550	3.515156	-0.22	-0.0025	111.710739	0.1	0.00113636364	2.21268758	112.37455	112.37454	111.046937	111.046928	112.374545	111.046932	0.64	50	0.76	50	0.32	50	0.64	50	13	17	0	3	0
1642957325	174044.282	1551	3.51515363	0.41	0.00460674157	111.710737	-0.19	-0.00213483146	2.21269043	112.374548	112.374539	111.046934	111.046925	112.374544	111.046929	0.64	50	0.42	50	0.88	50	0.28	50	1	8	0	12	0
1642957414	174132.761	1552	3.51515813	-0.57	-0.00647727273	111.710739	-0.03	-0.000340909091	2.21269088	112.374551	112.374542	111.046937	111.046927	112.374547	111.046932	0.26	50	0.86	50	0.4	50	0.94	50	4	8	1	11	0
1642957502	174221.163	1553	3.51515885	0.35	0.00397727273	111.710738	0.11	0.00125	2.21268923	112.374549	112.37454	111.046936	111.046926	112.374544	111.046931	0.78	50	0.32	50	0.76	50	0.52	50	10	16	0	4	0
1642957591	174309.693	1554	3.51515624	0.17	0.00191011236	111.710737	0.13	0.00146067416	2.21268728	112.374548	112.374538	111.046935	111.046926	112.374543	111.046931	0.72	50	0.42	50	0.56	50	0.52	50	10	16	0	4	0
1642957679	174398.103	1555	3.51515315	0.14	0.00159090909	111.710736	-0.04	-0.000454545455	2.21268788	112.374547	112.374538	111.046934	111.046925	112.374542	111.04693	0.68	50	0.58	50	0.68	50	0.5	50	11	19	0	1	0
1642957768	174486.584	1556	3.5151541	-0.07	-0.000786516854	111.710736	-0.67	-0.00752808989	2.21269793	112.374551	112.374541	111.046932	111.046922	112.374546	111.046927	0.2	50	0.94	50	0.86	50	0.26	50	7	14	1	5	0
1642957856	174575.02	1557	3.51517	-0.08	-0.000909090909	111.710737	0.68	0.00772727273	2.21268773	112.374548	112.374538	111.046935	111.046926	112.374543	111.04693	0.8	50	0.2	50	0.18	50	0.94	50	9	14	0	6	0
1642957946	174664.562	1558	3.51515386	-0.155510204	-0.00172789116	111.710738	-0.0644897959	-0.000716553288	2.2126887	112.374549	112.374539	111.046936	111.046926	112.374544	111.046931	0.6	50	0.82	50	0.448979592	49	0.54	50	11	14	0	6	0
1642958034	174753.12	1559	3.51515539	0.38	0.00431818182	111.710736	-0.5	-0.00568181818	2.2126962	112.374549	112.37454	111.046932	111.046922	112.374545	111.046927	0.72	50	0.84	50	1	50	0.12	50	6	14	0	6	0
1642958123	174841.582	1560	3.51516726	-0.49	-0.00550561798	111.710738	0.03	0.000337078652	2.21269575	112.374552	112.374542	111.046934	111.046925	112.374547	111.046929	0.3	50	0.76	50	0.36	50	0.88	50	4	11	1	8	0
1642958211	174930.1	1561	3.51516654	0.35	0.00397727273	111.710736	0.37	0.00420454545	2.2126902	112.374548	112.374539	111.046934	111.046925	112.374543	111.046929	0.88	50	0.16	50	0.82	50	0.84	50	3	13	0	7	0
1642958300	175018.597	1562	3.51515777	0.04	0.000449438202	111.710736	-0.08	-0.000898876404	2.2126914	112.374548	112.374539	111.046934	111.046924	112.374544	111.046929	0.7	50	0.74	50	0.66	50	0.54	50	12	13	0	7	0
1642958388	175107.122	1563	3.51515966	0.23	0.00261363636	111.710735	0.15	0.00170454545	2.21268915	112.374547	112.374537	111.046933	111.046924	112.374542	111.046928	0.74	50	0.36	50	0.74	50	0.66	50	1	1	16	3	0
1642958488	175206.503	1564	3.51515611	0	0	111.710735	0	0	2.21268915	112.374547	112.374537	111.046933	111.046924	112.374542	111.046928	0.12	50	0.94	50	0.810810811	37	-1	0	3	10	0	10	0
1642958576	175295.156	1565	3.51515611	-0.05	-0.000505050505	111.710735	-0.53	-0.00535353535	2.2126971	112.374549	112.37454	111.046931	111.046921	112.374544	111.046926	0.32	50	0.9	50	0.72	50	0.24	50	7	7	0	12	1
1642958665	175383.826	1566	3.51516868	-0.35	-0.00393258427	111.710737	0.03	0.000337078652	2.21269665	112.374551	112.374541	111.046933	111.046923	112.374546	111.046928	0.42	50	0.74	50	0.38	50	0.76	50	8	11	5	4	0
1642958754	175472.445	1567	3.51516797	0.1	0.00112359551	111.710737	0.42	0.00471910112	2.21269035	112.374548	112.374539	111.046934	111.046925	112.374544	111.046929	0.82	50	0.3	50	0.52	50	0.84	50	11	16	1	3	0
1642958842	175561.082	1568	3.515158	-0.36	-0.00409090909	111.710738	-0.4	-0.00454545455	2.21269635	112.374552	112.374542	111.046934	111.046925	112.374547	111.046929	0.22	50	0.98	50	0.7	50	0.66	50	7	11	0	9	0
1642958931	175649.698	1569	3.51516749	0.15	0.00168539326	111.710738	0.51	0.00573033708	2.2126887	112.374549	112.374539	111.046936	111.046926	112.374544	111.046931	0.96	50	0.3	50	0.6	50	0.96	50	10	16	0	4	0
1642959019	175738.22	1570	3.51515539	-0.05	-0.000568181818	111.710738	-0.49	-0.00556818182	2.21269605	112.374551	112.374542	111.046934	111.046924	112.374547	111.046929	0.44	50	0.98	50	0.78	50	0.34	50	10	14	0	6	0
1642959108	175826.89	1571	3.51516702	0.26	0.00292134831	111.710737	-0.02	-0.000224719101	2.21269635	112.37455	112.374541	111.046932	111.046923	112.374545	111.046928	0.7	50	0.46	50	0.78	50	0.5	50	10	16	0	4	0
1642959197	175915.45	1572	3.51516749	-0.38	-0.00426966292	111.710738	0.14	0.00157303371	2.21269425	112.374551	112.374542	111.046935	111.046925	112.374547	111.04693	0.48	50	0.72	50	0.28	50	0.8	50	3	11	6	3	0
1642959296	176015.018	1573	3.51516417	0	0	111.710738	0	0	2.21269425	112.374551	112.374542	111.046935	111.046925	112.374547	111.04693	0	1	-1	0	-1	0	-1	0	0	0	20	0	0
1642959396	176114.563	1574	3.51516417	0	0	111.710738	0	0	2.21269425	112.374551	112.374542	111.046935	111.046925	112.374547	111.04693	-1	0	0	1	0	1	-1	0	14	18	0	2	0
1642959484	176203.239	1575	3.51516417	-0.0506122449	-0.000511234797	111.710739	-0.529387755	-0.00534735106	2.21270219	112.374554	112.374545	111.046933	111.046923	112.374549	111.046928	0.26	50	0.84	50	0.93877551	49	0.46	50	12	17	0	3	0
1642959575	176294.03	1576	3.51517673	0.62	0.00696629213	111.710736	0.06	0.000674157303	2.21270129	112.374551	112.374541	111.04693	111.04692	112.374546	111.046925	0.92	50	0.24	50	0.98	50	0.42	50	8	14	0	6	0
1642959664	176382.757	1577	3.51517531	0.25	0.00274725275	111.710734	0.33	0.00362637363	2.21269634	112.374548	112.374538	111.04693	111.046921	112.374543	111.046925	0.76	50	0.18	50	0.6	50	0.68	50	7	11	0	9	0
1642959752	176471.374	1578	3.51516748	-0.48	-0.00545454545	111.710737	-0.12	-0.00136363636	2.21269814	112.374551	112.374541	111.046932	111.046923	112.374546	111.046927	0.32	50	0.92	50	0.3	50	0.66	50	9	11	0	9	0
1642959842	176560.859	1579	3.51517032	0.43	0.00483146067	111.710735	-0.41	-0.00460674157	2.21270429	112.374551	112.374541	111.046928	111.046919	112.374546	111.046923	0.66	50	0.64	50	1	50	0.16	50	1	4	6	10	0
1642959932	176650.491	1580	3.51518005	0	0	111.710735	-0.34	-0.00377777778	2.21270939	112.374552	112.374543	111.046927	111.046917	112.374547	111.046922	0.4	50	0.74	50	0.86	50	0.52	50	11	19	0	1	0
1642960020	176739.143	1581	3.51518812	-0.07	-0.000786516854	111.710735	0.79	0.00887640449	2.21269754	112.374549	112.374539	111.04693	111.046921	112.374544	111.046926	0.84	50	0.12	50	0.14	50	1	50	7	12	0	8	0
1642960110	176828.688	1582	3.51516938	-0.73	-0.00811111111	111.710739	-0.01	-0.000111111111	2.21269769	112.374553	112.374543	111.046934	111.046925	112.374548	111.046929	0.24	50	0.98	50	0.2	50	0.92	50	10	14	0	6	0
1642960199	176918.101	1583	3.51516961	0.69	0.00784090909	111.710735	0.05	0.000568181818	2.21269694	112.374549	112.374539	111.046931	111.046921	112.374544	111.046926	1	50	0.26	50	1	50	0.36	50	4	11	0	9	0
1642960288	177006.716	1584	3.51516843	-0.18	-0.002	111.710736	-0.34	-0.00377777778	2.21270204	112.374551	112.374542	111.04693	111.046921	112.374547	111.046925	0.42	50	0.94	50	0.56	50	0.4	50	10	15	0	5	0
1642960376	177095.418	1585	3.51517649	0.03	0.000340909091	111.710736	0.31	0.00352272727	2.21269739	112.37455	112.37454	111.046931	111.046922	112.374545	111.046927	0.82	50	0.48	50	0.42	50	0.7	50	11	17	1	2	0
1642960465	177184.063	1586	3.51516914	-0.137142857	-0.00154093098	111.710737	-0.293877551	-0.00330199496	2.2127018	112.374552	112.374542	111.046931	111.046921	112.374547	111.046926	0.448979592	49	0.88	50	0.836734694	49	0.68	50	7	14	0	6	0
1642960554	177272.635	1587	3.51517611	-0.0830612245	-0.000933272185	111.710737	0.103061224	0.00115799129	2.21270025	112.374552	112.374542	111.046932	111.046922	112.374547	111.046927	0.58	50	0.56	50	0.693877551	49	0.88	50	10	17	0	3	0
1642960642	177361.323	1588	3.51517366	-0.38	-0.00431818182	111.710739	0.02	0.000227272727	2.21269995	112.374554	112.374544	111.046934	111.046924	112.374549	111.046929	0.54	50	0.9	50	0.32	50	0.72	50	9	13	0	7	0
1642960731	177449.952	1589	3.51517319	0.72	0.00808988764	111.710735	0.04	0.000449438202	2.21269935	112.37455	112.37454	111.04693	111.046921	112.374545	111.046925	0.94	50	0.18	50	0.94	50	0.26	50	9	16	1	3	0
1642960820	177538.488	1590	3.51517224	-0.11	-0.00123595506	111.710736	-0.55	-0.00617977528	2.2127076	112.374553	112.374543	111.046928	111.046919	112.374548	111.046924	0.34	50	1	50	0.8	50	0.36	50	13	17	0	3	0
1642960908	177627.083	1591	3.51518529	0.08	0.000909090909	111.710735	0.04	0.000454545455	2.212707	112.374552	112.374543	111.046928	111.046919	112.374548	111.046923	0.84	50	0.72	50	0.68	50	0.64	50	4	8	0	12	0
1642960997	177715.6	1592	3.51518434	-0.19	-0.00213483146	111.710736	0.49	0.00550561798	2.21269965	112.374551	112.374542	111.046931	111.046922	112.374546	111.046926	0.6	50	0.3	50	0.3	50	0.98	50	12	15	1	4	0
1642961085	177803.999	1593	3.51517272	0.28	0.00318181818	111.710735	-0.18	-0.00204545455	2.21270235	112.37455	112.374541	111.046929	111.04692	112.374546	111.046924	0.6	50	0.5	50	0.86	50	0.4	50	7	16	0	4	0
1642961174	177892.523	1594	3.51517699	-0.599795918	-0.00673927998	111.710738	-0.219795918	-0.00246961706	2.21270565	112.374554	112.374545	111.046931	111.046922	112.37455	111.046926	0.16	50	0.979591837	49	0.5	50	0.88	50	7	12	0	8	0
1642961262	177981.11	1595	3.5151822	0.18	0.00204545455	111.710737	0.34	0.00386363636	2.21270055	112.374552	112.374543	111.046932	111.046922	112.374547	111.046927	0.84	50	0.32	50	0.5	50	0.66	50	6	13	0	6	1
1642961351	178069.737	1596	3.51517413	-0.03	-0.000337078652	111.710737	-0.05	-0.000561797753	2.2127013	112.374552	112.374543	111.046932	111.046922	112.374548	111.046927	0.56	50	0.64	50	0.5	50	0.48	50	10	15	0	5	0
1642961439	178158.367	1597	3.51517532	0.4	0.00454545455	111.710735	-0.12	-0.00136363636	2.2127031	112.374551	112.374541	111.046929	111.04692	112.374546	111.046924	0.58	50	0.3	50	0.92	50	0.4	50	7	12	0	8	0
1642961528	178246.914	1598	3.51517817	-0.81	-0.0091011236	111.710739	-0.09	-0.00101123596	2.21270445	112.374555	112.374546	111.046933	111.046923	112.374551	111.046928	0.08	50	0.98	50	0.22	50	0.94	50	7	14	3	3	0
1642961617	178335.431	1599	3.5151803	0.2	0.00224719101	111.710738	-0.34	-0.00382022472	2.21270955	112.374556	112.374546	111.04693	111.046921	112.374551	111.046925	0.26	50	0.4	50	0.9	50	0.36	50	5	12	0	8	0
1642961705	178423.98	1600	3.51518837	0.39	0.00443181818	111.710736	0.23	0.00261363636	2.2127061	112.374553	112.374543	111.046929	111.04692	112.374548	111.046925	0.86	50	0.24	50	0.52	50	0.36	50	4	11	0	9	0
1642961796	178514.479	1601	3.51518291	-0.31	-0.00348314607	111.710738	0.21	0.00235955056	2.21270295	112.374554	112.374544	111.046932	111.046922	112.374549	111.046927	0.64	50	0.74	50	0.36	50	0.88	50	10	15	0	5	0
1642961884	178603.175	1602	3.51517793	0.48	0.00533333333	111.710735	0.02	0.000222222222	2.21270265	112.374551	112.374542	111.046929	111.04692	112.374546	111.046925	0.82	50	0.32	50	0.84	50	0.38	50	7	11	0	9	0
1642961973	178691.746	1603	3.51517746	-0.54	-0.00606741573	111.710738	0.06	0.000674157303	2.21270175	112.374553	112.374544	111.046932	111.046923	112.374549	111.046928	0.22	50	0.7	50	0.28	50	0.88	50	7	16	0	3	1
1642962061	178780.198	1604	3.51517603	0.34	0.00386363636	111.710736	-0.54	-0.00613636364	2.21270985	112.374554	112.374545	111.046928	111.046919	112.374549	111.046924	0.48	50	0.68	50	0.94	50	0.06	50	11	17	0	3	0
1642962150	178868.751	1605	3.51518884	-0.07	-0.000786516854	111.710737	0.07	0.000786516854	2.2127088	112.374554	112.374545	111.046929	111.046919	112.374549	111.046924	0.5	50	0.5	50	0.58	50	0.72	50	3	11	0	9	0
1642962238	178957.159	1606	3.51518718	-0.56	-0.00636363636	111.71074	0.26	0.00295454545	2.2127049	112.374556	112.374546	111.046933	111.046923	112.374551	111.046928	0.32	50	0.62	50	0.14	50	0.96	50	9	13	2	5	0
1642962327	179045.794	1607	3.51518101	0.55	0.00617977528	111.710737	0.31	0.00348314607	2.21270025	112.374552	112.374542	111.046932	111.046922	112.374547	111.046927	0.98	50	0.12	50	0.88	50	0.64	50	9	13	0	7	0
1642962415	179134.398	1608	3.51517366	-0.32	-0.00363636364	111.710738	-0.3	-0.00340909091	2.21270475	112.374555	112.374545	111.046932	111.046922	112.37455	111.046927	0.18	50	0.8	50	0.64	50	0.66	50	13	16	0	4	0
1642962504	179223.062	1609	3.51518078	0.245833333	0.00276217228	111.710737	-0.534166667	-0.00600187266	2.21271276	112.374556	112.374546	111.046928	111.046919	112.374551	111.046923	0.42	50	0.708333333	48	0.98	50	0.2	50	13	16	0	4	0
1642962593	179311.627	1610	3.51519345	0.24	0.00269662921	111.710736	0.32	0.00359550562	2.21270796	112.374553	112.374544	111.046928	111.046919	112.374548	111.046924	0.98	50	0.42	50	0.64	50	0.72	50	6	8	0	12	0
1642962682	179401.074	1611	3.51518586	-0.16	-0.00181818182	111.710737	5.55111512e-17	6.30808537e-19	2.21270796	112.374554	112.374544	111.046929	111.04692	112.374549	111.046924	0.44	50	0.6	50	0.7	50	0.86	50	7	13	0	7	0
1642962771	179489.595	1612	3.51518586	-0.27	-0.003	111.710738	0.13	0.00144444444	2.21270601	112.374555	112.374545	111.046931	111.046922	112.37455	111.046926	0.5	50	0.64	50	0.3	50	0.7	50	11	16	0	4	0
1642962859	179578.217	1613	3.51518277	0.38	0.00431818182	111.710736	-0.4	-0.00454545455	2.21271201	112.374555	112.374545	111.046927	111.046918	112.37455	111.046923	0.52	50	0.54	50	0.98	50	0.2	50	8	15	0	5	0
1642962950	179668.849	1614	3.51519226	-0.2	-0.0021978022	111.710737	0.04	0.00043956044	2.21271141	112.374555	112.374546	111.046929	111.046919	112.374551	111.046924	0.44	50	0.6	50	0.48	50	0.72	50	9	16	0	4	0
1642963049	179768.223	1615	3.51519131	0	0	111.710737	0	0	2.21271141	112.374555	112.374546	111.046929	111.046919	112.374551	111.046924	0.954545455	22	-1	0	0.74	50	0.62	50	11	13	3	4	0
1642963138	179856.917	1616	3.51519131	0.04	0.000404040404	111.710737	-0.38	-0.00383838384	2.21271711	112.374557	112.374547	111.046927	111.046917	112.374552	111.046922	0.46	50	0.8	50	0.88	50	0.46	50	10	15	0	5	0
1642963228	179946.569	1617	3.51520033	0.07	0.000777777778	111.710737	0.19	0.00211111111	2.21271426	112.374556	112.374546	111.046927	111.046918	112.374551	111.046922	0.52	50	0.26	50	0.6	50	0.72	50	4	7	0	13	0
1642963316	180035.25	1618	3.51519582	-0.16	-0.00181818182	111.710738	0.14	0.00159090909	2.21271216	112.374556	112.374546	111.046929	111.046919	112.374551	111.046924	0.8	50	0.82	50	0.42	50	0.72	50	11	18	0	2	0
1642963405	180123.739	1619	3.5151925	0.06	0.000674157303	111.710737	0.42	0.00471910112	2.21270586	112.374554	112.374544	111.04693	111.046921	112.374549	111.046925	0.86	50	0.38	50	0.56	50	0.92	50	6	14	0	6	0
1642963493	180212.345	1620	3.51518254	-0.174693878	-0.0019851577	111.710738	-0.465306122	-0.00528756957	2.21271284	112.374557	112.374547	111.046929	111.04692	112.374552	111.046924	0.28	50	0.92	50	0.76	50	0.469387755	49	7	11	0	9	0
1642963582	180300.926	1621	3.51519357	0.6	0.00674157303	111.710735	-0.04	-0.000449438202	2.21271344	112.374554	112.374544	111.046926	111.046916	112.374549	111.046921	0.78	50	0.22	50	0.88	50	0.24	50	10	16	0	4	0
1642963671	180389.532	1622	3.51519452	-0.28	-0.00314606742	111.710737	-0.38	-0.00426966292	2.21271914	112.374557	112.374548	111.046926	111.046916	112.374552	111.046921	0.24	50	0.9	50	0.64	50	0.54	50	6	13	0	7	0
1642963759	180478.153	1623	3.51520354	-0.0434693878	-0.000493970315	111.710737	0.316530612	0.00359693878	2.2127144	112.374556	112.374546	111.046927	111.046918	112.374551	111.046922	0.62	50	0.346938776	49	0.48	50	0.84	50	7	14	0	6	0
1642963848	180566.762	1624	3.51519603	0.16	0.00179775281	111.710736	-0.26	-0.00292134831	2.2127183	112.374556	112.374547	111.046925	111.046916	112.374551	111.04692	0.54	50	0.64	50	0.7	50	0.28	50	12	18	0	2	0
1642963936	180655.353	1625	3.5152022	-0.136666667	-0.0015530303	111.710737	0.596666667	0.00678030303	2.21270935	112.374554	112.374545	111.046929	111.046919	112.374549	111.046924	0.76	50	0.3	50	0.266666667	45	1	50	8	17	0	3	0
1642964025	180743.898	1626	3.51518804	-0.14755102	-0.00165787663	111.710737	-0.32755102	-0.00368034854	2.21271426	112.374556	112.374547	111.046928	111.046918	112.374552	111.046923	0.244897959	49	0.72	50	0.82	50	0.64	50	11	16	0	4	0
1642964114	180832.455	1627	3.51519581	0.53	0.00595505618	111.710735	0.03	0.000337078652	2.21271381	112.374554	112.374544	111.046925	111.046916	112.374549	111.046921	0.88	50	0.32	50	0.9	50	0.4	50	2	5	0	15	0
1642964202	180921.091	1628	3.5151951	-0.73	-0.00829545455	111.710738	0.05	0.000568181818	2.21271306	112.374557	112.374548	111.046929	111.04692	112.374552	111.046924	0.16	50	0.84	50	0.16	50	0.94	50	9	16	0	4	0
1642964291	181009.765	1629	3.51519391	0.64	0.00719101124	111.710735	-0.08	-0.000898876404	2.21271426	112.374554	112.374545	111.046926	111.046916	112.374549	111.046921	0.92	50	0.36	50	1	50	0.28	50	8	15	0	5	0
1642964379	181098.24	1630	3.51519581	-0.15	-0.00170454545	111.710736	-0.31	-0.00352272727	2.21271891	112.374556	112.374547	111.046925	111.046915	112.374552	111.04692	0.38	50	0.84	50	0.74	50	0.58	50	4	16	0	4	0
1642964468	181186.894	1631	3.51520317	-0.09	-0.00101123596	111.710736	0.69	0.00775280899	2.21270856	112.374554	112.374544	111.046929	111.046919	112.374549	111.046924	0.88	50	0.28	50	0.2	50	0.98	50	8	16	0	4	0
1642964557	181276.419	1632	3.5151868	-0.16	-0.00179775281	111.710737	-0.4	-0.00449438202	2.21271456	112.374556	112.374547	111.046928	111.046918	112.374552	111.046923	0.22	50	0.78	50	0.84	50	0.6	50	10	17	1	2	0
1642964646	181365.045	1633	3.51519629	0.59	0.00662921348	111.710734	-0.17	-0.00191011236	2.21271711	112.374554	112.374545	111.046924	111.046914	112.374549	111.046919	0.72	50	0.3	50	1	50	0.24	50	4	11	2	7	0
1642964735	181453.797	1634	3.51520032	-0.255510204	-0.00287090117	111.710735	-0.155510204	-0.00174730566	2.21271944	112.374556	112.374547	111.046924	111.046915	112.374551	111.04692	0.448979592	49	0.86	50	0.7	50	0.8	50	6	15	0	5	0
1642964824	181542.433	1635	3.51520401	0.217959184	0.00247680891	111.710734	0.497959184	0.00565862709	2.21271197	112.374553	112.374543	111.046926	111.046916	112.374548	111.046921	0.92	50	0.204081633	49	0.54	50	0.82	50	9	15	0	5	0
1642964912	181631.122	1636	3.5151922	-0.56	-0.00629213483	111.710737	-0.02	-0.000224719101	2.21271227	112.374556	112.374546	111.046928	111.046919	112.374551	111.046924	0.22	50	0.8	50	0.36	50	0.9	50	12	15	0	5	0
1642965001	181719.815	1637	3.51519267	0.47	0.00528089888	111.710735	0.17	0.00191011236	2.21270972	112.374553	112.374543	111.046927	111.046917	112.374548	111.046922	0.78	50	0.14	50	0.92	50	0.62	50	10	14	1	5	0
1642965090	181808.529	1638	3.51518864	0.02	0.000224719101	111.710735	-0.74	-0.00831460674	2.21272082	112.374556	112.374546	111.046923	111.046914	112.374551	111.046919	0.22	50	0.94	50	0.94	50	0.18	50	9	11	0	9	0
1642965178	181897.223	1639	3.51520619	0.1	0.00113636364	111.710734	0.28	0.00318181818	2.21271662	112.374554	112.374544	111.046924	111.046915	112.374549	111.046919	0.9	50	0.52	50	0.48	50	0.66	50	3	12	0	8	0
1642965267	181985.892	1640	3.51519955	-0.411702128	-0.0046258666	111.710736	-0.271702128	-0.0030528329	2.2127207	112.374557	112.374548	111.046925	111.046915	112.374553	111.04692	0.276595745	47	0.96	50	0.44	50	0.58	50	8	15	0	5	0
1642965356	182074.47	1641	3.51520599	-0.14	-0.00157303371	111.710737	0.64	0.00719101124	2.2127111	112.374555	112.374546	111.046928	111.046919	112.37455	111.046924	0.84	50	0.34	50	0.14	50	0.92	50	14	18	0	2	0
1642965444	182162.988	1642	3.51519081	-0.15	-0.00170454545	111.710738	-0.51	-0.00579545455	2.21271875	112.374558	112.374549	111.046927	111.046917	112.374553	111.046922	0.24	50	0.9	50	0.86	50	0.5	50	7	15	0	5	0
1642965533	182251.576	1643	3.51520291	0.61	0.00685393258	111.710735	0.13	0.00146067416	2.2127168	112.374555	112.374545	111.046924	111.046915	112.37455	111.04692	0.92	50	0.18	50	0.88	50	0.4	50	11	17	0	3	0
1642965621	182340.201	1644	3.51519983	-0.45	-0.00511363636	111.710737	0.13	0.00147727273	2.21271485	112.374556	112.374547	111.046927	111.046918	112.374551	111.046923	0.34	50	0.66	50	0.06	50	0.64	50	10	13	0	7	0
1642965710	182428.734	1645	3.51519674	0.5	0.00561797753	111.710734	-0.08	-0.000898876404	2.21271605	112.374554	112.374545	111.046924	111.046915	112.374549	111.04692	0.82	50	0.4	50	0.78	50	0.2	50	9	15	0	5	0
1642965798	182517.242	1646	3.51519864	-0.13	-0.00147727273	111.710735	-0.13	-0.00147727273	2.212718	112.374555	112.374546	111.046924	111.046915	112.374551	111.04692	0.6	50	0.86	50	0.56	50	0.56	50	7	13	0	6	1
1642965887	182605.711	1647	3.51520172	0.73	0.00820224719	111.710731	-0.15	-0.00168539326	2.21272025	112.374552	112.374543	111.04692	111.046911	112.374548	111.046915	0.8	50	0.22	50	0.94	50	0.06	50	9	14	0	6	0
1642965975	182694.233	1648	3.51520528	-0.12	-0.00136363636	111.710732	-0.48	-0.00545454545	2.21272745	112.374555	112.374546	111.046919	111.046909	112.37455	111.046914	0.24	50	0.84	50	0.78	50	0.42	50	9	13	1	6	0
1642966064	182782.718	1649	3.51521667	-0.34	-0.00382022472	111.710734	0.52	0.00584269663	2.21271965	112.374554	112.374545	111.046923	111.046913	112.37455	111.046918	0.58	50	0.4	50	0.1	50	0.96	50	5	14	0	6	0
1642966152	182871.41	1650	3.51520433	-0.618571429	-0.00702922078	111.710737	-0.241428571	-0.00274350649	2.21272327	112.374559	112.374549	111.046925	111.046915	112.374554	111.04692	0.14	50	1	50	0.48	50	0.857142857	49	11	15	0	5	0
1642966242	182961.015	1651	3.51521006	0.33	0.00370786517	111.710735	0.45	0.00505617978	2.21271652	112.374555	112.374545	111.046925	111.046916	112.37455	111.04692	1	50	0.22	50	0.42	50	0.54	50	12	17	1	2	0
1642966331	183049.588	1652	3.51519939	-0.36	-0.004	111.710737	-0.48	-0.00533333333	2.21272372	112.374559	112.374549	111.046925	111.046915	112.374554	111.04692	0.14	50	0.98	50	0.54	50	0.42	50	9	14	0	6	0
1642966419	183138.213	1653	3.51521077	0.41	0.00465909091	111.710735	0.37	0.00420454545	2.21271817	112.374555	112.374546	111.046924	111.046915	112.37455	111.04692	0.94	50	0.16	50	0.74	50	0.7	50	12	15	2	3	0
1642966508	183226.759	1654	3.515202	0.05	0.000561797753	111.710735	-0.63	-0.00707865169	2.21272762	112.374558	112.374548	111.046921	111.046912	112.374553	111.046916	0.32	50	0.9	50	0.86	50	0.18	50	9	16	0	4	0
1642966596	183315.368	1655	3.51521694	-0.227346939	-0.00258348794	111.710736	0.332653061	0.00378014842	2.21272263	112.374557	112.374548	111.046924	111.046914	112.374553	111.046919	0.84	50	0.734693878	49	0.3	50	0.86	50	8	14	0	6	0
1642966686	183404.772	1656	3.51520905	0.12	0.00134831461	111.710735	-0.2	-0.00224719101	2.21272563	112.374558	112.374548	111.046922	111.046913	112.374553	111.046918	0.48	50	0.56	50	0.9	50	0.58	50	14	18	1	1	0
1642966774	183493.301	1657	3.51521379	-0.09	-0.00101123596	111.710736	0.55	0.00617977528	2.21271738	112.374556	112.374546	111.046925	111.046916	112.374551	111.04692	0.74	50	0.28	50	0.18	50	0.82	50	13	18	0	2	0
1642966863	183581.919	1658	3.51520075	5.55111512e-17	6.237208e-19	111.710736	-0.58	-0.00651685393	2.21272608	112.374558	112.374549	111.046923	111.046913	112.374554	111.046918	0.36	50	0.94	50	0.72	50	0.14	50	6	13	1	6	0
1642966952	183670.562	1659	3.51521451	-0.03	-0.000337078652	111.710736	0.61	0.00685393258	2.21271693	112.374556	112.374546	111.046926	111.046916	112.374551	111.046921	0.86	50	0.28	50	0.3	50	0.94	50	11	16	0	4	0
1642967040	183759.32	1660	3.51520003	-0.14	-0.00159090909	111.710737	0.42	0.00477272727	2.21271063	112.374554	112.374545	111.046928	111.046919	112.37455	111.046923	0.78	50	0.5	50	0.4	50	0.96	50	14	16	0	4	0
1642967129	183847.936	1661	3.51519007	0.35	0.00393258427	111.710735	-0.39	-0.00438202247	2.21271648	112.374554	112.374545	111.046925	111.046915	112.37455	111.04692	0.6	50	0.64	50	0.94	50	0.2	50	16	19	0	1	0
1642967218	183936.453	1662	3.51519932	-0.17	-0.00191011236	111.710736	-0.53	-0.00595505618	2.21272443	112.374558	112.374548	111.046923	111.046914	112.374553	111.046918	0.22	50	0.92	50	0.64	50	0.28	50	8	11	0	8	1
1642967307	184025.997	1663	3.5152119	0.06	0.000681818182	111.710735	0.46	0.00522727273	2.21271753	112.374555	112.374546	111.046925	111.046915	112.374551	111.04692	0.8	50	0.28	50	0.42	50	0.82	50	14	17	0	3	0
1642967396	184114.572	1664	3.51520098	-0.33	-0.00366666667	111.710737	0.01	0.000111111111	2.21271738	112.374557	112.374547	111.046927	111.046917	112.374552	111.046922	0.54	50	0.86	50	0.34	50	0.68	50	8	14	3	3	0
1642967485	184204.123	1665	3.51520075	0.59	0.00662921348	111.710734	-0.29	-0.00325842697	2.21272173	112.374555	112.374546	111.046922	111.046913	112.374551	111.046918	0.64	50	0.34	50	0.98	50	0.1	50	12	15	1	4	0
1642967574	184292.695	1666	3.51520763	-0.15	-0.00168539326	111.710735	-0.57	-0.00640449438	2.21273028	112.374559	112.374549	111.04692	111.046911	112.374554	111.046916	0.2	50	0.92	50	0.66	50	0.24	50	11	15	0	5	0
1642967662	184381.357	1667	3.51522115	-0.13	-0.00147727273	111.710735	0.41	0.00465909091	2.21272413	112.374557	112.374548	111.046923	111.046913	112.374553	111.046918	0.78	50	0.5	50	0.3	50	0.84	50	14	19	0	1	0
1642967752	184470.774	1668	3.51521142	-0.03	-0.000337078652	111.710736	0.09	0.00101123596	2.21272278	112.374557	112.374548	111.046924	111.046914	112.374552	111.046919	0.7	50	0.64	50	0.66	50	0.78	50	9	14	0	5	1
1642967840	184559.363	1669	3.51520929	0.285510204	0.00320797982	111.710734	-0.154489796	-0.0017358404	2.2127251	112.374556	112.374547	111.046921	111.046912	112.374552	111.046917	0.551020408	49	0.42	50	0.76	50	0.32	50	9	14	0	6	0
1642967929	184647.983	1670	3.51521295	-0.53	-0.00595505618	111.710737	-0.17	-0.00191011236	2.21272765	112.37456	112.37455	111.046923	111.046914	112.374555	111.046919	0.2	50	0.9	50	0.34	50	0.7	50	4	14	0	5	1
1642968018	184736.599	1671	3.51521698	0.59	0.00662921348	111.710734	0.15	0.00168539326	2.2127254	112.374556	112.374547	111.046921	111.046912	112.374551	111.046916	0.96	50	0.22	50	0.86	50	0.42	50	9	15	0	5	0
1642968106	184825.244	1672	3.51521343	0.08	0.000909090909	111.710733	-0.3	-0.00340909091	2.2127299	112.374557	112.374548	111.046919	111.04691	112.374552	111.046915	0.46	50	0.68	50	0.82	50	0.44	50	11	14	0	6	0
1642968196	184914.711	1673	3.51522054	-0.38	-0.00426966292	111.710735	0.14	0.00157303371	2.2127278	112.374558	112.374549	111.046922	111.046912	112.374554	111.046917	0.64	50	0.88	50	0.2	50	0.72	50	6	12	0	8	0
1642968284	185003.363	1674	3.51521722	0.1	0.00112359551	111.710735	0.02	0.000224719101	2.2127275	112.374558	112.374548	111.046921	111.046912	112.374553	111.046917	0.6	50	0.48	50	0.7	50	0.62	50	12	18	0	2	0
1642968373	185092	1675	3.51521675	-0.36	-0.00404494382	111.710737	0.12	0.00134831461	2.2127257	112.374559	112.37455	111.046924	111.046914	112.374554	111.046919	0.6	50	0.84	50	0.4	50	0.88	50	2	10	8	2	0
1642968463	185181.661	1676	3.5152139	0.55	0.00617977528	111.710734	-0.05	-0.000561797753	2.21272645	112.374557	112.374547	111.046921	111.046911	112.374552	111.046916	0.82	50	0.32	50	0.86	50	0.26	50	13	18	0	2	0
1642968551	185270.195	1677	3.51521509	5.55111512e-17	6.237208e-19	111.710734	-0.04	-0.000449438202	2.21272705	112.374557	112.374547	111.046921	111.046911	112.374552	111.046916	0.56	50	0.6	50	0.78	50	0.74	50	8	16	0	4	0
1642968640	185358.845	1678	3.51521603	-0.31	-0.00348314607	111.710735	-0.37	-0.00415730337	2.2127326	112.37456	112.37455	111.04692	111.046911	112.374555	111.046916	0.18	50	0.86	50	0.74	50	0.68	50	9	15	1	4	0
1642968728	185447.377	1679	3.51522481	0.11	0.00123595506	111.710735	0.69	0.00775280899	2.21272225	112.374556	112.374547	111.046923	111.046913	112.374552	111.046918	1	50	0.2	50	0.32	50	0.9	50	14	18	0	1	1
1642968817	185535.98	1680	3.51520844	-0.053877551	-0.000612244898	111.710735	0.226122449	0.00256957328	2.21271885	112.374556	112.374546	111.046924	111.046915	112.374551	111.04692	0.612244898	49	0.44	50	0.44	50	0.72	50	10	15	0	5	0
1642968906	185624.545	1681	3.51520308	0.04	0.000449438202	111.710735	-0.06	-0.000674157303	2.21271975	112.374556	112.374546	111.046924	111.046914	112.374551	111.046919	0.74	50	0.76	50	0.68	50	0.58	50	7	14	0	6	0
1642968994	185713.297	1682	3.5152045	0.13	0.00147727273	111.710734	-0.65	-0.00738636364	2.2127295	112.374558	112.374548	111.04692	111.046911	112.374553	111.046915	0.32	50	0.84	50	1	50	0.22	50	8	14	0	6	0
1642969083	185801.929	1683	3.51521992	-0.28	-0.00314606742	111.710736	0.3	0.00337078652	2.212725	112.374558	112.374548	111.046923	111.046913	112.374553	111.046918	0.58	50	0.56	50	0.3	50	0.88	50	9	18	1	0	1
1642969172	185890.556	1684	3.51521281	0.03	0.000337078652	111.710736	-0.35	-0.00393258427	2.21273025	112.374559	112.37455	111.046921	111.046912	112.374555	111.046917	0.6	50	0.92	50	0.86	50	0.48	50	5	18	1	1	0
1642969260	185979.114	1685	3.51522111	0.25	0.00284090909	111.710734	0.41	0.00465909091	2.2127241	112.374556	112.374547	111.046922	111.046912	112.374552	111.046917	0.96	50	0.3	50	0.4	50	0.56	50	8	14	0	6	0
1642969349	186067.724	1686	3.51521138	-0.498367347	-0.00559963311	111.710737	-0.278367347	-0.003127723	2.21272828	112.37456	112.374551	111.046923	111.046914	112.374555	111.046918	0.163265306	49	0.94	50	0.48	50	0.7	50	10	12	2	6	0
1642969437	186156.306	1687	3.51521799	0.71	0.00806818182	111.710733	-0.17	-0.00193181818	2.21273083	112.374557	112.374548	111.046919	111.046909	112.374553	111.046914	0.76	50	0.22	50	1	50	0.12	50	10	15	0	5	0
1642969526	186244.937	1688	3.51522202	-0.23	-0.00258426966	111.710734	-0.31	-0.00348314607	2.21273548	112.37456	112.37455	111.046919	111.046909	112.374555	111.046914	0.2	50	0.74	50	0.54	50	0.46	50	16	18	0	2	0
1642969615	186333.536	1689	3.51522937	-0.24	-0.00269662921	111.710736	0.4	0.00449438202	2.21272948	112.374559	112.37455	111.046922	111.046912	112.374554	111.046917	0.62	50	0.46	50	0.28	50	0.92	50	8	11	0	9	0
1642969703	186422.108	1690	3.51521988	-0.34	-0.00386363636	111.710737	0.2	0.00227272727	2.21272648	112.37456	112.374551	111.046924	111.046915	112.374555	111.046919	0.6	50	0.74	50	0.32	50	0.86	50	6	11	0	9	0
1642969792	186510.536	1691	3.51521514	0.17	0.00191011236	111.710736	-0.49	-0.00550561798	2.21273383	112.374561	112.374552	111.046921	111.046912	112.374557	111.046916	0.32	50	0.64	50	0.88	50	0.22	50	3	6	0	14	0
1642969880	186599.151	1692	3.51522676	-0.17	-0.00193181818	111.710737	0.31	0.00352272727	2.21272918	112.374561	112.374551	111.046923	111.046914	112.374556	111.046919	0.68	50	0.54	50	0.34	50	0.82	50	11	15	0	5	0
1642969969	186687.723	1693	3.51521941	0.04	0.000449438202	111.710737	-0.2	-0.00224719101	2.21273218	112.374562	112.374552	111.046922	111.046913	112.374557	111.046917	0.46	50	0.62	50	0.76	50	0.52	50	8	13	0	7	0
1642970057	186776.227	1694	3.51522415	0.46	0.00522727273	111.710735	0.08	0.000909090909	2.21273098	112.374559	112.374549	111.04692	111.046911	112.374554	111.046916	0.88	50	0.34	50	0.8	50	0.42	50	11	19	0	1	0
1642970147	186865.649	1695	3.51522226	0.02	0.000224719101	111.710735	-0.06	-0.000674157303	2.21273188	112.374559	112.37455	111.04692	111.04691	112.374554	111.046915	0.46	50	0.5	50	0.6	50	0.52	50	5	15	0	5	0
1642970235	186954.193	1696	3.51522368	-0.67	-0.00752808989	111.710738	-0.05	-0.000561797753	2.21273263	112.374563	112.374553	111.046923	111.046914	112.374558	111.046918	0.14	50	0.86	50	0.32	50	0.94	50	7	12	0	8	0
1642970324	187042.772	1697	3.51522487	0.77	0.00865168539	111.710734	-0.05	-0.000561797753	2.21273338	112.374559	112.374549	111.046919	111.046909	112.374554	111.046914	0.94	50	0.22	50	0.96	50	0.14	50	6	12	0	8	0
1642970413	187131.517	1698	3.51522605	-0.161702128	-0.00181687784	111.710735	0.0617021277	0.000693282333	2.21273245	112.37456	112.37455	111.04692	111.046911	112.374555	111.046915	0.74	50	0.84	50	0.5	50	0.723404255	47	11	14	0	6	0
1642970501	187220.054	1699	3.51522459	-0.52	-0.00590909091	111.710738	0.2	0.00227272727	2.21272945	112.374561	112.374552	111.046924	111.046914	112.374556	111.046919	0.56	50	0.88	50	0.14	50	0.86	50	9	16	0	4	0
1642970590	187308.719	1700	3.51521984	0.17	0.00191011236	111.710737	-0.59	-0.00662921348	2.2127383	112.374563	112.374554	111.04692	111.046911	112.374558	111.046915	0.56	50	0.98	50	0.96	50	0.2	50	7	12	0	8	0
1642970678	187397.323	1701	3.51523384	0.44	0.005	111.710735	0.16	0.00181818182	2.2127359	112.37456	112.374551	111.046919	111.046909	112.374555	111.046914	0.94	50	0.34	50	0.62	50	0.34	50	4	13	0	7	0
1642970767	187485.905	1702	3.51523004	-0.49	-0.00550561798	111.710737	-0.13	-0.00146067416	2.21273785	112.374563	112.374554	111.04692	111.046911	112.374558	111.046916	0.2	50	0.82	50	0.36	50	0.72	50	10	18	1	1	0
1642970856	187574.523	1703	3.51523313	0.09	0.00101123596	111.710737	0.27	0.00303370787	2.2127338	112.374561	112.374552	111.046921	111.046912	112.374557	111.046916	0.62	50	0.26	50	0.52	50	0.7	50	1	10	0	10	0
1642970946	187665.096	1704	3.51522672	-0.1	-0.00113636364	111.710737	0.02	0.000227272727	2.2127335	112.374562	112.374552	111.046922	111.046912	112.374557	111.046917	0.4	50	0.48	50	0.58	50	0.7	50	13	14	0	6	0
1642971035	187753.613	1705	3.51522625	0.53	0.00582417582	111.710734	-0.21	-0.00230769231	2.21273665	112.37456	112.374551	111.046918	111.046909	112.374555	111.046913	0.76	50	0.44	50	0.92	50	0.18	50	3	8	0	12	0
1642971123	187842.291	1706	3.51523123	-0.67625	-0.00768465909	111.710738	-0.05625	-0.000639204545	2.2127375	112.374564	112.374554	111.046921	111.046912	112.374559	111.046917	0.1875	48	0.92	50	0.14	50	0.76	50	10	13	0	7	0
1642971212	187930.882	1707	3.51523256	0.102857143	0.00115569823	111.710737	-0.0971428571	-0.00109149278	2.21273896	112.374564	112.374554	111.04692	111.046911	112.374559	111.046916	0.72	50	0.714285714	49	0.74	50	0.54	50	13	19	0	1	0
1642971301	188019.433	1708	3.51523487	0.15	0.00168539326	111.710737	0.13	0.00146067416	2.21273701	112.374562	112.374553	111.04692	111.046911	112.374558	111.046915	0.88	50	0.6	50	0.48	50	0.46	50	9	13	0	7	0
1642971391	188110.18	1709	3.51523178	-0.08	-0.000909090909	111.710737	0.16	0.00181818182	2.21273461	112.374562	112.374553	111.046921	111.046912	112.374557	111.046917	0.58	50	0.5	50	0.42	50	0.66	50	7	13	0	6	1
1642971480	188198.787	1710	3.51522799	0.35	0.00384615385	111.710735	0.55	0.00604395604	2.21272636	112.374558	112.374548	111.046922	111.046913	112.374553	111.046917	1	50	0.1	50	0.4	50	0.6	50	6	13	0	7	0
1642971568	188287.379	1711	3.51521494	-0.03	-0.000340909091	111.710735	-0.81	-0.00920454545	2.21273851	112.374562	112.374552	111.046919	111.046909	112.374557	111.046914	0.14	50	0.98	50	0.96	50	0.18	50	7	15	0	5	0
1642971657	188375.915	1712	3.51523416	0.33	0.00370786517	111.710734	0.07	0.000786516854	2.21273746	112.37456	112.37455	111.046917	111.046908	112.374555	111.046912	0.92	50	0.52	50	0.62	50	0.36	50	14	18	0	2	0
1642971746	188464.483	1713	3.5152325	-0.23	-0.00258426966	111.710735	0.53	0.00595505618	2.21272951	112.374558	112.374549	111.046921	111.046911	112.374554	111.046916	0.78	50	0.48	50	0.16	50	0.92	50	4	10	0	10	0
1642971834	188553.094	1714	3.51521992	-0.52	-0.00590909091	111.710737	-0.2	-0.00227272727	2.21273251	112.374562	112.374552	111.046922	111.046913	112.374557	111.046918	0.22	50	0.94	50	0.5	50	0.82	50	10	17	0	3	0
1642971923	188641.749	1715	3.51522467	0.38	0.00426966292	111.710736	0.02	0.000224719101	2.21273221	112.37456	112.37455	111.046921	111.046911	112.374555	111.046916	0.9	50	0.5	50	0.84	50	0.48	50	5	11	0	9	0
1642972012	188730.474	1716	3.51522419	-0.5	-0.00568181818	111.710738	0.08	0.000909090909	2.21273101	112.374562	112.374553	111.046924	111.046914	112.374557	111.046919	0.4	50	0.82	50	0.3	50	0.88	50	10	13	0	7	0
1642972100	188819.035	1717	3.5152223	0.57	0.00640449438	111.710735	0.17	0.00191011236	2.21272846	112.374558	112.374549	111.046921	111.046912	112.374554	111.046917	0.98	50	0.24	50	0.92	50	0.52	50	7	15	0	5	0
1642972189	188907.607	1718	3.51521826	-0.03	-0.000337078652	111.710735	-0.65	-0.00730337079	2.21273821	112.374562	112.374552	111.046919	111.046909	112.374557	111.046914	0.3	50	0.98	50	0.84	50	0.22	50	13	16	0	4	0
1642972277	188996.119	1719	3.51523368	0.16	0.00181818182	111.710735	0.24	0.00272727273	2.21273461	112.37456	112.37455	111.046919	111.046909	112.374555	111.046914	0.82	50	0.42	50	0.62	50	0.7	50	3	8	0	12	0
1642972366	189084.756	1720	3.51522799	-0.52	-0.00584269663	111.710737	-0.1	-0.00112359551	2.21273611	112.374563	112.374553	111.046921	111.046912	112.374558	111.046916	0.18	50	0.8	50	0.44	50	0.86	50	7	14	0	6	0
1642972454	189173.293	1721	3.51523036	0.6	0.00681818182	111.710734	0.06	0.000681818182	2.21273521	112.374559	112.37455	111.046918	111.046909	112.374555	111.046914	0.9	50	0.24	50	0.82	50	0.28	50	7	14	0	6	0
1642972543	189261.73	1722	3.51522894	-0.58	-0.00651685393	111.710737	-0.06	-0.000674157303	2.21273611	112.374563	112.374553	111.046921	111.046911	112.374558	111.046916	0.26	50	0.9	50	0.36	50	0.88	50	5	9	0	11	0
1642972631	189350.309	1723	3.51523036	0.46	0.00522727273	111.710735	0.36	0.00409090909	2.21273071	112.374559	112.374549	111.04692	111.046911	112.374554	111.046916	0.94	50	0.12	50	0.72	50	0.62	50	12	16	0	4	0
1642972720	189438.911	1724	3.51522182	-0.29	-0.00325842697	111.710736	-0.25	-0.00280898876	2.21273446	112.374561	112.374552	111.046921	111.046911	112.374557	111.046916	0.32	50	0.86	50	0.5	50	0.54	50	11	16	0	4	0
1642972809	189527.532	1725	3.51522775	-0.06	-0.000674157303	111.710737	0.02	0.000224719101	2.21273416	112.374562	112.374552	111.046921	111.046912	112.374557	111.046916	0.42	50	0.46	50	0.6	50	0.68	50	9	18	0	2	0
1642972897	189616.124	1726	3.51522728	0.32	0.00363636364	111.710735	-0.28	-0.00318181818	2.21273836	112.374561	112.374552	111.046918	111.046909	112.374556	111.046913	0.62	50	0.58	50	0.82	50	0.22	50	11	16	0	4	0
1642972988	189706.773	1727	3.51523392	-0.536530612	-0.00602843385	111.710738	0.263469388	0.0029603302	2.2127344	112.374563	112.374553	111.046922	111.046913	112.374558	111.046917	0.346938776	49	0.62	50	0.1	50	0.9	50	11	14	0	6	0
1642973076	189795.402	1728	3.51522767	0.36	0.004	111.710736	0.24	0.00266666667	2.2127308	112.37456	112.37455	111.046921	111.046912	112.374555	111.046917	0.92	50	0.32	50	0.66	50	0.54	50	5	9	9	2	0
1642973165	189883.94	1729	3.51522198	0.53	0.00595505618	111.710733	-0.27	-0.00303370787	2.21273485	112.374558	112.374549	111.046917	111.046908	112.374554	111.046913	0.78	50	0.52	50	0.9	50	0.1	50	13	17	0	3	0
1642973254	189972.492	1730	3.51522838	0.08	0.000898876404	111.710733	-0.72	-0.00808988764	2.21274565	112.374561	112.374552	111.046914	111.046904	112.374556	111.046909	0.14	50	0.78	50	0.88	50	0.08	50	9	14	0	6	0
1642973342	190061.177	1731	3.51524546	-0.42	-0.00477272727	111.710735	0.38	0.00431818182	2.21273995	112.374562	112.374552	111.046918	111.046908	112.374557	111.046913	0.56	50	0.6	50	0.16	50	0.96	50	6	12	0	8	0
1642973431	190149.881	1732	3.51523645	-0.29	-0.00325842697	111.710736	0.19	0.00213483146	2.2127371	112.374562	112.374553	111.04692	111.04691	112.374557	111.046915	0.68	50	0.78	50	0.46	50	0.94	50	10	15	0	5	0
1642973520	190238.455	1733	3.51523194	0.0751020408	0.000843843155	111.710736	0.364897959	0.00409997707	2.21273163	112.37456	112.374551	111.046921	111.046912	112.374555	111.046916	0.78	50	0.34	50	0.510204082	49	0.8	50	12	16	0	4	0
1642973608	190327.03	1734	3.51522328	-0.144285714	-0.00163961039	111.710737	-0.335714286	-0.00381493506	2.21273667	112.374562	112.374553	111.04692	111.046911	112.374558	111.046916	0.24	50	0.72	50	0.571428571	49	0.38	50	8	12	0	8	0
1642973697	190415.627	1735	3.51523125	0.52	0.00584269663	111.710734	0.12	0.00134831461	2.21273487	112.374559	112.37455	111.046918	111.046909	112.374554	111.046914	0.84	50	0.2	50	0.74	50	0.34	50	11	15	0	5	0
1642973786	190505.28	1736	3.5152284	-0.28	-0.00318181818	111.710735	-0.14	-0.00159090909	2.21273697	112.374561	112.374552	111.046919	111.04691	112.374557	111.046914	0.42	50	0.84	50	0.4	50	0.54	50	8	13	0	7	0
1642973875	190593.805	1737	3.51523172	0.4	0.00444444444	111.710733	0.2	0.00222222222	2.21273397	112.374558	112.374549	111.046918	111.046908	112.374554	111.046913	0.86	50	0.26	50	0.72	50	0.52	50	10	16	0	4	0
1642973963	190682.4	1738	3.51522698	-0.16	-0.00179775281	111.710734	-0.72	-0.00808988764	2.21274477	112.374562	112.374553	111.046916	111.046906	112.374558	111.046911	0.06	50	0.94	50	0.86	50	0.3	50	13	18	0	2	0
1642974052	190770.999	1739	3.51524406	0.04	0.000454545455	111.710734	0.34	0.00386363636	2.21273967	112.374561	112.374551	111.046917	111.046907	112.374556	111.046912	0.72	50	0.34	50	0.6	50	0.9	50	15	19	0	1	0
1642974141	190859.579	1740	3.51523599	-0.12	-0.00134831461	111.710735	-0.34	-0.00382022472	2.21274477	112.374563	112.374553	111.046916	111.046906	112.374558	111.046911	0.32	50	0.78	50	0.8	50	0.58	50	12	15	0	5	0
1642974230	190949.252	1741	3.51524406	0.495714286	0.00556982343	111.710732	0.124285714	0.0013964687	2.2127429	112.37456	112.37455	111.046914	111.046905	112.374555	111.046909	0.8	50	0.18	50	0.8	50	0.428571429	49	7	13	0	7	0
1642974320	191038.897	1742	3.51524111	-0.7	-0.00786516854	111.710736	-0.14	-0.00157303371	2.212745	112.374564	112.374554	111.046917	111.046907	112.374559	111.046912	0.14	50	0.98	50	0.16	50	0.72	50	9	13	0	7	0
1642974409	191127.703	1743	3.51524443	0.428163265	0.00475736961	111.710734	-0.0318367347	-0.000353741497	2.21274548	112.374562	112.374552	111.046915	111.046905	112.374557	111.04691	0.816326531	49	0.42	50	1	50	0.54	50	1	8	8	4	0
1642974497	191216.285	1744	3.51524518	-0.17877551	-0.00203153989	111.710734	-0.0187755102	-0.000213358071	2.21274576	112.374563	112.374553	111.046915	111.046906	112.374558	111.046911	0.68	50	0.87755102	49	0.64	50	0.8	50	7	14	0	6	0
1642974586	191304.875	1745	3.51524563	0.0979591837	0.00110066499	111.710734	0.537959184	0.00604448521	2.21273769	112.37456	112.37455	111.046917	111.046908	112.374555	111.046913	0.795918367	49	0.16	50	0.34	50	0.78	50	13	16	0	4	0
1642974674	191393.414	1746	3.51523287	-0.31	-0.00348314607	111.710735	-0.33	-0.00370786517	2.21274264	112.374563	112.374554	111.046917	111.046908	112.374558	111.046913	0.22	50	0.86	50	0.62	50	0.6	50	11	16	0	4	0
1642974763	191482.028	1747	3.5152407	0.26	0.00295454545	111.710734	0.3	0.00340909091	2.21273814	112.37456	112.374551	111.046917	111.046908	112.374556	111.046913	0.82	50	0.26	50	0.62	50	0.66	50	13	16	0	4	0
1642974852	191570.612	1748	3.51523358	-0.24	-0.00269662921	111.710735	-0.5	-0.00561797753	2.21274564	112.374564	112.374554	111.046916	111.046907	112.374559	111.046912	0.24	50	0.98	50	0.58	50	0.32	50	10	16	0	4	0
1642974940	191659.127	1749	3.51524544	0.21	0.00238636364	111.710734	0.47	0.00534090909	2.21273859	112.374561	112.374551	111.046917	111.046908	112.374556	111.046913	0.98	50	0.3	50	0.52	50	0.78	50	14	19	0	1	0
1642975029	191747.754	1750	3.51523429	-0.39	-0.00438202247	111.710736	-0.11	-0.00123595506	2.21274024	112.374563	112.374554	111.046919	111.046909	112.374558	111.046914	0.38	50	0.88	50	0.44	50	0.72	50	14	15	0	5	0
1642975117	191836.207	1751	3.5152369	0.65	0.00738636364	111.710733	0.05	0.000568181818	2.21273949	112.37456	112.37455	111.046916	111.046906	112.374555	111.046911	0.9	50	0.2	50	0.84	50	0.24	50	7	12	0	8	0
1642975206	191924.807	1752	3.51523572	-0.386122449	-0.00433845448	111.710735	-0.133877551	-0.00150424215	2.2127415	112.374562	112.374553	111.046917	111.046908	112.374557	111.046912	0.24	50	0.76	50	0.387755102	49	0.64	50	9	16	0	4	0
1642975295	192013.524	1753	3.51523889	0.04	0.000449438202	111.710735	0.02	0.000224719101	2.2127412	112.374562	112.374552	111.046917	111.046908	112.374557	111.046912	0.62	50	0.56	50	0.64	50	0.62	50	6	14	0	6	0
1642975383	192102.248	1754	3.51523842	0.05	0.000568181818	111.710734	-0.25	-0.00284090909	2.21274495	112.374563	112.374553	111.046916	111.046906	112.374558	111.046911	0.7	50	0.9	50	0.8	50	0.5	50	12	17	0	3	0
1642975475	192193.836	1755	3.51524435	0.04	0.000449438202	111.710734	0.06	0.000674157303	2.21274405	112.374562	112.374553	111.046916	111.046906	112.374558	111.046911	0.4	50	0.3	50	0.58	50	0.6	50	11	15	1	4	0
1642975564	192283.416	1756	3.51524292	-0.216326531	-0.00235137533	111.710735	-0.216326531	-0.00235137533	2.21274729	112.374564	112.374555	111.046916	111.046906	112.37456	111.046911	0.367346939	49	0.8	50	0.66	50	0.66	50	3	18	0	2	0
1642975653	192372.014	1757	3.51524806	0.428367347	0.00481311626	111.710733	0.148367347	0.00166704884	2.21274507	112.374562	112.374552	111.046914	111.046905	112.374557	111.04691	0.74	50	0.163265306	49	0.74	50	0.46	50	4	15	0	5	0
1642975742	192460.608	1758	3.51524454	-0.46	-0.00516853933	111.710736	-0.02	-0.000224719101	2.21274537	112.374564	112.374554	111.046917	111.046907	112.374559	111.046912	0.44	50	0.92	50	0.36	50	0.8	50	9	12	1	7	0
1642975830	192549.269	1759	3.51524501	0.26	0.00295454545	111.710734	0.22	0.0025	2.21274207	112.374562	112.374552	111.046916	111.046907	112.374557	111.046912	0.86	50	0.38	50	0.72	50	0.68	50	12	18	0	2	0
1642975919	192637.925	1760	3.51523979	-0.33	-0.00370786517	111.710736	0.19	0.00213483146	2.21273922	112.374562	112.374553	111.046919	111.046909	112.374558	111.046914	0.64	50	0.78	50	0.3	50	0.82	50	9	12	4	4	0
1642976008	192726.484	1761	3.51523528	0.401632653	0.00451272644	111.710734	-0.110612245	-0.00124283421	2.21274088	112.374561	112.374551	111.046916	111.046907	112.374556	111.046912	0.74	50	0.448979592	49	0.9	50	0.387755102	49	5	15	0	5	0
1642976096	192815.122	1762	3.51523791	-0.56	-0.00636363636	111.710737	-0.12	-0.00136363636	2.21274268	112.374564	112.374555	111.046919	111.046909	112.374559	111.046914	0.22	50	0.9	50	0.32	50	0.76	50	4	14	0	6	0
1642976186	192904.632	1763	3.51524076	0.200425532	0.00225197227	111.710736	0.180425532	0.00202725317	2.21273997	112.374562	112.374553	111.046918	111.046909	112.374558	111.046914	0.7	50	0.319148936	47	0.62	50	0.6	50	12	19	0	1	0
1642976274	192993.244	1764	3.51523648	0.24	0.00269662921	111.710734	-0.32	-0.00359550562	2.21274477	112.374563	112.374553	111.046916	111.046906	112.374558	111.046911	0.64	50	0.72	50	0.78	50	0.22	50	10	16	0	4	0
1642976363	193081.819	1765	3.51524407	0.41	0.00460674157	111.710732	0.05	0.000561797753	2.21274402	112.37456	112.374551	111.046914	111.046904	112.374556	111.046909	0.86	50	0.4	50	0.88	50	0.52	50	7	13	0	7	0
1642976451	193170.346	1766	3.51524288	-0.609795918	-0.00685163953	111.710735	0.0897959184	0.0010089429	2.21274267	112.374563	112.374554	111.046917	111.046908	112.374558	111.046913	0.32	50	0.84	50	0.28	50	0.979591837	49	2	13	1	6	0
1642976540	193258.817	1767	3.51524075	0.22	0.0025	111.710734	0.16	0.00181818182	2.21274027	112.374561	112.374552	111.046917	111.046908	112.374556	111.046912	0.8	50	0.42	50	0.72	50	0.66	50	10	19	0	1	0
1642976628	193347.298	1768	3.51523695	-0.13	-0.00146067416	111.710735	-0.31	-0.00348314607	2.21274492	112.374563	112.374554	111.046916	111.046907	112.374559	111.046912	0.42	50	0.86	50	0.8	50	0.62	50	5	9	0	11	0
1642976719	193437.83	1769	3.51524431	0.7	0.00786516854	111.710732	0.12	0.00134831461	2.21274312	112.374559	112.37455	111.046913	111.046904	112.374554	111.046909	0.96	50	0.14	50	0.92	50	0.34	50	6	15	0	5	0
1642976808	193526.512	1770	3.51524146	-0.54	-0.006	111.710734	-0.36	-0.004	2.21274852	112.374564	112.374554	111.046914	111.046905	112.374559	111.04691	0.08	50	0.98	50	0.42	50	0.6	50	5	13	0	7	0
1642976896	193615.075	1771	3.51525	0.1	0.00113636364	111.710734	0.56	0.00636363636	2.21274012	112.374561	112.374551	111.046916	111.046907	112.374556	111.046912	0.96	50	0.3	50	0.38	50	0.84	50	10	17	0	3	0
1642976985	193703.571	1772	3.51523672	-0.5	-0.00561797753	111.710736	-0.26	-0.00292134831	2.21274402	112.374564	112.374555	111.046918	111.046908	112.374559	111.046913	0.2	50	0.96	50	0.36	50	0.6	50	11	14	0	6	0
1642977075	193793.93	1773	3.51524288	0.34	0.00386363636	111.710735	-0.12	-0.00136363636	2.21274582	112.374563	112.374554	111.046916	111.046906	112.374558	111.046911	0.7	50	0.48	50	0.9	50	0.44	50	3	13	1	6	0
1642977166	193884.435	1774	3.51524573	-0.09	-0.000989010989	111.710735	-0.05	-0.000549450549	2.21274657	112.374564	112.374554	111.046916	111.046906	112.374559	111.046911	0.62	50	0.76	50	0.52	50	0.56	50	8	13	0	7	0
1642977254	193972.976	1775	3.51524692	0.625510204	0.00695011338	111.710732	-0.174489796	-0.00193877551	2.21274919	112.374561	112.374552	111.046912	111.046902	112.374557	111.046907	0.9	50	0.448979592	49	0.98	50	0.18	50	8	16	0	4	0
1642977343	194061.57	1776	3.51525106	-0.36	-0.00404494382	111.710734	-0.4	-0.00449438202	2.21275519	112.374565	112.374555	111.046912	111.046902	112.37456	111.046907	0.16	50	0.92	50	0.66	50	0.62	50	11	14	1	5	0
1642977432	194151.023	1777	3.51526055	0	0	111.710734	0.78	0.00886363636	2.21274349	112.374561	112.374552	111.046915	111.046906	112.374557	111.046911	0.98	50	0.2	50	0.18	50	0.96	50	5	14	0	6	0
1642977521	194239.508	1778	3.51524204	-0.6	-0.00666666667	111.710737	-0.18	-0.002	2.21274619	112.374565	112.374556	111.046918	111.046908	112.374561	111.046913	0.18	50	0.96	50	0.3	50	0.72	50	6	14	1	5	0
1642977609	194328.031	1779	3.51524631	0.64	0.00727272727	111.710733	0.06	0.000681818182	2.21274529	112.374562	112.374552	111.046915	111.046905	112.374557	111.04691	0.88	50	0.18	50	0.9	50	0.32	50	7	13	0	7	0
1642977698	194416.524	1780	3.51524489	0	0	111.710733	-0.2	-0.00224719101	2.21274829	112.374563	112.374553	111.046914	111.046904	112.374558	111.046909	0.64	50	0.84	50	0.84	50	0.64	50	9	13	0	7	0
1642977786	194505.021	1781	3.51524963	0.11	0.00125	111.710733	-0.37	-0.00420454545	2.21275384	112.374564	112.374554	111.046911	111.046902	112.374559	111.046907	0.48	50	0.74	50	0.94	50	0.46	50	5	13	0	7	0
1642977877	194595.551	1782	3.51525841	-0.59	-0.00662921348	111.710736	0.11	0.00123595506	2.21275219	112.374566	112.374557	111.046915	111.046905	112.374562	111.04691	0.4	50	0.88	50	0.2	50	0.9	50	5	12	0	8	0
1642977965	194683.973	1783	3.5152558	0.46	0.00511111111	111.710734	0.28	0.00311111111	2.21274799	112.374563	112.374553	111.046914	111.046904	112.374558	111.046909	0.98	50	0.24	50	0.82	50	0.64	50	9	16	0	4	0
1642978054	194772.59	1784	3.51524916	-0.54	-0.00606741573	111.710736	0.28	0.00314606742	2.21274379	112.374564	112.374555	111.046918	111.046908	112.374559	111.046913	0.5	50	0.76	50	0.18	50	1	50	9	14	0	6	0
1642978142	194861.143	1785	3.51524252	0.53	0.00602272727	111.710734	0.15	0.00170454545	2.21274154	112.374561	112.374551	111.046916	111.046906	112.374556	111.046911	0.88	50	0.2	50	0.82	50	0.44	50	2	12	3	4	1
1642978231	194949.774	1786	3.51523896	-0.319795918	-0.00359321257	111.710735	-0.399795918	-0.00449208897	2.21274754	112.374564	112.374555	111.046916	111.046906	112.374559	111.046911	0.26	50	0.979591837	49	0.74	50	0.66	50	14	17	0	3	0
1642978320	195038.494	1787	3.51524844	0.416326531	0.0047309833	111.710733	0.343673469	0.00390538033	2.21274238	112.374561	112.374551	111.046915	111.046906	112.374556	111.04691	0.96	50	0.2	50	0.632653061	49	0.56	50	4	12	0	8	0
1642978408	195127.002	1788	3.51524029	-0.33	-0.00370786517	111.710735	-0.35	-0.00393258427	2.21274763	112.374564	112.374554	111.046915	111.046906	112.374559	111.04691	0.32	50	1	50	0.56	50	0.54	50	15	17	0	3	0
1642978497	195215.594	1789	3.51524859	0.53	0.00595505618	111.710732	0.13	0.00146067416	2.21274568	112.374561	112.374551	111.046913	111.046904	112.374556	111.046908	0.92	50	0.26	50	0.72	50	0.32	50	4	7	0	13	0
1642978585	195304.215	1790	3.51524551	-0.56	-0.00636363636	111.710735	-0.16	-0.00181818182	2.21274808	112.374564	112.374555	111.046915	111.046906	112.374559	111.04691	0.28	50	1	50	0.32	50	0.72	50	6	14	0	6	0
1642978674	195392.696	1791	3.5152493	0.82	0.00921348315	111.710731	-0.1	-0.00112359551	2.21274958	112.37456	112.374551	111.046911	111.046901	112.374556	111.046906	0.88	50	0.16	50	0.98	50	0.06	50	11	17	0	3	0
1642978762	195481.213	1792	3.51525168	-0.1	-0.00113636364	111.710731	-0.68	-0.00772727273	2.21275978	112.374564	112.374555	111.046908	111.046899	112.374559	111.046903	0.2	50	0.98	50	0.88	50	0.3	50	10	14	0	5	1
1642978852	195570.759	1793	3.51526781	-0.435918367	-0.00489795918	111.710733	0.264081633	0.00296720936	2.21275582	112.374565	112.374555	111.046912	111.046902	112.37456	111.046907	0.42	50	0.591836735	49	0.22	50	0.92	50	2	8	0	12	0
1642978940	195659.401	1794	3.51526154	-0.103469388	-0.00116257739	111.710734	-0.0634693878	-0.000713139188	2.21275677	112.374566	112.374556	111.046912	111.046902	112.374561	111.046907	0.653061224	49	0.82	50	0.56	50	0.6	50	12	14	0	6	0
1642979030	195749.079	1795	3.51526305	0.18	0.00202247191	111.710733	0.38	0.00426966292	2.21275107	112.374563	112.374554	111.046913	111.046903	112.374558	111.046908	0.74	50	0.18	50	0.6	50	0.8	50	11	17	0	3	0
1642979119	195837.714	1796	3.51525403	-0.297142857	-0.0033015873	111.710735	-0.337142857	-0.00374603175	2.21275613	112.374566	112.374557	111.046913	111.046903	112.374561	111.046908	0.285714286	49	0.92	50	0.78	50	0.74	50	12	18	1	1	0
1642979207	195926.423	1797	3.51526203	0.38	0.00431818182	111.710733	0.3	0.00340909091	2.21275163	112.374563	112.374553	111.046912	111.046902	112.374558	111.046907	0.84	50	0.16	50	0.76	50	0.68	50	6	12	0	8	0
1642979296	196015.072	1798	3.51525491	-0.46	-0.00516853933	111.710735	-0.02	-0.000224719101	2.21275193	112.374565	112.374556	111.046914	111.046905	112.374561	111.046909	0.36	50	0.84	50	0.32	50	0.76	50	3	6	12	2	0
1642979385	196103.56	1799	3.51525539	0.11	0.00123595506	111.710734	0.37	0.00415730337	2.21274638	112.374563	112.374554	111.046915	111.046906	112.374558	111.046911	0.68	50	0.2	50	0.46	50	0.72	50	11	16	0	4	0
1642979473	196192.17	1800	3.51524661	-0.04	-0.000454545455	111.710735	-0.76	-0.00863636364	2.21275778	112.374567	112.374557	111.046912	111.046903	112.374562	111.046907	0.16	50	0.96	50	0.9	50	0.18	50	11	15	0	5	0
1642979562	196280.801	1801	3.51526464	0.28	0.00314606742	111.710733	0.34	0.00382022472	2.21275268	112.374564	112.374554	111.046912	111.046903	112.374559	111.046907	0.94	50	0.32	50	0.74	50	0.8	50	5	13	1	6	0
1642979651	196370.384	1802	3.51525658	-0.12	-0.00136363636	111.710734	-0.22	-0.0025	2.21275598	112.374565	112.374556	111.046912	111.046902	112.374561	111.046907	0.36	50	0.7	50	0.62	50	0.52	50	5	15	1	4	0
1642979740	196459.042	1803	3.51526179	0.0655102041	0.000727891156	111.710734	0.314489796	0.00349433107	2.21275126	112.374564	112.374554	111.046913	111.046903	112.374559	111.046908	0.76	50	0.38	50	0.551020408	49	0.8	50	6	15	0	5	0
1642979829	196547.627	1804	3.51525433	-0.32	-0.00359550562	111.710735	-0.38	-0.00426966292	2.21275696	112.374567	112.374557	111.046913	111.046903	112.374562	111.046908	0.22	50	0.92	50	0.54	50	0.48	50	5	10	0	10	0
1642979917	196636.228	1805	3.51526335	0.44	0.005	111.710733	0.2	0.00227272727	2.21275396	112.374564	112.374554	111.046911	111.046902	112.374559	111.046907	0.92	50	0.28	50	0.78	50	0.54	50	8	15	0	5	0
1642980006	196724.885	1806	3.5152586	-0.35	-0.00393258427	111.710735	0.05	0.000561797753	2.21275321	112.374565	112.374556	111.046913	111.046904	112.374561	111.046909	0.48	50	0.78	50	0.2	50	0.6	50	8	16	0	4	0
1642980095	196813.623	1807	3.51525742	0.253617021	0.00284962945	111.710733	0.353617021	0.00397322496	2.21274791	112.374563	112.374553	111.046914	111.046904	112.374558	111.046909	0.82	50	0.212765957	47	0.52	50	0.62	50	17	20	0	0	0
1642980184	196903.242	1808	3.51524903	-0.04	-0.000454545455	111.710734	-0.1	-0.00113636364	2.21274941	112.374563	112.374554	111.046914	111.046904	112.374558	111.046909	0.46	50	0.6	50	0.7	50	0.64	50	13	16	0	4	0
1642980273	196991.911	1809	3.5152514	0.50755102	0.00563945578	111.710731	-0.22755102	-0.00252834467	2.21275282	112.374562	112.374552	111.04691	111.0469	112.374557	111.046905	0.78	50	0.5	50	0.98	50	0.244897959	49	11	16	0	4	0
1642980362	197080.468	1810	3.5152568	-0.29	-0.00325842697	111.710733	-0.11	-0.00123595506	2.21275447	112.374564	112.374554	111.046911	111.046901	112.374559	111.046906	0.44	50	0.84	50	0.38	50	0.56	50	10	16	0	4	0
1642980451	197170.092	1811	3.51525941	-0.23	-0.00261363636	111.710734	0.43	0.00488636364	2.21274802	112.374563	112.374553	111.046914	111.046905	112.374558	111.046909	0.7	50	0.5	50	0.26	50	0.92	50	2	14	0	6	0
1642980540	197258.717	1812	3.51524921	-0.26	-0.00288888889	111.710735	-0.52	-0.00577777778	2.21275582	112.374566	112.374557	111.046913	111.046903	112.374562	111.046908	0.12	50	0.9	50	0.66	50	0.4	50	10	13	0	7	0
1642980628	197347.273	1813	3.51526154	0.47	0.00534090909	111.710733	-0.07	-0.000795454545	2.21275687	112.374564	112.374555	111.04691	111.046901	112.37456	111.046906	0.54	50	0.14	50	0.78	50	0.24	50	5	11	0	9	0
1642980717	197435.935	1814	3.5152632	-0.25	-0.00280898876	111.710734	0.45	0.00505617978	2.21275012	112.374564	112.374554	111.046914	111.046904	112.374559	111.046909	0.7	50	0.5	50	0.14	50	0.84	50	4	16	0	4	0
1642980806	197524.537	1815	3.51525253	0.13	0.00146067416	111.710733	0.17	0.00191011236	2.21274757	112.374562	112.374553	111.046914	111.046904	112.374557	111.046909	0.84	50	0.54	50	0.72	50	0.76	50	9	15	0	5	0
1642980895	197613.999	1816	3.5152485	-0.27	-0.00306818182	111.710735	-0.15	-0.00170454545	2.21274982	112.374564	112.374555	111.046914	111.046905	112.37456	111.04691	0.32	50	0.74	50	0.56	50	0.68	50	10	13	1	6	0
1642980984	197702.736	1817	3.51525206	0.11	0.00122222222	111.710734	-0.49	-0.00544444444	2.21275717	112.374566	112.374556	111.046912	111.046902	112.374561	111.046907	0.34	50	0.72	50	0.82	50	0.22	50	3	7	0	12	1
1642981072	197791.275	1818	3.51526368	-0.57	-0.00647727273	111.710737	-0.13	-0.00147727273	2.21275912	112.374569	112.37456	111.046914	111.046904	112.374565	111.046909	0.22	50	0.92	50	0.5	50	0.94	50	4	10	1	9	0
1642981161	197879.876	1819	3.51526676	0.44	0.00494382022	111.710735	-0.02	-0.000224719101	2.21275942	112.374567	112.374558	111.046912	111.046902	112.374562	111.046907	0.92	50	0.5	50	0.84	50	0.38	50	5	13	0	7	0
1642981250	197968.528	1820	3.51526724	-0.24	-0.00269662921	111.710736	-0.22	-0.00247191011	2.21276272	112.374569	112.37456	111.046912	111.046902	112.374565	111.046907	0.4	50	0.86	50	0.54	50	0.56	50	5	10	0	10	0
1642981338	198057.047	1821	3.51527246	0.4	0.00454545455	111.710734	0.28	0.00318181818	2.21275852	112.374566	112.374557	111.046911	111.046902	112.374561	111.046906	0.88	50	0.2	50	0.78	50	0.66	50	9	15	0	5	0
1642981427	198145.586	1822	3.51526581	-0.245510204	-0.00275854162	111.710735	-0.0855102041	-0.00096078881	2.21275981	112.374568	112.374558	111.046912	111.046902	112.374563	111.046907	0.448979592	49	0.78	50	0.46	50	0.62	50	7	12	0	8	0
1642981515	198234.154	1823	3.51526784	0.54	0.00613636364	111.710732	0.16	0.00181818182	2.21275741	112.374564	112.374555	111.04691	111.0469	112.37456	111.046905	0.94	50	0.24	50	0.88	50	0.5	50	6	13	0	7	0
1642981604	198322.734	1824	3.51526405	-0.19	-0.00213483146	111.710733	-0.23	-0.00258426966	2.21276086	112.374566	112.374557	111.04691	111.0469	112.374562	111.046905	0.32	50	0.74	50	0.58	50	0.54	50	11	14	0	6	0
1642981692	198411.341	1825	3.5152695	-0.23	-0.00261363636	111.710734	0.01	0.000113636364	2.21276071	112.374567	112.374558	111.046911	111.046902	112.374563	111.046906	0.42	50	0.64	50	0.38	50	0.62	50	11	17	0	3	0
1642981781	198499.931	1826	3.51526927	0.18	0.00202247191	111.710734	-0.16	-0.00179775281	2.21276311	112.374567	112.374558	111.046909	111.0469	112.374563	111.046905	0.56	50	0.54	50	0.72	50	0.38	50	3	7	6	7	0
1642981870	198588.507	1827	3.51527306	0.17	0.00191011236	111.710733	0.47	0.00528089888	2.21275606	112.374564	112.374555	111.046911	111.046901	112.37456	111.046906	0.88	50	0.24	50	0.42	50	0.72	50	8	17	0	3	0
1642981958	198677.304	1828	3.51526191	-0.376938776	-0.00428339518	111.710735	0.243061224	0.00276205937	2.21275241	112.374565	112.374556	111.046914	111.046904	112.37456	111.046909	0.56	50	0.693877551	49	0.36	50	0.98	50	13	15	0	5	0
1642982047	198765.984	1829	3.51525615	0.51	0.00573033708	111.710732	0.11	0.00123595506	2.21275076	112.374562	112.374553	111.046912	111.046902	112.374557	111.046907	0.72	50	0.1	50	0.96	50	0.56	50	11	16	0	4	0
1642982136	198854.631	1830	3.51525354	-0.33	-0.00370786517	111.710734	-0.49	-0.00550561798	2.21275811	112.374566	112.374556	111.046911	111.046902	112.374561	111.046906	0.16	50	0.98	50	0.58	50	0.42	50	13	16	0	4	0
1642982225	198944.165	1831	3.51526516	-0.56	-0.00636363636	111.710737	-0.08	-0.000909090909	2.21275931	112.374569	112.37456	111.046913	111.046904	112.374564	111.046909	0.14	50	0.78	50	0.28	50	0.76	50	8	14	0	6	0
1642982314	199032.713	1832	3.51526706	0.42	0.00466666667	111.710734	0.04	0.000444444444	2.21275871	112.374567	112.374557	111.046912	111.046902	112.374562	111.046907	0.86	50	0.4	50	0.82	50	0.44	50	3	4	14	2	0
1642982413	199132.137	1833	3.51526611	0	0	111.710734	0	0	2.21275871	112.374567	112.374557	111.046912	111.046902	112.374562	111.046907	-1	0	-1	0	0	1	-1	0	2	10	0	10	0
1642982502	199220.836	1834	3.51526611	0.03	0.0003	111.710734	0.53	0.0053	2.21275076	112.374564	112.374555	111.046914	111.046904	112.37456	111.046909	0.88	50	0.32	50	0.38	50	0.88	50	8	15	0	5	0
1642982591	199309.507	1835	3.51525354	-0.04	-0.000449438202	111.710734	-0.3	-0.00337078652	2.21275526	112.374566	112.374556	111.046913	111.046903	112.374561	111.046908	0.42	50	0.76	50	0.86	50	0.6	50	9	18	0	2	0
1642982680	199399.088	1836	3.51526065	-0.06	-0.000681818182	111.710735	-0.16	-0.00181818182	2.21275766	112.374567	112.374557	111.046912	111.046903	112.374562	111.046907	0.34	50	0.56	50	0.46	50	0.36	50	11	15	1	4	0
1642982769	199487.701	1837	3.51526445	0.19	0.00211111111	111.710734	-0.13	-0.00144444444	2.21275961	112.374566	112.374557	111.046911	111.046901	112.374562	111.046906	0.74	50	0.68	50	0.62	50	0.3	50	5	14	0	6	0
1642982858	199577.316	1838	3.51526753	-0.31	-0.00348314607	111.710735	-0.23	-0.00258426966	2.21276306	112.374569	112.37456	111.046911	111.046902	112.374564	111.046906	0.34	50	0.88	50	0.64	50	0.72	50	11	13	0	7	0
1642982947	199666.01	1839	3.51527299	0.53	0.00595505618	111.710733	-0.13	-0.00146067416	2.21276501	112.374567	112.374557	111.046908	111.046898	112.374562	111.046903	0.72	50	0.32	50	0.82	50	0.16	50	3	13	0	7	0
1642983036	199754.637	1840	3.51527607	-0.349387755	-0.00392570511	111.710734	0.409387755	0.00459986242	2.21275887	112.374567	112.374557	111.046912	111.046902	112.374562	111.046907	0.72	50	0.66	50	0.18	50	0.93877551	49	11	15	0	5	0
[truncated: 71,112 more chars]
