# Supplementary material for: Improved bounds on Lorentz violation from composite pulse Ramsey spectroscopy in a trapped ion
Source: Nat Commun. 2022 Nov 27;13:7314. doi: 10.1038/s41467-022-34818-0 (PMC9701673; doi:10.1038/s41467-022-34818-0)
Supplement: Supplementary file 2 — Source Data [file 41467_2022_34818_MOESM2_ESM.zip › Source_data_files/raw_data/20220124/LLI_with_servo_467_14.txt]

#
#1650 rf switch (1650 rf switch (digital out of Paul's box)): 1 
#370 H1 shutter (NI digital out at /Dev1/port0/line2): 1 
#370 H2 shutter (370 H2 shutter (digital out of Paul's box)): 1 
#370 V shutter (NI digital out at /Dev1/port0/line0): 1 
#370 cooling AOM rf attenuator control voltage (NI analog out at /Dev2/ao6): 5.21025676 V
#370 cooling rf switch (370 cooling rf switch (digital out of Paul's box)): 1 
#370 cooling shutter (370 cooling shutter (digital out of Paul's box)): 1 
#370 detuning AOM rf attenuator control voltage (NI analog out at /Dev2/ao10): 10 V
#370 detuning rf switch (370 detuning rf switch (digital out of Paul's box)): 1 
#370 pumping AOM rf attenuator control voltage (NI analog out at /Dev2/ao9): 10 V
#370 pumping rf switch (370 pumping rf switch (digital out of Paul's box)): 1 
#399 shutter (399 shutter (digital out of Paul's box)): 0 
#411 relock shutter (411 relock shutter (digital out of Paul's box)): 1 
#411 rf switch (411 rf switch (digital out of Paul's box)): 0 
#411 slave rf switch (411 slave rf switch (digital out of Paul's box)): 1 
#411 stab hold (411 stab hold (digital out of Paul's box)): 1 
#411IntstabSetpoint (Scaled version of 411 intensity stab set point voltage (factor: 1.000000, offset:0.000000)): 10 V
#467 detuning AOM rf attenuator control voltage (NI analog out at /Dev2/ao8): 10 V
#467 rf switch (467 rf switch (digital out of Paul's box)): 0 
#638 rf switch (638 rf switch (digital out of Paul's box)): 1 
#638 shutter (638 shutter (digital out of Paul's box)): 1 
#935 shutter (NI digital out at /Dev1/port0/line3): 1 
#Axial objective position (Scaled version of Axial obective actuator (factor: 0.000024, offset:0.000000)): 11.9749938 mm
#B field H1 (Scaled version of h1BCurrent (factor: 0.400000, offset:0.000000)): 0.12992 G
#B field H2 (Scaled version of h2BCurrent (factor: 1.470000, offset:0.000000)): 0.735 G
#B field V (Scaled version of vBCurrent (factor: 1.248000, offset:0.000000)): 0.3012672 G
#DDS0 frequency (Frequency of DDS channel #0 of Paul's box): 85 MHz
#DDS0 power (Power of DDS channel #1 of Paul's box): -2 dBm
#DDS1 frequency (Frequency of DDS channel #1 of Paul's box): 85 MHz
#DDS1 power (Power of DDS channel #1 of Paul's box): -13 dBm
#DDS10 frequency (Frequency of DDS channel #10 of Paul's box): 0 MHz
#DDS10 power (Power of DDS channel #10 of Paul's box): 0 dBm
#DDS11 frequency (Frequency of DDS channel #11 of Paul's box): 0 MHz
#DDS11 power (Power of DDS channel #11 of Paul's box): 0 dBm
#DDS2 frequency (Frequency of DDS channel #2 of Paul's box): 200 MHz
#DDS2 power (Power of DDS channel #2 of Paul's box): -50 dBm
#DDS3 frequency (Frequency of DDS channel #3 of Paul's box): 60 MHz
#DDS3 power (Power of DDS channel #3 of Paul's box): -50 dBm
#DDS4 frequency (Frequency of DDS channel #4 of Paul's box): 113 MHz
#DDS4 power (Power of DDS channel #4 of Paul's box): 10 dBm
#DDS5 frequency (Frequency of DDS channel #5 of Paul's box): 111 MHz
#DDS5 power (Power of DDS channel #5 of Paul's box): -50 dBm
#DDS6 power (Power of DDS channel #6 of Paul's box): 0 dBm
#DDS7 frequency (Frequency of DDS channel #7 of Paul's box): 0 MHz
#DDS7 power (Power of DDS channel #7 of Paul's box): 0 dBm
#DDS8 frequency (Frequency of DDS channel #8 of Paul's box): 0 MHz
#DDS8 power (Power of DDS channel #8 of Paul's box): 0 dBm
#DDS9 frequency (Frequency of DDS channel #9 of Paul's box): 0 MHz
#DDS9 power (Power of DDS channel #9 of Paul's box): 0 dBm
#DP370 power (DP370 setpoint): 0 mW
#Doppler_time (): 5000 us
#H1 power (H1 setpoint): 0 mW
#H1Flipmount (Thorlabs Flipmount): 1 
#H1seq power (H1seq setpoint): 0 mW
#H2 power (H2 setpoint): 0 mW
#In Oven Current (Scaled version of In oven control voltage (factor: 2.000000, offset:0.000000)): 0 A
#Objective focus position (Scaled version of Focus obective actuator (factor: 0.000024, offset:0.000000)): 24.5719768 mm
#Paul's box run number (to identify the raw data of CCD and PMT): 4558 
#SampleNHold (SampleNHold (digital out of Paul's box)): 1 
#Strobo Trigger (description): 0 
#U_ablation (NI analog out at /Dev2/ao0): 0 V
#Ue endseg 1 (Scaled version of Endseg 1 extra voltage (factor: -1.200000, offset:0.000000)): -9 V
#Ue endseg 2 (Scaled version of Endseg 2 extra voltage (factor: -1.200000, offset:0.000000)): 0 V
#Ue1 (Scaled version of Segment 3 extra compensation voltage (factor: 1.214280, offset:-0.000700)): -9 V
#Ue2 (Scaled version of Segment 3 extra compensation voltage (factor: 1.214280, offset:-0.000700)): -9 V
#Ue3 (Scaled version of Segment 3 extra compensation voltage (factor: 1.214280, offset:-0.000700)): -5 V
#Ue4 (Scaled version of Segment 3 extra compensation voltage (factor: 1.214280, offset:-0.000700)): 0 V
#Ue5 (Scaled version of Segment 3 extra compensation voltage (factor: 1.214280, offset:-0.000700)): 0 V
#Ue6 (Scaled version of Segment 6 extra voltage (factor: -1.200000, offset:0.000000)): 0 V
#Ue7 (Scaled version of Segment 7 extra voltage (factor: -1.200000, offset:0.000000)): 0 V
#Ue8 (Scaled version of Segment 8 extra voltage (factor: -1.200000, offset:0.000000)): 0 V
#Uec endseg 1 (Scaled version of Segment 0 extra compensation voltage (factor: 1.2, offset:0.0)): 0.240070636 V
#Uec endseg 2 (Scaled version of Endseg extra 2 compensation voltage (factor: -1.200000, offset:0.000000)): 0 V
#Uec1 (Scaled version of Segment 1 extra compensation voltage (factor: 1.2, offset:0.0)): 0.240070636 V
#Uec2 (Scaled version of Segment 2 extra compensation voltage (factor: 1.2, offset:0.0)): 0.240070636 V
#Uec3 (Scaled version of Segment 3 extra compensation voltage (factor: 1.2, offset:0.0)): 0.227429813 V
#Uec4 (Scaled version of Segment 4 extra compensation voltage (factor: 1.2, offset:0.0)): 0.227429813 V
#Uec5 (Scaled version of Segment 5 extra compensation voltage (factor: 1.2, offset:0.0)): 0 V
#Uec6 (Scaled version of Segment 6 extra compensation voltage (factor: 1.2, offset:0.0)): 0.408 V
#Uec7 (Scaled version of Segment 7 extra compensation voltage (factor: 1.2, offset:0.0)): 0.408 V
#Uec8 (Scaled version of Segment 8 extra compensation voltage (factor: 1.2, offset:0.0)): 0.408 V
#Uschwinden (Scaled version of U_schwinden (factor: 1.000000, offset:0.000000)): 0 V
#Ut endseg 1 (Scaled version of Endseg 1 voltage (factor: -1.199740, offset:-0.001200)): 12 V
#Ut endseg 2 (Scaled version of Endseg 2 voltage (factor: -1.197100, offset:-0.003000)): 0 V
#Ut1 (Scaled version of Segment 1 voltage (factor: -1.200900, offset:-0.003600)): -8 V
#Ut2 (Scaled version of Segment 2 voltage (factor: -1.201410, offset:-0.001400)): 12 V
#Ut3 (Scaled version of Segment 3 voltage (factor: -1.198560, offset:-0.003200)): 12 V
#Ut4 (Scaled version of Segment 4 voltage (factor: -1.198560, offset:-0.003200)): 0 V
#Ut5 (Scaled version of Segment 5 voltage (factor: -1.198560, offset:-0.003200)): 0 V
#Ut6 (Scaled version of Segment 6 voltage (factor: -1.198560, offset:-0.003200)): 0 V
#Ut7 (Scaled version of Segment 7 voltage (factor: -1.198560, offset:-0.003200)): 0 V
#Ut8 (Scaled version of Segment 8 voltage (factor: -1.198560, offset:-0.003200)): 0 V
#Utc endseg 1 (Scaled version of Segment 0 compensation voltage (factor: 0.25, offset:0.0)): 0.0523580157 V
#Utc endseg 2 (Scaled version of Endseg 2 compensation voltage (factor: -0.250000, offset:0.000000)): 0 V
#Utc1 (Scaled version of Segment 1 compensation voltage (factor: 0.25, offset:0.0)): 0.0523580157 V
#Utc2 (Scaled version of Segment 2 compensation voltage (factor: 0.25, offset:0.0)): 0.0523580157 V
#Utc3 (Scaled version of Segment 3 compensation voltage (factor: 0.25, offset:0.0)): 0.106663163 V
#Utc4 (Scaled version of Segment 4 compensation voltage (factor: 0.25, offset:0.0)): 0.106663163 V
#Utc5 (Scaled version of Segment 5 compensation voltage (factor: 0.25, offset:0.0)): 0 V
#Utc6 (Scaled version of Segment 6 compensation voltage (factor: 0.25, offset:0.0)): 0 V
#Utc7 (Scaled version of Segment 7 compensation voltage (factor: 1.2, offset:0.0)): 0 V
#Utc8 (Scaled version of Segment 8 compensation voltage (factor: 1.2, offset:0.0)): 0 V
#V power (V setpoint): 0 mW
#Vseq power (Vseq setpoint): 0.4 mW
#WP370H2sw0 (NI analog out at /Dev2/ao2): 5 V
#WP370H2sw1 (NI analog out at /Dev2/ao3): 0 V
#Yb Oven Current (Scaled version of Yb oven control voltage (factor: 3.510000, offset:0.000000)): 0 A
#awg_Pulselength (): 0 s
#awg_amplitude (): 0 Vpp
#awg_frequency (): 0 Hz
#awg_offset (): 0 V
#axial_secular_frequency_AOM (): 0.11 MHz
#carrier_frequency (): 221 MHz
#cooling370 frequency (Attenuation of transition cooling370): 85 MHz
#cooling370 power (Power of transition cooling370): -24 dBm
#cooling_chirp_dds_power (): 0 dBm
#cooling_chirp_freq_step (): 1 MHz
#cooling_chirp_start_freq (): 83 MHz
#cooling_chirp_stop_freq (): 113 MHz
#cooling_chirp_total_time (): 3 us
#detection370 frequency (Attenuation of transition detection370): 85 MHz
#detection370 power (Power of transition detection370): -2 dBm
#detection_time (): 2500 us
#detuning370 frequency (Attenuation of transition detuning370): 0 MHz
#detuning370 power (Power of transition detuning370): 0 dBm
#emm_pulse_buffer_time (): 0 us
#emm_pulse_wait_time (): 0 us
#feed_forward_waittime_ms (): 0 ms
#flop_sbc_max_pulsetime_factor (): 0 
#freqScaling_411 (): 1.68 MHz/G
#freqScaling_467 (): 1.6 MHz/G
#heating_rate_wait_time (): 5000 us
#intersequence_cooling_rf_frequency (): 85 MHz
#intersequence_cooling_rf_power (): -24 dBm
#load_attempt (): 0 
#mirrorH2H (Motorized mirror mount): 4.37709888 mm
#n_points_per_doppler_freq_scan (): 0 
#n_points_per_sb_flops (): 0 
#n_points_per_sb_scan (): 0 
#n_rabi_scan_points (): 0 
#n_rep (): 500 
#octupole467 frequency (Attenuation of transition octupole467): 112.374617 MHz
#octupole467 power (Power of transition octupole467): -6 dBm
#octupole4672 frequency (Attenuation of transition octupole4672): 112.374617 MHz
#octupole4672 power (Power of transition octupole4672): -6 dBm
#offset370PD_H1 (): -0.0132263937 uW
#offset370PD_H2 (): -0.0299202343 uW
#offset370PD_V (): -0.0150179222 uW
#offset467BelowPD (): 0.0073186225 mW
#offset467PD (): 0.0073186225 mW
#picture_number (): 0 
#pulse_time_1650 (): 0 us
#pulse_time_411 (): 5 us
#pulse_time_467 (): 50000 us
#pulse_time_4672 (): 50000 us
#pulse_time_rfLLI (): 14.95 us
#pump_time (): 10 us
#pumping370 frequency (Attenuation of transition pumping370): 85 MHz
#pumping370 power (Power of transition pumping370): -13 dBm
#quench1650 frequency (Attenuation of transition quench1650): 60 MHz
#quench1650 power (Power of transition quench1650): -3.1 dBm
#radial_secular_frequency_AOM (): 0.31 MHz
#ramp_time (): 0 us
#reference 370 Det (): 0 mW
#reference 370 H1 (reference value 370 H1 chart): 3 uW
#reference 370 H2 (reference value 370 H2 chart): 5 uW
#reference 370 V (reference value 370 V chart): 40 uW
#reference 411 Fiber (reference value vertical 411 chart): 0.4 mW
#reference 411 SHG (reference value SHG 411 chart): 8 mW
#reference 411 V (): 0 uW
#reference 639 Fiber (reference value fiber639 chart): 11 mW
#reference SHG 467 (): 5.8 mW
#reference SHG 467 Below (): 0 mW
#rf_Amp (): 0.3 
#rf_Freq (): 3.51556599 MHz
#rf_phase (): 0.5 
#rf_switch_467 (): 0 
#sampling370 frequency (Attenuation of transition sampling370): 85 MHz
#sampling370 power (Power of transition sampling370): -5 dBm
#sampling411 frequency (Attenuation of transition sampling411): 220 MHz
#sampling411 power (Power of transition sampling411): -2 dBm
#sb_cooling_411_Omega (): 0 kHz
#sb_cooling_ddspower_1650 (): -27.5 dBm
#sb_cooling_ddspower_411 (): -10 dBm
#sb_cooling_detuning (): 0 
#sb_cooling_time (): 5000 us
#sb_scan_range_factor (): 0 
#sbc_pulses11 (): 0 
#sbc_pulses12 (): 0 
#sbc_pulses21 (): 0 
#sbc_pulses22 (): 0 
#sbc_pulsetime11 (): 0 us
#sbc_pulsetime12 (): 0 us
#sbc_pulsetime21 (): 0 us
#sbc_pulsetime22 (): 0 us
#sbc_repumptime (): 0 us
#scaling370PD_H1 (): -12.9249723 uW/V
#scaling370PD_H2 (): -14.9627261 uW/V
#scaling370PD_V (): -17.3688494 uW/V
#scaling467BelowPD (): -2.85545297 mW/V
#scaling467PD (): -2.85545297 mW/V
#scan_variable (): 0 unit
#spectroscopy411 frequency (Attenuation of transition spectroscopy411): 221 MHz
#spectroscopy411 power (Power of transition spectroscopy411): -2 dBm
#spectroscopy411rsb11 frequency (Attenuation of transition spectroscopy411rsb11): 0 MHz
#spectroscopy411rsb11 power (Power of transition spectroscopy411rsb11): 0 dBm
#spectroscopy411rsb12 frequency (Attenuation of transition spectroscopy411rsb12): 0 MHz
#spectroscopy411rsb12 power (Power of transition spectroscopy411rsb12): 0 dBm
#spectroscopy411rsb21 frequency (Attenuation of transition spectroscopy411rsb21): 0 MHz
#spectroscopy411rsb21 power (Power of transition spectroscopy411rsb21): 0 dBm
#spectroscopy411rsb22 frequency (Attenuation of transition spectroscopy411rsb22): 0 MHz
#spectroscopy411rsb22 power (Power of transition spectroscopy411rsb22): 0 dBm
#spectroscopy411slave frequency (Attenuation of transition spectroscopy411slave): 80 MHz
#spectroscopy411slave power (Power of transition spectroscopy411slave): -4 dBm
#sweep_frequency_step (): 0 MHz
#sweep_sleep_time (): 0 us
#sweep_start_frequency (): 0 MHz
#sweep_stop_frequency (): 0 MHz
#t_RFtotal (): 2149514.95 us
#t_RFwait (): 100 us
#t_pi_carrier_estim_A (): 0 us
#t_pi_carrier_estim_B (): 0 us
#t_pi_carrier_estim_C (): 0 us
#t_subtract (): 0.1 us
#use_shutters (): 0 
#wait_ramp_down (): 0 us
#waveplate411Ax (Motorized rotation mount): 0 °
#waveplateSplitH1V (Motorized rotation mount): 153.999559 °
#waveplateV (Motorized rotation mount): 27.4999213 °

#UTC / s	rel. time / s	RunNumber / 	rf_Freq / MHz	CorrFreqCenter / 	CorrFreqCenter2 / 	FreqCenter / 	CorrBField / 	CorrBField2 / 	BField / 	FreqPlusPlus / 	FreqPlusMinus / 	FreqMinusPlus / 	FreqMinusMinus / 	FreqPlusCenter / 	FreqMinusCenter / 	roi_plus_plus / 	roi_pp_num_cyc / 	roi_plus_minus / 	roi_pm_num_cyc / 	roi_minus_plus / 	roi_mp_num_cyc / 	roi_minus_minus / 	roi_mm_num_cyc / 	roi_final_E3 / 	number_LLI_cycles / 	det_num_hot / 	det_num_no_exc / 	det_num_quench / 
1643040029	189.235	1	3.51556646	-0.09	-0.09	111.710735	-0.17	-0.17	2.21295118	112.374625	112.374616	111.046855	111.046845	112.374621	111.04685	0.58	50	0.84	50	0.78	50	0.7	50	10	14	0	6	0
1643040118	278.003	2	3.51557049	0.38	2.31278601e-10	111.710733	-5.55111512e-17	-3.37856352e-26	2.21295118	112.374623	112.374614	111.046853	111.046843	112.374619	111.046848	0.86	50	0.48	50	0.92	50	0.54	50	5	11	0	9	0
1643040207	366.82	3	3.51557049	-0.46755102	-0.00531307978	111.710736	0.11244898	0.00127782931	2.2129495	112.374625	112.374616	111.046856	111.046846	112.374621	111.046851	0.4	50	0.755102041	49	0.36	50	0.94	50	1	3	16	1	0
1643040307	466.732	4	3.51556783	0	0	111.710736	0	0	2.2129495	112.374625	112.374616	111.046856	111.046846	112.374621	111.046851	-1	0	0	1	-1	0	0	1	7	15	0	5	0
1643040395	555.663	5	3.51556783	0.00183673469	1.83673469e-05	111.710736	-0.478163265	-0.00478163265	2.21295667	112.374627	112.374618	111.046853	111.046844	112.374623	111.046849	0.34	50	0.816326531	49	0.9	50	0.42	50	5	14	0	6	0
1643040485	644.787	6	3.51557917	0.3	0.00337078652	111.710734	-0.04	-0.000449438202	2.21295727	112.374626	112.374617	111.046852	111.046842	112.374621	111.046847	0.66	50	0.4	50	0.82	50	0.48	50	3	9	0	11	0
1643040574	734.255	7	3.51558012	-0.194489796	-0.00218527861	111.710735	0.145510204	0.00163494611	2.21295509	112.374626	112.374617	111.046853	111.046844	112.374622	111.046849	0.4	50	0.448979592	49	0.54	50	0.88	50	4	15	1	4	0
1643040663	822.998	8	3.51557667	0.357142857	0.00396825397	111.710733	0.242857143	0.0026984127	2.21295144	112.374624	112.374614	111.046853	111.046843	112.374619	111.046848	0.9	50	0.3	50	0.714285714	49	0.6	50	2	8	0	12	0
1643040752	912.323	9	3.5155709	-0.28	-0.00318181818	111.710735	-0.02	-0.000227272727	2.21295174	112.374625	112.374616	111.046854	111.046844	112.37462	111.046849	0.46	50	0.76	50	0.64	50	0.9	50	6	12	1	7	0
1643040841	1001.63	10	3.51557138	0.25	0.00277777778	111.710734	-0.41	-0.00455555556	2.21295789	112.374626	112.374616	111.046851	111.046841	112.374621	111.046846	0.54	50	0.7	50	0.96	50	0.3	50	5	10	2	8	0
1643040931	1090.765	11	3.51558111	-0.116122449	-0.00130474662	111.710734	-0.456122449	-0.00512497134	2.21296474	112.374628	112.374619	111.046849	111.04684	112.374624	111.046845	0.387755102	49	0.96	50	0.94	50	0.6	50	6	11	0	9	0
1643041020	1179.881	12	3.51559193	-0.14625	-0.00164325843	111.710735	-0.21375	-0.00240168539	2.21296794	112.37463	112.37462	111.046849	111.04684	112.374625	111.046844	0.42	50	0.78	50	0.6875	48	0.62	50	5	14	0	6	0
1643041109	1269.639	13	3.515597	-0.163061224	-0.00183214859	111.710736	-0.516938776	-0.00580830085	2.2129757	112.374633	112.374624	111.046848	111.046838	112.374628	111.046843	0.28	50	0.96	50	0.66	50	0.306122449	49	7	12	1	7	0
1643041199	1359.158	14	3.51560926	0.05	0.000555555556	111.710735	-0.15	-0.00166666667	2.21297795	112.374634	112.374624	111.046847	111.046837	112.374629	111.046842	0.54	50	0.64	50	0.78	50	0.58	50	2	7	0	13	0
1643041289	1448.865	15	3.51561282	0.0191836735	0.000213151927	111.710735	0.399183673	0.00443537415	2.21297196	112.374632	112.374622	111.046848	111.046839	112.374627	111.046844	0.918367347	49	0.5	50	0.5	50	0.88	50	6	13	0	7	0
1643041379	1538.909	16	3.51560335	0.22	0.00247191011	111.710734	0.38	0.00426966292	2.21296626	112.374629	112.374619	111.046849	111.04684	112.374624	111.046844	1	50	0.4	50	0.48	50	0.64	50	5	9	0	11	0
1643041468	1627.737	17	3.51559433	-0.21	-0.00233333333	111.710735	-0.31	-0.00344444444	2.21297091	112.374631	112.374622	111.046849	111.046839	112.374627	111.046844	0.44	50	0.96	50	0.58	50	0.48	50	6	13	1	6	0
1643041558	1717.755	18	3.51560169	-5.55111512e-17	-6.237208e-19	111.710735	-0.16	-0.00179775281	2.21297331	112.374632	112.374622	111.046848	111.046839	112.374627	111.046843	0.52	50	0.68	50	0.72	50	0.56	50	0	6	1	13	0
1643041647	1807.552	19	3.51560548	-0.33	-0.00366666667	111.710737	-0.05	-0.000555555556	2.21297406	112.374634	112.374624	111.046849	111.04684	112.374629	111.046845	0.52	50	0.9	50	0.42	50	0.7	50	7	16	0	4	0
1643041736	1896.482	20	3.51560667	0.26	0.00288888889	111.710736	0.24	0.00266666667	2.21297046	112.374631	112.374622	111.046849	111.04684	112.374627	111.046844	0.98	50	0.48	50	0.66	50	0.64	50	5	10	0	10	0
1643041827	1986.755	21	3.51560098	-0.30755102	-0.00345562944	111.710737	0.25244898	0.00283650539	2.21296667	112.374632	112.374622	111.046852	111.046842	112.374627	111.046847	0.7	50	0.755102041	49	0.34	50	0.9	50	5	10	0	10	0
1643041988	2147.957	22	3.51559499	0.34	0.00208588957	111.710735	0.02	0.000122699387	2.21296637	112.37463	112.374621	111.04685	111.046841	112.374625	111.046846	0.84	50	0.48	50	0.9	50	0.58	50	5	11	0	9	0
1643042078	2238.626	23	3.51559451	-0.08	-0.000909090909	111.710736	-0.4	-0.00454545455	2.21297237	112.374632	112.374623	111.046849	111.046839	112.374628	111.046844	0.42	50	0.9	50	0.84	50	0.52	50	4	14	0	6	0
1643042388	2548.472	24	3.515604	0.21	0.000673076923	111.710735	-0.05	-0.00016025641	2.21297312	112.374631	112.374622	111.046848	111.046838	112.374627	111.046843	0.68	50	0.52	50	0.92	50	0.66	50	7	13	2	5	0
1643042478	2638.579	25	3.51560519	0.0406122449	0.000456317358	111.710735	-0.679387755	-0.00763357028	2.21298331	112.374634	112.374625	111.046844	111.046835	112.37463	111.04684	0.3	50	0.93877551	49	0.98	50	0.26	50	4	12	0	8	0
1643042568	2728.463	26	3.5156213	-0.28	-0.00311111111	111.710736	0.32	0.00355555556	2.21297851	112.374634	112.374625	111.046847	111.046838	112.37463	111.046842	0.64	50	0.6	50	0.28	50	0.88	50	4	13	0	7	0
1643042657	2817.467	27	3.51561371	-0.17	-0.00188888889	111.710737	-0.49	-0.00544444444	2.21298586	112.374637	112.374628	111.046846	111.046836	112.374633	111.046841	0.28	50	0.94	50	0.72	50	0.4	50	6	11	3	6	0
1643042747	2907.059	28	3.51562534	0.321836735	0.00361614309	111.710735	-0.249591837	-0.00280440266	2.21298961	112.374637	112.374627	111.046843	111.046834	112.374632	111.046838	0.612244898	49	0.54	50	1	50	0.428571429	49	3	12	2	6	0
1643042836	2996.061	29	3.51563126	0.09	0.00101123596	111.710735	-0.67	-0.00752808989	2.21299966	112.374639	112.37463	111.04684	111.04683	112.374635	111.046835	0.38	50	0.96	50	0.94	50	0.18	50	2	6	12	2	0
1643042927	3087.003	30	3.51564715	-0.35	-0.00393258427	111.710737	0.29	0.00325842697	2.21299531	112.37464	112.37463	111.046843	111.046833	112.374635	111.046838	0.58	50	0.64	50	0.26	50	0.9	50	0	6	0	14	0
1643043017	3177.311	31	3.51564027	-0.01	-0.000108695652	111.710737	0.45	0.00489130435	2.21298856	112.374638	112.374628	111.046845	111.046835	112.374633	111.04684	0.86	50	0.42	50	0.42	50	0.88	50	4	8	1	11	0
1643043109	3268.892	32	3.5156296	0.2	0.00222222222	111.710736	0.04	0.000444444444	2.21298796	112.374637	112.374627	111.046844	111.046834	112.374632	111.046839	0.82	50	0.58	50	0.78	50	0.62	50	3	11	1	8	0
1643043198	3358.387	33	3.51562865	-0.16	-0.00175824176	111.710736	0.14	0.00153846154	2.21298586	112.374637	112.374627	111.046845	111.046836	112.374632	111.046841	0.68	50	0.7	50	0.62	50	0.92	50	6	13	1	6	0
1643043288	3447.965	34	3.51562533	0.214603175	0.00238447972	111.710735	-0.196825397	-0.00218694885	2.21298881	112.374637	112.374627	111.046843	111.046834	112.374632	111.046839	0.777777778	36	0.76	25	0.84	50	0.428571429	49	6	14	0	6	0
1643043377	3537.585	35	3.51563	-0.38	-0.00426966292	111.710737	0	0	2.21298881	112.374639	112.374629	111.046845	111.046836	112.374634	111.046841	0.54	50	0.92	50	0.38	50	0.76	50	5	15	1	4	0
1643043468	3628.147	36	3.51563	0.19	0.00211111111	111.710736	-0.15	-0.00166666667	2.21299106	112.374638	112.374629	111.046844	111.046834	112.374634	111.046839	0.62	50	0.58	50	0.68	50	0.34	50	1	12	1	7	0
1643043558	3717.909	37	3.51563355	0.3	0.0032967033	111.710735	0.02	0.00021978022	2.21299076	112.374637	112.374627	111.046842	111.046833	112.374632	111.046838	0.84	50	0.52	50	0.8	50	0.52	50	6	14	1	5	0
1643043647	3807.384	38	3.51563308	-0.26	-0.00292134831	111.710736	0.24	0.00269662921	2.21298716	112.374637	112.374627	111.046845	111.046835	112.374632	111.04684	0.5	50	0.52	50	0.42	50	0.92	50	7	14	0	6	0
1643043737	3896.875	39	3.51562739	0.15	0.00166666667	111.710735	-0.21	-0.00233333333	2.21299031	112.374637	112.374628	111.046843	111.046833	112.374632	111.046838	0.72	50	0.78	50	0.78	50	0.42	50	6	12	1	7	0
1643043827	3987.171	40	3.51563237	-0.2	-0.00224719101	111.710736	0.4	0.00449438202	2.21298431	112.374636	112.374627	111.046846	111.046836	112.374632	111.046841	0.72	50	0.52	50	0.36	50	0.96	50	5	11	1	8	0
1643043918	4077.833	41	3.51562288	-0.235510204	-0.00255989352	111.710737	-0.524081633	-0.00569653949	2.21299217	112.37464	112.37463	111.046845	111.046835	112.374635	111.04684	0.22	50	0.979591837	49	0.86	50	0.571428571	49	3	9	1	10	0
1643044008	4168.303	42	3.51563531	0.1	0.00112359551	111.710737	0.46	0.00516853933	2.21298527	112.374637	112.374628	111.046846	111.046837	112.374633	111.046841	0.98	50	0.42	50	0.54	50	0.9	50	2	9	1	10	0
1643044098	4257.837	43	3.5156244	0.38	0.00417582418	111.710735	-0.04	-0.00043956044	2.21298587	112.374636	112.374626	111.046844	111.046835	112.374631	111.046839	0.78	50	0.44	50	0.9	50	0.48	50	6	11	0	9	0
1643044187	4347.406	44	3.51562535	-0.17	-0.00191011236	111.710736	-0.19	-0.00213483146	2.21298872	112.374637	112.374628	111.046844	111.046835	112.374633	111.046839	0.38	50	0.74	50	0.6	50	0.58	50	6	15	1	4	0
1643044277	4436.908	45	3.51562985	0.03	0.000333333333	111.710736	-0.49	-0.00544444444	2.21299607	112.374639	112.37463	111.046842	111.046832	112.374635	111.046837	0.5	50	0.96	50	0.9	50	0.38	50	5	10	0	10	0
1643044366	4526.421	46	3.51564148	-0.1	-0.00112359551	111.710736	0	0	2.21299607	112.37464	112.37463	111.046842	111.046833	112.374635	111.046837	0.68	50	0.78	50	0.72	50	0.82	50	9	17	0	3	0
1643044456	4615.916	47	3.51564148	0.34	0.00377777778	111.710735	-0.34	-0.00377777778	2.21300117	112.37464	112.37463	111.046839	111.046829	112.374635	111.046834	0.58	50	0.58	50	0.94	50	0.26	50	2	10	2	8	0
1643044545	4705.395	48	3.51564954	-0.22	-0.00247191011	111.710736	0.32	0.00359550562	2.21299637	112.374639	112.37463	111.046842	111.046832	112.374635	111.046837	0.76	50	0.66	50	0.36	50	0.9	50	1	8	0	11	1
1643044637	4796.979	49	3.51564195	-0.184693878	-0.00202960305	111.710737	-0.00469387755	-5.1581072e-05	2.21299644	112.37464	112.374631	111.046842	111.046833	112.374636	111.046838	0.530612245	49	0.72	50	0.54	50	0.72	50	4	8	1	10	1
1643044727	4887.389	50	3.51564206	0.25	0.00274725275	111.710735	-0.27	-0.00296703297	2.21300049	112.37464	112.374631	111.04684	111.04683	112.374635	111.046835	0.74	50	0.76	50	0.88	50	0.36	50	1	1	13	6	0
1643044828	4987.901	51	3.51564847	0	0	111.710735	0	0	2.21300049	112.37464	112.374631	111.04684	111.04683	112.374635	111.046835	-1	0	-1	0	-1	0	-1	0	4	13	0	7	0
1643044917	5077.67	52	3.51564847	-0.23	-0.0023	111.710737	0.21	0.0021	2.21299734	112.37464	112.374631	111.046842	111.046833	112.374636	111.046837	0.64	50	0.66	50	0.48	50	0.92	50	6	17	0	3	0
1643045008	5168.44	53	3.51564349	0.112857143	0.00125396825	111.710736	-0.427142857	-0.00474603175	2.21300375	112.374642	112.374632	111.04684	111.04683	112.374637	111.046835	0.4	50	0.714285714	49	0.82	50	0.28	50	1	13	0	7	0
1643045100	5260.052	54	3.51565362	0.291632653	0.00320475443	111.710734	0.426734694	0.00468939224	2.21299735	112.374638	112.374629	111.04684	111.046831	112.374634	111.046835	0.918367347	49	0.2	50	0.62	50	0.755102041	49	3	9	1	9	1
1643045189	5349.654	55	3.5156435	-0.5	-0.00549450549	111.710737	-0.12	-0.00131868132	2.21299915	112.374641	112.374632	111.046842	111.046832	112.374637	111.046837	0.36	50	0.98	50	0.48	50	0.86	50	6	10	0	10	0
1643045279	5439.338	56	3.51564634	0.307234043	0.00341371158	111.710735	0.107234043	0.00119148936	2.21299754	112.374639	112.37463	111.046841	111.046831	112.374635	111.046836	0.84	50	0.425531915	47	0.8	50	0.6	50	4	10	0	10	0
1643045369	5528.968	57	3.5156438	-0.257755102	-0.00286394558	111.710737	0.057755102	0.000641723356	2.21299667	112.37464	112.374631	111.046842	111.046833	112.374636	111.046838	0.56	50	0.76	50	0.46	50	0.775510204	49	6	16	1	3	0
1643045459	5619.486	58	3.51564243	0.19	0.00213483146	111.710736	0.01	0.000112359551	2.21299652	112.374639	112.37463	111.046842	111.046832	112.374635	111.046837	0.76	50	0.56	50	0.7	50	0.52	50	2	10	0	10	0
1643045549	5709.153	59	3.51564219	-0.3	-0.0032967033	111.710737	0.36	0.00395604396	2.21299112	112.374639	112.37463	111.046845	111.046835	112.374635	111.04684	0.62	50	0.56	50	0.28	50	0.94	50	5	10	0	10	0
1643045639	5799.646	60	3.51563365	0.41	0.00450549451	111.710735	-0.07	-0.000769230769	2.21299217	112.374638	112.374628	111.046842	111.046833	112.374633	111.046838	0.64	50	0.3	50	0.94	50	0.46	50	4	6	0	14	0
1643045729	5889.242	61	3.51563531	-0.11	-0.00123595506	111.710736	0.15	0.00168539326	2.21298992	112.374638	112.374628	111.046844	111.046834	112.374633	111.046839	0.68	50	0.64	50	0.44	50	0.7	50	7	14	0	6	0
1643045819	5978.733	62	3.51563176	0.1	0.00111111111	111.710735	0.08	0.000888888889	2.21298872	112.374637	112.374627	111.046843	111.046834	112.374632	111.046839	0.7	50	0.52	50	0.68	50	0.66	50	7	16	0	4	0
1643045908	6068.339	63	3.51562986	-0.23	-0.00258426966	111.710736	-0.13	-0.00146067416	2.21299067	112.374638	112.374629	111.046844	111.046834	112.374634	111.046839	0.58	50	0.94	50	0.54	50	0.64	50	7	12	0	8	0
1643045998	6158.106	64	3.51563294	-0.133469388	-0.0014829932	111.710737	0.226530612	0.0025170068	2.21298727	112.374638	112.374629	111.046846	111.046836	112.374633	111.046841	0.653061224	49	0.56	50	0.58	50	0.94	50	5	15	0	5	0
1643046087	6247.698	65	3.51562757	0.37	0.00411111111	111.710735	0.11	0.00122222222	2.21298562	112.374636	112.374626	111.046844	111.046835	112.374631	111.04684	0.86	50	0.38	50	0.68	50	0.42	50	7	13	0	7	0
1643046178	6338.292	66	3.51562496	-0.08	-0.000898876404	111.710736	0.3	0.00337078652	2.21298112	112.374635	112.374625	111.046846	111.046837	112.37463	111.046841	0.7	50	0.48	50	0.48	50	0.86	50	5	11	0	9	0
1643046268	6427.828	67	3.51561784	-0.13	-0.00142857143	111.710736	-0.39	-0.00428571429	2.21298697	112.374637	112.374628	111.046845	111.046835	112.374632	111.04684	0.42	50	0.94	50	0.76	50	0.5	50	1	9	1	10	0
1643046357	6517.421	68	3.51562709	-0.18	-0.00202247191	111.710737	-0.06	-0.000674157303	2.21298787	112.374638	112.374629	111.046846	111.046836	112.374634	111.046841	0.52	50	0.76	50	0.76	50	0.88	50	4	14	0	6	0
1643046447	6606.998	69	3.51562852	0.3	0.00333333333	111.710736	-0.04	-0.000444444444	2.21298847	112.374637	112.374627	111.046844	111.046834	112.374632	111.046839	0.68	50	0.42	50	0.7	50	0.36	50	8	15	0	5	0
1643046537	6697.282	70	3.51562947	-0.03	-0.000333333333	111.710736	0.33	0.00366666667	2.21298352	112.374636	112.374626	111.046846	111.046836	112.374631	111.046841	0.76	50	0.46	50	0.58	50	0.94	50	4	11	0	9	0
1643046627	6787.042	71	3.51562164	-0.0393877551	-0.000437641723	111.710736	-0.419387755	-0.00465986395	2.21298981	112.374638	112.374628	111.046844	111.046834	112.374633	111.046839	0.48	50	0.93877551	49	0.76	50	0.38	50	7	11	0	9	0
1643046717	6876.793	72	3.51563159	0.16	0.00179775281	111.710735	0.52	0.00584269663	2.21298201	112.374635	112.374625	111.046845	111.046836	112.37463	111.046841	0.96	50	0.28	50	0.54	50	0.9	50	4	12	0	8	0
1643046807	6967.426	73	3.51561925	-0.06	-0.000666666667	111.710736	-0.46	-0.00511111111	2.21298891	112.374637	112.374627	111.046844	111.046834	112.374632	111.046839	0.48	50	1	50	0.84	50	0.44	50	6	14	0	6	0
1643046897	7056.98	74	3.51563016	0.0455102041	0.000500112133	111.710735	0.454489796	0.00499439336	2.2129821	112.374635	112.374625	111.046845	111.046836	112.37463	111.046841	1	50	0.5	50	0.551020408	49	0.96	50	6	14	0	6	0
1643046987	7147.43	75	3.51561938	0.496938776	0.00558358175	111.710733	-0.0769387755	-0.000864480624	2.21298325	112.374633	112.374623	111.046843	111.046833	112.374628	111.046838	0.98	50	0.56	50	0.88	50	0.306122449	49	3	12	0	6	2
1643047079	7238.879	76	3.51562121	-0.21	-0.00230769231	111.710734	0.41	0.00450549451	2.2129771	112.374632	112.374622	111.046846	111.046836	112.374627	111.046841	0.56	50	0.36	50	0.36	50	0.98	50	3	8	0	12	0
1643047168	7328.595	77	3.51561148	-0.43	-0.00472527473	111.710736	0.21	0.00230769231	2.21297395	112.374633	112.374623	111.046849	111.046839	112.374628	111.046844	0.64	50	0.86	50	0.3	50	0.94	50	6	11	0	9	0
1643047258	7418.209	78	3.5156065	0.1	0.00111111111	111.710736	-0.2	-0.00222222222	2.21297695	112.374633	112.374624	111.046847	111.046838	112.374629	111.046842	0.56	50	0.66	50	0.84	50	0.54	50	4	13	0	7	0
1643047348	7507.902	79	3.51561124	0.07	0.000777777778	111.710735	0.29	0.00322222222	2.2129726	112.374632	112.374622	111.046848	111.046839	112.374627	111.046843	0.8	50	0.44	50	0.46	50	0.68	50	5	13	1	6	0
1643047438	7598.431	80	3.51560436	-0.03	-0.000337078652	111.710735	0.29	0.00325842697	2.21296825	112.374631	112.374621	111.04685	111.04684	112.374626	111.046845	0.94	50	0.68	50	0.5	50	0.82	50	10	13	0	6	1
1643047528	7688.126	81	3.51559748	0.2	0.0021978022	111.710734	-0.22	-0.00241758242	2.21297155	112.374631	112.374621	111.046848	111.046838	112.374626	111.046843	0.74	50	0.76	50	0.9	50	0.48	50	4	13	0	7	0
1643047617	7777.676	82	3.5156027	0.39	0.00433333333	111.710732	-0.15	-0.00166666667	2.2129738	112.374629	112.37462	111.046845	111.046835	112.374625	111.04684	0.86	50	0.62	50	0.96	50	0.42	50	4	11	0	9	0
1643047707	7867.432	83	3.51560626	-0.108163265	-0.00121531759	111.710733	-0.368163265	-0.0041366659	2.21297932	112.374631	112.374622	111.046844	111.046834	112.374627	111.046839	0.34	50	0.816326531	49	0.8	50	0.54	50	3	10	0	10	0
1643047793	7953.05	84	3.515615	-0.13	-0.00144444444	111.710734	0.05	0.000555555556	2.21297857	112.374632	112.374622	111.046845	111.046835	112.374627	111.04684	0.54	50	0.62	50	0.36	50	0.54	50	0	4	0	16	0
1643047883	8043.624	85	3.51561381	-0.35	-0.00411764706	111.710735	0.31	0.00364705882	2.21297392	112.374632	112.374623	111.046848	111.046838	112.374628	111.046843	0.82	50	0.86	50	0.3	50	0.96	50	3	13	1	6	0
1643047975	8135.19	86	3.51560646	0.2	0.0021978022	111.710734	0.3	0.0032967033	2.21296942	112.37463	112.37462	111.046848	111.046839	112.374625	111.046843	0.86	50	0.36	50	0.6	50	0.7	50	2	8	2	10	0
1643048065	8224.947	87	3.51559934	0.22	0.00239130435	111.710733	0.28	0.00304347826	2.21296522	112.374628	112.374618	111.046848	111.046839	112.374623	111.046844	0.92	50	0.42	50	0.5	50	0.56	50	4	8	1	11	0
1643048157	8316.717	88	3.5155927	-0.33	-0.00370786517	111.710735	0.33	0.00370786517	2.21296027	112.374628	112.374618	111.046852	111.046842	112.374623	111.046847	0.76	50	0.76	50	0.26	50	0.92	50	3	8	0	12	0
1643048248	8408.366	89	3.51558487	-0.1	-0.00108695652	111.710735	-0.06	-0.000652173913	2.21296117	112.374628	112.374619	111.046852	111.046842	112.374624	111.046847	0.72	50	0.88	50	0.72	50	0.76	50	5	13	1	6	0
1643048338	8498.038	90	3.51558629	0.47	0.00510869565	111.710733	-0.21	-0.0022826087	2.21296432	112.374627	112.374618	111.046848	111.046839	112.374622	111.046844	0.76	50	0.5	50	0.96	50	0.28	50	3	10	0	10	0
1643048428	8587.764	91	3.51559127	-0.48	-0.00539325843	111.710735	-0.06	-0.000674157303	2.21296522	112.37463	112.37462	111.046851	111.046841	112.374625	111.046846	0.32	50	0.86	50	0.46	50	0.88	50	2	8	0	12	0
1643048519	8679.334	92	3.5155927	0.42	0.00466666667	111.710733	0.2	0.00222222222	2.21296222	112.374627	112.374617	111.046849	111.04684	112.374622	111.046845	0.98	50	0.36	50	0.88	50	0.66	50	2	6	5	9	0
1643048609	8768.912	93	3.51558795	-0.58	-0.00630434783	111.710736	0.1	0.00108695652	2.21296072	112.374629	112.37462	111.046853	111.046843	112.374624	111.046848	0.4	50	0.88	50	0.22	50	0.9	50	7	13	0	7	0
1643048698	8858.668	94	3.51558558	0.15	0.00168539326	111.710735	0.49	0.00550561798	2.21295337	112.374626	112.374617	111.046854	111.046845	112.374621	111.046849	0.9	50	0.26	50	0.56	50	0.9	50	5	11	0	9	0
1643048788	8948.243	95	3.51557396	-0.13	-0.00144444444	111.710736	-0.33	-0.00366666667	2.21295832	112.374628	112.374619	111.046853	111.046844	112.374624	111.046849	0.44	50	0.9	50	0.8	50	0.6	50	4	14	1	5	0
1643048879	9038.92	96	3.51558178	0.456122449	0.00506802721	111.710734	-0.103877551	-0.00115419501	2.21295988	112.374627	112.374617	111.046851	111.046841	112.374622	111.046846	0.74	50	0.387755102	49	0.9	50	0.34	50	5	11	0	9	0
1643048968	9128.641	97	3.51558425	-0.4	-0.00444444444	111.710736	-0.02	-0.000222222222	2.21296018	112.374629	112.374619	111.046853	111.046843	112.374624	111.046848	0.42	50	0.84	50	0.48	50	0.86	50	7	15	0	5	0
1643049058	9218.27	98	3.51558472	0.18	0.002	111.710735	0.46	0.00511111111	2.21295328	112.374626	112.374616	111.046854	111.046844	112.374621	111.046849	1	50	0.36	50	0.58	50	0.86	50	7	13	0	7	0
1643049148	9307.946	99	3.51557381	0.136530612	0.0015170068	111.710734	-0.0565306122	-0.000628117914	2.21295413	112.374625	112.374616	111.046853	111.046843	112.37462	111.046848	0.74	50	0.66	50	0.653061224	49	0.46	50	2	9	0	11	0
1643049237	9397.601	100	3.51557515	-0.03	-0.000337078652	111.710734	0.31	0.00348314607	2.21294948	112.374624	112.374615	111.046854	111.046845	112.374619	111.04685	0.8	50	0.52	50	0.64	50	0.98	50	0	0	0	20	0
1643049327	9487.25	101	3.5155678	-0.2	-0.00222222222	111.710735	0.5	0.00555555556	2.21294198	112.374623	112.374613	111.046858	111.046848	112.374618	111.046853	0.96	50	0.66	50	0.28	50	0.98	50	1	4	0	16	0
1643049418	9577.979	102	3.51555594	-0.1	-0.00111111111	111.710736	0.7	0.00777777778	2.21293148	112.37462	112.374611	111.046861	111.046852	112.374615	111.046856	0.96	50	0.36	50	0.2	50	1	50	0	3	1	16	0
1643049507	9667.578	103	3.51553933	-0.06	-0.000666666667	111.710736	0.74	0.00822222222	2.21292038	112.374617	112.374608	111.046865	111.046855	112.374612	111.04686	1	50	0.32	50	0.12	50	0.92	50	2	9	0	11	0
1643049597	9757.212	104	3.51552178	0.33	0.00366666667	111.710735	0.39	0.00433333333	2.21291453	112.374614	112.374604	111.046865	111.046855	112.374609	111.04686	0.96	50	0.24	50	0.7	50	0.76	50	5	13	1	6	0
1643049687	9847.599	105	3.51551253	-0.16	-0.00177777778	111.710735	-0.1	-0.00111111111	2.21291603	112.374615	112.374605	111.046865	111.046856	112.37461	111.046861	0.62	50	0.88	50	0.76	50	0.82	50	4	11	0	9	0
1643049777	9937.193	106	3.5155149	0.37	0.00411111111	111.710734	0.29	0.00322222222	2.21291168	112.374612	112.374602	111.046865	111.046855	112.374607	111.04686	0.9	50	0.24	50	0.56	50	0.48	50	3	6	8	6	0
1643049869	10028.85	107	3.51550802	0.0673469388	0.00074829932	111.710733	-0.327346939	-0.00363718821	2.21291659	112.374613	112.374603	111.046863	111.046853	112.374608	111.046858	0.64	50	0.9	50	0.734693878	49	0.34	50	3	13	1	6	0
1643049958	10118.47	108	3.51551579	0.03	0.00032967033	111.710733	0.57	0.00626373626	2.21290804	112.37461	112.374601	111.046865	111.046856	112.374605	111.046861	0.92	50	0.32	50	0.46	50	1	50	7	15	0	5	0
1643050048	10208.232	109	3.51550226	-0.32	-0.00355555556	111.710735	-0.2	-0.00222222222	2.21291104	112.374613	112.374603	111.046866	111.046857	112.374608	111.046861	0.38	50	0.9	50	0.62	50	0.74	50	6	15	0	5	0
1643050140	10300.465	110	3.51550701	0.24	0.00266666667	111.710733	0.38	0.00422222222	2.21290534	112.37461	112.3746	111.046867	111.046857	112.374605	111.046862	0.98	50	0.36	50	0.56	50	0.7	50	5	12	0	8	0
1643050230	10390.156	111	3.51549799	-0.11	-0.00119565217	111.710734	-0.07	-0.000760869565	2.21290639	112.374611	112.374601	111.046867	111.046857	112.374606	111.046862	0.7	50	0.88	50	0.84	50	0.88	50	4	13	0	7	0
1643050322	10481.819	112	3.51549965	0.16	0.00177777778	111.710733	0.36	0.004	2.21290099	112.374608	112.374599	111.046868	111.046858	112.374603	111.046863	0.96	50	0.44	50	0.76	50	0.96	50	7	12	1	7	0
1643050411	10571.299	113	3.51549112	-0.32	-0.00351648352	111.710735	0.06	0.000659340659	2.21290009	112.37461	112.3746	111.046869	111.04686	112.374605	111.046865	0.48	50	0.74	50	0.44	50	0.82	50	7	13	1	6	0
1643050501	10660.9	114	3.51548969	0.34	0.00377777778	111.710733	0	0	2.21290009	112.374608	112.374598	111.046868	111.046858	112.374603	111.046863	0.86	50	0.52	50	0.78	50	0.44	50	10	15	0	5	0
1643050591	10751.311	115	3.51548969	-0.28	-0.00314606742	111.710734	-0.26	-0.00292134831	2.21290399	112.37461	112.374601	111.046868	111.046859	112.374606	111.046863	0.3	50	0.84	50	0.48	50	0.5	50	7	13	1	6	0
1643050683	10842.92	116	3.51549586	0.31	0.00340659341	111.710733	0.29	0.00318681319	2.21289964	112.374608	112.374598	111.046868	111.046858	112.374603	111.046863	0.92	50	0.32	50	0.72	50	0.7	50	3	12	1	7	0
1643050772	10932.562	117	3.51548898	-0.21	-0.00230769231	111.710734	-0.07	-0.000769230769	2.21290069	112.374609	112.374599	111.046869	111.046859	112.374604	111.046864	0.52	50	0.8	50	0.36	50	0.5	50	4	14	1	5	0
1643050862	11022.314	118	3.51549064	-0.0653061224	-0.000725623583	111.710734	0.385306122	0.00428117914	2.21289491	112.374608	112.374598	111.046871	111.046861	112.374603	111.046866	0.9	50	0.58	50	0.469387755	49	0.92	50	6	14	1	5	0
1643050952	11111.905	119	3.5154815	-0.21	-0.00233333333	111.710735	0.09	0.001	2.21289356	112.374608	112.374599	111.046872	111.046863	112.374603	111.046867	0.58	50	0.7	50	0.46	50	0.76	50	7	13	0	7	0
1643051042	11202.495	120	3.51547937	0.38	0.00422222222	111.710733	-0.32	-0.00355555556	2.21289836	112.374608	112.374598	111.046869	111.046859	112.374603	111.046864	0.7	50	0.64	50	1	50	0.3	50	3	15	0	5	0
1643051132	11291.992	121	3.51548696	0.08	0.000888888889	111.710733	0.18	0.002	2.21289566	112.374606	112.374597	111.046869	111.04686	112.374602	111.046864	0.66	50	0.4	50	0.62	50	0.72	50	6	12	0	8	0
1643051222	11382.663	122	3.51548269	-0.25	-0.00280898876	111.710734	0.51	0.00573033708	2.21288801	112.374605	112.374596	111.046873	111.046863	112.374601	111.046868	0.66	50	0.4	50	0.2	50	0.96	50	7	12	0	8	0
1643051312	11472.572	123	3.51547059	0.29	0.00318681319	111.710733	-0.27	-0.00296703297	2.21289206	112.374605	112.374596	111.04687	111.04686	112.3746	111.046865	0.64	50	0.62	50	0.9	50	0.34	50	4	14	0	6	0
1643051402	11562.384	124	3.51547699	-0.41	-0.00455555556	111.710735	0.03	0.000333333333	2.21289161	112.374607	112.374598	111.046872	111.046863	112.374602	111.046867	0.46	50	0.84	50	0.5	50	0.94	50	7	16	0	4	0
1643051492	11652.24	125	3.51547628	0.33	0.00366666667	111.710733	0.11	0.00122222222	2.21288996	112.374605	112.374595	111.046871	111.046862	112.3746	111.046866	0.9	50	0.46	50	0.8	50	0.58	50	7	13	1	6	0
1643051583	11743.042	126	3.51547367	-0.19	-0.00211111111	111.710734	0.43	0.00477777778	2.21288351	112.374604	112.374595	111.046874	111.046864	112.374599	111.046869	0.88	50	0.64	50	0.22	50	0.84	50	4	14	1	5	0
1643051673	11832.947	127	3.51546347	0.04	0.000444444444	111.710734	-0.36	-0.004	2.21288891	112.374605	112.374596	111.046872	111.046863	112.374601	111.046867	0.48	50	0.8	50	0.78	50	0.38	50	7	11	2	7	0
1643051763	11922.773	128	3.51547201	-0.18	-0.002	111.710735	-0.14	-0.00155555556	2.21289101	112.374607	112.374597	111.046872	111.046863	112.374602	111.046868	0.34	50	0.66	50	0.58	50	0.62	50	2	3	0	17	0
1643051852	12012.612	129	3.51547533	-0.01	-0.000111111111	111.710735	0.71	0.00788888889	2.21288036	112.374604	112.374594	111.046876	111.046866	112.374599	111.046871	1	50	0.3	50	0.24	50	0.96	50	9	15	0	5	0
1643051942	12102.557	130	3.51545849	-0.06	-0.000666666667	111.710735	0.02	0.000222222222	2.21288006	112.374604	112.374595	111.046876	111.046866	112.374599	111.046871	0.66	50	0.7	50	0.7	50	0.78	50	3	13	1	6	0
1643052032	12192.429	131	3.51545802	-5.55111512e-17	-6.16790569e-19	111.710735	0.2	0.00222222222	2.21287706	112.374603	112.374594	111.046877	111.046867	112.374598	111.046872	0.72	50	0.52	50	0.72	50	0.92	50	7	13	0	7	0
1643052122	12282.351	132	3.51545327	0.36	0.004	111.710733	0.1	0.00111111111	2.21287556	112.374601	112.374591	111.046876	111.046866	112.374596	111.046871	0.8	50	0.34	50	0.84	50	0.58	50	4	12	0	8	0
1643052212	12372.218	133	3.5154509	-0.13	-0.00144444444	111.710734	-0.31	-0.00344444444	2.21288021	112.374603	112.374593	111.046875	111.046865	112.374598	111.04687	0.5	50	0.94	50	0.82	50	0.64	50	8	15	0	5	0
1643052302	12462.081	134	3.51545825	-0.03	-0.000333333333	111.710734	0.53	0.00588888889	2.21287226	112.374601	112.374591	111.046877	111.046868	112.374596	111.046873	0.88	50	0.38	50	0.4	50	0.96	50	7	12	0	8	0
1643052392	12551.968	135	3.51544568	-0.17	-0.00188888889	111.710735	0.31	0.00344444444	2.21286761	112.3746	112.374591	111.04688	111.04687	112.374595	111.046875	0.78	50	0.64	50	0.38	50	0.86	50	7	14	1	5	0
1643052482	12641.899	136	3.51543833	0.41	0.00460674157	111.710733	-0.27	-0.00303370787	2.21287166	112.374599	112.37459	111.046876	111.046867	112.374595	111.046872	0.74	50	0.6	50	0.94	50	0.26	50	0	9	0	11	0
1643052572	12731.755	137	3.51544473	-0.5	-0.00555555556	111.710736	-0.2	-0.00222222222	2.21287466	112.374603	112.374593	111.046878	111.046868	112.374598	111.046873	0.3	50	1	50	0.44	50	0.74	50	3	17	1	2	0
1643052661	12821.579	138	3.51544948	0.23	0.00255555556	111.710734	0.29	0.00322222222	2.21287031	112.3746	112.374591	111.046878	111.046869	112.374595	111.046873	0.88	50	0.36	50	0.56	50	0.62	50	5	11	0	9	0
1643052751	12911.177	139	3.5154426	-0.13	-0.00144444444	111.710735	-0.29	-0.00322222222	2.21287466	112.374602	112.374593	111.046877	111.046868	112.374597	111.046873	0.52	50	0.94	50	0.72	50	0.56	50	4	14	1	5	0
1643052841	13000.783	140	3.51544948	-0.36	-0.004	111.710737	0.42	0.00466666667	2.21286836	112.374602	112.374593	111.046881	111.046872	112.374597	111.046876	0.66	50	0.6	50	0.16	50	0.94	50	3	13	0	7	0
1643052930	13090.399	141	3.51543951	0.1	0.00112359551	111.710736	0.28	0.00314606742	2.21286416	112.3746	112.374591	111.046882	111.046872	112.374596	111.046877	0.86	50	0.48	50	0.56	50	0.74	50	3	10	0	10	0
1643053020	13180.096	142	3.51543287	0.48	0.00533333333	111.710734	-0.14	-0.00155555556	2.21286626	112.374599	112.374589	111.046879	111.046869	112.374594	111.046874	0.7	50	0.36	50	1	50	0.38	50	4	12	0	8	0
1643053110	13269.752	143	3.51543619	-0.11	-0.00122222222	111.710734	0.23	0.00255555556	2.21286281	112.374598	112.374589	111.04688	111.046871	112.374593	111.046876	0.66	50	0.54	50	0.46	50	0.8	50	3	12	1	7	0
1643053199	13359.483	144	3.51543074	0.0204081633	0.000229305205	111.710734	0.439591837	0.00493923412	2.21285622	112.374596	112.374587	111.046882	111.046873	112.374591	111.046878	0.82	50	0.36	50	0.54	50	0.959183673	49	6	16	0	4	0
1643053289	13449.164	145	3.51542031	-0.23	-0.00255555556	111.710736	-0.31	-0.00344444444	2.21286087	112.374599	112.374589	111.046882	111.046873	112.374594	111.046877	0.3	50	0.84	50	0.74	50	0.66	50	5	11	1	8	0
1643053380	13539.863	146	3.51542766	0.244693878	0.00271882086	111.710734	-0.135306122	-0.00150340136	2.2128629	112.374598	112.374588	111.04688	111.046871	112.374593	111.046875	0.64	50	0.530612245	49	0.86	50	0.48	50	5	12	0	8	0
1643053469	13629.488	147	3.51543087	0.28	0.00311111111	111.710733	0.16	0.00177777778	2.2128605	112.374596	112.374586	111.04688	111.04687	112.374591	111.046875	1	50	0.56	50	0.7	50	0.58	50	3	12	0	8	0
1643053559	13719.2	148	3.51542708	0	0	111.710733	0.06	0.000666666667	2.2128596	112.374596	112.374586	111.04688	111.04687	112.374591	111.046875	0.64	50	0.58	50	0.6	50	0.66	50	6	14	0	6	0
1643053649	13808.923	149	3.51542565	0.02	0.000222222222	111.710733	-0.02	-0.000222222222	2.2128599	112.374596	112.374586	111.04688	111.04687	112.374591	111.046875	0.72	50	0.72	50	0.68	50	0.64	50	6	16	0	4	0
1643053741	13901.36	150	3.51542613	-0.132244898	-0.00146938776	111.710733	0.447755102	0.00497505669	2.21285318	112.374594	112.374585	111.046882	111.046873	112.374589	111.046878	0.775510204	49	0.46	50	0.32	50	0.9	50	4	13	1	6	0
1643053831	13991.075	151	3.51541551	-0.07	-0.000760869565	111.710734	-0.13	-0.00141304348	2.21285513	112.374595	112.374586	111.046882	111.046873	112.37459	111.046877	0.62	50	0.82	50	0.8	50	0.74	50	5	12	0	8	0
1643053921	14080.83	152	3.51541859	0.39	0.00433333333	111.710732	0.05	0.000555555556	2.21285438	112.374593	112.374583	111.04688	111.046871	112.374588	111.046876	0.74	50	0.3	50	0.74	50	0.4	50	3	9	0	11	0
1643054010	14170.465	153	3.5154174	-0.64	-0.00719101124	111.710735	-0.02	-0.000224719101	2.21285468	112.374596	112.374587	111.046883	111.046874	112.374591	111.046879	0.18	50	0.84	50	0.3	50	0.92	50	6	11	0	9	0
1643054100	14260.185	154	3.51541788	0.37	0.00411111111	111.710733	0.33	0.00366666667	2.21284973	112.374593	112.374583	111.046883	111.046874	112.374588	111.046878	0.96	50	0.26	50	0.66	50	0.62	50	6	14	0	6	0
1643054189	14349.688	155	3.51541005	-0.42	-0.00466666667	111.710735	-0.22	-0.00244444444	2.21285303	112.374596	112.374586	111.046884	111.046875	112.374591	111.046879	0.28	50	0.92	50	0.52	50	0.72	50	7	15	0	5	0
1643054279	14439.202	156	3.51541527	0.21	0.00235955056	111.710734	0.11	0.00123595506	2.21285138	112.374594	112.374585	111.046884	111.046874	112.37459	111.046879	0.74	50	0.42	50	0.68	50	0.58	50	5	14	0	6	0
1643054369	14528.773	157	3.51541266	0.05	0.000555555556	111.710734	0.17	0.00188888889	2.21284883	112.374593	112.374584	111.046884	111.046875	112.374589	111.046879	0.68	50	0.46	50	0.52	50	0.64	50	6	15	1	4	0
1643054458	14618.361	158	3.51540863	0.0357142857	0.000401284109	111.710734	0.0442857143	0.000497592295	2.21284817	112.374593	112.374584	111.046884	111.046875	112.374588	111.046879	0.62	50	0.54	50	0.571428571	49	0.58	50	6	13	1	6	0
1643054550	14710.064	159	3.51540758	-0.03	-0.000333333333	111.710734	-0.31	-0.00344444444	2.21285282	112.374595	112.374585	111.046883	111.046873	112.37459	111.046878	0.48	50	0.82	50	0.82	50	0.54	50	6	11	0	9	0
1643054639	14799.616	160	3.51541493	-0.12	-0.00131868132	111.710735	0.48	0.00527472527	2.21284562	112.374593	112.374584	111.046886	111.046876	112.374588	111.046881	0.98	50	0.62	50	0.32	50	0.92	50	5	12	1	7	0
1643054729	14889.21	161	3.51540354	-0.3	-0.00333333333	111.710736	-0.06	-0.000666666667	2.21284652	112.374595	112.374585	111.046887	111.046877	112.37459	111.046882	0.58	50	0.94	50	0.58	50	0.82	50	5	11	0	9	0
1643054818	14978.695	162	3.51540497	0.57	0.00633333333	111.710733	0.15	0.00166666667	2.21284427	112.374591	112.374582	111.046885	111.046875	112.374587	111.04688	0.98	50	0.26	50	0.86	50	0.44	50	3	8	0	12	0
1643054908	15068.221	163	3.51540141	0.13	0.00146067416	111.710733	-0.05	-0.000561797753	2.21284502	112.374591	112.374581	111.046884	111.046874	112.374586	111.046879	0.7	50	0.62	50	0.9	50	0.72	50	5	8	0	12	0
1643054999	15158.786	164	3.51540259	-0.15	-0.00164835165	111.710733	0.29	0.00318681319	2.21284067	112.37459	112.374581	111.046886	111.046876	112.374586	111.046881	0.86	50	0.72	50	0.5	50	0.94	50	6	14	0	6	0
1643055088	15248.374	165	3.51539572	-0.04	-0.000449438202	111.710734	0.36	0.00404494382	2.21283527	112.374589	112.374579	111.046888	111.046878	112.374584	111.046883	0.72	50	0.4	50	0.36	50	0.76	50	4	11	5	3	1
1643055179	15338.976	166	3.51538718	0.21	0.00233333333	111.710733	0.07	0.000777777778	2.21283422	112.374588	112.374578	111.046887	111.046877	112.374583	111.046882	0.84	50	0.56	50	0.92	50	0.78	50	3	9	1	10	0
1643055268	15428.586	167	3.51538552	0.15	0.00166666667	111.710732	-0.05	-0.000555555556	2.21283497	112.374587	112.374577	111.046886	111.046877	112.374582	111.046881	0.66	50	0.56	50	0.78	50	0.58	50	2	8	1	11	0
1643055358	15518.228	168	3.5153867	-0.53	-0.00588888889	111.710734	0.19	0.00211111111	2.21283212	112.374589	112.374579	111.04689	111.04688	112.374584	111.046885	0.5	50	0.84	50	0.26	50	0.98	50	7	15	1	4	0
1643055448	15607.855	169	3.51538219	0.37	0.00411111111	111.710733	-0.19	-0.00211111111	2.21283497	112.374588	112.374578	111.046887	111.046877	112.374583	111.046882	0.86	50	0.68	50	1	50	0.44	50	3	11	0	8	1
1643055538	15698.258	170	3.5153867	-0.24	-0.00269662921	111.710734	-0.12	-0.00134831461	2.21283677	112.37459	112.37458	111.046887	111.046878	112.374585	111.046883	0.52	50	0.88	50	0.7	50	0.82	50	3	12	1	7	0
1643055628	15788.016	171	3.51538955	0.04	0.00043956044	111.710734	0.08	0.000879120879	2.21283557	112.374589	112.374579	111.046888	111.046878	112.374584	111.046883	0.68	50	0.56	50	0.6	50	0.64	50	4	11	0	9	0
1643055716	15876.187	172	3.51538765	0.02	0.000224719101	111.710733	-0.56	-0.00629213483	2.21284397	112.374591	112.374582	111.046885	111.046876	112.374587	111.04688	0.22	50	0.76	50	0.96	50	0.38	50	4	6	0	14	0
1643055804	15964.615	173	3.51540093	-0.04	-0.000449438202	111.710734	0.12	0.00134831461	2.21284217	112.374591	112.374582	111.046886	111.046876	112.374586	111.046881	0.66	50	0.58	50	0.48	50	0.64	50	5	10	1	9	0
1643055893	16053.217	174	3.51539809	0.17	0.00193181818	111.710733	0.43	0.00488636364	2.21283572	112.374588	112.374579	111.046887	111.046877	112.374584	111.046882	0.9	50	0.3	50	0.48	50	0.74	50	6	15	0	5	0
1643055982	16141.751	175	3.51538789	-0.38	-0.00426966292	111.710735	-0.1	-0.00112359551	2.21283722	112.374591	112.374581	111.046888	111.046879	112.374586	111.046884	0.36	50	0.84	50	0.54	50	0.82	50	8	11	0	9	0
1643056070	16230.152	176	3.51539026	0.378979592	0.00430658627	111.710733	0.0589795918	0.000670222635	2.21283633	112.374588	112.374579	111.046887	111.046877	112.374584	111.046882	0.897959184	49	0.46	50	0.8	50	0.48	50	3	9	0	11	0
1643056158	16318.445	177	3.51538886	-0.44	-0.00494382022	111.710735	-0.04	-0.000449438202	2.21283693	112.374591	112.374581	111.046889	111.046879	112.374586	111.046884	0.32	50	0.8	50	0.56	50	0.96	50	1	11	0	9	0
1643056246	16406.681	178	3.51538981	0.2	0.00227272727	111.710734	0.52	0.00590909091	2.21282913	112.374588	112.374578	111.04689	111.046881	112.374583	111.046885	0.98	50	0.26	50	0.42	50	0.74	50	8	17	0	3	0
1643056335	16494.877	179	3.51537747	-0.09	-0.00102272727	111.710734	-0.19	-0.00215909091	2.21283198	112.374589	112.374579	111.04689	111.04688	112.374584	111.046885	0.62	50	0.9	50	0.64	50	0.54	50	1	13	1	6	0
1643056424	16584.04	180	3.51538198	0.41	0.00465909091	111.710732	0.29	0.00329545455	2.21282763	112.374585	112.374576	111.046889	111.046879	112.374581	111.046884	0.98	50	0.28	50	0.82	50	0.7	50	5	10	0	10	0
1643056512	16672.28	181	3.5153751	-0.07	-0.000786516854	111.710733	0.35	0.00393258427	2.21282238	112.374584	112.374575	111.046891	111.046881	112.374579	111.046886	0.8	50	0.52	50	0.32	50	0.74	50	5	13	1	6	0
1643056600	16760.594	182	3.5153668	0.11	0.00123595506	111.710732	-0.41	-0.00460674157	2.21282853	112.374586	112.374576	111.046888	111.046879	112.374581	111.046884	0.4	50	0.7	50	0.92	50	0.4	50	10	13	0	7	0
1643056690	16849.885	183	3.51537653	0.06	0.000674157303	111.710732	0.12	0.00134831461	2.21282673	112.374585	112.374575	111.046889	111.046879	112.37458	111.046884	0.88	50	0.7	50	0.62	50	0.68	50	4	12	2	6	0
1643056779	16939.088	184	3.51537368	-0.31	-0.00352272727	111.710733	0.19	0.00215909091	2.21282388	112.374585	112.374576	111.046891	111.046882	112.374581	111.046886	0.62	50	0.74	50	0.4	50	0.9	50	4	12	0	8	0
1643056867	17027.223	185	3.51536917	0.22	0.00244444444	111.710732	0.14	0.00155555556	2.21282178	112.374584	112.374574	111.046891	111.046881	112.374579	111.046886	0.76	50	0.4	50	0.62	50	0.54	50	10	18	0	2	0
1643056955	17115.399	186	3.51536585	0.31	0.00352272727	111.710731	-0.17	-0.00193181818	2.21282433	112.374583	112.374573	111.046888	111.046879	112.374578	111.046884	0.66	50	0.52	50	0.96	50	0.48	50	3	11	0	9	0
1643057043	17203.633	187	3.51536988	-0.13	-0.00147727273	111.710731	-0.41	-0.00465909091	2.21283048	112.374585	112.374576	111.046887	111.046878	112.374581	111.046882	0.38	50	0.92	50	0.76	50	0.48	50	4	10	1	9	0
1643057132	17291.789	188	3.51537961	-0.05	-0.000568181818	111.710732	0.63	0.00715909091	2.21282103	112.374583	112.374573	111.04689	111.046881	112.374578	111.046885	0.84	50	0.26	50	0.28	50	0.96	50	4	13	1	6	0
1643057221	17381.033	189	3.51536466	-0.18	-0.00204545455	111.710733	-0.2	-0.00227272727	2.21282403	112.374585	112.374575	111.04689	111.046881	112.37458	111.046885	0.5	50	0.88	50	0.54	50	0.52	50	5	11	1	8	0
1643057311	17471.067	190	3.51536941	0.05	0.000561797753	111.710732	0.41	0.00460674157	2.21281788	112.374582	112.374573	111.046892	111.046882	112.374578	111.046887	0.84	50	0.38	50	0.42	50	0.78	50	3	11	0	9	0
1643057399	17559.411	191	3.51535968	-0.25	-0.00277777778	111.710734	-0.15	-0.00166666667	2.21282013	112.374584	112.374575	111.046892	111.046883	112.37458	111.046888	0.48	50	0.88	50	0.48	50	0.58	50	7	13	0	7	0
1643057487	17647.655	192	3.51536324	0.02	0.000224719101	111.710734	0.42	0.00471910112	2.21281383	112.374582	112.374573	111.046894	111.046885	112.374578	111.046889	0.9	50	0.46	50	0.54	50	0.94	50	8	13	0	7	0
1643057576	17735.94	193	3.51535328	0.46	0.00522727273	111.710731	-0.28	-0.00318181818	2.21281803	112.374581	112.374572	111.046891	111.046881	112.374577	111.046886	0.7	50	0.52	50	0.92	50	0.18	50	4	11	0	9	0
1643057664	17824.153	194	3.51535992	0.12	0.00136363636	111.710731	0.08	0.000909090909	2.21281683	112.37458	112.374571	111.04689	111.046881	112.374576	111.046886	0.76	50	0.56	50	0.7	50	0.66	50	1	7	0	13	0
1643057752	17912.485	195	3.51535802	-0.16	-0.00179775281	111.710731	0.3	0.00337078652	2.21281233	112.37458	112.37457	111.046892	111.046883	112.374575	111.046888	0.64	50	0.5	50	0.26	50	0.72	50	6	15	0	5	0
1643057841	18000.803	196	3.51535091	-0.27	-0.00306818182	111.710733	0.21	0.00238636364	2.21280918	112.37458	112.374571	111.046895	111.046885	112.374576	111.04689	0.78	50	0.84	50	0.28	50	0.76	50	3	11	1	8	0
1643057929	18089.113	197	3.51534592	-0.05	-0.000568181818	111.710733	0.15	0.00170454545	2.21280693	112.37458	112.37457	111.046896	111.046886	112.374575	111.046891	0.6	50	0.5	50	0.5	50	0.7	50	6	12	1	7	0
1643058017	18177.364	198	3.51534237	0.38	0.00426966292	111.710731	0.14	0.00157303371	2.21280483	112.374577	112.374568	111.046894	111.046885	112.374573	111.04689	0.88	50	0.36	50	0.9	50	0.66	50	4	14	0	6	0
1643058105	18265.66	199	3.51533905	-0.23	-0.00261363636	111.710732	-0.09	-0.00102272727	2.21280618	112.374579	112.374569	111.046895	111.046886	112.374574	111.04689	0.42	50	0.74	50	0.46	50	0.6	50	6	12	1	7	0
1643058195	18354.939	200	3.51534118	-0.29	-0.00329545455	111.710734	0.43	0.00488636364	2.21279973	112.374578	112.374569	111.046899	111.046889	112.374574	111.046894	0.62	50	0.48	50	0.24	50	0.96	50	0	15	0	5	0
1643058283	18443.377	201	3.51533098	-0.113181818	-0.00127170582	111.710734	-0.553181818	-0.00621552605	2.21280803	112.374581	112.374572	111.046897	111.046887	112.374577	111.046892	0.22	50	0.886363636	44	0.88	50	0.44	50	6	12	0	8	0
1643058372	18531.849	202	3.5153441	0.41	0.00460674157	111.710732	0.29	0.00325842697	2.21280368	112.374578	112.374569	111.046896	111.046886	112.374573	111.046891	0.98	50	0.28	50	0.84	50	0.72	50	11	15	0	5	0
1643058460	18620.191	203	3.51533722	0.07	0.000795454545	111.710732	-0.05	-0.000568181818	2.21280443	112.374578	112.374568	111.046895	111.046886	112.374573	111.046891	0.68	50	0.66	50	0.82	50	0.7	50	3	13	1	6	0
1643058548	18708.58	204	3.51533841	0.29	0.00325842697	111.71073	-0.11	-0.00123595506	2.21280608	112.374577	112.374568	111.046893	111.046884	112.374572	111.046889	0.54	50	0.36	50	0.82	50	0.42	50	6	15	0	5	0
1643058637	18796.942	205	3.51534102	0.32	0.00363636364	111.710729	-0.18	-0.00204545455	2.21280878	112.374576	112.374567	111.046891	111.046881	112.374571	111.046886	0.72	50	0.58	50	0.92	50	0.42	50	8	12	1	7	0
1643058725	18885.285	206	3.51534529	-0.51	-0.00579545455	111.710731	0.21	0.00238636364	2.21280563	112.374578	112.374568	111.046894	111.046885	112.374573	111.04689	0.44	50	0.74	50	0.22	50	0.94	50	2	9	0	11	0
1643058814	18974.499	207	3.51534031	-0.16	-0.00179775281	111.710732	0.2	0.00224719101	2.21280263	112.374578	112.374568	111.046896	111.046887	112.374573	111.046891	0.6	50	0.56	50	0.4	50	0.76	50	7	13	1	6	0
1643058903	19062.94	208	3.51533556	0.03	0.000337078652	111.710732	-0.01	-0.000112359551	2.21280278	112.374578	112.374568	111.046896	111.046886	112.374573	111.046891	0.54	50	0.52	50	0.68	50	0.64	50	13	18	0	2	0
1643058991	19151.263	209	3.5153358	0.18	0.00204545455	111.710731	0.38	0.00431818182	2.21279708	112.374575	112.374566	111.046897	111.046887	112.37457	111.046892	0.92	50	0.36	50	0.56	50	0.76	50	6	12	0	8	0
1643059079	19239.626	210	3.51532679	-0.02	-0.000224719101	111.710731	0.04	0.000449438202	2.21279648	112.374575	112.374565	111.046897	111.046888	112.37457	111.046892	0.52	50	0.5	50	0.74	50	0.8	50	4	10	0	9	1
1643059168	19327.916	211	3.51532584	-0.28	-0.00318181818	111.710733	-0.4	-0.00454545455	2.21280248	112.374578	112.374569	111.046897	111.046887	112.374573	111.046892	0.3	50	0.98	50	0.68	50	0.56	50	7	14	0	6	0
1643059256	19416.283	212	3.51533533	0.36	0.00409090909	111.710731	0.06	0.000681818182	2.21280158	112.374576	112.374567	111.046895	111.046886	112.374571	111.04689	0.84	50	0.42	50	0.92	50	0.62	50	2	6	0	14	0
1643059344	19504.547	213	3.5153339	-0.54	-0.00606741573	111.710734	0.02	0.000224719101	2.21280128	112.374579	112.374569	111.046898	111.046888	112.374574	111.046893	0.44	50	0.96	50	0.34	50	0.9	50	5	10	0	10	0
1643059433	19592.84	214	3.51533343	0.2	0.00227272727	111.710733	0.32	0.00363636364	2.21279648	112.374576	112.374567	111.046898	111.046889	112.374571	111.046894	0.9	50	0.38	50	0.6	50	0.72	50	4	13	0	7	0
1643059521	19681.152	215	3.51532584	-0.17	-0.00193181818	111.710733	0.21	0.00238636364	2.21279333	112.374576	112.374567	111.0469	111.046891	112.374571	111.046895	0.68	50	0.64	50	0.46	50	0.84	50	11	16	0	4	0
1643059609	19769.474	216	3.51532086	-0.00632653061	-7.10846136e-05	111.710733	-0.246326531	-0.00276771383	2.21279702	112.374577	112.374568	111.046899	111.04689	112.374573	111.046894	0.367346939	49	0.62	50	0.8	50	0.56	50	0	12	0	8	0
1643059698	19857.747	217	3.5153267	-0.13	-0.00147727273	111.710734	-0.21	-0.00238636364	2.21280017	112.374579	112.374569	111.046899	111.046889	112.374574	111.046894	0.36	50	0.7	50	0.46	50	0.38	50	5	10	0	10	0
1643059787	19947.002	218	3.51533168	0.225918367	0.00256725417	111.710733	0.325918367	0.00370361781	2.21279528	112.374576	112.374567	111.046899	111.04689	112.374572	111.046894	0.96	50	0.408163265	49	0.5	50	0.6	50	3	14	1	5	0
1643059875	20035.299	219	3.51532395	0.03	0.000337078652	111.710733	0.17	0.00191011236	2.21279273	112.374575	112.374566	111.0469	111.04689	112.374571	111.046895	0.8	50	0.6	50	0.54	50	0.68	50	5	13	1	6	0
1643059963	20123.582	220	3.51531992	0.14	0.00157303371	111.710732	-0.14	-0.00157303371	2.21279483	112.374575	112.374566	111.046898	111.046889	112.374571	111.046894	0.64	50	0.64	50	0.88	50	0.6	50	1	12	3	5	0
1643060052	20211.845	221	3.51532324	-0.24	-0.00272727273	111.710733	0.08	0.000909090909	2.21279363	112.374576	112.374567	111.0469	111.04689	112.374571	111.046895	0.62	50	0.78	50	0.48	50	0.8	50	5	12	1	7	0
1643060140	20300.132	222	3.51532134	0.45	0.00511363636	111.710731	-0.03	-0.000340909091	2.21279408	112.374574	112.374565	111.046898	111.046888	112.374569	111.046893	0.92	50	0.5	50	0.98	50	0.5	50	2	13	0	7	0
1643060228	20388.384	223	3.51532205	-0.07	-0.000786516854	111.710731	0.31	0.00348314607	2.21278943	112.374573	112.374563	111.046899	111.04689	112.374568	111.046895	0.68	50	0.44	50	0.34	50	0.72	50	2	10	0	10	0
1643060317	20477.697	224	3.5153147	-0.17	-0.00191011236	111.710732	0.05	0.000561797753	2.21278868	112.374574	112.374564	111.0469	111.046891	112.374569	111.046896	0.72	50	0.84	50	0.5	50	0.72	50	7	14	0	6	0
1643060407	20567.212	225	3.51531351	0.36	0.00409090909	111.71073	0.12	0.00136363636	2.21278688	112.374571	112.374562	111.046899	111.04689	112.374566	111.046894	0.88	50	0.4	50	0.8	50	0.56	50	6	14	0	6	0
1643060496	20655.767	226	3.51531066	0.11	0.00122222222	111.71073	0.17	0.00188888889	2.21278433	112.37457	112.37456	111.046899	111.04689	112.374565	111.046895	0.78	50	0.5	50	0.58	50	0.64	50	5	13	0	7	0
1643060585	20744.91	227	3.51530663	-0.33	-0.00375	111.710732	-0.19	-0.00215909091	2.21278718	112.374572	112.374563	111.0469	111.046891	112.374568	111.046895	0.32	50	0.84	50	0.62	50	0.76	50	7	15	1	4	0
1643060673	20833.22	228	3.51531114	0.0646938776	0.000726897501	111.710731	-0.184693878	-0.00207521211	2.21278995	112.374573	112.374563	111.046899	111.046889	112.374568	111.046894	0.58	50	0.7	50	0.78	50	0.530612245	49	3	9	1	10	0
1643060761	20921.527	229	3.51531552	-0.299183673	-0.00336161431	111.710733	0.0191836735	0.000215546893	2.21278967	112.374574	112.374565	111.046901	111.046891	112.37457	111.046896	0.62	50	0.9	50	0.6	50	0.918367347	49	5	15	0	5	0
1643060850	21009.897	230	3.51531507	0.14	0.00159090909	111.710732	0.24	0.00272727273	2.21278607	112.374573	112.374563	111.046901	111.046891	112.374568	111.046896	0.8	50	0.42	50	0.54	50	0.64	50	5	9	0	11	0
1643060939	21098.96	231	3.51530937	0.25	0.00280898876	111.710731	0.05	0.000561797753	2.21278532	112.374571	112.374562	111.0469	111.04689	112.374566	111.046895	0.96	50	0.66	50	0.74	50	0.54	50	6	14	0	6	0
1643061027	21187.164	232	3.51530819	0.43	0.00488636364	111.710729	0.15	0.00170454545	2.21278307	112.374568	112.374559	111.046898	111.046889	112.374564	111.046894	0.86	50	0.28	50	0.8	50	0.52	50	8	12	1	7	0
1643061115	21275.467	233	3.51530463	-0.22	-0.00247191011	111.71073	-0.4	-0.00449438202	2.21278907	112.374571	112.374562	111.046898	111.046888	112.374566	111.046893	0.34	50	0.96	50	0.58	50	0.4	50	6	12	0	8	0
1643061204	21363.744	234	3.51531412	-0.23	-0.00261363636	111.710731	0.35	0.00397727273	2.21278382	112.374571	112.374561	111.0469	111.046891	112.374566	111.046896	0.8	50	0.68	50	0.34	50	0.92	50	4	7	0	13	0
1643061292	21452.036	235	3.51530581	-0.53	-0.00602272727	111.710734	-0.01	-0.000113636364	2.21278397	112.374573	112.374564	111.046903	111.046894	112.374569	111.046898	0.44	50	0.98	50	0.4	50	0.92	50	9	16	0	4	0
1643061380	21540.331	236	3.51530605	0.3	0.00340909091	111.710732	0.12	0.00136363636	2.21278217	112.374571	112.374562	111.046902	111.046893	112.374567	111.046897	0.88	50	0.46	50	0.84	50	0.66	50	8	16	0	4	0
1643061468	21628.684	237	3.5153032	0.13	0.00146067416	111.710731	-0.37	-0.00415730337	2.21278772	112.374572	112.374563	111.0469	111.04689	112.374568	111.046895	0.56	50	0.8	50	0.94	50	0.44	50	4	14	1	5	0
1643061557	21716.93	238	3.51531198	-0.05	-0.000568181818	111.710732	0.09	0.00102272727	2.21278637	112.374572	112.374563	111.0469	111.046891	112.374568	111.046896	0.64	50	0.6	50	0.76	50	0.9	50	4	10	0	10	0
1643061645	21805.256	239	3.51530985	-0.05	-0.000568181818	111.710732	-0.05	-0.000568181818	2.21278712	112.374573	112.374563	111.0469	111.046891	112.374568	111.046896	0.66	50	0.76	50	0.6	50	0.6	50	0	11	0	9	0
1643061733	21893.645	240	3.51531103	0.363469388	0.00408392571	111.71073	0.396530612	0.00445540014	2.21278117	112.374569	112.37456	111.0469	111.046891	112.374564	111.046896	0.96	50	0.2	50	0.62	50	0.653061224	49	4	13	0	7	0
1643061822	21981.993	241	3.51530163	-0.31	-0.00352272727	111.710732	-0.25	-0.00284090909	2.21278492	112.374572	112.374562	111.046901	111.046891	112.374567	111.046896	0.36	50	0.92	50	0.62	50	0.68	50	7	15	0	5	0
1643061910	22070.344	242	3.51530756	0.116938776	0.00132884972	111.710731	0.203061224	0.00230751391	2.21278187	112.37457	112.374561	111.046901	111.046892	112.374566	111.046896	0.86	50	0.54	50	0.693877551	49	0.78	50	3	13	1	6	0
1643061998	22158.654	243	3.51530274	0.03	0.000337078652	111.710731	0.39	0.00438202247	2.21277602	112.374568	112.374559	111.046903	111.046893	112.374564	111.046898	0.8	50	0.38	50	0.4	50	0.76	50	3	8	0	12	0
1643062087	22246.977	244	3.51529349	-0.196938776	-0.00223794063	111.710732	-0.476938776	-0.00541975881	2.21278318	112.374572	112.374562	111.046902	111.046892	112.374567	111.046897	0.306122449	49	0.98	50	0.84	50	0.56	50	2	10	0	10	0
1643062175	22335.346	245	3.5153048	0.01	0.000113636364	111.710732	0.05	0.000568181818	2.21278243	112.374571	112.374562	111.046902	111.046892	112.374567	111.046897	0.74	50	0.68	50	0.6	50	0.64	50	5	12	1	7	0
1643062264	22424.614	246	3.51530362	0.11	0.00122222222	111.710731	0.27	0.003	2.21277838	112.374569	112.37456	111.046902	111.046893	112.374565	111.046898	0.8	50	0.42	50	0.7	50	0.86	50	6	14	0	6	0
1643062353	22512.939	247	3.51529721	-0.204897959	-0.0023283859	111.710732	-0.475102041	-0.00539888683	2.2127855	112.374573	112.374563	111.046901	111.046892	112.374568	111.046897	0.28	50	0.96	50	0.76	50	0.489795918	49	5	12	1	7	0
1643062441	22601.314	248	3.51530848	0.05	0.000568181818	111.710732	0.43	0.00488636364	2.21277905	112.37457	112.374561	111.046903	111.046894	112.374566	111.046898	0.92	50	0.44	50	0.5	50	0.88	50	4	10	0	10	0
1643062530	22689.71	249	3.51529828	-0.16	-0.00179775281	111.710733	-0.26	-0.00292134831	2.21278295	112.374572	112.374563	111.046903	111.046893	112.374568	111.046898	0.5	50	0.92	50	0.76	50	0.66	50	0	8	0	12	0
1643062619	22778.974	250	3.51530445	0.46	0.00522727273	111.710731	0.1	0.00113636364	2.21278145	112.37457	112.37456	111.046901	111.046891	112.374565	111.046896	0.9	50	0.34	50	0.92	50	0.56	50	5	8	0	12	0
1643062707	22867.31	251	3.51530208	-0.49	-0.00550561798	111.710733	-0.27	-0.00303370787	2.2127855	112.374573	112.374564	111.046902	111.046893	112.374569	111.046897	0.2	50	0.96	50	0.48	50	0.7	50	3	10	0	10	0
1643062795	22955.638	252	3.51530848	-0.08	-0.000898876404	111.710733	0.64	0.00719101124	2.2127759	112.374571	112.374561	111.046905	111.046896	112.374566	111.046901	0.84	50	0.28	50	0.28	50	1	50	4	12	1	7	0
1643062884	23043.989	253	3.5152933	0.247346939	0.00281076067	111.710732	-0.387346939	-0.00440166976	2.21278171	112.374571	112.374562	111.046902	111.046893	112.374567	111.046898	0.62	50	0.76	50	0.9	50	0.265306122	49	4	14	0	6	0
1643062972	23132.339	254	3.51530249	-0.0253061224	-0.000287569573	111.710732	0.0146938776	0.000166975881	2.21278149	112.374571	112.374562	111.046903	111.046893	112.374567	111.046898	0.469387755	49	0.48	50	0.58	50	0.62	50	2	10	0	10	0
1643063061	23220.768	255	3.51530214	-0.426734694	-0.00479477184	111.710734	-0.146734694	-0.00164870443	2.21278369	112.374574	112.374565	111.046904	111.046895	112.374569	111.046899	0.326530612	49	0.9	50	0.56	50	0.84	50	1	13	0	7	0
1643063149	23309.106	256	3.51530562	0.305714286	0.00347402597	111.710733	0.294285714	0.00334415584	2.21277928	112.374571	112.374562	111.046904	111.046894	112.374567	111.046899	1	50	0.4	50	0.571428571	49	0.56	50	9	15	0	5	0
1643063237	23397.322	257	3.51529864	-0.02	-0.000224719101	111.710733	0.34	0.00382022472	2.21277418	112.37457	112.37456	111.046905	111.046896	112.374565	111.046901	0.76	50	0.44	50	0.38	50	0.74	50	7	16	0	4	0
1643063325	23485.674	258	3.51529057	0.24	0.00272727273	111.710732	0.1	0.00113636364	2.21277268	112.374568	112.374559	111.046905	111.046895	112.374564	111.0469	0.9	50	0.56	50	0.8	50	0.66	50	4	11	0	9	0
1643063414	23573.983	259	3.5152882	-0.05	-0.000568181818	111.710732	0.63	0.00715909091	2.21276323	112.374566	112.374556	111.046908	111.046898	112.374561	111.046903	0.84	50	0.26	50	0.32	50	1	50	6	14	0	6	0
1643063502	23662.349	260	3.51527326	0.154897959	0.00176020408	111.710731	0.0614285714	0.000698051948	2.21276231	112.374565	112.374555	111.046907	111.046898	112.37456	111.046903	0.816326531	49	0.6	50	0.673469388	49	0.58	50	6	12	0	8	0
1643063590	23750.634	261	3.5152718	0.02	0.000224719101	111.710731	-0.48	-0.00539325843	2.21276951	112.374567	112.374557	111.046905	111.046896	112.374562	111.0469	0.38	50	0.84	50	0.74	50	0.24	50	6	12	1	7	0
1643063679	23838.966	262	3.51528319	-0.08	-0.000909090909	111.710732	0.14	0.00159090909	2.21276741	112.374567	112.374557	111.046906	111.046897	112.374562	111.046901	0.64	50	0.58	50	0.6	50	0.82	50	6	15	0	5	0
1643063767	23927.302	263	3.51527987	0.18	0.00204545455	111.710731	-0.16	-0.00181818182	2.21276981	112.374566	112.374557	111.046904	111.046895	112.374562	111.0469	0.84	50	0.82	50	0.8	50	0.46	50	2	13	0	7	0
1643063855	24015.592	264	3.51528366	-0.05	-0.000561797753	111.710731	0.67	0.00752808989	2.21275976	112.374564	112.374554	111.046908	111.046898	112.374559	111.046903	0.9	50	0.28	50	0.2	50	0.92	50	9	15	0	5	0
1643063944	24104.011	265	3.51526777	-0.298997669	-0.00339770078	111.710732	-0.375361305	-0.00426546938	2.21276539	112.374567	112.374557	111.046908	111.046898	112.374562	111.046903	0.3	50	0.974358974	39	0.636363636	11	0.56	50	5	11	0	9	0
1643064032	24192.319	266	3.51527667	0.063877551	0.000725881262	111.710732	-0.036122449	-0.000410482375	2.21276593	112.374567	112.374557	111.046907	111.046898	112.374562	111.046902	0.64	50	0.612244898	49	0.82	50	0.72	50	7	14	1	5	0
1643064120	24280.666	267	3.51527753	-0.12	-0.00134831461	111.710733	0.02	0.000224719101	2.21276563	112.374567	112.374558	111.046908	111.046898	112.374562	111.046903	0.62	50	0.72	50	0.64	50	0.78	50	4	14	0	6	0
1643064209	24368.9	268	3.51527705	0.67	0.00761363636	111.710729	-0.11	-0.00125	2.21276728	112.374564	112.374555	111.046904	111.046894	112.374559	111.046899	0.88	50	0.32	50	0.96	50	0.18	50	7	17	0	3	0
1643064297	24457.184	269	3.51527966	0.02	0.000227272727	111.710729	-0.58	-0.00659090909	2.21277598	112.374567	112.374557	111.046901	111.046892	112.374562	111.046896	0.24	50	0.8	50	0.92	50	0.32	50	4	13	0	7	0
1643064385	24545.433	270	3.51529342	-0.196938776	-0.00221279523	111.71073	0.476938776	0.00535886265	2.21276883	112.374566	112.374556	111.046904	111.046895	112.374561	111.0469	0.78	50	0.5	50	0.306122449	49	0.98	50	1	4	1	15	0
1643064475	24634.951	271	3.51528211	-0.182653061	-0.00207560297	111.710731	0.337346939	0.00383348794	2.21276377	112.374565	112.374555	111.046907	111.046897	112.37456	111.046902	0.734693878	49	0.58	50	0.4	50	0.92	50	6	13	0	7	0
1643064565	24724.765	272	3.51527411	-0.0153061224	-0.000170068027	111.710731	0.184693878	0.0020521542	2.212761	112.374564	112.374555	111.046908	111.046898	112.374559	111.046903	0.7	50	0.530612245	49	0.5	50	0.7	50	7	13	2	5	0
1643064653	24813.331	273	3.51526972	-0.17	-0.00191011236	111.710732	-0.19	-0.00213483146	2.21276385	112.374566	112.374556	111.046908	111.046898	112.374561	111.046903	0.46	50	0.82	50	0.66	50	0.64	50	5	9	0	11	0
1643064742	24901.856	274	3.51527423	0.31	0.00348314607	111.71073	0.23	0.00258426966	2.2127604	112.374563	112.374554	111.046907	111.046898	112.374559	111.046902	0.82	50	0.28	50	0.72	50	0.64	50	5	14	0	6	0
1643064830	24990.368	275	3.51526878	-0.48	-0.00545454545	111.710733	-0.24	-0.00272727273	2.212764	112.374567	112.374557	111.046908	111.046899	112.374562	111.046904	0.26	50	0.98	50	0.5	50	0.74	50	3	11	2	7	0
1643064919	25078.866	276	3.51527447	0.03	0.000337078652	111.710733	-0.17	-0.00191011236	2.21276655	112.374567	112.374558	111.046908	111.046898	112.374563	111.046903	0.54	50	0.68	50	0.74	50	0.54	50	7	16	0	4	0
1643065007	25167.377	277	3.5152785	-0.06	-0.000681818182	111.710733	0.5	0.00568181818	2.21275905	112.374565	112.374556	111.04691	111.046901	112.374561	111.046905	0.88	50	0.44	50	0.36	50	0.92	50	4	13	0	6	1
1643065096	25255.776	278	3.51526664	0.14	0.00157303371	111.710732	0.3	0.00337078652	2.21275455	112.374563	112.374554	111.046911	111.046901	112.374559	111.046906	0.82	50	0.38	50	0.56	50	0.72	50	7	14	0	6	0
1643065184	25344.276	279	3.51525952	-0.13	-0.00147727273	111.710733	-0.27	-0.00306818182	2.2127586	112.374565	112.374556	111.04691	111.046901	112.374561	111.046905	0.48	50	0.88	50	0.82	50	0.68	50	0	1	19	0	0
1643065283	25443.683	280	3.51526593	0	0	111.710733	0	0	2.2127586	112.374565	112.374556	111.04691	111.046901	112.374561	111.046905	-1	0	0	1	-1	0	-1	0	0	0	20	0	0
1643065383	25543.105	281	3.51526593	0	0	111.710733	0	0	2.2127586	112.374565	112.374556	111.04691	111.046901	112.374561	111.046905	0	1	-1	0	-1	0	-1	0	4	11	0	9	0
1643065471	25631.69	282	3.51526593	0.27	0.0027	111.710732	0.11	0.0011	2.21275695	112.374563	112.374554	111.046909	111.0469	112.374559	111.046905	0.84	50	0.46	50	0.7	50	0.54	50	5	14	0	6	0
1643065561	25721.261	283	3.51526332	-0.073877551	-0.000839517625	111.710732	-0.146122449	-0.00166048237	2.21275914	112.374564	112.374555	111.046909	111.0469	112.37456	111.046904	0.58	50	0.8	50	0.46	50	0.387755102	49	3	13	0	7	0
1643065650	25809.948	284	3.51526679	-0.39	-0.00433333333	111.710734	0.31	0.00344444444	2.21275449	112.374565	112.374556	111.046912	111.046903	112.37456	111.046908	0.7	50	0.78	50	0.24	50	0.94	50	7	14	0	6	0
1643065738	25898.596	285	3.51525943	0.12	0.00136363636	111.710733	0.24	0.00272727273	2.21275089	112.374563	112.374554	111.046913	111.046903	112.374559	111.046908	0.88	50	0.52	50	0.62	50	0.74	50	5	10	2	8	0
1643065827	25987.26	286	3.51525374	-0.0493877551	-0.000554918597	111.710734	-0.110612245	-0.00124283421	2.21275255	112.374564	112.374555	111.046913	111.046903	112.374559	111.046908	0.54	50	0.7	50	0.693877551	49	0.632653061	49	5	16	0	4	0
1643065917	26076.741	287	3.51525636	0.07	0.000786516854	111.710733	0.11	0.00123595506	2.2127509	112.374563	112.374554	111.046913	111.046903	112.374559	111.046908	0.82	50	0.64	50	0.6	50	0.64	50	6	15	0	5	0
1643066005	26165.318	288	3.51525375	0.11	0.00123595506	111.710733	0.37	0.00415730337	2.21274535	112.374561	112.374552	111.046914	111.046904	112.374556	111.046909	0.86	50	0.38	50	0.6	50	0.86	50	8	14	0	6	0
1643066094	26253.801	289	3.51524498	-0.155306122	-0.00174501261	111.710733	0.115306122	0.00129557441	2.21274362	112.374561	112.374552	111.046915	111.046906	112.374557	111.04691	0.66	50	0.7	50	0.469387755	49	0.74	50	5	16	0	4	0
1643066182	26342.323	290	3.51524224	0.200816327	0.00228200371	111.710732	-0.119183673	-0.00135435993	2.21274541	112.374561	112.374551	111.046914	111.046904	112.374556	111.046909	0.673469388	49	0.591836735	49	0.8	50	0.48	50	7	15	0	5	0
1643066271	26430.944	291	3.51524507	-0.4	-0.00449438202	111.710734	-0.44	-0.00494382022	2.21275201	112.374565	112.374555	111.046914	111.046904	112.37456	111.046909	0.14	50	0.98	50	0.76	50	0.72	50	4	12	0	8	0
1643066359	26519.378	292	3.51525551	0.16	0.00181818182	111.710734	0.4	0.00454545455	2.21274601	112.374562	112.374553	111.046915	111.046905	112.374557	111.04691	0.96	50	0.4	50	0.62	50	0.86	50	5	9	0	11	0
1643066448	26607.718	293	3.51524602	0.29	0.00325842697	111.710732	-0.03	-0.000337078652	2.21274646	112.374561	112.374551	111.046913	111.046904	112.374556	111.046908	0.7	50	0.44	50	0.78	50	0.46	50	6	14	0	6	0
1643066536	26696.052	294	3.51524673	0.188979592	0.00214749536	111.710731	-0.208979592	-0.00237476809	2.21274959	112.374561	112.374551	111.046911	111.046902	112.374556	111.046906	0.76	50	0.78	50	0.897959184	49	0.5	50	3	10	0	10	0
1643066624	26784.386	295	3.51525169	0	0	111.710731	-0.66	-0.0075	2.21275949	112.374564	112.374554	111.046908	111.046899	112.374559	111.046903	0.34	50	1	50	0.92	50	0.26	50	7	15	0	5	0
1643066713	26872.743	296	3.51526734	0.11875	0.00133426966	111.710731	0.41875	0.00470505618	2.21275321	112.374561	112.374552	111.046909	111.0469	112.374557	111.046905	0.9375	48	0.4	50	0.66	50	0.96	50	0	4	0	16	0
1643066801	26961.044	297	3.51525741	-0.658571429	-0.00748376623	111.710734	0.0414285714	0.000470779221	2.21275259	112.374564	112.374555	111.046913	111.046903	112.37456	111.046908	0.24	50	0.857142857	49	0.28	50	0.98	50	5	13	0	7	0
1643066889	27049.426	298	3.51525643	0.27	0.00306818182	111.710733	0.19	0.00215909091	2.21274974	112.374562	112.374553	111.046912	111.046903	112.374558	111.046908	0.78	50	0.32	50	0.8	50	0.72	50	4	13	0	7	0
1643066977	27137.68	299	3.51525192	-0.256170213	-0.002878317	111.710734	-0.0961702128	-0.00108056419	2.21275118	112.374564	112.374555	111.046913	111.046904	112.374559	111.046909	0.52	50	0.872340426	47	0.62	50	0.78	50	5	13	1	6	0
1643067066	27225.968	300	3.5152542	0.13	0.00147727273	111.710733	0.63	0.00715909091	2.21274173	112.374561	112.374551	111.046915	111.046906	112.374556	111.046911	1	49	0.24	50	0.34	50	0.84	50	8	12	0	7	1
1643067154	27314.288	301	3.51523926	0.07	0.000795454545	111.710733	-0.29	-0.00329545455	2.21274608	112.374561	112.374552	111.046914	111.046904	112.374557	111.046909	0.72	50	0.94	50	0.74	50	0.38	50	3	11	0	9	0
1643067242	27402.607	302	3.51524614	-0.357346939	-0.00401513414	111.710735	0.142653061	0.00160284338	2.21274394	112.374563	112.374553	111.046916	111.046907	112.374558	111.046912	0.52	50	0.734693878	49	0.38	50	0.88	50	5	13	0	7	0
1643067331	27490.991	303	3.51524275	0.29877551	0.00339517625	111.710733	0.25877551	0.0029406308	2.21274006	112.37456	112.37455	111.046916	111.046906	112.374555	111.046911	0.87755102	49	0.32	50	0.62	50	0.58	50	1	10	2	8	0
1643067420	27580.175	304	3.51523661	-0.22	-0.0025	111.710734	0.08	0.000909090909	2.21273886	112.374561	112.374551	111.046917	111.046908	112.374556	111.046913	0.56	50	0.7	50	0.56	50	0.86	50	5	13	0	7	0
1643067508	27668.611	305	3.51523472	0.02	0.000222222222	111.710734	-0.22	-0.00244444444	2.21274216	112.374562	112.374552	111.046916	111.046907	112.374557	111.046912	0.62	50	0.82	50	0.74	50	0.5	50	6	14	0	6	0
1643067597	27756.993	306	3.51523993	0.22	0.0025	111.710733	0.28	0.00318181818	2.21273796	112.374559	112.37455	111.046916	111.046907	112.374554	111.046912	0.86	50	0.36	50	0.62	50	0.68	50	4	11	0	9	0
1643067685	27845.252	307	3.51523329	-0.0848979592	-0.000964749536	111.710734	0.144897959	0.00164656772	2.21273579	112.374559	112.37455	111.046918	111.046908	112.374554	111.046913	0.64	50	0.58	50	0.510204082	49	0.74	50	10	15	0	5	0
1643067774	27934.538	308	3.51522985	0.267959184	0.00301077734	111.710732	0.0920408163	0.00103416648	2.2127344	112.374557	112.374548	111.046917	111.046907	112.374553	111.046912	0.84	50	0.48	50	0.795918367	49	0.62	50	5	12	0	8	0
1643067863	28022.871	309	3.51522767	-0.44	-0.00494382022	111.710734	-0.18	-0.00202247191	2.2127371	112.37456	112.374551	111.046918	111.046908	112.374556	111.046913	0.3	50	0.92	50	0.52	50	0.78	50	9	15	0	5	0
1643067951	28111.283	310	3.51523194	0.13	0.00147727273	111.710734	0.05	0.000568181818	2.21273635	112.374559	112.37455	111.046918	111.046908	112.374555	111.046913	0.74	50	0.56	50	0.86	50	0.78	50	7	15	0	5	0
1643068039	28199.51	311	3.51523076	0.207083333	0.00232677903	111.710733	-0.467083333	-0.00524812734	2.21274336	112.37456	112.374551	111.046914	111.046905	112.374556	111.04691	0.56	50	0.82	50	0.82	50	0.145833333	48	3	11	0	9	0
1643068129	28288.878	312	3.51524183	0.00416666667	4.73484848e-05	111.710733	0.244166667	0.00277462121	2.2127397	112.374559	112.37455	111.046916	111.046906	112.374555	111.046911	0.708333333	48	0.46	50	0.56	50	0.8	50	5	11	0	9	0
1643068217	28377.206	313	3.51523604	-0.09	-0.00101123596	111.710733	-0.33	-0.00370786517	2.21274465	112.374561	112.374552	111.046914	111.046905	112.374557	111.04691	0.36	50	0.78	50	0.74	50	0.5	50	7	13	0	7	0
1643068305	28465.604	314	3.51524387	0.02	0.000224719101	111.710733	0.3	0.00337078652	2.21274015	112.37456	112.37455	111.046916	111.046906	112.374555	111.046911	0.72	50	0.4	50	0.44	50	0.72	50	2	10	1	9	0
1643068394	28553.853	315	3.51523675	-0.0295918367	-0.000336270872	111.710733	-0.0704081633	-0.000800092764	2.2127412	112.37456	112.374551	111.046916	111.046906	112.374556	111.046911	0.6	50	0.7	50	0.693877551	49	0.653061224	49	4	14	0	5	1
1643068482	28642.276	316	3.51523842	0.203469388	0.00231215213	111.710732	0.176530612	0.00200602968	2.21273856	112.374558	112.374549	111.046915	111.046906	112.374554	111.046911	0.78	50	0.4	50	0.68	50	0.653061224	49	3	14	1	5	0
1643068570	28730.598	317	3.51523424	-0.2	-0.00224719101	111.710733	-0.18	-0.00202247191	2.21274126	112.37456	112.374551	111.046916	111.046906	112.374556	111.046911	0.38	50	0.76	50	0.46	50	0.48	50	8	15	0	5	0
1643068659	28818.974	318	3.51523851	-0.04	-0.000454545455	111.710733	1.11022302e-16	1.26161707e-18	2.21274126	112.37456	112.374551	111.046916	111.046906	112.374556	111.046911	0.54	50	0.58	50	0.64	50	0.68	50	4	13	1	6	0
1643068747	28907.371	319	3.51523851	0.04	0.000454545455	111.710733	-0.12	-0.00136363636	2.21274306	112.374561	112.374551	111.046915	111.046905	112.374556	111.04691	0.58	50	0.66	50	0.64	50	0.48	50	5	11	0	9	0
1643068835	28995.655	320	3.51524135	0.0601360544	0.000675686005	111.710733	-0.120136054	-0.00134984331	2.21274486	112.374561	112.374552	111.046914	111.046905	112.374556	111.046909	0.66	50	0.72	50	0.833333333	36	0.653061224	49	8	13	0	7	0
1643068924	29083.979	321	3.5152442	0.04	0.000454545455	111.710733	0.52	0.00590909091	2.21273706	112.374559	112.374549	111.046916	111.046907	112.374554	111.046912	0.94	50	0.38	50	0.28	50	0.76	50	3	15	0	5	0
1643069012	29172.464	322	3.51523187	-0.11	-0.00125	111.710733	0.03	0.000340909091	2.21273661	112.374559	112.374549	111.046917	111.046907	112.374554	111.046912	0.72	50	0.8	50	0.54	50	0.68	50	6	15	0	5	0
1643069101	29260.82	323	3.51523116	-0.01	-0.000112359551	111.710733	-0.23	-0.00258426966	2.21274006	112.37456	112.374551	111.046916	111.046906	112.374555	111.046911	0.62	50	0.86	50	0.92	50	0.7	50	4	9	8	3	0
1643069191	29351.155	324	3.51523661	0.4	0.00454545455	111.710731	-0.04	-0.000454545455	2.21274066	112.374558	112.374549	111.046914	111.046904	112.374553	111.046909	0.8	50	0.44	50	0.9	50	0.46	50	3	13	1	6	0
1643069279	29439.508	325	3.51523756	-0.51	-0.0056043956	111.710734	0.05	0.000549450549	2.21273991	112.374561	112.374551	111.046917	111.046907	112.374556	111.046912	0.46	50	0.92	50	0.3	50	0.86	50	5	13	2	5	0
1643069368	29527.847	326	3.51523638	-0.1	-0.00113636364	111.710734	0.28	0.00318181818	2.21273571	112.37456	112.37455	111.046918	111.046909	112.374555	111.046914	0.92	50	0.74	50	0.56	50	0.94	50	9	14	0	6	0
1643069457	29617.097	327	3.51522973	0.17	0.00193181818	111.710733	0.03	0.000340909091	2.21273526	112.374559	112.374549	111.046918	111.046908	112.374554	111.046913	0.78	50	0.58	50	0.68	50	0.54	50	5	12	0	8	0
1643069546	29706.403	328	3.51522902	0.0526530612	0.000585034014	111.710733	-0.507346939	-0.00563718821	2.21274287	112.374561	112.374551	111.046915	111.046906	112.374556	111.04691	0.28	50	0.734693878	49	0.98	50	0.42	50	4	12	2	6	0
1643069635	29794.767	329	3.51524106	-0.14	-0.00157303371	111.710734	-0.58	-0.00651685393	2.21275157	112.374564	112.374555	111.046913	111.046904	112.374559	111.046908	0.2	50	0.92	50	0.72	50	0.28	50	7	14	0	6	0
1643069723	29883.24	330	3.51525482	-0.13755102	-0.00156307978	111.710735	0.57755102	0.00656307978	2.21274291	112.374562	112.374553	111.046916	111.046907	112.374557	111.046912	0.88	50	0.44	50	0.244897959	49	0.96	50	4	14	0	6	0
1643069812	29972.581	331	3.51524111	-0.0275510204	-0.000309562027	111.710735	-0.0275510204	-0.000309562027	2.21274332	112.374562	112.374553	111.046916	111.046907	112.374558	111.046912	0.7	50	0.755102041	49	0.74	50	0.74	50	1	6	1	13	0
1643069902	30062.015	332	3.51524177	0.155510204	0.00174730566	111.710734	0.264489796	0.00297179546	2.21273935	112.37456	112.374551	111.046917	111.046907	112.374556	111.046912	1	50	0.58	50	0.551020408	49	0.66	50	2	9	1	10	0
1643069990	30150.314	333	3.51523549	-0.15	-0.00168539326	111.710735	0.27	0.00303370787	2.2127353	112.37456	112.374551	111.046919	111.046909	112.374555	111.046914	0.62	50	0.5	50	0.5	50	0.92	50	4	11	0	9	0
1643070078	30238.57	334	3.51522909	0.505714286	0.00568218299	111.710732	-0.0257142857	-0.000288924559	2.21273569	112.374558	112.374548	111.046916	111.046907	112.374553	111.046911	0.98	50	0.5	50	0.96	50	0.428571429	49	9	13	1	5	1
1643070167	30326.894	335	3.5152297	-0.253469388	-0.00288033395	111.710733	-0.346530612	-0.00393784787	2.21274089	112.37456	112.374551	111.046916	111.046906	112.374556	111.046911	0.36	50	0.96	50	0.653061224	49	0.56	50	3	12	0	8	0
1643070255	30415.146	336	3.51523792	0.0948979592	0.0010783859	111.710733	0.345102041	0.0039216141	2.21273571	112.374558	112.374549	111.046917	111.046907	112.374554	111.046912	0.86	50	0.42	50	0.489795918	49	0.74	50	1	14	0	6	0
1643070343	30503.3	337	3.51522973	0.162083333	0.00182116105	111.710732	-0.362083333	-0.00406835206	2.21274114	112.374559	112.37455	111.046915	111.046905	112.374554	111.04691	0.5	50	0.7	50	0.92	50	0.395833333	48	6	11	2	7	0
1643070431	30591.527	338	3.51523832	-0.12755102	-0.00144944341	111.710733	0.60755102	0.00690398887	2.21273203	112.374557	112.374548	111.046918	111.046908	112.374552	111.046913	0.8	50	0.32	50	0.244897959	49	0.98	50	3	9	0	11	0
1643070521	30680.866	339	3.51522391	-0.2	-0.00224719101	111.710734	-0.24	-0.00269662921	2.21273563	112.374559	112.37455	111.046918	111.046908	112.374554	111.046913	0.42	50	0.86	50	0.68	50	0.64	50	4	14	0	6	0
1643070609	30769.176	340	3.5152296	0.276938776	0.00314703154	111.710732	-0.00306122449	-3.47866419e-05	2.21273567	112.374558	112.374548	111.046916	111.046907	112.374553	111.046912	0.693877551	49	0.42	50	0.88	50	0.6	50	4	10	0	10	0
1643070698	30857.739	341	3.51522968	-0.324693878	-0.00364824582	111.710734	-0.0553061224	-0.000621417106	2.2127365	112.37456	112.37455	111.046918	111.046908	112.374555	111.046913	0.52	50	0.9	50	0.530612245	49	0.8	50	5	15	0	5	0
1643070787	30947.001	342	3.51523099	0.484693878	0.00550788497	111.710732	0.127959184	0.00145408163	2.21273458	112.374557	112.374547	111.046916	111.046906	112.374552	111.046911	0.98	50	0.367346939	49	0.836734694	49	0.48	50	2	9	1	10	0
