# Supplementary material for: Improved bounds on Lorentz violation from composite pulse Ramsey spectroscopy in a trapped ion
Source: Nat Commun. 2022 Nov 27;13:7314. doi: 10.1038/s41467-022-34818-0 (PMC9701673; doi:10.1038/s41467-022-34818-0)
Supplement: Supplementary file 2 — Source Data [file 41467_2022_34818_MOESM2_ESM.zip › Source_data_files/raw_data/20220125/LLI_with_servo_467_00.txt]

#
#1650 rf switch (1650 rf switch (digital out of Paul's box)): 1 
#370 H1 shutter (Inverted NI digital out at /Dev1/port0/line2): 1 
#370 H2 shutter (370 H2 shutter (digital out of Paul's box)): 1 
#370 V shutter (Inverted NI digital out at /Dev1/port0/line0): 1 
#370 cooling AOM rf attenuator control voltage (NI analog out at /Dev2/ao6): 5.09143453 V
#370 cooling rf switch (370 cooling rf switch (digital out of Paul's box)): 1 
#370 cooling shutter (370 cooling shutter (digital out of Paul's box)): 1 
#370 detuning AOM rf attenuator control voltage (NI analog out at /Dev2/ao10): 10 V
#370 detuning rf switch (370 detuning rf switch (digital out of Paul's box)): 1 
#370 pumping AOM rf attenuator control voltage (NI analog out at /Dev2/ao9): 10 V
#370 pumping rf switch (370 pumping rf switch (digital out of Paul's box)): 1 
#399 shutter (399 shutter (digital out of Paul's box)): 0 
#411 relock shutter (411 relock shutter (digital out of Paul's box)): 1 
#411 rf switch (411 rf switch (digital out of Paul's box)): 0 
#411 slave rf switch (411 slave rf switch (digital out of Paul's box)): 1 
#411 stab hold (411 stab hold (digital out of Paul's box)): 1 
#411IntstabSetpoint (Scaled version of 411 intensity stab set point voltage (factor: 1.000000, offset:0.000000)): 0.642 V
#467 detuning AOM rf attenuator control voltage (NI analog out at /Dev2/ao8): 10 V
#467 rf switch (467 rf switch (digital out of Paul's box)): 0 
#638 rf switch (638 rf switch (digital out of Paul's box)): 1 
#638 shutter (638 shutter (digital out of Paul's box)): 1 
#935 shutter (Inverted NI digital out at /Dev1/port0/line3): 1 
#Axial objective position (Scaled version of Axial obective actuator (factor: 0.000024, offset:0.000000)): 11.9724948 mm
#B field H1 (Scaled version of h1BCurrent (factor: 0.400000, offset:0.000000)): 0.12992 G
#B field H2 (Scaled version of h2BCurrent (factor: 1.470000, offset:0.000000)): 0.735 G
#B field V (Scaled version of vBCurrent (factor: 1.248000, offset:0.000000)): 0.3012672 G
#DDS0 frequency (Frequency of DDS channel #0 of Paul's box): 85 MHz
#DDS0 power (Power of DDS channel #0 of Paul's box): -2 dBm
#DDS1 frequency (Frequency of DDS channel #1 of Paul's box): 85 MHz
#DDS1 power (Power of DDS channel #0 of Paul's box): -13 dBm
#DDS10 frequency (Frequency of DDS channel #10 of Paul's box): 0 MHz
#DDS10 power (Power of DDS channel #10 of Paul's box): 0 dBm
#DDS11 frequency (Frequency of DDS channel #11 of Paul's box): 0 MHz
#DDS11 power (Power of DDS channel #11 of Paul's box): 0 dBm
#DDS2 frequency (Frequency of DDS channel #2 of Paul's box): 200 MHz
#DDS2 power (Power of DDS channel #2 of Paul's box): -2 dBm
#DDS3 frequency (Frequency of DDS channel #3 of Paul's box): 60 MHz
#DDS3 power (Power of DDS channel #3 of Paul's box): -3 dBm
#DDS4 frequency (Frequency of DDS channel #4 of Paul's box): 114.833332 MHz
#DDS4 power (Power of DDS channel #4 of Paul's box): 10 dBm
#DDS5 frequency (Frequency of DDS channel #5 of Paul's box): 111 MHz
#DDS5 power (Power of DDS channel #5 of Paul's box): -50 dBm
#DDS6 power (Power of DDS channel #6 of Paul's box): 0 dBm
#DDS7 frequency (Frequency of DDS channel #7 of Paul's box): 0 MHz
#DDS7 power (Power of DDS channel #7 of Paul's box): 0 dBm
#DDS8 frequency (Frequency of DDS channel #8 of Paul's box): 0 MHz
#DDS8 power (Power of DDS channel #8 of Paul's box): 0 dBm
#DDS9 frequency (Frequency of DDS channel #9 of Paul's box): 0 MHz
#DDS9 power (Power of DDS channel #9 of Paul's box): 0 dBm
#DP370 power (DP370 photodiode voltage setpoint): 7 mW
#Doppler_time (): 5000 us
#H1 power (H1 photodiode voltage setpoint): 6.2 uW
#H1Flipmount (Thorlabs Flipmount): 1 
#H1seq power (H1seq setpoint): 0 mW
#H2 power (H2 photodiode voltage setpoint): 2.23 uW
#In Oven Current (Scaled version of In oven control voltage (factor: 2.000000, offset:0.000000)): 0 A
#Objective focus position (Scaled version of Focus obective actuator (factor: 0.000024, offset:0.000000)): 24.5719768 mm
#Paul's box run number (to identify the raw data of CCD and PMT): 34452 
#SampleNHold (SampleNHold (digital out of Paul's box)): 1 
#Strobo Trigger (description): 0 
#U_ablation (NI analog out at /Dev2/ao0): 0 V
#Ue endseg 1 (Scaled version of Endseg 1 extra voltage (factor: -1.200000, offset:0.000000)): -9 V
#Ue endseg 2 (Scaled version of Endseg 2 extra voltage (factor: -1.200000, offset:0.000000)): 0 V
#Ue1 (Scaled version of Segment 3 extra compensation voltage (factor: 1.214280, offset:-0.000700)): -9 V
#Ue2 (Scaled version of Segment 3 extra compensation voltage (factor: 1.214280, offset:-0.000700)): -9 V
#Ue3 (Scaled version of Segment 3 extra compensation voltage (factor: 1.214280, offset:-0.000700)): -5 V
#Ue4 (Scaled version of Segment 3 extra compensation voltage (factor: 1.214280, offset:-0.000700)): 0 V
#Ue5 (Scaled version of Segment 3 extra compensation voltage (factor: 1.214280, offset:-0.000700)): 0 V
#Ue6 (Scaled version of Segment 6 extra voltage (factor: -1.200000, offset:0.000000)): 0 V
#Ue7 (Scaled version of Segment 7 extra voltage (factor: -1.200000, offset:0.000000)): 0 V
#Ue8 (Scaled version of Segment 8 extra voltage (factor: -1.200000, offset:0.000000)): 0 V
#Uec endseg 1 (Scaled version of Segment 0 extra compensation voltage (factor: 1.2, offset:0.0)): 0.175523376 V
#Uec endseg 2 (Scaled version of Endseg extra 2 compensation voltage (factor: -1.200000, offset:0.000000)): 0 V
#Uec1 (Scaled version of Segment 1 extra compensation voltage (factor: 1.2, offset:0.0)): 0.175523376 V
#Uec2 (Scaled version of Segment 2 extra compensation voltage (factor: 1.2, offset:0.0)): 0.175523376 V
#Uec3 (Scaled version of Segment 3 extra compensation voltage (factor: 1.2, offset:0.0)): 0.227429813 V
#Uec4 (Scaled version of Segment 4 extra compensation voltage (factor: 1.2, offset:0.0)): 0.227429813 V
#Uec5 (Scaled version of Segment 5 extra compensation voltage (factor: 1.2, offset:0.0)): 0 V
#Uec6 (Scaled version of Segment 6 extra compensation voltage (factor: 1.2, offset:0.0)): 0.408 V
#Uec7 (Scaled version of Segment 7 extra compensation voltage (factor: 1.2, offset:0.0)): 0.408 V
#Uec8 (Scaled version of Segment 8 extra compensation voltage (factor: 1.2, offset:0.0)): 0.408 V
#Uschwinden (Scaled version of U_schwinden (factor: 1.000000, offset:0.000000)): 0 V
#Ut endseg 1 (Scaled version of Endseg 1 voltage (factor: -1.199740, offset:-0.001200)): 12 V
#Ut endseg 2 (Scaled version of Endseg 2 voltage (factor: -1.197100, offset:-0.003000)): 0 V
#Ut1 (Scaled version of Segment 1 voltage (factor: -1.200900, offset:-0.003600)): -8 V
#Ut2 (Scaled version of Segment 2 voltage (factor: -1.201410, offset:-0.001400)): 12 V
#Ut3 (Scaled version of Segment 3 voltage (factor: -1.198560, offset:-0.003200)): 12 V
#Ut4 (Scaled version of Segment 4 voltage (factor: -1.198560, offset:-0.003200)): 0 V
#Ut5 (Scaled version of Segment 5 voltage (factor: -1.198560, offset:-0.003200)): 0 V
#Ut6 (Scaled version of Segment 6 voltage (factor: -1.198560, offset:-0.003200)): 0 V
#Ut7 (Scaled version of Segment 7 voltage (factor: -1.198560, offset:-0.003200)): 0 V
#Ut8 (Scaled version of Segment 8 voltage (factor: -1.198560, offset:-0.003200)): 0 V
#Utc endseg 1 (Scaled version of Segment 0 compensation voltage (factor: 0.25, offset:0.0)): 0.0531168876 V
#Utc endseg 2 (Scaled version of Endseg 2 compensation voltage (factor: -0.250000, offset:0.000000)): 0 V
#Utc1 (Scaled version of Segment 1 compensation voltage (factor: 0.25, offset:0.0)): 0.0531168876 V
#Utc2 (Scaled version of Segment 2 compensation voltage (factor: 0.25, offset:0.0)): 0.0531168876 V
#Utc3 (Scaled version of Segment 3 compensation voltage (factor: 0.25, offset:0.0)): 0.106663163 V
#Utc4 (Scaled version of Segment 4 compensation voltage (factor: 0.25, offset:0.0)): 0.106663163 V
#Utc5 (Scaled version of Segment 5 compensation voltage (factor: 0.25, offset:0.0)): 0 V
#Utc6 (Scaled version of Segment 6 compensation voltage (factor: 0.25, offset:0.0)): 0 V
#Utc7 (Scaled version of Segment 7 compensation voltage (factor: 1.2, offset:0.0)): 0 V
#Utc8 (Scaled version of Segment 8 compensation voltage (factor: 1.2, offset:0.0)): 0 V
#V power (V photodiode voltage setpoint): 11.25 uW
#Vseq power (Vseq setpoint): 0.4 mW
#WP370H2sw0 (NI analog out at /Dev2/ao2): 5 V
#WP370H2sw1 (NI analog out at /Dev2/ao3): 0 V
#Yb Oven Current (Scaled version of Yb oven control voltage (factor: 3.510000, offset:0.000000)): 0 A
#awg_Pulselength (): 0 s
#awg_amplitude (): 0 Vpp
#awg_frequency (): 0 Hz
#awg_offset (): 0 V
#axial_secular_frequency_AOM (): 0.11 MHz
#carrier_frequency (): 221 MHz
#cooling370 frequency (Attenuation of transition cooling370): 85 MHz
#cooling370 power (Power of transition cooling370): -24 dBm
#cooling_chirp_dds_power (): 0 dBm
#cooling_chirp_freq_step (): 1 MHz
#cooling_chirp_start_freq (): 76.8333322 MHz
#cooling_chirp_stop_freq (): 106.833332 MHz
#cooling_chirp_total_time (): 3 us
#detection370 frequency (Attenuation of transition detection370): 85 MHz
#detection370 power (Power of transition detection370): -2 dBm
#detection_time (): 2500 us
#detuning370 frequency (Attenuation of transition detuning370): 0 MHz
#detuning370 power (Power of transition detuning370): 0 dBm
#emm_pulse_buffer_time (): 0 us
#emm_pulse_wait_time (): 0 us
#feed_forward_waittime_ms (): 0 ms
#flop_sbc_max_pulsetime_factor (): 0 
#freqScaling_411 (): 1.68 MHz/G
#freqScaling_467 (): 1.6 MHz/G
#heating_rate_wait_time (): 5000 us
#intersequence_cooling_rf_frequency (): 85 MHz
#intersequence_cooling_rf_power (): -24 dBm
#load_attempt (): 0 
#mirrorH2H (Motorized mirror mount): 4.37709888 mm
#n_points_per_doppler_freq_scan (): 0 
#n_points_per_sb_flops (): 0 
#n_points_per_sb_scan (): 0 
#n_rabi_scan_points (): 0 
#n_rep (): 500 
#octupole467 frequency (Attenuation of transition octupole467): 111.047538 MHz
#octupole467 power (Power of transition octupole467): -6 dBm
#octupole4672 frequency (Attenuation of transition octupole4672): 112.374552 MHz
#octupole4672 power (Power of transition octupole4672): -6 dBm
#offset370PD_H1 (): -0.0132263937 uW
#offset370PD_H2 (): -0.0299202343 uW
#offset370PD_V (): -0.0150179222 uW
#offset467BelowPD (): 0.0073186225 mW
#offset467PD (): 0.0073186225 mW
#picture_number (): 0 
#pulse_time_1650 (): 2 us
#pulse_time_411 (): 180 us
#pulse_time_467 (): 50000 us
#pulse_time_4672 (): 1000 us
#pulse_time_rfLLI (): 14.95 us
#pump_time (): 10 us
#pumping370 frequency (Attenuation of transition pumping370): 85 MHz
#pumping370 power (Power of transition pumping370): -13 dBm
#quench1650 frequency (Attenuation of transition quench1650): 60 MHz
#quench1650 power (Power of transition quench1650): -19 dBm
#radial_secular_frequency_AOM (): 0.31 MHz
#ramp_time (): 0 us
#reference 370 Det (): 0 mW
#reference 370 H1 (reference value 370 H1 chart): 3 uW
#reference 370 H2 (reference value 370 H2 chart): 5 uW
#reference 370 V (reference value 370 V chart): 40 uW
#reference 411 Fiber (reference value vertical 411 chart): 0.4 mW
#reference 411 SHG (reference value SHG 411 chart): 8 mW
#reference 411 V (): 0 uW
#reference 639 Fiber (reference value fiber639 chart): 11 mW
#reference SHG 467 (): 5.8 mW
#reference SHG 467 Below (): 0 mW
#rf_Amp (): 0.3 
#rf_Freq (): 3.51520489 MHz
#rf_phase (): 0.5 
#rf_switch_467 (): 0 
#sampling370 frequency (Attenuation of transition sampling370): 85 MHz
#sampling370 power (Power of transition sampling370): -5 dBm
#sampling411 frequency (Attenuation of transition sampling411): 201.7038 MHz
#sampling411 power (Power of transition sampling411): -2 dBm
#sb_cooling_411_Omega (): 0 kHz
#sb_cooling_ddspower_1650 (): -27.5 dBm
#sb_cooling_ddspower_411 (): -10 dBm
#sb_cooling_detuning (): 0 
#sb_cooling_time (): 5000 us
#sb_scan_range_factor (): 0 
#sbc_pulses11 (): 0 
#sbc_pulses12 (): 0 
#sbc_pulses21 (): 0 
#sbc_pulses22 (): 0 
#sbc_pulsetime11 (): 0 us
#sbc_pulsetime12 (): 0 us
#sbc_pulsetime21 (): 0 us
#sbc_pulsetime22 (): 0 us
#sbc_repumptime (): 0 us
#scaling370PD_H1 (): -12.9249723 uW/V
#scaling370PD_H2 (): -14.9627261 uW/V
#scaling370PD_V (): -17.3688494 uW/V
#scaling467BelowPD (): -2.85545297 mW/V
#scaling467PD (): -2.85545297 mW/V
#scan_variable (): 0 unit
#spectroscopy411 frequency (Attenuation of transition spectroscopy411): 201.7038 MHz
#spectroscopy411 power (Power of transition spectroscopy411): -12 dBm
#spectroscopy411rsb11 frequency (Attenuation of transition spectroscopy411rsb11): 0 MHz
#spectroscopy411rsb11 power (Power of transition spectroscopy411rsb11): 0 dBm
#spectroscopy411rsb12 frequency (Attenuation of transition spectroscopy411rsb12): 0 MHz
#spectroscopy411rsb12 power (Power of transition spectroscopy411rsb12): 0 dBm
#spectroscopy411rsb21 frequency (Attenuation of transition spectroscopy411rsb21): 0 MHz
#spectroscopy411rsb21 power (Power of transition spectroscopy411rsb21): 0 dBm
#spectroscopy411rsb22 frequency (Attenuation of transition spectroscopy411rsb22): 0 MHz
#spectroscopy411rsb22 power (Power of transition spectroscopy411rsb22): 0 dBm
#spectroscopy411slave frequency (Attenuation of transition spectroscopy411slave): 80 MHz
#spectroscopy411slave power (Power of transition spectroscopy411slave): -4 dBm
#sweep_frequency_step (): 0 MHz
#sweep_sleep_time (): 0 us
#sweep_start_frequency (): 0 MHz
#sweep_stop_frequency (): 0 MHz
#t_RFtotal (): 1074764.95 us
#t_RFwait (): 100 us
#t_pi_carrier_estim_A (): 0 us
#t_pi_carrier_estim_B (): 0 us
#t_pi_carrier_estim_C (): 0 us
#t_subtract (): 0.1 us
#use_shutters (): 0 
#wait_ramp_down (): 0 us
#waveplate411Ax (Motorized rotation mount): 0 °
#waveplateSplitH1V (Motorized rotation mount): 154.999746 °
#waveplateV (Motorized rotation mount): 27.4999213 °

#UTC / s	rel. time / s	RunNumber / 	rf_Freq / MHz	CorrFreqCenter / 	CorrFreqCenter2 / 	FreqCenter / 	CorrBField / 	CorrBField2 / 	BField / 	FreqPlusPlus / 	FreqPlusMinus / 	FreqMinusPlus / 	FreqMinusMinus / 	FreqPlusCenter / 	FreqMinusCenter / 	roi_plus_plus / 	roi_pp_num_cyc / 	roi_plus_minus / 	roi_pm_num_cyc / 	roi_minus_plus / 	roi_mp_num_cyc / 	roi_minus_minus / 	roi_mm_num_cyc / 	roi_final_E3 / 	number_LLI_cycles / 	det_num_hot / 	det_num_no_exc / 	det_num_quench / 
1643118161	165.326	1	3.5152181	0.0771428571	0.0771428571	111.710728	-0.337142857	-0.337142857	2.21273341	112.374553	112.374544	111.046913	111.046904	112.374548	111.046908	0.52	50	0.78	50	0.7	50	0.285714286	49	3	9	2	9	0
1643118252	256.529	2	3.5152261	0.12	7.30318746e-11	111.710728	0.14	8.52038538e-11	2.21273131	112.374552	112.374542	111.046913	111.046904	112.374547	111.046908	0.78	50	0.52	50	0.74	50	0.76	50	5	13	0	7	0
1643118342	346.457	3	3.51522277	-0.1	-0.0010989011	111.710728	-0.04	-0.00043956044	2.21273191	112.374553	112.374543	111.046914	111.046904	112.374548	111.046909	0.74	50	0.88	50	0.58	50	0.64	50	10	15	0	5	0
1643118433	436.771	4	3.51522372	0.06	0.000666666667	111.710728	0.58	0.00644444444	2.21272321	112.37455	112.37454	111.046916	111.046906	112.374545	111.046911	0.96	50	0.32	50	0.4	50	0.92	50	9	17	0	3	0
1643118525	529.241	5	3.51520996	-0.1	-0.00111111111	111.710729	-0.54	-0.006	2.21273131	112.374553	112.374543	111.046914	111.046904	112.374548	111.046909	0.28	50	0.92	50	0.7	50	0.26	50	1	9	0	11	0
1643118615	619.038	6	3.51522277	0.17	0.00182795699	111.710728	-0.09	-0.000967741935	2.21273266	112.374552	112.374543	111.046913	111.046903	112.374547	111.046908	0.62	50	0.54	50	0.94	50	0.68	50	8	11	0	9	0
1643118705	708.645	7	3.51522491	-0.05	-0.000555555556	111.710728	-0.31	-0.00344444444	2.21273731	112.374554	112.374544	111.046911	111.046902	112.374549	111.046907	0.32	50	0.68	50	0.76	50	0.5	50	6	14	0	6	0
1643118794	798.548	8	3.51523226	0.237959184	0.00267369869	111.710727	0.0220408163	0.000247649622	2.21273698	112.374553	112.374543	111.04691	111.046901	112.374548	111.046906	0.58	50	0.32	50	0.795918367	49	0.58	50	2	8	0	12	0
1643118884	888.475	9	3.51523174	-0.65	-0.00722222222	111.71073	-0.11	-0.00122222222	2.21273863	112.374556	112.374547	111.046913	111.046904	112.374552	111.046908	0.24	50	1	50	0.28	50	0.82	50	6	12	0	8	0
1643118975	978.644	10	3.51523435	0.07	0.000777777778	111.71073	0.09	0.001	2.21273728	112.374556	112.374546	111.046913	111.046904	112.374551	111.046908	0.72	50	0.56	50	0.7	50	0.72	50	7	15	0	5	0
1643119066	1070.576	11	3.51523221	0.22	0.00244444444	111.710729	0.04	0.000444444444	2.21273668	112.374554	112.374545	111.046912	111.046903	112.37455	111.046908	0.88	50	0.62	50	0.72	50	0.54	50	7	13	2	5	0
1643119156	1160.193	12	3.51523127	0.17	0.00184782609	111.710728	0.01	0.000108695652	2.21273653	112.374553	112.374544	111.046911	111.046902	112.374549	111.046907	0.68	50	0.5	50	0.68	50	0.52	50	2	12	0	8	0
1643119257	1261.056	13	3.51523103	0	0	111.710728	0	0	2.21273653	112.374553	112.374544	111.046911	111.046902	112.374549	111.046907	-1	0	-1	0	-1	0	0.933333333	15	5	8	0	12	0
1643119347	1350.922	14	3.51523103	-0.22	-0.00217821782	111.710729	0.46	0.00455445545	2.21272963	112.374552	112.374543	111.046915	111.046905	112.374548	111.04691	0.68	50	0.44	50	0.24	50	0.92	50	5	13	0	7	0
1643119437	1440.747	15	3.51522012	-0.2	-0.00224719101	111.71073	-0.38	-0.00426966292	2.21273533	112.374555	112.374546	111.046914	111.046904	112.37455	111.046909	0.36	50	0.94	50	0.86	50	0.68	50	5	13	0	7	0
1643119526	1530.528	16	3.51522913	-0.02	-0.000222222222	111.71073	-0.08	-0.000888888889	2.21273653	112.374556	112.374546	111.046914	111.046904	112.374551	111.046909	0.54	50	0.64	50	0.8	50	0.74	50	6	13	3	3	1
1643119616	1620.469	17	3.51523103	-0.0369387755	-0.000410430839	111.71073	0.656938776	0.00729931973	2.21272667	112.374553	112.374543	111.046917	111.046907	112.374548	111.046912	0.98	50	0.36	50	0.306122449	49	1	50	5	11	0	9	0
1643119706	1710.312	18	3.51521545	0.1	0.00111111111	111.71073	0.16	0.00177777778	2.21272427	112.374552	112.374542	111.046917	111.046908	112.374547	111.046912	0.86	50	0.6	50	0.78	50	0.84	50	8	14	0	6	0
1643119796	1800.269	19	3.51521165	0.12	0.00133333333	111.710729	-0.44	-0.00488888889	2.21273087	112.374553	112.374543	111.046914	111.046905	112.374548	111.04691	0.56	50	0.88	50	0.8	50	0.24	50	8	14	0	6	0
1643119886	1890.214	20	3.51522209	0.00469387755	5.2154195e-05	111.710729	0.455306122	0.00505895692	2.21272404	112.374551	112.374541	111.046916	111.046907	112.374546	111.046912	0.86	50	0.4	50	0.469387755	49	0.92	50	5	9	0	11	0
1643119976	1980.081	21	3.51521129	0.16	0.00177777778	111.710728	-0.02	-0.000222222222	2.21272434	112.37455	112.374541	111.046916	111.046906	112.374545	111.046911	0.76	50	0.62	50	0.7	50	0.52	50	5	10	0	10	0
1643120067	2071.198	22	3.51521176	0.385416667	0.00428240741	111.710726	-0.365416667	-0.00406018519	2.21272983	112.37455	112.37454	111.046912	111.046903	112.374545	111.046907	0.68	50	0.66	50	0.98	50	0.229166667	48	7	14	1	5	0
1643120158	2162.006	23	3.51522043	0.18877551	0.00207445616	111.710725	-0.60877551	-0.00668984077	2.21273896	112.374552	112.374542	111.046908	111.046899	112.374547	111.046904	0.44	50	0.86	50	0.92	50	0.12244898	49	5	12	0	8	0
1643120248	2251.886	24	3.51523487	-0.12	-0.00131868132	111.710726	0.24	0.00263736264	2.21273536	112.374551	112.374542	111.04691	111.046901	112.374546	111.046905	0.82	50	0.7	50	0.54	50	0.9	50	1	7	0	13	0
1643120338	2342.147	25	3.51522918	-0.426938776	-0.00479706489	111.710728	0.166938776	0.00187571658	2.21273285	112.374553	112.374543	111.046913	111.046903	112.374548	111.046908	0.52	50	0.78	50	0.306122449	49	0.9	50	7	13	1	6	0
1643120428	2431.862	26	3.51522522	0.35	0.00384615385	111.710726	0.15	0.00164835165	2.2127306	112.37455	112.374541	111.046912	111.046902	112.374545	111.046907	0.88	50	0.38	50	0.8	50	0.6	50	0	8	0	12	0
1643120518	2521.855	27	3.51522166	-0.0616326531	-0.00069250172	111.710727	-0.578367347	-0.00649850952	2.21273928	112.374553	112.374544	111.04691	111.0469	112.374548	111.046905	0.3	50	0.94	50	0.836734694	49	0.32	50	3	11	0	9	0
1643120608	2611.795	28	3.51523538	-0.337272727	-0.00374747475	111.710728	0.262727273	0.00291919192	2.21273534	112.374554	112.374544	111.046912	111.046903	112.374549	111.046908	0.545454545	44	0.62	50	0.32	50	0.92	50	11	15	0	5	0
1643120700	2703.695	29	3.51522915	-0.09	-0.001	111.710729	-0.09	-0.001	2.21273669	112.374554	112.374545	111.046912	111.046903	112.37455	111.046908	0.54	50	0.72	50	0.54	50	0.54	50	5	13	1	6	0
1643120789	2793.486	30	3.51523128	0.23	0.0025	111.710728	0.01	0.000108695652	2.21273654	112.374553	112.374544	111.046911	111.046902	112.374549	111.046907	0.74	50	0.5	50	0.76	50	0.54	50	6	15	0	5	0
1643120880	2884.127	31	3.51523104	0.118163265	0.00131292517	111.710727	0.338163265	0.00375736961	2.21273146	112.374551	112.374542	111.046912	111.046903	112.374546	111.046908	0.816326531	49	0.36	50	0.54	50	0.76	50	4	12	1	7	0
1643120970	2973.991	32	3.51522302	0.275918367	0.00303206997	111.710726	-0.195918367	-0.00215294909	2.2127344	112.374551	112.374541	111.04691	111.046901	112.374546	111.046905	0.58	50	0.5	50	0.88	50	0.408163265	49	6	12	0	8	0
1643121060	3063.847	33	3.51522767	-0.383333333	-0.00425925926	111.710728	0.0166666667	0.000185185185	2.21273415	112.374553	112.374543	111.046912	111.046903	112.374548	111.046907	0.333333333	48	0.7	50	0.42	50	0.82	50	10	16	0	4	0
1643121150	3153.966	34	3.51522727	0.31	0.00348314607	111.710726	-0.27	-0.00303370787	2.2127382	112.374552	112.374543	111.046909	111.0469	112.374547	111.046904	0.84	50	0.8	50	0.92	50	0.34	50	2	9	0	10	1
1643121240	3243.768	35	3.51523368	-0.338723404	-0.00376359338	111.710728	-0.338723404	-0.00376359338	2.21274328	112.374555	112.374546	111.046909	111.0469	112.374551	111.046905	0.28	50	0.957446809	47	0.5	50	0.5	50	3	11	0	9	0
1643121329	3333.59	36	3.51524171	-0.23	-0.00255555556	111.710729	0.35	0.00388888889	2.21273803	112.374555	112.374545	111.046912	111.046903	112.37455	111.046907	0.82	50	0.7	50	0.28	50	0.86	50	7	13	0	7	0
1643121419	3423.424	37	3.51523341	0.41	0.00455555556	111.710727	-0.17	-0.00188888889	2.21274058	112.374554	112.374544	111.046909	111.0469	112.374549	111.046905	0.82	50	0.58	50	0.92	50	0.34	50	5	13	0	7	0
1643121509	3513.258	38	3.51523744	0.25	0.00277777778	111.710726	0.17	0.00188888889	2.21273803	112.374552	112.374542	111.046909	111.046899	112.374547	111.046904	0.86	50	0.44	50	0.76	50	0.68	50	6	13	1	6	0
1643121599	3603.052	39	3.51523341	0.03	0.000333333333	111.710725	-0.45	-0.005	2.21274478	112.374554	112.374544	111.046907	111.046897	112.374549	111.046902	0.46	50	0.88	50	0.88	50	0.4	50	5	15	1	4	0
1643121689	3693.199	40	3.51524409	-0.18	-0.002	111.710726	0.62	0.00688888889	2.21273548	112.374552	112.374542	111.04691	111.046901	112.374547	111.046906	0.74	50	0.3	50	0.2	50	1	50	6	12	1	7	0
1643121779	3783.116	41	3.51522938	-0.597959184	-0.00664399093	111.710729	0.0179591837	0.000199546485	2.21273522	112.374555	112.374545	111.046913	111.046904	112.37455	111.046909	0.4	50	0.98	50	0.204081633	49	0.82	50	6	13	0	7	0
1643121869	3872.994	42	3.51522895	0.03	0.000333333333	111.710729	0.05	0.000555555556	2.21273447	112.374554	112.374545	111.046914	111.046904	112.374549	111.046909	0.74	50	0.66	50	0.66	50	0.68	50	8	15	0	5	0
1643121959	3963.25	43	3.51522777	-0.26	-0.00288888889	111.71073	-0.36	-0.004	2.21273987	112.374557	112.374548	111.046913	111.046904	112.374552	111.046908	0.34	50	0.96	50	0.68	50	0.58	50	8	17	0	3	0
1643122049	4053.243	44	3.51523631	0.22	0.00244444444	111.710729	0.12	0.00133333333	2.21273807	112.374555	112.374546	111.046913	111.046903	112.374551	111.046908	0.7	50	0.36	50	0.56	50	0.46	50	6	13	0	7	0
1643122141	4145.218	45	3.51523346	0.17	0.00188888889	111.710728	-0.15	-0.00166666667	2.21274032	112.374555	112.374546	111.046911	111.046902	112.374551	111.046906	0.66	50	0.64	50	0.88	50	0.56	50	7	14	0	6	0
1643122233	4237.123	46	3.51523702	0.195102041	0.00212067436	111.710727	0.584897959	0.00635758651	2.21273154	112.374552	112.374542	111.046913	111.046903	112.374547	111.046908	1	50	0.22	50	0.510204082	49	0.9	50	3	12	0	8	0
1643122324	4327.711	47	3.51522314	-0.293061224	-0.00318544809	111.710729	-0.386122449	-0.00419698314	2.21273733	112.374555	112.374545	111.046912	111.046903	112.37455	111.046908	0.28	50	0.959183673	49	0.653061224	49	0.56	50	6	13	0	7	0
1643122413	4417.489	48	3.5152323	0.1925	0.00213888889	111.710728	-0.1125	-0.00125	2.21273902	112.374554	112.374545	111.046911	111.046902	112.37455	111.046906	0.6	50	0.52	50	0.68	50	0.375	48	5	11	5	4	0
1643122504	4507.819	49	3.51523497	-0.203656463	-0.00226284958	111.710729	-0.296343537	-0.00329270597	2.21274347	112.374557	112.374547	111.046911	111.046901	112.374552	111.046906	0.42	50	0.92	50	0.541666667	48	0.448979592	49	5	12	0	8	0
1643122594	4597.677	50	3.515242	-0.13	-0.00144444444	111.71073	0.17	0.00188888889	2.21274092	112.374557	112.374547	111.046912	111.046903	112.374552	111.046907	0.54	50	0.5	50	0.6	50	0.9	50	2	8	1	11	0
1643122684	4688.463	51	3.51523797	-0.06	-0.000659340659	111.71073	0.2	0.0021978022	2.21273792	112.374556	112.374547	111.046913	111.046904	112.374551	111.046909	0.82	50	0.68	50	0.56	50	0.82	50	3	13	0	7	0
1643122774	4778.202	52	3.51523322	0.47	0.00522222222	111.710728	0.07	0.000777777778	2.21273687	112.374553	112.374544	111.046911	111.046902	112.374549	111.046907	0.9	50	0.36	50	0.96	50	0.56	50	7	14	1	5	0
1643122864	4867.975	53	3.51523156	-0.34	-0.00377777778	111.710729	-0.24	-0.00266666667	2.21274047	112.374556	112.374547	111.046912	111.046902	112.374551	111.046907	0.4	50	0.98	50	0.52	50	0.62	50	1	6	0	14	0
1643122955	4958.653	54	3.51523726	-0.26	-0.00292134831	111.710731	-0.2	-0.00224719101	2.21274347	112.374558	112.374549	111.046912	111.046903	112.374554	111.046908	0.4	50	0.86	50	0.68	50	0.74	50	5	13	1	6	0
1643123044	5048.452	55	3.515242	-0.14	-0.00153846154	111.710731	-0.02	-0.00021978022	2.21274377	112.374559	112.37455	111.046913	111.046903	112.374554	111.046908	0.6	50	0.76	50	0.56	50	0.68	50	2	9	1	10	0
1643123134	5138.221	56	3.51524248	-0.09	-0.001	111.710732	-0.01	-0.000111111111	2.21274392	112.37456	112.37455	111.046913	111.046904	112.374555	111.046909	0.68	50	0.78	50	0.76	50	0.84	50	2	10	0	10	0
1643123224	5228.133	57	3.51524271	-0.106326531	-0.0011814059	111.710732	0.0663265306	0.000736961451	2.21274292	112.37456	112.37455	111.046914	111.046905	112.374555	111.046909	0.52	50	0.56	50	0.46	50	0.632653061	49	2	13	5	2	0
1643123315	5318.808	58	3.51524114	0.3	0.00333333333	111.710731	-0.18	-0.002	2.21274562	112.374559	112.37455	111.046912	111.046902	112.374554	111.046907	0.6	50	0.48	50	1	50	0.52	50	7	14	0	6	0
1643123406	5409.629	59	3.51524541	-0.06	-0.000666666667	111.710731	-0.34	-0.00377777778	2.21275072	112.374561	112.374552	111.046911	111.046901	112.374556	111.046906	0.5	50	0.9	50	0.76	50	0.48	50	9	16	0	4	0
1643123496	5500.148	60	3.51525348	-0.07	-0.000769230769	111.710731	-0.29	-0.00318681319	2.21275507	112.374563	112.374553	111.04691	111.0469	112.374558	111.046905	0.36	50	0.72	50	0.66	50	0.44	50	4	8	0	12	0
1643123588	5592.075	61	3.51526035	0.07	0.000769230769	111.710731	0.01	0.00010989011	2.21275492	112.374562	112.374553	111.046909	111.0469	112.374558	111.046905	0.72	50	0.64	50	0.58	50	0.52	50	3	10	1	9	0
1643123678	5681.959	62	3.51526012	0.02	0.000217391304	111.710731	0.28	0.00304347826	2.21275072	112.374561	112.374551	111.046911	111.046901	112.374556	111.046906	0.74	50	0.44	50	0.5	50	0.76	50	12	18	0	2	0
1643123764	5767.829	63	3.51525348	0.02	0.000224719101	111.710731	0.14	0.00157303371	2.21274862	112.37456	112.374551	111.046911	111.046902	112.374555	111.046906	0.74	50	0.58	50	0.58	50	0.7	50	9	16	0	4	0
1643123855	5859.496	64	3.51525015	-0.07	-0.000813953488	111.710731	-0.01	-0.00011627907	2.21274877	112.374561	112.374551	111.046911	111.046902	112.374556	111.046907	0.44	50	0.52	50	0.5	50	0.56	50	0	1	14	5	0
1643124234	6238.273	65	3.51525039	-0.03	-7.89473684e-05	111.710731	-0.31	-0.000815789474	2.21275342	112.374562	112.374553	111.04691	111.046901	112.374557	111.046905	0.58	50	0.92	50	0.84	50	0.56	50	6	9	0	11	0
1643124325	6328.768	66	3.51525774	-0.0630612245	-0.000692980489	111.710732	0.183061224	0.00201166181	2.21275068	112.374562	112.374552	111.046911	111.046902	112.374557	111.046906	0.58	50	0.46	50	0.693877551	49	0.94	50	8	15	1	4	0
1643124414	6418.626	67	3.5152534	0.0371428571	0.000412698413	111.710731	-0.557142857	-0.00619047619	2.21275903	112.374564	112.374554	111.046909	111.046899	112.374559	111.046904	0.38	50	0.9	50	0.88	50	0.285714286	49	9	14	0	6	0
1643124505	6509.461	68	3.51526662	0.337755102	0.00375283447	111.71073	-0.417755102	-0.00464172336	2.2127653	112.374564	112.374555	111.046905	111.046895	112.374559	111.0469	0.64	50	0.72	50	0.98	50	0.224489796	49	4	13	0	7	0
1643124596	6600.214	69	3.51527653	0.118163265	0.00129849742	111.710729	-0.278163265	-0.00305673918	2.21276947	112.374565	112.374555	111.046903	111.046894	112.37456	111.046898	0.58	50	0.74	50	0.816326531	49	0.42	50	9	13	1	6	0
1643124688	6691.78	70	3.51528313	-0.33	-0.00362637363	111.710731	0.23	0.00252747253	2.21276602	112.374565	112.374556	111.046906	111.046896	112.374561	111.046901	0.54	50	0.64	50	0.32	50	0.88	50	6	10	0	10	0
1643124777	6781.459	71	3.51527767	-0.53	-0.00582417582	111.710734	0.05	0.000549450549	2.21276527	112.374568	112.374558	111.046909	111.046899	112.374563	111.046904	0.44	50	0.92	50	0.24	50	0.82	50	6	15	1	4	0
1643124870	6874.004	72	3.51527648	0.11	0.00122222222	111.710733	-0.11	-0.00122222222	2.21276692	112.374568	112.374558	111.046908	111.046898	112.374563	111.046903	0.58	50	0.58	50	0.74	50	0.52	50	4	14	0	6	0
1643124960	6963.788	73	3.51527909	0.26	0.00279569892	111.710732	0.48	0.00516129032	2.21275972	112.374564	112.374555	111.046909	111.046899	112.37456	111.046904	0.92	50	0.18	50	0.48	50	0.7	50	3	11	0	9	0
1643125049	7053.612	74	3.51526771	0.26	0.00292134831	111.71073	-0.38	-0.00426966292	2.21276542	112.374565	112.374555	111.046905	111.046896	112.37456	111.046901	0.7	50	0.82	50	0.98	50	0.34	50	12	14	0	6	0
1643125139	7143.407	75	3.51527672	-0.31	-0.00344444444	111.710732	-0.13	-0.00144444444	2.21276737	112.374567	112.374557	111.046906	111.046897	112.374562	111.046902	0.38	50	0.82	50	0.46	50	0.64	50	5	13	0	7	0
1643125231	7235.249	76	3.51527981	0.15	0.00166666667	111.710731	-0.57	-0.00633333333	2.21277592	112.374569	112.374559	111.046903	111.046894	112.374564	111.046898	0.56	50	0.98	50	0.96	50	0.24	50	0	0	20	0	0
1643125322	7326.131	77	3.51529333	0.308367347	0.00335181899	111.71073	-0.428367347	-0.00465616681	2.21278235	112.374569	112.37456	111.0469	111.04689	112.374564	111.046895	0.56	50	0.68	50	0.9	50	0.163265306	49	6	13	0	7	0
1643125412	7415.968	78	3.51530349	-0.0570833333	-0.000627289377	111.71073	0.277083333	0.00304487179	2.21277819	112.374568	112.374559	111.046901	111.046892	112.374563	111.046896	0.7	50	0.48	50	0.645833333	48	0.98	50	1	6	1	13	0
1643125502	7505.723	79	3.51529692	-0.39	-0.00438202247	111.710732	0.29	0.00325842697	2.21277384	112.374569	112.374559	111.046904	111.046895	112.374564	111.0469	0.6	50	0.7	50	0.26	50	0.94	50	5	13	0	7	0
1643125591	7595.532	80	3.51529004	-0.13	-0.00144444444	111.710733	-0.15	-0.00166666667	2.21277609	112.37457	112.374561	111.046904	111.046895	112.374565	111.0469	0.52	50	0.8	50	0.66	50	0.64	50	5	9	4	7	0
1643125682	7686.151	81	3.51529359	0.293877551	0.00326530612	111.710731	0.506122449	0.00562358277	2.2127685	112.374566	112.374557	111.046905	111.046896	112.374562	111.0469	0.98	50	0.18	50	0.4	50	0.612244898	49	7	13	0	7	0
1643125773	7777.292	82	3.51528159	0.2	0.0021978022	111.71073	0.24	0.00263736264	2.2127649	112.374564	112.374555	111.046905	111.046896	112.37456	111.046901	0.8	50	0.36	50	0.56	50	0.6	50	4	13	1	6	0
1643125863	7867.068	83	3.5152759	-0.33	-0.00362637363	111.710732	-0.43	-0.00472527473	2.21277135	112.374568	112.374558	111.046905	111.046896	112.374563	111.0469	0.2	50	0.96	50	0.64	50	0.54	50	6	11	0	9	0
1643125955	7958.897	84	3.5152861	0.17	0.00188888889	111.710731	0.03	0.000333333333	2.2127709	112.374567	112.374557	111.046904	111.046895	112.374562	111.0469	0.84	50	0.64	50	0.82	50	0.68	50	4	9	2	9	0
1643126045	8048.738	85	3.51528538	-0.42	-0.00461538462	111.710733	0.02	0.00021978022	2.2127706	112.374569	112.374559	111.046907	111.046897	112.374564	111.046902	0.48	50	0.88	50	0.36	50	0.8	50	8	13	0	7	0
1643126134	8138.527	86	3.51528491	0.38	0.00422222222	111.710731	-0.16	-0.00177777778	2.212773	112.374568	112.374558	111.046904	111.046894	112.374563	111.046899	0.7	50	0.48	50	0.96	50	0.42	50	3	10	0	10	0
1643126225	8229.36	87	3.51528871	-0.11	-0.00122222222	111.710732	0.21	0.00233333333	2.21276985	112.374567	112.374558	111.046905	111.046896	112.374563	111.046901	0.68	50	0.58	50	0.5	50	0.82	50	5	12	0	8	0
1643126316	8320.092	88	3.51528372	0.252380952	0.00277341706	111.71073	-0.152380952	-0.00167451596	2.21277213	112.374567	112.374557	111.046903	111.046894	112.374562	111.046899	0.58	50	0.48	50	0.833333333	48	0.428571429	49	3	6	0	14	0
1643126406	8410.298	89	3.51528734	-0.618979592	-0.00680197354	111.710733	0.0989795918	0.00108768782	2.21277065	112.374569	112.37456	111.046907	111.046897	112.374565	111.046902	0.38	50	0.9	50	0.18	50	0.897959184	49	3	8	0	12	0
1643126496	8500.134	90	3.51528499	0.13	0.00144444444	111.710733	-0.07	-0.000777777778	2.2127717	112.374569	112.37456	111.046906	111.046897	112.374564	111.046901	0.76	50	0.7	50	0.7	50	0.5	50	3	10	1	9	0
1643126587	8590.914	91	3.51528665	0.44	0.00488888889	111.710731	0.12	0.00133333333	2.2127699	112.374566	112.374557	111.046904	111.046895	112.374562	111.0469	0.86	50	0.3	50	0.76	50	0.44	50	5	11	0	9	0
1643126677	8680.773	92	3.5152838	0.1	0.00111111111	111.71073	0.48	0.00533333333	2.2127627	112.374564	112.374554	111.046906	111.046897	112.374559	111.046901	0.88	50	0.3	50	0.48	50	0.86	50	3	7	1	11	1
1643126768	8771.707	93	3.51527242	-0.36	-0.004	111.710732	-0.12	-0.00133333333	2.2127645	112.374566	112.374556	111.046907	111.046898	112.374561	111.046903	0.4	50	0.88	50	0.44	50	0.68	50	4	9	1	10	0
1643126858	8861.886	94	3.51527526	0.145416667	0.00159798535	111.710731	0.485416667	0.00533424908	2.21275722	112.374563	112.374554	111.046909	111.046899	112.374558	111.046904	0.86	50	0.229166667	48	0.48	50	0.82	50	4	11	1	8	0
1643126949	8952.73	95	3.51526375	0.12	0.00133333333	111.710731	-0.1	-0.00111111111	2.21275872	112.374563	112.374553	111.046908	111.046898	112.374558	111.046903	0.66	50	0.64	50	0.8	50	0.58	50	8	15	0	5	0
1643127038	9042.621	96	3.51526612	0.05	0.000549450549	111.71073	-0.49	-0.00538461538	2.21276607	112.374565	112.374555	111.046905	111.046896	112.37456	111.0469	0.34	50	0.78	50	1	50	0.46	50	3	9	0	11	0
1643127129	9133.365	97	3.51527775	-0.25	-0.00277777778	111.710732	-0.05	-0.000555555556	2.21276682	112.374566	112.374557	111.046906	111.046897	112.374562	111.046902	0.52	50	0.82	50	0.5	50	0.7	50	6	15	0	5	0
1643127219	9223.162	98	3.51527893	-0.12	-0.00131868132	111.710732	0.04	0.00043956044	2.21276622	112.374567	112.374557	111.046907	111.046898	112.374562	111.046902	0.52	50	0.6	50	0.62	50	0.78	50	7	14	0	6	0
1643127311	9314.962	99	3.51527798	0.16	0.00177777778	111.710731	0.32	0.00355555556	2.21276142	112.374565	112.374555	111.046908	111.046898	112.37456	111.046903	0.86	50	0.38	50	0.5	50	0.66	50	3	12	0	8	0
1643127401	9404.913	100	3.51527039	0.11	0.00119565217	111.710731	-0.09	-0.00097826087	2.21276277	112.374564	112.374555	111.046907	111.046897	112.37456	111.046902	0.7	50	0.68	50	0.88	50	0.68	50	6	14	0	6	0
1643127491	9494.835	101	3.51527253	-0.224166667	-0.00251872659	111.710732	-0.444166667	-0.0049906367	2.21276943	112.374567	112.374558	111.046906	111.046896	112.374563	111.046901	0.291666667	48	0.96	50	0.64	50	0.42	50	5	14	0	6	0
1643127583	9586.774	102	3.51528306	-0.1	-0.00111111111	111.710732	0.72	0.008	2.21275863	112.374565	112.374555	111.04691	111.0469	112.37456	111.046905	0.94	50	0.32	50	0.18	50	1	50	8	13	1	6	0
1643127672	9676.489	103	3.51526598	-0.106122449	-0.00115350488	111.710733	-0.033877551	-0.00036823425	2.21275914	112.374565	112.374556	111.04691	111.0469	112.374561	111.046905	0.7	50	0.84	50	0.54	50	0.612244898	49	8	14	0	6	0
1643127762	9766.311	104	3.51526679	0.22	0.00244444444	111.710732	0.08	0.000888888889	2.21275794	112.374564	112.374554	111.046909	111.0469	112.374559	111.046904	0.66	50	0.36	50	0.64	50	0.5	50	2	13	0	7	0
1643127852	9856.178	105	3.51526489	-0.26	-0.00288888889	111.710733	-0.16	-0.00177777778	2.21276034	112.374566	112.374557	111.04691	111.0469	112.374561	111.046905	0.48	50	0.9	50	0.54	50	0.64	50	9	18	0	2	0
1643127943	9946.769	106	3.51526869	0.165102041	0.00183446712	111.710732	-0.0451020408	-0.000501133787	2.21276102	112.374565	112.374556	111.046909	111.046899	112.374561	111.046904	0.66	50	0.54	50	0.7	50	0.489795918	49	8	13	1	6	0
1643128032	10036.479	107	3.51526975	-0.05	-0.000555555556	111.710733	-0.17	-0.00188888889	2.21276357	112.374566	112.374557	111.046908	111.046899	112.374562	111.046904	0.52	50	0.74	50	0.66	50	0.54	50	6	13	0	7	0
1643128124	10127.832	108	3.51527379	-0.026122449	-0.000290249433	111.710733	0.026122449	0.000290249433	2.21276317	112.374566	112.374557	111.046909	111.046899	112.374562	111.046904	0.58	50	0.58	50	0.56	50	0.612244898	49	0	7	2	11	0
1643128214	10218.178	109	3.51527317	-0.26	-0.00282608696	111.710734	-0.1	-0.00108695652	2.21276467	112.374568	112.374559	111.046909	111.0469	112.374563	111.046905	0.48	50	0.84	50	0.64	50	0.8	50	6	10	1	9	0
1643128304	10307.985	110	3.51527554	0.7	0.00777777778	111.710731	0.06	0.000666666667	2.21276377	112.374564	112.374555	111.046906	111.046897	112.37456	111.046901	0.94	50	0.18	50	1	50	0.36	50	0	6	0	14	0
1643128394	10397.659	111	3.51527412	-0.63	-0.007	111.710734	-0.07	-0.000777777778	2.21276482	112.374568	112.374558	111.046909	111.046899	112.374563	111.046904	0.24	50	0.94	50	0.3	50	0.86	50	4	12	1	7	0
1643128484	10487.755	112	3.51527578	0.19	0.00213483146	111.710733	0.35	0.00393258427	2.21275957	112.374565	112.374556	111.04691	111.0469	112.374561	111.046905	0.9	50	0.36	50	0.62	50	0.78	50	5	12	0	8	0
1643128576	10580.451	113	3.51526747	-0.18	-0.002	111.710734	-0.4	-0.00444444444	2.21276557	112.374568	112.374559	111.046909	111.046899	112.374563	111.046904	0.3	50	0.88	50	0.74	50	0.52	50	8	15	0	5	0
1643128666	10670.144	114	3.51527696	0.19	0.00204301075	111.710733	0.33	0.0035483871	2.21276062	112.374566	112.374556	111.046909	111.0469	112.374561	111.046904	0.78	50	0.26	50	0.6	50	0.74	50	6	12	0	8	0
1643128756	10759.795	115	3.51526914	-0.35	-0.00388888889	111.710734	-0.41	-0.00455555556	2.21276677	112.374569	112.37456	111.046909	111.0469	112.374564	111.046904	0.22	50	0.98	50	0.6	50	0.54	50	5	12	0	8	0
1643128846	10850.185	116	3.51527886	0	0	111.710734	-0.16	-0.00179775281	2.21276917	112.37457	112.37456	111.046908	111.046899	112.374565	111.046904	0.5	50	0.66	50	0.74	50	0.58	50	5	12	1	7	0
1643128936	10940.039	117	3.51528266	0.105510204	0.00115945279	111.710734	0.0344897959	0.000379008746	2.21276866	112.374569	112.37456	111.046908	111.046899	112.374564	111.046903	0.76	50	0.62	50	0.52	50	0.448979592	49	7	16	0	4	0
1643129026	11029.68	118	3.51528184	0.0155102041	0.000172335601	111.710734	0.284489796	0.00316099773	2.21276439	112.374568	112.374558	111.046909	111.0469	112.374563	111.046904	0.78	50	0.48	50	0.551020408	49	0.82	50	2	9	1	10	0
1643129115	11119.476	119	3.51527509	-0.19	-0.00213483146	111.710735	-0.11	-0.00123595506	2.21276604	112.374569	112.37456	111.04691	111.0469	112.374565	111.046905	0.5	50	0.8	50	0.42	50	0.5	50	4	11	0	9	0
1643129206	11210.074	120	3.5152777	0.32	0.00355555556	111.710733	0.18	0.002	2.21276334	112.374567	112.374557	111.046909	111.046899	112.374562	111.046904	0.8	50	0.3	50	0.76	50	0.62	50	4	15	1	4	0
1643129297	11301.338	121	3.51527343	-0.16	-0.00175824176	111.710734	-0.6	-0.00659340659	2.21277234	112.37457	112.374561	111.046907	111.046897	112.374566	111.046902	0.22	50	0.98	50	0.9	50	0.46	50	11	17	0	3	0
1643129390	11394.529	122	3.51528766	0.18	0.00197802198	111.710733	0.18	0.00197802198	2.21276964	112.374569	112.374559	111.046907	111.046897	112.374564	111.046902	0.64	50	0.28	50	0.52	50	0.52	50	1	10	0	10	0
1643129480	11484.316	123	3.51528339	-0.487346939	-0.00524028966	111.710735	-0.172653061	-0.00185648453	2.21277223	112.374572	112.374562	111.046909	111.046899	112.374567	111.046904	0.3	50	0.96	50	0.42	50	0.734693878	49	8	17	0	3	0
1643129570	11574.056	124	3.51528749	0.26	0.00288888889	111.710734	0.02	0.000222222222	2.21277193	112.374571	112.374561	111.046907	111.046898	112.374566	111.046903	0.64	50	0.36	50	0.92	50	0.68	50	4	14	1	5	0
1643129660	11663.86	125	3.51528701	-0.12	-0.00133333333	111.710735	0.28	0.00311111111	2.21276773	112.37457	112.37456	111.046909	111.0469	112.374565	111.046904	0.8	50	0.64	50	0.48	50	0.88	50	6	10	0	10	0
1643129752	11755.9	126	3.51528037	0.08	0.000898876404	111.710734	-0.44	-0.00494382022	2.21277433	112.374571	112.374562	111.046907	111.046897	112.374567	111.046902	0.64	50	1	1	0.9	50	0.38	50	5	9	0	10	1
1643129842	11845.831	127	3.51529081	-0.22	-0.00239130435	111.710735	0.6	0.00652173913	2.21276533	112.37457	112.37456	111.046911	111.046901	112.374565	111.046906	0.92	50	0.54	50	0.12	50	0.94	50	8	14	0	6	0
1643129932	11935.786	128	3.51527658	0.23	0.00255555556	111.710734	0.09	0.001	2.21276398	112.374568	112.374559	111.04691	111.0469	112.374564	111.046905	0.8	50	0.48	50	0.86	50	0.72	50	4	10	0	10	0
1643130022	12025.697	129	3.51527444	-0.36	-0.004	111.710736	-0.4	-0.00444444444	2.21276998	112.374572	112.374562	111.04691	111.0469	112.374567	111.046905	0.2	50	0.96	50	0.58	50	0.54	50	8	16	0	4	0
1643130112	12115.744	130	3.51528393	0.08	0.000888888889	111.710736	0.38	0.00422222222	2.21276428	112.37457	112.37456	111.046911	111.046902	112.374565	111.046906	0.86	50	0.4	50	0.62	50	0.92	50	12	16	0	4	0
1643130202	12205.729	131	3.51527492	-0.01	-0.000111111111	111.710736	-0.47	-0.00522222222	2.21277133	112.374572	112.374562	111.046909	111.0469	112.374567	111.046904	0.38	50	0.86	50	0.8	50	0.34	50	4	10	0	10	0
1643130303	12306.777	132	3.51528606	0	0	111.710736	0	0	2.21277133	112.374572	112.374562	111.046909	111.0469	112.374567	111.046904	-1	0	0.422222222	45	-1	0	-1	0	5	9	0	11	0
1643130393	12396.796	133	3.51528606	-0.28	-0.00277227723	111.710737	0.32	0.00316831683	2.21276653	112.374572	112.374562	111.046912	111.046902	112.374567	111.046907	0.7	50	0.66	50	0.18	50	0.78	50	12	17	0	3	0
1643130483	12486.896	134	3.51527847	0.47	0.00522222222	111.710735	-0.17	-0.00188888889	2.21276908	112.37457	112.374561	111.046909	111.046899	112.374566	111.046904	0.7	50	0.4	50	0.98	50	0.34	50	2	8	0	12	0
1643130573	12576.944	135	3.51528251	0.05	0.000555555556	111.710735	0.29	0.00322222222	2.21276473	112.374569	112.374559	111.04691	111.0469	112.374564	111.046905	0.76	50	0.42	50	0.46	50	0.7	50	8	12	0	8	0
1643130663	12666.966	136	3.51527563	-0.0865306122	-0.000961451247	111.710735	0.333469388	0.00370521542	2.21275973	112.374568	112.374558	111.046912	111.046902	112.374563	111.046907	0.9	50	0.653061224	49	0.52	50	0.94	50	4	13	1	6	0
1643130753	12756.991	137	3.51526772	-0.11	-0.00122222222	111.710736	-0.25	-0.00277777778	2.21276348	112.374569	112.37456	111.046911	111.046902	112.374565	111.046907	0.5	50	0.86	50	0.78	50	0.64	50	9	16	0	4	0
1643130843	12846.944	138	3.51527365	-0.01	-0.00010989011	111.710736	-0.15	-0.00164835165	2.21276573	112.37457	112.374561	111.046911	111.046901	112.374565	111.046906	0.46	50	0.62	50	0.68	50	0.54	50	10	18	0	2	0
1643130933	12936.891	139	3.51527721	-0.09	-0.00101123596	111.710736	-0.17	-0.00191011236	2.21276828	112.374571	112.374562	111.04691	111.046901	112.374567	111.046906	0.48	50	0.74	50	0.86	50	0.78	50	7	14	0	6	0
1643131023	13026.961	140	3.51528124	0.162857143	0.00180952381	111.710735	0.317142857	0.00352380952	2.21276352	112.374569	112.37456	111.046911	111.046901	112.374564	111.046906	0.74	50	0.26	50	0.56	50	0.714285714	49	7	12	0	8	0
1643131113	13116.999	141	3.51527372	-0.2	-0.00222222222	111.710736	-0.28	-0.00311111111	2.21276772	112.374571	112.374562	111.046911	111.046901	112.374567	111.046906	0.46	50	0.94	50	0.84	50	0.76	50	10	16	0	4	0
1643131203	13207.031	142	3.51528036	-0.18	-0.00197802198	111.710737	0.42	0.00461538462	2.21276142	112.37457	112.374561	111.046913	111.046904	112.374566	111.046909	0.78	50	0.54	50	0.28	50	0.88	50	6	15	0	5	0
1643131293	13297.07	143	3.51527039	0.13	0.00144444444	111.710737	-0.17	-0.00188888889	2.21276397	112.37457	112.374561	111.046912	111.046903	112.374566	111.046907	0.76	50	0.8	50	0.78	50	0.48	50	3	12	0	8	0
1643131383	13387.066	144	3.51527443	0.4	0.00444444444	111.710735	-5.55111512e-17	-6.16790569e-19	2.21276397	112.374568	112.374559	111.04691	111.046901	112.374564	111.046905	0.7	50	0.3	50	0.86	50	0.46	50	3	8	0	12	0
1643131473	13477.126	145	3.51527443	-0.494081633	-0.00548979592	111.710737	0.140612245	0.00156235828	2.21276186	112.37457	112.374561	111.046913	111.046904	112.374566	111.046908	0.326530612	49	0.68	50	0.265306122	49	0.9	50	6	12	0	8	0
1643131565	13569.166	146	3.51527109	0.23	0.00255555556	111.710736	-0.07	-0.000777777778	2.21276291	112.374569	112.37456	111.046912	111.046902	112.374565	111.046907	0.72	50	0.56	50	0.76	50	0.46	50	6	14	0	6	0
1643131655	13659.187	147	3.51527275	-0.38	-0.00413043478	111.710738	-0.16	-0.00173913043	2.21276531	112.374572	112.374563	111.046913	111.046903	112.374567	111.046908	0.4	50	0.94	50	0.58	50	0.8	50	6	13	0	7	0
1643131745	13749.238	148	3.51527655	0.05	0.000555555556	111.710737	0.43	0.00477777778	2.21275886	112.37457	112.37456	111.046915	111.046905	112.374565	111.04691	0.72	50	0.24	50	0.38	50	0.76	50	3	9	11	0	0
1643131846	13850.297	149	3.51526635	0	0	111.710737	0	0	2.21275886	112.37457	112.37456	111.046915	111.046905	112.374565	111.04691	-1	0	0	1	-1	0	-1	0	5	12	0	8	0
1643131936	13940.548	150	3.51526635	0.214897959	0.00212770257	111.710736	0.445102041	0.0044069509	2.21275218	112.374567	112.374557	111.046915	111.046906	112.374562	111.046911	0.88	50	0.22	50	0.489795918	49	0.72	50	0	1	17	2	0
1643132027	14031.627	151	3.51525579	-0.104897959	-0.00116553288	111.710737	-0.115102041	-0.00127891156	2.21275391	112.374568	112.374558	111.046916	111.046906	112.374563	111.046911	0.64	50	0.86	50	0.510204082	49	0.5	50	8	12	1	7	0
1643132119	14122.842	152	3.51525852	-0.11	-0.00120879121	111.710737	0.45	0.00494505495	2.21274716	112.374566	112.374557	111.046918	111.046909	112.374562	111.046913	0.9	50	0.56	50	0.34	50	0.9	50	3	10	0	10	0
1643132209	14212.987	153	3.51524784	0.0255102041	0.000280331913	111.710737	-0.445510204	-0.00489571653	2.21275384	112.374568	112.374559	111.046916	111.046906	112.374563	111.046911	0.38	50	0.8	50	0.92	50	0.448979592	49	8	14	0	6	0
1643132299	14303.18	154	3.51525841	-0.11	-0.00120879121	111.710738	0.43	0.00472527473	2.21274739	112.374567	112.374557	111.046918	111.046909	112.374562	111.046914	0.72	50	0.4	50	0.3	50	0.84	50	6	15	0	5	0
1643132389	14393.27	155	3.51524821	0.00448979592	4.98866213e-05	111.710738	-0.324489796	-0.00360544218	2.21275226	112.374568	112.374559	111.046917	111.046907	112.374564	111.046912	0.58	50	0.9	50	0.88	50	0.551020408	49	3	10	0	10	0
1643132481	14485.413	156	3.51525591	0.29	0.00322222222	111.710736	0.55	0.00611111111	2.21274401	112.374564	112.374555	111.046918	111.046908	112.37456	111.046913	0.98	50	0.14	50	0.66	50	0.92	50	4	11	0	9	0
1643132572	14575.668	157	3.51524286	-0.28	-0.00304347826	111.710738	-0.38	-0.00413043478	2.21274971	112.374567	112.374558	111.046918	111.046908	112.374563	111.046913	0.32	50	0.98	50	0.74	50	0.64	50	2	13	1	6	0
1643132663	14666.78	158	3.51525188	-0.0216326531	-0.000240362812	111.710738	-0.338367347	-0.00375963719	2.21275479	112.374569	112.37456	111.046916	111.046907	112.374564	111.046911	0.48	50	0.84	50	0.836734694	49	0.52	50	2	8	0	12	0
1643132753	14756.93	159	3.5152599	-0.49	-0.00538461538	111.71074	-0.27	-0.00296703297	2.21275884	112.374573	112.374563	111.046917	111.046908	112.374568	111.046913	0.24	50	1	50	0.56	50	0.78	50	5	8	0	12	0
1643132843	14846.959	160	3.51526631	-0.07	-0.000777777778	111.710741	0.23	0.00255555556	2.21275539	112.374572	112.374563	111.046919	111.046909	112.374567	111.046914	0.86	50	0.7	50	0.58	50	0.88	50	6	15	0	5	0
1643132934	14938.261	161	3.51526085	0.13	0.00144444444	111.71074	-0.19	-0.00211111111	2.21275824	112.374572	112.374563	111.046917	111.046908	112.374568	111.046913	0.72	50	0.78	50	0.74	50	0.42	50	2	11	0	9	0
1643133024	15028.211	162	3.51526536	0.09	0.00097826087	111.71074	0.17	0.00184782609	2.21275569	112.374571	112.374562	111.046918	111.046908	112.374566	111.046913	0.72	50	0.46	50	0.48	50	0.56	50	6	12	0	8	0
1643133114	15118.039	163	3.51526133	0.3	0.00333333333	111.710738	0.22	0.00244444444	2.21275239	112.374569	112.374559	111.046917	111.046908	112.374564	111.046912	0.84	50	0.32	50	0.76	50	0.68	50	5	14	0	6	0
1643133215	15218.811	164	3.51525611	0	0	111.710738	0	0	2.21275239	112.374569	112.374559	111.046917	111.046908	112.374564	111.046912	0.377777778	45	0.86	50	-1	0	-1	0	0	0	20	0	0
1643133316	15319.669	165	3.51525611	0	0	111.710738	0	0	2.21275239	112.374569	112.374559	111.046917	111.046908	112.374564	111.046912	0	1	-1	0	-1	0	0	1	6	12	0	8	0
1643133406	15409.664	166	3.51525611	-0.146734694	-0.00145281875	111.710739	-0.186734694	-0.00184885836	2.21275519	112.37457	112.374561	111.046917	111.046908	112.374565	111.046912	0.326530612	49	0.66	50	0.7	50	0.66	50	6	10	0	10	0
1643133495	15499.582	167	3.51526054	-0.34	-0.00377777778	111.710741	0.14	0.00155555556	2.21275309	112.374571	112.374562	111.046919	111.04691	112.374566	111.046915	0.52	50	0.72	50	0.34	50	0.82	50	11	16	0	4	0
1643133585	15589.491	168	3.51525722	0.47	0.00522222222	111.710738	-0.01	-0.000111111111	2.21275324	112.374569	112.374559	111.046917	111.046907	112.374564	111.046912	0.88	50	0.42	50	0.9	50	0.42	50	3	9	0	11	0
1643133676	15680.377	169	3.51525745	-0.416938776	-0.00458174479	111.71074	0.236938776	0.00260372281	2.21274968	112.37457	112.37456	111.04692	111.046911	112.374565	111.046915	0.44	50	0.62	50	0.306122449	49	0.96	50	6	14	1	5	0
1643133766	15770.394	170	3.51525183	0.01	0.000111111111	111.71074	-0.09	-0.001	2.21275103	112.37457	112.374561	111.04692	111.04691	112.374566	111.046915	0.56	50	0.64	50	0.7	50	0.6	50	3	14	0	6	0
1643133856	15860.429	171	3.51525397	-0.24	-0.00266666667	111.710741	-5.55111512e-17	-6.16790569e-19	2.21275103	112.374572	112.374562	111.046921	111.046911	112.374567	111.046916	0.54	50	0.78	50	0.64	50	0.88	50	9	12	0	8	0
1643133946	15950.338	172	3.51525397	0.35	0.00388888889	111.71074	0.19	0.00211111111	2.21274818	112.374569	112.374559	111.04692	111.04691	112.374564	111.046915	0.92	50	0.38	50	0.72	50	0.56	50	6	17	0	3	0
1643134036	16040.346	173	3.51524946	-0.418163265	-0.0046462585	111.710742	-0.341836735	-0.00379818594	2.21275331	112.374573	112.374563	111.046921	111.046911	112.374568	111.046916	0.22	50	0.98	50	0.74	50	0.816326531	49	8	12	0	8	0
1643134126	16130.321	174	3.51525757	0.65	0.00722222222	111.710739	-0.11	-0.00122222222	2.21275496	112.37457	112.37456	111.046917	111.046907	112.374565	111.046912	0.88	50	0.34	50	0.98	50	0.22	50	7	14	0	6	0
1643134216	16220.197	175	3.51526018	-0.2	-0.00222222222	111.71074	-0.2	-0.00222222222	2.21275796	112.374572	112.374562	111.046917	111.046907	112.374567	111.046912	0.56	50	0.96	50	0.76	50	0.76	50	8	14	0	6	0
1643134306	16310.198	176	3.51526492	-0.22	-0.00244444444	111.710741	0.36	0.004	2.21275256	112.374571	112.374562	111.04692	111.04691	112.374566	111.046915	0.7	50	0.56	50	0.4	50	0.98	50	7	13	0	7	0
1643134396	16400.206	177	3.51525638	-0.5	-0.00555555556	111.710743	0.08	0.000888888889	2.21275136	112.374573	112.374564	111.046922	111.046913	112.374569	111.046918	0.34	50	0.76	50	0.38	50	0.96	50	9	12	0	8	0
1643134486	16490.213	178	3.51525449	0.51	0.00566666667	111.710741	0.11	0.00122222222	2.21274971	112.37457	112.374561	111.04692	111.046911	112.374566	111.046916	0.9	50	0.28	50	0.84	50	0.44	50	9	14	0	6	0
1643134576	16580.208	179	3.51525188	-0.04	-0.000444444444	111.710741	-0.52	-0.00577777778	2.21275751	112.374573	112.374563	111.046918	111.046909	112.374568	111.046914	0.44	50	1	50	0.8	50	0.32	50	7	16	0	4	0
1643134666	16670.175	180	3.51526421	0.11	0.00122222222	111.71074	0.27	0.003	2.21275346	112.374571	112.374562	111.046919	111.046909	112.374566	111.046914	0.78	50	0.4	50	0.34	50	0.5	50	4	12	0	8	0
1643134758	16762.194	181	3.51525781	0.09	0.001	111.71074	0.17	0.00188888889	2.21275091	112.37457	112.37456	111.046919	111.04691	112.374565	111.046915	0.84	50	0.58	50	0.3	50	0.38	50	7	14	0	6	0
1643134848	16852.256	182	3.51525377	-0.207959184	-0.00226042591	111.710741	0.00795918367	8.6512866e-05	2.21275079	112.374571	112.374561	111.04692	111.046911	112.374566	111.046916	0.54	50	0.74	50	0.58	50	0.795918367	49	2	5	8	7	0
1643134938	16942.294	183	3.51525359	0.293478261	0.00326086957	111.710739	0.293478261	0.00326086957	2.21274639	112.374568	112.374559	111.04692	111.046911	112.374563	111.046915	0.586956522	46	0	5	0	3	0	1	0	2	0	18	0
1643135028	17032.177	184	3.51524662	-0.34	-0.00377777778	111.710741	-0.16	-0.00177777778	2.21274879	112.37457	112.374561	111.046921	111.046912	112.374566	111.046916	0.34	50	0.84	50	0.64	50	0.82	50	5	14	0	6	0
1643135118	17122.186	185	3.51525042	0.14	0.00155555556	111.71074	0.18	0.002	2.21274609	112.374569	112.374559	111.046921	111.046912	112.374564	111.046917	0.78	50	0.46	50	0.46	50	0.5	50	4	11	0	9	0
1643135208	17212.173	186	3.51524615	-0.06	-0.000666666667	111.710741	-0.18	-0.002	2.21274879	112.37457	112.374561	111.046921	111.046911	112.374565	111.046916	0.32	50	0.56	50	0.82	50	0.7	50	4	13	1	5	1
1643135299	17303.076	187	3.51525042	-0.31	-0.00344444444	111.710742	-0.11	-0.00122222222	2.21275044	112.374572	112.374563	111.046922	111.046912	112.374567	111.046917	0.32	50	0.74	50	0.62	50	0.82	50	11	15	0	5	0
1643135389	17393.03	188	3.51525303	0.34	0.00373626374	111.710741	0.02	0.00021978022	2.21275014	112.37457	112.374561	111.04692	111.046911	112.374566	111.046915	0.72	50	0.36	50	0.76	50	0.44	50	5	11	0	9	0
1643135479	17483.028	189	3.51525255	0.09	0.001	111.71074	-0.17	-0.00188888889	2.21275269	112.374571	112.374561	111.046919	111.04691	112.374566	111.046914	0.62	50	0.7	50	0.8	50	0.54	50	6	12	0	8	0
1643135571	17574.924	190	3.51525659	-0.31	-0.00344444444	111.710742	-0.19	-0.00211111111	2.21275554	112.374573	112.374564	111.04692	111.04691	112.374568	111.046915	0.38	50	0.88	50	0.5	50	0.62	50	11	17	0	3	0
1643135661	17664.815	191	3.51526109	0.38	0.00417582418	111.71074	-0.08	-0.000879120879	2.21275674	112.374571	112.374562	111.046917	111.046908	112.374567	111.046913	0.74	50	0.44	50	0.94	50	0.48	50	6	10	3	7	0
1643135751	17754.833	192	3.51526299	-0.125510204	-0.00139455782	111.71074	0.0455102041	0.000505668934	2.21275606	112.374572	112.374562	111.046918	111.046909	112.374567	111.046914	0.44	50	0.52	50	0.448979592	49	0.62	50	3	16	1	3	0
1643135841	17844.816	193	3.51526191	-0.14	-0.00155555556	111.710741	-0.44	-0.00488888889	2.21276266	112.374575	112.374565	111.046917	111.046907	112.37457	111.046912	0.36	50	0.94	50	0.78	50	0.48	50	8	13	0	7	0
1643135931	17934.726	194	3.51527235	0.18	0.002	111.71074	-0.28	-0.00311111111	2.21276686	112.374575	112.374565	111.046915	111.046905	112.37457	111.04691	0.58	50	0.68	50	0.9	50	0.44	50	3	13	0	7	0
1643136022	18025.71	195	3.51527899	0.16	0.00177777778	111.710739	-0.08	-0.000888888889	2.21276806	112.374575	112.374565	111.046914	111.046904	112.37457	111.046909	0.62	50	0.54	50	0.78	50	0.54	50	9	16	0	4	0
1643136112	18115.647	196	3.51528089	-0.22	-0.00241758242	111.71074	0.48	0.00527472527	2.21276086	112.374573	112.374564	111.046917	111.046907	112.374569	111.046912	0.84	50	0.58	50	0.26	50	0.96	50	5	12	0	8	0
1643136202	18205.657	197	3.5152695	-0.680235507	-0.0075581723	111.710744	-0.0110688406	-0.000122987118	2.21276102	112.374577	112.374567	111.04692	111.046911	112.374572	111.046916	0.2	50	0.891304348	46	0.270833333	48	0.94	50	8	13	0	7	0
1643136292	18296.589	198	3.51526977	0.0153061224	0.000168199148	111.710744	0.395306122	0.00434402332	2.21275509	112.374575	112.374566	111.046922	111.046912	112.37457	111.046917	0.88	50	0.469387755	49	0.46	50	0.84	50	3	9	0	11	0
1643136383	18387.458	199	3.51526039	0.0540816327	0.000600907029	111.710743	0.265918367	0.00295464853	2.2127511	112.374574	112.374564	111.046923	111.046913	112.374569	111.046918	0.86	50	0.54	50	0.408163265	49	0.62	50	10	13	0	7	0
1643141466	23469.99	200	3.51525408	0.226521739	4.4547048e-05	111.710742	0.686521739	0.000135009192	2.21274081	112.374569	112.37456	111.046925	111.046915	112.374565	111.04692	0.913043478	46	0	4	0.46	50	0.92	50	0	3	0	17	0
1643141555	23558.797	201	3.51523779	-0.748367347	-0.00840862188	111.710746	0.0683673469	0.000768172438	2.21273978	112.374573	112.374563	111.046929	111.046919	112.374568	111.046924	0.22	50	0.9	50	0.163265306	49	0.98	50	7	16	0	4	0
1643141644	23647.643	202	3.51523617	-0.04	-0.000454545455	111.710746	0.36	0.00409090909	2.21273438	112.374571	112.374562	111.046931	111.046921	112.374567	111.046926	0.84	50	0.52	50	0.44	50	0.84	50	8	16	1	3	0
1643141734	23738.034	203	3.51522763	0.256734694	0.00288465948	111.710745	-0.196734694	-0.00221050218	2.21273733	112.374571	112.374561	111.046929	111.046919	112.374566	111.046924	0.82	50	0.76	50	0.78	50	0.326530612	49	2	6	8	6	0
1643141823	23826.966	204	3.5152323	-0.358571429	-0.00394034537	111.710747	0.121428571	0.00133437991	2.21273551	112.374572	112.374563	111.046931	111.046921	112.374567	111.046926	0.62	50	0.857142857	49	0.42	50	0.9	50	7	14	0	6	0
1643141911	23915.487	205	3.51522942	-0.00489795918	-5.56586271e-05	111.710747	-0.475102041	-0.00539888683	2.21274264	112.374574	112.374565	111.046929	111.046919	112.37457	111.046924	0.34	50	0.82	50	0.96	50	0.489795918	49	6	10	0	9	1
1643142000	24004.006	206	3.51524069	0.24	0.00269662921	111.710746	0.58	0.00651685393	2.21273394	112.374571	112.374561	111.04693	111.046921	112.374566	111.046925	0.96	50	0.14	50	0.54	50	0.88	50	8	13	0	7	0
1643142088	24092.537	207	3.51522693	-0.16	-0.00179775281	111.710746	-0.2	-0.00224719101	2.21273694	112.374572	112.374563	111.04693	111.046921	112.374568	111.046925	0.4	50	0.76	50	0.66	50	0.62	50	9	15	0	5	0
1643142177	24180.967	208	3.51523168	0.300816327	0.00341836735	111.710745	-0.0689795918	-0.000783858998	2.21273797	112.374571	112.374562	111.046928	111.046919	112.374566	111.046924	0.591836735	49	0.36	50	0.88	50	0.510204082	49	5	14	0	6	0
1643142265	24269.612	209	3.51523331	-0.377142857	-0.00428571429	111.710747	-0.157142857	-0.00178571429	2.21274033	112.374574	112.374564	111.046929	111.04692	112.374569	111.046925	0.285714286	49	0.82	50	0.62	50	0.84	50	6	13	0	7	0
1643142354	24358.16	210	3.51523704	0.01	0.000112359551	111.710747	0.63	0.00707865169	2.21273088	112.374571	112.374561	111.046932	111.046923	112.374566	111.046928	0.96	50	0.32	50	0.22	50	0.84	50	12	14	0	6	0
1643142442	24446.537	211	3.5152221	0.01	0.000112359551	111.710747	0.05	0.000561797753	2.21273013	112.374571	112.374561	111.046932	111.046923	112.374566	111.046928	0.72	50	0.66	50	0.4	50	0.44	50	7	18	0	2	0
1643142531	24535.055	212	3.51522091	0.22	0.0025	111.710746	0.24	0.00272727273	2.21272653	112.374568	112.374559	111.046932	111.046923	112.374564	111.046928	0.88	50	0.42	50	0.58	50	0.6	50	9	16	1	3	0
1643142619	24623.543	213	3.51521522	-0.028974359	-0.000325554595	111.710746	-0.388974359	-0.00437049842	2.21273236	112.37457	112.374561	111.046931	111.046921	112.374565	111.046926	0.3	50	0.717948718	39	0.8	50	0.44	50	12	15	0	5	0
1643142708	24712.061	214	3.51522444	0.416122449	0.00472866419	111.710744	-0.056122449	-0.000637755102	2.21273321	112.374568	112.374559	111.046928	111.046919	112.374564	111.046924	0.78	50	0.42	50	0.86	50	0.387755102	49	2	11	0	9	0
1643142796	24800.523	215	3.51522577	-0.166938776	-0.00187571658	111.710745	0.426938776	0.00479706489	2.2127268	112.374567	112.374558	111.046931	111.046922	112.374563	111.046926	0.84	50	0.58	50	0.306122449	49	0.9	50	7	15	0	5	0
1643142885	24889.005	216	3.51521565	-0.12	-0.00136363636	111.710745	-0.04	-0.000454545455	2.2127274	112.374568	112.374559	111.046932	111.046922	112.374563	111.046927	0.5	50	0.66	50	0.72	50	0.8	50	5	14	1	5	0
1643142973	24977.429	217	3.5152166	-0.14	-0.00157303371	111.710746	0.12	0.00134831461	2.2127256	112.374568	112.374559	111.046933	111.046923	112.374563	111.046928	0.72	50	0.74	50	0.62	50	0.88	50	7	14	1	5	0
1643143062	25065.919	218	3.51521375	0.317755102	0.00361085343	111.710744	0.242244898	0.00275278293	2.21272197	112.374566	112.374556	111.046932	111.046923	112.374561	111.046928	0.9	50	0.34	50	0.775510204	49	0.7	50	9	14	0	6	0
1643143150	25154.414	219	3.515208	-0.305714286	-0.00347402597	111.710746	-0.174285714	-0.00198051948	2.21272458	112.374568	112.374558	111.046933	111.046924	112.374563	111.046928	0.34	50	0.82	50	0.428571429	49	0.56	50	7	14	1	5	0
1643143239	25243.029	220	3.51521214	0.252244898	0.00283421234	111.710744	0.287755102	0.00323320339	2.21272027	112.374565	112.374556	111.046933	111.046924	112.374561	111.046928	0.94	50	0.4	50	0.74	50	0.775510204	49	9	17	0	3	0
1643143330	25333.762	221	3.51520531	0.19	0.00213483146	111.710744	-0.19	-0.00213483146	2.21272312	112.374565	112.374556	111.046931	111.046922	112.37456	111.046927	0.66	50	0.66	50	0.68	50	0.3	50	10	14	0	6	0
1643143418	25422.436	222	3.51520982	-0.186938776	-0.00207709751	111.710744	0.426938776	0.00474376417	2.21271671	112.374564	112.374555	111.046934	111.046925	112.374559	111.046929	0.68	50	0.44	50	0.306122449	49	0.92	50	3	12	1	7	0
1643143507	25511.103	223	3.51519969	-0.2	-0.00224719101	111.710745	0.06	0.000674157303	2.21271581	112.374565	112.374555	111.046935	111.046926	112.37456	111.046931	0.64	50	0.78	50	0.58	50	0.84	50	7	15	0	5	0
1643143596	25600.624	224	3.51519827	0.18	0.00202247191	111.710745	0.22	0.00247191011	2.21271251	112.374563	112.374554	111.046936	111.046926	112.374558	111.046931	0.88	50	0.48	50	0.6	50	0.64	50	10	17	0	3	0
1643143686	25690.179	225	3.51519305	0.03	0.000337078652	111.710744	-0.73	-0.00820224719	2.21272346	112.374566	112.374557	111.046932	111.046923	112.374561	111.046927	0.26	50	0.96	50	0.94	50	0.18	50	8	15	0	5	0
1643143775	25779.269	226	3.51521036	-0.217959184	-0.00242176871	111.710746	0.557959184	0.00619954649	2.21271509	112.374565	112.374555	111.046936	111.046926	112.37456	111.046931	0.8	50	0.46	50	0.204081633	49	0.98	50	7	13	0	7	0
1643143864	25867.855	227	3.51519713	-0.2	-0.00224719101	111.710747	-0.42	-0.00471910112	2.21272139	112.374568	112.374558	111.046935	111.046925	112.374563	111.04693	0.34	50	0.96	50	0.94	50	0.72	50	7	9	0	11	0
1643143952	25956.48	228	3.51520709	0.13	0.00147727273	111.710746	0.47	0.00534090909	2.21271434	112.374565	112.374555	111.046936	111.046927	112.37456	111.046932	0.98	50	0.38	50	0.56	50	0.9	50	7	14	0	6	0
1643144041	26045.077	229	3.51519594	0.01	0.000112359551	111.710746	0.19	0.00213483146	2.21271149	112.374564	112.374555	111.046937	111.046928	112.374559	111.046932	0.7	50	0.5	50	0.46	50	0.64	50	10	15	0	5	0
1643144129	26133.543	230	3.51519144	0.77	0.00865168539	111.710742	-0.01	-0.000112359551	2.21271164	112.37456	112.374551	111.046933	111.046924	112.374555	111.046928	0.94	50	0.18	50	0.96	50	0.18	50	4	11	0	9	0
1643144218	26222.069	231	3.51519167	-0.40755102	-0.0046312616	111.710744	-0.10755102	-0.00122217069	2.21271326	112.374563	112.374553	111.046935	111.046925	112.374558	111.04693	0.244897959	49	0.76	50	0.22	50	0.52	50	5	14	0	6	0
1643144306	26310.56	232	3.51519422	-0.14	-0.00157303371	111.710745	0.36	0.00404494382	2.21270786	112.374562	112.374552	111.046937	111.046928	112.374557	111.046932	0.68	50	0.46	50	0.5	50	1	50	2	9	0	11	0
1643144395	26399.096	233	3.51518568	-0.02	-0.000227272727	111.710745	0.26	0.00295454545	2.21270396	112.374561	112.374551	111.046938	111.046929	112.374556	111.046934	0.74	50	0.5	50	0.32	50	0.6	50	8	10	0	10	0
1643144484	26487.673	234	3.51517952	0.01	0.000112359551	111.710745	0.41	0.00460674157	2.21269781	112.374559	112.374549	111.04694	111.046931	112.374554	111.046935	0.84	50	0.42	50	0.34	50	0.74	50	8	15	1	4	0
1643144572	26576.237	235	3.51516979	-0.0209013605	-0.000237515461	111.710745	-0.652568027	-0.00741554576	2.21270759	112.374562	112.374552	111.046937	111.046928	112.374557	111.046933	0.326530612	49	1	50	0.84	50	0.208333333	48	10	13	0	7	0
1643144661	26664.755	236	3.51518527	0.0875	0.000983146067	111.710744	0.2525	0.00283707865	2.21270381	112.37456	112.374551	111.046938	111.046929	112.374556	111.046933	0.66	50	0.32	50	0.46	50	0.625	48	6	11	1	8	0
1643144749	26753.34	237	3.51517928	-0.44	-0.005	111.710747	-0.22	-0.0025	2.21270711	112.374564	112.374554	111.046939	111.04693	112.374559	111.046934	0.28	50	0.94	50	0.46	50	0.68	50	8	13	0	7	0
1643144838	26841.991	238	3.5151845	0.06	0.000674157303	111.710746	0.62	0.00696629213	2.21269781	112.37456	112.374551	111.046942	111.046932	112.374556	111.046937	0.98	50	0.3	50	0.36	50	0.92	50	7	17	0	3	0
1643144926	26930.628	239	3.51516979	-0.159795918	-0.00181586271	111.710747	0.414081633	0.0047054731	2.21269159	112.374559	112.37455	111.046944	111.046935	112.374555	111.04694	0.714285714	49	0.46	50	0.306122449	49	0.88	50	11	16	0	4	0
1643145015	27019.074	240	3.51515997	0.274081633	0.00307956891	111.710746	-0.385918367	-0.00433616143	2.21269738	112.37456	112.37455	111.046941	111.046932	112.374555	111.046937	0.48	50	0.591836735	49	0.94	50	0.28	50	0	2	0	18	0
1643145103	27107.584	241	3.51516912	0.03	0.000337078652	111.710746	-0.63	-0.00707865169	2.21270683	112.374562	112.374553	111.046938	111.046929	112.374558	111.046934	0.24	50	0.84	50	0.98	50	0.32	50	7	11	0	8	1
1643145192	27196.142	242	3.51518407	0.01	0.000113636364	111.710746	0.81	0.00920454545	2.21269468	112.374559	112.374549	111.046942	111.046932	112.374554	111.046937	0.98	50	0.16	50	0.2	50	1	50	6	13	3	4	0
1643145280	27284.614	243	3.51516486	-0.1	-0.00112359551	111.710746	-0.04	-0.000449438202	2.21269528	112.374559	112.37455	111.046942	111.046933	112.374555	111.046937	0.64	50	0.78	50	0.64	50	0.7	50	4	10	3	7	0
1643145369	27373.211	244	3.5151658	0.347755102	0.00395176252	111.710744	0.052244898	0.000593692022	2.2126945	112.374557	112.374548	111.046941	111.046931	112.374553	111.046936	0.8	50	0.4	50	0.775510204	49	0.48	50	6	14	1	5	0
1643145458	27461.781	245	3.51516456	-0.35212766	-0.00395649056	111.710746	-0.26787234	-0.00300980158	2.21269852	112.37456	112.374551	111.046941	111.046932	112.374556	111.046937	0.24	50	0.86	50	0.595744681	47	0.68	50	7	13	0	7	0
1643145546	27550.368	246	3.51517092	-0.1	-0.00113636364	111.710747	-0.24	-0.00272727273	2.21270212	112.374562	112.374552	111.046941	111.046931	112.374557	111.046936	0.5	50	0.84	50	0.76	50	0.62	50	3	10	1	9	0
1643145636	27639.849	247	3.51517661	-0.07	-0.000786516854	111.710747	0.45	0.00505617978	2.21269537	112.37456	112.374551	111.046943	111.046934	112.374556	111.046938	0.84	50	0.46	50	0.22	50	0.74	50	7	12	1	7	0
1643145724	27728.368	248	3.51516594	0.29	0.00325842697	111.710745	-0.25	-0.00280898876	2.21269912	112.37456	112.37455	111.04694	111.046931	112.374555	111.046936	0.54	50	0.5	50	0.84	50	0.3	50	8	14	0	6	0
1643145813	27816.889	249	3.51517187	0.0547619048	0.000615302301	111.710745	-0.245238095	-0.00275548422	2.2127028	112.374561	112.374551	111.046939	111.04693	112.374556	111.046934	0.5	50	0.69047619	42	0.68	50	0.38	50	2	12	0	8	0
1643145901	27905.426	250	3.51517769	-0.04	-0.000454545455	111.710745	0.38	0.00431818182	2.2126971	112.374559	112.37455	111.046941	111.046932	112.374555	111.046936	0.64	50	0.3	50	0.38	50	0.8	50	3	10	1	9	0
1643145990	27993.854	251	3.51516867	-0.26	-0.00292134831	111.710747	-0.16	-0.00179775281	2.2126995	112.374561	112.374552	111.046942	111.046932	112.374557	111.046937	0.42	50	0.84	50	0.64	50	0.74	50	5	14	0	6	0
1643146078	28082.43	252	3.51517247	0.135102041	0.00153525046	111.710746	-0.0848979592	-0.000964749536	2.21270077	112.374561	112.374552	111.046941	111.046931	112.374556	111.046936	0.510204082	49	0.46	50	0.84	50	0.62	50	1	8	9	3	0
1643146167	28171.011	253	3.51517448	-0.0720408163	-0.000809447374	111.710746	0.221836735	0.00249254758	2.21269744	112.37456	112.374551	111.046942	111.046932	112.374556	111.046937	0.66	50	0.510204082	49	0.306122449	49	0.6	30	9	13	0	7	0
1643146255	28259.495	254	3.51516922	0.0114285714	0.000128410915	111.710746	0.208571429	0.0023434992	2.21269431	112.374559	112.37455	111.046943	111.046933	112.374555	111.046938	0.64	50	0.42	50	0.66	50	0.857142857	49	5	14	0	6	0
1643146344	28348.16	255	3.51516427	0.0506122449	0.000575139147	111.710746	-0.223673469	-0.00254174397	2.21269767	112.37456	112.374551	111.046942	111.046932	112.374555	111.046937	0.48	50	0.653061224	49	0.714285714	49	0.44	50	10	16	0	4	0
1643146433	28436.698	256	3.51516958	-0.33	-0.00370786517	111.710748	0.33	0.00370786517	2.21269272	112.37456	112.374551	111.046945	111.046935	112.374556	111.04694	0.56	50	0.56	50	0.3	50	0.96	50	11	19	0	1	0
1643146521	28525.206	257	3.51516175	0.268367347	0.00304962894	111.710746	-0.248367347	-0.00282235622	2.21269644	112.37456	112.374551	111.046942	111.046933	112.374555	111.046937	0.58	50	0.56	50	0.836734694	49	0.32	50	8	16	0	4	0
1643146610	28613.678	258	3.51516764	-0.3	-0.00337078652	111.710748	0.1	0.00112359551	2.21269494	112.374561	112.374552	111.046944	111.046935	112.374556	111.046939	0.46	50	0.66	50	0.42	50	0.82	50	6	14	1	5	0
1643146700	28704.263	259	3.51516527	0.19	0.00215909091	111.710747	-0.35	-0.00397727273	2.21270019	112.374562	112.374552	111.046942	111.046932	112.374557	111.046937	0.48	50	0.64	50	0.82	50	0.28	50	7	18	0	2	0
1643146789	28792.716	260	3.51517357	0.0642857143	0.000706436421	111.710747	-0.244285714	-0.0026844584	2.21270386	112.374563	112.374553	111.04694	111.046931	112.374558	111.046935	0.56	50	0.74	50	0.88	50	0.571428571	49	6	11	0	9	0
1643146877	28881.258	261	3.51517937	0.125714286	0.00142857143	111.710746	0.0142857143	0.000162337662	2.21270364	112.374562	112.374552	111.04694	111.04693	112.374557	111.046935	0.68	50	0.54	50	0.571428571	49	0.46	50	9	13	1	6	0
1643146966	28969.783	262	3.51517903	0.448163265	0.00503554231	111.710744	0.0718367347	0.000807154322	2.21270257	112.374559	112.37455	111.046938	111.046928	112.374555	111.046933	0.88	50	0.36	50	0.816326531	49	0.44	50	5	14	1	5	0
1643147054	29058.251	263	3.51517732	-0.48	-0.00545454545	111.710746	-0.34	-0.00386363636	2.21270767	112.374563	112.374554	111.046939	111.046929	112.374558	111.046934	0.14	50	0.96	50	0.46	50	0.6	50	12	16	0	4	0
1643147143	29146.741	264	3.51518539	-0.15	-0.00168539326	111.710747	0.29	0.00325842697	2.21270332	112.374563	112.374553	111.046941	111.046931	112.374558	111.046936	0.64	50	0.5	50	0.52	50	0.96	50	8	17	0	3	0
1643147231	29235.324	265	3.51517851	0.25	0.00284090909	111.710746	-0.23	-0.00261363636	2.21270677	112.374562	112.374553	111.046938	111.046929	112.374558	111.046934	0.64	50	0.62	50	0.9	50	0.42	50	9	16	1	3	0
1643147322	29325.908	266	3.51518396	0.05	0.000561797753	111.710745	0.07	0.000786516854	2.21270572	112.374562	112.374552	111.046938	111.046929	112.374557	111.046934	0.66	50	0.54	50	0.58	50	0.6	50	8	16	0	4	0
1643147410	29414.448	267	3.5151823	-0.306938776	-0.00341043084	111.710747	0.0669387755	0.000743764172	2.21270471	112.374563	112.374554	111.04694	111.046931	112.374558	111.046936	0.58	50	0.82	50	0.306122449	49	0.68	50	8	15	0	5	0
1643147499	29503.071	268	3.51518072	5.55111512e-17	6.237208e-19	111.710747	0.38	0.00426966292	2.21269901	112.374561	112.374552	111.046942	111.046932	112.374557	111.046937	0.66	50	0.28	50	0.44	50	0.82	50	8	10	1	9	0
1643147588	29591.714	269	3.5151717	-0.03	-0.000337078652	111.710747	-0.53	-0.00595505618	2.21270696	112.374564	112.374554	111.04694	111.04693	112.374559	111.046935	0.36	50	0.92	50	0.88	50	0.38	50	4	15	0	5	0
1643147676	29680.261	270	3.51518427	-0.02	-0.000227272727	111.710747	0.52	0.00590909091	2.21269916	112.374562	112.374552	111.046942	111.046933	112.374557	111.046937	0.92	50	0.42	50	0.44	50	0.98	50	7	15	0	5	0
1643147765	29768.806	271	3.51517194	-0.286122449	-0.00321485898	111.710749	-0.153877551	-0.00172896125	2.21270147	112.374564	112.374554	111.046943	111.046933	112.374559	111.046938	0.56	50	1	50	0.48	50	0.612244898	49	6	12	0	8	0
1643147853	29857.34	272	3.51517559	0.15	0.00170454545	111.710748	0.21	0.00238636364	2.21269832	112.374562	112.374553	111.046943	111.046934	112.374557	111.046938	0.8	50	0.44	50	0.64	50	0.7	50	7	13	0	7	0
1643147942	29945.81	273	3.51517061	0.01	0.000112359551	111.710748	-0.21	-0.00235955056	2.21270147	112.374563	112.374554	111.046942	111.046933	112.374558	111.046937	0.54	50	0.74	50	0.48	50	0.26	50	10	16	0	4	0
1643148030	30034.396	274	3.51517559	0.03	0.000340909091	111.710748	0.55	0.00625	2.21269322	112.37456	112.374551	111.046944	111.046935	112.374556	111.04694	0.84	50	0.26	50	0.42	50	0.94	50	8	17	1	2	0
1643148119	30123.001	275	3.51516254	-0.143333333	-0.00161048689	111.710748	-0.463333333	-0.00520599251	2.21270017	112.374563	112.374554	111.046943	111.046934	112.374558	111.046938	0.333333333	48	0.94	50	0.74	50	0.42	50	6	9	1	10	0
1643148207	30211.595	276	3.51517353	0.356122449	0.00400137583	111.710747	-0.176122449	-0.00197890392	2.21270281	112.374562	112.374553	111.046941	111.046931	112.374557	111.046936	0.66	50	0.48	50	0.92	50	0.387755102	49	3	10	0	10	0
1643148296	30300.193	277	3.51517771	0.106734694	0.00121289425	111.710746	-0.0667346939	-0.000758348794	2.21270381	112.374562	112.374552	111.04694	111.04693	112.374557	111.046935	0.74	50	0.7	50	0.673469388	49	0.5	50	8	16	0	4	0
1643148385	30388.843	278	3.51517929	-0.09	-0.00101123596	111.710747	0.39	0.00438202247	2.21269796	112.374561	112.374551	111.046942	111.046932	112.374556	111.046937	0.8	50	0.5	50	0.48	50	0.96	50	3	10	0	10	0
1643148473	30477.456	279	3.51517004	-0.3	-0.00340909091	111.710748	0.2	0.00227272727	2.21269496	112.374561	112.374552	111.046944	111.046935	112.374557	111.04694	0.6	50	0.7	50	0.38	50	0.88	50	8	13	0	7	0
1643148562	30566.078	280	3.5151653	0.05	0.000561797753	111.710748	0.55	0.00617977528	2.21268671	112.374559	112.374549	111.046946	111.046937	112.374554	111.046942	0.88	50	0.28	50	0.3	50	0.8	50	7	15	0	5	0
1643148651	30655.611	281	3.51515225	2.77555756e-17	3.118604e-19	111.710748	-0.22	-0.00247191011	2.21269001	112.37456	112.37455	111.046946	111.046936	112.374555	111.046941	0.5	50	0.72	50	0.52	50	0.3	50	3	11	0	9	0
1643150683	32687.364	282	3.51515747	-0.0269387755	-1.32572714e-05	111.710748	0.626938776	0.000308532862	2.21268061	112.374557	112.374547	111.046948	111.046939	112.374552	111.046944	1	50	0.4	50	0.306122449	49	0.96	50	6	13	1	6	0
1643150772	32776.186	283	3.5151426	-0.32	-0.00359550562	111.710749	-0.26	-0.00292134831	2.21268451	112.37456	112.37455	111.046949	111.046939	112.374555	111.046944	0.22	50	0.8	50	0.52	50	0.58	50	10	16	0	4	0
1643150861	32865.119	284	3.51514877	0.16	0.00179775281	111.710749	-0.02	-0.000224719101	2.21268481	112.374559	112.374549	111.046948	111.046939	112.374554	111.046943	0.62	50	0.48	50	0.8	50	0.62	50	6	11	0	9	0
1643150952	32956.544	285	3.51514924	-0.145714286	-0.00163723917	111.710749	0.0257142857	0.000288924559	2.21268442	112.37456	112.37455	111.046949	111.046939	112.374555	111.046944	0.72	50	0.84	50	0.428571429	49	0.6	50	10	13	0	7	0
1643151042	33045.637	286	3.51514863	0.06	0.000659340659	111.710749	-0.38	-0.00417582418	2.21269012	112.374561	112.374551	111.046947	111.046937	112.374556	111.046942	0.38	50	0.7	50	0.96	50	0.52	50	1	8	1	11	0
1643151130	33134.349	287	3.51515764	-0.304583333	-0.00342228464	111.710751	0.404583333	0.00454588015	2.21268406	112.374561	112.374551	111.04695	111.046941	112.374556	111.046945	0.8	50	0.7	50	0.270833333	48	0.98	50	9	17	0	3	0
1643151219	33222.947	288	3.51514805	0.637346939	0.00716120156	111.710747	-0.0181632653	-0.000204081633	2.21268433	112.374558	112.374548	111.046947	111.046937	112.374553	111.046942	0.959183673	49	0.34	50	0.88	50	0.224489796	49	6	12	0	8	0
1643151307	33311.601	289	3.51514848	-0.28	-0.00318181818	111.710749	-0.22	-0.0025	2.21268763	112.37456	112.37455	111.046947	111.046938	112.374555	111.046943	0.36	50	0.86	50	0.48	50	0.54	50	8	17	1	2	0
1643151396	33400.236	290	3.5151537	-0.16	-0.00179775281	111.71075	0.52	0.00584269663	2.21267983	112.374558	112.374549	111.04695	111.046941	112.374554	111.046946	0.72	50	0.36	50	0.28	50	0.96	50	9	12	2	6	0
1643151485	33488.87	291	3.51514136	-0.22	-0.00247191011	111.710751	-0.02	-0.000224719101	2.21268013	112.37456	112.37455	111.046951	111.046942	112.374555	111.046947	0.52	50	0.76	50	0.3	50	0.5	50	11	18	0	2	0
1643151573	33577.573	292	3.51514184	0.405	0.00460227273	111.710749	-0.305	-0.00346590909	2.2126847	112.374559	112.374549	111.046948	111.046939	112.374554	111.046943	0.62	50	0.52	50	0.96	50	0.25	48	5	13	0	7	0
1643151662	33666.298	293	3.51514907	-0.154897959	-0.00174042651	111.71075	-0.325102041	-0.00365283192	2.21268958	112.374561	112.374552	111.046947	111.046938	112.374556	111.046943	0.46	50	0.94	50	0.66	50	0.489795918	49	8	15	0	5	0
1643151751	33754.726	294	3.51515678	-0.275714286	-0.00309791332	111.710751	0.0557142857	0.00062600321	2.21268874	112.374562	112.374553	111.046949	111.04694	112.374558	111.046944	0.42	50	0.64	50	0.428571429	49	0.76	50	5	14	0	5	1
1643151839	33843.277	295	3.51515546	0.306530612	0.00348330241	111.710749	0.113469388	0.00128942486	2.21268704	112.37456	112.374551	111.046948	111.046938	112.374555	111.046943	0.9	50	0.48	50	0.653061224	49	0.46	50	7	10	0	10	0
1643151928	33931.756	296	3.51515277	-0.07	-0.000786516854	111.71075	0.19	0.00213483146	2.21268419	112.37456	112.37455	111.046949	111.04694	112.374555	111.046944	0.54	50	0.42	50	0.68	50	0.94	50	4	12	0	8	0
1643152016	34020.257	297	3.51514826	0.22	0.0025	111.710749	-0.34	-0.00386363636	2.21268929	112.37456	112.374551	111.046947	111.046937	112.374555	111.046942	0.64	50	0.76	50	0.9	50	0.34	50	10	14	1	5	0
1643152105	34108.898	298	3.51515633	-0.19	-0.00213483146	111.71075	0.35	0.00393258427	2.21268404	112.37456	112.37455	111.046949	111.04694	112.374555	111.046944	0.54	50	0.38	50	0.38	50	0.92	50	6	16	1	3	0
1643152194	34197.679	299	3.51514803	-0.0944897959	-0.00107374768	111.71075	-0.265510204	-0.00301716141	2.21268802	112.374561	112.374552	111.046948	111.046939	112.374556	111.046944	0.44	50	0.8	50	0.62	50	0.448979592	49	8	15	0	5	0
1643152282	34286.428	300	3.51515432	-0.05	-0.000561797753	111.71075	0.41	0.00460674157	2.21268187	112.37456	112.37455	111.04695	111.046941	112.374555	111.046946	0.82	50	0.46	50	0.4	50	0.86	50	8	14	0	6	0
1643152371	34375.102	301	3.5151446	-0.01	-0.000112359551	111.71075	0.29	0.00325842697	2.21267752	112.374558	112.374549	111.046952	111.046942	112.374554	111.046947	0.84	50	0.56	50	0.52	50	0.82	50	8	16	0	4	0
1643152460	34463.717	302	3.51513772	-0.26	-0.00292134831	111.710752	0.36	0.00404494382	2.21267212	112.374558	112.374549	111.046955	111.046945	112.374553	111.04695	0.6	50	0.5	50	0.32	50	0.94	50	5	13	0	7	0
1643152549	34553.3	303	3.51512918	0.12	0.00136363636	111.710751	-0.16	-0.00181818182	2.21267452	112.374558	112.374549	111.046953	111.046944	112.374553	111.046949	0.78	50	0.82	50	0.8	50	0.52	50	6	11	1	8	0
1643152638	34641.99	304	3.51513297	0.155306122	0.00172562358	111.71075	0.304693878	0.00338548753	2.21266995	112.374556	112.374546	111.046954	111.046945	112.374551	111.046949	0.68	50	0.22	50	0.530612245	49	0.68	50	8	16	0	4	0
1643152727	34730.686	305	3.51512575	-0.04	-0.000454545455	111.71075	-0.72	-0.00818181818	2.21268075	112.374559	112.37455	111.046951	111.046941	112.374555	111.046946	0.22	50	0.98	50	0.84	50	0.16	50	7	13	4	3	0
1643152815	34819.33	306	3.51514283	0.00693877551	7.79637698e-05	111.71075	0.153061224	0.00171978904	2.21267846	112.374559	112.374549	111.046952	111.046942	112.374554	111.046947	0.62	50	0.46	50	0.693877551	49	0.84	50	6	13	0	7	0
1643152904	34907.946	307	3.5151392	-0.23	-0.00258426966	111.710752	0.23	0.00258426966	2.21267501	112.374559	112.374549	111.046954	111.046944	112.374554	111.046949	0.62	50	0.62	50	0.38	50	0.84	50	7	15	0	5	0
1643152992	34996.598	308	3.51513374	0.1	0.00113636364	111.710751	0.12	0.00136363636	2.21267321	112.374558	112.374548	111.046954	111.046944	112.374553	111.046949	0.84	50	0.62	50	0.74	50	0.76	50	6	15	0	5	0
1643153081	35085.276	309	3.51513089	-0.14	-0.00157303371	111.710752	0.02	0.000224719101	2.21267291	112.374558	112.374549	111.046955	111.046945	112.374554	111.04695	0.66	50	0.78	50	0.6	50	0.76	50	7	12	0	8	0
1643153170	35173.918	310	3.51513042	0.02	0.000224719101	111.710752	0.68	0.00764044944	2.21266271	112.374555	112.374546	111.046958	111.046948	112.37455	111.046953	0.94	50	0.24	50	0.28	50	0.94	50	7	13	0	7	0
1643153258	35262.508	311	3.51511429	-0.1	-0.00113636364	111.710752	-0.64	-0.00727272727	2.21267231	112.374559	112.374549	111.046955	111.046946	112.374554	111.04695	0.12	50	0.86	50	0.88	50	0.34	50	8	16	0	4	0
1643153348	35352.099	312	3.51512947	0.31	0.00348314607	111.710751	-0.41	-0.00460674157	2.21267846	112.374559	112.374549	111.046952	111.046942	112.374554	111.046947	0.72	50	0.82	50	1	50	0.28	50	5	14	0	6	0
