# Supplementary material for: Improved bounds on Lorentz violation from composite pulse Ramsey spectroscopy in a trapped ion
Source: Nat Commun. 2022 Nov 27;13:7314. doi: 10.1038/s41467-022-34818-0 (PMC9701673; doi:10.1038/s41467-022-34818-0)
Supplement: Supplementary file 2 — Source Data [file 41467_2022_34818_MOESM2_ESM.zip › Source_data_files/raw_data/20220126/LLI_with_servo_467_00.txt]

#
#1650 rf switch (1650 rf switch (digital out of Paul's box)): 1 
#370 H1 shutter (NI digital out at /Dev1/port0/line2): 1 
#370 H2 shutter (370 H2 shutter (digital out of Paul's box)): 1 
#370 V shutter (NI digital out at /Dev1/port0/line0): 1 
#370 cooling AOM rf attenuator control voltage (NI analog out at /Dev2/ao6): 5.06339041 V
#370 cooling rf switch (370 cooling rf switch (digital out of Paul's box)): 1 
#370 cooling shutter (370 cooling shutter (digital out of Paul's box)): 1 
#370 detuning AOM rf attenuator control voltage (NI analog out at /Dev2/ao10): 10 V
#370 detuning rf switch (370 detuning rf switch (digital out of Paul's box)): 1 
#370 pumping AOM rf attenuator control voltage (NI analog out at /Dev2/ao9): 10 V
#370 pumping rf switch (370 pumping rf switch (digital out of Paul's box)): 1 
#399 shutter (399 shutter (digital out of Paul's box)): 0 
#411 relock shutter (411 relock shutter (digital out of Paul's box)): 1 
#411 rf switch (411 rf switch (digital out of Paul's box)): 0 
#411 slave rf switch (411 slave rf switch (digital out of Paul's box)): 1 
#411 stab hold (411 stab hold (digital out of Paul's box)): 1 
#411IntstabSetpoint (Scaled version of 411 intensity stab set point voltage (factor: 1.000000, offset:0.000000)): 10 V
#467 detuning AOM rf attenuator control voltage (NI analog out at /Dev2/ao8): 10 V
#467 rf switch (467 rf switch (digital out of Paul's box)): 0 
#638 rf switch (638 rf switch (digital out of Paul's box)): 1 
#638 shutter (638 shutter (digital out of Paul's box)): 1 
#935 shutter (NI digital out at /Dev1/port0/line3): 1 
#Axial objective position (Scaled version of Axial obective actuator (factor: 0.000024, offset:0.000000)): 11.9724948 mm
#B field H1 (Scaled version of h1BCurrent (factor: 0.400000, offset:0.000000)): 0.12992 G
#B field H2 (Scaled version of h2BCurrent (factor: 1.470000, offset:0.000000)): 0.735 G
#B field V (Scaled version of vBCurrent (factor: 1.248000, offset:0.000000)): 0.3012672 G
#DDS0 frequency (Frequency of DDS channel #0 of Paul's box): 85 MHz
#DDS0 power (Power of DDS channel #1 of Paul's box): -6 dBm
#DDS1 frequency (Frequency of DDS channel #1 of Paul's box): 85 MHz
#DDS1 power (Power of DDS channel #1 of Paul's box): -15 dBm
#DDS10 frequency (Frequency of DDS channel #10 of Paul's box): 0 MHz
#DDS10 power (Power of DDS channel #10 of Paul's box): 0 dBm
#DDS11 frequency (Frequency of DDS channel #11 of Paul's box): 0 MHz
#DDS11 power (Power of DDS channel #11 of Paul's box): 0 dBm
#DDS2 frequency (Frequency of DDS channel #2 of Paul's box): 200 MHz
#DDS2 power (Power of DDS channel #2 of Paul's box): -50 dBm
#DDS3 frequency (Frequency of DDS channel #3 of Paul's box): 60 MHz
#DDS3 power (Power of DDS channel #3 of Paul's box): -50 dBm
#DDS4 frequency (Frequency of DDS channel #4 of Paul's box): 113 MHz
#DDS4 power (Power of DDS channel #4 of Paul's box): 10 dBm
#DDS5 frequency (Frequency of DDS channel #5 of Paul's box): 111 MHz
#DDS5 power (Power of DDS channel #5 of Paul's box): -50 dBm
#DDS6 power (Power of DDS channel #6 of Paul's box): 0 dBm
#DDS7 frequency (Frequency of DDS channel #7 of Paul's box): 0 MHz
#DDS7 power (Power of DDS channel #7 of Paul's box): 0 dBm
#DDS8 frequency (Frequency of DDS channel #8 of Paul's box): 0 MHz
#DDS8 power (Power of DDS channel #8 of Paul's box): 0 dBm
#DDS9 frequency (Frequency of DDS channel #9 of Paul's box): 0 MHz
#DDS9 power (Power of DDS channel #9 of Paul's box): 0 dBm
#DP370 power (DP370 setpoint): 0 mW
#Doppler_time (): 5000 us
#H1 power (H1 setpoint): 0 mW
#H1Flipmount (Thorlabs Flipmount): 1 
#H1seq power (H1seq setpoint): 0 mW
#H2 power (H2 setpoint): 0 mW
#In Oven Current (Scaled version of In oven control voltage (factor: 2.000000, offset:0.000000)): 0 A
#Objective focus position (Scaled version of Focus obective actuator (factor: 0.000024, offset:0.000000)): 24.5719768 mm
#Paul's box run number (to identify the raw data of CCD and PMT): 2709 
#SampleNHold (SampleNHold (digital out of Paul's box)): 1 
#Strobo Trigger (description): 0 
#U_ablation (NI analog out at /Dev2/ao0): 0 V
#Ue endseg 1 (Scaled version of Endseg 1 extra voltage (factor: -1.200000, offset:0.000000)): -9 V
#Ue endseg 2 (Scaled version of Endseg 2 extra voltage (factor: -1.200000, offset:0.000000)): 0 V
#Ue1 (Scaled version of Segment 3 extra compensation voltage (factor: 1.214280, offset:-0.000700)): -9 V
#Ue2 (Scaled version of Segment 3 extra compensation voltage (factor: 1.214280, offset:-0.000700)): -9 V
#Ue3 (Scaled version of Segment 3 extra compensation voltage (factor: 1.214280, offset:-0.000700)): -5 V
#Ue4 (Scaled version of Segment 3 extra compensation voltage (factor: 1.214280, offset:-0.000700)): 0 V
#Ue5 (Scaled version of Segment 3 extra compensation voltage (factor: 1.214280, offset:-0.000700)): 0 V
#Ue6 (Scaled version of Segment 6 extra voltage (factor: -1.200000, offset:0.000000)): 0 V
#Ue7 (Scaled version of Segment 7 extra voltage (factor: -1.200000, offset:0.000000)): 0 V
#Ue8 (Scaled version of Segment 8 extra voltage (factor: -1.200000, offset:0.000000)): 0 V
#Uec endseg 1 (Scaled version of Segment 0 extra compensation voltage (factor: 1.2, offset:0.0)): 0.175523376 V
#Uec endseg 2 (Scaled version of Endseg extra 2 compensation voltage (factor: -1.200000, offset:0.000000)): 0 V
#Uec1 (Scaled version of Segment 1 extra compensation voltage (factor: 1.2, offset:0.0)): 0.175523376 V
#Uec2 (Scaled version of Segment 2 extra compensation voltage (factor: 1.2, offset:0.0)): 0.175523376 V
#Uec3 (Scaled version of Segment 3 extra compensation voltage (factor: 1.2, offset:0.0)): 0.227429813 V
#Uec4 (Scaled version of Segment 4 extra compensation voltage (factor: 1.2, offset:0.0)): 0.227429813 V
#Uec5 (Scaled version of Segment 5 extra compensation voltage (factor: 1.2, offset:0.0)): 0 V
#Uec6 (Scaled version of Segment 6 extra compensation voltage (factor: 1.2, offset:0.0)): 0.408 V
#Uec7 (Scaled version of Segment 7 extra compensation voltage (factor: 1.2, offset:0.0)): 0.408 V
#Uec8 (Scaled version of Segment 8 extra compensation voltage (factor: 1.2, offset:0.0)): 0.408 V
#Uschwinden (Scaled version of U_schwinden (factor: 1.000000, offset:0.000000)): 0 V
#Ut endseg 1 (Scaled version of Endseg 1 voltage (factor: -1.199740, offset:-0.001200)): 12 V
#Ut endseg 2 (Scaled version of Endseg 2 voltage (factor: -1.197100, offset:-0.003000)): 0 V
#Ut1 (Scaled version of Segment 1 voltage (factor: -1.200900, offset:-0.003600)): -8 V
#Ut2 (Scaled version of Segment 2 voltage (factor: -1.201410, offset:-0.001400)): 12 V
#Ut3 (Scaled version of Segment 3 voltage (factor: -1.198560, offset:-0.003200)): 12 V
#Ut4 (Scaled version of Segment 4 voltage (factor: -1.198560, offset:-0.003200)): 0 V
#Ut5 (Scaled version of Segment 5 voltage (factor: -1.198560, offset:-0.003200)): 0 V
#Ut6 (Scaled version of Segment 6 voltage (factor: -1.198560, offset:-0.003200)): 0 V
#Ut7 (Scaled version of Segment 7 voltage (factor: -1.198560, offset:-0.003200)): 0 V
#Ut8 (Scaled version of Segment 8 voltage (factor: -1.198560, offset:-0.003200)): 0 V
#Utc endseg 1 (Scaled version of Segment 0 compensation voltage (factor: 0.25, offset:0.0)): 0.0531168876 V
#Utc endseg 2 (Scaled version of Endseg 2 compensation voltage (factor: -0.250000, offset:0.000000)): 0 V
#Utc1 (Scaled version of Segment 1 compensation voltage (factor: 0.25, offset:0.0)): 0.0531168876 V
#Utc2 (Scaled version of Segment 2 compensation voltage (factor: 0.25, offset:0.0)): 0.0531168876 V
#Utc3 (Scaled version of Segment 3 compensation voltage (factor: 0.25, offset:0.0)): 0.106663163 V
#Utc4 (Scaled version of Segment 4 compensation voltage (factor: 0.25, offset:0.0)): 0.106663163 V
#Utc5 (Scaled version of Segment 5 compensation voltage (factor: 0.25, offset:0.0)): 0 V
#Utc6 (Scaled version of Segment 6 compensation voltage (factor: 0.25, offset:0.0)): 0 V
#Utc7 (Scaled version of Segment 7 compensation voltage (factor: 1.2, offset:0.0)): 0 V
#Utc8 (Scaled version of Segment 8 compensation voltage (factor: 1.2, offset:0.0)): 0 V
#V power (V setpoint): 0 mW
#Vseq power (Vseq setpoint): 0.4 mW
#WP370H2sw0 (NI analog out at /Dev2/ao2): 5 V
#WP370H2sw1 (NI analog out at /Dev2/ao3): 5 V
#Yb Oven Current (Scaled version of Yb oven control voltage (factor: 3.510000, offset:0.000000)): 0 A
#awg_Pulselength (): 0 s
#awg_amplitude (): 0 Vpp
#awg_frequency (): 0 Hz
#awg_offset (): 0 V
#axial_secular_frequency_AOM (): 0.11 MHz
#carrier_frequency (): 221 MHz
#cooling370 frequency (Attenuation of transition cooling370): 85 MHz
#cooling370 power (Power of transition cooling370): -24 dBm
#cooling_chirp_dds_power (): 0 dBm
#cooling_chirp_freq_step (): 0 MHz
#cooling_chirp_start_freq (): 0 MHz
#cooling_chirp_stop_freq (): 0 MHz
#cooling_chirp_total_time (): 0 us
#detection370 frequency (Attenuation of transition detection370): 85 MHz
#detection370 power (Power of transition detection370): -2 dBm
#detection_time (): 2500 us
#detuning370 frequency (Attenuation of transition detuning370): 0 MHz
#detuning370 power (Power of transition detuning370): 0 dBm
#emm_pulse_buffer_time (): 0 us
#emm_pulse_wait_time (): 0 us
#feed_forward_waittime_ms (): 0 ms
#flop_sbc_max_pulsetime_factor (): 0 
#freqScaling_411 (): 1.68 MHz/G
#freqScaling_467 (): 1.6 MHz/G
#heating_rate_wait_time (): 5000 us
#intersequence_cooling_rf_frequency (): 85 MHz
#intersequence_cooling_rf_power (): -24 dBm
#load_attempt (): 0 
#mirrorH2H (Motorized mirror mount): 4.37709888 mm
#n_points_per_doppler_freq_scan (): 0 
#n_points_per_sb_flops (): 0 
#n_points_per_sb_scan (): 0 
#n_rabi_scan_points (): 0 
#n_rep (): 500 
#octupole467 frequency (Attenuation of transition octupole467): 111.046948 MHz
#octupole467 power (Power of transition octupole467): -6 dBm
#octupole4672 frequency (Attenuation of transition octupole4672): 111.046948 MHz
#octupole4672 power (Power of transition octupole4672): -6 dBm
#offset370PD_H1 (): -0.0132263937 uW
#offset370PD_H2 (): -0.0299202343 uW
#offset370PD_V (): -0.0150179222 uW
#offset467BelowPD (): 0.0073186225 mW
#offset467PD (): 0.0073186225 mW
#picture_number (): 0 
#pulse_time_1650 (): 0 us
#pulse_time_411 (): 5 us
#pulse_time_467 (): 50000 us
#pulse_time_4672 (): 50000 us
#pulse_time_rfLLI (): 14.95 us
#pump_time (): 10 us
#pumping370 frequency (Attenuation of transition pumping370): 85 MHz
#pumping370 power (Power of transition pumping370): -13 dBm
#quench1650 frequency (Attenuation of transition quench1650): 60 MHz
#quench1650 power (Power of transition quench1650): -3.1 dBm
#radial_secular_frequency_AOM (): 0.31 MHz
#ramp_time (): 0 us
#reference 370 Det (): 0 mW
#reference 370 H1 (reference value 370 H1 chart): 3 uW
#reference 370 H2 (reference value 370 H2 chart): 5 uW
#reference 370 V (reference value 370 V chart): 40 uW
#reference 411 Fiber (reference value vertical 411 chart): 0.4 mW
#reference 411 SHG (reference value SHG 411 chart): 8 mW
#reference 411 V (): 0 uW
#reference 639 Fiber (reference value fiber639 chart): 11 mW
#reference SHG 467 (): 5.8 mW
#reference SHG 467 Below (): 0 mW
#rf_Amp (): 0.3 
#rf_Freq (): 3.51531296 MHz
#rf_phase (): 0.5 
#rf_switch_467 (): 0 
#sampling370 frequency (Attenuation of transition sampling370): 85 MHz
#sampling370 power (Power of transition sampling370): -5 dBm
#sampling411 frequency (Attenuation of transition sampling411): 220 MHz
#sampling411 power (Power of transition sampling411): -2 dBm
#sb_cooling_411_Omega (): 0 kHz
#sb_cooling_ddspower_1650 (): -27.5 dBm
#sb_cooling_ddspower_411 (): -10 dBm
#sb_cooling_detuning (): 0 
#sb_cooling_time (): 5000 us
#sb_scan_range_factor (): 0 
#sbc_pulses11 (): 0 
#sbc_pulses12 (): 0 
#sbc_pulses21 (): 0 
#sbc_pulses22 (): 0 
#sbc_pulsetime11 (): 0 us
#sbc_pulsetime12 (): 0 us
#sbc_pulsetime21 (): 0 us
#sbc_pulsetime22 (): 0 us
#sbc_repumptime (): 0 us
#scaling370PD_H1 (): -12.9249723 uW/V
#scaling370PD_H2 (): -14.9627261 uW/V
#scaling370PD_V (): -17.3688494 uW/V
#scaling467BelowPD (): -2.85545297 mW/V
#scaling467PD (): -2.85545297 mW/V
#scan_variable (): 0 unit
#spectroscopy411 frequency (Attenuation of transition spectroscopy411): 221 MHz
#spectroscopy411 power (Power of transition spectroscopy411): -2 dBm
#spectroscopy411rsb11 frequency (Attenuation of transition spectroscopy411rsb11): 0 MHz
#spectroscopy411rsb11 power (Power of transition spectroscopy411rsb11): 0 dBm
#spectroscopy411rsb12 frequency (Attenuation of transition spectroscopy411rsb12): 0 MHz
#spectroscopy411rsb12 power (Power of transition spectroscopy411rsb12): 0 dBm
#spectroscopy411rsb21 frequency (Attenuation of transition spectroscopy411rsb21): 0 MHz
#spectroscopy411rsb21 power (Power of transition spectroscopy411rsb21): 0 dBm
#spectroscopy411rsb22 frequency (Attenuation of transition spectroscopy411rsb22): 0 MHz
#spectroscopy411rsb22 power (Power of transition spectroscopy411rsb22): 0 dBm
#spectroscopy411slave frequency (Attenuation of transition spectroscopy411slave): 80 MHz
#spectroscopy411slave power (Power of transition spectroscopy411slave): -4 dBm
#sweep_frequency_step (): 0 MHz
#sweep_sleep_time (): 0 us
#sweep_start_frequency (): 0 MHz
#sweep_stop_frequency (): 0 MHz
#t_RFtotal (): 1074764.95 us
#t_RFwait (): 100 us
#t_pi_carrier_estim_A (): 0 us
#t_pi_carrier_estim_B (): 0 us
#t_pi_carrier_estim_C (): 0 us
#t_subtract (): 0.1 us
#use_shutters (): 0 
#wait_ramp_down (): 0 us
#waveplate411Ax (Motorized rotation mount): 0 °
#waveplateSplitH1V (Motorized rotation mount): 153.999559 °
#waveplateV (Motorized rotation mount): 27.4999213 °

#UTC / s	rel. time / s	RunNumber / 	rf_Freq / MHz	CorrFreqCenter / 	CorrFreqCenter2 / 	FreqCenter / 	CorrBField / 	CorrBField2 / 	BField / 	FreqPlusPlus / 	FreqPlusMinus / 	FreqMinusPlus / 	FreqMinusMinus / 	FreqPlusCenter / 	FreqMinusCenter / 	roi_plus_plus / 	roi_pp_num_cyc / 	roi_plus_minus / 	roi_pm_num_cyc / 	roi_minus_plus / 	roi_mp_num_cyc / 	roi_minus_minus / 	roi_mm_num_cyc / 	roi_final_E3 / 	number_LLI_cycles / 	det_num_hot / 	det_num_no_exc / 	det_num_quench / 
1643205207	161.916	1	3.51531794	0.33	0.33	111.710785	0.25	0.25	2.21278773	112.374626	112.374617	111.046954	111.046944	112.374622	111.046949	0.88	50	0.3	50	0.7	50	0.62	50	3	12	1	7	0
1643205296	250.776	2	3.51531201	0.126530612	7.70023192e-11	111.710785	0.186530612	1.13516322e-10	2.21278494	112.374625	112.374615	111.046954	111.046944	112.37462	111.046949	0.66	50	0.346938776	49	0.56	50	0.62	50	8	12	0	8	0
1643205384	339.545	3	3.51530758	-0.45	-0.00505617978	111.710787	0.07	0.000786516854	2.21278389	112.374627	112.374617	111.046956	111.046947	112.374622	111.046952	0.58	50	0.96	50	0.44	50	0.96	50	9	16	0	4	0
1643205473	428.244	4	3.51530592	0.327959184	0.00368493465	111.710785	-0.00795918367	-8.942903e-05	2.212784	112.374625	112.374616	111.046955	111.046945	112.37462	111.04695	0.7	50	0.38	50	0.795918367	49	0.46	50	11	16	0	4	0
1643205562	517.032	5	3.51530611	-0.123877551	-0.0013918826	111.710786	0.134489796	0.0015111213	2.21278199	112.374625	112.374616	111.046956	111.046946	112.37462	111.046951	0.48	50	0.469387755	49	0.66	50	0.918367347	49	7	12	0	8	0
1643205651	605.835	6	3.51530292	-0.06	-0.000674157303	111.710786	-0.22	-0.00247191011	2.21278529	112.374626	112.374617	111.046955	111.046946	112.374622	111.046951	0.48	50	0.76	50	0.64	50	0.48	50	4	16	0	4	0
1643205740	694.634	7	3.51530814	0.39	0.00443181818	111.710784	-0.21	-0.00238636364	2.21278844	112.374625	112.374616	111.046952	111.046943	112.374621	111.046948	0.62	50	0.44	50	0.9	50	0.3	50	3	10	0	10	0
1643205828	783.32	8	3.51531312	-0.135714286	-0.00152487961	111.710785	-0.135714286	-0.00152487961	2.21279047	112.374627	112.374617	111.046952	111.046943	112.374622	111.046948	0.428571429	49	0.7	50	0.54	50	0.54	50	7	12	0	8	0
1643205917	872.069	9	3.51531634	-0.00265306122	-2.98096767e-05	111.710785	0.417346939	0.00468929145	2.21278421	112.374625	112.374615	111.046954	111.046945	112.37462	111.04695	0.68	50	0.265306122	49	0.4	50	0.82	50	4	10	0	10	0
1643206006	960.755	10	3.51530644	-0.44	-0.00494382022	111.710787	-0.04	-0.000449438202	2.21278481	112.374627	112.374618	111.046956	111.046947	112.374622	111.046952	0.4	50	0.88	50	0.4	50	0.8	50	3	10	0	10	0
1643206094	1049.525	11	3.51530739	0.2	0.00227272727	111.710786	0.18	0.00204545455	2.21278211	112.374625	112.374616	111.046956	111.046947	112.374621	111.046951	0.96	50	0.58	50	0.84	50	0.82	50	2	8	0	12	0
1643206183	1138.249	12	3.51530312	0.19	0.00213483146	111.710785	0.05	0.000561797753	2.21278136	112.374624	112.374615	111.046955	111.046946	112.374619	111.046951	0.64	50	0.4	50	0.44	50	0.3	50	5	11	0	9	0
1643206272	1226.988	13	3.51530193	0.05	0.000561797753	111.710785	0.03	0.000337078652	2.21278091	112.374624	112.374614	111.046955	111.046946	112.374619	111.046951	0.76	50	0.68	50	0.9	50	0.88	50	0	0	18	2	0
1643206361	1315.728	14	3.51530122	0.02	0.000224719101	111.710785	-0.12	-0.00134831461	2.21278271	112.374624	112.374615	111.046955	111.046945	112.37462	111.04695	0.56	50	0.66	50	0.84	50	0.7	50	2	4	6	10	0
1643206449	1404.405	15	3.51530407	0.1	0.00113636364	111.710784	0.32	0.00363636364	2.21277791	112.374622	112.374613	111.046956	111.046946	112.374618	111.046951	0.96	50	0.54	50	0.62	50	0.84	50	6	11	0	9	0
1643206538	1493.089	16	3.51529648	-0.03	-0.000337078652	111.710784	-0.09	-0.00101123596	2.21277926	112.374623	112.374613	111.046955	111.046946	112.374618	111.046951	0.84	50	0.96	50	0.78	50	0.72	50	1	2	0	17	1
1643206627	1581.849	17	3.51529861	-0.36	-0.00404494382	111.710786	-0.3	-0.00337078652	2.21278376	112.374626	112.374617	111.046956	111.046946	112.374621	111.046951	0.32	50	0.98	50	0.52	50	0.58	50	5	11	1	8	0
1643206716	1670.589	18	3.51530573	-0.09	-0.00102272727	111.710787	-0.11	-0.00125	2.21278541	112.374627	112.374618	111.046956	111.046946	112.374622	111.046951	0.62	50	0.82	50	0.88	50	0.86	50	6	12	2	6	0
1643206804	1759.283	19	3.51530834	0.04	0.000449438202	111.710786	0.32	0.00359550562	2.21278061	112.374625	112.374616	111.046957	111.046948	112.374621	111.046952	0.66	50	0.3	50	0.48	50	0.76	50	7	11	1	8	0
1643206893	1848.003	20	3.51530075	-0.14	-0.00157303371	111.710787	-0.04	-0.000449438202	2.21278121	112.374626	112.374617	111.046958	111.046948	112.374622	111.046953	0.48	50	0.66	50	0.48	50	0.58	50	7	12	2	6	0
1643206982	1936.755	21	3.5153017	0.2	0.00224719101	111.710786	-0.36	-0.00404494382	2.21278661	112.374627	112.374617	111.046955	111.046945	112.374622	111.04695	0.56	50	0.72	50	0.92	50	0.36	50	5	12	2	6	0
1643207070	2025.499	22	3.51531024	-0.31	-0.00352272727	111.710788	-0.13	-0.00147727273	2.21278856	112.374629	112.37462	111.046956	111.046946	112.374624	111.046951	0.46	50	0.9	50	0.7	50	0.88	50	9	13	1	6	0
1643207159	2114.317	23	3.51531332	0.07	0.000786516854	111.710787	0.59	0.00662921348	2.21277971	112.374626	112.374617	111.046958	111.046949	112.374621	111.046953	0.92	50	0.26	50	0.4	50	0.92	50	12	18	0	2	0
1643207248	2203.036	24	3.51529932	0.25	0.00280898876	111.710786	-0.45	-0.00505617978	2.21278646	112.374627	112.374617	111.046955	111.046945	112.374622	111.04695	0.36	50	0.56	50	0.88	50	0.18	50	4	15	1	4	0
1643207337	2291.746	25	3.51531	-0.17	-0.00191011236	111.710787	0.31	0.00348314607	2.21278181	112.374626	112.374617	111.046957	111.046948	112.374621	111.046952	0.7	50	0.56	50	0.48	50	0.96	50	5	12	1	7	0
1643207425	2380.448	26	3.51530264	0.3	0.00340909091	111.710785	-0.18	-0.00204545455	2.21278451	112.374626	112.374616	111.046955	111.046945	112.374621	111.04695	0.74	50	0.62	50	0.76	50	0.28	50	3	10	0	10	0
1643207514	2469.253	27	3.51530691	-0.0671428571	-0.000754414125	111.710786	-0.0728571429	-0.000818619583	2.21278561	112.374626	112.374617	111.046955	111.046945	112.374621	111.04695	0.66	50	0.8	50	0.72	50	0.714285714	49	5	11	0	9	0
1643207603	2557.96	28	3.51530864	-0.08	-0.000898876404	111.710786	-0.4	-0.00449438202	2.21279161	112.374628	112.374619	111.046953	111.046944	112.374624	111.046949	0.4	50	0.88	50	0.82	50	0.5	50	5	11	0	9	0
1643207692	2646.773	29	3.51531813	0.02	0.000224719101	111.710786	0.3	0.00337078652	2.21278711	112.374627	112.374617	111.046955	111.046945	112.374622	111.04695	0.74	50	0.42	50	0.48	50	0.76	50	1	4	14	2	0
1643207780	2735.517	30	3.51531101	0.0140816327	0.000160018553	111.710786	-0.0340816327	-0.00038729128	2.21278762	112.374627	112.374618	111.046954	111.046945	112.374622	111.04695	0.66	50	0.68	50	0.64	50	0.591836735	49	4	8	7	5	0
1643207870	2825.232	31	3.51531182	0.227346939	0.00255445999	111.710785	0.127346939	0.00143086448	2.21278571	112.374625	112.374616	111.046954	111.046944	112.374621	111.046949	0.62	50	0.265306122	49	0.6	50	0.5	50	2	9	0	11	0
1643207959	2913.942	32	3.5153088	-0.40625	-0.00451388889	111.710787	-0.06625	-0.000736111111	2.2127867	112.374628	112.374618	111.046956	111.046946	112.374623	111.046951	0.34	50	0.8125	48	0.5	50	0.84	50	8	14	0	6	0
1643208059	3013.59	33	3.51531037	0	0	111.710787	0	0	2.2127867	112.374628	112.374618	111.046956	111.046946	112.374623	111.046951	0.872340426	47	0.44	50	-1	0	-1	0	6	14	0	6	0
1643208149	3104.434	34	3.51531037	0.48	0.00484848485	111.710784	0.24	0.00242424242	2.2127831	112.374624	112.374615	111.046954	111.046945	112.374619	111.04695	0.98	50	0.26	50	0.64	50	0.4	50	9	14	2	4	0
1643208238	3193.202	35	3.51530468	-0.3	-0.0032967033	111.710786	0.42	0.00461538462	2.2127768	112.374624	112.374614	111.046958	111.046948	112.374619	111.046953	0.56	50	0.44	50	0.18	50	0.9	50	6	15	0	5	0
1643208327	3281.984	36	3.51529472	-0.25	-0.00280898876	111.710787	-0.37	-0.00415730337	2.21278235	112.374627	112.374617	111.046957	111.046948	112.374622	111.046953	0.34	50	0.96	50	0.76	50	0.64	50	3	5	10	5	0
1643208416	3370.704	37	3.51530349	0.2	0.00224719101	111.710786	0.48	0.00539325843	2.21277515	112.374624	112.374614	111.046958	111.046949	112.374619	111.046954	0.88	50	0.2	50	0.52	50	0.8	50	7	15	0	5	0
1643208505	3460.436	38	3.51529211	0.2	0.00227272727	111.710785	-0.44	-0.005	2.21278175	112.374625	112.374615	111.046955	111.046946	112.37462	111.046951	0.4	50	0.64	50	0.78	50	0.14	50	10	17	1	2	0
1643208676	3631.44	39	3.51530255	-0.23	-0.0013372093	111.710786	0.31	0.00180232558	2.2127771	112.374624	112.374615	111.046958	111.046949	112.37462	111.046953	0.86	50	0.78	50	0.38	50	0.92	50	3	15	0	5	0
1643208766	3721.143	40	3.51529519	-0.36	-0.00404494382	111.710788	-0.48	-0.00539325843	2.2127843	112.374628	112.374619	111.046958	111.046948	112.374623	111.046953	0.16	50	1	50	0.62	50	0.5	50	8	13	0	7	0
1643208855	3809.945	41	3.51530658	0.31	0.00344444444	111.710787	-0.09	-0.001	2.21278565	112.374627	112.374618	111.046956	111.046946	112.374622	111.046951	0.58	50	0.36	50	0.96	50	0.56	50	5	8	0	12	0
1643208944	3898.665	42	3.51530871	-0.42	-0.00471910112	111.710789	0.1	0.00112359551	2.21278415	112.374629	112.374619	111.046958	111.046949	112.374624	111.046954	0.36	50	0.68	50	0.24	50	0.76	50	5	9	8	3	0
1643209032	3987.361	43	3.51530634	0.71	0.00806818182	111.710785	-0.03	-0.000340909091	2.2127846	112.374625	112.374616	111.046955	111.046945	112.374621	111.04695	0.98	50	0.3	50	0.96	50	0.22	50	2	7	0	13	0
1643209121	4076.171	44	3.51530705	-0.58	-0.00651685393	111.710788	-0.06	-0.000674157303	2.2127855	112.374628	112.374619	111.046957	111.046948	112.374624	111.046952	0.3	50	0.94	50	0.42	50	0.94	50	10	17	1	1	1
1643209210	4164.899	45	3.51530848	0.34	0.00382022472	111.710786	-0.28	-0.00314606742	2.2127897	112.374628	112.374619	111.046954	111.046945	112.374623	111.046949	0.58	50	0.52	50	0.9	50	0.28	50	0	0	0	20	0
1643209298	4253.568	46	3.51531512	0.02	0.000227272727	111.710786	-0.02	-0.000227272727	2.21279	112.374628	112.374619	111.046954	111.046945	112.374623	111.046949	1	50	1	50	1	50	0.96	50	0	0	0	20	0
1643209387	4342.227	47	3.51531559	-0.01	-0.000112359551	111.710786	-0.01	-0.000112359551	2.21279015	112.374628	112.374619	111.046954	111.046945	112.374623	111.046949	0.98	50	1	50	1	50	1	50	0	0	0	20	0
1643209476	4430.877	48	3.51531583	0.02	0.000224719101	111.710786	-0.02	-0.000224719101	2.21279045	112.374628	112.374619	111.046954	111.046944	112.374623	111.046949	0.98	50	0.98	50	1	50	0.96	50	0	0	0	20	0
1643209564	4519.547	49	3.5153163	0.01	0.000113636364	111.710786	0.01	0.000113636364	2.2127903	112.374628	112.374619	111.046954	111.046944	112.374623	111.046949	1	50	0.98	50	1	50	1	50	0	0	0	19	1
1643209653	4608.209	50	3.51531607	0.01	0.000112359551	111.710786	-0.01	-0.000112359551	2.21279045	112.374628	112.374619	111.046954	111.046944	112.374623	111.046949	1	50	1	50	1	50	0.98	50	0	1	0	19	0
1643209742	4696.951	51	3.5153163	0.01	0.000112359551	111.710786	-0.01	-0.000112359551	2.2127906	112.374628	112.374619	111.046954	111.046944	112.374623	111.046949	1	50	1	50	1	50	0.98	50	0	0	0	20	0
1643209831	4785.685	52	3.51531654	0	0	111.710786	-0.02	-0.000224719101	2.2127909	112.374628	112.374619	111.046954	111.046944	112.374623	111.046949	0.98	50	1	50	1	50	0.98	50	0	0	0	20	0
1643209919	4874.382	53	3.51531702	0.02	0.000227272727	111.710786	-0.02	-0.000227272727	2.2127912	112.374628	112.374619	111.046953	111.046944	112.374623	111.046949	1	50	1	50	1	50	0.96	50	0	0	0	20	0
1643210008	4963.239	54	3.51531749	-0.0108163265	-0.000121531759	111.710786	0.0708163265	0.000795689062	2.21279014	112.374628	112.374618	111.046954	111.046944	112.374623	111.046949	1	50	0.94	50	0.918367347	49	1	50	0	1	0	19	0
1643210097	5052.04	55	3.51531581	0.0102040816	0.000114652603	111.710786	-0.0102040816	-0.000114652603	2.21279029	112.374628	112.374618	111.046954	111.046944	112.374623	111.046949	1	50	1	50	1	50	0.979591837	49	0	0	0	20	0
1643210186	5140.722	56	3.51531605	0.02	0.000224719101	111.710786	-0.02	-0.000224719101	2.21279059	112.374628	112.374618	111.046953	111.046944	112.374623	111.046949	1	50	1	50	1	50	0.96	50	0	1	0	19	0
1643210274	5229.456	57	3.51531653	0.02	0.000227272727	111.710786	0	0	2.21279059	112.374628	112.374618	111.046953	111.046944	112.374623	111.046949	1	50	0.98	50	1	50	0.98	50	0	0	0	20	0
