# Supplementary material for: Improved bounds on Lorentz violation from composite pulse Ramsey spectroscopy in a trapped ion
Source: Nat Commun. 2022 Nov 27;13:7314. doi: 10.1038/s41467-022-34818-0 (PMC9701673; doi:10.1038/s41467-022-34818-0)
Supplement: Supplementary file 2 — Source Data [file 41467_2022_34818_MOESM2_ESM.zip › Source_data_files/raw_data/20220126/LLI_with_servo_467_01.txt]

#
#1650 rf switch (1650 rf switch (digital out of Paul's box)): 1 
#370 H1 shutter (NI digital out at /Dev1/port0/line2): 1 
#370 H2 shutter (370 H2 shutter (digital out of Paul's box)): 1 
#370 V shutter (NI digital out at /Dev1/port0/line0): 1 
#370 cooling AOM rf attenuator control voltage (NI analog out at /Dev2/ao6): 5.08896479 V
#370 cooling rf switch (370 cooling rf switch (digital out of Paul's box)): 1 
#370 cooling shutter (370 cooling shutter (digital out of Paul's box)): 1 
#370 detuning AOM rf attenuator control voltage (NI analog out at /Dev2/ao10): 10 V
#370 detuning rf switch (370 detuning rf switch (digital out of Paul's box)): 1 
#370 pumping AOM rf attenuator control voltage (NI analog out at /Dev2/ao9): 10 V
#370 pumping rf switch (370 pumping rf switch (digital out of Paul's box)): 1 
#399 shutter (399 shutter (digital out of Paul's box)): 0 
#411 relock shutter (411 relock shutter (digital out of Paul's box)): 1 
#411 rf switch (411 rf switch (digital out of Paul's box)): 0 
#411 slave rf switch (411 slave rf switch (digital out of Paul's box)): 1 
#411 stab hold (411 stab hold (digital out of Paul's box)): 1 
#411IntstabSetpoint (Scaled version of 411 intensity stab set point voltage (factor: 1.000000, offset:0.000000)): 10 V
#467 detuning AOM rf attenuator control voltage (NI analog out at /Dev2/ao8): 10 V
#467 rf switch (467 rf switch (digital out of Paul's box)): 0 
#638 rf switch (638 rf switch (digital out of Paul's box)): 1 
#638 shutter (638 shutter (digital out of Paul's box)): 1 
#935 shutter (NI digital out at /Dev1/port0/line3): 1 
#Axial objective position (Scaled version of Axial obective actuator (factor: 0.000024, offset:0.000000)): 11.9739942 mm
#B field H1 (Scaled version of h1BCurrent (factor: 0.400000, offset:0.000000)): 0.12992 G
#B field H2 (Scaled version of h2BCurrent (factor: 1.470000, offset:0.000000)): 0.735 G
#B field V (Scaled version of vBCurrent (factor: 1.248000, offset:0.000000)): 0.3012672 G
#DDS0 frequency (Frequency of DDS channel #0 of Paul's box): 85 MHz
#DDS0 power (Power of DDS channel #1 of Paul's box): -6 dBm
#DDS1 frequency (Frequency of DDS channel #1 of Paul's box): 85 MHz
#DDS1 power (Power of DDS channel #1 of Paul's box): -15 dBm
#DDS10 frequency (Frequency of DDS channel #10 of Paul's box): 0 MHz
#DDS10 power (Power of DDS channel #10 of Paul's box): 0 dBm
#DDS11 frequency (Frequency of DDS channel #11 of Paul's box): 0 MHz
#DDS11 power (Power of DDS channel #11 of Paul's box): 0 dBm
#DDS2 frequency (Frequency of DDS channel #2 of Paul's box): 200 MHz
#DDS2 power (Power of DDS channel #2 of Paul's box): -50 dBm
#DDS3 frequency (Frequency of DDS channel #3 of Paul's box): 60 MHz
#DDS3 power (Power of DDS channel #3 of Paul's box): -50 dBm
#DDS4 frequency (Frequency of DDS channel #4 of Paul's box): 113 MHz
#DDS4 power (Power of DDS channel #4 of Paul's box): 10 dBm
#DDS5 frequency (Frequency of DDS channel #5 of Paul's box): 111.5125 MHz
#DDS5 power (Power of DDS channel #5 of Paul's box): -6 dBm
#DDS6 power (Power of DDS channel #6 of Paul's box): 0 dBm
#DDS7 frequency (Frequency of DDS channel #7 of Paul's box): 0 MHz
#DDS7 power (Power of DDS channel #7 of Paul's box): 0 dBm
#DDS8 frequency (Frequency of DDS channel #8 of Paul's box): 0 MHz
#DDS8 power (Power of DDS channel #8 of Paul's box): 0 dBm
#DDS9 frequency (Frequency of DDS channel #9 of Paul's box): 0 MHz
#DDS9 power (Power of DDS channel #9 of Paul's box): 0 dBm
#DP370 power (DP370 setpoint): 0 mW
#Doppler_time (): 5000 us
#H1 power (H1 setpoint): 0 mW
#H1Flipmount (Thorlabs Flipmount): 1 
#H1seq power (H1seq setpoint): 0 mW
#H2 power (H2 setpoint): 0 mW
#In Oven Current (Scaled version of In oven control voltage (factor: 2.000000, offset:0.000000)): 0 A
#Objective focus position (Scaled version of Focus obective actuator (factor: 0.000024, offset:0.000000)): 24.5719768 mm
#Paul's box run number (to identify the raw data of CCD and PMT): 7774 
#SampleNHold (SampleNHold (digital out of Paul's box)): 1 
#Strobo Trigger (description): 0 
#U_ablation (NI analog out at /Dev2/ao0): 0 V
#Ue endseg 1 (Scaled version of Endseg 1 extra voltage (factor: -1.200000, offset:0.000000)): -9 V
#Ue endseg 2 (Scaled version of Endseg 2 extra voltage (factor: -1.200000, offset:0.000000)): 0 V
#Ue1 (Scaled version of Segment 3 extra compensation voltage (factor: 1.214280, offset:-0.000700)): -9 V
#Ue2 (Scaled version of Segment 3 extra compensation voltage (factor: 1.214280, offset:-0.000700)): -9 V
#Ue3 (Scaled version of Segment 3 extra compensation voltage (factor: 1.214280, offset:-0.000700)): -5 V
#Ue4 (Scaled version of Segment 3 extra compensation voltage (factor: 1.214280, offset:-0.000700)): 0 V
#Ue5 (Scaled version of Segment 3 extra compensation voltage (factor: 1.214280, offset:-0.000700)): 0 V
#Ue6 (Scaled version of Segment 6 extra voltage (factor: -1.200000, offset:0.000000)): 0 V
#Ue7 (Scaled version of Segment 7 extra voltage (factor: -1.200000, offset:0.000000)): 0 V
#Ue8 (Scaled version of Segment 8 extra voltage (factor: -1.200000, offset:0.000000)): 0 V
#Uec endseg 1 (Scaled version of Segment 0 extra compensation voltage (factor: 1.2, offset:0.0)): 0.175523376 V
#Uec endseg 2 (Scaled version of Endseg extra 2 compensation voltage (factor: -1.200000, offset:0.000000)): 0 V
#Uec1 (Scaled version of Segment 1 extra compensation voltage (factor: 1.2, offset:0.0)): 0.175523376 V
#Uec2 (Scaled version of Segment 2 extra compensation voltage (factor: 1.2, offset:0.0)): 0.175523376 V
#Uec3 (Scaled version of Segment 3 extra compensation voltage (factor: 1.2, offset:0.0)): 0.227429813 V
#Uec4 (Scaled version of Segment 4 extra compensation voltage (factor: 1.2, offset:0.0)): 0.227429813 V
#Uec5 (Scaled version of Segment 5 extra compensation voltage (factor: 1.2, offset:0.0)): 0 V
#Uec6 (Scaled version of Segment 6 extra compensation voltage (factor: 1.2, offset:0.0)): 0.408 V
#Uec7 (Scaled version of Segment 7 extra compensation voltage (factor: 1.2, offset:0.0)): 0.408 V
#Uec8 (Scaled version of Segment 8 extra compensation voltage (factor: 1.2, offset:0.0)): 0.408 V
#Uschwinden (Scaled version of U_schwinden (factor: 1.000000, offset:0.000000)): 0 V
#Ut endseg 1 (Scaled version of Endseg 1 voltage (factor: -1.199740, offset:-0.001200)): 12 V
#Ut endseg 2 (Scaled version of Endseg 2 voltage (factor: -1.197100, offset:-0.003000)): 0 V
#Ut1 (Scaled version of Segment 1 voltage (factor: -1.200900, offset:-0.003600)): -8 V
#Ut2 (Scaled version of Segment 2 voltage (factor: -1.201410, offset:-0.001400)): 12 V
#Ut3 (Scaled version of Segment 3 voltage (factor: -1.198560, offset:-0.003200)): 12 V
#Ut4 (Scaled version of Segment 4 voltage (factor: -1.198560, offset:-0.003200)): 0 V
#Ut5 (Scaled version of Segment 5 voltage (factor: -1.198560, offset:-0.003200)): 0 V
#Ut6 (Scaled version of Segment 6 voltage (factor: -1.198560, offset:-0.003200)): 0 V
#Ut7 (Scaled version of Segment 7 voltage (factor: -1.198560, offset:-0.003200)): 0 V
#Ut8 (Scaled version of Segment 8 voltage (factor: -1.198560, offset:-0.003200)): 0 V
#Utc endseg 1 (Scaled version of Segment 0 compensation voltage (factor: 0.25, offset:0.0)): 0.0531168876 V
#Utc endseg 2 (Scaled version of Endseg 2 compensation voltage (factor: -0.250000, offset:0.000000)): 0 V
#Utc1 (Scaled version of Segment 1 compensation voltage (factor: 0.25, offset:0.0)): 0.0531168876 V
#Utc2 (Scaled version of Segment 2 compensation voltage (factor: 0.25, offset:0.0)): 0.0531168876 V
#Utc3 (Scaled version of Segment 3 compensation voltage (factor: 0.25, offset:0.0)): 0.106663163 V
#Utc4 (Scaled version of Segment 4 compensation voltage (factor: 0.25, offset:0.0)): 0.106663163 V
#Utc5 (Scaled version of Segment 5 compensation voltage (factor: 0.25, offset:0.0)): 0 V
#Utc6 (Scaled version of Segment 6 compensation voltage (factor: 0.25, offset:0.0)): 0 V
#Utc7 (Scaled version of Segment 7 compensation voltage (factor: 1.2, offset:0.0)): 0 V
#Utc8 (Scaled version of Segment 8 compensation voltage (factor: 1.2, offset:0.0)): 0 V
#V power (V setpoint): 0 mW
#Vseq power (Vseq setpoint): 0.4 mW
#WP370H2sw0 (NI analog out at /Dev2/ao2): 5 V
#WP370H2sw1 (NI analog out at /Dev2/ao3): 0 V
#Yb Oven Current (Scaled version of Yb oven control voltage (factor: 3.510000, offset:0.000000)): 0 A
#awg_Pulselength (): 0 s
#awg_amplitude (): 0 Vpp
#awg_frequency (): 0 Hz
#awg_offset (): 0 V
#axial_secular_frequency_AOM (): 0.11 MHz
#carrier_frequency (): 221 MHz
#cooling370 frequency (Attenuation of transition cooling370): 85 MHz
#cooling370 power (Power of transition cooling370): -24 dBm
#cooling_chirp_dds_power (): 0 dBm
#cooling_chirp_freq_step (): 1 MHz
#cooling_chirp_start_freq (): 83 MHz
#cooling_chirp_stop_freq (): 113 MHz
#cooling_chirp_total_time (): 3 us
#detection370 frequency (Attenuation of transition detection370): 85 MHz
#detection370 power (Power of transition detection370): -2 dBm
#detection_time (): 2500 us
#detuning370 frequency (Attenuation of transition detuning370): 0 MHz
#detuning370 power (Power of transition detuning370): 0 dBm
#emm_pulse_buffer_time (): 0 us
#emm_pulse_wait_time (): 0 us
#feed_forward_waittime_ms (): 0 ms
#flop_sbc_max_pulsetime_factor (): 0 
#freqScaling_411 (): 1.68 MHz/G
#freqScaling_467 (): 1.6 MHz/G
#heating_rate_wait_time (): 5000 us
#intersequence_cooling_rf_frequency (): 85 MHz
#intersequence_cooling_rf_power (): -24 dBm
#load_attempt (): 0 
#mirrorH2H (Motorized mirror mount): 4.37709888 mm
#n_points_per_doppler_freq_scan (): 0 
#n_points_per_sb_flops (): 0 
#n_points_per_sb_scan (): 0 
#n_rabi_scan_points (): 0 
#n_rep (): 500 
#octupole467 frequency (Attenuation of transition octupole467): 112.374623 MHz
#octupole467 power (Power of transition octupole467): -6 dBm
#octupole4672 frequency (Attenuation of transition octupole4672): 112.374623 MHz
#octupole4672 power (Power of transition octupole4672): -6 dBm
#offset370PD_H1 (): -0.0132263937 uW
#offset370PD_H2 (): -0.0299202343 uW
#offset370PD_V (): -0.0150179222 uW
#offset467BelowPD (): 0.0073186225 mW
#offset467PD (): 0.0073186225 mW
#picture_number (): 0 
#pulse_time_1650 (): 0 us
#pulse_time_411 (): 5 us
#pulse_time_467 (): 50000 us
#pulse_time_4672 (): 50000 us
#pulse_time_rfLLI (): 14.95 us
#pump_time (): 10 us
#pumping370 frequency (Attenuation of transition pumping370): 85 MHz
#pumping370 power (Power of transition pumping370): -13 dBm
#quench1650 frequency (Attenuation of transition quench1650): 60 MHz
#quench1650 power (Power of transition quench1650): -3.1 dBm
#radial_secular_frequency_AOM (): 0.31 MHz
#ramp_time (): 0 us
#reference 370 Det (): 0 mW
#reference 370 H1 (reference value 370 H1 chart): 3 uW
#reference 370 H2 (reference value 370 H2 chart): 5 uW
#reference 370 V (reference value 370 V chart): 40 uW
#reference 411 Fiber (reference value vertical 411 chart): 0.4 mW
#reference 411 SHG (reference value SHG 411 chart): 8 mW
#reference 411 V (): 0 uW
#reference 639 Fiber (reference value fiber639 chart): 11 mW
#reference SHG 467 (): 5.8 mW
#reference SHG 467 Below (): 0 mW
#rf_Amp (): 0.3 
#rf_Freq (): 3.51533668 MHz
#rf_phase (): 0.5 
#rf_switch_467 (): 0 
#sampling370 frequency (Attenuation of transition sampling370): 85 MHz
#sampling370 power (Power of transition sampling370): -5 dBm
#sampling411 frequency (Attenuation of transition sampling411): 220 MHz
#sampling411 power (Power of transition sampling411): -2 dBm
#sb_cooling_411_Omega (): 0 kHz
#sb_cooling_ddspower_1650 (): -27.5 dBm
#sb_cooling_ddspower_411 (): -10 dBm
#sb_cooling_detuning (): 0 
#sb_cooling_time (): 5000 us
#sb_scan_range_factor (): 0 
#sbc_pulses11 (): 0 
#sbc_pulses12 (): 0 
#sbc_pulses21 (): 0 
#sbc_pulses22 (): 0 
#sbc_pulsetime11 (): 0 us
#sbc_pulsetime12 (): 0 us
#sbc_pulsetime21 (): 0 us
#sbc_pulsetime22 (): 0 us
#sbc_repumptime (): 0 us
#scaling370PD_H1 (): -12.9249723 uW/V
#scaling370PD_H2 (): -14.9627261 uW/V
#scaling370PD_V (): -17.3688494 uW/V
#scaling467BelowPD (): -2.85545297 mW/V
#scaling467PD (): -2.85545297 mW/V
#scan_variable (): 0 unit
#spectroscopy411 frequency (Attenuation of transition spectroscopy411): 221 MHz
#spectroscopy411 power (Power of transition spectroscopy411): -2 dBm
#spectroscopy411rsb11 frequency (Attenuation of transition spectroscopy411rsb11): 0 MHz
#spectroscopy411rsb11 power (Power of transition spectroscopy411rsb11): 0 dBm
#spectroscopy411rsb12 frequency (Attenuation of transition spectroscopy411rsb12): 0 MHz
#spectroscopy411rsb12 power (Power of transition spectroscopy411rsb12): 0 dBm
#spectroscopy411rsb21 frequency (Attenuation of transition spectroscopy411rsb21): 0 MHz
#spectroscopy411rsb21 power (Power of transition spectroscopy411rsb21): 0 dBm
#spectroscopy411rsb22 frequency (Attenuation of transition spectroscopy411rsb22): 0 MHz
#spectroscopy411rsb22 power (Power of transition spectroscopy411rsb22): 0 dBm
#spectroscopy411slave frequency (Attenuation of transition spectroscopy411slave): 80 MHz
#spectroscopy411slave power (Power of transition spectroscopy411slave): -4 dBm
#sweep_frequency_step (): 0 MHz
#sweep_sleep_time (): 0 us
#sweep_start_frequency (): 0 MHz
#sweep_stop_frequency (): 0 MHz
#t_RFtotal (): 1074764.95 us
#t_RFwait (): 100 us
#t_pi_carrier_estim_A (): 0 us
#t_pi_carrier_estim_B (): 0 us
#t_pi_carrier_estim_C (): 0 us
#t_subtract (): 0.1 us
#use_shutters (): 0 
#wait_ramp_down (): 0 us
#waveplate411Ax (Motorized rotation mount): 0 °
#waveplateSplitH1V (Motorized rotation mount): 153.999559 °
#waveplateV (Motorized rotation mount): 27.4999213 °

#UTC / s	rel. time / s	RunNumber / 	rf_Freq / MHz	CorrFreqCenter / 	CorrFreqCenter2 / 	FreqCenter / 	CorrBField / 	CorrBField2 / 	BField / 	FreqPlusPlus / 	FreqPlusMinus / 	FreqMinusPlus / 	FreqMinusMinus / 	FreqPlusCenter / 	FreqMinusCenter / 	roi_plus_plus / 	roi_pp_num_cyc / 	roi_plus_minus / 	roi_pm_num_cyc / 	roi_minus_plus / 	roi_mp_num_cyc / 	roi_minus_minus / 	roi_mm_num_cyc / 	roi_final_E3 / 	number_LLI_cycles / 	det_num_hot / 	det_num_no_exc / 	det_num_quench / 
1643211650	161.76	1	3.51532861	-0.207346939	-0.207346939	111.710734	0.252653061	0.252653061	2.21279444	112.374577	112.374567	111.0469	111.046891	112.374572	111.046895	0.78	50	0.734693878	49	0.3	50	0.76	50	7	15	1	4	0
1643211739	250.493	2	3.51532262	0.52	3.16453451e-10	111.710731	-0.1	-6.0856433e-11	2.21279594	112.374575	112.374565	111.046897	111.046888	112.37457	111.046892	0.84	50	0.42	50	0.96	50	0.34	50	1	7	5	8	0
1643211828	339.221	3	3.51532499	-0.23	-0.00258426966	111.710732	-0.23	-0.00258426966	2.21279939	112.374577	112.374567	111.046897	111.046888	112.374572	111.046892	0.38	50	0.84	50	0.5	50	0.5	50	5	8	6	6	0
1643211917	427.952	4	3.51533045	0.365714286	0.00415584416	111.71073	-0.0142857143	-0.000162337662	2.21279961	112.374575	112.374565	111.046895	111.046886	112.37457	111.04689	0.78	50	0.428571429	49	0.8	50	0.42	50	6	14	0	6	0
1643212005	516.691	5	3.51533079	-0.15	-0.00168539326	111.710731	-0.35	-0.00393258427	2.21280486	112.374577	112.374568	111.046894	111.046885	112.374573	111.04689	0.42	50	0.92	50	0.54	50	0.34	50	10	15	0	5	0
1643212094	605.355	6	3.51533909	-0.374285714	-0.00420545746	111.710733	0.285714286	0.00321027287	2.21280057	112.374578	112.374568	111.046898	111.046888	112.374573	111.046893	0.34	50	0.428571429	49	0.18	50	0.84	50	7	17	0	3	0
1643212183	694.145	7	3.51533231	-0.226938776	-0.00254987388	111.710734	0.106938776	0.00120155928	2.21279897	112.374579	112.374569	111.046899	111.04689	112.374574	111.046894	0.56	50	0.68	50	0.36	50	0.693877551	49	6	13	3	4	0
1643212272	783.876	8	3.51532977	0.35	0.00397727273	111.710732	0.31	0.00352272727	2.21279432	112.374575	112.374566	111.046899	111.046889	112.374571	111.046894	0.94	50	0.28	50	0.68	50	0.64	50	6	15	0	5	0
1643212380	890.941	9	3.51532242	-0.136354776	-0.00125096125	111.710733	-0.358460039	-0.00328862421	2.21279969	112.374578	112.374568	111.046898	111.046888	112.374573	111.046893	0.32	50	0.814814815	27	0.842105263	19	0.62	50	5	15	0	5	0
1643212468	979.749	10	3.51533092	-0.06	-0.000681818182	111.710733	0.22	0.0025	2.21279639	112.374577	112.374568	111.046899	111.04689	112.374572	111.046894	0.62	50	0.46	50	0.44	50	0.72	50	8	15	0	5	0
1643212557	1068.437	11	3.51532571	0.08	0.000898876404	111.710733	-0.26	-0.00292134831	2.21280029	112.374578	112.374568	111.046898	111.046888	112.374573	111.046893	0.62	50	0.8	50	0.74	50	0.4	50	7	13	2	5	0
1643212646	1157.161	12	3.51533187	-0.2	-0.00224719101	111.710734	-0.16	-0.00179775281	2.21280269	112.37458	112.37457	111.046898	111.046888	112.374575	111.046893	0.38	50	0.74	50	0.7	50	0.74	50	5	15	0	5	0
1643212734	1245.781	13	3.51533567	-0.02	-0.000227272727	111.710734	-0.22	-0.0025	2.21280599	112.374581	112.374571	111.046897	111.046887	112.374576	111.046892	0.56	50	0.8	50	0.8	50	0.6	50	7	12	0	8	0
1643212823	1334.442	14	3.51534089	0.05	0.000561797753	111.710734	0.15	0.00168539326	2.21280374	112.37458	112.37457	111.046897	111.046888	112.374575	111.046893	0.66	50	0.46	50	0.66	50	0.76	50	6	9	11	0	0
1643212924	1435.101	15	3.51533733	0	0	111.710734	0	0	2.21280374	112.37458	112.37457	111.046897	111.046888	112.374575	111.046893	0	1	-1	0	-1	0	-1	0	4	9	2	9	0
1643213013	1524.134	16	3.51533733	-0.16	-0.0016	111.710735	-0.08	-0.0008	2.21280494	112.374581	112.374571	111.046898	111.046888	112.374576	111.046893	0.62	50	0.86	50	0.64	50	0.72	50	7	11	0	9	0
1643213101	1612.855	17	3.51533923	0.188163265	0.00211419399	111.710734	0.0881632653	0.000990598487	2.21280362	112.374579	112.37457	111.046897	111.046888	112.374575	111.046893	0.816326531	49	0.54	50	0.72	50	0.62	50	6	12	4	4	0
1643213190	1701.575	18	3.51533714	0.44	0.00494382022	111.710731	0.04	0.000449438202	2.21280302	112.374577	112.374568	111.046895	111.046886	112.374572	111.046891	0.84	50	0.36	50	0.78	50	0.38	50	4	11	0	9	0
1643213281	1792.357	19	3.51533619	-0.54	-0.00606741573	111.710734	-0.04	-0.000449438202	2.21280362	112.37458	112.37457	111.046898	111.046888	112.374575	111.046893	0.38	50	0.96	50	0.42	50	0.92	50	5	12	0	8	0
1643213370	1881.064	20	3.51533714	0.04	0.00043956044	111.710734	0.02	0.00021978022	2.21280332	112.37458	112.37457	111.046898	111.046888	112.374575	111.046893	0.66	50	0.6	50	0.62	50	0.6	50	5	11	0	9	0
1643213459	1969.974	21	3.51533666	-0.0291836735	-0.000331632653	111.710734	-0.289183673	-0.00328617811	2.21280766	112.374581	112.374572	111.046897	111.046887	112.374576	111.046892	0.6	50	0.918367347	49	0.84	50	0.58	50	7	16	0	4	0
1643213547	2058.777	22	3.51534352	0.28	0.00314606742	111.710733	-0.08	-0.000898876404	2.21280886	112.37458	112.374571	111.046895	111.046885	112.374575	111.04689	0.64	50	0.44	50	0.9	50	0.54	50	6	10	1	9	0
1643213636	2147.493	23	3.51534542	-0.125714286	-0.00141252006	111.710733	0.165714286	0.00186195827	2.21280637	112.37458	112.37457	111.046896	111.046887	112.374575	111.046891	0.54	50	0.5	50	0.428571429	49	0.72	50	7	11	1	8	0
1643213726	2237.292	24	3.51534149	-0.28	-0.00314606742	111.710735	0.18	0.00202247191	2.21280367	112.374581	112.374571	111.046898	111.046889	112.374576	111.046894	0.58	50	0.68	50	0.36	50	0.82	50	7	14	0	6	0
1643213815	2326.103	25	3.51533722	-0.11	-0.00122222222	111.710735	-0.05	-0.000555555556	2.21280442	112.374581	112.374572	111.046899	111.046889	112.374577	111.046894	0.56	50	0.72	50	0.6	50	0.66	50	4	10	3	7	0
1643213903	2414.869	26	3.5153384	0.45	0.00511363636	111.710733	0.09	0.00102272727	2.21280307	112.374579	112.374569	111.046897	111.046887	112.374574	111.046892	0.82	50	0.28	50	0.92	50	0.56	50	5	14	0	6	0
1643213992	2503.588	27	3.51533627	-0.296122449	-0.00332721853	111.710735	-0.196122449	-0.00220362302	2.21280602	112.374581	112.374572	111.046897	111.046888	112.374576	111.046893	0.387755102	49	0.88	50	0.64	50	0.74	50	6	11	2	7	0
1643214081	2592.28	28	3.51534092	0.17	0.00191011236	111.710734	0.09	0.00101123596	2.21280467	112.37458	112.37457	111.046897	111.046888	112.374575	111.046892	0.78	50	0.52	50	0.8	50	0.72	50	2	12	0	8	0
1643214170	2681.048	29	3.51533879	-0.29	-0.00325842697	111.710735	-0.23	-0.00258426966	2.21280812	112.374582	112.374573	111.046897	111.046888	112.374578	111.046893	0.38	50	0.9	50	0.72	50	0.78	50	3	9	2	9	0
1643214258	2769.793	30	3.51534424	-0.22	-0.0025	111.710736	-0.58	-0.00659090909	2.21281682	112.374586	112.374577	111.046896	111.046886	112.374581	111.046891	0.16	50	0.96	50	0.82	50	0.46	50	5	14	0	6	0
1643214347	2858.595	31	3.515358	0.22	0.00247191011	111.710735	0.2	0.00224719101	2.21281382	112.374584	112.374575	111.046896	111.046886	112.374579	111.046891	0.8	50	0.38	50	0.76	50	0.74	50	1	6	3	11	0
1643214436	2947.346	32	3.51535326	0.03	0.000337078652	111.710735	-0.01	-0.000112359551	2.21281397	112.374584	112.374574	111.046896	111.046886	112.374579	111.046891	0.66	50	0.64	50	0.72	50	0.68	50	5	16	0	4	0
1643214525	3036.099	33	3.51535349	0.157916667	0.00177434457	111.710734	0.137916667	0.00154962547	2.2128119	112.374582	112.374573	111.046895	111.046886	112.374578	111.046891	0.895833333	48	0.6	50	0.78	50	0.76	50	4	5	0	14	1
1643214613	3124.881	34	3.51535022	-0.25	-0.00284090909	111.710735	0.37	0.00420454545	2.21280635	112.374582	112.374573	111.046898	111.046889	112.374577	111.046894	0.6	50	0.48	50	0.28	50	0.9	50	8	13	0	7	0
1643214702	3213.649	35	3.51534144	-0.206734694	-0.00232286173	111.710736	-0.466734694	-0.00524421004	2.21281335	112.374585	112.374576	111.046897	111.046888	112.37458	111.046892	0.224489796	49	0.897959184	49	0.8	50	0.54	50	5	14	0	6	0
1643214793	3304.377	36	3.51535252	0.2	0.00224719101	111.710735	0.2	0.00224719101	2.21281035	112.374583	112.374574	111.046897	111.046888	112.374579	111.046892	0.78	50	0.38	50	0.56	50	0.56	50	2	6	1	13	0
1643214882	3392.999	37	3.51534777	-0.18	-0.00197802198	111.710736	0.06	0.000659340659	2.21280945	112.374584	112.374574	111.046898	111.046889	112.374579	111.046894	0.5	50	0.62	50	0.46	50	0.7	50	3	9	5	6	0
1643214970	3481.844	38	3.51534635	0.12	0.00136363636	111.710736	0.2	0.00227272727	2.21280645	112.374582	112.374573	111.046899	111.046889	112.374578	111.046894	0.66	50	0.34	50	0.54	50	0.62	50	3	10	0	10	0
1643215059	3570.541	39	3.5153416	-0.26	-0.00292134831	111.710737	0.26	0.00292134831	2.21280255	112.374583	112.374573	111.046901	111.046892	112.374578	111.046896	0.64	50	0.64	50	0.38	50	0.9	50	5	11	1	8	0
1643215148	3659.217	40	3.51533544	0.291451247	0.00327473311	111.710736	0.321247166	0.00360951871	2.21279773	112.37458	112.37457	111.046901	111.046892	112.374575	111.046896	0.857142857	49	0.244444444	45	0.46	50	0.489795918	49	5	10	0	10	0
1643215237	3748.001	41	3.51532782	-0.37	-0.00420454545	111.710737	-0.33	-0.00375	2.21280268	112.374583	112.374574	111.046901	111.046892	112.374578	111.046897	0.24	50	0.94	50	0.68	50	0.72	50	2	8	10	2	0
1643215326	3836.919	42	3.51533564	0.295510204	0.00332033937	111.710736	-0.0844897959	-0.00094932355	2.21280395	112.374582	112.374572	111.0469	111.04689	112.374577	111.046895	0.551020408	49	0.34	50	0.88	50	0.5	50	2	8	12	0	0
1643215414	3925.725	43	3.51533765	-0.29	-0.00325842697	111.710737	-0.35	-0.00393258427	2.2128092	112.374585	112.374575	111.046899	111.04689	112.37458	111.046895	0.34	50	0.98	50	0.72	50	0.66	50	4	18	0	2	0
1643215503	4014.524	44	3.51534595	0.246326531	0.00276771383	111.710736	0.246326531	0.00276771383	2.2128055	112.374583	112.374573	111.046899	111.04689	112.374578	111.046895	0.86	50	0.367346939	49	0.68	50	0.68	50	9	15	0	5	0
1643215592	4103.356	45	3.51534011	-0.21	-0.00235955056	111.710737	-0.31	-0.00348314607	2.21281015	112.374585	112.374576	111.046899	111.046889	112.37458	111.046894	0.32	50	0.84	50	0.48	50	0.38	50	8	16	0	4	0
1643215681	4192.206	46	3.51534746	0.286734694	0.00322173813	111.710736	0.146734694	0.00164870443	2.21280795	112.374583	112.374573	111.046898	111.046889	112.374578	111.046893	0.76	50	0.326530612	49	0.82	50	0.68	50	7	15	0	5	0
1643215770	4281.036	47	3.51534398	-0.03	-0.000340909091	111.710736	-0.49	-0.00556818182	2.2128153	112.374585	112.374576	111.046896	111.046887	112.374581	111.046891	0.38	50	0.9	50	0.72	50	0.26	50	4	11	0	9	0
1643215858	4369.8	48	3.5153556	-0.35	-0.00393258427	111.710738	0.31	0.00348314607	2.21281065	112.374586	112.374576	111.046899	111.04689	112.374581	111.046895	0.66	50	0.7	50	0.32	50	0.98	50	8	15	0	5	0
1643215947	4458.608	49	3.51534825	-0.1	-0.00112359551	111.710738	-0.5	-0.00561797753	2.21281815	112.374588	112.374579	111.046898	111.046888	112.374584	111.046893	0.3	50	0.9	50	0.82	50	0.42	50	11	15	0	5	0
1643216036	4547.336	50	3.51536011	0.13	0.00146067416	111.710738	0.51	0.00573033708	2.2128105	112.374585	112.374576	111.046899	111.04689	112.374581	111.046894	0.92	50	0.28	50	0.52	50	0.9	50	11	16	0	4	0
1643216127	4638.15	51	3.51534801	-0.05	-0.000561797753	111.710738	-0.43	-0.00483146067	2.21281695	112.374588	112.374578	111.046897	111.046888	112.374583	111.046893	0.46	50	0.94	50	0.82	50	0.44	50	5	11	3	6	0
1643216215	4726.899	52	3.51535821	0.09	0.001	111.710737	0.33	0.00366666667	2.212812	112.374586	112.374576	111.046899	111.046889	112.374581	111.046894	0.92	50	0.5	50	0.46	50	0.7	50	5	13	0	7	0
1643216304	4815.508	53	3.51535039	-0.04	-0.000449438202	111.710738	-0.36	-0.00404494382	2.2128174	112.374588	112.374578	111.046897	111.046888	112.374583	111.046892	0.5	50	0.9	50	0.88	50	0.56	50	4	13	0	7	0
1643216393	4904.206	54	3.51535893	-0.16	-0.00179775281	111.710738	0.18	0.00202247191	2.2128147	112.374588	112.374578	111.046899	111.046889	112.374583	111.046894	0.72	50	0.7	50	0.54	50	0.88	50	4	9	0	11	0
1643216482	4992.923	55	3.51535466	-0.11	-0.00125	111.710739	0.29	0.00329545455	2.21281035	112.374587	112.374577	111.046901	111.046891	112.374582	111.046896	0.82	50	0.64	50	0.52	50	0.92	50	7	12	1	6	1
1643216570	5081.566	56	3.51534778	0.4	0.00449438202	111.710737	-0.28	-0.00314606742	2.21281455	112.374586	112.374577	111.046897	111.046888	112.374581	111.046893	0.68	50	0.56	50	0.96	50	0.28	50	7	12	0	7	1
1643216661	5172.435	57	3.51535442	0.0955102041	0.00107314836	111.710736	-0.164489796	-0.00184819995	2.21281702	112.374586	112.374577	111.046896	111.046887	112.374582	111.046891	0.551020408	49	0.62	50	0.68	50	0.42	50	9	16	0	4	0
1643216750	5261.191	58	3.51535832	-0.26	-0.00285714286	111.710738	0.32	0.00351648352	2.21281222	112.374586	112.374577	111.046899	111.046889	112.374581	111.046894	0.6	50	0.54	50	0.34	50	0.92	50	3	11	1	8	0
1643216839	5349.956	59	3.51535073	-0.18	-0.00204545455	111.710739	0.34	0.00386363636	2.21280712	112.374586	112.374576	111.046901	111.046892	112.374581	111.046896	0.64	50	0.48	50	0.44	50	0.96	50	6	12	2	6	0
1643216928	5439.687	60	3.51534266	0.235102041	0.00264159596	111.710737	0.0751020408	0.000843843155	2.21280599	112.374584	112.374574	111.0469	111.046891	112.374579	111.046896	0.8	50	0.489795918	49	0.76	50	0.6	50	8	16	1	3	0
1643217017	5528.345	61	3.51534088	-0.3	-0.00333333333	111.710739	-0.3	-0.00333333333	2.21281049	112.374587	112.374577	111.046901	111.046891	112.374582	111.046896	0.32	50	0.92	50	0.66	50	0.66	50	7	14	0	6	0
1643217107	5618.028	62	3.515348	0.27	0.00303370787	111.710738	0.15	0.00168539326	2.21280824	112.374585	112.374575	111.0469	111.04689	112.37458	111.046895	0.76	50	0.34	50	0.72	50	0.6	50	2	6	11	3	0
1643218138	6649.206	63	3.51534444	0.0214285714	2.07641196e-05	111.710737	-0.521428571	-0.000505260244	2.21281606	112.374587	112.374578	111.046897	111.046888	112.374582	111.046893	0.5	32	1	50	0.892857143	28	0.35	20	2	7	9	4	0
1643218227	6738.094	64	3.51535681	-0.132474487	-0.0015053919	111.710738	-0.44046669	-0.00500530329	2.21282267	112.37459	112.37458	111.046896	111.046887	112.374585	111.046891	0.28	25	0.852941176	34	0.789473684	38	0.481481481	27	4	8	10	2	0
1643218315	6826.886	65	3.51536726	-0.304286141	-0.0034189454	111.71074	-0.505899044	-0.00568425892	2.21283026	112.374594	112.374584	111.046895	111.046886	112.374589	111.046891	0.148148148	27	0.958333333	48	0.75	36	0.548387097	31	0	3	15	2	0
