# Supplementary material for: Improved bounds on Lorentz violation from composite pulse Ramsey spectroscopy in a trapped ion
Source: Nat Commun. 2022 Nov 27;13:7314. doi: 10.1038/s41467-022-34818-0 (PMC9701673; doi:10.1038/s41467-022-34818-0)
Supplement: Supplementary file 2 — Source Data [file 41467_2022_34818_MOESM2_ESM.zip › Source_data_files/raw_data/20220127/LLI_with_servo_467_02.txt]

#
#1650 rf switch (1650 rf switch (digital out of Paul's box)): 1 
#370 H1 shutter (NI digital out at /Dev1/port0/line2): 1 
#370 H2 shutter (370 H2 shutter (digital out of Paul's box)): 1 
#370 V shutter (NI digital out at /Dev1/port0/line0): 1 
#370 cooling AOM rf attenuator control voltage (NI analog out at /Dev2/ao6): 5.0891306 V
#370 cooling rf switch (370 cooling rf switch (digital out of Paul's box)): 1 
#370 cooling shutter (370 cooling shutter (digital out of Paul's box)): 1 
#370 detuning AOM rf attenuator control voltage (NI analog out at /Dev2/ao10): 10 V
#370 detuning rf switch (370 detuning rf switch (digital out of Paul's box)): 1 
#370 pumping AOM rf attenuator control voltage (NI analog out at /Dev2/ao9): 10 V
#370 pumping rf switch (370 pumping rf switch (digital out of Paul's box)): 1 
#399 shutter (399 shutter (digital out of Paul's box)): 0 
#411 relock shutter (411 relock shutter (digital out of Paul's box)): 1 
#411 rf switch (411 rf switch (digital out of Paul's box)): 0 
#411 slave rf switch (411 slave rf switch (digital out of Paul's box)): 1 
#411 stab hold (411 stab hold (digital out of Paul's box)): 1 
#411IntstabSetpoint (Scaled version of 411 intensity stab set point voltage (factor: 1.000000, offset:0.000000)): 1.962 V
#467 detuning AOM rf attenuator control voltage (NI analog out at /Dev2/ao8): 10 V
#467 rf switch (467 rf switch (digital out of Paul's box)): 0 
#638 rf switch (638 rf switch (digital out of Paul's box)): 1 
#638 shutter (638 shutter (digital out of Paul's box)): 1 
#935 shutter (NI digital out at /Dev1/port0/line3): 1 
#Axial objective position (Scaled version of Axial obective actuator (factor: 0.000024, offset:0.000000)): 11.9729946 mm
#B field H1 (Scaled version of h1BCurrent (factor: 0.400000, offset:0.000000)): 0.12992 G
#B field H2 (Scaled version of h2BCurrent (factor: 1.470000, offset:0.000000)): 0.735 G
#B field V (Scaled version of vBCurrent (factor: 1.248000, offset:0.000000)): 0.3012672 G
#DDS0 frequency (Frequency of DDS channel #0 of Paul's box): 85 MHz
#DDS0 power (Power of DDS channel #1 of Paul's box): -2 dBm
#DDS1 frequency (Frequency of DDS channel #1 of Paul's box): 85 MHz
#DDS1 power (Power of DDS channel #1 of Paul's box): -13 dBm
#DDS10 frequency (Frequency of DDS channel #10 of Paul's box): 0 MHz
#DDS10 power (Power of DDS channel #10 of Paul's box): 0 dBm
#DDS11 frequency (Frequency of DDS channel #11 of Paul's box): 0 MHz
#DDS11 power (Power of DDS channel #11 of Paul's box): 0 dBm
#DDS2 frequency (Frequency of DDS channel #2 of Paul's box): 200 MHz
#DDS2 power (Power of DDS channel #2 of Paul's box): -50 dBm
#DDS3 frequency (Frequency of DDS channel #3 of Paul's box): 60 MHz
#DDS3 power (Power of DDS channel #3 of Paul's box): -50 dBm
#DDS4 frequency (Frequency of DDS channel #4 of Paul's box): 113 MHz
#DDS4 power (Power of DDS channel #4 of Paul's box): 10 dBm
#DDS5 frequency (Frequency of DDS channel #5 of Paul's box): 111 MHz
#DDS5 power (Power of DDS channel #5 of Paul's box): -50 dBm
#DDS6 power (Power of DDS channel #6 of Paul's box): 0 dBm
#DDS7 frequency (Frequency of DDS channel #7 of Paul's box): 0 MHz
#DDS7 power (Power of DDS channel #7 of Paul's box): 0 dBm
#DDS8 frequency (Frequency of DDS channel #8 of Paul's box): 0 MHz
#DDS8 power (Power of DDS channel #8 of Paul's box): 0 dBm
#DDS9 frequency (Frequency of DDS channel #9 of Paul's box): 0 MHz
#DDS9 power (Power of DDS channel #9 of Paul's box): 0 dBm
#DP370 power (DP370 setpoint): 0 mW
#Doppler_time (): 5000 us
#H1 power (H1 setpoint): 0 mW
#H1Flipmount (Thorlabs Flipmount): 1 
#H1seq power (H1seq setpoint): 0 mW
#H2 power (H2 setpoint): 0 mW
#In Oven Current (Scaled version of In oven control voltage (factor: 2.000000, offset:0.000000)): 0 A
#Objective focus position (Scaled version of Focus obective actuator (factor: 0.000024, offset:0.000000)): 24.5719768 mm
#Paul's box run number (to identify the raw data of CCD and PMT): 1265 
#SampleNHold (SampleNHold (digital out of Paul's box)): 1 
#Strobo Trigger (description): 0 
#U_ablation (NI analog out at /Dev2/ao0): 0 V
#Ue endseg 1 (Scaled version of Endseg 1 extra voltage (factor: -1.200000, offset:0.000000)): -9 V
#Ue endseg 2 (Scaled version of Endseg 2 extra voltage (factor: -1.200000, offset:0.000000)): 0 V
#Ue1 (Scaled version of Segment 3 extra compensation voltage (factor: 1.214280, offset:-0.000700)): -9 V
#Ue2 (Scaled version of Segment 3 extra compensation voltage (factor: 1.214280, offset:-0.000700)): -9 V
#Ue3 (Scaled version of Segment 3 extra compensation voltage (factor: 1.214280, offset:-0.000700)): -5 V
#Ue4 (Scaled version of Segment 3 extra compensation voltage (factor: 1.214280, offset:-0.000700)): 0 V
#Ue5 (Scaled version of Segment 3 extra compensation voltage (factor: 1.214280, offset:-0.000700)): 0 V
#Ue6 (Scaled version of Segment 6 extra voltage (factor: -1.200000, offset:0.000000)): 0 V
#Ue7 (Scaled version of Segment 7 extra voltage (factor: -1.200000, offset:0.000000)): 0 V
#Ue8 (Scaled version of Segment 8 extra voltage (factor: -1.200000, offset:0.000000)): 0 V
#Uec endseg 1 (Scaled version of Segment 0 extra compensation voltage (factor: 1.2, offset:0.0)): 0.175523376 V
#Uec endseg 2 (Scaled version of Endseg extra 2 compensation voltage (factor: -1.200000, offset:0.000000)): 0 V
#Uec1 (Scaled version of Segment 1 extra compensation voltage (factor: 1.2, offset:0.0)): 0.175523376 V
#Uec2 (Scaled version of Segment 2 extra compensation voltage (factor: 1.2, offset:0.0)): 0.175523376 V
#Uec3 (Scaled version of Segment 3 extra compensation voltage (factor: 1.2, offset:0.0)): 0.227429813 V
#Uec4 (Scaled version of Segment 4 extra compensation voltage (factor: 1.2, offset:0.0)): 0.227429813 V
#Uec5 (Scaled version of Segment 5 extra compensation voltage (factor: 1.2, offset:0.0)): 0 V
#Uec6 (Scaled version of Segment 6 extra compensation voltage (factor: 1.2, offset:0.0)): 0.408 V
#Uec7 (Scaled version of Segment 7 extra compensation voltage (factor: 1.2, offset:0.0)): 0.408 V
#Uec8 (Scaled version of Segment 8 extra compensation voltage (factor: 1.2, offset:0.0)): 0.408 V
#Uschwinden (Scaled version of U_schwinden (factor: 1.000000, offset:0.000000)): 0 V
#Ut endseg 1 (Scaled version of Endseg 1 voltage (factor: -1.199740, offset:-0.001200)): 12 V
#Ut endseg 2 (Scaled version of Endseg 2 voltage (factor: -1.197100, offset:-0.003000)): 0 V
#Ut1 (Scaled version of Segment 1 voltage (factor: -1.200900, offset:-0.003600)): -8 V
#Ut2 (Scaled version of Segment 2 voltage (factor: -1.201410, offset:-0.001400)): 12 V
#Ut3 (Scaled version of Segment 3 voltage (factor: -1.198560, offset:-0.003200)): 12 V
#Ut4 (Scaled version of Segment 4 voltage (factor: -1.198560, offset:-0.003200)): 0 V
#Ut5 (Scaled version of Segment 5 voltage (factor: -1.198560, offset:-0.003200)): 0 V
#Ut6 (Scaled version of Segment 6 voltage (factor: -1.198560, offset:-0.003200)): 0 V
#Ut7 (Scaled version of Segment 7 voltage (factor: -1.198560, offset:-0.003200)): 0 V
#Ut8 (Scaled version of Segment 8 voltage (factor: -1.198560, offset:-0.003200)): 0 V
#Utc endseg 1 (Scaled version of Segment 0 compensation voltage (factor: 0.25, offset:0.0)): 0.0531168876 V
#Utc endseg 2 (Scaled version of Endseg 2 compensation voltage (factor: -0.250000, offset:0.000000)): 0 V
#Utc1 (Scaled version of Segment 1 compensation voltage (factor: 0.25, offset:0.0)): 0.0531168876 V
#Utc2 (Scaled version of Segment 2 compensation voltage (factor: 0.25, offset:0.0)): 0.0531168876 V
#Utc3 (Scaled version of Segment 3 compensation voltage (factor: 0.25, offset:0.0)): 0.106663163 V
#Utc4 (Scaled version of Segment 4 compensation voltage (factor: 0.25, offset:0.0)): 0.106663163 V
#Utc5 (Scaled version of Segment 5 compensation voltage (factor: 0.25, offset:0.0)): 0 V
#Utc6 (Scaled version of Segment 6 compensation voltage (factor: 0.25, offset:0.0)): 0 V
#Utc7 (Scaled version of Segment 7 compensation voltage (factor: 1.2, offset:0.0)): 0 V
#Utc8 (Scaled version of Segment 8 compensation voltage (factor: 1.2, offset:0.0)): 0 V
#V power (V setpoint): 0 mW
#Vseq power (Vseq setpoint): 0.4 mW
#WP370H2sw0 (NI analog out at /Dev2/ao2): 5 V
#WP370H2sw1 (NI analog out at /Dev2/ao3): 5 V
#Yb Oven Current (Scaled version of Yb oven control voltage (factor: 3.510000, offset:0.000000)): 0 A
#awg_Pulselength (): 0 s
#awg_amplitude (): 0 Vpp
#awg_frequency (): 0 Hz
#awg_offset (): 0 V
#axial_secular_frequency_AOM (): 0.11 MHz
#carrier_frequency (): 221 MHz
#cooling370 frequency (Attenuation of transition cooling370): 85 MHz
#cooling370 power (Power of transition cooling370): -24 dBm
#cooling_chirp_dds_power (): 0 dBm
#cooling_chirp_freq_step (): 0 MHz
#cooling_chirp_start_freq (): 0 MHz
#cooling_chirp_stop_freq (): 0 MHz
#cooling_chirp_total_time (): 0 us
#detection370 frequency (Attenuation of transition detection370): 85 MHz
#detection370 power (Power of transition detection370): -2 dBm
#detection_time (): 2500 us
#detuning370 frequency (Attenuation of transition detuning370): 0 MHz
#detuning370 power (Power of transition detuning370): 0 dBm
#emm_pulse_buffer_time (): 0 us
#emm_pulse_wait_time (): 0 us
#feed_forward_waittime_ms (): 0 ms
#flop_sbc_max_pulsetime_factor (): 0 
#freqScaling_411 (): 1.68 MHz/G
#freqScaling_467 (): 1.6 MHz/G
#heating_rate_wait_time (): 5000 us
#intersequence_cooling_rf_frequency (): 85 MHz
#intersequence_cooling_rf_power (): -24 dBm
#load_attempt (): 0 
#mirrorH2H (Motorized mirror mount): 4.37709888 mm
#n_points_per_doppler_freq_scan (): 0 
#n_points_per_sb_flops (): 0 
#n_points_per_sb_scan (): 0 
#n_rabi_scan_points (): 0 
#n_rep (): 575 
#octupole467 frequency (Attenuation of transition octupole467): 111.046887 MHz
#octupole467 power (Power of transition octupole467): -6 dBm
#octupole4672 frequency (Attenuation of transition octupole4672): 111.046887 MHz
#octupole4672 power (Power of transition octupole4672): -6 dBm
#offset370PD_H1 (): -0.0132263937 uW
#offset370PD_H2 (): -0.0299202343 uW
#offset370PD_V (): -0.0150179222 uW
#offset467BelowPD (): 0.0073186225 mW
#offset467PD (): 0.0073186225 mW
#picture_number (): 0 
#pulse_time_1650 (): 0 us
#pulse_time_411 (): 5 us
#pulse_time_467 (): 50000 us
#pulse_time_4672 (): 50000 us
#pulse_time_rfLLI (): 14.95 us
#pump_time (): 10 us
#pumping370 frequency (Attenuation of transition pumping370): 85 MHz
#pumping370 power (Power of transition pumping370): -13 dBm
#quench1650 frequency (Attenuation of transition quench1650): 60 MHz
#quench1650 power (Power of transition quench1650): -3.1 dBm
#radial_secular_frequency_AOM (): 0.31 MHz
#ramp_time (): 0 us
#reference 370 Det (): 0 mW
#reference 370 H1 (reference value 370 H1 chart): 3 uW
#reference 370 H2 (reference value 370 H2 chart): 5 uW
#reference 370 V (reference value 370 V chart): 40 uW
#reference 411 Fiber (reference value vertical 411 chart): 0.4 mW
#reference 411 SHG (reference value SHG 411 chart): 8 mW
#reference 411 V (): 0 uW
#reference 639 Fiber (reference value fiber639 chart): 11 mW
#reference SHG 467 (): 5.8 mW
#reference SHG 467 Below (): 0 mW
#rf_Amp (): 0.3 
#rf_Freq (): 3.51534986 MHz
#rf_phase (): 0.5 
#rf_switch_467 (): 0 
#sampling370 frequency (Attenuation of transition sampling370): 85 MHz
#sampling370 power (Power of transition sampling370): -5 dBm
#sampling411 frequency (Attenuation of transition sampling411): 220 MHz
#sampling411 power (Power of transition sampling411): -2 dBm
#sb_cooling_411_Omega (): 0 kHz
#sb_cooling_ddspower_1650 (): -27.5 dBm
#sb_cooling_ddspower_411 (): -10 dBm
#sb_cooling_detuning (): 0 
#sb_cooling_time (): 5000 us
#sb_scan_range_factor (): 0 
#sbc_pulses11 (): 0 
#sbc_pulses12 (): 0 
#sbc_pulses21 (): 0 
#sbc_pulses22 (): 0 
#sbc_pulsetime11 (): 0 us
#sbc_pulsetime12 (): 0 us
#sbc_pulsetime21 (): 0 us
#sbc_pulsetime22 (): 0 us
#sbc_repumptime (): 0 us
#scaling370PD_H1 (): -12.9249723 uW/V
#scaling370PD_H2 (): -14.9627261 uW/V
#scaling370PD_V (): -17.3688494 uW/V
#scaling467BelowPD (): -2.85545297 mW/V
#scaling467PD (): -2.85545297 mW/V
#scan_variable (): 0 unit
#spectroscopy411 frequency (Attenuation of transition spectroscopy411): 221 MHz
#spectroscopy411 power (Power of transition spectroscopy411): -2 dBm
#spectroscopy411rsb11 frequency (Attenuation of transition spectroscopy411rsb11): 0 MHz
#spectroscopy411rsb11 power (Power of transition spectroscopy411rsb11): 0 dBm
#spectroscopy411rsb12 frequency (Attenuation of transition spectroscopy411rsb12): 0 MHz
#spectroscopy411rsb12 power (Power of transition spectroscopy411rsb12): 0 dBm
#spectroscopy411rsb21 frequency (Attenuation of transition spectroscopy411rsb21): 0 MHz
#spectroscopy411rsb21 power (Power of transition spectroscopy411rsb21): 0 dBm
#spectroscopy411rsb22 frequency (Attenuation of transition spectroscopy411rsb22): 0 MHz
#spectroscopy411rsb22 power (Power of transition spectroscopy411rsb22): 0 dBm
#spectroscopy411slave frequency (Attenuation of transition spectroscopy411slave): 80 MHz
#spectroscopy411slave power (Power of transition spectroscopy411slave): -4 dBm
#sweep_frequency_step (): 0 MHz
#sweep_sleep_time (): 0 us
#sweep_start_frequency (): 0 MHz
#sweep_stop_frequency (): 0 MHz
#t_RFtotal (): 1235977.45 us
#t_RFwait (): 100 us
#t_pi_carrier_estim_A (): 0 us
#t_pi_carrier_estim_B (): 0 us
#t_pi_carrier_estim_C (): 0 us
#t_subtract (): 0.1 us
#use_shutters (): 0 
#wait_ramp_down (): 0 us
#waveplate411Ax (Motorized rotation mount): 0 °
#waveplateSplitH1V (Motorized rotation mount): 153.999559 °
#waveplateV (Motorized rotation mount): 27.4999213 °

#UTC / s	rel. time / s	RunNumber / 	rf_Freq / MHz	CorrFreqCenter / 	CorrFreqCenter2 / 	FreqCenter / 	CorrBField / 	CorrBField2 / 	BField / 	FreqPlusPlus / 	FreqPlusMinus / 	FreqMinusPlus / 	FreqMinusMinus / 	FreqPlusCenter / 	FreqMinusCenter / 	roi_plus_plus / 	roi_pp_num_cyc / 	roi_plus_minus / 	roi_pm_num_cyc / 	roi_minus_plus / 	roi_mp_num_cyc / 	roi_minus_minus / 	roi_mm_num_cyc / 	roi_final_E3 / 	number_LLI_cycles / 	det_num_hot / 	det_num_no_exc / 	det_num_quench / 
1643301308	177.993	1	3.51535152	0.27	0.27	111.71073	0.21	0.21	2.21280957	112.374578	112.374568	111.046892	111.046883	112.374573	111.046887	0.86	50	0.38	50	0.44	50	0.38	50	5	14	0	6	0
1643301403	272.66	2	3.51534654	-0.55	-3.3469212e-10	111.710733	-0.13	-7.91090465e-11	2.21281152	112.374581	112.374572	111.046894	111.046885	112.374576	111.046889	0.28	50	0.96	50	0.3	50	0.72	50	8	17	0	3	0
1643301496	366.257	3	3.51534962	0.286122449	0.00301181525	111.710732	0.00612244898	6.44468314e-05	2.21281142	112.37458	112.37457	111.046893	111.046883	112.374575	111.046888	0.612244898	49	0.32	50	0.78	50	0.5	50	8	16	2	2	0
1643301590	459.882	4	3.51534947	-0.075	-0.000806451613	111.710732	-0.585	-0.00629032258	2.2128202	112.374583	112.374573	111.046891	111.046881	112.374578	111.046886	0.34	50	1	50	0.76	50	0.25	28	8	15	0	5	0
1643301685	554.743	5	3.51536335	-0.03	-0.000319148936	111.710732	0.61	0.0064893617	2.21281105	112.37458	112.374571	111.046893	111.046884	112.374575	111.046889	0.98	50	0.4	50	0.34	50	0.98	50	4	11	0	9	0
1643301779	648.348	6	3.51534888	-0.42	-0.00442105263	111.710734	-0.18	-0.00189473684	2.21281375	112.374583	112.374574	111.046895	111.046885	112.374578	111.04689	0.3	50	0.9	50	0.52	50	0.76	50	5	13	0	7	0
1643301872	742.092	7	3.51535315	0.477959184	0.00513934606	111.710732	0.202040816	0.0021724819	2.21281072	112.37458	112.37457	111.046893	111.046884	112.374575	111.046889	0.96	50	0.28	50	0.795918367	49	0.52	50	7	11	0	9	0
1643301966	835.504	8	3.51534836	-0.266938776	-0.00283977421	111.710733	0.166938776	0.00177594442	2.21280822	112.37458	112.374571	111.046895	111.046886	112.374576	111.046891	0.52	50	0.62	50	0.306122449	49	0.74	50	10	14	0	6	0
1643302059	929.024	9	3.5153444	0.407916667	0.00433953901	111.710731	0.0720833333	0.000766843972	2.21280713	112.374578	112.374568	111.046894	111.046884	112.374573	111.046889	0.94	50	0.46	50	0.895833333	48	0.56	50	4	11	0	9	0
1643302153	1022.433	10	3.51534269	-0.3	-0.00322580645	111.710733	-0.42	-0.00451612903	2.21281343	112.374581	112.374572	111.046893	111.046884	112.374577	111.046889	0.26	50	0.98	50	0.86	50	0.74	50	8	14	0	6	0
1643302247	1116.669	11	3.51535265	0.27	0.00290322581	111.710731	-0.29	-0.00311827957	2.21281778	112.374581	112.374572	111.046891	111.046881	112.374577	111.046886	0.62	50	0.64	50	0.9	50	0.34	50	6	14	1	5	0
1643302340	1209.98	12	3.51535953	-0.11	-0.00115789474	111.710732	-0.53	-0.00557894737	2.21282573	112.374584	112.374575	111.046889	111.046879	112.374579	111.046884	0.24	50	0.88	50	0.8	50	0.38	50	4	10	0	10	0
1643302434	1303.475	13	3.5153721	0.04	0.000430107527	111.710732	0.68	0.00731182796	2.21281553	112.374581	112.374571	111.046892	111.046882	112.374576	111.046887	0.96	50	0.24	50	0.3	50	0.94	50	5	11	1	8	0
1643302527	1396.679	14	3.51535597	-0.17	-0.00182795699	111.710732	0.45	0.00483870968	2.21280878	112.37458	112.37457	111.046895	111.046885	112.374575	111.04689	0.84	50	0.56	50	0.26	50	0.88	50	6	15	0	5	0
1643302624	1493.411	15	3.5153453	-0.14	-0.0014893617	111.710733	-0.22	-0.00234042553	2.21281208	112.374581	112.374572	111.046894	111.046885	112.374577	111.046889	0.42	50	0.78	50	0.62	50	0.54	50	3	10	0	10	0
1643302717	1586.817	16	3.51535052	-0.104081633	-0.00108418367	111.710734	-0.395918367	-0.00412414966	2.21281802	112.374584	112.374574	111.046893	111.046883	112.374579	111.046888	0.36	50	0.86	50	0.7	50	0.408163265	49	5	14	0	6	0
1643302810	1680.184	17	3.51535991	0.1	0.00106382979	111.710733	0.34	0.00361702128	2.21281292	112.374582	112.374572	111.046894	111.046884	112.374577	111.046889	0.82	50	0.38	50	0.56	50	0.8	50	5	13	0	7	0
1643302904	1773.582	18	3.51535184	-0.14	-0.00150537634	111.710734	-0.48	-0.00516129032	2.21282012	112.374585	112.374575	111.046893	111.046883	112.37458	111.046888	0.36	50	0.98	50	0.76	50	0.42	50	7	16	0	4	0
1643302997	1866.964	19	3.51536323	0.301632653	0.00320885801	111.710732	0.478367347	0.00508901433	2.21281295	112.374581	112.374571	111.046893	111.046884	112.374576	111.046888	0.98	50	0.2	50	0.66	50	0.836734694	49	9	15	0	5	0
1643303091	1960.339	20	3.51535188	0.33	0.0035483871	111.710731	-0.21	-0.00225806452	2.2128161	112.37458	112.374571	111.046891	111.046881	112.374575	111.046886	0.7	50	0.58	50	0.8	50	0.26	50	4	11	0	9	0
1643303184	2053.837	21	3.51535686	-0.14	-0.00150537634	111.710731	0.16	0.00172043011	2.2128137	112.37458	112.374571	111.046892	111.046883	112.374575	111.046887	0.6	50	0.58	50	0.48	50	0.78	50	6	12	1	7	0
1643303278	2147.394	22	3.51535307	-0.39	-0.00414893617	111.710733	-0.31	-0.00329787234	2.21281835	112.374584	112.374574	111.046893	111.046883	112.374579	111.046888	0.24	50	0.94	50	0.48	50	0.56	50	5	14	0	6	0
1643303371	2240.747	23	3.51536042	0.17	0.00182795699	111.710732	0.45	0.00483870968	2.2128116	112.374581	112.374571	111.046894	111.046884	112.374576	111.046889	0.92	50	0.3	50	0.58	50	0.86	50	5	10	0	10	0
1643303464	2334.109	24	3.51534975	0.0683673469	0.000727312201	111.710732	-0.322653061	-0.00343247937	2.21281644	112.374582	112.374572	111.046892	111.046882	112.374577	111.046887	0.46	50	0.714285714	49	0.84	50	0.448979592	49	9	15	0	5	0
1643303558	2427.336	25	3.5153574	-0.37	-0.00397849462	111.710734	0.47	0.00505376344	2.21280939	112.374582	112.374572	111.046896	111.046886	112.374577	111.046891	0.68	50	0.58	50	0.12	50	0.96	50	3	10	1	9	0
1643303651	2520.658	26	3.51534625	0.27	0.00290322581	111.710733	-0.31	-0.00333333333	2.21281404	112.374582	112.374572	111.046893	111.046884	112.374577	111.046888	0.56	50	0.6	50	0.92	50	0.34	50	9	17	0	3	0
1643303745	2614.996	27	3.5153536	-0.28	-0.0029787234	111.710734	0.44	0.00468085106	2.21280744	112.374581	112.374572	111.046897	111.046887	112.374576	111.046892	0.7	50	0.54	50	0.18	50	0.9	50	10	16	1	3	0
1643303838	2708.249	28	3.51534317	0.48	0.00510638298	111.710732	0.02	0.000212765957	2.21280714	112.374579	112.374569	111.046894	111.046885	112.374574	111.046889	0.84	50	0.34	50	0.94	50	0.48	50	6	14	0	6	0
1643303932	2801.467	29	3.51534269	0.16	0.00172043011	111.710731	-0.16	-0.00172043011	2.21280954	112.374578	112.374569	111.046893	111.046883	112.374574	111.046888	0.64	50	0.64	50	0.86	50	0.54	50	7	17	0	3	0
1643304025	2894.874	30	3.51534649	-0.455306122	-0.00489576476	111.710733	-0.124693878	-0.00134079438	2.21281141	112.374581	112.374572	111.046894	111.046885	112.374577	111.04689	0.38	50	0.96	50	0.469387755	49	0.8	50	6	11	0	9	0
1643304118	2988.244	31	3.51534945	0.09	0.000957446809	111.710733	0.15	0.00159574468	2.21280916	112.37458	112.374571	111.046895	111.046885	112.374575	111.04689	0.8	50	0.56	50	0.64	50	0.7	50	11	16	0	4	0
1643304212	3081.508	32	3.51534589	-0.01	-0.000107526882	111.710733	-0.11	-0.0011827957	2.21281081	112.374581	112.374571	111.046894	111.046885	112.374576	111.046889	0.58	50	0.7	50	0.48	50	0.38	50	9	14	0	6	0
1643304305	3174.821	33	3.5153485	0.24	0.00255319149	111.710731	-0.28	-0.0029787234	2.21281501	112.374581	112.374571	111.046892	111.046882	112.374576	111.046887	0.58	50	0.62	50	0.9	50	0.38	50	6	12	0	8	0
1643304398	3268.145	34	3.51535514	0.04	0.000430107527	111.710731	-0.48	-0.00516129032	2.21282221	112.374583	112.374573	111.046889	111.04688	112.374578	111.046885	0.38	50	0.82	50	0.78	50	0.26	50	3	13	0	7	0
1643304493	3362.568	35	3.51536653	0.17	0.00182795699	111.71073	0.45	0.00483870968	2.21281546	112.37458	112.37457	111.046891	111.046881	112.374575	111.046886	0.98	50	0.36	50	0.48	50	0.76	50	5	13	1	6	0
1643304586	3455.936	36	3.51535585	-0.07	-0.000736842105	111.710731	-0.63	-0.00663157895	2.21282491	112.374583	112.374574	111.046888	111.046879	112.374578	111.046883	0.22	50	0.92	50	0.88	50	0.32	50	7	12	0	8	0
1643304680	3550.188	37	3.5153708	-0.14	-0.00150537634	111.710731	0.6	0.0064516129	2.21281591	112.374581	112.374572	111.046891	111.046882	112.374576	111.046887	0.72	50	0.26	50	0.24	50	0.98	50	4	14	0	6	0
1643304774	3643.488	38	3.51535656	-0.28	-0.0029787234	111.710733	0.3	0.00319148936	2.21281141	112.374581	112.374572	111.046894	111.046885	112.374576	111.046889	0.54	50	0.52	50	0.36	50	0.94	50	7	11	0	8	1
1643304867	3736.788	39	3.51534945	0.1	0.00106382979	111.710732	0.4	0.00425531915	2.21280541	112.374579	112.374569	111.046896	111.046886	112.374574	111.046891	0.8	50	0.3	50	0.46	50	0.76	50	4	13	0	7	0
1643304960	3830.058	40	3.51533996	-0.149387755	-0.00160631995	111.710733	-0.429387755	-0.00461707264	2.21281185	112.374581	112.374572	111.046894	111.046885	112.374577	111.04689	0.36	50	0.93877551	49	0.66	50	0.38	50	7	13	0	7	0
1643305054	3923.346	41	3.51535014	-0.2	-0.00215053763	111.710734	5.55111512e-17	5.96894099e-19	2.21281185	112.374582	112.374573	111.046895	111.046886	112.374578	111.046891	0.4	50	0.6	50	0.48	50	0.68	50	10	17	1	2	0
1643305147	4016.602	42	3.51535014	0.09	0.000967741935	111.710734	0.19	0.00204301075	2.212809	112.374581	112.374572	111.046896	111.046886	112.374576	111.046891	0.82	50	0.54	50	0.54	50	0.64	50	9	14	0	6	0
1643305240	4109.949	43	3.51534564	0.15	0.00159574468	111.710733	0.43	0.00457446809	2.21280255	112.374578	112.374569	111.046897	111.046887	112.374574	111.046892	0.9	50	0.32	50	0.6	50	0.88	50	9	15	0	5	0
1643305333	4203.182	44	3.51533544	-0.02	-0.000215053763	111.710733	-0.56	-0.00602150538	2.21281095	112.374581	112.374572	111.046895	111.046885	112.374576	111.04689	0.3	50	0.88	50	0.88	50	0.34	50	2	11	0	9	0
1643305428	4297.322	45	3.51534872	0.16	0.00172043011	111.710732	0.32	0.00344086022	2.21280615	112.374579	112.374569	111.046895	111.046886	112.374574	111.04689	0.76	50	0.28	50	0.58	50	0.74	50	6	14	2	4	0
1643305522	4391.604	46	3.51534113	0.00666666667	7.09219858e-05	111.710732	-0.386666667	-0.00411347518	2.21281195	112.374581	112.374571	111.046893	111.046884	112.374576	111.046889	0.5	50	0.88	50	0.833333333	48	0.44	50	4	16	0	4	0
1643305615	4484.907	47	3.5153503	0.29	0.00305263158	111.710731	0.43	0.00452631579	2.2128055	112.374577	112.374568	111.046894	111.046884	112.374572	111.046889	0.96	50	0.24	50	0.5	50	0.64	50	3	12	1	7	0
1643305711	4581.095	48	3.5153401	-0.09	-0.000967741935	111.710731	-0.01	-0.000107526882	2.21280565	112.374578	112.374568	111.046894	111.046885	112.374573	111.04689	0.48	50	0.58	50	0.56	50	0.64	50	7	13	1	6	0
1643305805	4674.326	49	3.51534034	0.14	0.00145833333	111.710731	-0.2	-0.00208333333	2.21280865	112.374578	112.374568	111.046893	111.046883	112.374573	111.046888	0.6	50	0.66	50	0.72	50	0.38	50	1	10	1	9	0
1643305898	4767.587	50	3.51534508	-0.445714286	-0.00479262673	111.710733	0.0857142857	0.000921658986	2.21280736	112.37458	112.37457	111.046895	111.046886	112.374575	111.046891	0.44	50	0.8	50	0.428571429	49	0.96	50	9	16	0	4	0
1643305991	4860.834	51	3.51534305	0.19755102	0.0021016066	111.710732	0.41755102	0.00444203213	2.2128011	112.374577	112.374567	111.046896	111.046887	112.374572	111.046891	0.86	50	0.244897959	49	0.44	50	0.66	50	10	16	0	4	0
1643306086	4956.155	52	3.51533314	-0.11	-0.0011827957	111.710732	-0.53	-0.00569892473	2.21280905	112.37458	112.37457	111.046894	111.046885	112.374575	111.04689	0.36	50	1	50	0.76	50	0.34	50	10	16	0	4	0
1643306180	5049.41	53	3.51534572	0.3	0.00315789474	111.710731	0.12	0.00126315789	2.21280725	112.374578	112.374568	111.046893	111.046884	112.374573	111.046889	0.92	50	0.5	50	0.82	50	0.64	50	4	9	0	11	0
1643306273	5142.565	54	3.51534287	-0.39	-0.00419354839	111.710733	0.19	0.00204301075	2.2128044	112.374579	112.374569	111.046896	111.046887	112.374574	111.046891	0.58	50	0.78	50	0.3	50	0.88	50	3	9	1	10	0
1643306366	5235.793	55	3.51533836	0.33	0.0035106383	111.710731	0.15	0.00159574468	2.21280215	112.374576	112.374567	111.046895	111.046886	112.374572	111.04689	0.86	50	0.38	50	0.7	50	0.52	50	0	10	0	10	0
1643306460	5329.886	56	3.51533481	-0.487755102	-0.00524467852	111.710734	-0.147755102	-0.00158876454	2.21280437	112.37458	112.37457	111.046897	111.046887	112.374575	111.046892	0.224489796	49	0.86	50	0.42	50	0.76	50	8	17	0	3	0
1643306553	5423.207	57	3.51533831	0.46	0.00489361702	111.710731	0.06	0.000638297872	2.21280347	112.374577	112.374568	111.046895	111.046885	112.374572	111.04689	0.9	50	0.38	50	0.78	50	0.38	50	3	10	2	8	0
1643306643	5512.574	58	3.51533689	-0.55	-0.00591397849	111.710734	-0.11	-0.0011827957	2.21280512	112.37458	112.374571	111.046897	111.046888	112.374576	111.046892	0.3	50	0.96	50	0.56	50	1	1	3	8	1	11	0
1643306736	5605.926	59	3.5153395	0.0948979592	0.00105442177	111.710734	-0.405102041	-0.00450113379	2.21281119	112.374582	112.374572	111.046895	111.046885	112.374577	111.04689	0.489795918	49	0.8	50	0.9	50	0.4	50	4	10	1	9	0
1643306829	5699.188	60	3.51534911	0.06	0.00064516129	111.710733	0.54	0.00580645161	2.21280309	112.374579	112.374569	111.046897	111.046888	112.374574	111.046892	0.92	50	0.32	50	0.32	50	0.8	50	4	8	0	12	0
1643306923	5792.474	61	3.5153363	0.37	0.00397849462	111.710731	-0.07	-0.000752688172	2.21280414	112.374577	112.374568	111.046895	111.046885	112.374573	111.04689	0.84	50	0.54	50	0.8	50	0.36	50	2	8	0	12	0
1643307016	5885.784	62	3.51533796	-0.216122449	-0.0023238973	111.710732	0.196122449	0.00210884354	2.2128012	112.374578	112.374568	111.046897	111.046887	112.374573	111.046892	0.74	50	0.76	50	0.387755102	49	0.8	50	5	19	0	1	0
1643307109	5979.144	63	3.5153333	0.1	0.00106382979	111.710732	-0.08	-0.00085106383	2.2128024	112.374577	112.374568	111.046896	111.046886	112.374573	111.046891	0.56	50	0.54	50	0.82	50	0.64	50	4	12	1	7	0
1643307203	6072.449	64	3.5153352	0.17	0.00182795699	111.710731	0.49	0.0052688172	2.21279505	112.374574	112.374565	111.046897	111.046888	112.37457	111.046893	0.92	50	0.26	50	0.54	50	0.86	50	3	14	0	6	0
1643307298	6167.276	65	3.51532358	0.25	0.00268817204	111.71073	-0.11	-0.0011827957	2.2127967	112.374574	112.374564	111.046896	111.046886	112.374569	111.046891	0.64	50	0.5	50	0.72	50	0.36	50	4	13	0	7	0
1643307391	6260.759	66	3.51532619	-0.59	-0.00621052632	111.710733	-0.15	-0.00157894737	2.21279895	112.374577	112.374568	111.046898	111.046888	112.374572	111.046893	0.2	50	0.94	50	0.4	50	0.84	50	5	12	0	8	0
1643307484	6354.055	67	3.51532975	0.14	0.0014893617	111.710732	-0.46	-0.00489361702	2.21280585	112.374579	112.374569	111.046895	111.046886	112.374574	111.04689	0.38	50	0.7	50	0.86	50	0.26	50	6	12	0	8	0
1643307579	6448.279	68	3.51534066	-0.1	-0.00107526882	111.710733	-0.16	-0.00172043011	2.21280825	112.37458	112.37457	111.046895	111.046885	112.374575	111.04689	0.58	50	0.84	50	0.7	50	0.64	50	6	12	1	7	0
1643307672	6541.499	69	3.51534445	0.13	0.00138297872	111.710732	0.33	0.0035106383	2.2128033	112.374578	112.374568	111.046896	111.046886	112.374573	111.046891	0.92	50	0.46	50	0.46	50	0.66	50	3	14	1	5	0
1643307765	6634.752	70	3.51533663	0	0	111.710732	0.22	0.00234042553	2.2128	112.374577	112.374567	111.046897	111.046887	112.374572	111.046892	0.7	50	0.48	50	0.56	50	0.78	50	2	12	0	8	0
1643307858	6728.005	71	3.51533141	-0.18	-0.00193548387	111.710733	0.34	0.00365591398	2.2127949	112.374576	112.374567	111.046899	111.04689	112.374571	111.046894	0.74	50	0.58	50	0.3	50	0.82	50	12	18	0	2	0
1643307951	6821.258	72	3.51532334	0.37	0.00397849462	111.710731	-0.09	-0.000967741935	2.21279625	112.374575	112.374565	111.046897	111.046887	112.37457	111.046892	0.8	50	0.52	50	0.8	50	0.34	50	13	17	0	3	0
1643308045	6914.614	73	3.51532548	-0.248571429	-0.00267281106	111.710732	0.208571429	0.00224270353	2.21279312	112.374575	112.374565	111.046899	111.04689	112.37457	111.046894	0.42	50	0.46	50	0.4	50	0.857142857	49	7	15	0	5	0
1643308138	7008.004	74	3.51532053	-0.04	-0.000425531915	111.710732	-0.26	-0.00276595745	2.21279702	112.374576	112.374567	111.046898	111.046889	112.374572	111.046893	0.5	50	0.8	50	0.66	50	0.44	50	2	16	0	4	0
1643308232	7101.345	75	3.5153267	0.13	0.00139784946	111.710732	0.25	0.00268817204	2.21279327	112.374575	112.374565	111.046899	111.046889	112.37457	111.046894	0.62	50	0.24	50	0.48	50	0.6	50	8	19	0	1	0
1643308325	7194.639	76	3.51532077	-0.12	-0.00129032258	111.710732	-0.26	-0.00279569892	2.21279717	112.374576	112.374567	111.046898	111.046888	112.374572	111.046893	0.42	50	0.8	50	0.74	50	0.6	50	3	14	2	4	0
1643308418	7287.83	77	3.51532693	0.35	0.00372340426	111.710731	0.23	0.00244680851	2.21279372	112.374574	112.374564	111.046897	111.046888	112.374569	111.046893	0.92	50	0.34	50	0.68	50	0.56	50	6	18	0	2	0
1643308511	7381.112	78	3.51532148	-0.16	-0.00172043011	111.710731	0.08	0.000860215054	2.21279252	112.374574	112.374564	111.046898	111.046889	112.374569	111.046894	0.48	50	0.56	50	0.38	50	0.62	50	2	12	0	8	0
1643308605	7474.438	79	3.51531958	-0.57	-0.00612903226	111.710734	0.23	0.00247311828	2.21278907	112.374576	112.374566	111.046902	111.046893	112.374571	111.046898	0.56	50	0.9	50	0.18	50	0.98	50	2	13	3	4	0
1643308698	7567.63	80	3.51531412	0.31	0.00333333333	111.710733	-0.41	-0.00440860215	2.21279522	112.374576	112.374567	111.046899	111.046889	112.374571	111.046894	0.72	50	0.82	50	0.86	50	0.14	50	10	18	0	2	0
1643308791	7660.954	81	3.51532385	0.29	0.00308510638	111.710731	0.07	0.000744680851	2.21279417	112.374574	112.374565	111.046898	111.046888	112.37457	111.046893	0.9	50	0.54	50	0.84	50	0.62	50	4	12	0	8	0
1643308884	7754.156	82	3.51532219	-0.04	-0.000430107527	111.710731	-0.4	-0.00430107527	2.21280017	112.374576	112.374567	111.046896	111.046887	112.374572	111.046891	0.24	50	0.68	50	0.74	50	0.38	50	3	9	4	7	0
1643308978	7847.475	83	3.51533168	-0.07	-0.000752688172	111.710732	0.49	0.0052688172	2.21279282	112.374574	112.374565	111.046899	111.046889	112.37457	111.046894	0.8	50	0.38	50	0.36	50	0.92	50	8	17	0	3	0
1643309071	7940.695	84	3.51532005	-0.41	-0.00440860215	111.710734	-0.25	-0.00268817204	2.21279657	112.374578	112.374568	111.0469	111.04689	112.374573	111.046895	0.3	50	0.96	50	0.48	50	0.64	50	3	13	0	7	0
1643309165	8034.878	85	3.51532598	0.436530612	0.00464394268	111.710732	-0.176530612	-0.00187798524	2.21279922	112.374576	112.374567	111.046897	111.046887	112.374571	111.046892	0.8	50	0.54	50	0.96	50	0.346938776	49	7	16	1	3	0
1643309258	8128.252	86	3.51533017	-0.06	-0.000638297872	111.710732	-0.08	-0.00085106383	2.21280042	112.374577	112.374567	111.046897	111.046887	112.374572	111.046892	0.42	50	0.56	50	0.7	50	0.68	50	8	15	0	5	0
1643309352	8221.484	87	3.51533207	0	0	111.710732	0.34	0.00365591398	2.21279532	112.374575	112.374566	111.046898	111.046889	112.374571	111.046893	0.92	50	0.58	50	0.54	50	0.88	50	2	13	0	7	0
1643309445	8314.704	88	3.515324	-0.36	-0.00387096774	111.710734	-5.55111512e-17	-5.96894099e-19	2.21279532	112.374577	112.374568	111.0469	111.04689	112.374572	111.046895	0.42	50	0.78	50	0.38	50	0.74	50	6	11	0	9	0
1643309538	8407.99	89	3.515324	0.459183673	0.0048849327	111.710732	0.179183673	0.00190620929	2.21279263	112.374574	112.374565	111.046898	111.046889	112.374569	111.046894	0.918367347	49	0.28	50	0.88	50	0.6	50	7	17	0	3	0
1643309632	8501.28	90	3.51531975	-0.42	-0.00451612903	111.710734	-0.14	-0.00150537634	2.21279473	112.374577	112.374567	111.0469	111.04689	112.374572	111.046895	0.26	50	0.82	50	0.48	50	0.76	50	2	12	0	8	0
1643309725	8594.541	91	3.51532308	0.46	0.00494623656	111.710731	-0.04	-0.000430107527	2.21279533	112.374575	112.374565	111.046897	111.046888	112.37457	111.046893	0.84	50	0.42	50	0.92	50	0.42	50	6	16	0	4	0
1643309818	8687.763	92	3.51532402	-0.06	-0.000638297872	111.710732	-0.06	-0.000638297872	2.21279623	112.374575	112.374566	111.046897	111.046888	112.37457	111.046893	0.62	50	0.74	50	0.64	50	0.64	50	6	12	0	8	0
1643309911	8781.065	93	3.51532545	0.12	0.00129032258	111.710731	0.5	0.00537634409	2.21278873	112.374572	112.374563	111.046899	111.04689	112.374568	111.046894	0.84	50	0.22	50	0.46	50	0.84	50	6	15	0	5	0
1643310005	8874.294	94	3.51531359	-0.45	-0.00483870968	111.710733	-0.23	-0.00247311828	2.21279218	112.374576	112.374566	111.0469	111.046891	112.374571	111.046896	0.28	50	0.96	50	0.44	50	0.66	50	6	12	1	7	0
1643310098	8967.369	95	3.51531904	0.34	0.00365591398	111.710732	0.22	0.0023655914	2.21278888	112.374573	112.374563	111.0469	111.04689	112.374568	111.046895	0.9	50	0.34	50	0.68	50	0.56	50	4	12	2	6	0
1643310192	9061.458	96	3.51531382	-0.07	-0.000752688172	111.710732	-0.57	-0.00612903226	2.21279743	112.374576	112.374566	111.046897	111.046888	112.374571	111.046893	0.28	50	0.92	50	0.98	50	0.48	50	6	15	0	5	0
1643310285	9154.605	97	3.51532735	0.16	0.00170212766	111.710731	0.46	0.00489361702	2.21279053	112.374573	112.374564	111.046899	111.046889	112.374568	111.046894	0.96	50	0.34	50	0.58	50	0.88	50	2	10	0	10	0
1643310378	9247.724	98	3.51531643	-0.48	-0.00510638298	111.710734	0.02	0.000212765957	2.21279023	112.374575	112.374566	111.046901	111.046892	112.374571	111.046896	0.42	50	0.88	50	0.48	50	0.98	50	10	13	0	7	0
1643310471	9340.921	99	3.51531596	0.5	0.00537634409	111.710731	0.02	0.000215053763	2.21278993	112.374573	112.374563	111.046899	111.046889	112.374568	111.046894	0.76	50	0.24	50	0.84	50	0.36	50	10	15	0	5	0
1643310564	9434.075	100	3.51531548	-0.46	-0.00494623656	111.710733	-0.14	-0.00150537634	2.21279203	112.374576	112.374566	111.0469	111.046891	112.374571	111.046896	0.36	50	0.96	50	0.42	50	0.74	50	6	11	0	9	0
1643310657	9527.267	101	3.51531881	0.44	0.0047311828	111.710731	0.26	0.00279569892	2.21278813	112.374572	112.374563	111.046899	111.04689	112.374568	111.046895	0.98	50	0.28	50	0.72	50	0.54	50	2	11	0	9	0
1643310751	9620.481	102	3.51531264	-0.340425532	-0.00366048959	111.710733	0.0804255319	0.000864790666	2.21278693	112.374574	112.374564	111.046901	111.046892	112.374569	111.046897	0.38	50	0.64	50	0.319148936	47	0.74	50	5	11	0	8	1
1643310844	9713.716	103	3.51531073	0.254897959	0.00274083827	111.710732	0.194897959	0.00209567698	2.212784	112.374571	112.374562	111.046901	111.046892	112.374567	111.046896	0.96	50	0.510204082	49	0.5	50	0.44	50	5	13	1	6	0
1643310938	9808.103	104	3.51530611	-0.135918367	-0.00144594008	111.710732	-0.0240816327	-0.000256187581	2.21278436	112.374572	112.374563	111.046902	111.046892	112.374568	111.046897	0.58	50	0.74	50	0.408163265	49	0.52	50	6	16	0	4	0
1643311032	9901.598	105	3.51530668	0.19	0.0020212766	111.710731	-0.29	-0.00308510638	2.21278871	112.374573	112.374563	111.046899	111.04689	112.374568	111.046895	0.64	50	0.74	50	0.94	50	0.46	50	9	16	0	4	0
1643311125	9994.95	106	3.51531356	0.01	0.000106382979	111.710731	-0.39	-0.00414893617	2.21279456	112.374574	112.374565	111.046898	111.046888	112.37457	111.046893	0.44	50	0.82	50	0.74	50	0.34	50	3	9	0	11	0
1643311218	10088.193	107	3.51532281	0.42	0.00451612903	111.710729	0.36	0.00387096774	2.21278916	112.374571	112.374561	111.046897	111.046888	112.374566	111.046892	0.98	50	0.2	50	0.58	50	0.52	50	4	13	1	6	0
1643311312	10181.645	108	3.51531427	0.03	0.000322580645	111.710729	-0.49	-0.0052688172	2.21279651	112.374573	112.374563	111.046895	111.046885	112.374568	111.04689	0.5	50	0.96	50	0.8	50	0.28	50	10	15	0	5	0
1643311405	10275.16	109	3.51532589	-0.03	-0.000319148936	111.710729	0.43	0.00457446809	2.21279006	112.374571	112.374561	111.046897	111.046887	112.374566	111.046892	0.76	50	0.36	50	0.48	50	0.94	50	0	1	0	19	0
1643311500	10369.528	110	3.51531569	-0.719591837	-0.00773754663	111.710733	0.0604081633	0.000649550143	2.21278916	112.374574	112.374565	111.046901	111.046891	112.374569	111.046896	0.3	50	0.959183673	49	0.2	50	0.98	50	7	14	1	5	0
1643311594	10463.999	111	3.51531426	0.23	0.00242105263	111.710732	0.33	0.00347368421	2.21278421	112.374572	112.374562	111.046901	111.046892	112.374567	111.046896	0.88	50	0.32	50	0.56	50	0.66	50	5	8	0	12	0
1643311688	10557.523	112	3.51530643	0.07	0.000744680851	111.710731	-0.03	-0.000319148936	2.21278466	112.374571	112.374562	111.046901	111.046891	112.374567	111.046896	0.68	50	0.64	50	0.6	50	0.5	50	9	16	0	4	0
1643311782	10651.845	113	3.51530714	0.18	0.00191489362	111.71073	0.22	0.00234042553	2.21278136	112.374569	112.37456	111.046901	111.046891	112.374565	111.046896	0.88	50	0.48	50	0.62	50	0.66	50	12	14	0	6	0
1643311875	10745.084	114	3.51530192	0.03	0.000319148936	111.71073	-0.69	-0.00734042553	2.21279171	112.374572	112.374563	111.046897	111.046888	112.374568	111.046893	0.28	50	0.94	50	0.92	50	0.2	50	7	17	0	3	0
1643311969	10838.373	115	3.51531829	-0.259387755	-0.00278911565	111.710731	0.399387755	0.00429449199	2.21278572	112.374572	112.374562	111.0469	111.046891	112.374567	111.046896	0.78	50	0.64	50	0.28	50	0.93877551	49	4	16	4	0	0
1643312063	10932.667	116	3.51530882	-0.145306122	-0.00156243142	111.710732	-0.254693878	-0.00273864384	2.21278954	112.374574	112.374564	111.0469	111.046891	112.374569	111.046895	0.26	50	0.66	50	0.64	50	0.530612245	49	8	15	0	5	0
1643312156	11026.241	117	3.51531486	0.326734694	0.00343931257	111.710731	0.266734694	0.00280773362	2.21278554	112.374571	112.374561	111.0469	111.04689	112.374566	111.046895	0.92	50	0.326530612	49	0.7	50	0.64	50	1	11	0	9	0
1643312250	11119.679	118	3.51530853	-0.312608696	-0.00336138382	111.710732	-0.132608696	-0.00142589995	2.21278752	112.374573	112.374564	111.046901	111.046891	112.374568	111.046896	0.434782609	46	0.88	50	0.56	50	0.74	50	6	15	0	5	0
1643312344	11213.994	119	3.51531168	0.03	0.000319148936	111.710732	0.29	0.00308510638	2.21278317	112.374572	112.374562	111.046902	111.046892	112.374567	111.046897	0.7	50	0.38	50	0.38	50	0.64	50	6	12	3	5	0
1643312438	11307.457	120	3.5153048	0.13	0.00138297872	111.710731	-0.27	-0.00287234043	2.21278722	112.374572	112.374563	111.0469	111.04689	112.374567	111.046895	0.62	50	0.76	50	0.94	50	0.54	50	9	11	0	9	0
1643312532	11401.875	121	3.5153112	0.16	0.00172043011	111.710731	-0.54	-0.00580645161	2.21279532	112.374574	112.374564	111.046897	111.046887	112.374569	111.046892	0.44	50	0.82	50	0.98	50	0.28	50	5	15	1	4	0
1643312626	11495.422	122	3.51532401	-0.13	-0.00136842105	111.710731	-0.05	-0.000526315789	2.21279607	112.374575	112.374565	111.046897	111.046888	112.37457	111.046892	0.7	50	0.88	50	0.68	50	0.76	50	7	13	0	7	0
1643312719	11588.835	123	3.5153252	0.2	0.00215053763	111.71073	-0.04	-0.000430107527	2.21279667	112.374574	112.374564	111.046896	111.046886	112.374569	111.046891	0.64	50	0.48	50	0.86	50	0.62	50	5	11	0	9	0
1643312813	11683.089	124	3.51532615	-0.305510204	-0.00325010855	111.710732	-0.145510204	-0.00154798089	2.21279886	112.374576	112.374567	111.046897	111.046887	112.374571	111.046892	0.448979592	49	0.9	50	0.56	50	0.72	50	8	15	0	5	0
1643312907	11776.5	125	3.5153296	0.19	0.0020212766	111.710731	-0.37	-0.00393617021	2.21280441	112.374577	112.374567	111.046894	111.046885	112.374572	111.046889	0.54	50	0.72	50	0.96	50	0.4	50	6	9	0	11	0
1643313000	11869.93	126	3.51533838	-0.33	-0.0035106383	111.710732	0.13	0.00138297872	2.21280246	112.374578	112.374568	111.046896	111.046887	112.374573	111.046892	0.66	50	0.86	50	0.22	50	0.68	50	5	16	0	4	0
1643313094	11963.344	127	3.51533529	-0.23	-0.00247311828	111.710734	0.19	0.00204301075	2.21279961	112.374578	112.374569	111.046898	111.046889	112.374573	111.046894	0.68	50	0.72	50	0.3	50	0.72	50	7	13	2	5	0
1643313187	12056.807	128	3.51533079	0.228723404	0.00245939144	111.710732	0.288723404	0.00310455273	2.21279528	112.374576	112.374566	111.046899	111.046889	112.374571	111.046894	0.957446809	47	0.44	50	0.66	50	0.72	50	5	14	0	6	0
1643313280	12150.226	129	3.51532394	0.33	0.0035106383	111.710731	-0.37	-0.00393617021	2.21280083	112.374576	112.374566	111.046895	111.046886	112.374571	111.046891	0.7	50	0.74	50	1	50	0.3	50	7	15	2	3	0
1643313375	12244.666	130	3.51533271	0.154489796	0.00164350847	111.71073	-0.463061224	-0.00492618324	2.21280777	112.374577	112.374568	111.046892	111.046883	112.374572	111.046888	0.571428571	49	0.88	50	0.87755102	49	0.26	50	8	14	0	6	0
1643313469	12339.072	131	3.5153437	-0.31	-0.00329787234	111.710732	0.39	0.00414893617	2.21280192	112.374577	112.374567	111.046896	111.046886	112.374572	111.046891	0.7	50	0.62	50	0.26	50	0.96	50	11	15	0	5	0
1643313563	12432.432	132	3.51533445	-0.454081633	-0.00483065567	111.710734	-0.185918367	-0.00197785497	2.21280471	112.37458	112.37457	111.046897	111.046888	112.374575	111.046892	0.26	50	0.9	50	0.591836735	49	0.86	50	4	12	1	7	0
1643313652	12521.746	133	3.51533886	-0.08	-0.000860215054	111.710734	5.55111512e-17	5.96894099e-19	2.21280471	112.37458	112.374571	111.046898	111.046888	112.374576	111.046893	0.92	50	1	1	0.62	50	0.7	50	10	14	0	6	0
1643313745	12614.919	134	3.51533886	0.52	0.00577777778	111.710732	0.02	0.000222222222	2.21280441	112.374578	112.374568	111.046895	111.046886	112.374573	111.04689	0.94	50	0.4	50	0.84	50	0.34	50	6	11	1	8	0
1643313838	12708.144	135	3.51533838	0.12	0.00129032258	111.710731	0.26	0.00279569892	2.21280051	112.374576	112.374566	111.046896	111.046886	112.374571	111.046891	0.7	50	0.32	50	0.46	50	0.6	50	9	16	1	3	0
1643313943	12812.489	136	3.51533221	0	0	111.710731	0	0	2.21280051	112.374576	112.374566	111.046896	111.046886	112.374571	111.046891	-1	0	-1	0	0.607142857	28	0.62	50	6	14	0	6	0
1643314037	12906.876	137	3.51533221	-0.01	-9.52380952e-05	111.710731	-0.29	-0.00276190476	2.21280486	112.374577	112.374568	111.046894	111.046885	112.374573	111.04689	0.5	50	0.8	50	0.86	50	0.58	50	6	15	0	5	0
1643314131	13000.43	138	3.51533909	-0.54	-0.00574468085	111.710734	-0.16	-0.00170212766	2.21280726	112.374581	112.374571	111.046896	111.046887	112.374576	111.046892	0.26	50	0.96	50	0.4	50	0.78	50	3	11	1	8	0
1643314224	13093.931	139	3.51534289	0.449183673	0.00482993197	111.710732	-0.249183673	-0.00267939434	2.212811	112.37458	112.37457	111.046893	111.046883	112.374575	111.046888	0.66	50	0.46	50	0.918367347	49	0.22	50	6	13	0	7	0
1643314318	13187.312	140	3.5153488	0.3	0.00319148936	111.71073	0.1	0.00106382979	2.2128095	112.374578	112.374568	111.046892	111.046882	112.374573	111.046887	0.82	50	0.42	50	0.8	50	0.6	50	8	14	0	6	0
1643314411	13280.877	141	3.51534643	-0.18	-0.00193548387	111.710731	0.42	0.00451612903	2.2128032	112.374577	112.374567	111.046895	111.046885	112.374572	111.04689	0.7	50	0.46	50	0.38	50	0.98	50	0	5	0	15	0
1643314507	13376.944	142	3.51533647	-0.32	-0.00340425532	111.710733	0.32	0.00340425532	2.2127984	112.374577	112.374567	111.046898	111.046888	112.374572	111.046893	0.68	50	0.68	50	0.3	50	0.94	50	4	10	0	10	0
1643314603	13472.682	143	3.51532887	0.32	0.00333333333	111.710731	0.24	0.0025	2.2127948	112.374574	112.374565	111.046897	111.046888	112.374569	111.046892	0.92	50	0.36	50	0.64	50	0.56	50	4	6	1	13	0
1643314697	13567.22	144	3.51532318	-0.239387755	-0.00249362245	111.710732	-0.239387755	-0.00249362245	2.21279839	112.374576	112.374567	111.046897	111.046888	112.374572	111.046893	0.46	50	0.93877551	49	0.54	50	0.54	50	8	14	0	6	0
1643314792	13661.556	145	3.51532886	0.49	0.00521276596	111.71073	-0.09	-0.000957446809	2.21279974	112.374574	112.374565	111.046894	111.046885	112.37457	111.04689	0.6	50	0.2	50	0.84	50	0.26	50	2	11	0	9	0
1643314885	13755.056	146	3.515331	-0.49	-0.00515789474	111.710732	0.07	0.000736842105	2.21279869	112.374576	112.374567	111.046897	111.046888	112.374572	111.046892	0.4	50	0.82	50	0.26	50	0.82	50	5	16	0	4	0
1643314979	13848.584	147	3.51532933	-0.0479591837	-0.000515690147	111.710732	0.667959184	0.00718235681	2.21278867	112.374574	112.374564	111.0469	111.046891	112.374569	111.046896	0.86	50	0.24	50	0.204081633	49	0.92	50	6	10	0	10	0
1643315072	13942.072	148	3.51531349	0.02	0.000212765957	111.710732	-0.28	-0.0029787234	2.21279287	112.374575	112.374565	111.046899	111.04689	112.37457	111.046894	0.56	50	0.82	50	0.66	50	0.36	50	4	12	0	8	0
1643315166	14035.527	149	3.51532013	-0.08	-0.000860215054	111.710733	0.36	0.00387096774	2.21278747	112.374574	112.374564	111.046901	111.046892	112.374569	111.046896	0.74	50	0.46	50	0.36	50	0.8	50	3	12	1	7	0
1643315259	14129.133	150	3.51531159	0.16	0.00170212766	111.710732	0.14	0.0014893617	2.21278537	112.374572	112.374563	111.046901	111.046891	112.374567	111.046896	0.76	50	0.46	50	0.54	50	0.52	50	6	11	1	8	0
1643315353	14222.598	151	3.51530827	0.24	0.00258064516	111.710731	-0.04	-0.000430107527	2.21278597	112.374571	112.374562	111.0469	111.04689	112.374566	111.046895	0.68	50	0.48	50	0.68	50	0.4	50	4	11	0	9	0
1643315446	14316.149	152	3.51530922	-0.2	-0.00212765957	111.710732	-0.38	-0.00404255319	2.21279167	112.374574	112.374564	111.046899	111.046889	112.374569	111.046894	0.3	50	0.88	50	0.72	50	0.54	50	9	12	0	8	0
1643315540	14409.73	153	3.51531823	-0.11	-0.0011827957	111.710732	0.45	0.00483870968	2.21278492	112.374572	112.374563	111.046901	111.046892	112.374568	111.046897	0.64	50	0.3	50	0.44	50	1	50	6	18	0	2	0
1643315634	14503.41	154	3.51530756	-0.21	-0.00223404255	111.710733	-0.01	-0.000106382979	2.21278507	112.374574	112.374564	111.046902	111.046893	112.374569	111.046898	0.5	50	0.72	50	0.48	50	0.68	50	7	17	0	3	0
1643315727	14596.939	155	3.5153078	0.389591837	0.00418915953	111.710731	0.329591837	0.00354399824	2.21278013	112.37457	112.374561	111.046902	111.046893	112.374565	111.046897	0.959183673	49	0.24	50	0.62	50	0.56	50	6	15	0	5	0
1643315822	14691.503	156	3.51529998	-0.148250109	-0.00157712881	111.710732	-0.176005211	-0.00187239586	2.21278277	112.374572	112.374562	111.046902	111.046892	112.374567	111.046897	0.595744681	47	0.92	50	0.64	50	0.612244898	49	8	16	0	4	0
1643315915	14784.912	157	3.51530415	-0.23	-0.00242105263	111.710733	0.01	0.000105263158	2.21278262	112.374573	112.374563	111.046903	111.046894	112.374568	111.046898	0.4	50	0.62	50	0.66	50	0.9	50	4	11	0	9	0
1643316009	14878.34	158	3.51530392	0.31	0.00333333333	111.710732	-0.33	-0.0035483871	2.21278757	112.374573	112.374563	111.0469	111.046891	112.374568	111.046895	0.7	50	0.72	50	0.92	50	0.28	50	5	14	0	6	0
1643316104	14973.903	159	3.51531174	-0.00591836735	-6.36383586e-05	111.710732	0.385918367	0.00414965986	2.21278178	112.374571	112.374561	111.046902	111.046892	112.374566	111.046897	0.9	50	0.52	50	0.408163265	49	0.8	50	4	10	0	10	0
1643316198	15067.393	160	3.51530259	-0.26	-0.00270833333	111.710733	0.28	0.00291666667	2.21277758	112.374571	112.374561	111.046904	111.046895	112.374566	111.0469	0.8	50	0.78	50	0.28	50	0.82	50	2	9	0	11	0
1643316291	15160.911	161	3.51529595	0.13	0.00139784946	111.710732	-0.17	-0.00182795699	2.21278013	112.374571	112.374562	111.046903	111.046894	112.374566	111.046898	0.68	50	0.72	50	0.78	50	0.48	50	3	11	0	9	0
1643316385	15254.392	162	3.51529998	0.04	0.000425531915	111.710732	-0.46	-0.00489361702	2.21278703	112.374573	112.374563	111.046901	111.046891	112.374568	111.046896	0.48	50	0.9	50	0.84	50	0.34	50	7	14	0	6	0
1643316480	15349.925	163	3.51531089	-0.23	-0.00247311828	111.710733	0.47	0.00505376344	2.21277998	112.374572	112.374563	111.046904	111.046895	112.374567	111.046899	0.7	50	0.46	50	0.24	50	0.94	50	4	14	1	5	0
1643316574	15443.372	164	3.51529974	-0.21	-0.0021875	111.710734	-0.09	-0.0009375	2.21278133	112.374573	112.374564	111.046905	111.046895	112.374569	111.0469	0.46	50	0.76	50	0.38	50	0.5	50	6	14	1	5	0
1643316667	15536.763	165	3.51530188	0.45	0.00483870968	111.710732	-0.05	-0.000537634409	2.21278208	112.374571	112.374562	111.046902	111.046893	112.374567	111.046897	0.74	50	0.34	50	0.84	50	0.34	50	1	11	0	9	0
1643316761	15631.134	166	3.51530306	-0.46	-0.00489361702	111.710734	-0.1	-0.00106382979	2.21278358	112.374574	112.374565	111.046904	111.046895	112.374569	111.046899	0.3	50	0.86	50	0.32	50	0.68	50	2	12	0	8	0
1643316855	15724.708	167	3.51530544	0.183061224	0.00194745983	111.710733	0.454489796	0.00483499783	2.21277676	112.374571	112.374562	111.046905	111.046896	112.374566	111.0469	0.87755102	49	0.24	50	0.3	50	0.571428571	49	10	17	0	3	0
1643316948	15818.254	168	3.51529465	0.02	0.000212765957	111.710733	-0.12	-0.00127659574	2.21277856	112.374572	112.374562	111.046905	111.046895	112.374567	111.0469	0.8	50	0.9	50	0.7	50	0.56	50	8	14	1	5	0
1643317042	15911.835	169	3.5152975	0.44	0.0047311828	111.710731	-0.32	-0.00344086022	2.21278336	112.374571	112.374561	111.046901	111.046891	112.374566	111.046896	0.7	50	0.58	50	1	50	0.24	50	7	15	1	4	0
1643317136	16005.477	170	3.51530509	0.16	0.00170212766	111.71073	-0.2	-0.00212765957	2.21278636	112.374571	112.374562	111.046899	111.04689	112.374566	111.046894	0.68	50	0.72	50	0.74	50	0.38	50	6	10	1	9	0
1643317229	16098.907	171	3.51530984	-0.404081633	-0.00434496379	111.710732	0.375918367	0.00404213298	2.21278072	112.374571	112.374562	111.046903	111.046893	112.374567	111.046898	0.591836735	49	0.62	50	0.18	50	0.96	50	0	4	0	16	0
1643317323	16192.373	172	3.51530092	0.0912244898	0.000970473296	111.710732	0.22877551	0.00243378202	2.21277729	112.37457	112.37456	111.046903	111.046894	112.374565	111.046899	0.76	50	0.44	50	0.74	50	0.87755102	49	5	14	0	6	0
1643317416	16285.858	173	3.51529549	-0.03	-0.000322580645	111.710732	0.11	0.0011827957	2.21277564	112.37457	112.37456	111.046904	111.046895	112.374565	111.046899	0.72	50	0.64	50	0.42	50	0.56	50	5	13	1	6	0
1643317510	16379.29	174	3.51529288	-0.213877551	-0.0022752931	111.710733	-0.126122449	-0.00134172818	2.21277753	112.374571	112.374562	111.046905	111.046895	112.374566	111.0469	0.52	50	0.86	50	0.3	50	0.387755102	49	8	17	0	3	0
1643317604	16473.605	175	3.51529587	0.04	0.000425531915	111.710733	0.46	0.00489361702	2.21277063	112.374569	112.374559	111.046906	111.046897	112.374564	111.046902	0.86	50	0.36	50	0.56	50	0.98	50	6	16	0	4	0
1643317697	16566.935	176	3.51528496	0.09	0.000957446809	111.710732	-0.37	-0.00393617021	2.21277618	112.37457	112.374561	111.046904	111.046895	112.374565	111.0469	0.44	50	0.72	50	0.76	50	0.3	50	5	12	0	8	0
1643317792	16661.333	177	3.51529374	-0.19	-0.00204301075	111.710733	0.51	0.00548387097	2.21276853	112.374569	112.374559	111.046908	111.046898	112.374564	111.046903	0.72	50	0.4	50	0.28	50	0.98	50	9	15	1	4	0
1643317885	16754.69	178	3.51528164	0.17	0.00180851064	111.710733	-0.33	-0.0035106383	2.21277348	112.374569	112.37456	111.046905	111.046896	112.374565	111.046901	0.54	50	0.7	50	0.92	50	0.42	50	2	5	14	1	0
1643317978	16847.879	179	3.51528947	-0.09	-0.000957446809	111.710733	0.61	0.0064893617	2.21276433	112.374567	112.374558	111.046908	111.046899	112.374562	111.046904	0.84	50	0.32	50	0.24	50	0.94	50	5	15	1	4	0
1643318072	16941.29	180	3.515275	-0.0951020408	-0.00102260259	111.710734	-0.135102041	-0.00145271012	2.21276636	112.374568	112.374559	111.046908	111.046899	112.374563	111.046904	0.489795918	49	0.72	50	0.58	50	0.54	50	4	8	0	12	0
1643318166	17035.457	181	3.5152782	0.124693878	0.00132653061	111.710733	-0.195306122	-0.00207772471	2.21276929	112.374568	112.374559	111.046907	111.046897	112.374564	111.046902	0.46	50	0.530612245	49	0.84	50	0.52	50	6	16	0	4	0
1643318259	17128.853	182	3.51528284	0.05	0.000537634409	111.710733	0.31	0.00333333333	2.21276464	112.374567	112.374557	111.046908	111.046898	112.374562	111.046903	0.82	50	0.46	50	0.46	50	0.72	50	3	6	0	14	0
1643318353	17222.511	183	3.51527548	-0.09	-0.000957446809	111.710733	0.09	0.000957446809	2.21276329	112.374567	112.374557	111.046909	111.046899	112.374562	111.046904	0.74	50	0.74	50	0.66	50	0.84	50	9	16	0	4	0
1643318446	17315.962	184	3.51527335	0.21	0.00223404255	111.710732	-0.37	-0.00393617021	2.21276884	112.374567	112.374558	111.046906	111.046897	112.374563	111.046901	0.62	50	0.78	50	0.82	50	0.24	50	7	15	0	5	0
1643318540	17410.21	185	3.51528213	0.17	0.00180851064	111.710731	0.25	0.00265957447	2.21276509	112.374565	112.374556	111.046906	111.046897	112.374561	111.046902	0.9	50	0.48	50	0.6	50	0.68	50	4	12	0	7	1
1643318634	17503.503	186	3.5152762	-0.46	-0.00494623656	111.710733	-0.14	-0.00150537634	2.21276719	112.374568	112.374559	111.046908	111.046899	112.374564	111.046903	0.26	50	0.86	50	0.32	50	0.64	50	7	14	0	6	0
1643318726	17595.858	187	3.51527952	0.44	0.00468085106	111.710731	0.34	0.00361702128	2.21276209	112.374565	112.374555	111.046907	111.046898	112.37456	111.046903	0.98	50	0.2	50	0.68	50	0.58	50	5	12	0	8	0
1643318821	17690.827	188	3.51527145	-0.24	-0.00260869565	111.710732	8.32667268e-17	9.05073118e-19	2.21276209	112.374566	112.374556	111.046909	111.046899	112.374561	111.046904	0.56	50	0.8	50	0.42	50	0.66	50	8	18	1	1	0
1643318913	17783.151	189	3.51527145	0.07	0.000736842105	111.710732	-0.15	-0.00157894737	2.21276434	112.374566	112.374557	111.046908	111.046898	112.374561	111.046903	0.56	50	0.64	50	0.86	50	0.64	50	5	13	2	5	0
1643319005	17875.102	190	3.51527501	-0.224897959	-0.00244454303	111.710733	0.0648979592	0.0007054126	2.21276336	112.374567	112.374558	111.046909	111.046899	112.374562	111.046904	0.54	50	0.7	50	0.510204082	49	0.8	50	6	11	1	8	0
1643319097	17967.163	191	3.51527347	0.48	0.0052173913	111.710731	0.22	0.00239130435	2.21276006	112.374564	112.374554	111.046908	111.046898	112.374559	111.046903	0.94	50	0.24	50	0.84	50	0.58	50	5	14	1	5	0
1643319191	18061.236	192	3.51526825	-0.1	-0.00108695652	111.710731	-0.34	-0.00369565217	2.21276516	112.374566	112.374556	111.046907	111.046897	112.374561	111.046902	0.42	50	0.86	50	0.84	50	0.6	50	5	13	0	7	0
1643319283	18153.215	193	3.51527632	0.08	0.00085106383	111.710731	0.32	0.00340425532	2.21276036	112.374564	112.374554	111.046908	111.046898	112.374559	111.046903	0.78	50	0.38	50	0.56	50	0.8	50	9	16	0	4	0
1643319375	18245.252	194	3.51526873	-0.538571429	-0.00585403727	111.710734	0.118571429	0.00128881988	2.21275859	112.374566	112.374556	111.046911	111.046901	112.374561	111.046906	0.34	50	0.76	50	0.142857143	49	0.8	50	6	13	0	7	0
1643319467	18337.151	195	3.51526591	0.28	0.00304347826	111.710732	0.22	0.00239130435	2.21275529	112.374564	112.374554	111.04691	111.046901	112.374559	111.046906	0.92	50	0.42	50	0.86	50	0.8	50	6	17	0	3	0
1643319559	18429.188	196	3.51526069	-0.13	-0.00141304348	111.710733	-0.31	-0.00336956522	2.21275994	112.374566	112.374556	111.04691	111.0469	112.374561	111.046905	0.48	50	0.92	50	0.58	50	0.4	50	1	9	9	2	0
1643319651	18521.139	197	3.51526805	0.08	0.000869565217	111.710733	0.56	0.00608695652	2.21275154	112.374563	112.374553	111.046912	111.046902	112.374558	111.046907	1	50	0.36	50	0.42	50	0.9	50	8	13	1	6	0
1643319743	18613.174	198	3.51525476	-0.24	-0.00260869565	111.710734	0.1	0.00108695652	2.21275004	112.374563	112.374554	111.046913	111.046904	112.374559	111.046909	0.58	50	0.72	50	0.42	50	0.76	50	8	13	0	7	0
1643319837	18707.264	199	3.51525239	0.23877551	0.00259538598	111.710733	-0.47877551	-0.00520408163	2.21275722	112.374564	112.374555	111.04691	111.046901	112.37456	111.046905	0.38	50	0.62	50	0.87755102	49	0.16	50	8	15	0	5	0
1643319929	18799.116	200	3.51526375	0.21	0.00223404255	111.710731	-0.23	-0.00244680851	2.21276067	112.374564	112.374555	111.046908	111.046899	112.37456	111.046903	0.68	50	0.7	50	0.7	50	0.26	50	5	13	0	7	0
1643320021	18891.165	201	3.5152692	-0.285416667	-0.00310235507	111.710733	0.425416667	0.0046240942	2.21275429	112.374564	112.374554	111.046911	111.046902	112.374559	111.046907	0.58	50	0.44	50	0.229166667	48	0.94	50	7	15	1	4	0
1643320113	18983.182	202	3.51525911	-0.02	-0.000217391304	111.710733	-0.32	-0.00347826087	2.21275909	112.374565	112.374556	111.04691	111.046901	112.374561	111.046905	0.56	50	0.9	50	0.76	50	0.46	50	5	9	0	11	0
1643320205	19075.133	203	3.5152667	0.17	0.00184782609	111.710732	0.51	0.00554347826	2.21275144	112.374562	112.374553	111.046911	111.046902	112.374558	111.046907	1	50	0.32	50	0.44	50	0.78	50	5	11	0	9	0
1643320297	19167.224	204	3.51525461	-0.00489795918	-5.32386868e-05	111.710732	0.0951020408	0.00103371783	2.21275001	112.374562	112.374552	111.046912	111.046902	112.374557	111.046907	0.58	50	0.489795918	49	0.54	50	0.64	50	4	11	0	9	0
1643320389	19259.1	205	3.51525235	-0.14	-0.00152173913	111.710733	-0.1	-0.00108695652	2.21275151	112.374563	112.374554	111.046912	111.046903	112.374558	111.046907	0.46	50	0.7	50	0.8	50	0.84	50	4	11	2	7	0
1643320481	19351.044	206	3.51525472	0.12	0.00130434783	111.710732	-0.06	-0.000652173913	2.21275241	112.374563	112.374553	111.046911	111.046902	112.374558	111.046907	0.56	50	0.5	50	0.62	50	0.44	50	8	12	0	8	0
1643320573	19443.018	207	3.51525615	0.1	0.00108695652	111.710732	-0.38	-0.00413043478	2.21275811	112.374564	112.374554	111.046909	111.0469	112.374559	111.046904	0.32	50	0.6	50	0.8	50	0.32	50	3	8	0	12	0
1643320665	19534.957	208	3.51526516	0.114693878	0.00124667258	111.710731	0.0453061224	0.000492457853	2.21275743	112.374563	112.374554	111.046909	111.046899	112.374558	111.046904	0.72	50	0.56	50	0.6	50	0.530612245	49	8	16	0	4	0
1643320759	19628.984	209	3.51526409	-0.47	-0.00510869565	111.710734	0.27	0.00293478261	2.21275338	112.374564	112.374555	111.046912	111.046903	112.37456	111.046908	0.48	50	0.68	50	0.26	50	1	50	5	11	1	8	0
1643320853	19723.017	210	3.51525768	0.13	0.00138297872	111.710733	-0.45	-0.00478723404	2.21276013	112.374566	112.374556	111.04691	111.0469	112.374561	111.046905	0.54	50	0.86	50	0.92	50	0.34	50	5	16	0	4	0
1643320945	19815.148	211	3.51526835	0.34	0.00361702128	111.710731	0.36	0.00382978723	2.21275473	112.374562	112.374553	111.04691	111.0469	112.374558	111.046905	0.92	50	0.22	50	0.56	50	0.58	50	5	12	0	8	0
1643321037	19907.256	212	3.51525982	-0.0678723404	-0.000737742831	111.710732	0.18787234	0.00204209066	2.21275191	112.374562	112.374552	111.046911	111.046901	112.374557	111.046906	0.7	50	0.58	50	0.404255319	47	0.66	50	8	18	0	2	0
1643321130	19999.398	213	3.51525536	-0.122857143	-0.00133540373	111.710732	0.237142857	0.00257763975	2.21274836	112.374561	112.374552	111.046912	111.046903	112.374557	111.046908	0.714285714	49	0.6	50	0.52	50	0.88	50	8	17	0	3	0
1643321222	20091.423	214	3.51524973	0.16	0.00173913043	111.710731	-0.32	-0.00347826087	2.21275316	112.374562	112.374553	111.04691	111.046901	112.374557	111.046905	0.56	50	0.72	50	0.82	50	0.34	50	8	15	0	5	0
1643321314	20183.571	215	3.51525732	0.12	0.00130434783	111.710731	0.66	0.00717391304	2.21274326	112.374558	112.374549	111.046913	111.046903	112.374554	111.046908	0.94	50	0.16	50	0.36	50	0.9	50	7	16	0	4	0
1643321406	20275.775	216	3.51524167	-0.05	-0.000537634409	111.710731	-0.71	-0.0076344086	2.21275391	112.374562	112.374552	111.04691	111.0469	112.374557	111.046905	0.24	50	1	50	0.88	50	0.22	50	3	14	1	4	1
1643321498	20367.716	217	3.51525851	0.02	0.000217391304	111.710731	0.02	0.000217391304	2.21275361	112.374562	112.374552	111.04691	111.0469	112.374557	111.046905	0.72	50	0.68	50	0.68	50	0.68	50	9	18	1	1	0
1643321590	20459.899	218	3.51525804	-0.0863265306	-0.000938331854	111.710731	-0.446326531	-0.00485137533	2.2127603	112.374564	112.374555	111.046908	111.046898	112.374559	111.046903	0.367346939	49	0.9	50	0.72	50	0.36	50	7	13	0	7	0
1643321682	20552.112	219	3.51526862	0.1	0.00108695652	111.710731	0.58	0.00630434783	2.2127516	112.374561	112.374552	111.04691	111.046901	112.374556	111.046905	0.92	50	0.24	50	0.52	50	1	50	2	11	0	9	0
1643321774	20644.068	220	3.51525486	-0.14	-0.00152173913	111.710732	0.22	0.00239130435	2.2127483	112.374561	112.374551	111.046912	111.046902	112.374556	111.046907	0.72	50	0.64	50	0.42	50	0.78	50	7	15	0	5	0
1643321866	20736.031	221	3.51524965	0.3	0.00326086957	111.71073	0.06	0.000652173913	2.2127474	112.374559	112.374549	111.046911	111.046901	112.374554	111.046906	0.8	50	0.44	50	0.9	50	0.66	50	7	13	1	6	0
1643321959	20829.029	222	3.51524822	-0.419387755	-0.00455856256	111.710732	-0.299387755	-0.00325421473	2.21275189	112.374562	112.374553	111.046911	111.046902	112.374558	111.046907	0.22	50	0.93877551	49	0.66	50	0.78	50	5	14	0	6	0
1643322051	20921.042	223	3.51525532	0.41	0.00440860215	111.71073	-0.25	-0.00268817204	2.21275564	112.374562	112.374552	111.046908	111.046899	112.374557	111.046903	0.58	50	0.42	50	0.9	50	0.24	50	2	7	1	12	0
1643322143	21013.019	224	3.51526126	-0.542608696	-0.0058979206	111.710733	0.0573913043	0.000623818526	2.21275478	112.374564	112.374554	111.046911	111.046902	112.374559	111.046906	0.434782609	46	0.92	50	0.32	50	0.92	50	10	16	0	4	0
1643322235	21105.012	225	3.51525989	0.28	0.00304347826	111.710731	0.14	0.00152173913	2.21275268	112.374562	112.374552	111.04691	111.046901	112.374557	111.046906	0.8	50	0.38	50	0.68	50	0.54	50	4	10	0	10	0
1643322327	21196.938	226	3.51525657	-0.38	-0.00413043478	111.710733	0.24	0.00260869565	2.21274908	112.374563	112.374553	111.046913	111.046904	112.374558	111.046909	0.56	50	0.7	50	0.32	50	0.94	50	3	10	1	9	0
1643322419	21288.9	227	3.51525088	0.43	0.00467391304	111.710731	0.15	0.00163043478	2.21274683	112.37456	112.37455	111.046912	111.046902	112.374555	111.046907	0.92	50	0.34	50	0.8	50	0.52	50	9	14	0	6	0
1643322511	21380.945	228	3.51524732	-0.333877551	-0.00362910382	111.710733	-0.086122449	-0.000936113576	2.21274812	112.374562	112.374552	111.046913	111.046904	112.374557	111.046908	0.34	50	0.76	50	0.612244898	49	0.86	50	6	11	0	9	0
1643322603	21473.091	229	3.51524936	0.51	0.00554347826	111.71073	0.01	0.000108695652	2.21274797	112.374559	112.37455	111.046911	111.046901	112.374555	111.046906	0.76	50	0.24	50	0.96	50	0.46	50	6	15	0	4	1
1643322695	21565.164	230	3.51524913	-0.26	-0.00282608696	111.710732	-0.18	-0.00195652174	2.21275067	112.374562	112.374552	111.046911	111.046902	112.374557	111.046906	0.32	50	0.76	50	0.58	50	0.66	50	3	12	1	7	0
1643322788	21657.297	231	3.5152534	0.379387755	0.00412377995	111.71073	-0.199387755	-0.00216725821	2.21275366	112.374561	112.374551	111.046908	111.046899	112.374556	111.046904	0.64	50	0.46	50	0.93877551	49	0.36	50	6	16	0	4	0
1643322880	21749.348	232	3.51525813	-0.35	-0.00380434783	111.710731	-0.17	-0.00184782609	2.21275621	112.374563	112.374554	111.046909	111.0469	112.374558	111.046905	0.46	50	0.98	50	0.5	50	0.68	50	6	15	0	5	0
1643322972	21841.292	233	3.51526216	0.407142857	0.00442546584	111.710729	0.252857143	0.0027484472	2.21275242	112.37456	112.37455	111.046908	111.046899	112.374555	111.046904	0.98	50	0.32	50	0.714285714	49	0.56	50	6	13	0	7	0
1643323063	21933.211	234	3.51525616	0.0344897959	0.000374889086	111.710729	-0.205510204	-0.00223380657	2.2127555	112.374561	112.374551	111.046907	111.046898	112.374556	111.046903	0.448979592	49	0.62	50	0.72	50	0.48	50	6	15	1	4	0
1643323156	22025.32	235	3.51526104	-0.34	-0.00369565217	111.710731	0.46	0.005	2.2127486	112.37456	112.374551	111.046911	111.046902	112.374555	111.046906	0.82	50	0.7	50	0.2	50	1	50	5	13	0	7	0
1643323247	22117.254	236	3.51525012	-0.36375	-0.00395380435	111.710733	-0.03625	-0.000394021739	2.21274915	112.374562	112.374553	111.046913	111.046903	112.374557	111.046908	0.28	50	0.68	50	0.36	50	0.6875	48	4	11	3	6	0
1643323339	22209.265	237	3.51525098	0.486938776	0.00529281278	111.71073	0.253061224	0.00275066548	2.21274535	112.374559	112.374549	111.046911	111.046902	112.374554	111.046907	0.88	50	0.14	50	0.693877551	49	0.46	50	2	11	6	3	0
1643323431	22301.268	238	3.51524498	-0.4	-0.00434782609	111.710732	-0.38	-0.00413043478	2.21275105	112.374562	112.374553	111.046912	111.046902	112.374558	111.046907	0.2	50	0.98	50	0.44	50	0.46	50	5	16	0	4	0
1643323524	22394.192	239	3.515254	0.34	0.00365591398	111.710731	0.26	0.00279569892	2.21274715	112.374559	112.37455	111.046911	111.046902	112.374555	111.046906	0.82	50	0.22	50	0.8	50	0.72	50	4	9	1	10	0
1643323617	22487.206	240	3.51524783	-0.12	-0.00129032258	111.710731	0.02	0.000215053763	2.21274685	112.37456	112.37455	111.046912	111.046902	112.374555	111.046907	0.54	50	0.64	50	0.58	50	0.72	50	5	14	0	6	0
1643323709	22579.191	241	3.51524735	-0.165957447	-0.00180388529	111.710732	-0.0540425532	-0.000587419056	2.21274766	112.374561	112.374552	111.046912	111.046903	112.374556	111.046908	0.44	50	0.66	50	0.468085106	47	0.58	50	6	15	1	4	0
1643323801	22671.164	242	3.51524864	0.18	0.00195652174	111.710731	-0.04	-0.000434782609	2.21274826	112.37456	112.374551	111.046911	111.046902	112.374556	111.046907	0.8	50	0.66	50	0.66	50	0.44	50	10	15	0	5	0
1643323893	22763.116	243	3.51524958	-0.608163265	-0.00661047028	111.710734	0.0718367347	0.000780834073	2.21274718	112.374563	112.374554	111.046915	111.046905	112.374558	111.04691	0.183673469	49	0.72	50	0.24	50	0.92	50	5	12	1	7	0
1643323985	22855.064	244	3.51524788	0.62	0.00673913043	111.710731	-0.08	-0.000869565217	2.21274838	112.37456	112.374551	111.046911	111.046902	112.374556	111.046907	0.96	50	0.42	50	0.94	50	0.24	50	5	14	1	5	0
1643324077	22947.018	245	3.51524978	0.0558792879	0.000607383564	111.710731	0.404120712	0.00439261644	2.21274232	112.374558	112.374549	111.046913	111.046903	112.374553	111.046908	0.76	50	0.3	50	0.468085106	47	0.816326531	49	8	14	0	6	0
1643324169	23038.943	246	3.51524019	-0.227440476	-0.00247217909	111.710732	0.0217261905	0.000236154244	2.212742	112.374559	112.37455	111.046914	111.046905	112.374555	111.046909	0.714285714	49	0.92	50	0.48	50	0.729166667	48	6	13	0	7	0
1643324262	23131.791	247	3.51523968	0.31	0.00333333333	111.71073	-0.03	-0.000322580645	2.21274245	112.374558	112.374548	111.046912	111.046903	112.374553	111.046908	0.76	50	0.48	50	0.72	50	0.38	50	6	11	0	9	0
1643324354	23223.736	248	3.51524039	-0.22	-0.00239130435	111.710731	5.55111512e-17	6.03382079e-19	2.21274245	112.374559	112.374549	111.046913	111.046904	112.374554	111.046909	0.5	50	0.72	50	0.4	50	0.62	50	6	14	0	6	0
1643324446	23315.675	249	3.51524039	0.32	0.00347826087	111.71073	5.55111512e-17	6.03382079e-19	2.21274245	112.374557	112.374548	111.046912	111.046902	112.374553	111.046907	0.8	50	0.48	50	0.82	50	0.5	50	2	11	2	7	0
1643324538	23407.729	250	3.51524039	-0.36	-0.00391304348	111.710732	-0.1	-0.00108695652	2.21274395	112.37456	112.37455	111.046913	111.046904	112.374555	111.046908	0.42	50	0.88	50	0.56	50	0.82	50	7	13	1	6	0
1643324630	23499.777	251	3.51524276	0.14	0.00152173913	111.710731	0.34	0.00369565217	2.21273885	112.374557	112.374548	111.046914	111.046905	112.374553	111.046909	0.78	50	0.3	50	0.56	50	0.76	50	5	17	0	3	0
1643324722	23591.823	252	3.51523469	-0.27	-0.00293478261	111.710732	0.01	0.000108695652	2.2127387	112.374559	112.374549	111.046915	111.046906	112.374554	111.046911	0.66	50	0.92	50	0.4	50	0.68	50	0	5	0	15	0
1643324814	23683.935	253	3.51523446	0.11	0.00119565217	111.710732	-0.67	-0.0072826087	2.21274875	112.374561	112.374552	111.046912	111.046902	112.374556	111.046907	0.44	50	1	50	0.92	50	0.14	50	0	5	2	13	0
1643324906	23775.911	254	3.51525035	0.02	0.000217391304	111.710732	0.48	0.0052173913	2.21274155	112.374559	112.374549	111.046914	111.046904	112.374554	111.046909	0.92	50	0.42	50	0.48	50	0.94	50	7	14	0	6	0
1643324998	23868.155	255	3.51523896	0.44	0.0047826087	111.710729	-0.34	-0.00369565217	2.21274665	112.374558	112.374549	111.04691	111.046901	112.374553	111.046905	0.68	50	0.58	50	0.98	50	0.2	50	8	15	0	5	0
1643325090	23960.213	256	3.51524703	-0.37	-0.00402173913	111.710731	-0.31	-0.00336956522	2.2127513	112.374561	112.374552	111.046911	111.046901	112.374557	111.046906	0.3	50	0.98	50	0.56	50	0.62	50	4	13	0	7	0
1643325182	24052.192	257	3.51525438	-0.15	-0.00163043478	111.710732	0.47	0.00510869565	2.21274425	112.37456	112.374551	111.046914	111.046904	112.374555	111.046909	0.72	50	0.4	50	0.38	50	1	50	6	14	0	6	0
1643325274	24144.118	258	3.51524323	0.1	0.00108695652	111.710732	-0.16	-0.00173913043	2.21274665	112.37456	112.374551	111.046912	111.046903	112.374556	111.046908	0.62	50	0.68	50	0.92	50	0.66	50	5	13	0	7	0
1643325366	24236.065	259	3.51524703	0.486122449	0.00528393966	111.710729	0.026122449	0.000283939663	2.21274625	112.374558	112.374548	111.04691	111.046901	112.374553	111.046905	0.9	50	0.387755102	49	0.92	50	0.46	50	5	12	0	8	0
1643325458	24328.062	260	3.51524641	0.05	0.000543478261	111.710729	0.03	0.000326086957	2.2127458	112.374557	112.374548	111.04691	111.0469	112.374553	111.046905	0.74	50	0.66	50	0.76	50	0.74	50	8	16	0	4	0
1643325550	24420.128	261	3.5152457	-0.08	-0.000869565217	111.710729	0.36	0.00391304348	2.2127404	112.374556	112.374547	111.046912	111.046902	112.374551	111.046907	0.66	50	0.38	50	0.42	50	0.86	50	4	11	0	9	0
1643325642	24512.045	262	3.51523716	-0.53	-0.00576086957	111.710732	-0.09	-0.00097826087	2.21274175	112.374559	112.37455	111.046914	111.046905	112.374554	111.046909	0.28	50	0.9	50	0.4	50	0.84	50	6	15	0	5	0
1643325734	24604.139	263	3.51523929	0.39	0.00423913043	111.71073	0.31	0.00336956522	2.2127371	112.374556	112.374546	111.046914	111.046904	112.374551	111.046909	0.86	50	0.16	50	0.76	50	0.68	50	5	13	1	6	0
1643325826	24696.256	264	3.51523194	-0.34	-0.00369565217	111.710732	-0.26	-0.00282608696	2.212741	112.374559	112.374549	111.046914	111.046905	112.374554	111.046909	0.34	50	0.94	50	0.58	50	0.66	50	4	10	0	10	0
1643325918	24788.192	265	3.51523811	0.296530612	0.00322315883	111.71073	-0.236530612	-0.00257098492	2.21274455	112.374558	112.374549	111.046912	111.046902	112.374554	111.046907	0.56	50	0.5	50	0.88	50	0.346938776	49	3	8	0	12	0
1643326011	24880.323	266	3.51524372	-0.4	-0.00434782609	111.710732	-0.26	-0.00282608696	2.21274845	112.374561	112.374552	111.046912	111.046903	112.374557	111.046908	0.22	50	0.88	50	0.5	50	0.64	50	10	16	0	4	0
1643326103	24972.355	267	3.51524989	0.32	0.00347826087	111.710731	0.12	0.00130434783	2.21274665	112.374559	112.37455	111.046911	111.046902	112.374555	111.046907	0.82	50	0.38	50	0.72	50	0.52	50	7	16	0	4	0
1643326196	25065.47	268	3.51524704	-0.1	-0.00107526882	111.710731	-0.3	-0.00322580645	2.21275115	112.374561	112.374552	111.04691	111.046901	112.374556	111.046906	0.36	50	0.76	50	0.66	50	0.46	50	7	16	0	4	0
1643326288	25157.603	269	3.51525416	-0.16	-0.00173913043	111.710732	0.58	0.00630434783	2.21274245	112.374559	112.37455	111.046914	111.046904	112.374555	111.046909	0.84	50	0.42	50	0.24	50	0.98	50	7	14	0	6	0
1643326380	25249.541	270	3.5152404	0.193877551	0.00210736469	111.710731	0.00612244898	6.65483585e-05	2.21274236	112.374558	112.374549	111.046913	111.046903	112.374554	111.046908	0.66	50	0.46	50	0.8	50	0.612244898	49	3	13	0	7	0
1643326472	25341.517	271	3.51524025	0.16	0.00173913043	111.71073	-0.12	-0.00130434783	2.21274416	112.374558	112.374549	111.046912	111.046902	112.374553	111.046907	0.48	50	0.44	50	0.68	50	0.4	50	3	12	4	4	0
1643326564	25433.598	272	3.5152431	0.0589795918	0.00064108252	111.71073	-0.298979592	-0.00324977817	2.21274864	112.374559	112.37455	111.04691	111.0469	112.374554	111.046905	0.48	50	0.72	50	0.897959184	49	0.54	50	2	11	1	8	0
1643326656	25525.596	273	3.51525019	-0.27	-0.00293478261	111.710731	0.51	0.00554347826	2.21274099	112.374558	112.374549	111.046914	111.046904	112.374553	111.046909	0.7	50	0.46	50	0.18	50	0.96	50	11	15	0	5	0
1643326748	25617.501	274	3.51523809	-0.125714286	-0.00136645963	111.710732	0.174285714	0.00189440994	2.21273838	112.374558	112.374549	111.046915	111.046906	112.374553	111.04691	0.62	50	0.571428571	49	0.58	50	0.88	50	5	14	0	6	0
1643326840	25709.571	275	3.51523396	-0.01	-0.000108695652	111.710732	0.33	0.00358695652	2.21273343	112.374557	112.374547	111.046917	111.046907	112.374552	111.046912	0.78	50	0.46	50	0.5	50	0.84	50	12	19	0	1	0
1643326932	25801.561	276	3.51522613	0.19	0.00204301075	111.710731	-0.49	-0.0052688172	2.21274078	112.374558	112.374548	111.046913	111.046904	112.374553	111.046909	0.42	50	0.72	50	0.92	50	0.24	50	9	16	0	4	0
1643327025	25894.438	277	3.51523775	-0.09	-0.000989010989	111.710731	0.21	0.00230769231	2.21273763	112.374557	112.374548	111.046915	111.046905	112.374553	111.04691	0.66	50	0.54	50	0.34	50	0.64	50	1	6	0	14	0
1643327117	25986.414	278	3.51523277	0.02	0.000215053763	111.710731	-0.02	-0.000215053763	2.21273793	112.374557	112.374548	111.046915	111.046905	112.374553	111.04691	0.8	50	0.8	50	0.72	50	0.68	50	8	16	1	3	0
1643327209	26078.356	279	3.51523325	0.19	0.00206521739	111.71073	0.27	0.00293478261	2.21273388	112.374555	112.374546	111.046915	111.046905	112.37455	111.04691	0.76	50	0.3	50	0.6	50	0.68	50	6	14	3	3	0
1643327301	26170.292	280	3.51522684	-0.34	-0.00369565217	111.710732	0.02	0.000217391304	2.21273358	112.374557	112.374547	111.046917	111.046907	112.374552	111.046912	0.44	50	0.76	50	0.52	50	0.88	50	8	13	0	7	0
1643327393	26262.363	281	3.51522637	0.264897959	0.00287932564	111.710731	-0.255102041	-0.00277284827	2.21273741	112.374557	112.374547	111.046914	111.046905	112.374552	111.046909	0.489795918	49	0.48	50	0.86	50	0.34	50	5	13	1	6	0
1643327485	26354.325	282	3.51523242	-0.1	-0.00108695652	111.710731	-0.04	-0.000434782609	2.21273801	112.374557	112.374548	111.046915	111.046905	112.374553	111.04691	0.6	50	0.74	50	0.54	50	0.6	50	3	7	1	12	0
1643327577	26446.292	283	3.51523337	0.0736734694	0.00080079858	111.710731	0.0136734694	0.000148624667	2.2127378	112.374557	112.374547	111.046914	111.046905	112.374552	111.046909	0.72	50	0.632653061	49	0.68	50	0.62	50	5	11	0	9	0
1643327671	26540.424	284	3.51523304	-0.39	-0.00423913043	111.710733	-0.19	-0.00206521739	2.21274065	112.37456	112.37455	111.046915	111.046906	112.374555	111.046911	0.24	50	0.82	50	0.4	50	0.6	50	5	12	0	8	0
1643327765	26634.499	285	3.51523755	-0.03	-0.000319148936	111.710733	0.21	0.00223404255	2.2127375	112.374559	112.374549	111.046916	111.046907	112.374554	111.046912	0.84	50	0.66	50	0.48	50	0.72	50	2	15	1	4	0
1643327857	26726.568	286	3.51523257	-0.15	-0.00159574468	111.710734	0.33	0.0035106383	2.21273255	112.374558	112.374549	111.046919	111.046909	112.374553	111.046914	0.78	50	0.6	50	0.42	50	0.9	50	7	15	0	5	0
1643327949	26818.506	287	3.51522474	0.13	0.00141304348	111.710733	-0.17	-0.00184782609	2.2127351	112.374558	112.374549	111.046917	111.046908	112.374554	111.046912	0.5	50	0.54	50	0.68	50	0.38	50	4	13	0	7	0
1643328041	26910.609	288	3.51522877	-0.04	-0.000434782609	111.710733	-0.16	-0.00173913043	2.2127375	112.374559	112.37455	111.046917	111.046907	112.374554	111.046912	0.46	50	0.66	50	0.54	50	0.42	50	5	14	1	5	0
1643328133	27002.772	289	3.51523257	0.34	0.00365591398	111.710732	0.24	0.00258064516	2.2127339	112.374556	112.374547	111.046916	111.046907	112.374552	111.046911	0.88	50	0.3	50	0.86	50	0.76	50	4	13	0	7	0
1643328225	27094.752	290	3.51522688	-0.03	-0.000326086957	111.710732	0.01	0.000108695652	2.21273375	112.374557	112.374547	111.046916	111.046907	112.374552	111.046912	0.52	50	0.54	50	0.66	50	0.7	50	5	11	0	9	0
1643328318	27187.673	291	3.51522664	0.32	0.00344086022	111.71073	0.24	0.00258064516	2.21273015	112.374554	112.374544	111.046916	111.046906	112.374549	111.046911	0.86	50	0.3	50	0.58	50	0.5	50	9	14	0	6	0
1643328410	27279.82	292	3.51522095	-0.27	-0.00293478261	111.710731	-0.47	-0.00510869565	2.2127372	112.374557	112.374548	111.046915	111.046906	112.374553	111.04691	0.22	50	0.96	50	0.74	50	0.54	50	7	14	0	6	0
1643328502	27371.931	293	3.51523209	-0.23	-0.0025	111.710733	0.31	0.00336956522	2.21273255	112.374557	112.374548	111.046918	111.046908	112.374552	111.046913	0.5	50	0.42	50	0.3	50	0.84	50	5	9	0	11	0
1643328594	27463.953	294	3.51522474	-0.04	-0.000434782609	111.710733	-0.16	-0.00173913043	2.21273495	112.374558	112.374549	111.046917	111.046908	112.374553	111.046912	0.54	50	0.74	50	0.92	50	0.8	50	7	14	0	5	1
1643328687	27556.963	295	3.51522854	0.2	0.00215053763	111.710732	0.36	0.00387096774	2.21272955	112.374555	112.374546	111.046918	111.046908	112.374551	111.046913	0.84	50	0.28	50	0.6	50	0.76	50	8	13	0	7	0
1643328779	27648.987	296	3.51522	-0.16	-0.00173913043	111.710733	-0.06	-0.000652173913	2.21273045	112.374556	112.374547	111.046918	111.046909	112.374552	111.046913	0.42	50	0.64	50	0.6	50	0.7	50	7	15	1	3	1
1643328871	27741.005	297	3.51522142	0.5	0.00543478261	111.71073	-0.3	-0.00326086957	2.21273495	112.374555	112.374546	111.046914	111.046905	112.374551	111.04691	0.44	50	0.24	50	0.94	50	0.14	50	6	13	0	7	0
1643328963	27833.136	298	3.51522854	-0.48	-0.0052173913	111.710732	-0.2	-0.00217391304	2.21273795	112.374559	112.374549	111.046916	111.046906	112.374554	111.046911	0.28	50	0.96	50	0.54	50	0.82	50	5	10	0	9	1
1643329056	27926.086	299	3.51523328	0.2	0.00217391304	111.710731	0.3	0.00326086957	2.21273345	112.374556	112.374547	111.046916	111.046907	112.374552	111.046911	0.74	50	0.24	50	0.6	50	0.7	50	2	10	1	9	0
1643329148	28018.192	300	3.51522616	-0.526734694	-0.00566381391	111.710734	0.0467346939	0.00050252359	2.21273275	112.374559	112.374549	111.046919	111.04691	112.374554	111.046914	0.26	50	0.74	50	0.326530612	49	0.9	50	7	11	0	9	0
1643329240	28110.211	301	3.51522506	0.49	0.00532608696	111.710732	0.11	0.00119565217	2.2127311	112.374556	112.374546	111.046917	111.046908	112.374551	111.046912	0.96	50	0.36	50	0.7	50	0.32	50	10	19	0	1	0
1643329332	28202.179	302	3.51522245	-0.00224489796	-2.44010648e-05	111.710732	-0.457755102	-0.00497559894	2.21273797	112.374558	112.374548	111.046915	111.046906	112.374553	111.04691	0.36	50	0.82	50	0.775510204	49	0.32	50	10	17	0	3	0
1643329424	28294.122	303	3.51523331	0.22	0.00239130435	111.710731	0.24	0.00260869565	2.21273437	112.374556	112.374546	111.046915	111.046906	112.374551	111.04691	0.96	50	0.5	50	0.54	50	0.56	50	5	14	1	5	0
1643329516	28386.104	304	3.51522761	-0.32	-0.00347826087	111.710732	-0.02	-0.000217391304	2.21273467	112.374557	112.374548	111.046917	111.046907	112.374553	111.046912	0.54	50	0.88	50	0.32	50	0.62	50	8	14	0	6	0
1643329608	28477.977	305	3.51522809	0.1	0.00108695652	111.710732	-0.06	-0.000652173913	2.21273557	112.374557	112.374548	111.046916	111.046906	112.374552	111.046911	0.52	50	0.48	50	0.86	50	0.7	50	5	13	0	7	0
1643329700	28569.944	306	3.51522951	-0.13	-0.00141304348	111.710732	0.01	0.000108695652	2.21273542	112.374558	112.374548	111.046916	111.046907	112.374553	111.046912	0.66	50	0.78	50	0.48	50	0.62	50	5	15	1	4	0
1643329792	28661.913	307	3.51522927	-5.55111512e-17	-6.03382079e-19	111.710732	0.44	0.0047826087	2.21272882	112.374556	112.374546	111.046918	111.046909	112.374551	111.046914	0.7	50	0.26	50	0.44	50	0.88	50	8	15	0	5	0
1643329884	28753.94	308	3.51521883	0.4	0.00434782609	111.71073	-0.16	-0.00173913043	2.21273122	112.374554	112.374545	111.046916	111.046906	112.37455	111.046911	0.86	50	0.62	50	0.84	50	0.28	50	6	17	0	3	0
1643329978	28848.044	309	3.51522263	0.24	0.00260869565	111.710729	-0.16	-0.00173913043	2.21273362	112.374554	112.374544	111.046914	111.046904	112.374549	111.046909	0.76	50	0.68	50	0.8	50	0.4	50	11	18	0	2	0
1643330070	28940.129	310	3.51522643	-0.2	-0.00212765957	111.71073	-0.26	-0.00276595745	2.21273752	112.374556	112.374547	111.046914	111.046904	112.374551	111.046909	0.38	50	0.84	50	0.72	50	0.66	50	9	16	0	4	0
1643330162	29032.127	311	3.51523259	-0.11	-0.00119565217	111.710731	0.05	0.000543478261	2.21273677	112.374556	112.374547	111.046914	111.046905	112.374552	111.04691	0.58	50	0.64	50	0.6	50	0.76	50	6	16	0	4	0
1643330254	29124.26	312	3.51523141	0.26	0.00282608696	111.710729	-0.32	-0.00347826087	2.21274157	112.374557	112.374547	111.046912	111.046902	112.374552	111.046907	0.76	50	0.82	50	0.88	50	0.3	50	8	15	0	5	0
1643330347	29216.368	313	3.515239	-0.18	-0.00195652174	111.71073	0.4	0.00434782609	2.21273557	112.374556	112.374546	111.046914	111.046905	112.374551	111.04691	0.7	50	0.48	50	0.38	50	0.96	50	0	4	0	16	0
1643330439	29308.328	314	3.51522951	-0.38	-0.00413043478	111.710732	0.02	0.000217391304	2.21273527	112.374557	112.374548	111.046916	111.046907	112.374553	111.046912	0.58	50	0.94	50	0.46	50	0.86	50	9	15	1	4	0
1643330531	29400.332	315	3.51522904	-0.35	-0.00380434783	111.710734	0.19	0.00206521739	2.21273242	112.374558	112.374549	111.046919	111.046909	112.374554	111.046914	0.44	50	0.6	50	0.42	50	0.96	50	6	16	0	4	0
1643330622	29492.231	316	3.51522453	0.244897959	0.00266193434	111.710733	-0.0551020408	-0.000598935226	2.21273324	112.374557	112.374548	111.046917	111.046908	112.374553	111.046913	0.7	50	0.510204082	49	0.66	50	0.36	50	2	11	0	9	0
1643330714	29584.267	317	3.51522584	0.112244898	0.00122005324	111.710732	0.367755102	0.00399733807	2.21272773	112.374555	112.374546	111.046919	111.046909	112.37455	111.046914	0.78	50	0.3	50	0.52	50	0.775510204	49	5	9	0	11	0
1643330806	29676.171	318	3.51521711	0.02	0.000217391304	111.710732	-0.7	-0.00760869565	2.21273823	112.374558	112.374549	111.046915	111.046906	112.374553	111.046911	0.32	50	1	50	0.9	50	0.18	50	4	12	0	8	0
1643330898	29768.197	319	3.51523372	-0.38	-0.00413043478	111.710734	0.22	0.00239130435	2.21273493	112.374559	112.37455	111.046918	111.046909	112.374554	111.046913	0.44	50	0.6	50	0.28	50	0.88	50	5	8	0	12	0
1643330990	29860.158	320	3.5152285	0.39	0.00423913043	111.710732	0.39	0.00423913043	2.21272908	112.374555	112.374546	111.046918	111.046909	112.374551	111.046913	1	50	0.22	50	0.56	50	0.56	50	9	15	1	4	0
1643331082	29952.208	321	3.51521925	0.26	0.00282608696	111.710731	-0.06	-0.000652173913	2.21272998	112.374554	112.374545	111.046916	111.046907	112.37455	111.046912	0.74	50	0.54	50	0.84	50	0.52	50	2	7	1	12	0
1643331174	30044.179	322	3.51522067	-0.67	-0.0072826087	111.710734	-0.07	-0.000760869565	2.21273103	112.374558	112.374549	111.046919	111.04691	112.374553	111.046915	0.22	50	0.96	50	0.22	50	0.82	50	7	14	0	6	0
1643331266	30136.213	323	3.51522233	0.51	0.00554347826	111.710731	0.19	0.00206521739	2.21272818	112.374555	112.374545	111.046918	111.046908	112.37455	111.046913	0.96	50	0.26	50	0.74	50	0.42	50	5	13	0	7	0
1643331359	30228.286	324	3.51521782	-0.406326531	-0.00441659272	111.710734	0.106326531	0.00115572316	2.21272658	112.374556	112.374547	111.04692	111.046911	112.374551	111.046916	0.48	50	0.78	50	0.367346939	49	0.88	50	7	14	0	6	0
1643331453	30322.33	325	3.5152153	0.65	0.00706521739	111.71073	0.07	0.000760869565	2.21272553	112.374553	112.374543	111.046917	111.046908	112.374548	111.046913	0.72	50	0	1	0.94	50	0.36	50	2	10	1	8	1
1643331545	30414.435	326	3.51521364	-0.33	-0.0035106383	111.710732	-0.15	-0.00159574468	2.21272778	112.374555	112.374545	111.046918	111.046909	112.37455	111.046914	0.48	50	0.96	50	0.34	50	0.52	50	4	10	1	9	0
1643331639	30508.488	327	3.5152172	0.43	0.00467391304	111.71073	-0.21	-0.0022826087	2.21273093	112.374554	112.374544	111.046915	111.046906	112.374549	111.04691	0.74	50	0.52	50	0.96	50	0.32	50	6	12	0	8	0
1643331731	30600.599	328	3.51522218	-0.31	-0.00329787234	111.710731	0.23	0.00244680851	2.21272748	112.374554	112.374545	111.046918	111.046908	112.37455	111.046913	0.52	50	0.6	50	0.24	50	0.78	50	3	12	0	8	0
1643331823	30692.619	329	3.51521672	0.07	0.000760869565	111.710731	-0.05	-0.000543478261	2.21272823	112.374554	112.374545	111.046917	111.046908	112.374549	111.046912	0.54	50	0.52	50	0.78	50	0.66	50	0	4	6	10	0
1643331915	30784.671	330	3.51521791	-0.41	-0.00440860215	111.710733	0.25	0.00268817204	2.21272448	112.374555	112.374546	111.04692	111.046911	112.37455	111.046916	0.54	50	0.7	50	0.24	50	0.9	50	7	12	0	8	0
1643332007	30876.745	331	3.51521198	0.59	0.00641304348	111.71073	0.05	0.000543478261	2.21272373	112.374552	112.374542	111.046918	111.046908	112.374547	111.046913	0.98	50	0.34	50	0.9	50	0.36	50	2	11	0	9	0
1643332099	30968.761	332	3.51521079	-0.47	-0.00510869565	111.710732	-0.15	-0.00163043478	2.21272598	112.374555	112.374545	111.046919	111.04691	112.37455	111.046915	0.36	50	0.98	50	0.52	50	0.84	50	8	12	0	8	0
1643332193	31062.945	333	3.51521435	0.61	0.00663043478	111.710729	0.21	0.0022826087	2.21272283	112.374551	112.374541	111.046917	111.046908	112.374546	111.046913	0.96	50	0.14	50	0.82	50	0.42	50	9	16	0	4	0
1643332285	31154.863	334	3.51520937	-0.28	-0.0029787234	111.710731	-0.28	-0.0029787234	2.21272703	112.374554	112.374544	111.046917	111.046908	112.374549	111.046913	0.34	50	0.9	50	0.6	50	0.6	50	5	14	0	5	1
1643332377	31246.843	335	3.51521601	-0.01	-0.000108695652	111.710731	0.17	0.00184782609	2.21272448	112.374553	112.374543	111.046918	111.046909	112.374548	111.046913	0.66	50	0.5	50	0.56	50	0.74	50	6	12	0	8	0
1643332471	31340.92	336	3.51521198	0.03	0.000326086957	111.710731	-0.53	-0.00576086957	2.21273243	112.374555	112.374546	111.046916	111.046906	112.37455	111.046911	0.44	50	0.94	50	0.88	50	0.32	50	6	14	0	6	0
1643332559	31429.029	337	3.51522455	-0.41	-0.00436170213	111.710733	0.41	0.00436170213	2.21272628	112.374555	112.374546	111.04692	111.04691	112.374551	111.046915	1	50	1	1	0.16	50	0.98	50	2	12	1	7	0
1643332651	31521.182	338	3.51521483	0.25755102	0.00292671614	111.710731	0.13755102	0.00156307978	2.21272422	112.374553	112.374544	111.046919	111.046909	112.374549	111.046914	0.755102041	49	0.36	50	0.7	50	0.58	50	6	12	0	7	1
1643332743	31613.178	339	3.51521156	0.21	0.0022826087	111.71073	-0.09	-0.00097826087	2.21272557	112.374553	112.374543	111.046917	111.046908	112.374548	111.046913	0.72	50	0.6	50	0.88	50	0.58	50	10	17	1	2	0
1643332835	31705.109	340	3.5152137	0.07	0.000760869565	111.71073	0.27	0.00293478261	2.21272152	112.374551	112.374542	111.046918	111.046909	112.374546	111.046914	0.88	50	0.54	50	0.46	50	0.66	50	4	7	0	13	0
1643332927	31797.181	341	3.51520729	0.01	0.000108695652	111.71073	-0.21	-0.0022826087	2.21272467	112.374552	112.374543	111.046917	111.046908	112.374547	111.046913	0.52	50	0.72	50	0.66	50	0.44	50	7	14	0	6	0
1643333022	31891.325	342	3.51521228	-0.44	-0.0047826087	111.710732	-0.02	-0.000217391304	2.21272497	112.374554	112.374545	111.046919	111.04691	112.37455	111.046915	0.28	50	0.74	50	0.48	50	0.9	50	6	14	1	5	0
1643333114	31983.396	343	3.51521275	-0.0047826087	-5.08788159e-05	111.710732	-0.0152173913	-0.000161887142	2.2127252	112.374555	112.374545	111.046919	111.04691	112.37455	111.046915	0.66	50	0.68	50	0.630434783	46	0.62	50	4	15	2	3	0
1643333206	32075.356	344	3.51521311	0.34	0.00369565217	111.71073	0.16	0.00173913043	2.2127228	112.374552	112.374543	111.046918	111.046909	112.374547	111.046914	0.96	50	0.46	50	0.72	50	0.54	50	4	15	0	5	0
1643333301	32170.321	345	3.51520932	0.01	0.000107526882	111.71073	0.55	0.00591397849	2.21271455	112.37455	112.37454	111.046921	111.046911	112.374545	111.046916	0.82	50	0.26	50	0.26	50	0.8	50	5	12	0	8	0
1643333393	32262.309	346	3.51519627	-0.08	-0.00085106383	111.710731	-0.66	-0.0070212766	2.21272445	112.374553	112.374543	111.046918	111.046909	112.374548	111.046914	0.26	50	1	50	0.92	50	0.34	50	6	12	1	7	0
1643333485	32354.428	347	3.51521192	-0.05	-0.000543478261	111.710731	0.07	0.000760869565	2.2127234	112.374553	112.374543	111.046919	111.046909	112.374548	111.046914	0.62	50	0.6	50	0.38	50	0.5	50	3	14	3	3	0
1643333577	32446.363	348	3.51521026	-0.02	-0.000217391304	111.710731	0.16	0.00173913043	2.212721	112.374552	112.374543	111.04692	111.04691	112.374547	111.046915	0.76	50	0.62	50	0.5	50	0.68	50	8	14	0	6	0
1643333671	32540.441	349	3.51520647	0.33	0.00358695652	111.71073	-0.39	-0.00423913043	2.21272685	112.374552	112.374543	111.046916	111.046907	112.374548	111.046911	0.58	50	0.64	50	0.9	50	0.18	50	6	16	1	3	0
1643333764	32633.491	350	3.51521572	-0.22	-0.00231578947	111.710731	0.02	0.000210526316	2.21272655	112.374553	112.374544	111.046917	111.046908	112.374549	111.046913	0.58	50	0.78	50	0.46	50	0.7	50	4	10	0	10	0
1643333856	32725.495	351	3.51521525	-0.06	-0.000652173913	111.710731	0.42	0.00456521739	2.21272025	112.374552	112.374542	111.04692	111.04691	112.374547	111.046915	0.84	50	0.48	50	0.4	50	0.88	50	4	16	0	4	0
1643333948	32817.557	352	3.51520528	-0.24	-0.00260869565	111.710732	-0.54	-0.00586956522	2.21272835	112.374555	112.374546	111.046918	111.046909	112.374551	111.046914	0.22	50	1	50	0.78	50	0.48	50	8	12	0	8	0
1643334040	32909.52	353	3.51521809	0.537755102	0.00584516415	111.710729	0.122244898	0.00132874889	2.21272651	112.374552	112.374543	111.046916	111.046907	112.374547	111.046912	0.86	50	0.2	50	0.775510204	49	0.36	50	1	7	1	12	0
1643334132	33001.49	354	3.51521519	-0.47	-0.00505376344	111.710732	0.23	0.00247311828	2.21272306	112.374553	112.374544	111.04692	111.04691	112.374549	111.046915	0.5	50	0.74	50	0.24	50	0.94	50	8	16	0	4	0
1643334224	33093.402	355	3.51520974	0.13	0.00142857143	111.710731	0.45	0.00494505495	2.21271631	112.374551	112.374541	111.046921	111.046912	112.374546	111.046916	0.88	50	0.3	50	0.64	50	0.96	50	1	7	1	12	0
1643334316	33185.281	356	3.51519906	-0.15	-0.00163043478	111.710732	-0.59	-0.00641304348	2.21272516	112.374554	112.374545	111.046919	111.04691	112.374549	111.046914	0.22	50	0.96	50	0.78	50	0.34	50	9	18	0	2	0
1643334407	33277.182	357	3.51521306	-0.29	-0.00315217391	111.710733	-0.17	-0.00184782609	2.21272771	112.374556	112.374547	111.04692	111.04691	112.374552	111.046915	0.3	50	0.76	50	0.5	50	0.62	50	2	16	0	4	0
1643334502	33372.132	358	3.51521709	0.18	0.00195652174	111.710732	0.24	0.00260869565	2.21272411	112.374554	112.374545	111.04692	111.04691	112.37455	111.046915	0.86	50	0.44	50	0.62	50	0.68	50	3	8	0	12	0
1643334594	33464.162	359	3.5152114	-0.01	-0.000105263158	111.710733	0.33	0.00347368421	2.21271916	112.374553	112.374544	111.046922	111.046912	112.374548	111.046917	0.72	50	0.4	50	0.54	50	0.88	50	6	13	1	6	0
1643334686	33556.207	360	3.51520357	0.18	0.00195652174	111.710732	-0.18	-0.00195652174	2.21272186	112.374553	112.374543	111.04692	111.04691	112.374548	111.046915	0.66	50	0.66	50	0.76	50	0.4	50	8	16	0	4	0
1643334778	33648.236	361	3.51520784	0.28	0.00304347826	111.71073	0.12	0.00130434783	2.21272006	112.374551	112.374541	111.046919	111.046909	112.374546	111.046914	0.9	50	0.5	50	0.82	50	0.66	50	6	11	1	8	0
1643334870	33740.197	362	3.51520499	-0.44	-0.0047826087	111.710732	-0.22	-0.00239130435	2.21272336	112.374554	112.374545	111.04692	111.046911	112.374549	111.046915	0.34	50	1	50	0.54	50	0.76	50	6	12	0	8	0
1643334962	33832.257	363	3.51521021	0.51	0.00554347826	111.71073	-0.03	-0.000326086957	2.21272381	112.374552	112.374542	111.046917	111.046908	112.374547	111.046913	0.68	50	0.2	50	0.86	50	0.32	50	4	10	0	10	0
1643335055	33924.432	364	3.51521092	-0.39	-0.00423913043	111.710732	0.35	0.00380434783	2.21271856	112.374552	112.374543	111.046921	111.046911	112.374547	111.046916	0.52	50	0.56	50	0.24	50	0.98	50	6	13	0	7	0
1643335147	34016.292	365	3.51520262	0.04	0.000434782609	111.710732	0.18	0.00195652174	2.21271586	112.374551	112.374542	111.046922	111.046912	112.374546	111.046917	0.64	50	0.42	50	0.68	50	0.82	50	4	16	1	3	0
1643335239	34108.404	366	3.51519835	-0.224897959	-0.00244454303	111.710733	-0.115102041	-0.00125110914	2.21271759	112.374553	112.374543	111.046922	111.046913	112.374548	111.046917	0.44	50	0.78	50	0.510204082	49	0.62	50	9	15	1	4	0
1643335331	34200.577	367	3.51520108	0.519183673	0.0056433008	111.71073	-0.0591836735	-0.000643300799	2.21271848	112.37455	112.374541	111.046919	111.04691	112.374546	111.046915	0.86	50	0.4	50	0.918367347	49	0.34	50	5	15	0	5	0
1643335425	34294.606	368	3.51520248	-0.39	-0.00423913043	111.710732	-0.05	-0.000543478261	2.21271923	112.374553	112.374543	111.046921	111.046912	112.374548	111.046916	0.36	50	0.8	50	0.46	50	0.8	50	4	9	3	8	0
1643335517	34386.82	369	3.51520367	0.36	0.00378947368	111.71073	-0.3	-0.00315789474	2.21272373	112.374552	112.374543	111.046918	111.046908	112.374547	111.046913	0.76	50	0.7	50	0.98	50	0.32	50	4	12	3	5	0
1643335609	34478.762	370	3.51521079	-0.15	-0.00163043478	111.710731	-0.11	-0.00119565217	2.21272538	112.374553	112.374544	111.046918	111.046909	112.374549	111.046913	0.56	50	0.82	50	0.56	50	0.6	50	7	15	0	5	0
1643335701	34570.753	371	3.5152134	0.04	0.000434782609	111.710731	0.22	0.00239130435	2.21272208	112.374552	112.374543	111.046919	111.046909	112.374547	111.046914	0.86	50	0.6	50	0.64	50	0.82	50	2	5	1	14	0
1643335793	34662.759	372	3.51520818	-0.36	-0.00391304348	111.710733	-0.22	-0.00239130435	2.21272538	112.374555	112.374545	111.04692	111.04691	112.37455	111.046915	0.34	50	0.92	50	0.5	50	0.64	50	8	16	1	3	0
1643335885	34754.824	373	3.5152134	0.02	0.000217391304	111.710733	0.22	0.00239130435	2.21272208	112.374554	112.374544	111.046921	111.046911	112.374549	111.046916	0.72	50	0.48	50	0.62	50	0.82	50	0	10	1	9	0
1643335977	34846.783	374	3.51520818	0.26	0.00282608696	111.710731	-0.06	-0.000652173913	2.21272298	112.374553	112.374543	111.046919	111.04691	112.374548	111.046914	0.78	50	0.58	50	0.74	50	0.42	50	4	8	0	12	0
1643336070	34939.849	375	3.5152096	-0.42	-0.00451612903	111.710733	0.26	0.00279569892	2.21271908	112.374554	112.374544	111.046922	111.046913	112.374549	111.046918	0.46	50	0.62	50	0.28	50	0.96	50	7	16	0	4	0
1643336162	35031.869	376	3.51520343	0.05	0.000543478261	111.710733	0.01	0.000108695652	2.21271893	112.374554	112.374544	111.046922	111.046913	112.374549	111.046917	0.7	50	0.64	50	0.54	50	0.5	50	6	13	1	6	0
1643336265	35134.732	377	3.5152032	0	0	111.710733	0	0	2.21271893	112.374554	112.374544	111.046922	111.046913	112.374549	111.046917	-1	0	0.56	50	-1	0	-1	0	8	16	0	4	0
1643336358	35227.76	378	3.5152032	-0.02	-0.000194174757	111.710733	-0.62	-0.00601941748	2.21272823	112.374556	112.374547	111.046919	111.04691	112.374552	111.046915	0.28	50	0.92	50	0.86	50	0.26	50	7	14	0	6	0
1643336450	35319.881	379	3.5152179	-0.15	-0.00161290323	111.710734	0.07	0.000752688172	2.21272718	112.374557	112.374547	111.046921	111.046911	112.374552	111.046916	0.48	50	0.56	50	0.46	50	0.68	50	8	17	0	3	0
1643336542	35411.878	380	3.51521624	0.44	0.0047826087	111.710732	0.08	0.000869565217	2.21272598	112.374554	112.374545	111.046919	111.046909	112.37455	111.046914	0.9	50	0.38	50	0.76	50	0.4	50	7	16	0	4	0
1643336634	35503.711	381	3.51521435	-0.36	-0.00391304348	111.710734	0.08	0.000869565217	2.21272478	112.374556	112.374546	111.046921	111.046911	112.374551	111.046916	0.52	50	0.8	50	0.5	50	0.94	50	2	9	3	8	0
1643336726	35595.769	382	3.51521245	0.11	0.00119565217	111.710733	0.29	0.00315217391	2.21272043	112.374554	112.374544	111.046922	111.046912	112.374549	111.046917	0.92	50	0.52	50	0.7	50	0.88	50	3	14	0	6	0
1643336820	35689.75	383	3.51520557	-0.04	-0.000434782609	111.710733	0.3	0.00326086957	2.21271593	112.374553	112.374543	111.046923	111.046914	112.374548	111.046918	0.62	50	0.36	50	0.42	50	0.76	50	8	15	1	4	0
1643336912	35781.759	384	3.51519845	0.02	0.000212765957	111.710733	-0.42	-0.00446808511	2.21272223	112.374555	112.374545	111.046921	111.046912	112.37455	111.046916	0.42	50	0.82	50	0.94	50	0.5	50	7	11	2	7	0
1643337004	35873.748	385	3.51520841	0.13	0.00141304348	111.710732	0.47	0.00510869565	2.21271518	112.374552	112.374542	111.046923	111.046913	112.374547	111.046918	0.92	50	0.32	50	0.5	50	0.84	50	9	14	0	6	0
1643337096	35965.732	386	3.51519727	-0.364081633	-0.00395740905	111.710734	-0.215918367	-0.00234693878	2.21271842	112.374555	112.374545	111.046923	111.046914	112.37455	111.046919	0.38	50	0.96	50	0.591836735	49	0.74	50	7	13	0	7	0
1643337188	36057.748	387	3.51520239	0.22	0.00239130435	111.710733	-0.1	-0.00108695652	2.21271992	112.374554	112.374544	111.046922	111.046912	112.374549	111.046917	0.8	50	0.68	50	0.9	50	0.58	50	3	14	1	5	0
1643337280	36149.742	388	3.51520476	-0.02	-0.000217391304	111.710733	0.1	0.00108695652	2.21271842	112.374554	112.374544	111.046922	111.046913	112.374549	111.046918	0.68	50	0.6	50	0.54	50	0.66	50	9	17	1	2	0
1643337372	36241.757	389	3.51520239	0.21	0.0022826087	111.710732	0.35	0.00380434783	2.21271317	112.374551	112.374541	111.046923	111.046914	112.374546	111.046918	0.88	50	0.32	50	0.54	50	0.68	50	6	15	0	5	0
1643337464	36333.741	390	3.51519408	-0.07	-0.000760869565	111.710733	-0.55	-0.00597826087	2.21272142	112.374554	112.374544	111.046921	111.046911	112.374549	111.046916	0.32	50	0.94	50	0.72	50	0.24	50	5	13	0	7	0
1643337556	36425.73	391	3.51520713	-0.047755102	-0.000519077196	111.710733	0.227755102	0.00247559894	2.212718	112.374553	112.374543	111.046922	111.046913	112.374548	111.046917	0.74	50	0.56	50	0.5	50	0.775510204	49	5	11	1	8	0
1643337651	36520.784	392	3.51520173	-0.19	-0.00206521739	111.710734	-0.37	-0.00402173913	2.21272355	112.374556	112.374546	111.046921	111.046912	112.374551	111.046917	0.36	50	0.92	50	0.78	50	0.6	50	7	12	1	7	0
1643337743	36612.903	393	3.51521051	0.13	0.00136842105	111.710733	0.37	0.00389473684	2.212718	112.374553	112.374544	111.046922	111.046913	112.374548	111.046918	0.76	50	0.26	50	0.52	50	0.76	50	9	13	1	6	0
1643337835	36705.108	394	3.51520173	-0.334693878	-0.00363797693	111.710735	0.0853061224	0.000927240461	2.21271672	112.374555	112.374545	111.046924	111.046915	112.37455	111.04692	0.530612245	49	0.78	50	0.38	50	0.8	50	3	10	3	7	0
1643337929	36799.179	395	3.51519971	0.3	0.00326086957	111.710733	-0.14	-0.00152173913	2.21271882	112.374554	112.374544	111.046922	111.046913	112.374549	111.046918	0.78	50	0.62	50	0.88	50	0.44	50	6	15	0	5	0
1643338022	36891.291	396	3.51520303	-0.3	-0.00319148936	111.710735	-0.24	-0.00255319149	2.21272242	112.374556	112.374547	111.046923	111.046913	112.374551	111.046918	0.32	50	0.86	50	0.5	50	0.56	50	5	14	1	5	0
1643338124	36994.16	397	3.51520872	0	0	111.710735	0	0	2.21272242	112.374556	112.374547	111.046923	111.046913	112.374551	111.046918	0.84	50	0.3	50	-1	0	0.444444444	18	10	14	0	6	0
1643338216	37086.205	398	3.51520872	0.59	0.00572815534	111.710732	-0.17	-0.00165048544	2.21272497	112.374554	112.374545	111.046919	111.04691	112.374549	111.046914	0.72	50	0.3	50	0.96	50	0.2	50	9	15	0	5	0
1643338308	37178.161	399	3.51521275	-0.4	-0.00434782609	111.710734	0.44	0.0047826087	2.21271837	112.374554	112.374545	111.046923	111.046914	112.374549	111.046918	0.66	50	0.62	50	0.16	50	1	50	3	11	0	9	0
1643338402	37272.19	400	3.51520231	-0.21	-0.0022826087	111.710735	-0.47	-0.00510869565	2.21272542	112.374557	112.374548	111.046922	111.046912	112.374552	111.046917	0.26	50	0.94	50	0.74	50	0.48	50	1	12	0	8	0
1643338495	37365.243	401	3.51521346	0.6	0.00631578947	111.710732	-0.16	-0.00168421053	2.21272782	112.374555	112.374545	111.046918	111.046909	112.37455	111.046914	0.86	50	0.42	50	0.94	50	0.18	50	6	9	3	7	1
1643338588	37457.34	402	3.51521726	-0.03	-0.000326086957	111.710732	-0.29	-0.00315217391	2.21273217	112.374556	112.374547	111.046917	111.046908	112.374552	111.046912	0.48	50	0.8	50	0.62	50	0.36	50	3	11	0	9	0
1643338680	37549.439	403	3.51522414	0.11	0.00119565217	111.710731	0.61	0.00663043478	2.21272302	112.374553	112.374544	111.046919	111.04691	112.374548	111.046915	0.96	50	0.24	50	0.44	50	0.94	50	1	6	0	14	0
1643338772	37641.461	404	3.51520967	-0.64	-0.00695652174	111.710735	0.08	0.000869565217	2.21272182	112.374556	112.374546	111.046923	111.046913	112.374551	111.046918	0.32	50	0.88	50	0.26	50	0.98	50	3	11	1	8	0
1643338864	37733.537	405	3.51520777	0.0763265306	0.000829636202	111.710734	0.0763265306	0.000829636202	2.21272068	112.374555	112.374546	111.046923	111.046913	112.37455	111.046918	0.632653061	49	0.48	50	0.66	50	0.66	50	2	13	1	6	0
1643338956	37825.712	406	3.51520596	-0.08	-0.000860215054	111.710735	-0.02	-0.000215053763	2.21272098	112.374556	112.374546	111.046923	111.046914	112.374551	111.046918	0.44	50	0.54	50	0.54	50	0.6	50	8	10	0	10	0
1643339048	37917.872	407	3.51520643	0.24	0.00260869565	111.710733	0.26	0.00282608696	2.21271708	112.374553	112.374544	111.046923	111.046914	112.374549	111.046918	0.92	50	0.42	50	0.76	50	0.78	50	7	11	1	8	0
1643339140	38009.99	408	3.51520027	-0.21	-0.0022826087	111.710735	0.13	0.00141304348	2.21271513	112.374554	112.374544	111.046925	111.046915	112.374549	111.04692	0.72	50	0.8	50	0.48	50	0.82	50	8	12	0	8	0
1643339232	38101.942	409	3.51519718	0.196530612	0.00213620231	111.710734	0.0434693878	0.000472493345	2.21271447	112.374553	112.374543	111.046924	111.046914	112.374548	111.046919	0.66	50	0.42	50	0.653061224	49	0.5	50	5	14	0	6	0
1643339324	38193.898	410	3.51519615	-0.14	-0.00152173913	111.710734	-0.42	-0.00456521739	2.21272077	112.374555	112.374546	111.046923	111.046913	112.37455	111.046918	0.34	50	0.9	50	0.84	50	0.56	50	4	11	0	9	0
1643339416	38286.008	411	3.51520612	0.24	0.00260869565	111.710733	0.4	0.00434782609	2.21271477	112.374552	112.374543	111.046923	111.046914	112.374547	111.046919	0.82	50	0.18	50	0.66	50	0.82	50	6	13	2	5	0
1643339509	38379.001	412	3.51519663	-0.09	-0.00097826087	111.710734	0.03	0.000326086957	2.21271432	112.374553	112.374543	111.046924	111.046914	112.374548	111.046919	0.56	50	0.62	50	0.64	50	0.76	50	5	11	0	9	0
1643339601	38471.126	413	3.51519591	0.48	0.00516129032	111.710731	-0.1	-0.00107526882	2.21271582	112.374551	112.374541	111.046921	111.046912	112.374546	111.046916	0.78	50	0.4	50	0.94	50	0.36	50	1	5	2	13	0
1643339693	38563.26	414	3.51519829	-0.38	-0.00413043478	111.710733	0.22	0.00239130435	2.21271252	112.374552	112.374542	111.046924	111.046914	112.374547	111.046919	0.44	50	0.6	50	0.34	50	0.94	50	6	12	0	8	0
1643339786	38655.385	415	3.51519307	-0.155833333	-0.00169384058	111.710734	0.0241666667	0.000262681159	2.21271216	112.374552	112.374543	111.046925	111.046915	112.374547	111.04692	0.708333333	48	0.84	50	0.6	50	0.78	50	8	16	0	4	0
1643339878	38747.387	416	3.5151925	0.03	0.000326086957	111.710734	-0.23	-0.0025	2.21271561	112.374553	112.374544	111.046924	111.046914	112.374548	111.046919	0.46	50	0.66	50	0.72	50	0.46	50	4	8	1	11	0
1643339970	38839.551	417	3.51519795	0.12	0.00130434783	111.710733	0.34	0.00369565217	2.21271051	112.374551	112.374541	111.046925	111.046915	112.374546	111.04692	0.84	50	0.38	50	0.66	50	0.88	50	6	14	0	6	0
1643340065	38934.711	418	3.51518989	-0.18	-0.00193548387	111.710734	-0.18	-0.00193548387	2.21271321	112.374553	112.374543	111.046925	111.046915	112.374548	111.04692	0.44	50	0.8	50	0.78	50	0.78	50	6	14	0	6	0
1643340157	39026.706	419	3.51519416	-0.12	-0.00126315789	111.710735	0.32	0.00336842105	2.21270841	112.374552	112.374542	111.046927	111.046917	112.374547	111.046922	0.9	50	0.7	50	0.44	50	0.88	50	10	15	0	5	0
1643340249	39118.756	420	3.51518656	0.09	0.00097826087	111.710734	-0.45	-0.00489130435	2.21271516	112.374553	112.374544	111.046924	111.046915	112.374549	111.04692	0.48	50	0.84	50	0.82	50	0.28	50	6	13	0	7	0
1643340341	39210.827	421	3.51519724	0.396326531	0.00430789707	111.710732	0.403673469	0.0043877551	2.21270911	112.37455	112.37454	111.046924	111.046915	112.374545	111.046919	0.96	50	0.16	50	0.632653061	49	0.64	50	2	6	2	12	0
1643340434	39304.117	422	3.51518766	-0.12	-0.00130434783	111.710733	-0.44	-0.0047826087	2.21271571	112.374552	112.374543	111.046923	111.046913	112.374547	111.046918	0.42	50	0.98	50	0.7	50	0.38	50	7	14	0	6	0
1643340527	39396.468	423	3.5151981	-0.35	-0.00376344086	111.710734	0.15	0.00161290323	2.21271346	112.374553	112.374544	111.046925	111.046916	112.374548	111.04692	0.38	50	0.58	50	0.34	50	0.84	50	6	16	0	4	0
1643340619	39488.712	424	3.51519454	0.13	0.00141304348	111.710734	0.15	0.00163043478	2.21271121	112.374552	112.374542	111.046925	111.046916	112.374547	111.04692	0.8	50	0.52	50	0.6	50	0.62	50	1	8	0	12	0
1643340711	39581.029	425	3.51519098	0.284081633	0.00305464121	111.710732	-0.0359183673	-0.000386219004	2.21271175	112.374551	112.374541	111.046924	111.046914	112.374546	111.046919	0.84	50	0.591836735	49	0.62	50	0.3	50	2	10	2	8	0
1643340806	39675.439	426	3.51519184	0.05	0.000543478261	111.710732	-0.33	-0.00358695652	2.2127167	112.374552	112.374542	111.046922	111.046912	112.374547	111.046917	0.52	50	0.8	50	0.86	50	0.48	50	7	16	2	2	0
1643340898	39767.665	427	3.51519966	-0.23	-0.00244680851	111.710733	0.19	0.0020212766	2.21271385	112.374552	112.374543	111.046924	111.046914	112.374547	111.046919	0.7	50	0.74	50	0.4	50	0.82	50	10	13	0	7	0
1643340990	39859.963	428	3.51519516	-0.14	-0.00150537634	111.710734	-0.36	-0.00387096774	2.21271925	112.374555	112.374545	111.046923	111.046913	112.37455	111.046918	0.4	50	0.9	50	0.7	50	0.48	50	4	16	0	4	0
1643341083	39953.2	429	3.5152037	0.12	0.00130434783	111.710733	0.24	0.00260869565	2.21271565	112.374553	112.374543	111.046923	111.046914	112.374548	111.046919	0.68	50	0.32	50	0.7	50	0.82	50	3	10	2	8	0
1643341176	40045.544	430	3.515198	0.45	0.00483870968	111.710731	0.27	0.00290322581	2.2127116	112.374549	112.37454	111.046922	111.046913	112.374545	111.046918	0.96	50	0.24	50	0.66	50	0.48	50	7	12	0	8	0
1643341268	40137.859	431	3.5151916	-0.166666667	-0.0017921147	111.710732	0.253333333	0.00272401434	2.2127078	112.374549	112.37454	111.046924	111.046915	112.374544	111.04692	0.62	50	0.533333333	45	0.4	50	0.82	50	8	12	0	8	0
1643341361	40230.337	432	3.51518559	-0.0345454545	-0.000375494071	111.710732	-0.445454545	-0.00484189723	2.21271448	112.374551	112.374542	111.046923	111.046913	112.374546	111.046918	0.34	50	0.82	50	0.82	50	0.409090909	22	3	12	0	8	0
1643341453	40322.565	433	3.51519616	-0.01	-0.000108695652	111.710732	0.57	0.00619565217	2.21270593	112.374549	112.374539	111.046925	111.046916	112.374544	111.04692	0.88	50	0.32	50	0.34	50	0.92	50	4	11	2	7	0
1643341546	40415.804	434	3.51518264	-0.23	-0.00247311828	111.710733	-0.45	-0.00483870968	2.21271268	112.374552	112.374542	111.046924	111.046915	112.374547	111.04692	0.28	50	0.96	50	0.72	50	0.5	50	7	12	2	6	0
1643341638	40508.044	435	3.51519331	0.297346939	0.00319727891	111.710732	-0.397346939	-0.00427254773	2.21271864	112.374552	112.374543	111.046921	111.046912	112.374547	111.046916	0.52	50	0.62	50	0.96	50	0.265306122	49	1	10	0	10	0
1643341731	40600.339	436	3.51520274	0.34	0.00369565217	111.71073	0.18	0.00195652174	2.21271594	112.37455	112.37454	111.04692	111.046911	112.374545	111.046915	0.84	50	0.32	50	0.64	50	0.48	50	5	14	0	6	0
1643341823	40692.759	437	3.51519847	-0.26	-0.00282608696	111.710731	0.44	0.0047826087	2.21270934	112.374549	112.374539	111.046923	111.046914	112.374544	111.046919	0.62	50	0.44	50	0.26	50	0.96	50	6	13	1	6	0
1643341915	40784.953	438	3.51518803	-0.0867346939	-0.000932631117	111.710732	0.00673469388	7.24160632e-05	2.21270924	112.374549	112.37454	111.046924	111.046914	112.374545	111.046919	0.56	50	0.64	50	0.58	50	0.673469388	49	4	12	1	7	0
1643342007	40877.17	439	3.51518787	0.12	0.00130434783	111.710731	-0.4	-0.00434782609	2.21271524	112.374551	112.374541	111.046921	111.046912	112.374546	111.046917	0.4	50	0.68	50	0.92	50	0.4	50	3	13	1	6	0
1643342100	40969.384	440	3.51519736	-0.13	-0.00141304348	111.710732	-0.01	-0.000108695652	2.21271539	112.374551	112.374542	111.046922	111.046913	112.374547	111.046917	0.52	50	0.66	50	0.52	50	0.64	50	1	11	0	9	0
1643342192	41061.664	441	3.51519759	0.17	0.00184782609	111.710731	0.29	0.00315217391	2.21271104	112.374549	112.37454	111.046923	111.046913	112.374544	111.046918	0.68	50	0.22	50	0.6	50	0.72	50	7	15	0	5	0
1643342284	41154.056	442	3.51519072	-0.41	-0.00440860215	111.710733	-0.05	-0.000537634409	2.21271179	112.374551	112.374542	111.046924	111.046915	112.374547	111.04692	0.5	50	0.96	50	0.54	50	0.9	50	8	15	0	5	0
1643342377	41246.345	443	3.5151919	0.28	0.00304347826	111.710732	0.24	0.00260869565	2.21270819	112.374549	112.374539	111.046924	111.046915	112.374544	111.046919	0.8	50	0.28	50	0.6	50	0.56	50	8	12	0	8	0
1643342469	41338.696	444	3.51518621	-0.34	-0.00369565217	111.710733	-2.77555756e-17	-3.01691039e-19	2.21270819	112.374551	112.374541	111.046926	111.046916	112.374546	111.046921	0.42	50	0.76	50	0.42	50	0.76	50	7	11	0	9	0
1643342561	41430.951	445	3.51518621	0.15	0.00161290323	111.710733	0.39	0.00419354839	2.21270234	112.374548	112.374539	111.046927	111.046917	112.374543	111.046922	0.92	50	0.38	50	0.58	50	0.82	50	4	11	0	9	0
1643342654	41523.366	446	3.51517696	-0.149583333	-0.0016259058	111.710733	-0.629583333	-0.0068432971	2.21271178	112.374552	112.374542	111.046925	111.046915	112.374547	111.04692	0.2	50	0.979166667	48	0.94	50	0.46	50	10	16	0	4	0
1643342746	41615.711	447	3.51519189	0.28	0.00304347826	111.710732	-5.55111512e-17	-6.03382079e-19	2.21271178	112.37455	112.374541	111.046923	111.046914	112.374546	111.046918	0.92	50	0.64	50	0.78	50	0.5	50	5	13	0	7	0
1643342838	41708.058	448	3.51519189	-0.08	-0.000860215054	111.710732	-0.18	-0.00193548387	2.21271448	112.374552	112.374542	111.046923	111.046913	112.374547	111.046918	0.44	50	0.7	50	0.56	50	0.46	50	2	7	5	8	0
1643342931	41800.472	449	3.51519616	0	0	111.710732	0.66	0.00717391304	2.21270458	112.374549	112.374539	111.046926	111.046916	112.374544	111.046921	0.98	50	0.32	50	0.32	50	0.98	50	5	14	2	4	0
1643343023	41892.812	450	3.51518051	0.05	0.000543478261	111.710732	-0.13	-0.00141304348	2.21270653	112.374549	112.374539	111.046925	111.046915	112.374544	111.04692	0.72	50	0.8	50	0.74	50	0.56	50	6	17	0	3	0
1643343115	41985.019	451	3.51518359	0.05	0.000537634409	111.710732	0.09	0.000967741935	2.21270518	112.374548	112.374539	111.046925	111.046916	112.374543	111.04692	0.64	50	0.5	50	0.48	50	0.52	50	5	13	1	6	0
1643343207	42077.039	452	3.51518145	-0.113673469	-0.00123558119	111.710732	0.0736734694	0.00080079858	2.21270407	112.374548	112.374539	111.046926	111.046917	112.374544	111.046921	0.44	50	0.48	50	0.632653061	49	0.82	50	5	12	5	3	0
1643343299	42169.145	453	3.51517971	0.215714286	0.0023447205	111.710731	-0.0442857143	-0.00048136646	2.21270474	112.374548	112.374538	111.046925	111.046915	112.374543	111.04692	0.571428571	49	0.4	50	0.72	50	0.46	50	6	15	4	1	0
1643343391	42261.189	454	3.51518076	-0.22	-0.00239130435	111.710733	-0.24	-0.00260869565	2.21270834	112.37455	112.37454	111.046925	111.046915	112.374545	111.04692	0.34	50	0.8	50	0.46	50	0.44	50	7	15	4	1	0
1643343484	42353.377	455	3.51518645	0.49	0.00532608696	111.71073	0.07	0.000760869565	2.21270729	112.374547	112.374538	111.046923	111.046913	112.374542	111.046918	0.94	50	0.38	50	0.76	50	0.34	50	9	14	0	6	0
1643343576	42445.473	456	3.51518479	-0.14	-0.00152173913	111.710731	-0.4	-0.00434782609	2.21271329	112.37455	112.37454	111.046922	111.046912	112.374545	111.046917	0.38	50	0.92	50	0.84	50	0.58	50	5	8	0	12	0
1643343668	42537.585	457	3.51519428	-0.48	-0.0052173913	111.710733	0.3	0.00326086957	2.21270879	112.374551	112.374541	111.046925	111.046916	112.374546	111.046921	0.7	50	0.88	50	0.2	50	0.98	50	5	14	2	4	0
1643343760	42629.59	458	3.51518716	0.23	0.0025	111.710732	0.45	0.00489130435	2.21270204	112.374547	112.374538	111.046926	111.046917	112.374543	111.046921	0.92	50	0.24	50	0.42	50	0.64	50	4	11	0	9	0
1643343852	42721.668	459	3.51517649	0.31	0.00333333333	111.71073	0.03	0.000322580645	2.21270159	112.374546	112.374536	111.046925	111.046915	112.374541	111.04692	0.76	50	0.42	50	0.88	50	0.6	50	4	12	1	7	0
1643343944	42813.818	460	3.51517578	-0.45	-0.00489130435	111.710733	0.11	0.00119565217	2.21269994	112.374547	112.374538	111.046927	111.046918	112.374543	111.046923	0.56	50	0.9	50	0.3	50	0.86	50	10	16	0	4	0
1643344036	42905.941	461	3.51517317	0.49	0.00532608696	111.71073	-0.01	-0.000108695652	2.21270009	112.374545	112.374536	111.046925	111.046915	112.37454	111.04692	0.82	50	0.34	50	0.76	50	0.26	50	4	10	2	8	0
1643344128	42998.098	462	3.5151734	-0.304693878	-0.00331188997	111.710732	-0.335306122	-0.00364463177	2.21270512	112.374548	112.374539	111.046925	111.046916	112.374543	111.04692	0.32	50	0.96	50	0.5	50	0.469387755	49	2	16	2	2	0
1643344220	43090.178	463	3.51518136	-0.16	-0.00173913043	111.710733	0.52	0.00565217391	2.21269732	112.374547	112.374537	111.046928	111.046919	112.374542	111.046923	0.72	50	0.36	50	0.16	50	0.84	50	9	14	2	4	0
1643344312	43182.265	464	3.51516902	-0.14	-0.00152173913	111.710733	-0.46	-0.005	2.21270422	112.374549	112.37454	111.046927	111.046917	112.374545	111.046922	0.36	50	0.96	50	0.76	50	0.44	50	5	12	2	6	0
1643344405	43274.395	465	3.51517993	0.19	0.00206521739	111.710732	-0.41	-0.00445652174	2.21271037	112.37455	112.374541	111.046924	111.046914	112.374545	111.046919	0.42	50	0.64	50	0.96	50	0.36	50	2	12	0	8	0
1643344497	43366.492	466	3.51518966	0.19	0.00206521739	111.710731	0.57	0.00619565217	2.21270182	112.374547	112.374537	111.046926	111.046916	112.374542	111.046921	0.98	50	0.22	50	0.62	50	1	50	5	9	0	11	0
1643344589	43458.515	467	3.51517614	0.2	0.00217391304	111.71073	0.38	0.00413043478	2.21269612	112.374544	112.374534	111.046926	111.046917	112.374539	111.046922	0.82	50	0.24	50	0.68	50	0.86	50	6	15	0	5	0
1643344681	43550.57	468	3.51516712	-0.65	-0.00698924731	111.710734	-0.13	-0.00139784946	2.21269807	112.374548	112.374538	111.046929	111.046919	112.374543	111.046924	0.22	50	1	50	0.32	50	0.84	50	9	13	0	7	0
1643344773	43642.614	469	3.51517021	0.57	0.00619565217	111.710731	0.09	0.00097826087	2.21269672	112.374545	112.374535	111.046927	111.046917	112.37454	111.046922	0.96	50	0.3	50	0.94	50	0.46	50	6	14	0	6	0
1643344865	43734.614	470	3.51516807	-0.19	-0.00206521739	111.710732	-0.49	-0.00532608696	2.21270407	112.374548	112.374538	111.046925	111.046916	112.374543	111.046921	0.26	50	0.94	50	0.82	50	0.52	50	8	14	2	4	0
1643344957	43826.56	471	3.5151797	0.21	0.0022826087	111.710731	0.39	0.00423913043	2.21269822	112.374545	112.374535	111.046926	111.046916	112.37454	111.046921	0.94	50	0.34	50	0.52	50	0.7	50	5	11	4	5	0
1643345049	43918.644	472	3.51517045	-0.15	-0.00164835165	111.710731	-0.67	-0.00736263736	2.21270827	112.374549	112.374539	111.046924	111.046914	112.374544	111.046919	0.12	50	0.94	50	0.76	50	0.24	50	2	7	1	12	0
1643345142	44011.716	473	3.51518634	0.09	0.000967741935	111.710731	0.65	0.00698924731	2.21269852	112.374545	112.374536	111.046926	111.046917	112.374541	111.046921	1	50	0.26	50	0.38	50	0.94	50	3	10	0	10	0
1643345234	44103.686	474	3.51517092	-0.4	-0.00430107527	111.710733	0.32	0.00344086022	2.21269372	112.374546	112.374536	111.04693	111.04692	112.374541	111.046925	0.58	50	0.66	50	0.2	50	0.92	50	8	13	0	7	0
1643345326	44195.789	475	3.51516333	0.48	0.0052173913	111.710731	0.02	0.000217391304	2.21269342	112.374543	112.374534	111.046927	111.046918	112.374539	111.046923	0.9	50	0.4	50	0.96	50	0.5	50	11	18	0	2	0
1643345419	44288.92	476	3.51516285	-0.14	-0.00152173913	111.710731	-0.36	-0.00391304348	2.21269882	112.374546	112.374536	111.046926	111.046917	112.374541	111.046922	0.38	50	0.88	50	0.62	50	0.4	50	6	12	3	5	0
1643345511	44380.974	477	3.51517139	-0.28	-0.00301075269	111.710733	0.34	0.00365591398	2.21269372	112.374546	112.374536	111.046929	111.04692	112.374541	111.046925	0.78	50	0.72	50	0.24	50	0.86	50	7	13	2	5	0
1643345603	44472.996	478	3.51516333	0.44	0.0047826087	111.71073	-0.06	-0.000652173913	2.21269462	112.374544	112.374534	111.046927	111.046917	112.374539	111.046922	0.82	50	0.44	50	0.8	50	0.3	50	2	10	4	6	0
1643345695	44564.868	479	3.51516475	0.22	0.00239130435	111.710729	0.08	0.000869565217	2.21269342	112.374542	112.374533	111.046926	111.046917	112.374537	111.046921	0.78	50	0.48	50	0.62	50	0.48	50	8	12	0	8	0
1643345787	44656.803	480	3.51516285	-0.26	-0.00282608696	111.710731	-0.38	-0.00413043478	2.21269912	112.374545	112.374536	111.046926	111.046916	112.37454	111.046921	0.28	50	0.92	50	0.62	50	0.5	50	3	15	2	3	0
1643345879	44748.86	481	3.51517187	0.12	0.00130434783	111.71073	0.06	0.000652173913	2.21269822	112.374544	112.374535	111.046925	111.046916	112.37454	111.046921	0.64	50	0.46	50	0.62	50	0.56	50	3	6	6	8	0
1643345972	44841.825	482	3.51517045	-0.64	-0.00695652174	111.710733	-0.14	-0.00152173913	2.21270032	112.374548	112.374539	111.046928	111.046918	112.374543	111.046923	0.22	50	1	50	0.34	50	0.84	50	6	11	1	8	0
1643346064	44933.725	483	3.51517377	0.43	0.00462365591	111.710731	0.07	0.000752688172	2.21269927	112.374546	112.374536	111.046926	111.046917	112.374541	111.046921	0.92	50	0.42	50	0.82	50	0.46	50	1	9	0	11	0
1643346156	45025.735	484	3.51517211	-0.05	-0.000543478261	111.710731	0.03	0.000326086957	2.21269882	112.374546	112.374536	111.046926	111.046917	112.374541	111.046922	0.54	50	0.56	50	0.64	50	0.72	50	4	14	0	6	0
1643346248	45117.543	485	3.51517139	0.24	0.00260869565	111.71073	0.1	0.00108695652	2.21269732	112.374544	112.374535	111.046926	111.046916	112.374539	111.046921	0.86	50	0.52	50	0.68	50	0.54	50	5	13	2	5	0
1643346352	45221.313	486	3.51516902	0	0	111.71073	0	0	2.21269732	112.374544	112.374535	111.046926	111.046916	112.374539	111.046921	-1	0	-1	0	-1	0	-1	0	4	8	1	11	0
1643346446	45315.322	487	3.51516902	-0.17	-0.00166666667	111.710731	0.07	0.00068627451	2.21269627	112.374545	112.374535	111.046927	111.046917	112.37454	111.046922	0.58	50	0.68	50	0.6	50	0.84	50	5	12	0	8	0
1643346538	45407.405	488	3.51516736	-0.29	-0.00308510638	111.710732	-0.43	-0.00457446809	2.21270272	112.374548	112.374539	111.046926	111.046917	112.374543	111.046922	0.22	50	0.94	50	0.66	50	0.52	50	1	9	1	9	1
1643346630	45499.558	489	3.51517756	0.09	0.00097826087	111.710732	0.53	0.00576086957	2.21269477	112.374545	112.374536	111.046928	111.046919	112.37454	111.046924	0.96	50	0.34	50	0.52	50	0.96	50	5	14	3	3	0
1643346722	45591.589	490	3.51516499	-0.03	-0.000322580645	111.710732	-0.59	-0.00634408602	2.21270362	112.374548	112.374539	111.046926	111.046916	112.374543	111.046921	0.38	50	1	50	0.96	50	0.4	50	7	12	0	8	0
1643346814	45683.527	491	3.51517899	-0.15	-0.00164835165	111.710733	-0.17	-0.00186813187	2.21270617	112.37455	112.37454	111.046926	111.046916	112.374545	111.046921	0.36	50	0.68	50	0.8	50	0.78	50	6	11	1	8	0
1643346906	45775.64	492	3.51518302	0.19	0.00204301075	111.710732	0.47	0.00505376344	2.21269912	112.374546	112.374537	111.046927	111.046918	112.374542	111.046922	0.98	50	0.32	50	0.52	50	0.8	50	8	14	0	6	0
1643346994	45863.769	493	3.51517187	0.14	0.00152173913	111.710731	0.14	0.00152173913	2.21269702	112.374545	112.374536	111.046927	111.046917	112.37454	111.046922	0.84	50	0.56	50	0.84	50	0.84	50	6	11	2	7	0
1643347086	45955.749	494	3.51516855	-0.46	-0.00522727273	111.710734	-0.06	-0.000681818182	2.21269792	112.374548	112.374538	111.046929	111.046919	112.374543	111.046924	0.3	50	0.82	50	0.48	50	0.88	50	4	13	0	7	0
1643347178	46047.802	495	3.51516997	0.43	0.00467391304	111.710731	0.13	0.00141304348	2.21269597	112.374545	112.374535	111.046927	111.046918	112.37454	111.046923	0.86	50	0.3	50	0.96	50	0.66	50	1	12	6	2	0
1643347281	46150.615	496	3.51516689	0	0	111.710731	0	0	2.21269597	112.374545	112.374535	111.046927	111.046918	112.37454	111.046923	-1	0	-1	0	-1	0	-1	0	6	9	10	1	0
1643347373	46242.736	497	3.51516689	-0.03	-0.000291262136	111.710732	-0.61	-0.0059223301	2.21270512	112.374548	112.374538	111.046925	111.046915	112.374543	111.04692	0.3	50	0.94	50	0.82	50	0.24	50	5	17	0	3	0
1643347465	46334.856	498	3.51518136	0	0	111.710732	-0.28	-0.00304347826	2.21270932	112.374549	112.37454	111.046924	111.046914	112.374544	111.046919	0.46	50	0.74	50	0.84	50	0.56	50	4	13	3	4	0
1643347557	46426.923	499	3.515188	-0.05	-0.000543478261	111.710732	0.75	0.00815217391	2.21269807	112.374546	112.374537	111.046927	111.046918	112.374541	111.046922	0.94	50	0.24	50	0.14	50	0.94	50	4	12	2	6	0
1643347649	46519.001	500	3.51517021	-0.153333333	-0.00166666667	111.710733	-0.333333333	-0.00362318841	2.21270307	112.374548	112.374539	111.046926	111.046917	112.374544	111.046922	0.333333333	48	0.82	50	0.62	50	0.44	50	4	11	0	9	0
1643347741	46611.037	501	3.51517812	0.14	0.00152173913	111.710732	0.3	0.00326086957	2.21269857	112.374546	112.374537	111.046927	111.046918	112.374541	111.046922	0.84	50	0.4	50	0.58	50	0.74	50	8	16	2	2	0
1643347833	46703.087	502	3.515171	0.1	0.00108695652	111.710731	-0.32	-0.00347826087	2.21270337	112.374547	112.374538	111.046925	111.046916	112.374542	111.04692	0.6	50	0.82	50	0.78	50	0.36	50	7	14	1	5	0
1643347926	46796.05	503	3.51517859	0.1	0.00108695652	111.710731	0.6	0.00652173913	2.21269437	112.374544	112.374534	111.046927	111.046918	112.374539	111.046923	0.94	50	0.24	50	0.4	50	0.9	50	7	12	1	7	0
1643348018	46888.219	504	3.51516436	-0.21	-0.00225806452	111.710732	0.25	0.00268817204	2.21269062	112.374544	112.374534	111.04693	111.04692	112.374539	111.046925	0.74	50	0.7	50	0.24	50	0.7	50	4	10	0	10	0
1643348110	46980.231	505	3.51515843	0.28	0.00304347826	111.710731	-0.22	-0.00239130435	2.21269392	112.374543	112.374534	111.046927	111.046918	112.374539	111.046922	0.68	50	0.62	50	0.98	50	0.48	50	4	10	5	5	0
1643348203	47072.363	506	3.51516365	-0.08	-0.000869565217	111.710731	-0.54	-0.00586956522	2.21270202	112.374546	112.374537	111.046925	111.046916	112.374542	111.04692	0.28	50	0.9	50	0.8	50	0.34	50	7	12	0	8	0
1643348295	47164.524	507	3.51517645	-0.4	-0.00434782609	111.710733	0.3	0.00326086957	2.21269752	112.374547	112.374537	111.046928	111.046919	112.374542	111.046924	0.54	50	0.64	50	0.3	50	1	50	7	14	2	4	0
1643348387	47256.656	508	3.51516934	0.25	0.00268817204	111.710732	-0.03	-0.000322580645	2.21269797	112.374546	112.374536	111.046927	111.046918	112.374541	111.046922	0.96	50	0.74	50	0.68	50	0.4	50	6	14	0	6	0
1643348479	47348.612	509	3.51517005	0.1	0.00108695652	111.710731	-0.04	-0.000434782609	2.21269857	112.374546	112.374536	111.046926	111.046917	112.374541	111.046922	0.62	50	0.56	50	0.64	50	0.5	50	0	13	0	7	0
1643348571	47440.688	510	3.515171	-0.19	-0.00206521739	111.710732	-0.01	-0.000108695652	2.21269872	112.374547	112.374537	111.046927	111.046918	112.374542	111.046923	0.7	50	0.9	50	0.6	50	0.78	50	6	13	1	6	0
1643348663	47532.832	511	3.51517124	0.13	0.00141304348	111.710732	0.09	0.00097826087	2.21269737	112.374545	112.374536	111.046927	111.046918	112.374541	111.046922	0.7	50	0.48	50	0.76	50	0.72	50	1	9	2	9	0
1643348755	47624.925	512	3.5151691	-0.3	-0.00326086957	111.710733	-0.28	-0.00304347826	2.21270157	112.374548	112.374539	111.046927	111.046918	112.374543	111.046923	0.38	50	0.96	50	0.58	50	0.6	50	7	12	1	7	0
1643348847	47717.018	513	3.51517574	0.16	0.00173913043	111.710732	0.3	0.00326086957	2.21269707	112.374546	112.374537	111.046928	111.046918	112.374541	111.046923	0.86	50	0.4	50	0.58	50	0.72	50	6	12	1	6	1
1643348940	47810.104	514	3.51516863	0.28	0.00304347826	111.710731	0.24	0.00260869565	2.21269347	112.374544	112.374534	111.046928	111.046918	112.374539	111.046923	0.96	50	0.44	50	0.58	50	0.54	50	5	13	2	5	0
1643349033	47902.312	515	3.51516293	0.35	0.00376344086	111.710729	0.19	0.00204301075	2.21269062	112.374541	112.374531	111.046927	111.046917	112.374536	111.046922	0.9	50	0.36	50	0.8	50	0.64	50	4	14	0	6	0
1643349125	47994.451	516	3.51515843	-0.317142857	-0.00344720497	111.710731	-0.337142857	-0.00366459627	2.21269568	112.374544	112.374535	111.046927	111.046917	112.374539	111.046922	0.285714286	49	0.94	50	0.62	50	0.6	50	6	11	0	9	0
1643349217	48086.589	517	3.51516642	0.05	0.000543478261	111.71073	-0.41	-0.00445652174	2.21270183	112.374546	112.374536	111.046925	111.046915	112.374541	111.04692	0.48	50	0.84	50	0.88	50	0.42	50	4	9	3	8	0
1643349309	48178.829	518	3.51517615	-0.188510638	-0.00202699611	111.710731	0.311489362	0.00334934798	2.21269715	112.374545	112.374536	111.046927	111.046917	112.37454	111.046922	0.74	50	0.617021277	47	0.26	50	0.76	50	5	13	0	7	0
1643349401	48270.96	519	3.51516876	-0.15	-0.00163043478	111.710732	0.25	0.0027173913	2.2126934	112.374545	112.374535	111.046929	111.046919	112.37454	111.046924	0.7	50	0.6	50	0.48	50	0.88	50	6	10	4	6	0
1643349489	48359.194	520	3.51516283	-0.3	-0.00326086957	111.710734	-0.22	-0.00239130435	2.2126967	112.374547	112.374538	111.046929	111.04692	112.374543	111.046925	0.34	50	0.86	50	0.92	50	1	1	4	13	0	7	0
1643349582	48451.316	521	3.51516805	0.63	0.00715909091	111.71073	-0.05	-0.000568181818	2.21269745	112.374544	112.374535	111.046926	111.046916	112.37454	111.046921	0.86	50	0.28	50	0.9	50	0.22	50	7	16	1	3	0
1643349673	48543.196	522	3.51516924	0.19	0.00206521739	111.710729	-0.39	-0.00423913043	2.2127033	112.374545	112.374536	111.046923	111.046914	112.37454	111.046918	0.66	50	0.86	50	0.96	50	0.38	50	6	14	0	6	0
1643349765	48635.236	523	3.51517849	-0.22	-0.00239130435	111.710731	0.5	0.00543478261	2.2126958	112.374544	112.374535	111.046927	111.046917	112.374539	111.046922	0.84	50	0.56	50	0.24	50	0.96	50	6	11	2	7	0
1643349857	48727.207	524	3.51516663	-0.37	-0.00402173913	111.710732	-0.17	-0.00184782609	2.21269835	112.374547	112.374537	111.046928	111.046918	112.374542	111.046923	0.36	50	0.9	50	0.54	50	0.74	50	5	11	0	9	0
1643349949	48819.269	525	3.51517066	0.457959184	0.00497781721	111.71073	0.317959184	0.00345607808	2.21269358	112.374543	112.374533	111.046927	111.046917	112.374538	111.046922	0.98	50	0.204081633	49	0.84	50	0.7	50	2	7	2	11	0
1643350042	48911.294	526	3.51516312	-0.34	-0.00369565217	111.710732	-0.32	-0.00347826087	2.21269838	112.374546	112.374537	111.046927	111.046918	112.374541	111.046922	0.18	50	0.84	50	0.52	50	0.54	50	11	17	1	2	0
1643350134	49003.359	527	3.51517071	0.34	0.00369565217	111.71073	0.32	0.00347826087	2.21269358	112.374543	112.374533	111.046927	111.046917	112.374538	111.046922	0.82	50	0.16	50	0.68	50	0.66	50	3	13	1	6	0
1643350226	49095.436	528	3.51516312	-0.3	-0.00326086957	111.710732	-0.18	-0.00195652174	2.21269628	112.374545	112.374536	111.046928	111.046918	112.374541	111.046923	0.48	50	0.96	50	0.56	50	0.68	50	3	10	1	9	0
1643350318	49187.454	529	3.51516739	0.05	0.000543478261	111.710731	-0.41	-0.00445652174	2.21270243	112.374547	112.374537	111.046925	111.046916	112.374542	111.046921	0.32	50	0.68	50	0.8	50	0.34	50	8	16	0	4	0
1643350410	49279.52	530	3.51517711	0.06	0.000652173913	111.710731	0.02	0.000217391304	2.21270213	112.374546	112.374537	111.046925	111.046916	112.374542	111.04692	0.82	50	0.74	50	0.64	50	0.6	50	8	13	3	4	0
1643350502	49371.598	531	3.51517664	-0.23	-0.00247311828	111.710732	0.27	0.00290322581	2.21269808	112.374546	112.374537	111.046928	111.046918	112.374542	111.046923	0.64	50	0.6	50	0.2	50	0.7	50	7	12	5	3	0
1643350594	49463.511	532	3.51517023	0.336326531	0.00369589594	111.710731	-0.236326531	-0.00259699484	2.21270163	112.374546	112.374536	111.046925	111.046915	112.374541	111.04692	0.72	50	0.62	50	0.94	50	0.367346939	49	10	13	0	7	0
1643350688	49557.679	533	3.51517584	0.19	0.00204301075	111.71073	0.45	0.00483870968	2.21269488	112.374543	112.374533	111.046926	111.046916	112.374538	111.046921	0.96	50	0.32	50	0.5	50	0.76	50	8	11	1	8	0
1643350780	49649.692	534	3.51516516	-0.59	-0.00627659574	111.710733	-0.21	-0.00223404255	2.21269803	112.374547	112.374537	111.046928	111.046918	112.374542	111.046923	0.2	50	1	50	0.38	50	0.76	50	6	15	0	5	0
1643350872	49741.769	535	3.51517015	0.35	0.00380434783	111.710731	0.23	0.0025	2.21269458	112.374544	112.374534	111.046927	111.046918	112.374539	111.046922	0.94	50	0.36	50	0.76	50	0.64	50	6	11	5	4	0
1643350966	49835.813	536	3.51516469	-0.22	-0.00239130435	111.710732	-0.46	-0.005	2.21270148	112.374547	112.374538	111.046926	111.046917	112.374542	111.046921	0.32	50	1	50	0.78	50	0.54	50	4	14	0	6	0
1643351060	49929.812	537	3.5151756	0.15	0.00159574468	111.710731	0.43	0.00457446809	2.21269503	112.374544	112.374535	111.046927	111.046918	112.37454	111.046923	0.94	50	0.36	50	0.6	50	0.88	50	2	8	3	9	0
1643351152	50021.83	538	3.5151654	-0.4	-0.00425531915	111.710733	-0.08	-0.00085106383	2.21269623	112.374547	112.374537	111.046929	111.04692	112.374542	111.046924	0.5	50	0.98	50	0.4	50	0.72	50	3	13	0	7	0
1643351244	50113.907	539	3.5151673	0.42	0.00456521739	111.710731	0.16	0.00173913043	2.21269383	112.374544	112.374534	111.046928	111.046918	112.374539	111.046923	0.9	50	0.32	50	0.76	50	0.5	50	6	11	6	3	0
1643351336	50206.008	540	3.5151635	-0.18	-0.00195652174	111.710732	-0.4	-0.00434782609	2.21269983	112.374547	112.374537	111.046927	111.046917	112.374542	111.046922	0.4	50	0.98	50	0.76	50	0.54	50	4	11	0	9	0
1643351428	50298.014	541	3.51517299	0.18	0.00195652174	111.710731	0.18	0.00195652174	2.21269713	112.374545	112.374535	111.046927	111.046917	112.37454	111.046922	0.84	50	0.48	50	0.62	50	0.62	50	7	10	5	5	0
1643351520	50390.081	542	3.51516872	-0.26	-0.00282608696	111.710732	-0.28	-0.00304347826	2.21270133	112.374548	112.374538	111.046927	111.046917	112.374543	111.046922	0.36	50	0.9	50	0.6	50	0.58	50	3	10	2	8	0
1643351612	50482.185	543	3.51517536	0.38	0.00413043478	111.71073	0.28	0.00304347826	2.21269713	112.374544	112.374535	111.046926	111.046917	112.37454	111.046921	1	50	0.34	50	0.7	50	0.6	50	6	14	2	4	0
1643351704	50574.158	544	3.51516872	-0.18	-0.00195652174	111.710731	-0.52	-0.00565217391	2.21270493	112.374548	112.374538	111.046925	111.046915	112.374543	111.04692	0.28	50	0.98	50	0.86	50	0.52	50	9	15	0	5	0
1643351796	50666.089	545	3.51518106	-0.06	-0.000652173913	111.710732	0.52	0.00565217391	2.21269713	112.374546	112.374536	111.046927	111.046918	112.374541	111.046923	0.76	50	0.3	50	0.34	50	0.92	50	7	15	0	5	0
1643351888	50758.188	546	3.51516872	-0.18	-0.00195652174	111.710733	-0.42	-0.00456521739	2.21270343	112.374548	112.374539	111.046926	111.046917	112.374544	111.046922	0.32	50	0.92	50	0.6	50	0.36	50	9	15	0	5	0
1643351980	50850.239	547	3.51517869	0.136326531	0.00148181012	111.710732	0.356326531	0.00387311446	2.21269808	112.374546	112.374537	111.046927	111.046918	112.374541	111.046922	0.86	50	0.367346939	49	0.52	50	0.74	50	3	7	0	13	0
1643352073	50942.357	548	3.51517023	0.06	0.000652173913	111.710732	-0.28	-0.00304347826	2.21270228	112.374547	112.374538	111.046926	111.046916	112.374542	111.046921	0.52	50	0.74	50	0.82	50	0.48	50	5	13	0	7	0
1643352165	51034.455	549	3.51517687	0.12	0.00130434783	111.710731	0.66	0.00717391304	2.21269238	112.374543	112.374534	111.046928	111.046919	112.374539	111.046923	0.98	50	0.2	50	0.44	50	0.98	50	5	9	4	7	0
1643352257	51126.525	550	3.51516122	0.06	0.000652173913	111.710731	-0.66	-0.00717391304	2.21270228	112.374546	112.374537	111.046925	111.046915	112.374541	111.04692	0.3	50	0.9	50	0.94	50	0.22	50	2	14	0	6	0
1643352349	51218.603	551	3.51517687	0.307142857	0.00330261137	111.710729	-0.367142857	-0.00394777266	2.21270779	112.374546	112.374537	111.046922	111.046912	112.374541	111.046917	0.62	50	0.68	50	0.96	50	0.285714286	49	4	12	3	5	0
1643352441	51310.738	552	3.51518558	0.04	0.000434782609	111.710729	0.42	0.00456521739	2.21270149	112.374544	112.374535	111.046923	111.046914	112.374539	111.046919	0.88	50	0.42	50	0.26	50	0.64	50	5	10	0	10	0
1643352535	51404.906	553	3.51517562	-0.28	-0.00304347826	111.71073	0.28	0.00304347826	2.21269729	112.374544	112.374535	111.046926	111.046916	112.37454	111.046921	0.64	50	0.64	50	0.36	50	0.92	50	1	10	1	9	0
1643352627	51497.013	554	3.51516898	-0.33	-0.0035106383	111.710732	-0.05	-0.000531914894	2.21269804	112.374546	112.374537	111.046927	111.046918	112.374541	111.046923	0.44	50	0.82	50	0.5	50	0.78	50	6	10	2	8	0
1643352719	51588.962	555	3.51517016	0.2	0.00217391304	111.710731	0.44	0.0047826087	2.21269144	112.374543	112.374534	111.046928	111.046919	112.374538	111.046924	0.94	50	0.3	50	0.58	50	0.82	50	4	8	2	10	0
1643352811	51681.069	556	3.51515973	-0.14	-0.00152173913	111.710732	-0.5	-0.00543478261	2.21269894	112.374546	112.374537	111.046927	111.046917	112.374541	111.046922	0.36	50	1	50	0.88	50	0.52	50	9	15	0	5	0
1643352903	51773.253	557	3.51517159	0.345945946	0.00376028202	111.71073	-0.0859459459	-0.000934195065	2.21270023	112.374545	112.374535	111.046925	111.046915	112.37454	111.04692	0.7	50	0.44	50	0.891891892	37	0.46	50	0	0	20	0	0
1643353008	51878.143	558	3.51517363	0	0	111.71073	0	0	2.21270023	112.374545	112.374535	111.046925	111.046915	112.37454	111.04692	-1	0	-1	0	-1	0	-1	0	0	0	20	0	0
1643353101	51970.314	559	3.51517363	-0.55	-0.00523809524	111.710733	-0.07	-0.000666666667	2.21270128	112.374548	112.374538	111.046927	111.046918	112.374543	111.046922	0.34	50	0.96	50	0.44	50	0.92	50	4	10	0	10	0
1643353193	52062.438	560	3.51517529	0.35	0.00380434783	111.710731	0.11	0.00119565217	2.21269963	112.374546	112.374536	111.046926	111.046916	112.374541	111.046921	0.86	50	0.4	50	0.7	50	0.46	50	4	11	0	9	0
1643353285	52154.545	561	3.51517268	-0.16	-0.00173913043	111.710732	0.5	0.00543478261	2.21269213	112.374544	112.374535	111.046929	111.046919	112.374539	111.046924	0.84	50	0.5	50	0.3	50	0.96	50	6	13	0	7	0
1643353377	52246.645	562	3.51516082	-0.15	-0.00161290323	111.710733	-0.09	-0.000967741935	2.21269348	112.374545	112.374536	111.046929	111.04692	112.374541	111.046924	0.7	50	0.94	50	0.72	50	0.78	50	3	16	0	4	0
1643353469	52338.728	563	3.51516295	0.14	0.00152173913	111.710732	0.14	0.00152173913	2.21269138	112.374544	112.374534	111.046929	111.04692	112.374539	111.046924	0.68	50	0.4	50	0.52	50	0.52	50	1	12	1	7	0
1643353561	52430.966	564	3.51515963	-0.0527664399	-0.00057354826	111.710732	-0.48723356	-0.00529601696	2.21269869	112.374546	112.374537	111.046927	111.046918	112.374542	111.046922	0.38	50	0.92	50	0.822222222	45	0.387755102	49	7	14	0	6	0
1643353653	52523.1	565	3.51517119	0.24	0.00260869565	111.710731	0.18	0.00195652174	2.21269599	112.374544	112.374535	111.046927	111.046917	112.37454	111.046922	0.86	50	0.44	50	0.68	50	0.62	50	1	12	1	7	0
1643353745	52615.046	566	3.51516692	-0.2	-0.00217391304	111.710732	0.1	0.00108695652	2.21269449	112.374545	112.374535	111.046928	111.046919	112.37454	111.046924	0.72	50	0.82	50	0.48	50	0.78	50	2	9	3	8	0
1643353837	52707.169	567	3.51516455	-0.2	-0.00217391304	111.710733	0.02	0.000217391304	2.21269419	112.374546	112.374536	111.046929	111.04692	112.374541	111.046925	0.52	50	0.7	50	0.56	50	0.78	50	7	14	2	3	1
1643353930	52799.339	568	3.51516407	-0.0548979592	-0.000596716948	111.710733	-0.324693878	-0.00352928128	2.21269906	112.374548	112.374538	111.046928	111.046919	112.374543	111.046923	0.6	50	0.979591837	49	0.78	50	0.510204082	49	4	11	0	9	0
1643354022	52891.57	569	3.51517177	0.23	0.0025	111.710732	0.43	0.00467391304	2.21269261	112.374545	112.374535	111.046929	111.046919	112.37454	111.046924	0.94	50	0.28	50	0.56	50	0.76	50	8	13	4	3	0
1643354114	52983.619	570	3.51516157	0.0771428571	0.000829493088	111.710732	-0.0571428571	-0.000614439324	2.21269347	112.374544	112.374535	111.046928	111.046919	112.37454	111.046924	0.78	50	0.76	50	0.714285714	49	0.58	50	7	13	0	7	0
1643354206	53075.627	571	3.51516293	0.21	0.0022826087	111.710731	0.33	0.00358695652	2.21268852	112.374542	112.374532	111.046929	111.046919	112.374537	111.046924	0.74	50	0.2	50	0.64	50	0.76	50	2	13	1	6	0
1643354298	53167.83	572	3.5151551	-0.32	-0.00347826087	111.710732	-0.04	-0.000434782609	2.21268912	112.374544	112.374534	111.04693	111.046921	112.374539	111.046925	0.58	50	0.94	50	0.58	50	0.86	50	5	11	1	8	0
1643354390	53259.873	573	3.51515605	0.5	0.00543478261	111.71073	0.02	0.000217391304	2.21268882	112.374541	112.374532	111.046928	111.046918	112.374536	111.046923	0.78	50	0.26	50	0.76	50	0.28	50	2	9	4	7	0
1643354482	53351.925	574	3.51515558	-0.28	-0.00304347826	111.710731	-0.4	-0.00434782609	2.21269482	112.374544	112.374535	111.046927	111.046918	112.37454	111.046923	0.28	50	0.96	50	0.72	50	0.6	50	6	13	2	5	0
1643354574	53444.136	575	3.51516507	-0.06	-0.000652173913	111.710731	0.24	0.00260869565	2.21269122	112.374543	112.374534	111.046929	111.046919	112.374539	111.046924	0.76	50	0.58	50	0.54	50	0.84	50	7	16	3	1	0
1643354666	53536.256	576	3.51515937	0.1	0.00108695652	111.710731	-0.2	-0.00217391304	2.21269422	112.374544	112.374534	111.046927	111.046918	112.374539	111.046923	0.88	50	0.98	50	0.9	50	0.6	50	0	1	0	19	0
1643354759	53628.33	577	3.51516412	-0.21	-0.0022826087	111.710732	-0.27	-0.00293478261	2.21269827	112.374546	112.374537	111.046927	111.046918	112.374541	111.046922	0.52	50	1	50	1	50	0.94	50	3	6	1	13	0
1643354851	53720.414	578	3.51517052	0.39	0.00423913043	111.71073	-0.09	-0.00097826087	2.21269962	112.374545	112.374535	111.046925	111.046915	112.37454	111.04692	0.68	50	0.38	50	0.8	50	0.32	50	5	16	0	4	0
1643354944	53813.493	579	3.51517266	-0.03	-0.000326086957	111.71073	0.51	0.00554347826	2.21269197	112.374542	112.374533	111.046927	111.046918	112.374538	111.046923	0.88	50	0.4	50	0.42	50	0.96	50	3	10	0	10	0
1643355036	53905.462	580	3.51516056	-0.13	-0.00139784946	111.710731	-0.31	-0.00333333333	2.21269662	112.374545	112.374535	111.046927	111.046917	112.37454	111.046922	0.38	50	0.82	50	0.7	50	0.52	50	5	12	3	5	0
1643355128	53997.501	581	3.51516791	-0.08	-0.000869565217	111.710731	-0.32	-0.00347826087	2.21270142	112.374546	112.374537	111.046925	111.046916	112.374542	111.046921	0.44	50	0.84	50	0.7	50	0.46	50	10	15	0	5	0
1643355220	54089.655	582	3.5151755	0.35	0.00380434783	111.710729	0.27	0.00293478261	2.21269737	112.374543	112.374534	111.046925	111.046915	112.374539	111.04692	0.94	50	0.32	50	0.66	50	0.58	50	6	10	0	10	0
1643355312	54181.828	583	3.5151691	0.01	0.000107526882	111.710729	-0.11	-0.0011827957	2.21269902	112.374544	112.374534	111.046924	111.046915	112.374539	111.04692	0.54	50	0.64	50	0.62	50	0.5	50	5	14	0	6	0
1643355404	54273.973	584	3.51517171	0.07	0.000760869565	111.710729	-0.23	-0.0025	2.21270247	112.374545	112.374535	111.046923	111.046914	112.37454	111.046918	0.74	50	0.9	50	0.74	50	0.44	50	5	12	2	6	0
1643355496	54366.108	585	3.51517716	-0.38	-0.00413043478	111.710731	0.38	0.00413043478	2.21269677	112.374545	112.374535	111.046927	111.046917	112.37454	111.046922	0.6	50	0.6	50	0.22	50	0.98	50	3	8	0	12	0
1643355588	54458.219	586	3.51516815	-0.24	-0.00260869565	111.710732	0.04	0.000434782609	2.21269617	112.374546	112.374536	111.046928	111.046919	112.374541	111.046923	0.58	50	0.78	50	0.56	50	0.84	50	8	16	1	3	0
1643355681	54550.298	587	3.5151672	0.24	0.00260869565	111.710731	0	0	2.21269617	112.374545	112.374535	111.046927	111.046917	112.37454	111.046922	0.9	50	0.66	50	0.84	50	0.6	50	7	14	0	6	0
1643355772	54642.27	588	3.5151672	-0.23	-0.0025	111.710732	-0.25	-0.0027173913	2.21269992	112.374547	112.374537	111.046927	111.046917	112.374542	111.046922	0.5	50	0.98	50	0.6	50	0.58	50	7	14	1	5	0
1643355865	54734.319	589	3.51517313	0.3	0.00326086957	111.710731	0.32	0.00347826087	2.21269512	112.374544	112.374534	111.046927	111.046917	112.374539	111.046922	0.98	50	0.36	50	0.58	50	0.6	50	7	12	0	8	0
1643355957	54826.516	590	3.51516554	-0.210212766	-0.00228492137	111.710732	0.049787234	0.000541165587	2.21269437	112.374545	112.374535	111.046928	111.046919	112.37454	111.046923	0.659574468	47	0.82	50	0.52	50	0.78	50	7	14	1	5	0
1643356049	54918.694	591	3.51516436	0.32	0.00344086022	111.71073	-0.22	-0.0023655914	2.21269767	112.374544	112.374535	111.046925	111.046916	112.374539	111.046921	0.7	50	0.6	50	0.96	50	0.42	50	8	17	0	3	0
1643356141	55010.867	592	3.51516958	-0.36	-0.00391304348	111.710732	-0.06	-0.000652173913	2.21269857	112.374546	112.374537	111.046927	111.046918	112.374541	111.046922	0.42	50	0.84	50	0.5	50	0.8	50	5	13	0	7	0
1643356233	55103.067	593	3.515171	0.33	0.00358695652	111.71073	0.09	0.00097826087	2.21269722	112.374544	112.374535	111.046926	111.046916	112.374539	111.046921	0.82	50	0.4	50	0.78	50	0.54	50	4	9	0	11	0
1643356325	55195.223	594	3.51516887	-0.23	-0.0025	111.710731	0.07	0.000760869565	2.21269617	112.374545	112.374535	111.046927	111.046918	112.37454	111.046922	0.72	50	0.88	50	0.58	50	0.88	50	8	14	0	6	0
1643356418	55287.279	595	3.5151672	0.05	0.000543478261	111.710731	0.07	0.000760869565	2.21269512	112.374544	112.374535	111.046927	111.046918	112.37454	111.046923	0.72	50	0.6	50	0.64	50	0.66	50	5	11	0	9	0
1643356510	55379.306	596	3.51516554	-0.29	-0.00315217391	111.710733	-0.09	-0.00097826087	2.21269647	112.374546	112.374537	111.046928	111.046919	112.374541	111.046924	0.5	50	0.88	50	0.56	50	0.76	50	6	12	0	8	0
1643356603	55472.482	597	3.51516768	0.12	0.00129032258	111.710732	0.4	0.00430107527	2.21269047	112.374544	112.374534	111.04693	111.04692	112.374539	111.046925	0.86	50	0.34	50	0.54	50	0.82	50	4	9	4	7	0
1643356695	55564.489	598	3.51515819	-0.01	-0.000108695652	111.710732	-0.69	-0.0075	2.21270082	112.374547	112.374537	111.046926	111.046917	112.374542	111.046922	0.22	50	0.92	50	0.92	50	0.24	50	4	10	1	9	0
1643356787	55656.447	599	3.51517456	-0.253469388	-0.00275510204	111.710733	-0.126530612	-0.00137533274	2.21270272	112.374549	112.374539	111.046927	111.046918	112.374544	111.046922	0.56	50	0.94	50	0.653061224	49	0.78	50	5	12	0	8	0
1643356879	55748.479	600	3.51517756	0.305918367	0.00332519965	111.710732	0.174081633	0.00189219166	2.21270011	112.374546	112.374537	111.046926	111.046917	112.374542	111.046922	0.96	50	0.48	50	0.54	50	0.408163265	49	6	14	1	5	0
1643356977	55846.314	601	3.51517343	0	0	111.710732	0	0	2.21270011	112.374546	112.374537	111.046926	111.046917	112.374542	111.046922	-1	0	0.58	50	0.5	50	0.8	50	3	11	0	9	0
1643357069	55938.435	602	3.51517343	-0.0840816327	-0.000857975843	111.710732	-0.235918367	-0.00240733028	2.21270365	112.374548	112.374538	111.046926	111.046916	112.374543	111.046921	0.48	50	0.8	50	0.56	50	0.408163265	49	5	8	2	10	0
1643357161	56030.595	603	3.51517903	0.16	0.00173913043	111.710731	0.42	0.00456521739	2.21269735	112.374545	112.374536	111.046927	111.046917	112.374541	111.046922	0.86	50	0.28	50	0.6	50	0.86	50	5	10	0	10	0
1643357253	56122.69	604	3.51516906	-0.315102041	-0.00338819399	111.710733	-0.0248979592	-0.000267719991	2.21269772	112.374547	112.374537	111.046928	111.046919	112.374542	111.046924	0.46	50	0.8	50	0.489795918	49	0.78	50	9	13	0	7	0
1643357345	56214.784	605	3.51516965	-0.11	-0.00119565217	111.710733	-0.01	-0.000108695652	2.21269787	112.374548	112.374538	111.046929	111.046919	112.374543	111.046924	0.64	50	0.76	50	0.66	50	0.76	50	4	8	7	5	0
1643357437	56306.915	606	3.51516989	0.39	0.00423913043	111.710732	0.13	0.00141304348	2.21269592	112.374545	112.374536	111.046927	111.046918	112.37454	111.046923	0.96	50	0.44	50	0.64	50	0.38	50	7	13	1	6	0
1643357529	56399.057	607	3.51516681	1.11022302e-16	1.20676416e-18	111.710732	0.16	0.00173913043	2.21269352	112.374544	112.374535	111.046928	111.046919	112.37454	111.046923	0.54	50	0.38	50	0.66	50	0.82	50	1	8	0	12	0
1643357621	56491.084	608	3.51516301	-0.274489796	-0.00298358474	111.710733	-0.185510204	-0.00201641526	2.2126963	112.374547	112.374537	111.046929	111.046919	112.374542	111.046924	0.48	50	0.94	50	0.551020408	49	0.64	50	5	16	0	4	0
1643357715	56584.463	609	3.51516741	0.26	0.00282608696	111.710732	0.04	0.000434782609	2.2126957	112.374545	112.374536	111.046928	111.046918	112.37454	111.046923	0.84	50	0.54	50	0.6	50	0.38	50	2	7	3	10	0
1643357808	56678.072	610	3.51516646	0.03	0.000322580645	111.710731	0.11	0.0011827957	2.21269405	112.374544	112.374535	111.046928	111.046918	112.37454	111.046923	0.74	50	0.6	50	0.46	50	0.54	50	1	4	13	2	1
1643357902	56771.929	611	3.51516385	-0.13	-0.00138297872	111.710732	0.01	0.000106382979	2.2126939	112.374545	112.374535	111.046929	111.046919	112.37454	111.046924	0.66	50	0.78	50	0.6	50	0.74	50	10	17	0	3	0
1643357995	56865.011	612	3.51516362	-0.34	-0.00361702128	111.710734	-0.3	-0.00319148936	2.2126984	112.374548	112.374539	111.046929	111.04692	112.374543	111.046924	0.28	50	0.92	50	0.58	50	0.62	50	8	14	1	5	0
1643358087	56956.998	613	3.51517073	0.39	0.00419354839	111.710732	0.31	0.00333333333	2.21269375	112.374545	112.374535	111.046928	111.046919	112.37454	111.046924	0.88	50	0.18	50	0.7	50	0.62	50	10	12	0	8	0
1643358180	57049.456	614	3.51516338	-0.04	-0.000434782609	111.710732	-0.24	-0.00260869565	2.21269735	112.374546	112.374536	111.046928	111.046918	112.374541	111.046923	0.64	50	0.92	50	0.74	50	0.54	50	8	15	1	4	0
1643358272	57142.046	615	3.51516907	0.23	0.0025	111.710731	0.01	0.000108695652	2.2126972	112.374545	112.374535	111.046926	111.046917	112.37454	111.046922	0.76	50	0.52	50	0.84	50	0.62	50	3	10	4	6	0
1643358364	57234.157	616	3.51516884	-0.59	-0.00634408602	111.710734	-0.13	-0.00139784946	2.21269915	112.374548	112.374539	111.046929	111.046919	112.374544	111.046924	0.28	50	1	50	0.4	50	0.86	50	5	12	2	6	0
1643358456	57326.237	617	3.51517192	0.4	0.00434782609	111.710732	-0.08	-0.000869565217	2.21270035	112.374547	112.374537	111.046926	111.046917	112.374542	111.046922	0.78	50	0.46	50	0.98	50	0.5	50	5	11	2	7	0
1643358549	57418.872	618	3.51517382	-0.12	-0.00130434783	111.710732	-0.34	-0.00369565217	2.21270545	112.374549	112.374539	111.046926	111.046916	112.374544	111.046921	0.46	50	0.92	50	0.66	50	0.44	50	5	10	1	9	0
1643358643	57512.524	619	3.51518188	0.1	0.00107526882	111.710732	0.3	0.00322580645	2.21270095	112.374547	112.374537	111.046926	111.046917	112.374542	111.046922	0.86	50	0.46	50	0.74	50	0.94	50	8	15	0	5	0
1643358736	57606.02	620	3.51517477	-0.15	-0.00159574468	111.710733	0.41	0.00436170213	2.2126948	112.374546	112.374536	111.046929	111.046919	112.374541	111.046924	0.88	50	0.62	50	0.34	50	0.9	50	0	10	6	4	0
1643358831	57700.29	621	3.51516504	-0.08	-0.000860215054	111.710733	0.02	0.000215053763	2.2126945	112.374546	112.374537	111.046929	111.04692	112.374541	111.046925	0.58	50	0.64	50	0.54	50	0.64	50	2	8	1	11	0
1643358923	57793.041	622	3.51516457	-0.366122449	-0.00389491967	111.710735	-0.033877551	-0.000360399479	2.21269501	112.374548	112.374539	111.046931	111.046922	112.374543	111.046926	0.44	50	0.84	50	0.387755102	49	0.72	50	6	13	1	6	0
1643359015	57885.154	623	3.51516537	0.527959184	0.00567698047	111.710732	-0.167959184	-0.00180601273	2.21269753	112.374546	112.374537	111.046928	111.046918	112.374542	111.046923	0.8	50	0.44	50	0.9	50	0.204081633	49	3	9	0	11	0
1643359108	57977.343	624	3.51516935	-0.3	-0.00326086957	111.710734	-0.16	-0.00173913043	2.21269993	112.374548	112.374539	111.046929	111.046919	112.374544	111.046924	0.34	50	0.8	50	0.62	50	0.76	50	6	13	0	7	0
1643359200	58069.842	625	3.51517315	0.0151020408	0.000164152618	111.710734	0.195102041	0.00212067436	2.212697	112.374548	112.374538	111.046929	111.04692	112.374543	111.046925	0.7	50	0.489795918	49	0.56	50	0.74	50	5	13	2	5	0
1643359294	58163.761	626	3.51516852	-0.11	-0.0011827957	111.710734	0.23	0.00247311828	2.21269355	112.374547	112.374538	111.046931	111.046921	112.374542	111.046926	0.68	50	0.56	50	0.36	50	0.7	50	8	14	0	6	0
1643359388	58257.314	627	3.51516307	0.36	0.00382978723	111.710732	0.32	0.00340425532	2.21268875	112.374544	112.374534	111.046931	111.046921	112.374539	111.046926	0.98	50	0.3	50	0.7	50	0.66	50	6	16	0	4	0
1643359481	58351.049	628	3.51515547	-0.01	-0.000107526882	111.710732	0.33	0.0035483871	2.2126838	112.374542	112.374533	111.046932	111.046923	112.374538	111.046927	0.9	50	0.58	50	0.44	50	0.78	50	6	11	0	9	0
1643359573	58443.272	629	3.51514765	0.03	0.000319148936	111.710732	0.23	0.00244680851	2.21268035	112.374541	112.374532	111.046933	111.046923	112.374536	111.046928	0.84	50	0.58	50	0.58	50	0.78	50	5	12	0	8	0
1643359666	58535.373	630	3.51514219	0.04	0.000434782609	111.710732	-0.24	-0.00260869565	2.21268395	112.374542	112.374533	111.046932	111.046922	112.374537	111.046927	0.58	50	0.78	50	0.84	50	0.56	50	5	12	1	7	0
1643359758	58627.314	631	3.51514788	0.49	0.00532608696	111.71073	-0.03	-0.000326086957	2.2126844	112.37454	112.37453	111.046929	111.04692	112.374535	111.046924	0.92	50	0.46	50	0.94	50	0.42	50	5	11	2	7	0
1643359850	58719.393	632	3.5151486	-0.28	-0.00304347826	111.710731	-0.28	-0.00304347826	2.2126886	112.374542	112.374533	111.046929	111.04692	112.374538	111.046925	0.42	50	0.98	50	0.6	50	0.6	50	9	14	0	6	0
1643359942	58811.427	633	3.51515524	0.13	0.00141304348	111.71073	-0.39	-0.00423913043	2.21269445	112.374544	112.374534	111.046927	111.046917	112.374539	111.046922	0.48	50	0.74	50	0.94	50	0.42	50	1	9	2	9	0
1643360035	58904.503	634	3.51516449	0.339591837	0.00369121562	111.710729	-0.199591837	-0.00216947649	2.21269745	112.374543	112.374533	111.046924	111.046915	112.374538	111.04692	0.9	50	0.76	50	0.959183673	49	0.42	50	6	16	0	4	0
1643360127	58996.621	635	3.51516922	-0.12	-0.00129032258	111.710729	0.3	0.00322580645	2.21269295	112.374542	112.374532	111.046926	111.046917	112.374537	111.046921	0.76	50	0.58	50	0.54	50	0.96	50	0	3	0	17	0
1643360219	59088.642	636	3.51516211	-0.66	-0.00709677419	111.710733	0.06	0.00064516129	2.21269205	112.374545	112.374536	111.04693	111.04692	112.37454	111.046925	0.36	50	0.96	50	0.22	50	0.94	50	5	10	5	5	0
1643360311	59180.773	637	3.51516068	0.165348837	0.00179726997	111.710732	0.545348837	0.00592770475	2.21268387	112.374542	112.374532	111.046931	111.046922	112.374537	111.046927	0.92	50	0.209302326	43	0.46	50	0.84	50	6	13	1	6	0
1643360403	59272.927	638	3.51514775	-0.17	-0.00184782609	111.710733	-0.43	-0.00467391304	2.21269032	112.374545	112.374535	111.04693	111.046921	112.37454	111.046926	0.34	50	0.94	50	0.88	50	0.62	50	3	7	1	12	0
1643360495	59365.089	639	3.51515795	0.133673469	0.00145297249	111.710732	0.186326531	0.00202528838	2.21268752	112.374543	112.374534	111.04693	111.046921	112.374538	111.046926	0.84	50	0.52	50	0.58	50	0.632653061	49	7	11	0	9	0
1643360587	59457.258	640	3.51515353	-0.1	-0.00108695652	111.710733	0.12	0.00130434783	2.21268572	112.374543	112.374533	111.046932	111.046922	112.374538	111.046927	0.54	50	0.52	50	0.6	50	0.82	50	5	12	0	8	0
1643360680	59549.513	641	3.51515068	0.22	0.00239130435	111.710731	0.34	0.00369565217	2.21268062	112.37454	112.374531	111.046932	111.046922	112.374536	111.046927	0.88	50	0.32	50	0.76	50	0.88	50	6	13	0	7	0
1643360772	59641.635	642	3.51514262	-0.3	-0.00326086957	111.710733	-0.22	-0.00239130435	2.21268392	112.374543	112.374533	111.046932	111.046923	112.374538	111.046928	0.26	50	0.78	50	0.66	50	0.74	50	6	14	0	6	0
1643360864	59733.605	643	3.51514783	0.57	0.00612903226	111.71073	-0.23	-0.00247311828	2.21268737	112.374541	112.374532	111.046929	111.046919	112.374536	111.046924	0.86	50	0.52	50	0.96	50	0.16	50	7	15	0	5	0
1643360956	59825.944	644	3.51515329	-0.33	-0.00358695652	111.710732	-0.17	-0.00184782609	2.21268992	112.374543	112.374534	111.046929	111.04692	112.374539	111.046925	0.48	50	0.98	50	0.6	50	0.76	50	6	14	1	5	0
1643361050	59920.141	645	3.51515732	-0.02	-0.000217391304	111.710732	0.48	0.0052173913	2.21268272	112.374541	112.374532	111.046932	111.046922	112.374537	111.046927	0.96	50	0.5	50	0.36	50	0.86	50	5	12	0	8	0
1643361142	60012.081	646	3.51514594	-0.02	-0.000212765957	111.710732	-0.26	-0.00276595745	2.21268662	112.374543	112.374533	111.046931	111.046921	112.374538	111.046926	0.64	50	0.92	50	0.86	50	0.62	50	6	11	1	8	0
1643361234	60104.139	647	3.5151521	0.42	0.00456521739	111.71073	0.06	0.000652173913	2.21268572	112.37454	112.374531	111.046929	111.046919	112.374536	111.046924	0.92	50	0.44	50	0.88	50	0.52	50	5	14	0	6	0
1643361326	60196.146	648	3.51515068	-0.35	-0.00380434783	111.710732	-0.09	-0.00097826087	2.21268707	112.374542	112.374533	111.04693	111.046921	112.374538	111.046925	0.44	50	0.88	50	0.64	50	0.9	50	6	17	0	3	0
1643361419	60288.845	649	3.51515282	-0.144489796	-0.00157054126	111.710732	-0.0444897959	-0.000483584738	2.21268774	112.374543	112.374534	111.046931	111.046921	112.374539	111.046926	0.551020408	49	0.74	50	0.66	50	0.76	50	3	8	3	9	0
1643361512	60382.115	650	3.51515387	0.17	0.00182795699	111.710731	0.11	0.0011827957	2.21268609	112.374542	112.374532	111.04693	111.046921	112.374537	111.046926	0.9	50	0.62	50	0.82	50	0.76	50	6	14	2	4	0
1643361606	60475.435	651	3.51515126	0	0	111.710731	-0.36	-0.00387096774	2.21269149	112.374544	112.374534	111.046929	111.046919	112.374539	111.046924	0.34	50	0.7	50	0.86	50	0.5	50	3	8	7	5	0
1643361699	60568.877	652	3.5151598	-0.09	-0.000967741935	111.710732	0.15	0.00161290323	2.21268924	112.374543	112.374534	111.04693	111.04692	112.374539	111.046925	0.8	50	0.74	50	0.62	50	0.86	50	3	13	1	6	0
1643361792	60662.213	653	3.51515624	0.406122449	0.00432045158	111.71073	-0.186122449	-0.00198002605	2.21269203	112.374542	112.374533	111.046927	111.046917	112.374537	111.046922	0.7	50	0.48	50	0.98	50	0.387755102	49	2	5	0	15	0
1643361885	60754.303	654	3.51516066	-0.29	-0.00311827957	111.710731	-0.05	-0.000537634409	2.21269278	112.374544	112.374534	111.046928	111.046919	112.374539	111.046923	0.32	50	0.66	50	0.58	50	0.82	50	10	13	0	7	0
1643361977	60846.326	655	3.51516184	0.3	0.00326086957	111.71073	0.38	0.00413043478	2.21268708	112.374541	112.374531	111.046928	111.046919	112.374536	111.046924	0.92	50	0.24	50	0.68	50	0.76	50	5	11	2	7	0
1643362069	60938.597	656	3.51515283	-0.36	-0.00391304348	111.710732	-0.44	-0.0047826087	2.21269368	112.374544	112.374535	111.046928	111.046919	112.37454	111.046923	0.18	50	0.98	50	0.78	50	0.7	50	5	12	2	6	0
1643362161	61030.599	657	3.51516327	0.26	0.00282608696	111.71073	0.18	0.00195652174	2.21269098	112.374542	112.374533	111.046928	111.046918	112.374538	111.046923	0.88	50	0.44	50	0.82	50	0.74	50	5	12	1	7	0
1643362253	61122.752	658	3.515159	-0.505306122	-0.00543339917	111.710733	-0.0746938776	-0.000803159974	2.2126921	112.374545	112.374536	111.04693	111.04692	112.37454	111.046925	0.26	50	0.84	50	0.469387755	49	0.9	50	7	12	0	8	0
1643362345	61214.918	659	3.51516077	0.294693878	0.00320319432	111.710731	-0.114693878	-0.00124667258	2.21269382	112.374544	112.374535	111.046928	111.046918	112.374539	111.046923	0.58	50	0.4	50	0.94	50	0.530612245	49	5	10	1	9	0
1643362437	61307.088	660	3.51516349	0.13	0.00141304348	111.710731	0.21	0.0022826087	2.21269067	112.374543	112.374533	111.046928	111.046919	112.374538	111.046923	0.86	50	0.52	50	0.66	50	0.74	50	1	3	0	17	0
1643362529	61399.1	661	3.51515851	-0.0144897959	-0.000157497782	111.710731	0.111632653	0.0012133984	2.212689	112.374542	112.374533	111.046929	111.046919	112.374537	111.046924	0.857142857	49	0.76	50	0.693877551	49	0.82	50	3	5	0	15	0
1643362621	61491.191	662	3.51515586	-0.13	-0.00141304348	111.710731	-0.09	-0.00097826087	2.21269035	112.374543	112.374534	111.046929	111.04692	112.374539	111.046924	0.54	50	0.76	50	0.82	50	0.86	50	0	6	1	13	0
1643362716	61585.76	663	3.515158	-0.03	-0.000326086957	111.710732	0.01	0.000108695652	2.2126902	112.374543	112.374534	111.046929	111.04692	112.374539	111.046925	0.9	50	0.92	50	0.92	50	0.96	50	3	7	4	9	0
1643362808	61678.271	664	3.51515776	0.02	0.000210526316	111.710731	-0.08	-0.000842105263	2.2126914	112.374544	112.374534	111.046929	111.046919	112.374539	111.046924	0.88	50	0.94	50	0.7	50	0.6	50	3	7	1	12	0
1643362901	61770.496	665	3.51515966	0.09	0.00097826087	111.710731	-0.53	-0.00576086957	2.21269935	112.374546	112.374536	111.046926	111.046916	112.374541	111.046921	0.56	50	1	50	1	50	0.38	50	4	7	1	12	0
1643362995	61864.904	666	3.51517223	-0.02	-0.000217391304	111.710731	0.34	0.00369565217	2.21269425	112.374544	112.374535	111.046928	111.046918	112.374539	111.046923	0.94	50	0.62	50	0.54	50	0.9	50	10	16	0	4	0
1643363091	61960.679	667	3.51516416	0.323673469	0.00340708915	111.710729	0.0963265306	0.00101396348	2.2126928	112.374542	112.374533	111.046926	111.046917	112.374537	111.046922	0.86	50	0.44	50	0.86	50	0.632653061	49	3	11	0	9	0
1643363181	62050.715	668	3.51516188	-0.167142857	-0.00174107143	111.71073	0.167142857	0.00174107143	2.21269029	112.374542	112.374533	111.046928	111.046918	112.374537	111.046923	0.92	50	0.92	50	0.38	50	0.714285714	49	4	10	3	7	0
1643363274	62144.113	669	3.51515791	-0.29	-0.00322222222	111.710732	-0.39	-0.00433333333	2.21269614	112.374545	112.374536	111.046928	111.046918	112.374541	111.046923	0.28	50	0.96	50	0.9	50	0.8	50	3	13	3	4	0
1643363367	62236.438	670	3.51516717	0.01	0.000107526882	111.710732	-0.25	-0.00268817204	2.21269989	112.374546	112.374537	111.046927	111.046917	112.374542	111.046922	0.56	50	0.8	50	0.86	50	0.6	50	1	10	5	5	0
1643363459	62328.724	671	3.5151731	0.07	0.000760869565	111.710731	-0.19	-0.00206521739	2.21270274	112.374547	112.374537	111.046925	111.046916	112.374542	111.046921	0.5	50	0.62	50	0.84	50	0.58	50	4	8	0	12	0
1643363551	62421.008	672	3.5151776	-0.249751773	-0.00268550294	111.710733	0.269751773	0.0029005567	2.2126987	112.374547	112.374537	111.046928	111.046918	112.374542	111.046923	0.84	50	0.82	50	0.416666667	48	0.936170213	47	8	14	0	6	0
1643363644	62513.394	673	3.5151712	0.26375	0.00286684783	111.710731	-0.40375	-0.00438858696	2.21270475	112.374547	112.374538	111.046925	111.046915	112.374543	111.04692	0.66	50	0.8	50	0.98	50	0.3125	48	7	10	5	5	0
1643363736	62605.698	674	3.51518078	0.271666667	0.00295289855	111.71073	0.00833333333	9.05797101e-05	2.21270463	112.374546	112.374537	111.046923	111.046914	112.374541	111.046919	0.74	50	0.46	50	0.68	50	0.416666667	48	3	5	1	14	0
1643363828	62697.975	675	3.51518058	-0.0716326531	-0.000770243581	111.71073	-0.0683673469	-0.000735132763	2.21270565	112.374547	112.374537	111.046923	111.046914	112.374542	111.046919	0.78	50	0.92	50	0.836734694	49	0.84	50	0	4	3	13	0
1643363920	62790.252	676	3.51518221	0.259283543	0.00281829938	111.710729	0.160716457	0.00174691801	2.21270324	112.374545	112.374535	111.046923	111.046913	112.37454	111.046918	0.78	50	0.36	50	0.914893617	47	0.816326531	49	6	12	1	7	0
1643364013	62883.182	677	3.51517839	-0.00265306122	-2.8837622e-05	111.710729	0.182653061	0.00198535936	2.2127005	112.374544	112.374534	111.046924	111.046914	112.374539	111.046919	0.94	50	0.76	50	0.734693878	49	0.92	50	0	7	0	12	1
1643364107	62976.825	678	3.51517406	-0.417134354	-0.00448531563	111.710731	-0.0808248299	-0.000869084193	2.21270172	112.374546	112.374537	111.046925	111.046916	112.374542	111.046921	0.4	50	0.897959184	49	0.520833333	48	0.857142857	49	1	7	2	11	0
1643364200	63070.249	679	3.51517598	-0.02	-0.000212765957	111.710731	0.18	0.00191489362	2.21269902	112.374546	112.374536	111.046926	111.046917	112.374541	111.046922	0.8	50	0.64	50	0.76	50	0.96	50	1	9	3	8	0
1643364294	63163.704	680	3.51517171	0.0526530612	0.000566161949	111.710731	-0.0726530612	-0.000781215712	2.21270011	112.374546	112.374536	111.046926	111.046916	112.374541	111.046921	0.88	50	0.9	50	0.86	50	0.734693878	49	2	5	0	15	0
1643364387	63256.715	681	3.51517343	0.06	0.000638297872	111.710731	0.06	0.000638297872	2.21269921	112.374545	112.374536	111.046926	111.046916	112.37454	111.046921	0.94	50	0.82	50	0.74	50	0.74	50	0	3	0	17	0
1643364479	63349.223	682	3.51517201	-0.05	-0.000537634409	111.710731	-0.09	-0.000967741935	2.21270056	112.374546	112.374536	111.046925	111.046916	112.374541	111.046921	0.8	50	0.94	50	0.86	50	0.82	50	2	5	0	15	0
1643364572	63442.262	683	3.51517414	0.249565217	0.00271266541	111.71073	-0.429565217	-0.00466918715	2.212707	112.374547	112.374537	111.046922	111.046913	112.374542	111.046918	0.44	50	0.62	50	0.94	50	0.260869565	46	2	10	6	4	0
1643364666	63535.923	684	3.51518433	-0.296666667	-0.00318996416	111.710731	-0.123333333	-0.00132616487	2.21270885	112.374549	112.374539	111.046923	111.046914	112.374544	111.046918	0.48	50	0.9	50	0.466666667	45	0.64	50	4	10	6	4	0
1643364760	63629.368	685	3.51518726	0.108367347	0.00115284412	111.710731	-0.271632653	-0.00288970908	2.21271292	112.374549	112.37454	111.046921	111.046912	112.374544	111.046917	0.551020408	49	0.714285714	49	0.86	50	0.48	50	8	13	0	7	0
1643364853	63723.084	686	3.5151937	0.296231884	0.00318528908	111.710729	-0.276231884	-0.00297023531	2.21271707	112.374549	112.374539	111.046919	111.046909	112.374544	111.046914	0.74	50	0.72	50	0.833333333	48	0.260869565	46	6	16	1	3	0
1643364947	63816.588	687	3.51520025	-0.22	-0.00234042553	111.71073	0.4	0.00425531915	2.21271107	112.374548	112.374539	111.046922	111.046912	112.374544	111.046917	0.86	50	0.68	50	0.3	40	0.92	50	0	11	1	8	0
1643365040	63910.016	688	3.51519077	-0.22173913	-0.00235892692	111.710731	-0.0382608696	-0.000407030527	2.21271164	112.37455	112.37454	111.046923	111.046913	112.374545	111.046918	0.56	50	0.82	50	0.456521739	46	0.64	50	4	10	1	9	0
1643365134	64003.734	689	3.51519167	0.276665219	0.00297489483	111.71073	0.163334781	0.00175628796	2.21270919	112.374547	112.374538	111.046922	111.046912	112.374543	111.046917	0.9	50	0.46	50	0.836734694	49	0.723404255	47	5	11	1	8	0
1643365228	64097.447	690	3.5151878	0.0507606679	0.000540007105	111.71073	-0.100148423	-0.00106540876	2.21271069	112.374548	112.374538	111.046921	111.046912	112.374543	111.046916	0.530612245	49	0.58	50	0.590909091	44	0.44	50	2	9	1	10	0
1643365324	64193.605	691	3.51519017	0.166326531	0.00178845732	111.710729	0.413673469	0.00444810182	2.21270449	112.374545	112.374535	111.046922	111.046913	112.37454	111.046918	0.9	50	0.32	50	0.632653061	49	0.88	50	2	10	3	7	0
1643365416	64286.255	692	3.51518036	-0.378656463	-0.00390367487	111.710731	-0.221343537	-0.00228189214	2.21270781	112.374548	112.374538	111.046923	111.046914	112.374543	111.046918	0.38	50	0.98	50	0.551020408	49	0.708333333	48	5	13	1	6	0
1643365510	64379.428	693	3.51518561	0.313478261	0.0034073724	111.710729	-0.233478261	-0.00253780718	2.21271131	112.374547	112.374538	111.046921	111.046911	112.374543	111.046916	0.68	50	0.6	50	0.96	50	0.413043478	46	2	9	1	10	0
1643365602	64471.667	694	3.51519115	0.0426190476	0.000458269329	111.710729	-0.214047619	-0.0023015873	2.21271452	112.374548	112.374539	111.046919	111.04691	112.374543	111.046915	0.428571429	49	0.6	50	0.84	50	0.583333333	48	6	13	2	5	0
1643365694	64563.847	695	3.51519623	-0.118471559	-0.00127388773	111.71073	-0.0333651759	-0.000358765332	2.21271502	112.374549	112.374539	111.04692	111.04691	112.374544	111.046915	0.44	50	0.591836735	49	0.617021277	47	0.70212766	47	6	12	1	7	0
1643365788	64657.481	696	3.51519702	-0.122244898	-0.00132874889	111.71073	-0.457755102	-0.00497559894	2.21272189	112.374551	112.374542	111.046918	111.046909	112.374547	111.046914	0.38	50	0.96	50	0.775510204	49	0.44	50	8	14	2	4	0
1643365881	64750.981	697	3.51520788	0.0379166667	0.000407706093	111.71073	0.422083333	0.00453853047	2.21271556	112.374549	112.37454	111.04692	111.046911	112.374545	111.046915	0.88	50	0.42	50	0.395833333	48	0.78	50	8	12	3	5	0
1643365975	64844.683	698	3.51519787	-0.0111904762	-0.000119047619	111.71073	-0.308809524	-0.0032852077	2.21272019	112.374551	112.374541	111.046919	111.046909	112.374546	111.046914	0.6	50	0.92	50	0.714285714	49	0.416666667	48	1	6	1	13	0
1643366068	64938.193	699	3.51520519	-0.145102041	-0.00154363873	111.710731	-0.254897959	-0.00271168042	2.21272401	112.374553	112.374543	111.046918	111.046909	112.374548	111.046914	0.48	50	0.88	50	0.62	50	0.510204082	49	7	11	2	7	0
1643366161	65030.689	700	3.51521124	-0.212765957	-0.00228780599	111.710732	0.0127659574	0.00013726836	2.21272382	112.374554	112.374544	111.046919	111.04691	112.374549	111.046915	0.58	50	0.78	50	0.574468085	47	0.8	50	5	13	2	3	2
1643366253	65123.085	701	3.51521094	0.175918367	0.00189159535	111.710731	0.584081633	0.00628044766	2.21271506	112.37455	112.374541	111.046921	111.046912	112.374545	111.046916	0.98	50	0.22	50	0.489795918	49	0.897959184	49	0	8	2	10	0
1643366346	65215.438	702	3.51519708	0.115714286	0.00125776398	111.71073	0.244285714	0.0026552795	2.2127114	112.374549	112.374539	111.046922	111.046912	112.374544	111.046917	0.74	50	0.38	50	0.571428571	49	0.7	50	4	12	2	6	0
1643366439	65308.804	703	3.51519128	0.0383673469	0.00041703638	111.71073	0.201632653	0.00219165927	2.21270837	112.374547	112.374538	111.046922	111.046913	112.374543	111.046918	0.84	50	0.6	50	0.469387755	49	0.632653061	49	7	10	8	2	0
1643366533	65402.42	704	3.5151865	-0.134444444	-0.00143026005	111.710731	-0.345555556	-0.00367612293	2.21271356	112.37455	112.37454	111.046922	111.046912	112.374545	111.046917	0.28	50	0.76	50	0.711111111	45	0.5	46	4	11	0	9	0
1643366626	65495.99	705	3.5151947	0.631418616	0.00678944749	111.710728	-0.173459433	-0.00186515519	2.21271616	112.374547	112.374538	111.046918	111.046908	112.374543	111.046913	0.897959184	49	0.44	50	1	50	0.195121951	41	4	10	4	5	1
1643366720	65589.387	706	3.51519881	-0.191428571	-0.00203647416	111.710729	-0.23877551	-0.002540165	2.21271974	112.374549	112.37454	111.046917	111.046908	112.374545	111.046913	0.489795918	49	0.92	50	0.68	50	0.632653061	49	1	2	0	18	0
1643366814	65683.67	707	3.51520448	-0.620859748	-0.00667591127	111.710732	0.0608597482	0.000654405894	2.21271883	112.374552	112.374543	111.046921	111.046911	112.374547	111.046916	0.28	50	0.84	50	0.29787234	47	0.979591837	49	1	7	0	13	0
1643366906	65776.053	708	3.51520303	0.115714286	0.00121804511	111.710731	0.444285714	0.00467669173	2.21271216	112.37455	112.37454	111.046922	111.046913	112.374545	111.046918	0.86	50	0.3	50	0.571428571	49	0.9	50	9	14	0	6	0
1643366998	65868.227	709	3.5151925	0.14	0.00152173913	111.71073	0.3	0.00326086957	2.21270766	112.374548	112.374538	111.046923	111.046913	112.374543	111.046918	0.86	50	0.42	50	0.6	50	0.76	50	6	9	8	3	0
1643367091	65960.533	710	3.51518538	-0.322244898	-0.00350266193	111.710732	-0.097755102	-0.00106255546	2.21270913	112.37455	112.37454	111.046924	111.046915	112.374545	111.046919	0.2	50	0.62	50	0.469387755	49	0.693877551	49	8	12	0	8	0
1643367183	66052.835	711	3.5151877	0.504924579	0.00548831064	111.71073	-0.235944987	-0.00256461942	2.21271267	112.374548	112.374539	111.046921	111.046911	112.374543	111.046916	0.82	50	0.551020408	49	0.98	50	0.239130435	46	0	2	6	11	1
1643367276	66145.81	712	3.51519329	-0.182244898	-0.00195962256	111.71073	0.042244898	0.000454246215	2.21271203	112.374549	112.374539	111.046922	111.046912	112.374544	111.046917	0.54	50	0.68	50	0.346938776	49	0.571428571	49	4	11	2	7	0
1643367369	66238.957	713	3.51519229	-0.00759637188	-8.16814181e-05	111.710731	-0.292403628	-0.00314412503	2.21271642	112.37455	112.374541	111.04692	111.046911	112.374545	111.046916	0.62	50	0.92	50	0.795918367	49	0.511111111	45	2	12	6	2	0
1643367462	66331.929	714	3.51519923	-0.0804950065	-0.000865537704	111.710731	-0.356239687	-0.00383053427	2.21272176	112.374552	112.374543	111.046919	111.04691	112.374547	111.046914	0.4	50	0.836734694	49	0.68	50	0.404255319	47	5	10	2	8	0
1643367555	66425.097	715	3.51520768	0.0558333333	0.000600358423	111.710731	0.584166667	0.00628136201	2.212713	112.374549	112.37454	111.046921	111.046912	112.374545	111.046917	0.9	50	0.26	50	0.291666667	48	0.82	50	1	7	5	8	0
1643367648	66517.422	716	3.51519382	0.15	0.00161290323	111.71073	0.07	0.000752688172	2.21271195	112.374548	112.374539	111.046921	111.046912	112.374543	111.046916	0.7	50	0.48	50	0.66	50	0.58	50	7	16	0	4	0
1643367740	66609.668	717	3.51519216	0.469618456	0.00510454844	111.710728	-0.209618456	-0.00227846148	2.21271509	112.374547	112.374537	111.046918	111.046908	112.374542	111.046913	0.72	50	0.46	50	0.918367347	49	0.239130435	46	1	8	11	1	0
1643367832	66701.998	718	3.51519713	-0.146122449	-0.00157120913	111.710728	-0.333877551	-0.00359008119	2.2127201	112.374549	112.37454	111.046917	111.046907	112.374544	111.046912	0.4	50	0.88	50	0.8	50	0.612244898	49	8	14	0	6	0
1643367925	66794.323	719	3.51520505	-0.177826087	-0.00193289225	111.710729	0.497826087	0.00541115312	2.21271264	112.374548	112.374538	111.04692	111.046911	112.374543	111.046915	0.82	50	0.5	50	0.304347826	46	0.98	50	3	11	2	7	0
1643368018	66887.564	720	3.51519324	-0.360035492	-0.00391342927	111.710731	-0.212209406	-0.00230662397	2.21271582	112.37455	112.374541	111.046921	111.046911	112.374546	111.046916	0.387755102	49	0.96	50	0.652173913	46	0.8	50	9	11	0	9	0
1643368106	66976.01	721	3.51519828	0.0757142857	0.000805471125	111.710731	0.304285714	0.00323708207	2.21271125	112.374549	112.374539	111.046922	111.046912	112.374544	111.046917	0.8	50	0.42	50	0.571428571	49	0.8	50	4	8	8	4	0
1643368199	67068.408	722	3.51519106	-0.532857143	-0.00605519481	111.710733	-0.0593877551	-0.000674860853	2.21271215	112.374552	112.374542	111.046924	111.046915	112.374547	111.04692	0.387755102	49	0.98	50	0.326530612	49	0.8	50	7	10	0	10	0
1643368291	67160.5	723	3.51519247	0.63	0.00684782609	111.71073	-0.07	-0.000760869565	2.2127132	112.374549	112.374539	111.046921	111.046911	112.374544	111.046916	0.88	50	0.32	50	0.96	50	0.26	50	4	9	2	9	0
1643368383	67252.553	724	3.51519413	-0.0889795918	-0.000967169476	111.710731	-0.0775510204	-0.000842945874	2.21271436	112.37455	112.37454	111.046921	111.046911	112.374545	111.046916	0.673469388	49	0.84	50	0.56	50	0.571428571	49	7	16	0	4	0
1643368476	67345.891	725	3.51519597	0.217346939	0.00233706386	111.710729	0.382653061	0.00411454905	2.21270862	112.374547	112.374537	111.046922	111.046912	112.374542	111.046917	0.88	50	0.28	50	0.734693878	49	0.9	50	6	11	1	8	0
1643368569	67439.061	726	3.51518689	-0.236443769	-0.00254240612	111.710731	-0.160699088	-0.00172794718	2.21271103	112.374549	112.374539	111.046922	111.046913	112.374544	111.046917	0.46	50	0.857142857	49	0.52	50	0.595744681	47	5	14	1	4	1
1643368662	67532.267	727	3.5151907	0.49	0.0052688172	111.710728	0.17	0.00182795699	2.21270848	112.374545	112.374536	111.04692	111.046911	112.374541	111.046916	0.96	50	0.3	50	0.88	50	0.56	50	1	7	8	5	0
1643368756	67625.426	728	3.51518667	-0.392083333	-0.00421594982	111.71073	-0.0679166667	-0.000730286738	2.2127095	112.374548	112.374538	111.046922	111.046913	112.374543	111.046917	0.52	50	0.98	50	0.395833333	48	0.72	50	2	9	1	10	0
1643368849	67718.804	729	3.51518828	0.49877551	0.00536317753	111.710728	-0.37877551	-0.00407285495	2.21271518	112.374547	112.374537	111.046918	111.046908	112.374542	111.046913	0.56	50	0.44	50	1	50	0.12244898	49	6	11	6	3	0
1643368941	67810.802	730	3.51519727	-0.27	-0.00287234043	111.710729	-0.39	-0.00414893617	2.21272103	112.37455	112.374541	111.046917	111.046908	112.374545	111.046913	0.28	50	0.94	50	0.68	50	0.56	50	4	10	1	9	0
1643369033	67902.857	731	3.51520652	-0.188367347	-0.00204747116	111.71073	0.568367347	0.00617790594	2.2127125	112.374548	112.374539	111.046921	111.046911	112.374544	111.046916	0.84	50	0.46	50	0.163265306	49	0.92	50	4	13	3	4	0
1643369125	67994.77	732	3.51519304	-0.488163265	-0.00530612245	111.710732	-0.0518367347	-0.000563442768	2.21271328	112.374551	112.374542	111.046923	111.046914	112.374546	111.046918	0.36	50	0.9	50	0.38	50	0.816326531	49	4	13	3	4	0
1643369217	68086.622	733	3.51519427	0.39	0.00423913043	111.71073	0.11	0.00119565217	2.21271163	112.374549	112.374539	111.046922	111.046912	112.374544	111.046917	0.86	50	0.36	50	0.86	50	0.58	50	3	15	1	4	0
1643369309	68178.576	734	3.51519166	-0.467959184	-0.00508651287	111.710733	0.0279591837	0.00030390417	2.21271121	112.374551	112.374541	111.046924	111.046915	112.374546	111.046919	0.44	50	0.88	50	0.204081633	49	0.7	50	8	15	0	5	0
1643369401	68270.448	735	3.51519099	0.389277211	0.00427777155	111.710731	0.199889456	0.00219658743	2.21270821	112.374548	112.374539	111.046923	111.046914	112.374543	111.046918	0.86	50	0.270833333	48	0.72	50	0.530612245	49	0	7	9	4	0
1643369493	68362.397	736	3.51518625	0.214081633	0.00232697427	111.71073	0.205918367	0.00223824312	2.21270512	112.374546	112.374537	111.046923	111.046913	112.374541	111.046918	0.82	50	0.4	50	0.6	50	0.591836735	49	5	11	0	9	0
1643369585	68454.387	737	3.51518137	-0.29	-0.00315217391	111.710731	0.07	0.000760869565	2.21270407	112.374547	112.374538	111.046925	111.046915	112.374542	111.04692	0.34	50	0.56	50	0.54	50	0.9	50	7	15	1	4	0
1643369676	68546.248	738	3.51517971	-0.0589795918	-0.00064108252	111.710732	-0.161020408	-0.00175022183	2.21270649	112.374548	112.374539	111.046924	111.046915	112.374543	111.04692	0.42	50	0.64	50	0.612244898	49	0.510204082	49	5	15	0	5	0
1643369768	68638.187	739	3.51518353	-0.11	-0.00119565217	111.710732	-0.17	-0.00184782609	2.21270904	112.37455	112.37454	111.046924	111.046915	112.374545	111.046919	0.48	50	0.76	50	0.66	50	0.6	50	1	7	4	9	0
1643369860	68730.237	740	3.51518756	-0.06	-0.000652173913	111.710732	-0.36	-0.00391304348	2.21271444	112.374551	112.374542	111.046923	111.046913	112.374547	111.046918	0.44	50	0.86	50	0.88	50	0.58	50	4	11	1	8	0
1643369954	68823.304	741	3.5151961	0.293673469	0.00319210293	111.710731	0.206326531	0.00224267968	2.21271135	112.374549	112.37454	111.046922	111.046913	112.374544	111.046917	0.76	50	0.26	50	0.72	50	0.632653061	49	2	11	1	8	0
1643370047	68916.702	742	3.5151912	-0.376326531	-0.00404652183	111.710733	-0.256326531	-0.00275619925	2.21271519	112.374552	112.374543	111.046923	111.046913	112.374547	111.046918	0.285714286	49	0.918367347	49	0.5	50	0.62	50	3	11	1	8	0
1643370141	69010.286	743	3.51519729	0.436734694	0.00464611376	111.710731	-0.0767346939	-0.000816326531	2.21271634	112.37455	112.374541	111.04692	111.046911	112.374545	111.046916	0.78	50	0.42	50	0.84	50	0.326530612	49	10	14	4	2	0
1643370234	69103.969	744	3.51519911	-0.124285714	-0.00133640553	111.710731	-0.195714286	-0.00210445469	2.21271928	112.374552	112.374542	111.04692	111.046911	112.374547	111.046915	0.5	50	0.82	50	0.571428571	49	0.5	50	7	14	0	6	0
1643370327	69196.983	745	3.51520375	-0.0130612245	-0.000138949197	111.710731	-0.286938776	-0.00305254017	2.21272358	112.374553	112.374544	111.046919	111.046909	112.374548	111.046914	0.46	50	0.76	50	0.693877551	49	0.42	50	4	12	2	6	0
1643370420	69289.281	746	3.51521055	0.14244898	0.00153170946	111.710731	-0.10244898	-0.00110160193	2.21272512	112.374553	112.374543	111.046918	111.046908	112.374548	111.046913	0.7	50	0.66	50	0.571428571	49	0.326530612	49	7	14	0	6	0
1643370513	69382.578	747	3.51521298	-0.367142857	-0.00394777266	111.710732	0.207142857	0.00222734255	2.21272201	112.374554	112.374544	111.046921	111.046911	112.374549	111.046916	0.62	50	0.78	50	0.285714286	49	0.86	50	1	15	2	3	0
1643370605	69474.834	748	3.51520807	0.204311224	0.00222077418	111.710731	-0.298188776	-0.00324118234	2.21272648	112.374554	112.374545	111.046918	111.046909	112.374549	111.046913	0.6	50	0.693877551	49	0.94	50	0.4375	48	6	15	0	5	0
1643370697	69567.065	749	3.51521514	0.0538435374	0.000578962768	111.710731	0.137176871	0.00147502012	2.21272443	112.374553	112.374544	111.046919	111.046909	112.374548	111.046914	0.64	50	0.448979592	49	0.416666667	48	0.5	46	3	9	4	7	0
1643370790	69659.382	750	3.51521189	0.0120408163	0.000130878438	111.710731	-0.0206122449	-0.00022404614	2.21272474	112.374553	112.374544	111.046918	111.046909	112.374548	111.046914	0.571428571	49	0.58	50	0.632653061	49	0.6	50	5	13	1	6	0
1643370882	69751.654	751	3.51521238	0.223265306	0.00242679681	111.71073	0.311020408	0.00338065661	2.21272007	112.374551	112.374541	111.046919	111.046909	112.374546	111.046914	0.82	50	0.285714286	49	0.612244898	49	0.7	50	1	11	6	3	0
1643370976	69845.907	752	3.515205	-0.07	-0.000752688172	111.71073	-0.51	-0.00548387097	2.21272772	112.374553	112.374544	111.046917	111.046907	112.374549	111.046912	0.34	50	0.92	50	0.8	50	0.36	50	8	14	2	4	0
1643371068	69938.175	753	3.5152171	0.25	0.00265957447	111.710729	0.17	0.00180851064	2.21272517	112.374551	112.374542	111.046916	111.046907	112.374547	111.046911	0.88	50	0.46	50	0.84	50	0.76	50	12	15	4	1	0
1643371161	70030.646	754	3.51521307	-0.425884354	-0.00462917776	111.710731	-0.254115646	-0.00276212659	2.21272898	112.374555	112.374545	111.046917	111.046908	112.37455	111.046912	0.32	50	1	50	0.583333333	48	0.755102041	49	3	13	0	7	0
1643371253	70122.979	755	3.5152191	0.221836735	0.00238534123	111.71073	0.0381632653	0.000410357691	2.21272841	112.374553	112.374544	111.046916	111.046907	112.374549	111.046912	0.86	50	0.6	50	0.714285714	49	0.530612245	49	5	12	1	7	0
1643371346	70215.376	756	3.51521819	-0.0408695652	-0.000444234405	111.71073	0.240869565	0.00261814745	2.2127248	112.374552	112.374543	111.046918	111.046908	112.374548	111.046913	0.78	50	0.58	50	0.47826087	46	0.76	50	6	14	2	4	0
1643371438	70307.6	757	3.51521248	0.217307859	0.00236204195	111.710729	-0.130777247	-0.00142149182	2.21272676	112.374552	112.374542	111.046916	111.046906	112.374547	111.046911	0.76	50	0.673469388	49	0.88	50	0.531914894	47	4	12	3	5	0
1643371530	70400.086	758	3.51521558	-0.39	-0.00419354839	111.710731	-0.17	-0.00182795699	2.21272931	112.374555	112.374545	111.046917	111.046908	112.37455	111.046912	0.42	50	0.98	50	0.44	50	0.66	50	7	13	1	6	0
1643371624	70493.482	759	3.51521961	0.157959184	0.00171694765	111.71073	0.251020408	0.0027284827	2.21272554	112.374553	112.374543	111.046917	111.046908	112.374548	111.046913	0.96	50	0.551020408	49	0.56	50	0.653061224	49	5	8	1	11	0
1643371716	70585.696	760	3.51521366	-0.02	-0.000215053763	111.71073	0.08	0.000860215054	2.21272434	112.374552	112.374543	111.046918	111.046908	112.374548	111.046913	0.84	50	0.78	50	0.54	50	0.64	50	6	11	4	5	0
1643371808	70678.097	761	3.51521176	0.01	0.000107526882	111.71073	0.37	0.00397849462	2.21271879	112.374551	112.374541	111.046919	111.04691	112.374546	111.046915	0.88	50	0.5	50	0.48	50	0.84	50	4	14	3	3	0
1643371901	70770.556	762	3.51520298	0.0784826974	0.000853072798	111.71073	-0.191952085	-0.00208643571	2.21272167	112.374551	112.374542	111.046918	111.046909	112.374546	111.046913	0.56	50	0.673469388	49	0.64	50	0.369565217	46	8	14	1	5	0
1643371994	70863.813	763	3.51520753	-0.07	-0.000752688172	111.71073	-0.17	-0.00182795699	2.21272422	112.374552	112.374543	111.046918	111.046908	112.374548	111.046913	0.56	50	0.8	50	0.64	50	0.54	50	1	9	4	7	0
1643372087	70956.943	764	3.51521157	-0.16875	-0.00181451613	111.710731	0.00875	9.40860215e-05	2.21272409	112.374553	112.374544	111.046919	111.046909	112.374548	111.046914	0.62	50	0.78	50	0.5625	48	0.74	50	6	14	2	4	0
1643372179	71049.159	765	3.51521136	0.13877551	0.00149220979	111.71073	-0.270612245	-0.00290980908	2.21272815	112.374554	112.374544	111.046917	111.046907	112.374549	111.046912	0.408163265	49	0.54	50	0.94	50	0.530612245	49	2	7	0	13	0
1643372273	71142.366	766	3.51521778	-0.0448979592	-0.000482773755	111.710731	0.455102041	0.00489357033	2.21272132	112.374552	112.374542	111.046919	111.04691	112.374547	111.046914	0.9	50	0.489795918	49	0.42	50	0.92	50	11	13	0	7	0
1643372365	71234.529	767	3.51520698	-0.238510638	-0.00259250694	111.710732	0.0185106383	0.00020120259	2.21272105	112.374553	112.374543	111.04692	111.046911	112.374548	111.046916	0.56	50	0.78	50	0.382978723	47	0.64	50	6	12	4	4	0
1643372457	71326.636	768	3.51520654	-0.130833333	-0.00140681004	111.710733	-0.129166667	-0.00138888889	2.21272298	112.374554	112.374545	111.04692	111.046911	112.374549	111.046916	0.62	50	0.88	50	0.54	50	0.541666667	48	4	9	0	11	0
1643372549	71418.866	769	3.51520961	0.576548358	0.00626682998	111.71073	-0.0565483585	-0.00061465607	2.21272383	112.374552	112.374542	111.046917	111.046908	112.374547	111.046913	0.8	50	0.28	50	0.959183673	49	0.326086957	46	0	7	2	11	0
1643372641	71510.953	770	3.51521095	-0.504455782	-0.00548321503	111.710732	0.192210884	0.00208924874	2.21272095	112.374553	112.374544	111.046921	111.046911	112.374548	111.046916	0.387755102	49	0.7	50	0.0833333333	48	0.78	50	8	16	0	4	0
1643372733	71603.008	771	3.51520639	0.36	0.00391304348	111.71073	0.26	0.00282608696	2.21271705	112.37455	112.374541	111.04692	111.046911	112.374546	111.046915	0.94	50	0.32	50	0.74	50	0.64	50	5	14	1	5	0
1643372825	71695.229	772	3.51520022	-0.29	-0.00315217391	111.710732	-0.07	-0.000760869565	2.2127181	112.374552	112.374543	111.046921	111.046912	112.374547	111.046916	0.42	50	0.78	50	0.5	50	0.72	50	8	9	1	10	0
1643372918	71787.327	773	3.51520188	0.225144558	0.00244722345	111.710731	-0.297389456	-0.00323249408	2.21272256	112.374552	112.374543	111.046919	111.046909	112.374547	111.046914	0.387755102	49	0.46	50	0.918367347	49	0.395833333	48	2	10	2	8	0
1643373010	71879.45	774	3.51520894	-0.25	-0.0027173913	111.710732	0.23	0.0025	2.21271911	112.374552	112.374543	111.046921	111.046911	112.374548	111.046916	0.72	50	0.74	50	0.42	50	0.9	50	3	10	5	5	0
1643373102	71971.674	775	3.51520348	0.338156028	0.003675609	111.71073	0.255177305	0.00277366636	2.21271528	112.37455	112.37454	111.04692	111.046911	112.374545	111.046916	0.833333333	48	0.24	50	0.7	50	0.617021277	47	4	8	8	4	0
1643373194	72063.875	776	3.51519743	-0.0841241497	-0.000904560749	111.710731	0.020042517	0.000215510936	2.21271498	112.37455	112.37454	111.046921	111.046911	112.374545	111.046916	0.795918367	49	0.86	50	0.604166667	48	0.708333333	48	9	12	1	7	0
1643373286	72156.057	777	3.51519695	0.585918367	0.00636867791	111.710728	0.00591836735	6.43300799e-05	2.21271489	112.374547	112.374537	111.046918	111.046909	112.374542	111.046913	1	50	0.408163265	49	0.98	50	0.4	50	1	5	1	14	0
1643373379	72249.135	778	3.51519681	-0.646666667	-0.00702898551	111.710731	-0.166666667	-0.0018115942	2.21271739	112.374551	112.374541	111.046921	111.046911	112.374546	111.046916	0.166666667	48	0.98	50	0.4	45	0.88	50	3	12	0	8	0
1643373472	72341.356	779	3.51520077	0.51	0.00548387097	111.710728	-0.15	-0.00161290323	2.21271964	112.374549	112.37454	111.046917	111.046908	112.374544	111.046913	0.9	50	0.54	50	0.96	50	0.3	50	5	9	1	10	0
1643373564	72433.533	780	3.51520432	-0.655555556	-0.00712560386	111.710732	0.0155555556	0.000169082126	2.21271941	112.374552	112.374543	111.046921	111.046911	112.374548	111.046916	0.24	50	0.88	50	0.288888889	45	0.96	50	4	14	0	6	0
1643373656	72525.678	781	3.51520396	0.346077037	0.00372125846	111.71073	-0.127114452	-0.00136682207	2.21272132	112.374551	112.374542	111.046918	111.046909	112.374546	111.046914	0.729166667	48	0.510204082	49	0.92	50	0.446808511	47	3	8	7	5	0
1643373748	72617.798	782	3.51520697	-0.0155017007	-0.000168496747	111.71073	-0.176335034	-0.00191668515	2.21272396	112.374552	112.374543	111.046918	111.046908	112.374547	111.046913	0.408163265	49	0.6	50	0.64	50	0.479166667	48	7	11	3	6	0
1643373841	72710.94	783	3.51521115	0.286228926	0.00311118398	111.710729	-0.237249335	-0.00257879711	2.21272752	112.374552	112.374542	111.046915	111.046906	112.374547	111.04691	0.6	50	0.551020408	49	0.98	50	0.456521739	46	3	10	1	9	0
1643373934	72803.443	784	3.51521678	0.046031746	0.000494965011	111.710728	-0.246031746	-0.00264550265	2.21273121	112.374553	112.374543	111.046914	111.046904	112.374548	111.046909	0.68	50	0.88	50	0.714285714	49	0.422222222	45	3	12	1	7	0
1643374027	72896.497	785	3.51522262	-0.0587755102	-0.000638864241	111.710729	0.126530612	0.00137533274	2.21272931	112.374552	112.374543	111.046915	111.046905	112.374547	111.04691	0.68	50	0.612244898	49	0.734693878	49	0.92	50	7	11	2	7	0
1643374121	72990.511	786	3.51521962	-0.287016754	-0.00308620165	111.71073	-0.0427791649	-0.00045999102	2.21272995	112.374554	112.374544	111.046916	111.046906	112.374549	111.046911	0.510204082	49	0.84	50	0.479166667	48	0.723404255	47	8	17	0	3	0
1643374213	73082.671	787	3.51522063	0.451938776	0.00475725027	111.710728	0.201938776	0.00212567132	2.21272692	112.374551	112.374541	111.046915	111.046905	112.374546	111.04691	0.96	50	0.306122449	49	0.729166667	48	0.479166667	48	3	6	5	9	0
1643374305	73174.811	788	3.51521584	-0.24744898	-0.00268966282	111.710729	-0.364795918	-0.00396517303	2.2127324	112.374554	112.374544	111.046914	111.046905	112.374549	111.046909	0.387755102	49	1	50	0.75	48	0.632653061	49	6	11	1	8	0
1643374397	73266.95	789	3.51522449	-0.166122449	-0.00180567879	111.71073	0.386122449	0.00419698314	2.2127266	112.374553	112.374543	111.046917	111.046907	112.374548	111.046912	0.78	50	0.56	50	0.387755102	49	0.94	50	5	14	2	4	0
1643374489	73359.13	790	3.51521534	-0.21	-0.0022826087	111.710731	-0.31	-0.00336956522	2.21273125	112.374555	112.374546	111.046916	111.046907	112.37455	111.046912	0.42	50	0.94	50	0.82	50	0.72	50	6	11	1	8	0
1643374581	73451.192	791	3.51522269	0.402290249	0.0043727201	111.710729	0.0177097506	0.000192497289	2.21273099	112.374553	112.374544	111.046914	111.046905	112.374548	111.04691	0.74	50	0.32	50	0.673469388	49	0.288888889	45	4	13	2	4	1
1643374674	73543.379	792	3.51522227	-0.24	-0.00260869565	111.71073	-0.32	-0.00347826087	2.21273579	112.374556	112.374546	111.046914	111.046905	112.374551	111.046909	0.42	50	0.98	50	0.58	50	0.5	46	4	11	0	9	0
1643374768	73637.706	793	3.51522986	-0.157346939	-0.00171029281	111.710731	0.137346939	0.00149290151	2.21273373	112.374556	112.374546	111.046916	111.046906	112.374551	111.046911	0.54	50	0.56	50	0.44	50	0.734693878	49	5	11	2	7	0
1643374860	73730.106	794	3.5152266	0.00731654364	7.70162488e-05	111.710731	-0.681194095	-0.00717046415	2.21274395	112.374559	112.374549	111.046913	111.046903	112.374554	111.046908	0.306122449	49	0.98	50	0.88	50	0.191489362	47	3	6	1	13	0
1643374953	73823.145	795	3.51524276	0.159651361	0.00173534088	111.71073	0.340348639	0.00369944173	2.21273884	112.374557	112.374547	111.046913	111.046904	112.374552	111.046908	0.88	50	0.38	50	0.673469388	49	0.854166667	48	4	15	3	2	0
1643375045	73915.157	796	3.51523469	-0.0952210884	-0.00102388267	111.710731	-0.558656463	-0.00600705874	2.21274722	112.37456	112.37455	111.046911	111.046902	112.374555	111.046906	0.306122449	49	0.96	50	0.708333333	48	0.244897959	49	4	9	1	10	0
1643375137	74007.256	797	3.51524794	0.06	0.000652173913	111.71073	0.1	0.00108695652	2.21274572	112.374559	112.374549	111.046911	111.046902	112.374554	111.046907	0.72	50	0.56	50	0.7	50	0.74	50	5	12	1	7	0
1643375230	74099.424	798	3.51524557	-0.0242857143	-0.000263975155	111.71073	0.264285714	0.00287267081	2.21274176	112.374558	112.374548	111.046913	111.046903	112.374553	111.046908	0.76	50	0.52	50	0.571428571	49	0.86	50	4	13	0	7	0
1643375322	74191.583	799	3.5152393	0.0732653061	0.000796362023	111.71073	0.0467346939	0.000507985803	2.21274106	112.374557	112.374548	111.046913	111.046903	112.374552	111.046908	0.74	50	0.62	50	0.7	50	0.673469388	49	6	11	3	6	0
1643375414	74283.722	800	3.51523819	-0.0664115646	-0.000714102845	111.71073	-0.521921769	-0.00561206203	2.21274888	112.37456	112.37455	111.04691	111.046901	112.374555	111.046906	0.291666667	48	0.88	50	0.775510204	49	0.32	50	4	11	2	7	0
1643375506	74376.017	801	3.51525057	0.0340816327	0.000370452529	111.71073	0.605918367	0.00658606921	2.2127398	112.374557	112.374547	111.046913	111.046904	112.374552	111.046908	0.94	50	0.3	50	0.408163265	49	0.98	50	9	14	4	2	0
1643375598	74468.136	802	3.5152362	0.06	0.000652173913	111.71073	-0.68	-0.00739130435	2.21275	112.37456	112.37455	111.04691	111.0469	112.374555	111.046905	0.32	50	0.94	50	0.94	50	0.2	45	4	14	1	5	0
1643375691	74560.403	803	3.51525233	-0.212978723	-0.00231498612	111.710731	0.492978723	0.00535846438	2.2127426	112.374559	112.374549	111.046913	111.046903	112.374554	111.046908	0.78	50	0.5	50	0.234042553	47	0.94	50	8	14	1	5	0
1643375783	74652.772	804	3.51524063	0.595125969	0.00646876053	111.710728	0.024874031	0.000270369902	2.21274223	112.374555	112.374546	111.04691	111.046901	112.374551	111.046905	0.9	50	0.28	50	0.895833333	48	0.325581395	43	8	12	0	8	0
1643375875	74745.029	805	3.51524004	-0.260408163	-0.00280008778	111.710729	0.210204082	0.00226025894	2.21273907	112.374556	112.374546	111.046912	111.046903	112.374551	111.046908	0.46	50	0.510204082	49	0.469387755	49	0.94	50	6	9	6	5	0
1643375967	74837.21	806	3.51523506	0.0829483283	0.000901612264	111.710729	-0.0629483283	-0.000684220959	2.21274002	112.374556	112.374546	111.046912	111.046902	112.374551	111.046907	0.8	50	0.78	50	0.571428571	49	0.425531915	47	6	11	0	9	0
1643376060	74929.455	807	3.51523655	0.055	0.000597826087	111.710729	0.105	0.00114130435	2.21273844	112.374555	112.374545	111.046912	111.046902	112.37455	111.046907	0.68	50	0.52	50	0.75	48	0.8	50	3	10	2	8	0
1643376152	75021.697	808	3.51523406	-0.256122449	-0.00278393966	111.71073	-0.403877551	-0.00438997338	2.2127445	112.374558	112.374549	111.046911	111.046902	112.374553	111.046907	0.28	50	0.94	50	0.76	50	0.612244898	49	5	14	1	5	0
1643376244	75114	809	3.51524364	-0.0544402544	-0.000585379079	111.71073	-0.414947501	-0.00446180108	2.21275073	112.37456	112.374551	111.04691	111.0469	112.374555	111.046905	0.265306122	49	0.734693878	49	0.708333333	48	0.347826087	46	11	14	1	5	0
1643376336	75206.022	810	3.51525348	0.336689342	0.00365966677	111.710729	0.378412698	0.0041131815	2.21274505	112.374557	112.374547	111.04691	111.0469	112.374552	111.046905	0.96	50	0.244897959	49	0.469387755	49	0.511111111	45	4	13	0	7	0
1643376428	75298.081	811	3.51524451	-0.136486247	-0.00148354616	111.710729	0.288731145	0.00313838201	2.21274072	112.374556	112.374547	111.046912	111.046902	112.374551	111.046907	0.612244898	49	0.46	50	0.434782609	46	0.86	50	2	10	7	3	0
1643376520	75390.258	812	3.51523766	0.0820408163	0.000891748004	111.710729	-0.122040816	-0.00132653061	2.21274255	112.374556	112.374547	111.046911	111.046901	112.374552	111.046906	0.56	50	0.6	50	0.857142857	49	0.653061224	49	3	11	1	8	0
1643376613	75482.507	813	3.51524055	-0.285306122	-0.0031011535	111.71073	0.165306122	0.00179680568	2.21274007	112.374557	112.374547	111.046913	111.046903	112.374552	111.046908	0.6	50	0.72	50	0.469387755	49	0.92	50	7	15	0	5	0
1643376706	75575.559	814	3.51523663	0.041518747	0.000451290729	111.71073	-0.210498339	-0.00228802542	2.21274323	112.374558	112.374548	111.046912	111.046902	112.374553	111.046907	0.551020408	49	0.72	50	0.693877551	49	0.441860465	43	0	1	17	2	0
1643376798	75667.745	815	3.51524162	0.331904762	0.00353090172	111.710728	-0.258571429	-0.00275075988	2.21274711	112.374557	112.374548	111.046909	111.046899	112.374552	111.046904	0.74	50	0.666666667	48	0.857142857	49	0.266666667	45	2	8	6	6	0
1643376890	75759.932	816	3.51524776	0.202222222	0.00219806763	111.710727	-0.362222222	-0.00393719807	2.21275254	112.374558	112.374548	111.046906	111.046897	112.374553	111.046902	0.56	50	0.72	50	0.92	50	0.355555556	45	7	11	5	4	0
1643376982	75852.123	817	3.51525635	-0.276595745	-0.00300647549	111.710729	0.236595745	0.00257169288	2.21274899	112.374558	112.374549	111.046909	111.046899	112.374553	111.046904	0.6	50	0.64	50	0.446808511	47	0.96	50	2	9	2	9	0
1643377074	75944.245	818	3.51525074	-0.101147235	-0.00109942647	111.710729	-0.0670160298	-0.000728435107	2.21275	112.374559	112.374549	111.046909	111.046899	112.374554	111.046904	0.591836735	49	0.76	50	0.604166667	48	0.638297872	47	9	13	0	7	0
1643377167	76036.508	819	3.51525233	-0.220599218	-0.00239781759	111.71073	0.24835432	0.00269950348	2.21274627	112.374559	112.374549	111.046911	111.046902	112.374554	111.046906	0.64	50	0.612244898	49	0.510638298	47	0.979591837	49	5	9	5	6	0
1643377259	76128.735	820	3.51524644	-0.0202411874	-0.000217647176	111.71073	-0.359758813	-0.00386837433	2.21275167	112.374561	112.374551	111.04691	111.0469	112.374556	111.046905	0.46	50	0.84	50	0.727272727	44	0.387755102	49	10	14	3	3	0
1643377351	76220.878	821	3.51525497	0.285416667	0.00310235507	111.710729	0.0145833333	0.000158514493	2.21275145	112.374559	112.37455	111.046908	111.046899	112.374554	111.046904	0.68	50	0.38	50	0.645833333	48	0.375	48	3	11	0	9	0
1643377443	76313.129	822	3.51525462	0.134489796	0.00146184561	111.710728	0.185510204	0.00201641526	2.21274867	112.374558	112.374548	111.046908	111.046899	112.374553	111.046904	0.8	50	0.48	50	0.5	46	0.551020408	49	8	12	0	8	0
1643377536	76405.341	823	3.51525022	-0.381992754	-0.00415209515	111.71073	0.0219927536	0.00023905167	2.21274834	112.374559	112.37455	111.04691	111.046901	112.374555	111.046906	0.52	50	0.88	50	0.304347826	46	0.708333333	48	10	16	3	1	0
1643377629	76498.463	824	3.5152497	0.224693878	0.00244232476	111.710729	0.235306122	0.00255767524	2.21274481	112.374557	112.374548	111.04691	111.046901	112.374553	111.046906	0.8	50	0.34	50	0.52	50	0.530612245	49	4	11	1	8	0
1643377721	76590.588	825	3.51524412	0.12375	0.00133064516	111.710728	-0.06375	-0.000685483871	2.21274576	112.374557	112.374547	111.04691	111.0469	112.374552	111.046905	0.7	50	0.64	50	0.666666667	48	0.479166667	48	3	10	6	4	0
1643377813	76682.733	826	3.51524563	0.186326531	0.00200351108	111.710728	-0.146326531	-0.00157340355	2.21274796	112.374557	112.374547	111.046908	111.046898	112.374552	111.046903	0.78	50	0.74	50	0.7	50	0.367346939	49	3	9	3	8	0
1643377905	76774.883	827	3.5152491	-0.317916667	-0.00345561594	111.710729	-0.0220833333	-0.000240036232	2.21274829	112.374558	112.374549	111.046909	111.0469	112.374554	111.046905	0.42	50	0.76	50	0.6	50	0.895833333	48	2	11	6	3	0
1643377997	76867.075	828	3.51524963	0.207120181	0.00225130632	111.710728	-0.127120181	-0.0013817411	2.2127502	112.374558	112.374548	111.046908	111.046898	112.374553	111.046903	0.8	50	0.72	50	0.844444444	45	0.510204082	49	7	12	0	8	0
1643378089	76959.112	829	3.51525264	-0.235362571	-0.00255828881	111.710729	0.237064698	0.0025767902	2.21274664	112.374558	112.374549	111.04691	111.046901	112.374553	111.046905	0.64	50	0.638297872	47	0.425531915	47	0.897959184	49	4	10	2	8	0
1643378181	77051.252	830	3.51524702	0.104489796	0.00113575865	111.710729	-0.135510204	-0.001472937	2.21274867	112.374558	112.374549	111.046909	111.046899	112.374553	111.046904	0.52	50	0.551020408	49	0.74	50	0.5	32	9	13	1	5	1
1643378274	77143.466	831	3.51525023	0.515918367	0.00560780834	111.710726	-0.0559183673	-0.000607808341	2.21274951	112.374556	112.374546	111.046906	111.046897	112.374551	111.046901	0.8	50	0.34	50	0.98	50	0.408163265	49	6	14	1	5	0
1643378366	77235.75	832	3.51525156	0.0183078231	0.000196858313	111.710726	-0.611369048	-0.00657386073	2.21275868	112.374558	112.374549	111.046903	111.046894	112.374554	111.046898	0.346938776	49	0.94	50	0.854166667	48	0.224489796	49	5	13	3	4	0
1643378458	77327.933	833	3.51526606	-0.307755102	-0.00334516415	111.710728	0.407755102	0.00443212067	2.21275256	112.374558	112.374549	111.046907	111.046897	112.374553	111.046902	0.66	50	0.56	50	0.224489796	49	0.94	50	2	7	0	13	0
1643378552	77422.159	834	3.51525639	-0.276938776	-0.00301020408	111.710729	0.0369387755	0.000401508429	2.21275201	112.374559	112.37455	111.046908	111.046899	112.374555	111.046903	0.5	50	0.74	50	0.38	50	0.693877551	49	3	11	7	2	0
1643378645	77514.408	835	3.51525551	0.174081633	0.00185193226	111.710728	0.0459183673	0.00048849327	2.21275132	112.374558	112.374549	111.046907	111.046898	112.374554	111.046903	0.78	50	0.56	50	0.72	50	0.591836735	49	2	5	1	14	0
1643378738	77607.488	836	3.51525443	-0.36875	-0.00400815217	111.71073	0.34875	0.00379076087	2.21274609	112.374559	112.374549	111.046911	111.046901	112.374554	111.046906	0.78	50	0.8	50	0.22	50	0.9375	48	4	10	3	7	0
1643378830	77699.612	837	3.51524615	0.164081633	0.00176431863	111.710729	0.164081633	0.00176431863	2.21274363	112.374557	112.374548	111.046911	111.046901	112.374552	111.046906	0.92	50	0.591836735	49	0.74	50	0.74	50	4	10	1	9	0
1643378922	77791.824	838	3.51524226	-0.249795918	-0.00268597762	111.71073	-0.0616326531	-0.0006627167	2.21274455	112.374559	112.374549	111.046912	111.046902	112.374554	111.046907	0.428571429	49	0.74	50	0.591836735	49	0.78	50	3	9	2	9	0
1643379014	77883.972	839	3.51524372	0.100204082	0.0010891748	111.71073	0.513265306	0.00557897072	2.21273686	112.374556	112.374546	111.046914	111.046904	112.374551	111.046909	0.94	50	0.326530612	49	0.346938776	49	0.76	50	4	10	7	3	0
1643379106	77976.122	840	3.51523155	0.0877777778	0.00095410628	111.710729	0.352222222	0.00382850242	2.21273157	112.374554	112.374544	111.046915	111.046905	112.374549	111.04691	0.9	50	0.46	50	0.555555556	45	0.82	50	4	9	9	2	0
1643379198	78068.208	841	3.51522319	0.43	0.00467391304	111.710727	-0.33	-0.00358695652	2.21273652	112.374553	112.374544	111.046911	111.046902	112.374548	111.046906	0.76	50	0.66	50	0.98	50	0.22	50	6	13	0	7	0
1643379291	78160.534	842	3.51523102	0.0030952381	3.36438923e-05	111.710727	-0.274115646	-0.00297951789	2.21274063	112.374554	112.374545	111.04691	111.0469	112.37455	111.046905	0.448979592	49	0.72	50	0.693877551	49	0.416666667	48	9	14	1	5	0
1643379383	78252.699	843	3.51523752	-0.332389456	-0.00357408017	111.710729	-0.0382227891	-0.000410997732	2.21274121	112.374556	112.374547	111.046911	111.046902	112.374551	111.046907	0.469387755	49	0.84	50	0.645833333	48	0.94	50	4	11	3	6	0
1643379475	78344.915	844	3.51523843	0.0934137291	0.00101536662	111.710729	-0.293413729	-0.00318927966	2.21274561	112.374557	112.374547	111.04691	111.0469	112.374552	111.046905	0.6	50	0.8	50	0.795918367	49	0.409090909	44	5	14	2	4	0
1643379567	78437.139	845	3.51524539	-0.05	-0.000543478261	111.710729	0.55	0.00597826087	2.21273736	112.374555	112.374545	111.046912	111.046903	112.37455	111.046908	0.76	50	0.26	50	0.38	50	0.98	50	9	16	2	2	0
1643379660	78529.298	846	3.51523234	-0.0854078014	-0.000928345668	111.710729	-0.474592199	-0.00515861085	2.21274448	112.374557	112.374548	111.046911	111.046901	112.374553	111.046906	0.32	50	0.88	50	0.680851064	47	0.291666667	48	5	11	0	8	1
1643379752	78621.49	847	3.5152436	0.0508333333	0.000552536232	111.710729	-0.0291666667	-0.000317028986	2.21274491	112.374557	112.374548	111.04691	111.046901	112.374552	111.046905	0.541666667	48	0.52	50	0.82	50	0.74	50	6	15	2	3	0
1643379844	78713.73	848	3.51524429	-0.0810204082	-0.00088065661	111.710729	0.0210204082	0.000228482697	2.2127446	112.374557	112.374548	111.046911	111.046901	112.374553	111.046906	0.74	50	0.8	50	0.469387755	49	0.571428571	49	9	12	2	6	0
1643379936	78805.861	849	3.51524379	0.350816327	0.00377221856	111.710728	-0.404693878	-0.00435154707	2.21275067	112.374558	112.374548	111.046907	111.046898	112.374553	111.046902	0.64	50	0.693877551	49	0.98	50	0.224489796	49	4	11	2	7	0
1643380029	78899.078	850	3.51525339	-0.0981632653	-0.00106699201	111.710728	-0.281836735	-0.00306344277	2.2127549	112.374559	112.37455	111.046906	111.046897	112.374555	111.046902	0.48	50	0.86	50	0.714285714	49	0.530612245	49	5	13	4	3	0
1643380121	78991.258	851	3.51526008	0.134702381	0.0014484127	111.710727	0.185297619	0.00199244752	2.21275212	112.374558	112.374548	111.046907	111.046897	112.374553	111.046902	0.74	50	0.42	50	0.520833333	48	0.571428571	49	4	13	2	4	1
1643380214	79083.371	852	3.51525568	0.0683803734	0.000743264929	111.710727	-0.0422579244	-0.000459325266	2.21275275	112.374558	112.374548	111.046906	111.046896	112.374553	111.046901	0.72	50	0.693877551	49	0.6	50	0.489361702	47	6	12	3	5	0
1643380307	79176.528	853	3.51525669	-0.177959184	-0.00193433895	111.710728	0.192244898	0.00208961846	2.21274987	112.374558	112.374548	111.046908	111.046898	112.374553	111.046903	0.7	50	0.685714286	35	0.489795918	49	0.86	50	8	14	1	5	0
1643380399	79268.66	854	3.51525213	-0.21244898	-0.00226009553	111.710729	-0.379795918	-0.00404038211	2.21275556	112.37456	112.374551	111.046907	111.046898	112.374556	111.046902	0.387755102	49	0.98	50	0.8	50	0.632653061	49	6	12	2	6	0
1643380491	79360.841	855	3.51526113	-0.172803904	-0.00187830331	111.71073	-0.327196096	-0.0035564793	2.21276047	112.374563	112.374553	111.046906	111.046897	112.374558	111.046902	0.4	50	0.9	50	0.632653061	49	0.47826087	46	5	11	1	8	0
1643380583	79453.003	856	3.5152689	0.295833333	0.00321557971	111.710728	0.00416666667	4.52898551e-05	2.21276041	112.374561	112.374552	111.046905	111.046896	112.374557	111.0469	0.88	50	0.58	50	0.625	48	0.333333333	48	9	13	0	7	0
1643380677	79547.13	857	3.5152688	0.324404762	0.00352613872	111.710727	-0.00212585034	-2.31070689e-05	2.21276044	112.37456	112.37455	111.046903	111.046894	112.374555	111.046899	0.791666667	48	0.469387755	49	0.816326531	49	0.489795918	49	5	11	4	5	0
1643380770	79639.468	858	3.51526885	-0.151276596	-0.00160932549	111.710728	-0.108723404	-0.00115663196	2.21276207	112.374561	112.374551	111.046904	111.046894	112.374556	111.046899	0.54	50	0.8	50	0.659574468	47	0.70212766	47	6	12	1	7	0
1643380862	79731.744	859	3.51527143	-0.0357568027	-0.000388660899	111.710728	0.527593537	0.00573471236	2.21275416	112.374559	112.374549	111.046906	111.046897	112.374554	111.046901	0.9	50	0.408163265	49	0.395833333	48	0.959183673	49	5	12	4	4	0
1643380954	79823.932	860	3.51525891	-0.0306802721	-0.000329895399	111.710728	-0.704013605	-0.00757003877	2.21276472	112.374562	112.374553	111.046903	111.046894	112.374557	111.046898	0.265306122	49	1	50	0.94	50	0.266666667	45	5	7	0	13	0
1643381046	79916.077	861	3.51527561	0.0879138322	0.000955585133	111.710727	-0.56015873	-0.00608868185	2.21277312	112.374564	112.374555	111.0469	111.046891	112.374559	111.046895	0.387755102	49	0.86	50	0.959183673	49	0.311111111	45	8	14	2	4	0
1643381139	80008.376	862	3.5152889	0.22255814	0.00241911021	111.710726	-0.14255814	-0.00154954499	2.21277526	112.374564	112.374554	111.046898	111.046889	112.374559	111.046894	0.54	50	0.46	50	0.9	50	0.534883721	43	8	13	0	7	0
1643381233	80102.599	863	3.51529228	0.0816503993	0.00088750434	111.710726	-0.532262644	-0.00578546352	2.21278324	112.374566	112.374556	111.046896	111.046886	112.374561	111.046891	0.469387755	49	0.92	50	0.94	50	0.326086957	46	4	12	3	5	0
1643381325	80194.818	864	3.51530491	0.245	0.00257894737	111.710725	-0.465	-0.00489473684	2.21279022	112.374566	112.374557	111.046892	111.046883	112.374562	111.046888	0.74	50	0.96	50	0.96	50	0.25	48	1	1	0	19	0
1643381417	80287.047	865	3.51531594	-0.229795918	-0.00249778172	111.710726	-0.229795918	-0.00249778172	2.21279367	112.374569	112.374559	111.046892	111.046883	112.374564	111.046888	0.52	50	0.979591837	49	0.708333333	48	0.708333333	48	3	12	5	3	0
1643381509	80379.173	866	3.51532139	-0.420379819	-0.00456934585	111.710728	-0.287953515	-0.00312992951	2.21279799	112.374572	112.374563	111.046893	111.046884	112.374567	111.046889	0.291666667	48	1	50	0.489795918	49	0.622222222	45	2	12	0	8	0
1643381602	80471.418	867	3.51532822	-0.312910696	-0.00340120322	111.710729	-0.220422637	-0.00239589823	2.21280129	112.374575	112.374565	111.046894	111.046884	112.37457	111.046889	0.3	50	0.833333333	48	0.673469388	49	0.765957447	47	9	16	0	4	0
