# Supplementary material for: Improved bounds on Lorentz violation from composite pulse Ramsey spectroscopy in a trapped ion
Source: Nat Commun. 2022 Nov 27;13:7314. doi: 10.1038/s41467-022-34818-0 (PMC9701673; doi:10.1038/s41467-022-34818-0)
Supplement: Supplementary file 2 — Source Data [file 41467_2022_34818_MOESM2_ESM.zip › Source_data_files/raw_data/20220127/LLI_with_servo_467_03.txt]

#
#1650 rf switch (1650 rf switch (digital out of Paul's box)): 1 
#370 H1 shutter (NI digital out at /Dev1/port0/line2): 1 
#370 H2 shutter (370 H2 shutter (digital out of Paul's box)): 1 
#370 V shutter (NI digital out at /Dev1/port0/line0): 1 
#370 cooling AOM rf attenuator control voltage (NI analog out at /Dev2/ao6): 5.07913901 V
#370 cooling rf switch (370 cooling rf switch (digital out of Paul's box)): 1 
#370 cooling shutter (370 cooling shutter (digital out of Paul's box)): 1 
#370 detuning AOM rf attenuator control voltage (NI analog out at /Dev2/ao10): 10 V
#370 detuning rf switch (370 detuning rf switch (digital out of Paul's box)): 1 
#370 pumping AOM rf attenuator control voltage (NI analog out at /Dev2/ao9): 10 V
#370 pumping rf switch (370 pumping rf switch (digital out of Paul's box)): 1 
#399 shutter (399 shutter (digital out of Paul's box)): 0 
#411 relock shutter (411 relock shutter (digital out of Paul's box)): 1 
#411 rf switch (411 rf switch (digital out of Paul's box)): 0 
#411 slave rf switch (411 slave rf switch (digital out of Paul's box)): 1 
#411 stab hold (411 stab hold (digital out of Paul's box)): 1 
#411IntstabSetpoint (Scaled version of 411 intensity stab set point voltage (factor: 1.000000, offset:0.000000)): 1.962 V
#467 detuning AOM rf attenuator control voltage (NI analog out at /Dev2/ao8): 10 V
#467 rf switch (467 rf switch (digital out of Paul's box)): 0 
#638 rf switch (638 rf switch (digital out of Paul's box)): 1 
#638 shutter (638 shutter (digital out of Paul's box)): 1 
#935 shutter (NI digital out at /Dev1/port0/line3): 1 
#Axial objective position (Scaled version of Axial obective actuator (factor: 0.000024, offset:0.000000)): 11.9739942 mm
#B field H1 (Scaled version of h1BCurrent (factor: 0.400000, offset:0.000000)): 0.12992 G
#B field H2 (Scaled version of h2BCurrent (factor: 1.470000, offset:0.000000)): 0.735 G
#B field V (Scaled version of vBCurrent (factor: 1.248000, offset:0.000000)): 0.3012672 G
#DDS0 frequency (Frequency of DDS channel #0 of Paul's box): 85 MHz
#DDS0 power (Power of DDS channel #1 of Paul's box): -6 dBm
#DDS1 frequency (Frequency of DDS channel #1 of Paul's box): 85 MHz
#DDS1 power (Power of DDS channel #1 of Paul's box): -15 dBm
#DDS10 frequency (Frequency of DDS channel #10 of Paul's box): 0 MHz
#DDS10 power (Power of DDS channel #10 of Paul's box): 0 dBm
#DDS11 frequency (Frequency of DDS channel #11 of Paul's box): 0 MHz
#DDS11 power (Power of DDS channel #11 of Paul's box): 0 dBm
#DDS2 frequency (Frequency of DDS channel #2 of Paul's box): 200 MHz
#DDS2 power (Power of DDS channel #2 of Paul's box): -50 dBm
#DDS3 frequency (Frequency of DDS channel #3 of Paul's box): 60 MHz
#DDS3 power (Power of DDS channel #3 of Paul's box): -50 dBm
#DDS4 frequency (Frequency of DDS channel #4 of Paul's box): 113 MHz
#DDS4 power (Power of DDS channel #4 of Paul's box): 10 dBm
#DDS5 frequency (Frequency of DDS channel #5 of Paul's box): 111 MHz
#DDS5 power (Power of DDS channel #5 of Paul's box): -50 dBm
#DDS6 power (Power of DDS channel #6 of Paul's box): 0 dBm
#DDS7 frequency (Frequency of DDS channel #7 of Paul's box): 0 MHz
#DDS7 power (Power of DDS channel #7 of Paul's box): 0 dBm
#DDS8 frequency (Frequency of DDS channel #8 of Paul's box): 0 MHz
#DDS8 power (Power of DDS channel #8 of Paul's box): 0 dBm
#DDS9 frequency (Frequency of DDS channel #9 of Paul's box): 0 MHz
#DDS9 power (Power of DDS channel #9 of Paul's box): 0 dBm
#DP370 power (DP370 setpoint): 0 mW
#Doppler_time (): 5000 us
#H1 power (H1 setpoint): 0 mW
#H1Flipmount (Thorlabs Flipmount): 1 
#H1seq power (H1seq setpoint): 0 mW
#H2 power (H2 setpoint): 0 mW
#In Oven Current (Scaled version of In oven control voltage (factor: 2.000000, offset:0.000000)): 0 A
#Objective focus position (Scaled version of Focus obective actuator (factor: 0.000024, offset:0.000000)): 24.5719768 mm
#Paul's box run number (to identify the raw data of CCD and PMT): 81873 
#SampleNHold (SampleNHold (digital out of Paul's box)): 1 
#Strobo Trigger (description): 0 
#U_ablation (NI analog out at /Dev2/ao0): 0 V
#Ue endseg 1 (Scaled version of Endseg 1 extra voltage (factor: -1.200000, offset:0.000000)): -9 V
#Ue endseg 2 (Scaled version of Endseg 2 extra voltage (factor: -1.200000, offset:0.000000)): 0 V
#Ue1 (Scaled version of Segment 3 extra compensation voltage (factor: 1.214280, offset:-0.000700)): -9 V
#Ue2 (Scaled version of Segment 3 extra compensation voltage (factor: 1.214280, offset:-0.000700)): -9 V
#Ue3 (Scaled version of Segment 3 extra compensation voltage (factor: 1.214280, offset:-0.000700)): -5 V
#Ue4 (Scaled version of Segment 3 extra compensation voltage (factor: 1.214280, offset:-0.000700)): 0 V
#Ue5 (Scaled version of Segment 3 extra compensation voltage (factor: 1.214280, offset:-0.000700)): 0 V
#Ue6 (Scaled version of Segment 6 extra voltage (factor: -1.200000, offset:0.000000)): 0 V
#Ue7 (Scaled version of Segment 7 extra voltage (factor: -1.200000, offset:0.000000)): 0 V
#Ue8 (Scaled version of Segment 8 extra voltage (factor: -1.200000, offset:0.000000)): 0 V
#Uec endseg 1 (Scaled version of Segment 0 extra compensation voltage (factor: 1.2, offset:0.0)): 0.175523376 V
#Uec endseg 2 (Scaled version of Endseg extra 2 compensation voltage (factor: -1.200000, offset:0.000000)): 0 V
#Uec1 (Scaled version of Segment 1 extra compensation voltage (factor: 1.2, offset:0.0)): 0.175523376 V
#Uec2 (Scaled version of Segment 2 extra compensation voltage (factor: 1.2, offset:0.0)): 0.175523376 V
#Uec3 (Scaled version of Segment 3 extra compensation voltage (factor: 1.2, offset:0.0)): 0.227429813 V
#Uec4 (Scaled version of Segment 4 extra compensation voltage (factor: 1.2, offset:0.0)): 0.227429813 V
#Uec5 (Scaled version of Segment 5 extra compensation voltage (factor: 1.2, offset:0.0)): 0 V
#Uec6 (Scaled version of Segment 6 extra compensation voltage (factor: 1.2, offset:0.0)): 0.408 V
#Uec7 (Scaled version of Segment 7 extra compensation voltage (factor: 1.2, offset:0.0)): 0.408 V
#Uec8 (Scaled version of Segment 8 extra compensation voltage (factor: 1.2, offset:0.0)): 0.408 V
#Uschwinden (Scaled version of U_schwinden (factor: 1.000000, offset:0.000000)): 0 V
#Ut endseg 1 (Scaled version of Endseg 1 voltage (factor: -1.199740, offset:-0.001200)): 12 V
#Ut endseg 2 (Scaled version of Endseg 2 voltage (factor: -1.197100, offset:-0.003000)): 0 V
#Ut1 (Scaled version of Segment 1 voltage (factor: -1.200900, offset:-0.003600)): -8 V
#Ut2 (Scaled version of Segment 2 voltage (factor: -1.201410, offset:-0.001400)): 12 V
#Ut3 (Scaled version of Segment 3 voltage (factor: -1.198560, offset:-0.003200)): 12 V
#Ut4 (Scaled version of Segment 4 voltage (factor: -1.198560, offset:-0.003200)): 0 V
#Ut5 (Scaled version of Segment 5 voltage (factor: -1.198560, offset:-0.003200)): 0 V
#Ut6 (Scaled version of Segment 6 voltage (factor: -1.198560, offset:-0.003200)): 0 V
#Ut7 (Scaled version of Segment 7 voltage (factor: -1.198560, offset:-0.003200)): 0 V
#Ut8 (Scaled version of Segment 8 voltage (factor: -1.198560, offset:-0.003200)): 0 V
#Utc endseg 1 (Scaled version of Segment 0 compensation voltage (factor: 0.25, offset:0.0)): 0.0531168876 V
#Utc endseg 2 (Scaled version of Endseg 2 compensation voltage (factor: -0.250000, offset:0.000000)): 0 V
#Utc1 (Scaled version of Segment 1 compensation voltage (factor: 0.25, offset:0.0)): 0.0531168876 V
#Utc2 (Scaled version of Segment 2 compensation voltage (factor: 0.25, offset:0.0)): 0.0531168876 V
#Utc3 (Scaled version of Segment 3 compensation voltage (factor: 0.25, offset:0.0)): 0.106663163 V
#Utc4 (Scaled version of Segment 4 compensation voltage (factor: 0.25, offset:0.0)): 0.106663163 V
#Utc5 (Scaled version of Segment 5 compensation voltage (factor: 0.25, offset:0.0)): 0 V
#Utc6 (Scaled version of Segment 6 compensation voltage (factor: 0.25, offset:0.0)): 0 V
#Utc7 (Scaled version of Segment 7 compensation voltage (factor: 1.2, offset:0.0)): 0 V
#Utc8 (Scaled version of Segment 8 compensation voltage (factor: 1.2, offset:0.0)): 0 V
#V power (V setpoint): 0 mW
#Vseq power (Vseq setpoint): 0.4 mW
#WP370H2sw0 (NI analog out at /Dev2/ao2): 5 V
#WP370H2sw1 (NI analog out at /Dev2/ao3): 5 V
#Yb Oven Current (Scaled version of Yb oven control voltage (factor: 3.510000, offset:0.000000)): 0 A
#awg_Pulselength (): 0 s
#awg_amplitude (): 0 Vpp
#awg_frequency (): 0 Hz
#awg_offset (): 0 V
#axial_secular_frequency_AOM (): 0.11 MHz
#carrier_frequency (): 221 MHz
#cooling370 frequency (Attenuation of transition cooling370): 85 MHz
#cooling370 power (Power of transition cooling370): -24 dBm
#cooling_chirp_dds_power (): 0 dBm
#cooling_chirp_freq_step (): 1 MHz
#cooling_chirp_start_freq (): 83 MHz
#cooling_chirp_stop_freq (): 113 MHz
#cooling_chirp_total_time (): 3 us
#detection370 frequency (Attenuation of transition detection370): 85 MHz
#detection370 power (Power of transition detection370): -2 dBm
#detection_time (): 2500 us
#detuning370 frequency (Attenuation of transition detuning370): 0 MHz
#detuning370 power (Power of transition detuning370): 0 dBm
#emm_pulse_buffer_time (): 0 us
#emm_pulse_wait_time (): 0 us
#feed_forward_waittime_ms (): 0 ms
#flop_sbc_max_pulsetime_factor (): 0 
#freqScaling_411 (): 1.68 MHz/G
#freqScaling_467 (): 1.6 MHz/G
#heating_rate_wait_time (): 5000 us
#intersequence_cooling_rf_frequency (): 85 MHz
#intersequence_cooling_rf_power (): -24 dBm
#load_attempt (): 0 
#mirrorH2H (Motorized mirror mount): 4.37709888 mm
#n_points_per_doppler_freq_scan (): 0 
#n_points_per_sb_flops (): 0 
#n_points_per_sb_scan (): 0 
#n_rabi_scan_points (): 0 
#n_rep (): 575 
#octupole467 frequency (Attenuation of transition octupole467): 111.04688 MHz
#octupole467 power (Power of transition octupole467): -6 dBm
#octupole4672 frequency (Attenuation of transition octupole4672): 111.04688 MHz
#octupole4672 power (Power of transition octupole4672): -6 dBm
#offset370PD_H1 (): -0.0132263937 uW
#offset370PD_H2 (): -0.0299202343 uW
#offset370PD_V (): -0.0150179222 uW
#offset467BelowPD (): 0.0073186225 mW
#offset467PD (): 0.0073186225 mW
#picture_number (): 0 
#pulse_time_1650 (): 0 us
#pulse_time_411 (): 5 us
#pulse_time_467 (): 50000 us
#pulse_time_4672 (): 50000 us
#pulse_time_rfLLI (): 14.95 us
#pump_time (): 10 us
#pumping370 frequency (Attenuation of transition pumping370): 85 MHz
#pumping370 power (Power of transition pumping370): -13 dBm
#quench1650 frequency (Attenuation of transition quench1650): 60 MHz
#quench1650 power (Power of transition quench1650): -3.1 dBm
#radial_secular_frequency_AOM (): 0.31 MHz
#ramp_time (): 0 us
#reference 370 Det (): 0 mW
#reference 370 H1 (reference value 370 H1 chart): 3 uW
#reference 370 H2 (reference value 370 H2 chart): 5 uW
#reference 370 V (reference value 370 V chart): 40 uW
#reference 411 Fiber (reference value vertical 411 chart): 0.4 mW
#reference 411 SHG (reference value SHG 411 chart): 8 mW
#reference 411 V (): 0 uW
#reference 639 Fiber (reference value fiber639 chart): 11 mW
#reference SHG 467 (): 5.8 mW
#reference SHG 467 Below (): 0 mW
#rf_Amp (): 0.3 
#rf_Freq (): 3.5153973 MHz
#rf_phase (): 0.5 
#rf_switch_467 (): 0 
#sampling370 frequency (Attenuation of transition sampling370): 85 MHz
#sampling370 power (Power of transition sampling370): -5 dBm
#sampling411 frequency (Attenuation of transition sampling411): 220 MHz
#sampling411 power (Power of transition sampling411): -2 dBm
#sb_cooling_411_Omega (): 0 kHz
#sb_cooling_ddspower_1650 (): -27.5 dBm
#sb_cooling_ddspower_411 (): -10 dBm
#sb_cooling_detuning (): 0 
#sb_cooling_time (): 5000 us
#sb_scan_range_factor (): 0 
#sbc_pulses11 (): 0 
#sbc_pulses12 (): 0 
#sbc_pulses21 (): 0 
#sbc_pulses22 (): 0 
#sbc_pulsetime11 (): 0 us
#sbc_pulsetime12 (): 0 us
#sbc_pulsetime21 (): 0 us
#sbc_pulsetime22 (): 0 us
#sbc_repumptime (): 0 us
#scaling370PD_H1 (): -12.9249723 uW/V
#scaling370PD_H2 (): -14.9627261 uW/V
#scaling370PD_V (): -17.3688494 uW/V
#scaling467BelowPD (): -2.85545297 mW/V
#scaling467PD (): -2.85545297 mW/V
#scan_variable (): 0 unit
#spectroscopy411 frequency (Attenuation of transition spectroscopy411): 221 MHz
#spectroscopy411 power (Power of transition spectroscopy411): -2 dBm
#spectroscopy411rsb11 frequency (Attenuation of transition spectroscopy411rsb11): 0 MHz
#spectroscopy411rsb11 power (Power of transition spectroscopy411rsb11): 0 dBm
#spectroscopy411rsb12 frequency (Attenuation of transition spectroscopy411rsb12): 0 MHz
#spectroscopy411rsb12 power (Power of transition spectroscopy411rsb12): 0 dBm
#spectroscopy411rsb21 frequency (Attenuation of transition spectroscopy411rsb21): 0 MHz
#spectroscopy411rsb21 power (Power of transition spectroscopy411rsb21): 0 dBm
#spectroscopy411rsb22 frequency (Attenuation of transition spectroscopy411rsb22): 0 MHz
#spectroscopy411rsb22 power (Power of transition spectroscopy411rsb22): 0 dBm
#spectroscopy411slave frequency (Attenuation of transition spectroscopy411slave): 80 MHz
#spectroscopy411slave power (Power of transition spectroscopy411slave): -4 dBm
#sweep_frequency_step (): 0 MHz
#sweep_sleep_time (): 0 us
#sweep_start_frequency (): 0 MHz
#sweep_stop_frequency (): 0 MHz
#t_RFtotal (): 1235977.45 us
#t_RFwait (): 100 us
#t_pi_carrier_estim_A (): 0 us
#t_pi_carrier_estim_B (): 0 us
#t_pi_carrier_estim_C (): 0 us
#t_subtract (): 0.1 us
#use_shutters (): 0 
#wait_ramp_down (): 0 us
#waveplate411Ax (Motorized rotation mount): 0 °
#waveplateSplitH1V (Motorized rotation mount): 153.999559 °
#waveplateV (Motorized rotation mount): 27.4999213 °

#UTC / s	rel. time / s	RunNumber / 	rf_Freq / MHz	CorrFreqCenter / 	CorrFreqCenter2 / 	FreqCenter / 	CorrBField / 	CorrBField2 / 	BField / 	FreqPlusPlus / 	FreqPlusMinus / 	FreqMinusPlus / 	FreqMinusMinus / 	FreqPlusCenter / 	FreqMinusCenter / 	roi_plus_plus / 	roi_pp_num_cyc / 	roi_plus_minus / 	roi_pm_num_cyc / 	roi_minus_plus / 	roi_mp_num_cyc / 	roi_minus_minus / 	roi_mm_num_cyc / 	roi_final_E3 / 	number_LLI_cycles / 	det_num_hot / 	det_num_no_exc / 	det_num_quench / 
1643391118	257.335	1	3.51541595	0.27	0.27	111.710734	0.17	0.17	2.21285091	112.374594	112.374584	111.046883	111.046874	112.374589	111.046878	0.92	50	0.48	50	0.82	50	0.72	50	9	26	2	22	0
1643391303	442.118	2	3.51541192	0.446734694	2.7183711e-10	111.710731	0.213265306	1.29771485e-10	2.21284771	112.374591	112.374581	111.046882	111.046872	112.374586	111.046877	0.98	50	0.32	50	0.673469388	49	0.44	50	10	24	2	23	1
1643391487	625.871	3	3.51540686	0.132244898	0.000714837286	111.710731	0.127755102	0.000690568119	2.2128458	112.374589	112.37458	111.046882	111.046872	112.374585	111.046877	0.8	50	0.54	50	0.78	50	0.775510204	49	17	36	2	12	0
1643391670	809.772	4	3.51540383	-0.24	-0.00131147541	111.710732	-0.14	-0.000765027322	2.2128479	112.374591	112.374582	111.046882	111.046873	112.374586	111.046878	0.38	50	0.76	50	0.7	50	0.8	50	13	32	1	17	0
1643391854	993.729	5	3.51540715	0.134081633	0.000728704525	111.710731	0.645918367	0.00351042591	2.21283821	112.374588	112.374578	111.046885	111.046875	112.374583	111.04688	0.98	50	0.2	50	0.408163265	49	0.92	50	12	37	2	11	0
1643392038	1177.449	6	3.51539183	0.140408163	0.000763087844	111.710731	-0.599591837	-0.00325865129	2.2128472	112.37459	112.37458	111.046881	111.046872	112.374585	111.046876	0.5	50	0.959183673	49	0.96	50	0.22	50	18	38	0	11	1
1643392222	1361.38	7	3.51540605	0.1	0.000543478261	111.71073	0	0	2.2128472	112.374589	112.37458	111.046881	111.046871	112.374584	111.046876	0.66	50	0.56	50	0.74	50	0.64	50	10	29	1	20	0
1643392406	1545.325	8	3.51540605	-0.29	-0.00157608696	111.710732	0.47	0.00255434783	2.21284015	112.374588	112.374579	111.046884	111.046875	112.374584	111.04688	0.64	50	0.46	50	0.18	50	0.94	50	14	33	0	17	0
1643392592	1730.953	9	3.5153949	0.338571429	0.00183011583	111.71073	0.0414285714	0.000223938224	2.21283953	112.374587	112.374577	111.046883	111.046873	112.374582	111.046878	0.8	50	0.42	50	0.857142857	49	0.56	50	5	26	0	24	0
1643392775	1914.68	10	3.51539392	-0.26	-0.00141304348	111.710731	0.28	0.00152173913	2.21283533	112.374587	112.374577	111.046885	111.046876	112.374582	111.046881	0.72	50	0.7	50	0.3	50	0.84	50	11	27	6	17	0
1643392960	2099.465	11	3.51538728	0.46	0.0025	111.710729	-0.06	-0.000326086957	2.21283623	112.374585	112.374575	111.046883	111.046873	112.37458	111.046878	0.8	50	0.4	50	0.96	50	0.44	50	13	29	1	20	0
1643393141	2280.84	12	3.5153887	-0.35	-0.00189189189	111.710731	-0.13	-0.000702702703	2.21283818	112.374587	112.374577	111.046884	111.046874	112.374582	111.046879	0.48	50	0.96	50	0.48	50	0.7	50	13	36	0	14	0
1643393324	2463.675	13	3.51539179	0.02	0.00010989011	111.710731	0.12	0.000659340659	2.21283638	112.374586	112.374577	111.046884	111.046875	112.374581	111.04688	0.62	50	0.48	50	0.62	50	0.72	50	15	29	1	20	0
1643393505	2644.068	14	3.51538894	0.17	0.000934065934	111.71073	-0.21	-0.00115384615	2.21283953	112.374586	112.374577	111.046883	111.046873	112.374582	111.046878	0.6	50	0.64	50	0.82	50	0.44	50	13	25	0	25	0
1643393685	2824.423	15	3.51539392	-0.21	-0.00116666667	111.710731	0.47	0.00261111111	2.21283248	112.374585	112.374576	111.046886	111.046876	112.37458	111.046881	0.64	50	0.38	50	0.24	50	0.92	50	13	31	0	19	0
1643393868	3007.008	16	3.51538277	-0.1	-0.000552486188	111.710731	-0.34	-0.00187845304	2.21283758	112.374587	112.374578	111.046885	111.046875	112.374583	111.04688	0.4	50	0.84	50	0.68	50	0.44	50	12	29	1	20	0
1643394048	3187.488	17	3.51539084	-0.09	-0.000494505495	111.710732	-0.03	-0.000164835165	2.21283803	112.374588	112.374578	111.046885	111.046876	112.374583	111.04688	0.7	50	0.82	50	0.76	50	0.82	50	9	23	0	27	0
1643394229	3368.067	18	3.51539155	-0.02	-0.000110497238	111.710732	0.38	0.00209944751	2.21283233	112.374586	112.374577	111.046887	111.046877	112.374581	111.046882	0.86	50	0.5	50	0.32	50	0.72	50	12	29	0	21	0
1643394409	3548.636	19	3.51538253	0.51	0.00283333333	111.710729	0.01	5.55555556e-05	2.21283218	112.374584	112.374574	111.046884	111.046875	112.374579	111.04688	0.92	50	0.4	50	0.98	50	0.48	50	20	36	0	14	0
1643394590	3729.071	20	3.5153823	0.06	0.000331491713	111.710729	-0.52	-0.00287292818	2.21283998	112.374586	112.374576	111.046882	111.046872	112.374581	111.046877	0.44	50	0.9	50	0.86	50	0.28	50	1	11	6	32	1
1643394770	3909.636	21	3.51539463	-0.37	-0.00205555556	111.710731	-0.33	-0.00183333333	2.21284493	112.374589	112.37458	111.046882	111.046873	112.374584	111.046877	0.3	50	1	50	0.74	50	0.78	50	2	13	0	37	0
1643394952	4091.074	22	3.51540246	-0.03	-0.000165745856	111.710731	0.65	0.00359116022	2.21283518	112.374586	112.374577	111.046885	111.046876	112.374581	111.04688	0.94	50	0.32	50	0.26	50	0.94	50	13	36	0	14	0
1643395132	4271.398	23	3.51538704	-0.05	-0.000276243094	111.710731	0.41	0.00226519337	2.21282903	112.374585	112.374575	111.046887	111.046878	112.37458	111.046882	0.7	50	0.34	50	0.36	50	0.82	50	11	33	0	17	0
1643395312	4451.812	24	3.51537732	-0.02	-0.000110497238	111.710731	-0.74	-0.00408839779	2.21284013	112.374588	112.374579	111.046884	111.046875	112.374583	111.046879	0.24	50	1	50	0.96	50	0.24	50	9	32	0	18	0
1643395495	4634.298	25	3.51539487	-0.18	-0.001	111.710732	0.24	0.00133333333	2.21283653	112.374588	112.374578	111.046886	111.046876	112.374583	111.046881	0.54	50	0.48	50	0.4	50	0.82	50	15	29	0	21	0
1643395676	4814.869	26	3.51538918	-0.28	-0.00153005464	111.710734	-0.46	-0.0025136612	2.21284343	112.374591	112.374582	111.046885	111.046876	112.374587	111.046881	0.24	50	0.98	50	0.72	50	0.54	50	9	29	1	20	0
1643395856	4995.314	27	3.51540009	0.34	0.00188888889	111.710732	-0.22	-0.00122222222	2.21284673	112.374591	112.374581	111.046883	111.046873	112.374586	111.046878	0.68	50	0.56	50	0.84	50	0.28	50	21	38	0	12	0
1643396038	5177.809	28	3.51540531	0.05	0.000276243094	111.710732	-0.67	-0.00370165746	2.21285678	112.374593	112.374584	111.046879	111.04687	112.374589	111.046875	0.3	50	0.92	50	0.9	50	0.18	50	14	35	0	15	0
1643396219	5358.127	29	3.5154212	-0.17	-0.000934065934	111.710732	0.35	0.00192307692	2.21285153	112.374593	112.374583	111.046882	111.046872	112.374588	111.046877	0.6	50	0.42	50	0.36	50	0.88	50	12	33	0	17	0
1643396400	5539.605	30	3.5154129	-0.12	-0.000662983425	111.710733	-0.4	-0.00220994475	2.21285753	112.374595	112.374586	111.046881	111.046871	112.37459	111.046876	0.38	50	0.9	50	0.9	50	0.62	50	14	32	0	18	0
1643396581	5720.275	31	3.51542239	0.0689795918	0.000381102717	111.710733	0.648979592	0.00358552261	2.2128478	112.374592	112.374582	111.046883	111.046874	112.374587	111.046878	0.897959184	49	0.18	50	0.34	50	0.92	50	10	35	0	15	0
1643396761	5900.837	32	3.51540699	-0.16	-0.000883977901	111.710734	0.52	0.00287292818	2.21284	112.37459	112.374581	111.046886	111.046877	112.374586	111.046882	0.92	50	0.56	50	0.22	50	0.9	50	17	35	0	15	0
1643396942	6081.323	33	3.51539466	0.268367347	0.00149092971	111.710732	-0.528367347	-0.00293537415	2.21284792	112.374591	112.374582	111.046883	111.046873	112.374587	111.046878	0.28	50	0.54	50	0.96	50	0.163265306	49	14	30	0	20	0
1643397125	6264.852	34	3.51540719	-0.00408163265	-2.25504566e-05	111.710732	-0.0559183673	-0.000308941256	2.21284876	112.374592	112.374582	111.046882	111.046873	112.374587	111.046878	0.6	50	0.66	50	0.591836735	49	0.54	50	17	34	2	14	0
1643397308	6447.309	35	3.51540852	0.13	0.000710382514	111.710732	0.63	0.00344262295	2.21283931	112.374588	112.374579	111.046885	111.046875	112.374583	111.04688	0.98	50	0.22	50	0.3	50	0.8	50	16	35	1	14	0
1643397490	6628.894	36	3.51539357	-0.11	-0.000597826087	111.710732	-0.21	-0.00114130435	2.21284246	112.37459	112.37458	111.046884	111.046875	112.374585	111.046879	0.52	50	0.84	50	0.74	50	0.64	50	14	35	1	14	0
1643397670	6809.392	37	3.51539855	-0.02	-0.000111111111	111.710732	-1.11022302e-16	-6.16790569e-19	2.21284246	112.37459	112.37458	111.046884	111.046875	112.374585	111.046879	0.62	50	0.64	50	0.68	50	0.7	50	9	27	0	23	0
1643397851	6989.873	38	3.51539855	0.01	5.52486188e-05	111.710732	0.03	0.000165745856	2.21284201	112.37459	112.37458	111.046884	111.046875	112.374585	111.04688	0.66	50	0.62	50	0.52	50	0.54	50	15	35	0	15	0
1643398033	7172.419	39	3.51539784	-0.07	-0.000388888889	111.710733	0.65	0.00361111111	2.21283226	112.374587	112.374577	111.046888	111.046878	112.374582	111.046883	0.92	50	0.34	50	0.26	50	0.98	50	9	32	1	17	0
1643398213	7352.846	40	3.51538242	-0.09	-0.000491803279	111.710733	-0.45	-0.00245901639	2.21283901	112.374589	112.37458	111.046886	111.046877	112.374585	111.046881	0.42	50	0.96	50	0.8	50	0.44	50	14	31	0	19	0
1643398395	7534.54	41	3.5153931	0.1	0.000555555556	111.710732	0.54	0.003	2.21283091	112.374587	112.374577	111.046888	111.046878	112.374582	111.046883	0.84	50	0.2	50	0.34	50	0.78	50	8	24	0	26	0
1643398575	7714.785	42	3.51538029	-0.06	-0.00032967033	111.710733	0.22	0.00120879121	2.21282761	112.374586	112.374576	111.046889	111.04688	112.374581	111.046884	0.66	50	0.5	50	0.44	50	0.72	50	14	30	1	19	0
1643398758	7897.155	43	3.51537507	0.71	0.00394444444	111.710729	0.23	0.00127777778	2.21282416	112.374581	112.374572	111.046887	111.046877	112.374576	111.046882	0.94	50	0	1	0.92	50	0.44	50	4	12	14	24	0
1643398938	8077.731	44	3.51536961	-0.678571429	-0.00370804059	111.710733	0.0214285714	0.000117096019	2.21282384	112.374585	112.374575	111.04689	111.046881	112.37458	111.046885	0.142857143	49	0.8	50	0.2	50	0.9	50	13	29	1	20	0
1643399121	8260.224	45	3.5153691	0.17	0.000944444444	111.710732	0.07	0.000388888889	2.21282279	112.374583	112.374574	111.04689	111.04688	112.374579	111.046885	0.8	50	0.56	50	0.72	50	0.62	50	13	30	1	19	0
1643399302	8441.7	46	3.51536744	0.05	0.000273224044	111.710732	-0.49	-0.00267759563	2.21283014	112.374585	112.374576	111.046887	111.046878	112.374581	111.046882	0.44	50	0.88	50	0.9	50	0.36	50	17	36	1	13	0
1643399484	8623.303	47	3.51537907	0.2	0.00110497238	111.710731	0.3	0.00165745856	2.21282564	112.374583	112.374573	111.046888	111.046878	112.374578	111.046883	0.8	50	0.3	50	0.66	50	0.76	50	2	10	1	39	0
1643399665	8804.746	48	3.51537195	-0.31	-0.0017032967	111.710732	0.49	0.00269230769	2.21281829	112.374582	112.374573	111.046891	111.046882	112.374578	111.046887	0.78	50	0.6	50	0.18	50	0.98	50	14	34	0	16	0
1643399847	8986.144	49	3.51536033	0.08	0.00044198895	111.710732	0.38	0.00209944751	2.21281259	112.37458	112.374571	111.046893	111.046883	112.374575	111.046888	0.76	50	0.3	50	0.58	50	0.88	50	18	36	1	13	0
1643400027	9166.641	50	3.51535131	-0.0846938776	-0.000465350976	111.710732	-0.0846938776	-0.000465350976	2.21281386	112.374581	112.374572	111.046893	111.046883	112.374576	111.046888	0.530612245	49	0.7	50	0.54	50	0.54	50	13	33	2	15	0
1643400208	9347.279	51	3.51535332	0.186938776	0.00103854875	111.710731	0.366938776	0.00203854875	2.21280835	112.374578	112.374569	111.046893	111.046884	112.374574	111.046889	0.86	50	0.306122449	49	0.64	50	0.82	50	16	33	0	17	0
1643400389	9527.914	52	3.51534462	-0.19	-0.00104972376	111.710732	-0.11	-0.000607734807	2.21281	112.37458	112.37457	111.046894	111.046884	112.374575	111.046889	0.38	50	0.68	50	0.7	50	0.78	50	13	27	0	23	0
1643400569	9708.554	53	3.51534723	0.18	0.001	111.710731	0.46	0.00255555556	2.2128031	112.374577	112.374567	111.046895	111.046886	112.374572	111.04689	0.98	50	0.34	50	0.58	50	0.86	50	13	32	0	18	0
1643400751	9890.182	54	3.51533632	-0.184693878	-0.00102040816	111.710732	-0.395306122	-0.00218401173	2.21280903	112.37458	112.37457	111.046894	111.046885	112.374575	111.046889	0.38	50	0.96	50	0.68	50	0.469387755	49	16	36	2	12	0
1643400933	10072.855	55	3.51534569	0.28	0.00153846154	111.710731	0.36	0.00197802198	2.21280363	112.374577	112.374567	111.046894	111.046885	112.374572	111.04689	0.96	50	0.32	50	0.76	50	0.84	50	16	34	0	16	0
1643401114	10253.573	56	3.51533715	0.063877551	0.000350975555	111.71073	-0.036122449	-0.000198474994	2.21280418	112.374576	112.374567	111.046894	111.046884	112.374572	111.046889	0.64	50	0.612244898	49	0.72	50	0.62	50	15	26	1	23	0
1643401298	10437.104	57	3.51533801	-0.0675510204	-0.000373210058	111.710731	0.34755102	0.00192017138	2.21279896	112.374575	112.374566	111.046896	111.046886	112.37457	111.046891	0.72	50	0.44	50	0.34	50	0.755102041	49	5	29	1	19	1
1643401478	10617.479	58	3.51532977	-0.29	-0.00157608696	111.710732	-0.01	-5.43478261e-05	2.21279911	112.374577	112.374567	111.046897	111.046888	112.374572	111.046892	0.58	50	0.88	50	0.58	50	0.86	50	17	38	0	11	1
1643401659	10797.978	59	3.51533	0.245102041	0.001361678	111.710731	-0.0348979592	-0.000193877551	2.21279964	112.374576	112.374566	111.046896	111.046886	112.374571	111.046891	0.7	50	0.489795918	49	0.74	50	0.46	50	6	26	0	24	0
1643401839	10978.416	60	3.51533083	-0.195918367	-0.00108843537	111.710732	0.384081633	0.00213378685	2.21279387	112.374575	112.374565	111.046899	111.046889	112.37457	111.046894	0.78	50	0.591836735	49	0.22	50	0.8	50	12	36	0	14	0
1643402020	11159.088	61	3.51532172	0.15	0.000828729282	111.710731	0.27	0.00149171271	2.21278982	112.374573	112.374563	111.046899	111.04689	112.374568	111.046894	0.78	50	0.36	50	0.66	50	0.78	50	11	37	0	13	0
1643402202	11341.692	62	3.51531531	0.06	0.000331491713	111.710731	-0.38	-0.00209944751	2.21279552	112.374574	112.374565	111.046897	111.046887	112.37457	111.046892	0.52	50	0.84	50	0.66	50	0.22	50	13	34	0	16	0
1643402384	11523.245	63	3.51532433	-0.374897959	-0.0020598789	111.710733	0.365102041	0.00200605517	2.21279005	112.374575	112.374565	111.046901	111.046891	112.37457	111.046896	0.510204082	49	0.52	50	0.26	50	1	50	17	39	0	11	0
1643402564	11703.813	64	3.51531567	0.33	0.00181318681	111.710731	0.27	0.00148351648	2.212786	112.374572	112.374562	111.0469	111.046891	112.374567	111.046895	0.96	50	0.36	50	0.64	50	0.58	50	18	38	0	11	1
1643402748	11887.402	65	3.51530926	0.01	5.55555556e-05	111.710731	0.27	0.0015	2.21278195	112.37457	112.374561	111.046901	111.046892	112.374566	111.046896	0.76	50	0.48	50	0.58	50	0.84	50	8	23	1	26	0
1643402929	12068.041	66	3.51530286	-0.329387755	-0.00179015084	111.710733	-0.329387755	-0.00179015084	2.21278689	112.374574	112.374564	111.046901	111.046892	112.374569	111.046897	0.28	50	0.93877551	49	0.72	50	0.72	50	9	30	0	20	0
1643403109	12248.567	67	3.51531067	0.0075	4.16666667e-05	111.710733	0.6275	0.00348611111	2.21277748	112.374571	112.374561	111.046904	111.046895	112.374566	111.046899	0.96	50	0.325	40	0.34	50	0.96	50	8	26	2	22	0
1643403290	12429.123	68	3.51529579	-0.239591837	-0.00132371181	111.710734	0.234693878	0.00129665126	2.21277396	112.374571	112.374561	111.046906	111.046897	112.374566	111.046902	0.755102041	49	0.76	50	0.285714286	49	0.76	50	15	27	1	22	0
1643403470	12609.664	69	3.51529022	0.236122449	0.00130454392	111.710733	-0.403877551	-0.00223136769	2.21278001	112.374571	112.374562	111.046903	111.046894	112.374567	111.046899	0.612244898	49	0.78	50	0.98	50	0.34	50	8	28	0	21	1
1643403652	12791.272	70	3.5152998	-0.05	-0.000277777778	111.710733	-0.03	-0.000166666667	2.21278046	112.374572	112.374562	111.046904	111.046894	112.374567	111.046899	0.54	50	0.62	50	0.72	50	0.74	50	15	31	4	15	0
1643403833	12972.135	71	3.51530051	0.0420408163	0.000230993496	111.710733	0.129387755	0.000710921731	2.21277852	112.374571	112.374562	111.046904	111.046894	112.374566	111.046899	0.6	50	0.428571429	49	0.632653061	49	0.72	50	2	24	1	25	0
1643404016	13154.983	72	3.51529744	-0.390816327	-0.00215920622	111.710735	0.263877551	0.00145788702	2.21277457	112.374572	112.374562	111.046907	111.046898	112.374567	111.046902	0.653061224	49	0.78	50	0.265306122	49	0.92	50	7	25	1	23	1
1643404196	13335.557	73	3.51529118	0.524693878	0.00288293339	111.710732	0.0553061224	0.000303879794	2.21277374	112.374569	112.374559	111.046905	111.046895	112.374564	111.0469	0.92	50	0.34	50	0.755102041	49	0.285714286	49	13	30	2	18	0
1643404377	13516.174	74	3.51528987	-0.17	-0.000939226519	111.710733	0.29	0.00160220994	2.21276939	112.374568	112.374559	111.046907	111.046897	112.374564	111.046902	0.72	50	0.6	50	0.4	50	0.86	50	18	32	0	18	0
1643404557	13696.816	75	3.51528299	-0.0273469388	-0.00015108806	111.710733	0.347346939	0.00191904386	2.21276418	112.374567	112.374558	111.046909	111.046899	112.374562	111.046904	0.62	50	0.3	50	0.36	50	0.734693878	49	19	36	0	14	0
1643404738	13877.438	76	3.51527475	-0.136938776	-0.000760770975	111.710734	-0.536938776	-0.0029829932	2.21277223	112.37457	112.374561	111.046907	111.046897	112.374565	111.046902	0.306122449	49	0.98	50	0.98	50	0.58	50	9	21	0	29	0
1643404919	14057.929	77	3.51528749	-0.34	-0.00187845304	111.710735	0.1	0.000552486188	2.21277073	112.374571	112.374562	111.046909	111.046899	112.374567	111.046904	0.52	50	0.76	50	0.42	50	0.86	50	13	36	1	13	0
1643405099	14238.424	78	3.51528512	0.42	0.00233333333	111.710733	5.55111512e-17	3.08395285e-19	2.21277073	112.374569	112.37456	111.046907	111.046897	112.374565	111.046902	0.8	50	0.38	50	0.8	50	0.38	50	19	36	0	14	0
1643405280	14419.082	79	3.51528512	0.21	0.00116022099	111.710732	-0.33	-0.00182320442	2.21277568	112.37457	112.37456	111.046904	111.046895	112.374565	111.0469	0.56	50	0.68	50	0.94	50	0.4	50	7	28	0	22	0
1643405460	14599.767	80	3.51529295	-0.134285714	-0.000741910024	111.710733	-0.145714286	-0.000805051302	2.21277787	112.374571	112.374562	111.046904	111.046895	112.374566	111.0469	0.6	50	0.88	50	0.571428571	49	0.56	50	16	36	0	14	0
1643405641	14780.504	81	3.5152964	-0.22	-0.00122222222	111.710734	0.48	0.00266666667	2.21277067	112.37457	112.374561	111.046908	111.046898	112.374565	111.046903	0.6	50	0.34	50	0.2	50	0.9	50	19	33	2	15	0
1643405822	14961.088	82	3.51528502	-0.183061224	-0.00101138798	111.710735	0.336938776	0.0018615402	2.21276561	112.374569	112.37456	111.04691	111.046901	112.374565	111.046905	0.693877551	49	0.54	50	0.42	50	0.94	50	18	31	0	19	0
1643406002	15141.695	83	3.51527702	0.33	0.00182320442	111.710733	-0.17	-0.000939226519	2.21276816	112.374569	112.374559	111.046908	111.046898	112.374564	111.046903	0.84	50	0.68	50	0.96	50	0.46	50	6	26	1	23	0
1643406183	15322.161	84	3.51528106	0.69	0.00383333333	111.71073	-0.11	-0.000611111111	2.21276981	112.374566	112.374556	111.046904	111.046894	112.374561	111.046899	0.92	50	0.34	50	0.96	50	0.16	50	9	22	0	28	0
1643406363	15502.79	85	3.51528366	-0.16	-0.000883977901	111.710731	0.34	0.00187845304	2.21276471	112.374565	112.374555	111.046906	111.046897	112.37456	111.046901	0.7	50	0.52	50	0.4	50	0.9	50	21	39	1	10	0
1643406544	15683.112	86	3.5152756	-0.23	-0.00127777778	111.710732	-0.41	-0.00227777778	2.21277086	112.374568	112.374558	111.046905	111.046896	112.374563	111.046901	0.34	50	0.98	50	0.76	50	0.58	50	7	21	0	29	0
1643406725	15864.739	87	3.51528533	-0.166734694	-0.000921186154	111.710733	-0.346734694	-0.00191566129	2.21277606	112.37457	112.374561	111.046905	111.046895	112.374565	111.0469	0.326530612	49	0.84	50	0.82	50	0.64	50	14	33	1	16	0
1643406906	16045.208	88	3.51529355	-0.02	-0.000110497238	111.710733	5.55111512e-17	3.06691443e-19	2.21277606	112.37457	112.374561	111.046905	111.046895	112.374566	111.0469	0.68	50	0.7	50	0.62	50	0.64	50	12	29	0	21	0
1643407086	16225.701	89	3.51529355	0.198163265	0.00109482467	111.710732	0.178163265	0.000984327433	2.21277339	112.374569	112.374559	111.046905	111.046895	112.374564	111.0469	0.816326531	49	0.44	50	0.74	50	0.72	50	10	31	2	17	0
1643407269	16408.281	90	3.51528932	-0.0940816327	-0.000522675737	111.710732	0.314081633	0.00174489796	2.21276868	112.374568	112.374558	111.046906	111.046897	112.374563	111.046902	0.56	50	0.34	50	0.510204082	49	0.918367347	49	15	30	2	18	0
1643407450	16588.941	91	3.51528187	0.0153061224	8.36400134e-05	111.710732	0.275306122	0.00150440504	2.21276455	112.374566	112.374557	111.046908	111.046898	112.374562	111.046903	0.76	50	0.469387755	49	0.46	50	0.72	50	12	37	1	12	0
1643407630	16769.526	92	3.51527534	-0.245714286	-0.00136507937	111.710733	-0.0257142857	-0.000142857143	2.21276493	112.374568	112.374558	111.046909	111.046899	112.374563	111.046904	0.428571429	49	0.7	50	0.44	50	0.66	50	23	34	0	16	0
1643407815	16954.022	93	3.51527595	0.0955102041	0.000527680686	111.710733	0.424489796	0.00234524749	2.21275857	112.374565	112.374556	111.04691	111.046901	112.37456	111.046905	0.92	50	0.4	50	0.551020408	49	0.88	50	6	23	0	27	0
1643407995	17134.61	94	3.51526588	-0.01	-5.43478261e-05	111.710733	0.53	0.00288043478	2.21275062	112.374563	112.374553	111.046913	111.046903	112.374558	111.046908	0.9	50	0.38	50	0.34	50	0.88	50	14	31	1	18	0
1643408176	17315.266	95	3.51525331	0.04	0.000220994475	111.710733	0.22	0.00121546961	2.21274732	112.374562	112.374552	111.046913	111.046904	112.374557	111.046909	0.76	50	0.5	50	0.44	50	0.62	50	10	37	1	12	0
1643408358	17497.59	96	3.51524809	-0.34755102	-0.00192017138	111.710735	0.20755102	0.00114669072	2.2127442	112.374563	112.374553	111.046916	111.046906	112.374558	111.046911	0.64	50	0.78	50	0.244897959	49	0.8	50	12	27	14	9	0
1643408542	17681.338	97	3.51524317	0.238367347	0.0013097107	111.710733	0.358367347	0.00196905136	2.21273883	112.37456	112.37455	111.046916	111.046907	112.374555	111.046912	0.836734694	49	0.24	50	0.64	50	0.76	50	15	39	1	10	0
1643408722	17861.782	98	3.51523467	-0.19	-0.0010326087	111.710734	-0.41	-0.00222826087	2.21274498	112.374563	112.374553	111.046916	111.046906	112.374558	111.046911	0.36	50	0.96	50	0.56	50	0.34	50	18	36	0	14	0
1643408903	18042.234	99	3.51524439	0.07	0.000388888889	111.710734	0.53	0.00294444444	2.21273703	112.37456	112.37455	111.046918	111.046908	112.374555	111.046913	0.92	50	0.32	50	0.38	50	0.84	50	17	33	0	17	0
1643409086	18224.996	100	3.51523182	0.199183673	0.00110046228	111.710733	-0.239183673	-0.00132145676	2.21274062	112.37456	112.37455	111.046915	111.046906	112.374555	111.046911	0.5	50	0.54	50	0.918367347	49	0.48	50	14	38	1	11	0
1643409266	18405.683	101	3.51523749	0.33	0.00181318681	111.710731	0.35	0.00192307692	2.21273537	112.374557	112.374547	111.046915	111.046906	112.374552	111.046911	0.98	50	0.3	50	0.76	50	0.78	50	9	32	0	18	0
1643409449	18588.253	102	3.51522919	-0.483877551	-0.00267335664	111.710734	-0.19122449	-0.00105648889	2.21273823	112.37456	112.37455	111.046917	111.046907	112.374555	111.046912	0.244897959	49	0.92	50	0.34	50	0.632653061	49	16	32	0	17	1
1643409629	18768.84	103	3.51523373	0.0934693878	0.000510761682	111.710733	-0.505306122	-0.00276123564	2.21274581	112.374562	112.374552	111.046914	111.046905	112.374557	111.046909	0.408163265	49	0.82	50	0.93877551	49	0.34	50	13	30	2	18	0
1643409810	18949.446	104	3.51524572	0.626530612	0.00348072562	111.71073	-0.0265306122	-0.00014739229	2.21274621	112.374559	112.374549	111.046911	111.046901	112.374554	111.046906	0.96	50	0.36	50	0.93877551	49	0.285714286	49	14	29	0	21	0
1643409993	19132.059	105	3.51524634	-0.26	-0.00143646409	111.710731	0.36	0.00198895028	2.21274081	112.374558	112.374549	111.046914	111.046904	112.374554	111.046909	0.72	50	0.62	50	0.34	50	0.96	50	11	28	2	20	0
1643410176	19314.865	106	3.5152378	-0.18244898	-0.00100246692	111.710732	0.17755102	0.000975555057	2.21273815	112.374558	112.374549	111.046916	111.046906	112.374554	111.046911	0.755102041	49	0.76	50	0.5	50	0.86	50	15	32	0	17	1
1643410357	19496.419	107	3.51523359	0.14	0.000765027322	111.710732	0.04	0.000218579235	2.21273755	112.374558	112.374548	111.046915	111.046906	112.374553	111.04691	0.58	50	0.4	50	0.78	50	0.68	50	6	27	1	22	0
1643410537	19676.812	108	3.51523264	-0.17	-0.000934065934	111.710732	0.07	0.000384615385	2.2127365	112.374558	112.374549	111.046916	111.046907	112.374553	111.046912	0.62	50	0.72	50	0.54	50	0.78	50	7	26	0	24	0
1643410719	19858.265	109	3.51523098	0.1	0.000555555556	111.710732	0.44	0.00244444444	2.2127299	112.374556	112.374546	111.046918	111.046908	112.374551	111.046913	0.86	50	0.32	50	0.5	50	0.84	50	13	33	1	16	0
1643410901	20039.953	110	3.51522055	0.0251020408	0.000137923301	111.710732	-0.265102041	-0.00145660462	2.21273388	112.374557	112.374547	111.046916	111.046907	112.374552	111.046912	0.56	50	0.8	50	0.78	50	0.489795918	49	15	30	2	18	0
1643411082	20221.484	111	3.51522683	-0.00285714286	-1.57853197e-05	111.710732	0.677142857	0.00374112076	2.21272372	112.374554	112.374544	111.046919	111.04691	112.374549	111.046915	0.96	50	0.285714286	49	0.28	50	0.96	50	23	39	1	10	0
1643411263	20402.111	112	3.51521077	-0.495102041	-0.00272034088	111.710734	-0.0583673469	-0.000320699708	2.21272459	112.374556	112.374547	111.046922	111.046912	112.374552	111.046917	0.326530612	49	0.88	50	0.4	50	0.836734694	49	14	35	0	15	0
1643411443	20582.711	113	3.51521216	0.331632653	0.0018322246	111.710733	0.0846938776	0.000467921975	2.21272332	112.374554	112.374545	111.04692	111.046911	112.37455	111.046916	0.816326531	49	0.4	50	0.9	50	0.653061224	49	12	31	0	19	0
1643411624	20763.243	114	3.51521015	0.00714285714	3.96825397e-05	111.710733	-0.0871428571	-0.000484126984	2.21272463	112.374555	112.374545	111.04692	111.04691	112.37455	111.046915	0.6	50	0.68	50	0.714285714	49	0.62	50	16	34	0	16	0
1643411805	20943.925	115	3.51521221	0.526122449	0.00290675386	111.71073	-0.066122449	-0.000365317398	2.21272562	112.374552	112.374543	111.046917	111.046908	112.374548	111.046912	0.86	50	0.4	50	0.98	50	0.387755102	49	9	23	6	21	0
1643411998	21137.174	116	3.51521378	0	0	111.71073	0	0	2.21272562	112.374552	112.374543	111.046917	111.046908	112.374548	111.046912	0.3	50	0.9	50	0.806451613	31	-1	0	6	24	0	26	0
1643412182	21320.889	117	3.51521378	-0.24960034	-0.00128659969	111.710731	0.18960034	0.000977321341	2.21272278	112.374553	112.374543	111.046919	111.04691	112.374548	111.046914	0.54	50	0.6	50	0.479166667	48	0.918367347	49	2	20	0	30	0
1643412362	21501.57	118	3.51520929	-0.423877551	-0.00231627077	111.710733	0.336122449	0.00183673469	2.21271774	112.374553	112.374544	111.046923	111.046913	112.374549	111.046918	0.612244898	49	0.7	50	0.2	50	0.96	50	14	27	3	20	0
1643412543	21682.051	119	3.51520131	0.156326531	0.00086368249	111.710733	0.476326531	0.00263163829	2.21271059	112.374551	112.374541	111.046924	111.046915	112.374546	111.046919	0.836734694	49	0.204081633	49	0.54	50	0.86	50	9	28	1	21	0
1643412723	21862.585	120	3.51519001	-0.166122449	-0.000922902494	111.710733	-0.053877551	-0.000299319728	2.2127114	112.374552	112.374542	111.046925	111.046915	112.374547	111.04692	0.54	50	0.76	50	0.5	50	0.612244898	49	19	37	0	13	0
1643412904	22043.245	121	3.51519129	-0.00333333333	-1.84162063e-05	111.710733	0.0766666667	0.000423572744	2.21271025	112.374551	112.374542	111.046925	111.046916	112.374547	111.04692	0.74	50	0.666666667	48	0.56	50	0.64	50	9	34	2	13	1
1643413085	22223.872	122	3.51518947	-0.01	-5.52486188e-05	111.710733	-0.05	-0.000276243094	2.212711	112.374552	112.374542	111.046925	111.046915	112.374547	111.04692	0.72	50	0.78	50	0.58	50	0.54	50	12	32	1	17	0
1643413269	22408.608	123	3.51519066	0.125714286	0.000698412698	111.710733	0.254285714	0.00141269841	2.21270719	112.37455	112.37454	111.046925	111.046916	112.374545	111.046921	0.78	50	0.4	50	0.571428571	49	0.7	50	19	38	0	12	0
1643413450	22589.375	124	3.51518463	0.03	0.000162162162	111.710733	-0.15	-0.000810810811	2.21270944	112.37455	112.374541	111.046925	111.046915	112.374546	111.04692	0.7	50	0.82	50	0.8	50	0.62	50	18	33	1	16	0
1643413631	22770.12	125	3.51518818	0.21	0.00116022099	111.710732	0.27	0.00149171271	2.21270539	112.374548	112.374539	111.046925	111.046915	112.374543	111.04692	0.68	50	0.2	50	0.6	50	0.66	50	7	33	1	16	0
1643413812	22951.229	126	3.51518178	-0.607959184	-0.00335889052	111.710735	0.0879591837	0.000485962341	2.21270407	112.374551	112.374541	111.046928	111.046919	112.374546	111.046923	0.26	50	0.78	50	0.204081633	49	0.9	50	19	29	1	19	1
1643413994	23133.825	127	3.51517969	0.575714286	0.00318074191	111.710732	-0.00428571429	-2.36779795e-05	2.21270413	112.374548	112.374538	111.046925	111.046916	112.374543	111.046921	0.816326531	49	0.244897959	49	0.98	50	0.4	50	13	33	1	16	0
1643414175	23314.448	128	3.51517979	-0.37	-0.00203296703	111.710734	-0.19	-0.00104395604	2.21270698	112.374551	112.374541	111.046926	111.046917	112.374546	111.046922	0.32	50	0.88	50	0.54	50	0.72	50	19	36	1	13	0
1643414356	23494.958	129	3.5151843	-0.04	-0.000220994475	111.710734	0.32	0.0017679558	2.21270218	112.374549	112.37454	111.046928	111.046918	112.374545	111.046923	0.6	50	0.32	50	0.52	50	0.88	50	9	35	1	14	0
1643414536	23675.502	130	3.51517671	-1.11022302e-16	-6.16790569e-19	111.710734	-0.38	-0.00211111111	2.21270788	112.374551	112.374541	111.046926	111.046917	112.374546	111.046921	0.4	50	0.78	50	0.94	50	0.56	50	10	24	1	25	0
1643414718	23856.987	131	3.51518573	-0.02	-0.000110497238	111.710734	0.18	0.000994475138	2.21270518	112.37455	112.374541	111.046927	111.046918	112.374546	111.046922	0.78	50	0.62	50	0.62	50	0.82	50	11	32	0	18	0
1643414898	24037.777	132	3.51518146	0.082244898	0.000454391701	111.710734	-0.127959184	-0.000706956816	2.2127071	112.37455	112.374541	111.046926	111.046917	112.374546	111.046921	0.714285714	49	0.76	50	0.7	50	0.489795918	49	15	34	0	16	0
1643415079	24218.558	133	3.51518449	-0.005	-2.76243094e-05	111.710734	0.705	0.00389502762	2.21269652	112.374547	112.374538	111.046929	111.04692	112.374543	111.046925	0.94	50	0.24	50	0.25	48	0.96	50	16	34	3	13	0
1643415261	24400.195	134	3.51516777	-0.290416667	-0.00160451197	111.710735	-0.129583333	-0.000715930018	2.21269847	112.374549	112.37454	111.04693	111.046921	112.374545	111.046925	0.42	50	0.84	50	0.479166667	48	0.64	50	15	35	0	15	0
1643415441	24580.73	135	3.51517084	0.27	0.00148351648	111.710734	0.19	0.00104395604	2.21269562	112.374547	112.374538	111.04693	111.04692	112.374542	111.046925	0.96	50	0.5	50	0.8	50	0.72	50	6	26	2	22	0
1643415622	24761.37	136	3.51516633	0	0	111.710734	0.14	0.000777777778	2.21269352	112.374546	112.374537	111.04693	111.046921	112.374542	111.046926	0.84	50	0.7	50	0.6	50	0.74	50	19	37	1	12	0
1643415803	24942.305	137	3.51516301	-0.169166667	-0.000934622468	111.710735	0.0108333333	5.98526703e-05	2.21269336	112.374547	112.374538	111.046931	111.046922	112.374543	111.046927	0.541666667	48	0.7	50	0.34	50	0.52	50	13	33	1	16	0
1643415985	25124.049	138	3.51516276	0.1	0.000552486188	111.710734	0.5	0.00276243094	2.21268586	112.374545	112.374535	111.046933	111.046924	112.37454	111.046928	0.9	50	0.3	50	0.56	50	0.96	50	14	31	2	16	1
1643416165	25304.652	139	3.5151509	0.28	0.00154696133	111.710733	-0.36	-0.00198895028	2.21269126	112.374545	112.374535	111.04693	111.04692	112.37454	111.046925	0.66	50	0.74	50	0.9	50	0.26	50	3	16	4	30	0
1643416347	25486.231	140	3.51515943	-0.52	-0.00287292818	111.710735	-0.18	-0.000994475138	2.21269396	112.374548	112.374539	111.046932	111.046922	112.374543	111.046927	0.3	50	1	50	0.54	50	0.88	50	13	29	1	20	0
1643416530	25668.943	141	3.5151637	0.22	0.00120879121	111.710734	-0.14	-0.000769230769	2.21269606	112.374548	112.374538	111.04693	111.046921	112.374543	111.046925	0.5	50	0.42	50	0.92	50	0.56	50	5	25	1	24	0
1643416711	25850.582	142	3.51516703	-0.05	-0.000274725275	111.710734	0.43	0.00236263736	2.21268961	112.374546	112.374537	111.046932	111.046923	112.374541	111.046927	0.82	50	0.44	50	0.22	50	0.7	50	13	34	1	15	0
1643416892	26031.429	143	3.51515683	-0.332653061	-0.00182776407	111.710736	-0.0673469388	-0.000370038125	2.21269062	112.374548	112.374538	111.046934	111.046924	112.374543	111.046929	0.36	50	0.76	50	0.408163265	49	0.673469388	49	19	36	0	14	0
1643417074	26212.888	144	3.51515842	0.322857143	0.00178374112	111.710734	-0.332244898	-0.00183560717	2.2126956	112.374548	112.374538	111.04693	111.046921	112.374543	111.046926	0.530612245	49	0.54	50	0.9	50	0.244897959	49	13	33	1	16	0
1643417254	26393.434	145	3.5151663	-0.124680851	-0.000688844481	111.710735	0.355319149	0.00196308922	2.21269027	112.374547	112.374537	111.046933	111.046923	112.374542	111.046928	0.72	50	0.489361702	47	0.36	50	0.84	50	14	28	10	12	0
1643417435	26573.962	146	3.51515788	0.112857143	0.000623520126	111.710734	0.172857143	0.000955011839	2.21268768	112.374546	112.374536	111.046933	111.046923	112.374541	111.046928	0.816326531	49	0.530612245	49	0.66	50	0.72	50	17	34	1	15	0
1643417617	26756.637	147	3.51515378	0.0346938776	0.000192743764	111.710734	0.402857143	0.00223809524	2.21268163	112.374544	112.374534	111.046935	111.046925	112.374539	111.04693	0.87755102	49	0.44	50	0.591836735	49	0.96	50	15	28	0	22	0
1643417799	26938.099	148	3.51514422	-0.14	-0.000765027322	111.710735	-0.32	-0.00174863388	2.21268643	112.374546	112.374536	111.046934	111.046924	112.374541	111.046929	0.46	50	0.92	50	0.82	50	0.64	50	13	31	1	18	0
1643417981	27120.656	149	3.51515181	0.19	0.00104395604	111.710734	0.55	0.00302197802	2.21267818	112.374542	112.374533	111.046935	111.046926	112.374538	111.046931	0.96	50	0.22	50	0.56	50	0.92	50	13	33	2	15	0
1643418162	27301.324	150	3.51513876	-0.25	-0.00137362637	111.710735	0.19	0.00104395604	2.21267533	112.374543	112.374533	111.046937	111.046928	112.374538	111.046933	0.6	50	0.66	50	0.32	50	0.76	50	17	33	0	17	0
1643418345	27484.099	151	3.51513426	0.218979592	0.001209832	111.710734	-0.298979592	-0.00165182095	2.21267982	112.374543	112.374533	111.046935	111.046926	112.374538	111.04693	0.58	50	0.66	50	0.897959184	49	0.38	50	9	25	1	24	0
1643418525	27664.731	152	3.51514135	-0.503333333	-0.00276556777	111.710737	-0.163333333	-0.000897435897	2.21268227	112.374546	112.374537	111.046937	111.046927	112.374541	111.046932	0.333333333	48	1	50	0.36	50	0.7	50	8	33	3	14	0
1643418709	27848.304	153	3.51514522	0.16	0.000883977901	111.710736	-0.06	-0.000331491713	2.21268317	112.374546	112.374536	111.046936	111.046926	112.374541	111.046931	0.62	50	0.52	50	0.82	50	0.6	50	9	30	4	16	0
1643418889	28028.823	154	3.51514665	-0.26	-0.00141304348	111.710737	-0.16	-0.000869565217	2.21268557	112.374548	112.374538	111.046936	111.046927	112.374543	111.046932	0.48	50	0.9	50	0.7	50	0.8	50	7	19	3	28	0
1643419070	28209.645	155	3.51515044	0.176088435	0.000978269085	111.710736	0.499421769	0.00277456538	2.21267808	112.374545	112.374535	111.046938	111.046928	112.37454	111.046933	0.9	50	0.224489796	49	0.416666667	48	0.74	50	22	39	1	10	0
1643419251	28390.42	156	3.51513859	0.0187755102	0.000103732101	111.710736	-0.51877551	-0.00286616304	2.21268586	112.374547	112.374537	111.046935	111.046926	112.374542	111.04693	0.44	50	0.94	50	0.87755102	49	0.34	50	7	20	2	28	0
1643419432	28571.249	157	3.5151509	-0.0791836735	-0.000437478859	111.710737	0.399183673	0.00220543466	2.21267987	112.374545	112.374536	111.046937	111.046928	112.374541	111.046933	0.76	50	0.44	50	0.44	50	0.918367347	49	10	31	4	15	0
1643419612	28751.83	158	3.51514143	-0.14	-0.000773480663	111.710737	-0.32	-0.0017679558	2.21268467	112.374548	112.374538	111.046937	111.046927	112.374543	111.046932	0.42	50	0.88	50	0.68	50	0.5	50	10	33	1	16	0
1643419793	28932.644	159	3.51514902	0.0769387755	0.000427437642	111.710737	0.496938776	0.00276077098	2.21267722	112.374545	112.374535	111.046939	111.046929	112.37454	111.046934	0.88	50	0.306122449	49	0.48	50	0.9	50	18	38	2	10	0
1643419974	29113.34	160	3.51513723	-0.03	-0.000165745856	111.710737	-0.49	-0.00270718232	2.21268457	112.374547	112.374538	111.046936	111.046927	112.374542	111.046932	0.42	50	0.94	50	0.9	50	0.44	50	3	15	2	33	0
1643420152	29290.863	161	3.51514886	-0.06	-0.00032967033	111.710737	-0.56	-0.00307692308	2.21269297	112.37455	112.374541	111.046934	111.046925	112.374545	111.04693	0.38	50	1	1	0.88	50	0.38	50	11	30	1	18	1
1643420332	29471.359	162	3.51516214	-0.02	-0.000113636364	111.710738	0.46	0.00261363636	2.21268607	112.374548	112.374539	111.046936	111.046927	112.374543	111.046932	0.82	50	0.38	50	0.48	50	0.96	50	15	28	1	21	0
1643420513	29652.418	163	3.51515123	-0.378231293	-0.00208967565	111.710739	-0.0684353741	-0.00037809599	2.21268709	112.37455	112.374541	111.046938	111.046929	112.374546	111.046933	0.333333333	48	0.78	50	0.510204082	49	0.82	50	11	25	4	21	0
1643420695	29834.106	164	3.51515285	0.15	0.000828729282	111.710739	-0.27	-0.00149171271	2.21269114	112.374551	112.374541	111.046936	111.046927	112.374546	111.046931	0.54	50	0.66	50	0.8	50	0.38	50	20	33	1	16	0
1643420877	30016.727	165	3.51515926	0.0973469388	0.00053487329	111.710738	0.477346939	0.00262278538	2.21268398	112.374548	112.374539	111.046938	111.046928	112.374543	111.046933	0.84	50	0.265306122	49	0.46	50	0.84	50	13	34	1	15	0
1643421058	30197.348	166	3.51514793	-0.194693878	-0.00106974658	111.710739	-0.445306122	-0.00244673694	2.21269066	112.374551	112.374542	111.046937	111.046927	112.374546	111.046932	0.24	50	0.88	50	0.72	50	0.469387755	49	11	37	0	13	0
1643421240	30379.091	167	3.5151585	0.215102041	0.00118840907	111.710738	-0.115102041	-0.000635922877	2.21269239	112.374551	112.374541	111.046935	111.046926	112.374546	111.04693	0.62	50	0.52	50	0.82	50	0.489795918	49	6	18	0	31	1
1643421421	30559.878	168	3.51516123	-0.236530612	-0.00129961875	111.710739	0.376530612	0.00206884952	2.21268674	112.37455	112.374541	111.046938	111.046928	112.374545	111.046933	0.72	50	0.58	50	0.346938776	49	0.96	50	14	30	2	18	0
1643421603	30742.471	169	3.5151523	0.0269387755	0.000149659864	111.710739	-0.153061224	-0.000850340136	2.21268904	112.374551	112.374541	111.046937	111.046928	112.374546	111.046932	0.693877551	49	0.82	50	0.7	50	0.52	50	10	29	3	18	0
1643421784	30923.157	170	3.51515593	-0.115068027	-0.000628787034	111.71074	-0.478401361	-0.00261421508	2.21269621	112.374553	112.374544	111.046936	111.046926	112.374549	111.046931	0.326530612	49	0.92	50	0.78	50	0.416666667	48	15	27	1	22	0
1643421965	31103.952	171	3.51516728	0.01	5.52486188e-05	111.71074	0.57	0.00314917127	2.21268766	112.374551	112.374541	111.046938	111.046929	112.374546	111.046933	0.98	50	0.4	50	0.42	50	0.98	50	8	21	12	17	0
1643422149	31288.758	172	3.51515375	-0.284633087	-0.00158129493	111.710741	-0.0553669127	-0.00030759396	2.21268849	112.374552	112.374543	111.046939	111.04693	112.374548	111.046935	0.5	50	0.84	50	0.382978723	47	0.612244898	49	18	31	1	18	0
1643422332	31471.59	173	3.51515507	0.347142857	0.00187644788	111.710739	-0.0328571429	-0.000177606178	2.21268899	112.374551	112.374541	111.046937	111.046928	112.374546	111.046933	0.6	50	0.285714286	49	0.84	50	0.46	50	10	29	1	20	0
1643422516	31655.296	174	3.51515585	-0.301428571	-0.00164715066	111.710741	-0.158571429	-0.000866510539	2.21269137	112.374553	112.374543	111.046938	111.046929	112.374548	111.046933	0.46	50	0.92	50	0.387755102	49	0.530612245	49	9	28	2	20	0
1643422697	31835.999	175	3.51515961	0.201147959	0.00109319543	111.71074	-0.101147959	-0.000549717169	2.21269288	112.374552	112.374543	111.046937	111.046927	112.374548	111.046932	0.76	50	0.66	50	0.8125	48	0.510204082	49	14	38	0	12	0
1643422877	32016.56	176	3.51516201	-0.5	-0.00277777778	111.710742	-0.2	-0.00111111111	2.21269588	112.374556	112.374546	111.046938	111.046929	112.374551	111.046934	0.22	50	0.92	50	0.6	50	0.9	50	17	35	1	14	0
1643423058	32197.053	177	3.51516675	0.152857143	0.000844514601	111.710742	0.147142857	0.000812943962	2.21269368	112.374554	112.374545	111.046938	111.046929	112.37455	111.046933	0.78	50	0.48	50	0.72	50	0.714285714	49	13	36	2	12	0
1643423239	32377.896	178	3.51516326	-0.13	-0.000722222222	111.710742	-0.43	-0.00238888889	2.21270013	112.374557	112.374548	111.046937	111.046927	112.374552	111.046932	0.42	50	0.98	50	0.64	50	0.34	50	18	36	3	11	0
1643423420	32559.461	179	3.51517346	0.0429166667	0.000237108656	111.710742	0.217083333	0.00119935543	2.21269687	112.374556	112.374546	111.046938	111.046928	112.374551	111.046933	0.78	50	0.52	50	0.645833333	48	0.82	50	10	24	8	18	0
1643423603	32742.279	180	3.51516831	-0.101428571	-0.000557299843	111.710743	0.238571429	0.00131083203	2.21269329	112.374555	112.374546	111.046939	111.04693	112.37455	111.046935	0.857142857	49	0.72	50	0.34	50	0.68	50	8	20	1	29	0
1643423784	32922.975	181	3.51516265	0.0475510204	0.000259841642	111.710742	0.36755102	0.00200847552	2.21268778	112.374553	112.374544	111.046941	111.046931	112.374549	111.046936	0.755102041	49	0.34	50	0.54	50	0.86	50	8	37	3	10	0
1643423966	33105.775	182	3.51515393	-0.450434783	-0.00250241546	111.710745	-0.149565217	-0.000830917874	2.21269002	112.374556	112.374547	111.046942	111.046933	112.374552	111.046938	0.36	50	0.96	50	0.239130435	46	0.54	50	13	31	2	17	0
1643424147	33286.493	183	3.51515748	0.239795918	0.00131036021	111.710743	0.536122449	0.00292963087	2.21268198	112.374553	112.374543	111.046943	111.046934	112.374548	111.046939	0.98	50	0.204081633	49	0.52	50	0.816326531	49	15	30	5	15	0
1643424328	33467.279	184	3.51514476	0.00666666667	3.68324125e-05	111.710743	-0.653333333	-0.00360957643	2.21269178	112.374556	112.374546	111.046941	111.046931	112.374551	111.046936	0.333333333	48	0.98	50	0.84	50	0.18	50	6	20	3	27	0
1643424509	33648.078	185	3.51516026	-0.15	-0.000828729282	111.710744	0.25	0.00138121547	2.21268803	112.374555	112.374546	111.046942	111.046933	112.37455	111.046938	0.74	50	0.64	50	0.44	50	0.84	50	8	25	3	22	0
1643424690	33829.733	186	3.51515433	-0.08	-0.000444444444	111.710744	0.54	0.003	2.21267993	112.374553	112.374544	111.046945	111.046936	112.374548	111.04694	0.78	50	0.32	50	0.22	50	0.84	50	16	36	0	14	0
1643424871	34010.468	187	3.51514152	-0.0157142857	-8.63422292e-05	111.710745	0.555714286	0.0030533752	2.21267159	112.374551	112.374541	111.046948	111.046938	112.374546	111.046943	0.8	50	0.26	50	0.265306122	49	0.836734694	49	18	36	2	12	0
1643425054	34193.271	188	3.51512834	0.0784693878	0.000433532529	111.710744	-0.631530612	-0.0034891194	2.21268107	112.374553	112.374544	111.046945	111.046935	112.374548	111.04694	0.346938776	49	0.9	50	0.96	50	0.25	48	14	31	1	18	0
1643425235	34374.751	189	3.51514332	0.02	0.000109289617	111.710744	0.64	0.00349726776	2.21267147	112.37455	112.374541	111.046947	111.046938	112.374545	111.046943	0.94	50	0.28	50	0.34	50	0.96	50	3	20	2	28	0
1643425416	34555.436	190	3.51512814	-0.287142857	-0.00158642463	111.710745	0.407142857	0.00224940805	2.21266536	112.37455	112.37454	111.046951	111.046941	112.374545	111.046946	0.7	50	0.58	50	0.285714286	49	0.98	50	15	26	4	19	1
1643425597	34736.106	191	3.51511848	0.0953061224	0.000526553163	111.710745	-0.364693878	-0.0020148833	2.21267083	112.374551	112.374541	111.046948	111.046939	112.374546	111.046944	0.530612245	49	0.8	50	0.86	50	0.4	50	14	31	3	16	0
1643425778	34917.571	192	3.51512713	-0.22	-0.00121546961	111.710746	-0.28	-0.00154696133	2.21267503	112.374553	112.374544	111.046948	111.046939	112.374549	111.046944	0.3	50	0.8	50	0.68	50	0.62	50	14	34	2	14	0
1643425959	35098.048	193	3.51513377	0.37	0.0020441989	111.710744	0.31	0.00171270718	2.21267038	112.37455	112.374541	111.046948	111.046938	112.374545	111.046943	0.92	50	0.24	50	0.64	50	0.58	50	11	35	3	12	0
1643426139	35278.805	194	3.51512642	-0.397142857	-0.00220634921	111.710746	-0.237142857	-0.00131746032	2.21267394	112.374553	112.374544	111.046949	111.046939	112.374548	111.046944	0.285714286	49	0.92	50	0.58	50	0.74	50	13	34	0	16	0
1643426322	35461.398	195	3.51513205	0.246122449	0.00135979254	111.710745	0.206122449	0.00113879806	2.21267085	112.374551	112.374541	111.046948	111.046939	112.374546	111.046944	0.84	50	0.387755102	49	0.66	50	0.62	50	7	21	5	23	1
1643426503	35641.958	196	3.51512716	-0.496530612	-0.00271328203	111.710747	-0.123469388	-0.000674696108	2.2126727	112.374554	112.374545	111.04695	111.046941	112.374549	111.046946	0.32	50	0.94	50	0.346938776	49	0.72	50	15	31	0	19	0
1643426683	35822.727	197	3.51513009	-0.0483673469	-0.000268707483	111.710748	-0.403061224	-0.00223922902	2.21267874	112.374556	112.374547	111.046949	111.046939	112.374551	111.046944	0.428571429	49	0.88	50	0.734693878	49	0.38	50	11	31	3	16	0
1643426864	36003.581	198	3.51513965	0.0863265306	0.000476942158	111.710747	0.426326531	0.0023553952	2.21267235	112.374554	112.374544	111.04695	111.046941	112.374549	111.046946	0.88	50	0.367346939	49	0.46	50	0.8	50	16	33	6	11	0
1643427045	36184.437	199	3.51512953	0.1	0.000552486188	111.710747	-0.04	-0.000220994475	2.21267295	112.374553	112.374544	111.04695	111.04694	112.374549	111.046945	0.66	50	0.6	50	0.68	50	0.54	50	18	37	0	13	0
1643427226	36365.401	200	3.51513048	-0.155714286	-0.000860299921	111.710748	-0.324285714	-0.00179163378	2.21267781	112.374556	112.374546	111.046949	111.046939	112.374551	111.046944	0.44	50	0.92	50	0.74	50	0.571428571	49	12	29	0	21	0
1643427407	36546.273	201	3.51513818	0.235306122	0.00130003383	111.710746	-0.235306122	-0.00130003383	2.21268134	112.374556	112.374546	111.046947	111.046937	112.374551	111.046942	0.72	50	0.72	50	0.94	50	0.469387755	49	16	33	5	12	0
1643427588	36727.167	202	3.51514376	-0.149591837	-0.000826474236	111.710747	-0.190408163	-0.0010519788	2.2126842	112.374557	112.374548	111.046947	111.046937	112.374552	111.046942	0.56	50	0.9	50	0.530612245	49	0.489795918	49	13	32	1	17	0
1643427768	36907.844	203	3.51514827	-0.226938776	-0.00125380539	111.710748	0.213061224	0.00117713384	2.212681	112.374557	112.374548	111.046949	111.046939	112.374553	111.046944	0.68	50	0.693877551	49	0.32	50	0.76	50	14	32	2	16	0
1643427949	37088.687	204	3.51514322	-0.1	-0.000555555556	111.710749	-0.46	-0.00255555556	2.2126879	112.37456	112.37455	111.046947	111.046938	112.374555	111.046942	0.28	50	0.84	50	0.76	50	0.4	50	19	39	0	11	0
1643428131	37270.552	205	3.51515413	0.0804081633	0.000444243996	111.710748	0.573877551	0.0031705942	2.21267929	112.374557	112.374547	111.046949	111.04694	112.374552	111.046945	0.94	50	0.285714286	49	0.326530612	49	0.82	50	14	31	2	17	0
1643428312	37451.098	206	3.51514052	0.0555102041	0.000305001121	111.710748	-0.304489796	-0.00167302086	2.21268386	112.374558	112.374548	111.046948	111.046938	112.374553	111.046943	0.551020408	49	0.8	50	0.76	50	0.4	50	12	22	14	14	0
1643428492	37631.671	207	3.51514774	0.16	0.000883977901	111.710747	0.38	0.00209944751	2.21267816	112.374555	112.374546	111.046949	111.046939	112.374551	111.046944	0.92	50	0.38	50	0.64	50	0.86	50	12	29	3	18	0
1643428675	37814.409	208	3.51513873	-0.37	-0.00205555556	111.710749	-0.17	-0.000944444444	2.21268071	112.374558	112.374549	111.04695	111.04694	112.374553	111.046945	0.46	50	1	50	0.58	50	0.78	50	14	26	2	22	0
1643428858	37997.294	209	3.51514276	-0.396530612	-0.00216683395	111.710751	0.136530612	0.000746068919	2.21267866	112.374559	112.37455	111.046952	111.046943	112.374555	111.046948	0.48	50	0.74	50	0.346938776	49	0.88	50	16	34	3	13	0
1643429039	38178.037	210	3.51513952	0.153265306	0.000837515334	111.71075	-0.126734694	-0.000692539311	2.21268056	112.374559	112.37455	111.046951	111.046941	112.374555	111.046946	0.7	50	0.673469388	49	0.74	50	0.46	50	14	33	0	17	0
1643429219	38358.612	211	3.51514253	-0.0440816327	-0.000244897959	111.710751	0.224081633	0.00124489796	2.2126772	112.374558	112.374549	111.046952	111.046943	112.374554	111.046947	0.58	50	0.4	50	0.591836735	49	0.86	50	8	26	3	21	0
1643429400	38539.257	212	3.51513721	0.241632653	0.00133498703	111.710749	-0.130204082	-0.000719359567	2.21267916	112.374558	112.374548	111.04695	111.046941	112.374553	111.046946	0.571428571	49	0.46	50	0.78	50	0.408163265	49	15	29	3	18	0
1643429580	38719.721	213	3.5151403	-0.284285714	-0.00157063931	111.710751	0.215714286	0.00119179163	2.21267592	112.374558	112.374549	111.046953	111.046943	112.374554	111.046948	0.571428571	49	0.64	50	0.42	50	0.92	50	15	34	4	12	0
1643429761	38900.35	214	3.51513518	-0.0755102041	-0.000419501134	111.710751	0.0955102041	0.000530612245	2.21267449	112.374558	112.374549	111.046954	111.046944	112.374554	111.046949	0.62	50	0.6	50	0.38	50	0.551020408	49	8	27	1	22	0
1643429942	39081.043	215	3.51513292	0.224489796	0.00124027512	111.71075	-0.0555102041	-0.00030668621	2.21267532	112.374557	112.374548	111.046952	111.046943	112.374553	111.046947	0.72	50	0.551020408	49	0.92	50	0.64	50	7	22	3	25	0
1643430122	39261.663	216	3.51513423	-0.58	-0.00322222222	111.710753	-0.14	-0.000777777778	2.21267742	112.374561	112.374551	111.046954	111.046945	112.374556	111.04695	0.28	50	1	50	0.3	50	0.74	50	15	27	5	18	0
1643430310	39449.357	217	3.51513756	-0.1	-0.000552486188	111.710753	-0.02	-0.000110497238	2.21267772	112.374562	112.374552	111.046955	111.046945	112.374557	111.04695	0.88	50	1	1	0.56	50	0.64	50	11	28	7	15	0
1643430487	39626.067	218	3.51513803	0.337142857	0.00179331307	111.710752	-0.337142857	-0.00179331307	2.21268278	112.374561	112.374552	111.046952	111.046942	112.374557	111.046947	0.78	50	0.78	50	0.96	50	0.285714286	49	18	35	0	15	0
1643430667	39806.8	219	3.51514603	0.06	0.000340909091	111.710751	0.38	0.00215909091	2.21267708	112.374559	112.37455	111.046953	111.046944	112.374555	111.046948	0.84	50	0.4	50	0.58	50	0.9	50	10	34	2	14	0
1643430848	39987.391	220	3.51513701	-0.411836735	-0.00227534108	111.710754	-0.0212244898	-0.000117262375	2.2126774	112.374561	112.374552	111.046955	111.046946	112.374557	111.04695	0.346938776	49	0.78	50	0.469387755	49	0.86	50	13	31	0	19	0
1643431029	40168.094	221	3.51513752	0.215510204	0.00119066411	111.710752	-0.0955102041	-0.000527680686	2.21267883	112.374561	112.374551	111.046954	111.046944	112.374556	111.046949	0.68	50	0.56	50	0.76	50	0.448979592	49	19	38	1	11	0
1643431209	40348.535	222	3.51513978	-0.0359183673	-0.000199546485	111.710753	-0.184081633	-0.00102267574	2.21268159	112.374562	112.374552	111.046953	111.046943	112.374557	111.046948	0.64	50	0.86	50	0.74	50	0.591836735	49	8	19	23	8	0
1643431392	40531.234	223	3.51514415	-0.240816327	-0.00133047694	111.710754	0.337959184	0.00186717781	2.21267652	112.374562	112.374552	111.046956	111.046946	112.374557	111.046951	0.74	50	0.642857143	42	0.36	50	0.93877551	49	13	32	3	15	0
1643431573	40711.996	224	3.51513613	0.11	0.000601092896	111.710753	0.03	0.000163934426	2.21267607	112.374561	112.374551	111.046955	111.046946	112.374556	111.04695	0.82	50	0.68	50	0.68	50	0.6	50	11	25	1	24	0
1643431754	40893.64	225	3.51513542	0.274583333	0.00152546296	111.710752	-0.325416667	-0.00180787037	2.21268095	112.374561	112.374551	111.046952	111.046943	112.374556	111.046948	0.72	50	0.770833333	48	0.96	50	0.36	50	14	27	1	22	0
1643431937	41076.606	226	3.51514314	-0.52755102	-0.00289863198	111.710755	-0.0124489796	-6.84009868e-05	2.21268114	112.374564	112.374554	111.046955	111.046945	112.374559	111.04695	0.36	50	0.9	50	0.244897959	49	0.76	50	8	25	2	23	0
1643432114	41253.224	227	3.51514344	-0.0652636054	-0.000356631724	111.710755	0.0652636054	0.000356631724	2.21268016	112.374564	112.374554	111.046956	111.046946	112.374559	111.046951	0.4	50	0.4	50	0.604166667	48	0.734693878	49	23	38	2	10	0
1643432294	41433.848	228	3.51514189	0.425918367	0.00240631846	111.710753	0.0259183673	0.000146431454	2.21267977	112.374561	112.374552	111.046954	111.046944	112.374557	111.046949	0.86	50	0.408163265	49	0.76	50	0.36	50	17	35	1	14	0
1643432475	41614.667	229	3.51514127	-0.122814626	-0.000682303477	111.710753	0.333018707	0.00185010393	2.21267478	112.374561	112.374551	111.046956	111.046946	112.374556	111.046951	0.7	50	0.489795918	49	0.44	50	0.895833333	48	7	24	4	22	0
1643432657	41796.343	230	3.51513337	-0.48	-0.0026519337	111.710756	-0.32	-0.0017679558	2.21267958	112.374564	112.374555	111.046957	111.046947	112.37456	111.046952	0.18	50	0.98	50	0.46	50	0.62	50	15	30	1	19	0
1643432840	41978.98	231	3.51514096	0.281632653	0.00154743216	111.710754	-0.0269387755	-0.00014801525	2.21267998	112.374563	112.374554	111.046955	111.046946	112.374558	111.04695	0.734693878	49	0.48	50	0.88	50	0.571428571	49	3	28	6	16	0
1643433021	42160.788	232	3.5151416	-0.093877551	-0.00051581072	111.710755	-0.446122449	-0.00245122225	2.21268667	112.374566	112.374556	111.046954	111.046944	112.374561	111.046949	0.42	50	0.96	50	0.74	50	0.387755102	49	14	24	4	22	0
1643433202	42341.755	233	3.51515219	-0.08	-0.00043956044	111.710755	0.36	0.00197802198	2.21268127	112.374564	112.374555	111.046956	111.046946	112.37456	111.046951	0.7	50	0.42	50	0.52	50	0.96	50	16	33	0	17	0
1643433383	42522.701	234	3.51514365	-0.0410204082	-0.000226632089	111.710755	0.0789795918	0.000436351336	2.21268009	112.374564	112.374555	111.046956	111.046947	112.374559	111.046951	0.897959184	49	0.86	50	0.46	50	0.58	50	17	33	2	15	0
1643433564	42703.743	235	3.51514177	0.146938776	0.000811816439	111.710755	0.0469387755	0.000259330251	2.21267938	112.374563	112.374554	111.046956	111.046946	112.374558	111.046951	0.693877551	49	0.5	50	0.78	50	0.68	50	4	24	2	24	0
1643433745	42884.643	236	3.51514066	0.0508333333	0.000280847145	111.710754	0.00916666667	5.06445672e-05	2.21267925	112.374563	112.374553	111.046955	111.046946	112.374558	111.046951	0.72	50	0.66	50	0.541666667	48	0.5	50	17	38	0	12	0
1643433926	43065.492	237	3.51514044	0.013877551	7.66715526e-05	111.710754	-0.00612244898	-3.3825685e-05	2.21267934	112.374563	112.374553	111.046955	111.046946	112.374558	111.046951	0.62	50	0.612244898	49	0.74	50	0.72	50	10	31	2	17	0
1643434107	43246.341	238	3.51514059	-0.536938776	-0.00296651257	111.710757	-0.0969387755	-0.000535573345	2.21268079	112.374566	112.374557	111.046958	111.046948	112.374561	111.046953	0.306122449	49	0.94	50	0.22	50	0.66	50	7	23	3	24	0
1643434298	43437.702	239	3.51514289	0	0	111.710757	0	0	2.21268079	112.374566	112.374557	111.046958	111.046948	112.374561	111.046953	0	1	0.255319149	47	-1	0	-1	0	11	35	2	13	0
1643434479	43618.176	240	3.51514289	0.155918367	0.000816326531	111.710756	-0.264081633	-0.00138262635	2.21268475	112.374566	112.374557	111.046956	111.046946	112.374562	111.046951	0.591836735	49	0.7	50	0.78	50	0.36	50	15	34	0	16	0
1643434659	43798.76	241	3.51514915	-0.17	-0.000939226519	111.710757	0.45	0.00248618785	2.212678	112.374565	112.374556	111.046958	111.046949	112.374561	111.046954	0.76	50	0.48	50	0.34	50	0.96	50	15	28	12	10	0
1643434840	43979.542	242	3.51513848	0.27	0.0015	111.710756	0.27	0.0015	2.21267395	112.374563	112.374553	111.046958	111.046949	112.374558	111.046954	0.92	50	0.38	50	0.58	50	0.58	50	14	26	9	15	0
1643435021	44160.467	243	3.51513207	-0.00612244898	-3.3825685e-05	111.710756	-0.386122449	-0.0021332732	2.21267974	112.374564	112.374555	111.046957	111.046947	112.37456	111.046952	0.387755102	49	0.78	50	0.74	50	0.36	50	12	29	3	18	0
1643435204	44343.275	244	3.51514123	-0.5	-0.00276243094	111.710758	-0.08	-0.00044198895	2.21268094	112.374567	112.374558	111.046959	111.046949	112.374563	111.046954	0.32	50	0.9	50	0.4	50	0.82	50	11	29	2	19	0
1643435385	44524.004	245	3.51514313	0.34	0.0018579235	111.710757	-0.16	-0.00087431694	2.21268334	112.374566	112.374557	111.046956	111.046947	112.374562	111.046952	0.56	50	0.38	50	0.84	50	0.34	50	9	29	7	14	0
1643435567	44706.753	246	3.51514692	-0.303469388	-0.00168594104	111.710758	0.176530612	0.000980725624	2.2126807	112.374567	112.374558	111.046959	111.046949	112.374562	111.046954	0.653061224	49	0.78	50	0.36	50	0.84	50	8	25	0	25	0
1643435750	44889.625	247	3.51514274	0.146734694	0.000801828928	111.710757	0.526734694	0.00287833166	2.2126728	112.374564	112.374554	111.04696	111.046951	112.374559	111.046956	1	50	0.326530612	49	0.48	50	0.86	50	11	31	7	12	0
1643435931	45070.499	248	3.51513024	-0.16877551	-0.000922270548	111.710758	-0.10877551	-0.000594401695	2.21267443	112.374565	112.374556	111.046961	111.046951	112.374561	111.046956	0.6	50	0.87755102	49	0.46	50	0.52	50	10	33	1	16	0
1643436112	45251.336	249	3.51513282	0.086179078	0.000476127503	111.710758	-0.312987589	-0.0017292132	2.21267912	112.374566	112.374557	111.046959	111.046949	112.374562	111.046954	0.553191489	47	0.78	50	0.92	50	0.520833333	48	9	22	20	8	0
1643436304	45442.99	250	3.51514025	0	0	111.710758	0	0	2.21267912	112.374566	112.374557	111.046959	111.046949	112.374562	111.046954	0.38	50	0.94	50	0.666666667	18	-1	0	17	33	1	16	0
1643436484	45623.697	251	3.51514025	-0.35	-0.00183246073	111.71076	0.13	0.000680628272	2.21267717	112.374567	112.374558	111.046961	111.046952	112.374563	111.046956	0.44	50	0.66	50	0.46	50	0.94	50	17	33	3	14	0
1643436666	45805.531	252	3.51513716	0.300841837	0.0016621096	111.710758	-0.298341837	-0.00164829744	2.21268165	112.374567	112.374558	111.046958	111.046949	112.374563	111.046954	0.5625	48	0.56	50	0.959183673	49	0.36	50	21	36	1	13	0
1643436847	45986.186	253	3.51514424	0.126530612	0.000695223144	111.710757	0.273469388	0.00150257905	2.21267755	112.374565	112.374556	111.046959	111.046949	112.374561	111.046954	0.74	50	0.34	50	0.653061224	49	0.8	50	9	26	0	24	0
1643437028	46167.068	254	3.51513775	-0.733163265	-0.00405062578	111.710761	0.00316326531	1.74766039e-05	2.2126775	112.374569	112.37456	111.046963	111.046953	112.374564	111.046958	0.25	48	0.98	50	0.183673469	49	0.92	50	14	27	5	18	0
1643437210	46349.748	255	3.51513768	0.31	0.00172222222	111.71076	0.19	0.00105555556	2.21267465	112.374567	112.374557	111.046962	111.046952	112.374562	111.046957	0.86	50	0.36	50	0.86	50	0.74	50	4	11	33	6	0
1643437393	46532.775	256	3.51513317	0.10375	0.000566939891	111.710759	-0.15625	-0.000853825137	2.21267699	112.374567	112.374557	111.046961	111.046951	112.374562	111.046956	0.6875	48	0.74	50	0.68	50	0.42	50	15	32	5	13	0
1643437577	46715.86	257	3.51513688	-0.0663265306	-0.000362440058	111.710759	-0.00632653061	-3.45712055e-05	2.21267709	112.374567	112.374558	111.046961	111.046951	112.374562	111.046956	0.56	50	0.632653061	49	0.64	50	0.7	50	10	31	5	14	0
1643437757	46896.602	258	3.51513703	-0.235510204	-0.00128694101	111.710761	-0.315510204	-0.00172409948	2.21268182	112.37457	112.37456	111.046961	111.046951	112.374565	111.046956	0.306122449	49	0.857142857	49	0.74	50	0.66	50	10	29	3	18	0
1643437939	47078.401	259	3.51514451	0.182040816	0.00100575037	111.71076	-0.0220408163	-0.000121772466	2.21268215	112.374569	112.374559	111.04696	111.04695	112.374564	111.046955	0.84	50	0.68	50	0.775510204	49	0.571428571	49	12	34	6	10	0
1643438121	47260.291	260	3.51514503	-0.28	-0.00153846154	111.710761	0.12	0.000659340659	2.21268035	112.37457	112.37456	111.046962	111.046952	112.374565	111.046957	0.4	50	0.56	50	0.52	50	0.92	50	10	32	4	14	0
1643438302	47441.221	261	3.51514219	0.176326531	0.000968827091	111.71076	0.376326531	0.00206772819	2.2126747	112.374567	112.374558	111.046962	111.046953	112.374563	111.046958	0.92	50	0.367346939	49	0.46	50	0.66	50	10	21	13	16	0
1643438485	47624.28	262	3.51513326	-0.412202381	-0.00227736122	111.710762	-0.423630952	-0.0023405025	2.21268106	112.374571	112.374562	111.046963	111.046953	112.374566	111.046958	0.104166667	48	0.94	50	0.571428571	49	0.56	50	18	31	4	15	0
1643438666	47805.011	263	3.51514331	0.430816327	0.00235418758	111.71076	0.141836735	0.000775064124	2.21267893	112.374568	112.374559	111.046961	111.046952	112.374564	111.046956	0.94	50	0.367346939	49	0.84	50	0.551020408	49	10	25	2	23	0
1643438848	47987.836	264	3.51513994	-0.143596939	-0.000797760771	111.710761	-0.391096939	-0.00217276077	2.2126848	112.374571	112.374561	111.04696	111.046951	112.374566	111.046955	0.265306122	49	0.8	50	0.6875	48	0.44	50	11	23	2	25	0
1643439030	48169.132	265	3.51514922	-0.097755102	-0.000534180885	111.710761	0.617755102	0.00337571094	2.21267553	112.374569	112.374559	111.046963	111.046954	112.374564	111.046959	0.94	50	0.42	50	0.224489796	49	0.94	50	15	29	1	20	0
1643439211	48350.279	266	3.51513457	-0.06	-0.00032967033	111.710762	0.1	0.000549450549	2.21267403	112.374568	112.374559	111.046964	111.046955	112.374564	111.046959	0.64	50	0.6	50	0.4	50	0.56	50	13	29	5	16	0
1643439392	48531.172	267	3.5151322	0.09125	0.000504143646	111.710761	-0.15125	-0.000835635359	2.2126763	112.374569	112.374559	111.046963	111.046953	112.374564	111.046958	0.48	50	0.54	50	0.68	50	0.4375	48	10	32	3	15	0
1643439573	48712.14	268	3.51513578	-0.41	-0.00226519337	111.710763	-0.13	-0.000718232044	2.21267825	112.374571	112.374562	111.046964	111.046955	112.374567	111.04696	0.38	50	0.92	50	0.5	50	0.78	50	7	26	2	22	0
1643439757	48896.433	269	3.51513887	0.31	0.00171270718	111.710762	0.39	0.00215469613	2.2126724	112.374568	112.374559	111.046965	111.046955	112.374563	111.04696	0.98	50	0.28	50	0.54	50	0.62	50	11	25	1	23	1
1643439938	49077.791	270	3.51512962	-0.13	-0.000706521739	111.710762	0.13	0.000706521739	2.21267045	112.374568	112.374559	111.046966	111.046956	112.374563	111.046961	0.6	50	0.6	50	0.38	50	0.64	50	6	23	0	27	0
1643440120	49259.76	271	3.51512653	0.0646938776	0.000357424738	111.710762	-0.0953061224	-0.000526553163	2.21267188	112.374568	112.374559	111.046965	111.046956	112.374563	111.04696	0.5	50	0.530612245	49	0.72	50	0.56	50	11	31	5	14	0
1643440302	49441.516	272	3.51512879	-0.33	-0.00181318681	111.710764	0.11	0.000604395604	2.21267023	112.374569	112.37456	111.046967	111.046958	112.374565	111.046962	0.46	50	0.68	50	0.38	50	0.82	50	10	29	7	14	0
1643440484	49622.998	273	3.51512618	-0.15	-0.000824175824	111.710764	-0.41	-0.00225274725	2.21267638	112.374572	112.374562	111.046966	111.046957	112.374567	111.046961	0.38	50	0.94	50	0.8	50	0.54	50	10	25	1	23	1
1643440666	49805.546	274	3.51513591	-0.05	-0.000276243094	111.710765	-0.27	-0.00149171271	2.21268043	112.374573	112.374564	111.046965	111.046956	112.374569	111.04696	0.36	50	0.68	50	0.78	50	0.56	50	13	28	1	21	0
1643440849	49988.787	275	3.51514231	0.23	0.0012568306	111.710763	0.41	0.00224043716	2.21267428	112.37457	112.374561	111.046966	111.046956	112.374566	111.046961	0.92	50	0.28	50	0.62	50	0.8	50	9	31	3	16	0
1643441032	50171.039	276	3.51513259	-0.09	-0.000491803279	111.710764	0.09	0.000491803279	2.21267293	112.37457	112.374561	111.046967	111.046957	112.374566	111.046962	0.56	50	0.56	50	0.4	50	0.58	50	12	33	1	16	0
1643441214	50353.325	277	3.51513045	0.06	0.00032967033	111.710764	-0.32	-0.00175824176	2.21267773	112.374572	112.374562	111.046965	111.046955	112.374567	111.04696	0.34	50	0.6	50	0.78	50	0.4	50	11	31	3	15	1
1643441396	50535.677	278	3.51513804	0.132857143	0.000725995316	111.710763	-0.258571429	-0.00141295863	2.21268161	112.374572	112.374563	111.046963	111.046954	112.374567	111.046958	0.714285714	49	0.84	50	0.82	50	0.428571429	49	13	25	0	25	0
1643441579	50717.968	279	3.51514418	-0.187755102	-0.00103162144	111.710764	0.087755102	0.00048217089	2.21268029	112.374573	112.374563	111.046964	111.046955	112.374568	111.04696	0.54	50	0.64	50	0.5	50	0.775510204	49	9	34	3	13	0
1643441761	50900.242	280	3.5151421	-0.2	-0.0010989011	111.710765	-0.26	-0.00142857143	2.21268419	112.374575	112.374565	111.046964	111.046955	112.37457	111.04696	0.52	50	0.98	50	0.56	50	0.5	50	15	32	0	18	0
1643441943	51082.442	281	3.51514826	0.06	0.000327868852	111.710765	0.52	0.00284153005	2.21267639	112.374572	112.374563	111.046966	111.046957	112.374567	111.046962	0.84	50	0.26	50	0.38	50	0.84	50	14	30	7	13	0
1643442125	51264.854	282	3.51513593	-0.264489796	-0.00145324064	111.710766	-0.155510204	-0.000854451671	2.21267873	112.374574	112.374565	111.046967	111.046957	112.374569	111.046962	0.42	50	0.84	50	0.551020408	49	0.66	50	10	22	8	20	0
1643442308	51447.294	283	3.51513962	0.38	0.00208791209	111.710764	0.18	0.000989010989	2.21267603	112.374572	112.374562	111.046966	111.046956	112.374567	111.046961	0.82	50	0.26	50	0.84	50	0.64	50	8	25	8	17	0
1643442493	51632.373	284	3.51513535	-0.35	-0.00191256831	111.710766	-0.13	-0.000710382514	2.21267798	112.374574	112.374564	111.046967	111.046958	112.374569	111.046962	0.34	50	0.82	50	0.62	50	0.84	50	21	31	0	19	0
1643443194	52333.186	285	3.51513843	0.13	0.000702702703	111.710765	-0.01	-5.40540541e-05	2.21267813	112.374573	112.374564	111.046966	111.046957	112.374568	111.046962	0.68	50	0.56	50	0.76	50	0.62	50	13	32	5	13	0
1643443373	52512.239	286	3.51513867	-0.222857143	-0.000317913185	111.710766	-0.237142857	-0.000338292236	2.21268168	112.374575	112.374566	111.046966	111.046957	112.374571	111.046962	0.4	50	0.86	50	0.714285714	49	0.7	50	15	29	4	16	1
1643443552	52691.42	287	3.51514429	0.0128146259	7.15900885e-05	111.710766	-0.216981293	-0.00121218599	2.21268494	112.374576	112.374567	111.046965	111.046956	112.374572	111.046961	0.395833333	48	0.6	50	0.74	50	0.510204082	49	0	5	45	0	0
1643443733	52871.973	288	3.51514944	-0.32	-0.0017877095	111.710768	-0.36	-0.00201117318	2.21269034	112.37458	112.37457	111.046965	111.046956	112.374575	111.046961	0.26	50	0.94	50	0.62	50	0.58	50	14	28	1	21	0
1643443914	53052.981	289	3.51515798	0.436326531	0.00242403628	111.710766	0.0363265306	0.000201814059	2.21268979	112.374577	112.374568	111.046963	111.046954	112.374572	111.046959	0.84	50	0.367346939	49	0.72	50	0.32	50	7	24	2	24	0
1643444094	53233.264	290	3.51515712	-0.104897959	-0.000579546736	111.710766	0.315102041	0.00174089525	2.21268507	112.374576	112.374567	111.046965	111.046956	112.374572	111.046961	0.7	50	0.489795918	49	0.26	50	0.68	50	7	27	2	21	0
1643444274	53412.996	291	3.51514964	-0.34	-0.00187845304	111.710768	0.3	0.00165745856	2.21268057	112.374577	112.374567	111.046968	111.046959	112.374572	111.046964	0.72	50	0.76	50	0.26	50	0.9	50	13	31	4	15	0
1643444453	53592.704	292	3.51514253	-0.0728316327	-0.000406880629	111.710768	-0.484668367	-0.00270764451	2.21268784	112.374579	112.37457	111.046967	111.046957	112.374574	111.046962	0.38	50	0.9375	48	0.82	50	0.408163265	49	14	28	9	13	0
1643444634	53773.599	293	3.51515403	0.216530612	0.00120294785	111.710767	0.383469388	0.00213038549	2.21268208	112.374576	112.374567	111.046967	111.046958	112.374572	111.046962	0.88	50	0.28	50	0.653061224	49	0.82	50	12	27	5	18	0
1643444814	53953.834	294	3.51514493	-0.05	-0.000276243094	111.710767	-0.57	-0.00314917127	2.21269063	112.374579	112.37457	111.046965	111.046955	112.374574	111.04696	0.38	50	1	50	0.82	50	0.3	50	9	29	2	19	0
1643444994	54132.908	295	3.51515845	-0.167346939	-0.000929705215	111.710768	0.487346939	0.00270748299	2.21268332	112.374578	112.374568	111.046968	111.046958	112.374573	111.046963	0.7	50	0.38	50	0.265306122	49	0.92	50	21	36	0	14	0
1643445173	54312.127	296	3.51514689	-0.17	-0.00094972067	111.710769	-0.25	-0.00139664804	2.21268707	112.37458	112.37457	111.046968	111.046958	112.374575	111.046963	0.34	50	0.76	50	0.6	50	0.52	50	18	33	0	17	0
1643445352	54491.305	297	3.51515282	0.53	0.00296089385	111.710766	-0.13	-0.000726256983	2.21268902	112.374578	112.374568	111.046964	111.046955	112.374573	111.04696	0.76	50	0.36	50	0.96	50	0.3	50	12	33	3	14	0
1643445531	54670.498	298	3.5151559	-0.193061224	-0.00107256236	111.710767	-0.346938776	-0.00192743764	2.21269423	112.37458	112.374571	111.046964	111.046954	112.374576	111.046959	0.34	50	0.88	50	0.693877551	49	0.54	50	10	24	13	13	0
1643445710	54849.628	299	3.51516413	-0.06	-0.000335195531	111.710768	0.7	0.00391061453	2.21268373	112.374577	112.374568	111.046967	111.046958	112.374573	111.046962	0.96	50	0.32	50	0.22	50	0.98	50	7	26	0	24	0
1643445890	55029.528	300	3.51514753	-0.4	-0.00223463687	111.71077	-0.02	-0.000111731844	2.21268403	112.37458	112.37457	111.046969	111.04696	112.374575	111.046964	0.46	50	0.88	50	0.52	50	0.9	50	18	31	1	18	0
1643446071	55209.963	301	3.515148	0.368571429	0.00204761905	111.710768	0.0514285714	0.000285714286	2.21268326	112.374577	112.374568	111.046968	111.046958	112.374573	111.046963	0.86	50	0.44	50	0.857142857	49	0.54	50	13	33	4	13	0
1643446251	55390.275	302	3.51514678	-0.295510204	-0.00164172336	111.710769	-0.284489796	-0.00158049887	2.21268752	112.37458	112.374571	111.046968	111.046958	112.374575	111.046963	0.36	50	0.94	50	0.54	50	0.551020408	49	18	34	1	15	0
1643446431	55570.564	303	3.51515353	0.143469388	0.000792648551	111.710768	0.136530612	0.000754312775	2.21268548	112.374579	112.374569	111.046968	111.046958	112.374574	111.046963	0.82	50	0.54	50	0.66	50	0.653061224	49	9	26	4	19	1
1643446612	55751.824	304	3.51515029	-0.198979592	-0.00109933476	111.710769	0.0536734694	0.000296538505	2.21268467	112.37458	112.37457	111.046969	111.046959	112.374575	111.046964	0.734693878	49	0.88	50	0.38	50	0.632653061	49	17	39	1	9	1
1643446792	55931.828	305	3.51514902	0.09	0.0005	111.710769	0.59	0.00327777778	2.21267582	112.374577	112.374567	111.046971	111.046962	112.374572	111.046966	1	50	0.32	50	0.5	50	1	50	12	35	2	13	0
1643446972	56111.133	306	3.51513502	-0.23	-0.00127777778	111.71077	-0.31	-0.00172222222	2.21268047	112.374579	112.37457	111.046971	111.046961	112.374574	111.046966	0.46	50	1	50	0.78	50	0.7	50	14	28	3	19	0
1643447152	56291.086	307	3.51514238	0.214081633	0.00119598677	111.710769	0.182244898	0.00101812792	2.21267774	112.374577	112.374568	111.046971	111.046961	112.374572	111.046966	0.816326531	49	0.42	50	0.591836735	49	0.56	50	10	29	7	14	0
1643447332	56471.087	308	3.51513805	-0.08	-0.000444444444	111.71077	-0.32	-0.00177777778	2.21268254	112.374579	112.37457	111.04697	111.04696	112.374574	111.046965	0.44	50	0.84	50	0.74	50	0.5	50	21	31	2	17	0
1643447511	56650.852	309	3.51514565	-0.0534693878	-0.000297052154	111.71077	0.166530612	0.000925170068	2.21268004	112.374579	112.374569	111.046971	111.046961	112.374574	111.046966	0.653061224	49	0.54	50	0.72	50	0.94	50	9	26	2	22	0
1643447692	56830.934	310	3.51514169	-0.13	-0.000722222222	111.71077	-0.57	-0.00316666667	2.21268859	112.374582	112.374572	111.046969	111.046959	112.374577	111.046964	0.22	50	0.92	50	0.88	50	0.44	50	13	30	2	18	0
1643447871	57010.595	311	3.51515522	-0.0530612245	-0.00029478458	111.710771	0.686938776	0.00381632653	2.21267828	112.374579	112.374569	111.046972	111.046962	112.374574	111.046967	0.94	50	0.306122449	49	0.26	50	1	50	21	33	3	14	0
1643448051	57190.66	312	3.51513892	-0.38	-0.00209944751	111.710773	-0.36	-0.00198895028	2.21268368	112.374582	112.374573	111.046972	111.046963	112.374578	111.046967	0.22	50	0.96	50	0.62	50	0.64	50	13	28	1	21	0
1643448231	57369.892	313	3.51514746	0.364285714	0.00203511572	111.710771	0.155714286	0.000869912211	2.21268135	112.37458	112.37457	111.046971	111.046962	112.374575	111.046966	0.86	50	0.34	50	0.78	50	0.571428571	49	16	31	3	16	0
1643448412	57551.767	314	3.51514377	0.06	0.000335195531	111.71077	-0.32	-0.0017877095	2.21268615	112.374581	112.374572	111.046969	111.04696	112.374576	111.046965	0.7	50	0.96	50	0.9	50	0.52	50	20	35	2	13	0
1643448592	57731.852	315	3.51515136	0.434285714	0.00238618524	111.710768	0.00571428571	3.13971743e-05	2.21268606	112.374579	112.374569	111.046967	111.046958	112.374574	111.046962	0.76	50	0.32	50	0.795918367	49	0.367346939	49	0	23	1	26	0
1643448773	57912.008	316	3.51515122	-0.556326531	-0.00309070295	111.710771	-0.0563265306	-0.00031292517	2.21268691	112.374582	112.374572	111.04697	111.04696	112.374577	111.046965	0.367346939	49	0.98	50	0.34	50	0.84	50	9	23	5	22	0
1643448953	58091.978	317	3.51515256	0.357755102	0.00198752834	111.710769	0.017755102	9.86394558e-05	2.21268664	112.37458	112.374571	111.046968	111.046959	112.374575	111.046963	0.775510204	49	0.4	50	0.94	50	0.6	50	9	24	1	25	0
1643449134	58272.928	318	3.51515214	-0.237142857	-0.00131746032	111.71077	0.357142857	0.00198412698	2.21268128	112.37458	112.37457	111.046971	111.046961	112.374575	111.046966	0.72	50	0.6	50	0.285714286	49	0.88	50	11	29	6	15	0
1643449314	58452.86	319	3.51514367	-0.29	-0.00160220994	111.710772	0.35	0.00193370166	2.21267603	112.374579	112.37457	111.046974	111.046964	112.374575	111.046969	0.72	50	0.66	50	0.32	50	0.96	50	14	27	3	20	0
1643449494	58633.02	320	3.51513536	-0.11	-0.000611111111	111.710772	-0.35	-0.00194444444	2.21268128	112.374582	112.374572	111.046973	111.046963	112.374577	111.046968	0.42	50	0.88	50	0.7	50	0.46	50	12	32	3	15	0
1643449676	58815.193	321	3.51514367	0.139591837	0.000766988114	111.710772	0.180408163	0.000991253644	2.21267858	112.37458	112.374571	111.046973	111.046963	112.374575	111.046968	0.86	50	0.54	50	0.775510204	49	0.816326531	49	4	18	0	32	0
1643449856	58995.141	322	3.51513939	0.0640816327	0.000354042169	111.710771	-0.104081633	-0.000575036644	2.21268014	112.37458	112.374571	111.046972	111.046963	112.374576	111.046967	0.56	50	0.6	50	0.76	50	0.591836735	49	11	29	0	20	1
1643450037	59176.252	323	3.51514185	-0.05	-0.000279329609	111.710772	0.69	0.0038547486	2.21266979	112.374577	112.374568	111.046976	111.046966	112.374573	111.046971	0.94	50	0.3	50	0.24	50	0.98	50	17	35	2	13	0
1643450217	59356.128	324	3.51512549	-0.452653061	-0.00248710473	111.710774	-0.225306122	-0.00123794573	2.21267317	112.374581	112.374571	111.046977	111.046967	112.374576	111.046972	0.22	50	0.897959184	49	0.632653061	49	0.86	50	15	32	2	16	0
1643450397	59536.316	325	3.51513083	0.15	0.000837988827	111.710773	0.13	0.000726256983	2.21267122	112.374579	112.37457	111.046977	111.046967	112.374575	111.046972	0.8	50	0.52	50	0.72	50	0.7	50	17	36	5	9	0
1643450577	59716.572	326	3.51512775	-0.126938776	-0.000701319202	111.710774	-0.433061224	-0.00239260345	2.21267772	112.374582	112.374572	111.046975	111.046966	112.374577	111.046971	0.38	50	0.94	50	0.836734694	49	0.530612245	49	12	31	1	18	0
1643450759	59898.53	327	3.51513802	0.134897959	0.000749433107	111.710773	0.543061224	0.0030170068	2.21266957	112.374579	112.374569	111.046977	111.046968	112.374574	111.046972	0.897959184	49	0.22	50	0.346938776	49	0.755102041	49	8	29	8	13	0
1643450939	60078.304	328	3.51512514	-0.03	-0.000164835165	111.710773	-0.61	-0.00335164835	2.21267872	112.374582	112.374572	111.046974	111.046965	112.374577	111.04697	0.34	50	0.98	50	0.84	50	0.26	50	20	27	2	21	0
1643451119	60258.266	329	3.51513961	-0.0512244898	-0.000284580499	111.710774	0.401020408	0.00222789116	2.2126727	112.37458	112.374571	111.046977	111.046967	112.374575	111.046972	0.86	50	0.510204082	49	0.387755102	49	0.84	50	13	33	2	15	0
1643451299	60438.396	330	3.5151301	-0.0734693878	-0.000408163265	111.710774	-0.366530612	-0.00203628118	2.2126782	112.374582	112.374573	111.046975	111.046966	112.374577	111.046971	0.42	50	0.86	50	0.64	50	0.346938776	49	18	35	1	14	0
1643451480	60619.134	331	3.51513879	-0.0191836735	-0.000106575964	111.710774	0.573061224	0.00318367347	2.21266961	112.37458	112.37457	111.046978	111.046968	112.374575	111.046973	0.86	50	0.306122449	49	0.387755102	49	0.98	50	16	29	4	17	0
1643451660	60799.024	332	3.5151252	-0.0714285714	-0.000394632991	111.710774	-0.368571429	-0.00203630624	2.21267513	112.374582	112.374572	111.046977	111.046967	112.374577	111.046972	0.48	50	0.92	50	0.857142857	49	0.56	50	13	31	2	17	0
1643451840	60979.011	333	3.51513394	0.3	0.00167597765	111.710773	0.16	0.000893854749	2.21267273	112.374579	112.37457	111.046976	111.046966	112.374575	111.046971	0.76	50	0.3	50	0.78	50	0.64	50	17	36	3	11	0
1643452020	61159.05	334	3.51513014	-0.14	-0.000777777778	111.710774	-0.46	-0.00255555556	2.21267963	112.374582	112.374573	111.046974	111.046965	112.374578	111.04697	0.36	50	0.96	50	0.82	50	0.5	50	8	31	3	15	1
1643452200	61339.222	335	3.51514106	-0.333265306	-0.00185147392	111.710775	0.180204082	0.00100113379	2.21267693	112.374583	112.374574	111.046977	111.046967	112.374578	111.046972	0.5	50	0.653061224	49	0.326530612	49	0.84	50	15	32	4	14	0
1643452381	61520.681	336	3.51513678	0.05	0.000276243094	111.710775	0.37	0.0020441989	2.21267138	112.374581	112.374572	111.046978	111.046969	112.374576	111.046974	0.74	50	0.32	50	0.32	50	0.64	50	13	34	0	15	1
1643452561	61700.678	337	3.515128	0.303469388	0.00167662645	111.710774	-0.410816327	-0.00226970346	2.21267754	112.374582	112.374572	111.046975	111.046966	112.374577	111.04697	0.632653061	49	0.74	50	1	50	0.285714286	49	17	26	1	22	1
1643452741	61880.761	338	3.51513775	-0.02	-0.000111111111	111.710774	-0.72	-0.004	2.21268834	112.374585	112.374575	111.046972	111.046962	112.37458	111.046967	0.22	50	0.96	50	0.92	50	0.22	50	15	36	0	14	0
1643452922	62061.658	339	3.51515483	-0.11	-0.000611111111	111.710774	0.53	0.00294444444	2.21268039	112.374583	112.374574	111.046975	111.046965	112.374578	111.04697	0.78	50	0.36	50	0.32	50	0.96	50	13	35	3	12	0
1643453102	62241.478	340	3.51514226	-0.37	-0.0020441989	111.710776	-0.15	-0.000828729282	2.21268264	112.374586	112.374576	111.046976	111.046966	112.374581	111.046971	0.3	50	0.82	50	0.5	50	0.72	50	15	26	2	22	0
1643453282	62421.504	341	3.51514581	0.160867347	0.000893707483	111.710775	0.290969388	0.0016164966	2.21267828	112.374583	112.374574	111.046976	111.046967	112.374579	111.046972	0.86	50	0.408163265	49	0.625	48	0.755102041	49	12	32	5	13	0
1643453462	62601.575	342	3.51513891	-0.16	-0.000888888889	111.710776	-0.14	-0.000777777778	2.21268038	112.374585	112.374575	111.046977	111.046967	112.37458	111.046972	0.48	50	0.78	50	0.54	50	0.56	50	12	25	5	20	0
1643453642	62781.743	343	3.51514223	0.06	0.000333333333	111.710776	0.14	0.000777777778	2.21267828	112.374584	112.374574	111.046977	111.046967	112.374579	111.046972	0.8	50	0.6	50	0.54	50	0.62	50	19	39	1	10	0
1643453824	62962.931	344	3.51513891	-0.0174829932	-9.712774e-05	111.710776	-0.602517007	-0.0033473167	2.21268732	112.374587	112.374577	111.046974	111.046965	112.374582	111.04697	0.3	50	0.92	50	0.918367347	49	0.333333333	48	12	24	1	25	0
1643454005	63143.944	345	3.51515321	0.177468519	0.000975101755	111.710775	0.527264438	0.00289705735	2.21267941	112.374583	112.374574	111.046976	111.046966	112.374579	111.046971	0.93877551	49	0.234042553	47	0.510204082	49	0.86	50	13	26	5	19	0
1643454185	63324.136	346	3.5151407	-0.332857143	-0.00184920635	111.710777	-0.267142857	-0.00148412698	2.21268342	112.374586	112.374577	111.046976	111.046967	112.374582	111.046972	0.38	50	0.98	50	0.714285714	49	0.78	50	14	29	0	21	0
1643454366	63505.452	347	3.51514703	0.178432479	0.000985814803	111.710776	0.441567521	0.00243959956	2.21267679	112.374583	112.374574	111.046977	111.046968	112.374579	111.046973	0.96	50	0.34	50	0.553191489	47	0.816326531	49	12	33	4	13	0
1643454546	63685.759	348	3.51513656	-0.217576531	-0.00120208028	111.710777	0.144923469	0.000800682151	2.21267462	112.374584	112.374574	111.046979	111.04697	112.374579	111.046974	0.367346939	49	0.44	50	0.4375	48	0.8	50	18	24	2	24	0
1643454723	63862.096	349	3.51513312	0.645510204	0.0035861678	111.710774	-0.0944897959	-0.000524943311	2.21267604	112.374581	112.374572	111.046975	111.046966	112.374576	111.046971	0.551020408	49	0	1	1	50	0.26	50	10	34	0	16	0
1643454903	64042.495	350	3.51513536	-0.31244898	-0.00177527829	111.710775	-0.280204082	-0.00159206865	2.21268024	112.374584	112.374574	111.046976	111.046966	112.374579	111.046971	0.367346939	49	0.96	50	0.58	50	0.612244898	49	3	19	1	30	0
1643455083	64222.778	351	3.51514201	-0.405323129	-0.00223935431	111.710777	0.0236564626	0.000130698688	2.21267988	112.374586	112.374576	111.046978	111.046968	112.374581	111.046973	0.458333333	48	0.84	50	0.551020408	49	0.98	50	12	34	1	15	0
1643455264	64403.153	352	3.51514145	-0.199183673	-0.00110657596	111.710778	-0.0791836735	-0.000439909297	2.21268107	112.374587	112.374578	111.046979	111.046969	112.374582	111.046974	0.64	50	0.918367347	49	0.7	50	0.82	50	12	32	2	16	0
1643455445	64584.543	353	3.51514333	0.271632653	0.00150073289	111.710777	-0.177346939	-0.000979817341	2.21268373	112.374587	112.374577	111.046976	111.046967	112.374582	111.046972	0.714285714	49	0.62	50	0.918367347	49	0.469387755	49	4	24	4	22	0
1643455625	64764.842	354	3.51514753	-0.0316326531	-0.000174766039	111.710777	0.368367347	0.00203517871	2.21267821	112.374585	112.374576	111.046978	111.046969	112.37458	111.046973	0.836734694	49	0.5	50	0.38	50	0.78	50	10	25	0	25	0
1643455806	64945.276	355	3.5151388	-0.0093877551	-5.2154195e-05	111.710777	0.02	0.000111111111	2.21267791	112.374585	112.374576	111.046978	111.046969	112.37458	111.046974	0.530612245	49	0.52	50	0.530612245	49	0.56	50	18	34	4	12	0
1643455986	65125.303	356	3.51513832	-0.121836735	-0.000673131131	111.710778	-0.574081633	-0.00317172173	2.21268652	112.374588	112.374579	111.046976	111.046967	112.374584	111.046972	0.204081633	49	0.9	50	0.84	50	0.387755102	49	7	29	2	19	0
1643456166	65305.58	357	3.51515194	0.258163265	0.00143424036	111.710776	0.101836735	0.000565759637	2.21268499	112.374587	112.374577	111.046976	111.046966	112.374582	111.046971	0.66	50	0.3	50	0.816326531	49	0.66	50	9	32	7	11	0
1643456346	65484.914	358	3.51514952	-0.2	-0.00111111111	111.710777	-0.56	-0.00311111111	2.21269339	112.37459	112.374581	111.046974	111.046965	112.374585	111.046969	0.18	50	0.94	50	0.86	50	0.5	48	14	33	3	14	0
1643456525	65664.199	359	3.51516281	-0.195833333	-0.00109404097	111.710778	0.595833333	0.00332867784	2.21268445	112.374588	112.374579	111.046978	111.046968	112.374584	111.046973	0.74	50	0.34	50	0.208333333	48	1	50	5	28	4	18	0
1643456705	65844.212	360	3.51514867	-0.18	-0.001	111.710779	0.26	0.00144444444	2.21268055	112.374588	112.374579	111.04698	111.04697	112.374583	111.046975	0.66	50	0.58	50	0.42	50	0.86	50	18	39	1	10	0
1643456896	66035.067	361	3.51514251	0	0	111.710779	0	0	2.21268055	112.374588	112.374579	111.04698	111.04697	112.374583	111.046975	0.52	50	0.62	50	-1	0	0.512195122	41	13	34	1	15	0
1643457076	66215.127	362	3.51514251	0.0825	0.000434210526	111.710779	-0.3225	-0.00169736842	2.21268539	112.374589	112.37458	111.046978	111.046968	112.374584	111.046973	0.62	50	0.86	50	0.78	50	0.375	48	7	14	22	14	0
1643457257	66396.027	363	3.51515016	-0.276326531	-0.00153514739	111.71078	0.296326531	0.0016462585	2.21268094	112.374589	112.37458	111.046981	111.046971	112.374584	111.046976	0.5	50	0.48	50	0.367346939	49	0.94	50	17	31	5	14	0
1643457437	66576.296	364	3.51514313	-0.24	-0.00132596685	111.710781	-0.52	-0.00287292818	2.21268874	112.374593	112.374583	111.046979	111.04697	112.374588	111.046975	0.2	50	0.96	50	0.76	50	0.48	50	11	33	2	15	0
1643457617	66756.814	365	3.51515546	-0.0195833333	-0.000108195212	111.710781	0.139583333	0.000771178637	2.21268665	112.374592	112.374583	111.04698	111.046971	112.374587	111.046975	0.68	50	0.56	50	0.520833333	48	0.68	50	9	26	7	17	0
1643457798	66937.265	366	3.51515215	-0.174897959	-0.000971655329	111.710782	0.105102041	0.000583900227	2.21268507	112.374593	112.374583	111.046982	111.046972	112.374588	111.046977	0.42	50	0.489795918	49	0.34	50	0.62	50	12	34	0	16	0
1643457978	67117.112	367	3.51514966	-0.11	-0.000607734807	111.710783	-0.09	-0.000497237569	2.21268642	112.374594	112.374584	111.046982	111.046972	112.374589	111.046977	0.58	50	0.78	50	0.76	50	0.78	50	19	39	3	8	0
1643458157	67296.73	368	3.51515179	0.216122449	0.00120738798	111.710782	-0.443877551	-0.00247976285	2.21269308	112.374594	112.374585	111.046979	111.046969	112.37459	111.046974	0.612244898	49	0.84	50	0.92	50	0.26	50	6	21	7	22	0
1643458338	67476.976	369	3.51516232	-0.475714286	-0.00264285714	111.710784	0.0757142857	0.000420634921	2.21269195	112.374596	112.374587	111.046981	111.046972	112.374592	111.046977	0.44	50	0.84	50	0.428571429	49	0.98	50	8	28	4	17	1
1643458518	67657.06	370	3.51516053	0.00448979592	2.49433107e-05	111.710784	-0.195510204	-0.0010861678	2.21269488	112.374597	112.374588	111.04698	111.046971	112.374593	111.046976	0.448979592	49	0.64	50	0.74	50	0.54	50	16	27	3	19	1
1643458698	67837.114	371	3.51516516	0.08	0.000444444444	111.710784	0.16	0.000888888889	2.21269248	112.374596	112.374587	111.046981	111.046971	112.374591	111.046976	0.64	50	0.4	50	0.7	50	0.78	50	10	33	5	12	0
1643458879	68018.245	372	3.51516137	-0.289166667	-0.00160648148	111.710785	0.230833333	0.00128240741	2.21268902	112.374597	112.374587	111.046983	111.046974	112.374592	111.046978	0.541666667	48	0.6	50	0.28	50	0.8	50	18	33	0	17	0
1643459061	68200.288	373	3.51515589	0.16875	0.000927197802	111.710784	0.01125	6.18131868e-05	2.21268885	112.374596	112.374586	111.046982	111.046973	112.374591	111.046978	0.76	50	0.58	50	0.72	50	0.5625	48	11	25	15	10	0
1643459241	68379.962	374	3.51515563	-0.23	-0.00126373626	111.710785	-0.15	-0.000824175824	2.2126911	112.374598	112.374588	111.046983	111.046973	112.374593	111.046978	0.5	50	0.88	50	0.56	50	0.64	50	6	26	4	20	0
1643459420	68559.322	375	3.51515918	0.16	0.000893854749	111.710785	-0.12	-0.000670391061	2.2126929	112.374597	112.374588	111.046982	111.046972	112.374593	111.046977	0.7	50	0.66	50	0.82	50	0.54	50	8	26	1	23	0
1643459599	68738.719	376	3.51516203	-0.31	-0.00172222222	111.710786	-0.41	-0.00227777778	2.21269905	112.374601	112.374591	111.046981	111.046972	112.374596	111.046977	0.2	50	0.92	50	0.7	50	0.6	50	12	34	2	14	0
1643459779	68918.092	377	3.51517176	0.01	5.58659218e-05	111.710786	0.65	0.00363128492	2.2126893	112.374598	112.374588	111.046984	111.046975	112.374593	111.046979	0.94	50	0.28	50	0.3	50	0.94	50	19	43	0	7	0
1643459958	69097.39	378	3.51515634	-0.03	-0.000167597765	111.710786	-0.31	-0.00173184358	2.21269395	112.374599	112.37459	111.046983	111.046973	112.374595	111.046978	0.46	50	0.8	50	0.64	50	0.36	50	4	20	13	16	1
1643460137	69276.67	379	3.51516369	-0.18	-0.001	111.710787	0.16	0.000888888889	2.21269155	112.374599	112.37459	111.046985	111.046975	112.374595	111.04698	0.68	50	0.7	50	0.3	50	0.64	50	11	26	8	16	0
1643460317	69455.996	380	3.5151599	0.01	5.58659218e-05	111.710787	-0.13	-0.000726256983	2.2126935	112.3746	112.37459	111.046984	111.046974	112.374595	111.046979	0.52	50	0.64	50	0.74	50	0.6	50	12	23	2	25	0
1643460496	69635.465	381	3.51516298	0.01125	6.2849162e-05	111.710787	0.60875	0.00340083799	2.21268437	112.374597	112.374588	111.046987	111.046977	112.374592	111.046982	0.92	50	0.3	50	0.34	50	0.9375	48	10	34	4	12	0
1643460675	69814.734	382	3.51514854	-0.11	-0.000611111111	111.710788	-0.29	-0.00161111111	2.21268872	112.374599	112.37459	111.046986	111.046976	112.374594	111.046981	0.42	50	0.82	50	0.78	50	0.6	50	16	38	1	11	0
1643460855	69994.801	383	3.51515542	0.52	0.00290502793	111.710785	-0.02	-0.000111731844	2.21268902	112.374597	112.374587	111.046983	111.046974	112.374592	111.046978	0.92	50	0.42	50	0.88	50	0.34	50	11	23	2	25	0
1643461037	70176.285	384	3.51515589	-0.11	-0.000611111111	111.710786	0.11	0.000611111111	2.21268737	112.374597	112.374587	111.046984	111.046975	112.374592	111.046979	0.88	50	0.88	50	0.42	50	0.64	50	17	36	0	14	0
1643461217	70356.633	385	3.51515328	-5.55111512e-17	-3.05006325e-19	111.710786	-0.16	-0.000879120879	2.21268977	112.374597	112.374588	111.046983	111.046974	112.374593	111.046979	0.52	50	0.68	50	0.72	50	0.56	50	13	25	4	21	0
1643461397	70536.205	386	3.51515708	-0.574897959	-0.00319387755	111.710789	-0.181836735	-0.00101020408	2.21269249	112.374601	112.374592	111.046986	111.046976	112.374596	111.046981	0.163265306	49	0.92	50	0.346938776	49	0.74	50	11	25	0	25	0
1643461577	70716.403	387	3.51516139	0.267755102	0.00148752834	111.710787	0.152244898	0.000845804989	2.21269021	112.374599	112.374589	111.046985	111.046975	112.374594	111.04698	0.74	50	0.32	50	0.775510204	49	0.66	50	7	21	4	25	0
1643461757	70896.829	388	3.51515778	-0.2	-0.00110497238	111.710788	-0.28	-0.00154696133	2.21269441	112.374601	112.374592	111.046985	111.046975	112.374596	111.04698	0.5	50	0.98	50	0.84	50	0.76	50	15	29	2	19	0
1643461937	71076.168	389	3.51516442	0.136734694	0.000763880971	111.710787	0.283265306	0.00158248774	2.21269016	112.374599	112.37459	111.046985	111.046976	112.374595	111.04698	0.86	50	0.44	50	0.673469388	49	0.82	50	10	28	2	20	0
1643462117	71256.644	390	3.5151577	0.0271428571	0.000150793651	111.710787	0.0671428571	0.000373015873	2.21268915	112.374599	112.374589	111.046985	111.046976	112.374594	111.046981	0.714285714	49	0.62	50	0.64	50	0.68	50	16	32	0	18	0
1643462298	71437.053	391	3.51515611	-0.0481632653	-0.000267573696	111.710788	-0.388163265	-0.00215646259	2.21269498	112.374601	112.374591	111.046984	111.046974	112.374596	111.046979	0.38	50	0.816326531	49	0.8	50	0.46	50	10	36	5	9	0
1643462478	71617.499	392	3.51516532	-0.169583333	-0.00094212963	111.710788	-0.249583333	-0.00138657407	2.21269872	112.374603	112.374593	111.046984	111.046974	112.374598	111.046979	0.520833333	48	0.94	50	0.78	50	0.7	50	14	30	3	16	1
1643462658	71797.182	393	3.51517124	-0.05	-0.000276243094	111.710789	-0.31	-0.00171270718	2.21270337	112.374604	112.374595	111.046982	111.046973	112.3746	111.046978	0.42	50	0.78	50	0.9	50	0.64	50	10	27	3	20	0
1643462838	71977.613	394	3.51517859	-0.124285714	-0.00069047619	111.710789	0.415714286	0.00230952381	2.21269714	112.374603	112.374594	111.046985	111.046975	112.374598	111.04698	0.72	50	0.428571429	49	0.3	50	0.84	50	8	30	1	19	0
1643463019	72158.037	395	3.51516873	0.17	0.000944444444	111.710788	-0.05	-0.000277777778	2.21269789	112.374603	112.374593	111.046984	111.046974	112.374598	111.046979	0.74	50	0.62	50	0.86	50	0.64	50	13	32	1	17	0
1643463198	72337.524	396	3.51516992	-0.276326531	-0.00153514739	111.71079	-0.343673469	-0.00190929705	2.21270304	112.374606	112.374596	111.046984	111.046974	112.374601	111.046979	0.32	50	0.94	50	0.7	50	0.632653061	49	12	32	0	18	0
1643463378	72517.182	397	3.51517807	-0.17	-0.000944444444	111.710791	0.41	0.00227777778	2.21269689	112.374605	112.374595	111.046986	111.046977	112.3746	111.046982	0.9	50	0.66	50	0.38	50	0.96	50	10	30	0	20	0
1643463558	72697.737	398	3.51516834	-0.12	-0.000666666667	111.710791	-0.36	-0.002	2.21270229	112.374607	112.374597	111.046985	111.046976	112.374602	111.046981	0.34	50	0.82	50	0.72	50	0.48	50	16	30	3	17	0
1643463738	72877.011	399	3.51517688	0.03	0.000166666667	111.710791	-0.27	-0.0015	2.21270634	112.374608	112.374598	111.046984	111.046974	112.374603	111.046979	0.46	50	0.7	50	0.76	50	0.46	50	8	24	6	20	0
1643463919	73058.255	400	3.51518329	-0.615416667	-0.00343808194	111.710794	0.135416667	0.000756517691	2.21270431	112.37461	112.374601	111.046988	111.046978	112.374606	111.046983	0.38	50	0.86	50	0.229166667	48	0.98	50	9	26	0	24	0
1643464100	73239.251	401	3.51518008	0.596938776	0.00327988338	111.710791	-0.0969387755	-0.000532630635	2.21270576	112.374608	112.374598	111.046984	111.046975	112.374603	111.04698	0.82	50	0.32	50	0.918367347	49	0.224489796	49	17	30	3	17	0
1643464282	73421.244	402	3.51518238	-0.45	-0.00248618785	111.710793	-0.09	-0.000497237569	2.21270711	112.37461	112.374601	111.046986	111.046977	112.374606	111.046981	0.26	50	0.8	50	0.32	50	0.68	50	11	26	0	24	0
1643464463	73602.328	403	3.51518451	-0.01	-5.49450549e-05	111.710794	0.17	0.000934065934	2.21270456	112.37461	112.3746	111.046987	111.046977	112.374605	111.046982	0.66	50	0.5	50	0.48	50	0.66	50	10	28	2	20	0
1643464643	73782.703	404	3.51518048	0.112083333	0.000619244936	111.710793	-0.472083333	-0.00260819521	2.21271164	112.374611	112.374602	111.046984	111.046975	112.374606	111.046979	0.6	50	0.96	50	0.98	50	0.395833333	48	8	20	23	7	0
1643464824	73963.72	405	3.51519168	0.08	0.000444444444	111.710793	0.12	0.000666666667	2.21270984	112.37461	112.374601	111.046984	111.046975	112.374606	111.04698	0.8	50	0.6	50	0.64	50	0.68	50	14	35	1	14	0
1643465004	74143.602	406	3.51518883	-0.32	-0.0017679558	111.710794	-0.04	-0.000220994475	2.21271044	112.374612	112.374603	111.046986	111.046976	112.374607	111.046981	0.54	50	0.9	50	0.48	50	0.76	50	7	24	0	26	0
1643465185	74323.961	407	3.51518978	0.24	0.00133333333	111.710793	0.08	0.000444444444	2.21270924	112.37461	112.374601	111.046985	111.046975	112.374606	111.04698	0.68	50	0.36	50	0.8	50	0.64	50	5	16	16	18	0
1643465377	74516.143	408	3.51518788	0	0	111.710793	0	0	2.21270924	112.37461	112.374601	111.046985	111.046975	112.374606	111.04698	-1	0	-1	0	-1	0	-1	0	0	0	50	0	0
