# Supplementary material for: Improved bounds on Lorentz violation from composite pulse Ramsey spectroscopy in a trapped ion
Source: Nat Commun. 2022 Nov 27;13:7314. doi: 10.1038/s41467-022-34818-0 (PMC9701673; doi:10.1038/s41467-022-34818-0)
Supplement: Supplementary file 2 — Source Data [file 41467_2022_34818_MOESM2_ESM.zip › Source_data_files/raw_data/20220131/LLI_with_servo_467_03.txt]

#
#1650 rf switch (1650 rf switch (digital out of Paul's box)): 0 
#370 H1 shutter (NI digital out at /Dev1/port0/line2): 1 
#370 H2 shutter (370 H2 shutter (digital out of Paul's box)): 1 
#370 V shutter (NI digital out at /Dev1/port0/line0): 1 
#370 cooling AOM rf attenuator control voltage (NI analog out at /Dev2/ao6): 5.16557645 V
#370 cooling rf switch (370 cooling rf switch (digital out of Paul's box)): 0 
#370 cooling shutter (370 cooling shutter (digital out of Paul's box)): 1 
#370 detuning AOM rf attenuator control voltage (NI analog out at /Dev2/ao10): 10 V
#370 detuning rf switch (370 detuning rf switch (digital out of Paul's box)): 1 
#370 pumping AOM rf attenuator control voltage (NI analog out at /Dev2/ao9): 10 V
#370 pumping rf switch (370 pumping rf switch (digital out of Paul's box)): 0 
#399 shutter (399 shutter (digital out of Paul's box)): 0 
#411 relock shutter (411 relock shutter (digital out of Paul's box)): 1 
#411 rf switch (411 rf switch (digital out of Paul's box)): 0 
#411 slave rf switch (411 slave rf switch (digital out of Paul's box)): 1 
#411 stab hold (411 stab hold (digital out of Paul's box)): 1 
#411IntstabSetpoint (Scaled version of 411 intensity stab set point voltage (factor: 1.000000, offset:0.000000)): 10 V
#467 detuning AOM rf attenuator control voltage (NI analog out at /Dev2/ao8): 10 V
#467 rf switch (467 rf switch (digital out of Paul's box)): 0 
#638 rf switch (638 rf switch (digital out of Paul's box)): 1 
#638 shutter (638 shutter (digital out of Paul's box)): 0 
#935 shutter (NI digital out at /Dev1/port0/line3): 0 
#Axial objective position (Scaled version of Axial obective actuator (factor: 0.000024, offset:0.000000)): 11.9724948 mm
#B field H1 (Scaled version of h1BCurrent (factor: 0.400000, offset:0.000000)): 0.12992 G
#B field H2 (Scaled version of h2BCurrent (factor: 1.470000, offset:0.000000)): 0.735 G
#B field V (Scaled version of vBCurrent (factor: 1.248000, offset:0.000000)): 0.3012672 G
#DDS0 frequency (Frequency of DDS channel #0 of Paul's box): 85 MHz
#DDS0 power (Power of DDS channel #1 of Paul's box): -50 dBm
#DDS1 frequency (Frequency of DDS channel #1 of Paul's box): 85 MHz
#DDS1 power (Power of DDS channel #1 of Paul's box): -50 dBm
#DDS10 frequency (Frequency of DDS channel #10 of Paul's box): 0 MHz
#DDS10 power (Power of DDS channel #10 of Paul's box): 0 dBm
#DDS11 frequency (Frequency of DDS channel #11 of Paul's box): 0 MHz
#DDS11 power (Power of DDS channel #11 of Paul's box): 0 dBm
#DDS2 frequency (Frequency of DDS channel #2 of Paul's box): 200 MHz
#DDS2 power (Power of DDS channel #2 of Paul's box): -50 dBm
#DDS3 frequency (Frequency of DDS channel #3 of Paul's box): 60 MHz
#DDS3 power (Power of DDS channel #3 of Paul's box): -50 dBm
#DDS4 frequency (Frequency of DDS channel #4 of Paul's box): 113 MHz
#DDS4 power (Power of DDS channel #4 of Paul's box): 10 dBm
#DDS5 frequency (Frequency of DDS channel #5 of Paul's box): 111 MHz
#DDS5 power (Power of DDS channel #5 of Paul's box): -50 dBm
#DDS6 power (Power of DDS channel #6 of Paul's box): 0 dBm
#DDS7 frequency (Frequency of DDS channel #7 of Paul's box): 0 MHz
#DDS7 power (Power of DDS channel #7 of Paul's box): 0 dBm
#DDS8 frequency (Frequency of DDS channel #8 of Paul's box): 0 MHz
#DDS8 power (Power of DDS channel #8 of Paul's box): 0 dBm
#DDS9 frequency (Frequency of DDS channel #9 of Paul's box): 0 MHz
#DDS9 power (Power of DDS channel #9 of Paul's box): 0 dBm
#DP370 power (DP370 setpoint): 0 mW
#Doppler_time (): 8000 us
#H1 power (H1 setpoint): 0 mW
#H1Flipmount (Thorlabs Flipmount): 1 
#H1seq power (H1seq setpoint): 0 mW
#H2 power (H2 setpoint): 0 mW
#In Oven Current (Scaled version of In oven control voltage (factor: 2.000000, offset:0.000000)): 0 A
#Objective focus position (Scaled version of Focus obective actuator (factor: 0.000024, offset:0.000000)): 24.5719768 mm
#Paul's box run number (to identify the raw data of CCD and PMT): 158 
#SampleNHold (SampleNHold (digital out of Paul's box)): 1 
#Strobo Trigger (description): 0 
#U_ablation (NI analog out at /Dev2/ao0): 0 V
#Ue endseg 1 (Scaled version of Endseg 1 extra voltage (factor: -1.200000, offset:0.000000)): -9 V
#Ue endseg 2 (Scaled version of Endseg 2 extra voltage (factor: -1.200000, offset:0.000000)): 0 V
#Ue1 (Scaled version of Segment 3 extra compensation voltage (factor: 1.214280, offset:-0.000700)): -9 V
#Ue2 (Scaled version of Segment 3 extra compensation voltage (factor: 1.214280, offset:-0.000700)): -9 V
#Ue3 (Scaled version of Segment 3 extra compensation voltage (factor: 1.214280, offset:-0.000700)): -5 V
#Ue4 (Scaled version of Segment 3 extra compensation voltage (factor: 1.214280, offset:-0.000700)): 0 V
#Ue5 (Scaled version of Segment 3 extra compensation voltage (factor: 1.214280, offset:-0.000700)): 0 V
#Ue6 (Scaled version of Segment 6 extra voltage (factor: -1.200000, offset:0.000000)): 0 V
#Ue7 (Scaled version of Segment 7 extra voltage (factor: -1.200000, offset:0.000000)): 0 V
#Ue8 (Scaled version of Segment 8 extra voltage (factor: -1.200000, offset:0.000000)): 0 V
#Uec endseg 1 (Scaled version of Segment 0 extra compensation voltage (factor: 1.2, offset:0.0)): 0.175523376 V
#Uec endseg 2 (Scaled version of Endseg extra 2 compensation voltage (factor: -1.200000, offset:0.000000)): 0 V
#Uec1 (Scaled version of Segment 1 extra compensation voltage (factor: 1.2, offset:0.0)): 0.175523376 V
#Uec2 (Scaled version of Segment 2 extra compensation voltage (factor: 1.2, offset:0.0)): 0.175523376 V
#Uec3 (Scaled version of Segment 3 extra compensation voltage (factor: 1.2, offset:0.0)): 0.227429813 V
#Uec4 (Scaled version of Segment 4 extra compensation voltage (factor: 1.2, offset:0.0)): 0.227429813 V
#Uec5 (Scaled version of Segment 5 extra compensation voltage (factor: 1.2, offset:0.0)): 0 V
#Uec6 (Scaled version of Segment 6 extra compensation voltage (factor: 1.2, offset:0.0)): 0.408 V
#Uec7 (Scaled version of Segment 7 extra compensation voltage (factor: 1.2, offset:0.0)): 0.408 V
#Uec8 (Scaled version of Segment 8 extra compensation voltage (factor: 1.2, offset:0.0)): 0.408 V
#Uschwinden (Scaled version of U_schwinden (factor: 1.000000, offset:0.000000)): 0 V
#Ut endseg 1 (Scaled version of Endseg 1 voltage (factor: -1.199740, offset:-0.001200)): 12 V
#Ut endseg 2 (Scaled version of Endseg 2 voltage (factor: -1.197100, offset:-0.003000)): 0 V
#Ut1 (Scaled version of Segment 1 voltage (factor: -1.200900, offset:-0.003600)): -8 V
#Ut2 (Scaled version of Segment 2 voltage (factor: -1.201410, offset:-0.001400)): 12 V
#Ut3 (Scaled version of Segment 3 voltage (factor: -1.198560, offset:-0.003200)): 12 V
#Ut4 (Scaled version of Segment 4 voltage (factor: -1.198560, offset:-0.003200)): 0 V
#Ut5 (Scaled version of Segment 5 voltage (factor: -1.198560, offset:-0.003200)): 0 V
#Ut6 (Scaled version of Segment 6 voltage (factor: -1.198560, offset:-0.003200)): 0 V
#Ut7 (Scaled version of Segment 7 voltage (factor: -1.198560, offset:-0.003200)): 0 V
#Ut8 (Scaled version of Segment 8 voltage (factor: -1.198560, offset:-0.003200)): 0 V
#Utc endseg 1 (Scaled version of Segment 0 compensation voltage (factor: 0.25, offset:0.0)): 0.0531168876 V
#Utc endseg 2 (Scaled version of Endseg 2 compensation voltage (factor: -0.250000, offset:0.000000)): 0 V
#Utc1 (Scaled version of Segment 1 compensation voltage (factor: 0.25, offset:0.0)): 0.0531168876 V
#Utc2 (Scaled version of Segment 2 compensation voltage (factor: 0.25, offset:0.0)): 0.0531168876 V
#Utc3 (Scaled version of Segment 3 compensation voltage (factor: 0.25, offset:0.0)): 0.106663163 V
#Utc4 (Scaled version of Segment 4 compensation voltage (factor: 0.25, offset:0.0)): 0.106663163 V
#Utc5 (Scaled version of Segment 5 compensation voltage (factor: 0.25, offset:0.0)): 0 V
#Utc6 (Scaled version of Segment 6 compensation voltage (factor: 0.25, offset:0.0)): 0 V
#Utc7 (Scaled version of Segment 7 compensation voltage (factor: 1.2, offset:0.0)): 0 V
#Utc8 (Scaled version of Segment 8 compensation voltage (factor: 1.2, offset:0.0)): 0 V
#V power (V setpoint): 0 mW
#Vseq power (Vseq setpoint): 0.4 mW
#WP370H2sw0 (NI analog out at /Dev2/ao2): 5 V
#WP370H2sw1 (NI analog out at /Dev2/ao3): 0 V
#Yb Oven Current (Scaled version of Yb oven control voltage (factor: 3.510000, offset:0.000000)): 0 A
#awg_Pulselength (): 0 s
#awg_amplitude (): 0 Vpp
#awg_frequency (): 0 Hz
#awg_offset (): 0 V
#axial_secular_frequency_AOM (): 0.11 MHz
#carrier_frequency (): 221 MHz
#cooling370 frequency (Attenuation of transition cooling370): 85 MHz
#cooling370 power (Power of transition cooling370): -24 dBm
#cooling_chirp_dds_power (): 0 dBm
#cooling_chirp_freq_step (): 0 MHz
#cooling_chirp_start_freq (): 0 MHz
#cooling_chirp_stop_freq (): 0 MHz
#cooling_chirp_total_time (): 0 us
#detection370 frequency (Attenuation of transition detection370): 85 MHz
#detection370 power (Power of transition detection370): -2 dBm
#detection_time (): 2500 us
#detuning370 frequency (Attenuation of transition detuning370): 0 MHz
#detuning370 power (Power of transition detuning370): 0 dBm
#emm_pulse_buffer_time (): 0 us
#emm_pulse_wait_time (): 0 us
#feed_forward_waittime_ms (): 0 ms
#flop_sbc_max_pulsetime_factor (): 0 
#freqScaling_411 (): 1.68 MHz/G
#freqScaling_467 (): 1.6 MHz/G
#heating_rate_wait_time (): 5000 us
#intersequence_cooling_rf_frequency (): 85 MHz
#intersequence_cooling_rf_power (): -24 dBm
#load_attempt (): 0 
#mirrorH2H (Motorized mirror mount): 4.37709888 mm
#n_points_per_doppler_freq_scan (): 0 
#n_points_per_sb_flops (): 0 
#n_points_per_sb_scan (): 0 
#n_rabi_scan_points (): 0 
#n_rep (): 575 
#octupole467 frequency (Attenuation of transition octupole467): 112.374563 MHz
#octupole467 power (Power of transition octupole467): -6 dBm
#octupole4672 frequency (Attenuation of transition octupole4672): 112.374563 MHz
#octupole4672 power (Power of transition octupole4672): -6 dBm
#offset370PD_H1 (): -0.0132263937 uW
#offset370PD_H2 (): -0.0299202343 uW
#offset370PD_V (): -0.0150179222 uW
#offset467BelowPD (): 0.0073186225 mW
#offset467PD (): 0.0073186225 mW
#picture_number (): 0 
#pulse_time_1650 (): 0 us
#pulse_time_411 (): 5 us
#pulse_time_467 (): 50000 us
#pulse_time_4672 (): 50000 us
#pulse_time_rfLLI (): 14.95 us
#pump_time (): 10 us
#pumping370 frequency (Attenuation of transition pumping370): 85 MHz
#pumping370 power (Power of transition pumping370): -13 dBm
#quench1650 frequency (Attenuation of transition quench1650): 60 MHz
#quench1650 power (Power of transition quench1650): -3.1 dBm
#radial_secular_frequency_AOM (): 0.31 MHz
#ramp_time (): 0 us
#reference 370 Det (): 0 mW
#reference 370 H1 (reference value 370 H1 chart): 15 uW
#reference 370 H2 (reference value 370 H2 chart): 10 uW
#reference 370 V (reference value 370 V chart): 15 uW
#reference 411 Fiber (reference value vertical 411 chart): 0.4 mW
#reference 411 SHG (reference value SHG 411 chart): 8 mW
#reference 411 V (): 0 uW
#reference 639 Fiber (reference value fiber639 chart): 11 mW
#reference SHG 467 (): 0 mW
#reference SHG 467 Below (): 0 mW
#rf_Amp (): 0.3 
#rf_Freq (): 3.51527869 MHz
#rf_phase (): 0.5 
#rf_switch_467 (): 0 
#sampling370 frequency (Attenuation of transition sampling370): 85 MHz
#sampling370 power (Power of transition sampling370): -5 dBm
#sampling411 frequency (Attenuation of transition sampling411): 220 MHz
#sampling411 power (Power of transition sampling411): -2 dBm
#sb_cooling_411_Omega (): 0 kHz
#sb_cooling_ddspower_1650 (): -27.5 dBm
#sb_cooling_ddspower_411 (): -10 dBm
#sb_cooling_detuning (): 0 
#sb_cooling_time (): 5000 us
#sb_scan_range_factor (): 0 
#sbc_pulses11 (): 0 
#sbc_pulses12 (): 0 
#sbc_pulses21 (): 0 
#sbc_pulses22 (): 0 
#sbc_pulsetime11 (): 0 us
#sbc_pulsetime12 (): 0 us
#sbc_pulsetime21 (): 0 us
#sbc_pulsetime22 (): 0 us
#sbc_repumptime (): 0 us
#scaling370PD_H1 (): -12.9249723 uW/V
#scaling370PD_H2 (): -14.9627261 uW/V
#scaling370PD_V (): -17.3688494 uW/V
#scaling467BelowPD (): -2.85545297 mW/V
#scaling467PD (): -2.85545297 mW/V
#scan_variable (): 0 unit
#spectroscopy411 frequency (Attenuation of transition spectroscopy411): 221 MHz
#spectroscopy411 power (Power of transition spectroscopy411): -2 dBm
#spectroscopy411rsb11 frequency (Attenuation of transition spectroscopy411rsb11): 0 MHz
#spectroscopy411rsb11 power (Power of transition spectroscopy411rsb11): 0 dBm
#spectroscopy411rsb12 frequency (Attenuation of transition spectroscopy411rsb12): 0 MHz
#spectroscopy411rsb12 power (Power of transition spectroscopy411rsb12): 0 dBm
#spectroscopy411rsb21 frequency (Attenuation of transition spectroscopy411rsb21): 0 MHz
#spectroscopy411rsb21 power (Power of transition spectroscopy411rsb21): 0 dBm
#spectroscopy411rsb22 frequency (Attenuation of transition spectroscopy411rsb22): 0 MHz
#spectroscopy411rsb22 power (Power of transition spectroscopy411rsb22): 0 dBm
#spectroscopy411slave frequency (Attenuation of transition spectroscopy411slave): 80 MHz
#spectroscopy411slave power (Power of transition spectroscopy411slave): -4 dBm
#sweep_frequency_step (): 0 MHz
#sweep_sleep_time (): 0 us
#sweep_start_frequency (): 0 MHz
#sweep_stop_frequency (): 0 MHz
#t_RFtotal (): 1235977.45 us
#t_RFwait (): 100 us
#t_pi_carrier_estim_A (): 0 us
#t_pi_carrier_estim_B (): 0 us
#t_pi_carrier_estim_C (): 0 us
#t_subtract (): 0.1 us
#use_shutters (): 0 
#wait_ramp_down (): 0 us
#waveplate411Ax (Motorized rotation mount): 0 °
#waveplateSplitH1V (Motorized rotation mount): 153.999559 °
#waveplateV (Motorized rotation mount): 27.4999213 °

#UTC / s	rel. time / s	RunNumber / 	rf_Freq / MHz	CorrFreqCenter / 	CorrFreqCenter2 / 	FreqCenter / 	CorrBField / 	CorrBField2 / 	BField / 	FreqPlusPlus / 	FreqPlusMinus / 	FreqMinusPlus / 	FreqMinusMinus / 	FreqPlusCenter / 	FreqMinusCenter / 	roi_plus_plus / 	roi_pp_num_cyc / 	roi_plus_minus / 	roi_pm_num_cyc / 	roi_minus_plus / 	roi_mp_num_cyc / 	roi_minus_minus / 	roi_mm_num_cyc / 	roi_final_E3 / 	number_LLI_cycles / 	det_num_hot / 	det_num_no_exc / 	det_num_quench / 
1643645781	257.164	1	3.51528213	-0.13	-0.13	111.710735	0.11	0.11	2.21276719	112.37457	112.37456	111.046909	111.0469	112.374565	111.046905	0.68	50	0.7	50	0.52	50	0.76	50	7	25	1	24	0
1643645965	441.713	2	3.51527952	0.62	3.77210227e-10	111.710732	0.1	6.08403592e-11	2.21276569	112.374566	112.374557	111.046907	111.046897	112.374561	111.046902	0.98	50	0.26	50	0.96	50	0.44	50	11	31	8	11	0
1643646148	624.275	3	3.51527715	-0.29	-0.00157608696	111.710733	-0.19	-0.0010326087	2.21276854	112.374569	112.374559	111.046907	111.046898	112.374564	111.046903	0.44	50	0.92	50	0.58	50	0.68	50	9	29	7	14	0
1643646330	806.802	4	3.51528166	-0.01	-5.46448087e-05	111.710733	0.35	0.00191256831	2.21276329	112.374567	112.374558	111.046909	111.0469	112.374562	111.046904	0.72	50	0.38	50	0.36	50	0.72	50	9	38	1	11	0
1643646513	989.083	5	3.51527336	0.11	0.000604395604	111.710733	-0.53	-0.00291208791	2.21277124	112.374569	112.374559	111.046906	111.046897	112.374564	111.046901	0.52	50	0.94	50	0.9	50	0.26	50	4	22	8	20	0
1643646695	1171.475	6	3.51528593	-0.205714286	-0.00113029827	111.710734	-0.354285714	-0.0019466248	2.21277656	112.374571	112.374562	111.046906	111.046896	112.374567	111.046901	0.32	50	0.88	50	0.72	50	0.571428571	49	12	29	0	21	0
1643646877	1353.761	7	3.51529433	-0.43	-0.00234972678	111.710736	-0.05	-0.000273224044	2.21277731	112.374574	112.374564	111.046907	111.046898	112.374569	111.046903	0.52	50	1	50	0.48	50	0.86	50	5	16	0	34	0
1643647060	1536.191	8	3.51529552	-0.23	-0.00126373626	111.710737	-0.43	-0.00236263736	2.21278376	112.374577	112.374567	111.046907	111.046897	112.374572	111.046902	0.28	50	0.94	50	0.66	50	0.46	50	16	31	1	18	0
1643647242	1718.518	9	3.51530572	0.68	0.00371584699	111.710734	-5.55111512e-17	-3.03339624e-19	2.21278376	112.374574	112.374564	111.046903	111.046894	112.374569	111.046899	0.98	50	0.3	50	0.9	50	0.22	50	8	27	2	21	0
1643647425	1900.95	10	3.51530572	0.06	0.00032967033	111.710733	0.52	0.00285714286	2.21277596	112.374571	112.374561	111.046905	111.046896	112.374566	111.046901	0.94	50	0.36	50	0.36	50	0.82	50	11	23	0	27	0
1643647607	2083.332	11	3.51529338	-0.44	-0.00241758242	111.710736	0.14	0.000769230769	2.21277386	112.374572	112.374563	111.046908	111.046899	112.374568	111.046903	0.64	50	0.94	50	0.36	50	0.94	50	14	32	1	17	0
1643647789	2265.807	12	3.51529006	0.274693878	0.00150105944	111.710734	-0.0346938776	-0.00018958403	2.21277438	112.374571	112.374562	111.046907	111.046897	112.374566	111.046902	0.78	50	0.54	50	0.84	50	0.530612245	49	8	33	1	16	0
1643647972	2448.258	13	3.51529089	0.19	0.00104395604	111.710733	0.47	0.00258241758	2.21276733	112.374568	112.374559	111.046908	111.046898	112.374563	111.046903	0.84	50	0.18	50	0.34	50	0.62	50	20	32	0	18	0
1643648155	2631.644	14	3.51527974	-0.06	-0.000326086957	111.710734	0.38	0.00206521739	2.21276163	112.374567	112.374557	111.04691	111.0469	112.374562	111.046905	0.68	50	0.36	50	0.54	50	0.98	50	11	24	1	24	1
1643648338	2814.798	15	3.51527072	-0.366530612	-0.00201390446	111.710735	-0.286530612	-0.00157434402	2.21276593	112.37457	112.37456	111.04691	111.046901	112.374565	111.046906	0.346938776	49	1	50	0.48	50	0.56	50	13	36	0	14	0
1643648519	2995.698	16	3.51527752	-0.31	-0.00169398907	111.710737	0.27	0.00147540984	2.21276188	112.37457	112.374561	111.046913	111.046904	112.374565	111.046908	0.62	50	0.66	50	0.32	50	0.9	50	14	30	0	20	0
1643648701	3177.51	17	3.51527112	0.16	0.000883977901	111.710736	0.52	0.00287292818	2.21275408	112.374567	112.374558	111.046915	111.046905	112.374562	111.04691	0.86	50	0.18	50	0.42	50	0.78	50	9	23	9	18	0
1643648882	3358.163	18	3.51525878	0.63	0.00346153846	111.710733	0.01	5.49450549e-05	2.21275393	112.374564	112.374554	111.046912	111.046902	112.374559	111.046907	0.86	50	0.22	50	0.9	50	0.28	50	5	25	4	21	0
1643649065	3541.097	19	3.51525854	-0.26	-0.00143646409	111.710734	-0.12	-0.000662983425	2.21275573	112.374566	112.374556	111.046912	111.046903	112.374561	111.046908	0.56	50	0.94	50	0.64	50	0.78	50	14	30	0	20	0
1643649246	3722.239	20	3.51526139	-0.05	-0.000274725275	111.710735	0.49	0.00269230769	2.21274838	112.374564	112.374554	111.046915	111.046905	112.374559	111.04691	0.8	50	0.36	50	0.3	50	0.84	50	12	31	1	18	0
1643649427	3902.968	21	3.51524977	-0.09	-0.000494505495	111.710735	-0.47	-0.00258241758	2.21275543	112.374566	112.374557	111.046913	111.046904	112.374562	111.046908	0.26	50	0.82	50	0.88	50	0.5	50	12	27	0	23	0
1643649610	4086.093	22	3.51526092	0.387755102	0.00215419501	111.710733	-0.092244898	-0.000512471655	2.21275681	112.374565	112.374555	111.046911	111.046901	112.37456	111.046906	0.775510204	49	0.48	50	0.84	50	0.36	50	11	36	0	14	0
1643649791	4267.096	23	3.5152631	0.09	0.000491803279	111.710733	-0.01	-5.46448087e-05	2.21275696	112.374564	112.374555	111.04691	111.046901	112.37456	111.046905	0.74	50	0.66	50	0.84	50	0.74	50	7	31	3	16	0
1643649972	4448.022	24	3.51526334	-0.29	-0.00160220994	111.710734	0.29	0.00160220994	2.21275261	112.374565	112.374555	111.046913	111.046903	112.37456	111.046908	0.54	50	0.54	50	0.38	50	0.96	50	9	25	0	25	0
1643650155	4631.634	25	3.51525646	-0.31	-0.00171270718	111.710736	0.21	0.00116022099	2.21274946	112.374565	112.374556	111.046915	111.046906	112.37456	111.046911	0.54	50	0.64	50	0.36	50	0.88	50	20	31	1	18	0
1643650336	4812.309	26	3.51525148	0.09	0.000489130435	111.710735	0.57	0.00309782609	2.21274091	112.374562	112.374553	111.046918	111.046908	112.374557	111.046913	0.96	50	0.3	50	0.3	50	0.78	50	10	34	5	11	0
1643650516	4992.805	27	3.51523796	-0.01	-5.52486188e-05	111.710735	-0.29	-0.00160220994	2.21274526	112.374564	112.374554	111.046916	111.046907	112.374559	111.046912	0.46	50	0.76	50	0.82	50	0.54	50	7	32	5	12	1
1643650697	5173.26	28	3.51524484	0.18	0.001	111.710734	0.3	0.00166666667	2.21274076	112.374561	112.374552	111.046917	111.046907	112.374557	111.046912	0.86	50	0.38	50	0.5	50	0.62	50	15	38	0	12	0
1643650877	5353.68	29	3.51523772	-0.26	-0.00143646409	111.710736	-0.22	-0.00121546961	2.21274406	112.374564	112.374554	111.046917	111.046908	112.374559	111.046912	0.48	50	0.96	50	0.68	50	0.72	50	12	32	4	14	0
1643651058	5534.297	30	3.51524294	0.29	0.00161111111	111.710734	0.19	0.00105555556	2.21274121	112.374561	112.374552	111.046917	111.046907	112.374556	111.046912	0.92	50	0.44	50	0.72	50	0.62	50	4	37	4	9	0
1643651235	5711.205	31	3.51523843	-0.31	-0.00171270718	111.710736	-0.31	-0.00171270718	2.21274586	112.374564	112.374555	111.046917	111.046907	112.374559	111.046912	0.26	50	0.88	50	0.82	50	0.82	50	12	34	6	10	0
1643651418	5894.104	32	3.51524579	0.25	0.00141242938	111.710734	-0.09	-0.000508474576	2.21274721	112.374563	112.374554	111.046915	111.046906	112.374559	111.04691	0.56	50	0.4	50	0.8	50	0.46	50	5	23	0	27	0
1643651600	6076.833	33	3.51524792	-0.394897959	-0.00216976901	111.710736	-0.165102041	-0.00090715407	2.21274969	112.374566	112.374557	111.046916	111.046907	112.374561	111.046911	0.38	50	0.94	50	0.510204082	49	0.74	50	6	28	3	19	0
1643651781	6257.464	34	3.51525184	0.36	0.00196721311	111.710735	0.34	0.0018579235	2.21274459	112.374563	112.374553	111.046916	111.046906	112.374558	111.046911	0.94	50	0.24	50	0.62	50	0.6	50	14	35	0	15	0
1643651961	6437.705	35	3.51524377	-0.05	-0.000276243094	111.710735	-0.17	-0.000939226519	2.21274714	112.374564	112.374554	111.046915	111.046906	112.374559	111.046911	0.48	50	0.7	50	0.56	50	0.44	50	19	37	0	13	0
1643652144	6620.633	36	3.51524781	-0.176122449	-0.00097845805	111.710736	0.296122449	0.00164512472	2.21274269	112.374563	112.374554	111.046918	111.046908	112.374559	111.046913	0.82	50	0.7	50	0.387755102	49	0.86	50	10	31	1	18	0
1643652325	6801.423	37	3.51524078	0.13	0.000710382514	111.710735	-0.45	-0.00245901639	2.21274944	112.374565	112.374555	111.046915	111.046905	112.37456	111.04691	0.52	50	0.84	50	0.88	50	0.3	50	6	19	21	10	0
1643652506	6982.161	38	3.51525146	0.01	5.52486188e-05	111.710735	0.59	0.00325966851	2.21274059	112.374562	112.374552	111.046918	111.046908	112.374557	111.046913	0.9	50	0.3	50	0.36	50	0.94	50	15	32	0	18	0
1643653415	7890.869	39	3.51523746	0.05	0.000276243094	111.710735	-0.11	-0.000607734807	2.21274224	112.374562	112.374553	111.046917	111.046907	112.374557	111.046912	0.64	50	0.7	50	0.84	50	0.68	50	11	24	7	19	0
1643653730	8206.382	40	3.51524007	0	0	111.710735	0	0	2.21274224	112.374562	112.374553	111.046917	111.046907	112.374557	111.046912	0	1	0	1	0	1	0	1	0	0	50	0	0
1643653994	8470.32	41	3.51524007	0	0	111.710735	0	0	2.21274224	112.374562	112.374553	111.046917	111.046907	112.374557	111.046912	0	1	0	1	0	1	0	1	0	0	50	0	0
1643654184	8660.357	42	3.51524007	0	0	111.710735	0	0	2.21274224	112.374562	112.374553	111.046917	111.046907	112.374557	111.046912	-1	0	-1	0	0.425	40	0.5	2	11	29	0	21	0
1643654364	8839.914	43	3.51524007	0.06	0.000315789474	111.710734	-0.28	-0.00147368421	2.21274644	112.374563	112.374554	111.046915	111.046906	112.374558	111.046911	0.62	50	0.84	50	0.86	50	0.52	50	6	9	36	5	0
1643654543	9019.506	44	3.51524671	0.12	0.000670391061	111.710734	-0.08	-0.000446927374	2.21274764	112.374563	112.374553	111.046914	111.046905	112.374558	111.04691	0.68	50	0.64	50	0.72	50	0.52	50	13	32	2	16	0
1643654723	9199.484	45	3.51524861	-0.11	-0.000611111111	111.710734	0.17	0.000944444444	2.21274509	112.374563	112.374553	111.046916	111.046906	112.374558	111.046911	0.72	50	0.66	50	0.5	50	0.78	50	12	38	1	11	0
1643654904	9380.433	46	3.51524458	0.45	0.0025	111.710732	-0.23	-0.00127777778	2.21274854	112.374561	112.374552	111.046912	111.046903	112.374557	111.046908	0.7	50	0.48	50	0.96	50	0.28	50	10	31	4	15	0
1643655084	9560.596	47	3.51525003	-0.43	-0.00237569061	111.710734	0.07	0.000386740331	2.21274749	112.374563	112.374554	111.046915	111.046905	112.374559	111.04691	0.38	50	0.74	50	0.3	50	0.8	50	6	21	1	28	0
1643655264	9740.59	48	3.51524837	-0.0871428571	-0.000484126984	111.710735	0.607142857	0.00337301587	2.21273839	112.374561	112.374552	111.046918	111.046908	112.374556	111.046913	0.96	50	0.44	50	0.285714286	49	0.98	50	11	29	0	21	0
1643655444	9920.72	49	3.51523397	0.23	0.00127777778	111.710734	0.13	0.000722222222	2.21273644	112.374559	112.37455	111.046917	111.046908	112.374555	111.046913	0.88	50	0.52	50	0.78	50	0.68	50	16	35	0	15	0
1643655624	10100.597	50	3.51523089	0.01	5.55555556e-05	111.710734	0.13	0.000722222222	2.21273449	112.374559	112.374549	111.046918	111.046908	112.374554	111.046913	0.66	50	0.52	50	0.52	50	0.64	50	8	20	0	30	0
1643655804	10280.651	51	3.5152278	-0.17	-0.000944444444	111.710734	0.09	0.0005	2.21273314	112.374559	112.37455	111.046919	111.04691	112.374554	111.046914	0.66	50	0.74	50	0.54	50	0.8	50	6	15	25	10	0
1643655985	10461.372	52	3.51522567	0.21	0.00116666667	111.710733	0.37	0.00205555556	2.21272759	112.374556	112.374547	111.04692	111.04691	112.374552	111.046915	0.98	50	0.4	25	0.54	50	0.7	50	15	26	3	21	0
1643656165	10641.26	53	3.51521689	-0.19	-0.00104972376	111.710734	-0.47	-0.00259668508	2.21273464	112.374559	112.37455	111.046919	111.046909	112.374555	111.046914	0.24	50	0.9	50	0.86	50	0.58	50	1	5	44	1	0
1643656358	10834.695	54	3.51522804	0	0	111.710734	0	0	2.21273464	112.374559	112.37455	111.046919	111.046909	112.374555	111.046914	0.854166667	48	-1	0	0.74	50	0.6	50	17	34	4	12	0
1643656538	11014.79	55	3.51522804	0.187755102	0.000972824363	111.710733	0.047755102	0.000247435762	2.21273392	112.374558	112.374549	111.046918	111.046908	112.374554	111.046913	0.775510204	49	0.54	50	0.56	50	0.42	50	17	38	1	11	0
1643656718	11194.826	56	3.51522691	0.25	0.00138888889	111.710732	0.07	0.000388888889	2.21273287	112.374557	112.374547	111.046917	111.046908	112.374552	111.046912	0.8	50	0.48	50	0.86	50	0.68	50	9	23	0	27	0
1643656899	11374.872	57	3.51522525	-0.6	-0.00333333333	111.710735	-0.04	-0.000222222222	2.21273347	112.37456	112.37455	111.04692	111.04691	112.374555	111.046915	0.36	50	1	50	0.34	50	0.9	50	14	33	1	16	0
1643657080	11555.885	58	3.51522619	0.08	0.000444444444	111.710735	0.28	0.00155555556	2.21272927	112.374558	112.374549	111.046921	111.046911	112.374554	111.046916	0.78	50	0.42	50	0.56	50	0.76	50	11	33	2	15	0
1643657263	11738.855	59	3.51521955	-0.15	-0.000828729282	111.710735	-0.63	-0.00348066298	2.21273872	112.374562	112.374552	111.046919	111.046909	112.374557	111.046914	0.22	50	1	50	0.86	50	0.38	50	17	33	4	13	0
1643657442	11918.751	60	3.5152345	0.06	0.000327868852	111.710735	0.1	0.000546448087	2.21273722	112.374561	112.374552	111.046919	111.046909	112.374556	111.046914	0.82	50	0.66	50	0.64	50	0.68	50	13	31	0	19	0
1643657622	12098.81	61	3.51523212	0.36	0.002	111.710733	0.36	0.002	2.21273182	112.374558	112.374548	111.046919	111.046909	112.374553	111.046914	0.98	50	0.26	50	0.64	50	0.64	50	22	39	2	9	0
1643657802	12278.644	62	3.51522359	0.17	0.000944444444	111.710733	-0.41	-0.00227777778	2.21273797	112.374559	112.374549	111.046916	111.046906	112.374554	111.046911	0.52	50	0.76	50	0.94	50	0.36	50	13	29	8	13	0
1643657982	12458.755	63	3.51523331	0.12	0.000666666667	111.710732	0.02	0.000111111111	2.21273767	112.374558	112.374548	111.046915	111.046906	112.374553	111.046911	0.8	50	0.66	50	0.78	50	0.68	50	14	31	3	16	0
1643658162	12638.643	64	3.51523284	-0.12	-0.000666666667	111.710733	0.58	0.00322222222	2.21272897	112.374556	112.374546	111.046919	111.046909	112.374551	111.046914	0.9	50	0.44	50	0.26	50	0.96	50	6	23	2	25	0
1643658346	12822.678	65	3.51521908	-0.34	-0.00188888889	111.710734	0.34	0.00188888889	2.21272387	112.374556	112.374547	111.046922	111.046912	112.374551	111.046917	0.46	50	0.46	50	0.28	50	0.96	50	9	27	7	16	0
1643658527	13002.988	66	3.51521101	0.09	0.000489130435	111.710734	0.47	0.00255434783	2.21271682	112.374554	112.374544	111.046923	111.046914	112.374549	111.046919	0.96	50	0.4	50	0.5	50	0.88	50	17	34	2	14	0
1643658706	13182.605	67	3.51519986	-5.55111512e-17	-3.08395285e-19	111.710734	-0.62	-0.00344444444	2.21272612	112.374556	112.374547	111.046921	111.046911	112.374552	111.046916	0.3	50	0.92	50	0.88	50	0.26	50	13	33	1	16	0
1643658886	13362.621	68	3.51521457	0.37	0.00205555556	111.710732	-0.11	-0.000611111111	2.21272777	112.374555	112.374546	111.046918	111.046909	112.37455	111.046914	0.72	50	0.46	50	0.9	50	0.42	50	8	24	0	26	0
1643659068	13544.592	69	3.51521718	-0.23	-0.00127777778	111.710733	-0.05	-0.000277777778	2.21272852	112.374556	112.374547	111.046919	111.04691	112.374552	111.046915	0.62	50	0.9	50	0.4	50	0.58	50	14	33	1	16	0
1643659248	13724.585	70	3.51521837	-0.3	-0.00164835165	111.710735	0.4	0.0021978022	2.21272252	112.374556	112.374547	111.046923	111.046913	112.374551	111.046918	0.62	50	0.52	50	0.26	50	0.96	50	11	33	0	17	0
1643659428	13904.588	71	3.51520888	-0.02	-0.000111111111	111.710735	0.18	0.001	2.21271982	112.374555	112.374546	111.046923	111.046914	112.374551	111.046919	0.8	50	0.64	50	0.72	50	0.92	50	11	35	1	14	0
1643659608	14084.66	72	3.51520461	0.07	0.000388888889	111.710734	0.39	0.00216666667	2.21271397	112.374553	112.374544	111.046925	111.046915	112.374549	111.04692	0.68	50	0.22	50	0.46	50	0.78	50	12	38	0	12	0
1643659791	14266.884	73	3.51519536	-0.01	-5.55555556e-05	111.710734	-0.21	-0.00116666667	2.21271712	112.374554	112.374545	111.046924	111.046914	112.37455	111.046919	0.48	50	0.7	50	0.72	50	0.52	50	9	35	5	10	0
1643659971	14447.228	74	3.51520034	-0.07	-0.000384615385	111.710735	-0.01	-5.49450549e-05	2.21271727	112.374555	112.374545	111.046924	111.046915	112.37455	111.04692	0.54	50	0.62	50	0.7	50	0.76	50	17	38	2	10	0
1643660153	14629.484	75	3.51520058	-0.05	-0.000276243094	111.710735	0.07	0.000386740331	2.21271622	112.374555	112.374545	111.046925	111.046915	112.37455	111.04692	0.8	50	0.78	50	0.52	50	0.64	50	8	23	0	27	0
1643660334	14810.518	76	3.51519891	0.45	0.00247252747	111.710733	0.17	0.000934065934	2.21271367	112.374552	112.374542	111.046923	111.046914	112.374547	111.046919	0.9	50	0.28	50	0.76	50	0.48	50	16	36	0	14	0
1643660514	14990.641	77	3.51519488	-0.26	-0.00143646409	111.710734	-0.44	-0.00243093923	2.21272027	112.374555	112.374545	111.046923	111.046913	112.37455	111.046918	0.28	50	0.98	50	0.62	50	0.44	50	7	28	0	22	0
1643660708	15183.962	78	3.51520532	-0.19	-0.00105555556	111.710735	0.27	0.0015	2.21271622	112.374555	112.374545	111.046925	111.046915	112.37455	111.04692	0.76	50	0.68	50	0.42	50	0.88	50	7	34	0	16	0
1643660887	15363.66	79	3.51519891	-0.1	-0.000518134715	111.710735	0.38	0.00196891192	2.21271052	112.374553	112.374544	111.046927	111.046918	112.374549	111.046922	0.82	50	0.54	50	0.28	50	0.76	50	14	27	0	23	0
1643661067	15543.093	80	3.5151899	0.46	0.00255555556	111.710733	-0.16	-0.000888888889	2.21271292	112.374552	112.374542	111.046924	111.046915	112.374547	111.046919	0.7	50	0.4	50	0.96	50	0.34	50	16	39	2	9	0
1643661246	15722.79	81	3.5151937	0.13	0.000726256983	111.710733	-0.47	-0.00262569832	2.21271997	112.374553	112.374544	111.046921	111.046912	112.374549	111.046917	0.6	50	0.94	50	0.92	50	0.32	50	8	21	0	29	0
1643661426	15902.534	82	3.51520485	-0.6	-0.00333333333	111.710736	0.06	0.000333333333	2.21271907	112.374556	112.374546	111.046925	111.046915	112.374551	111.04692	0.3	50	0.84	50	0.24	50	0.9	50	11	30	0	20	0
1643661606	16082.254	83	3.51520342	0.39	0.00216666667	111.710734	0.23	0.00127777778	2.21271562	112.374553	112.374544	111.046924	111.046914	112.374548	111.046919	1	50	0.38	50	0.64	50	0.48	50	14	31	0	19	0
1643661786	16262.183	84	3.51519797	-0.03	-0.000166666667	111.710734	0.45	0.0025	2.21270887	112.374551	112.374542	111.046926	111.046916	112.374546	111.046921	0.78	50	0.36	50	0.42	50	0.9	50	20	36	0	14	0
1643661966	16442.307	85	3.51518729	-0.254848485	-0.00141582492	111.710735	-0.285151515	-0.00158417508	2.21271315	112.374554	112.374544	111.046926	111.046916	112.374549	111.046921	0.38	50	0.92	50	0.666666667	18	0.636363636	33	16	34	0	16	0
1643662146	16622.704	86	3.51519406	0.17	0.000944444444	111.710734	0.35	0.00194444444	2.2127079	112.374551	112.374542	111.046927	111.046917	112.374547	111.046922	0.74	50	0.22	50	0.58	50	0.76	50	14	34	0	16	0
1643662327	16803.014	87	3.51518575	-0.17	-0.000944444444	111.710735	-0.25	-0.00138888889	2.21271165	112.374553	112.374544	111.046926	111.046917	112.374548	111.046922	0.4	50	0.82	50	0.78	50	0.7	50	0	4	45	1	0
1643662507	16983.27	88	3.51519168	0.32	0.00177777778	111.710733	0.46	0.00255555556	2.21270475	112.37455	112.37454	111.046927	111.046917	112.374545	111.046922	0.98	50	0.2	50	0.58	50	0.72	50	7	28	0	22	0
1643662686	17162.661	89	3.51518077	-0.14	-0.000773480663	111.710734	-0.24	-0.00132596685	2.21270835	112.374551	112.374542	111.046926	111.046917	112.374547	111.046922	0.44	50	0.82	50	0.72	50	0.62	50	12	39	1	10	0
1643662866	17342.651	90	3.51518646	-0.08	-0.000446927374	111.710735	0.02	0.000111731844	2.21270805	112.374552	112.374542	111.046927	111.046917	112.374547	111.046922	0.6	50	0.66	50	0.62	50	0.72	50	15	35	0	15	0
1643663047	17523.681	91	3.51518599	-0.05	-0.000277777778	111.710735	-0.45	-0.0025	2.2127148	112.374554	112.374544	111.046925	111.046916	112.374549	111.04692	0.44	50	0.94	50	0.82	50	0.42	50	17	38	2	10	0
1643663227	17703.762	92	3.51519666	0.21	0.00116022099	111.710734	0.13	0.000718232044	2.21271285	112.374552	112.374543	111.046925	111.046915	112.374548	111.04692	0.72	50	0.38	50	0.64	50	0.56	50	4	29	0	21	0
1643663408	17884.065	93	3.51519358	-0.12	-0.000666666667	111.710734	-0.22	-0.00122222222	2.21271615	112.374554	112.374544	111.046924	111.046915	112.374549	111.046919	0.54	50	0.88	50	0.66	50	0.56	50	13	32	1	17	0
1643663588	18064.256	94	3.5151988	0.11	0.000611111111	111.710734	0.29	0.00161111111	2.2127118	112.374552	112.374543	111.046925	111.046915	112.374547	111.04692	0.68	50	0.28	50	0.5	50	0.68	50	10	24	0	26	0
1643663768	18244.288	95	3.51519192	-0.53	-0.0029281768	111.710736	-0.05	-0.000276243094	2.21271255	112.374555	112.374545	111.046927	111.046918	112.37455	111.046923	0.3	50	0.88	50	0.28	50	0.76	50	9	28	0	22	0
1643663950	18426.463	96	3.51519311	0.04	0.000222222222	111.710736	-0.02	-0.000111111111	2.21271285	112.374555	112.374545	111.046927	111.046918	112.37455	111.046922	0.78	50	0.76	50	0.74	50	0.68	50	14	34	0	16	0
1643664131	18607.47	97	3.51519358	0.25	0.00137362637	111.710735	-0.39	-0.00214285714	2.2127187	112.374555	112.374546	111.046924	111.046915	112.374551	111.046919	0.62	50	0.76	50	0.98	50	0.34	50	9	30	2	18	0
1643664312	18788.332	98	3.51520283	0.23	0.00127071823	111.710734	0.27	0.00149171271	2.21271465	112.374553	112.374543	111.046924	111.046915	112.374548	111.046919	0.78	50	0.28	50	0.54	50	0.58	50	7	32	0	18	0
1643664492	18968.235	99	3.51519643	0.24	0.00132596685	111.710733	-0.38	-0.00209944751	2.21272035	112.374553	112.374544	111.046921	111.046912	112.374549	111.046916	0.74	50	0.88	50	0.88	50	0.26	50	12	24	0	26	0
1643664674	19150.161	100	3.51520544	0.04	0.000222222222	111.710732	0.44	0.00244444444	2.21271375	112.374551	112.374542	111.046923	111.046914	112.374547	111.046918	0.88	50	0.4	50	0.44	50	0.84	50	16	36	0	14	0
1643664854	19330.172	101	3.515195	-0.26	-0.00142857143	111.710734	-0.22	-0.00120879121	2.21271705	112.374554	112.374544	111.046923	111.046914	112.374549	111.046919	0.42	50	0.9	50	0.5	50	0.54	50	1	25	2	23	0
1643665036	19512.711	102	3.51520022	0.448367347	0.00249092971	111.710731	0.288367347	0.00160204082	2.21271272	112.37455	112.374541	111.046922	111.046913	112.374545	111.046918	0.9	50	0.163265306	49	0.66	50	0.5	50	13	28	1	21	0
1643665218	19694.011	103	3.51519338	-0.28	-0.00153846154	111.710733	0.14	0.000769230769	2.21271062	112.374551	112.374541	111.046924	111.046915	112.374546	111.04692	0.54	50	0.68	50	0.3	50	0.72	50	12	32	3	15	0
1643665398	19874.233	104	3.51519006	-0.113877551	-0.00062915774	111.710733	0.086122449	0.000475814635	2.21270933	112.374551	112.374541	111.046925	111.046916	112.374546	111.046921	0.612244898	49	0.64	50	0.72	50	0.92	50	15	32	0	18	0
1643665578	20054.431	105	3.51518802	-0.1	-0.000552486188	111.710734	-0.22	-0.00121546961	2.21271263	112.374552	112.374543	111.046925	111.046915	112.374548	111.04692	0.56	50	0.88	50	0.74	50	0.62	50	11	23	0	27	0
1643665757	20233.803	106	3.51519324	0.35	0.00194444444	111.710732	0.31	0.00172222222	2.21270798	112.374549	112.37454	111.046925	111.046915	112.374545	111.04692	0.94	50	0.28	50	0.76	50	0.72	50	10	33	1	16	0
1643665937	20413.126	107	3.51518588	-0.28	-0.00156424581	111.710734	-0.1	-0.000558659218	2.21270948	112.374551	112.374542	111.046925	111.046916	112.374546	111.046921	0.52	50	0.9	50	0.46	50	0.64	50	16	33	0	17	0
1643666116	20592.572	108	3.51518826	-0.09	-0.000502793296	111.710734	0.05	0.000279329609	2.21270873	112.374551	112.374542	111.046926	111.046917	112.374547	111.046921	0.48	50	0.52	50	0.42	50	0.56	50	15	32	0	18	0
1643666295	20771.754	109	3.51518707	-0.15	-0.000833333333	111.710735	0.31	0.00172222222	2.21270408	112.374551	112.374541	111.046928	111.046919	112.374546	111.046924	0.64	50	0.48	50	0.24	50	0.7	50	16	35	0	15	0
1643666476	20951.936	110	3.51517972	0.24	0.00134078212	111.710734	0.2	0.00111731844	2.21270108	112.374549	112.374539	111.046928	111.046919	112.374544	111.046923	0.9	50	0.46	50	0.76	50	0.72	50	16	38	0	12	0
1643666655	21131.335	111	3.51517497	0.07	0.000388888889	111.710733	-0.21	-0.00116666667	2.21270423	112.374549	112.37454	111.046927	111.046917	112.374544	111.046922	0.66	50	0.8	50	0.82	50	0.54	50	10	27	1	22	0
1643666834	21310.676	112	3.51517995	0.21	0.00116666667	111.710732	-0.01	-5.55555556e-05	2.21270438	112.374548	112.374539	111.046926	111.046916	112.374543	111.046921	0.6	50	0.4	50	0.82	50	0.6	50	14	25	0	25	0
1643667014	21489.948	113	3.51518019	-0.19	-0.00106145251	111.710733	-0.27	-0.00150837989	2.21270843	112.37455	112.374541	111.046925	111.046916	112.374546	111.046921	0.46	50	0.92	50	0.72	50	0.64	50	15	32	4	14	0
1643667193	21669.285	114	3.5151866	0.01	5.58659218e-05	111.710733	0.55	0.0030726257	2.21270018	112.374548	112.374538	111.046928	111.046918	112.374543	111.046923	0.88	50	0.32	50	0.38	50	0.92	50	16	32	0	18	0
1643667372	21848.491	115	3.51517355	-0.08	-0.000444444444	111.710733	-0.38	-0.00211111111	2.21270588	112.37455	112.37454	111.046926	111.046917	112.374545	111.046922	0.36	50	0.82	50	0.8	50	0.5	50	11	30	4	15	1
1643667551	22027.724	116	3.51518256	-0.04	-0.000223463687	111.710734	0.24	0.00134078212	2.21270228	112.374549	112.37454	111.046928	111.046918	112.374544	111.046923	0.96	50	0.76	50	0.48	50	0.76	50	17	33	0	17	0
1643667731	22206.913	117	3.51517687	-0.02	-0.000111731844	111.710734	-0.38	-0.00212290503	2.21270798	112.374551	112.374541	111.046926	111.046917	112.374546	111.046921	0.34	50	0.74	50	0.88	50	0.52	50	18	37	4	9	0
1643667910	22386.214	118	3.51518588	0.08	0.000446927374	111.710733	5.55111512e-17	3.10118163e-19	2.21270798	112.374551	112.374541	111.046926	111.046916	112.374546	111.046921	0.5	50	0.42	50	0.66	50	0.58	50	9	28	0	22	0
1643668089	22565.48	119	3.51518588	-0.25	-0.00138888889	111.710735	0.39	0.00216666667	2.21270213	112.37455	112.374541	111.046929	111.046919	112.374545	111.046924	0.62	50	0.48	50	0.3	50	0.94	50	11	27	0	23	0
1643668272	22747.994	120	3.51517663	0.24	0.00134078212	111.710733	0.12	0.000670391061	2.21270033	112.374548	112.374539	111.046928	111.046919	112.374544	111.046923	0.66	50	0.3	50	0.8	50	0.68	50	14	36	1	13	0
1643668452	22927.971	121	3.51517379	-0.21	-0.00115384615	111.710734	-0.49	-0.00269230769	2.21270768	112.374552	112.374542	111.046927	111.046917	112.374547	111.046922	0.26	50	0.96	50	0.72	50	0.44	50	14	28	0	22	0
1643668632	23107.971	122	3.51518541	0.23	0.00127777778	111.710733	0.17	0.000944444444	2.21270513	112.37455	112.37454	111.046927	111.046917	112.374545	111.046922	0.92	50	0.52	50	0.78	50	0.72	50	14	39	0	11	0
1643668812	23288.082	123	3.51518138	0.32	0.00177777778	111.710732	-0.28	-0.00155555556	2.21270933	112.374549	112.37454	111.046924	111.046914	112.374545	111.046919	0.66	50	0.62	50	0.92	50	0.32	50	16	41	0	9	0
1643668992	23467.982	124	3.51518802	-0.44	-0.00244444444	111.710734	0.3	0.00166666667	2.21270483	112.37455	112.374541	111.046927	111.046918	112.374545	111.046922	0.76	50	0.9	50	0.22	50	0.96	50	4	22	0	27	1
1643669172	23648.17	125	3.5151809	0.1	0.000555555556	111.710733	-0.2	-0.00111111111	2.21270783	112.374551	112.374541	111.046926	111.046916	112.374546	111.046921	0.66	50	0.76	50	0.72	50	0.42	50	14	32	0	18	0
1643669352	23828.339	126	3.51518565	0.01	5.52486188e-05	111.710733	0.53	0.0029281768	2.21269988	112.374548	112.374539	111.046928	111.046919	112.374543	111.046923	0.86	50	0.32	50	0.44	50	0.96	50	10	34	0	16	0
1643669532	24008.495	127	3.51517307	-0.29	-0.00161111111	111.710735	0.03	0.000166666667	2.21269943	112.374549	112.37454	111.04693	111.04692	112.374545	111.046925	0.46	50	0.72	50	0.46	50	0.78	50	14	39	0	11	0
1643669712	24188.388	128	3.51517236	0.19	0.00105555556	111.710734	-0.07	-0.000388888889	2.21270048	112.374549	112.374539	111.046928	111.046919	112.374544	111.046924	0.66	50	0.54	50	0.8	50	0.54	50	16	37	0	13	0
1643669888	24364.336	129	3.51517402	0.15	0.000833333333	111.710733	-0.15	-0.000833333333	2.21270273	112.374549	112.374539	111.046927	111.046918	112.374544	111.046922	0.88	50	0.88	50	0.88	50	0.58	50	9	28	0	22	0
1643670068	24544.402	130	3.51517758	-0.15	-0.000852272727	111.710734	0.29	0.00164772727	2.21269838	112.374548	112.374539	111.046929	111.04692	112.374543	111.046924	0.76	50	0.62	50	0.5	50	0.94	50	10	29	1	20	0
1643670248	24724.438	131	3.5151707	-0.08	-0.000444444444	111.710734	-0.42	-0.00233333333	2.21270468	112.37455	112.374541	111.046928	111.046918	112.374546	111.046923	0.38	50	0.88	50	0.72	50	0.38	50	9	33	0	17	0
1643670429	24905.314	132	3.51518066	0.48	0.00266666667	111.710732	0.12	0.000666666667	2.21270288	112.374547	112.374538	111.046926	111.046916	112.374543	111.046921	0.82	50	0.22	50	0.86	50	0.5	50	11	40	1	9	0
1643670609	25085.449	133	3.51517782	-0.55	-0.00303867403	111.710735	-0.19	-0.00104972376	2.21270573	112.374551	112.374542	111.046928	111.046918	112.374546	111.046923	0.24	50	0.98	50	0.5	50	0.86	50	8	34	1	15	0
1643670789	25265.55	134	3.51518233	0.45	0.0025	111.710732	0.01	5.55555556e-05	2.21270558	112.374549	112.374539	111.046925	111.046916	112.374544	111.046921	0.82	50	0.36	50	0.98	50	0.54	50	5	23	0	27	0
1643670969	25445.71	135	3.51518209	-0.19	-0.00105555556	111.710733	0.45	0.0025	2.21269883	112.374548	112.374538	111.046928	111.046919	112.374543	111.046924	0.9	50	0.64	50	0.3	50	0.94	50	8	23	10	17	0
1643671149	25625.548	136	3.51517141	-0.28	-0.00155555556	111.710735	0.08	0.000444444444	2.21269763	112.374549	112.374539	111.04693	111.046921	112.374544	111.046925	0.5	50	0.7	50	0.46	50	0.82	50	12	33	0	17	0
1643671329	25805.476	137	3.51516952	0.04	0.000222222222	111.710735	-0.26	-0.00144444444	2.21270153	112.37455	112.37454	111.046929	111.046919	112.374545	111.046924	0.72	50	0.94	50	0.62	50	0.32	50	22	41	0	9	0
1643671509	25985.506	138	3.51517568	0.34	0.00188888889	111.710733	0.2	0.00111111111	2.21269853	112.374547	112.374538	111.046928	111.046919	112.374542	111.046923	0.92	50	0.38	50	0.96	50	0.82	50	15	36	1	13	0
1643671689	26165.605	139	3.51517094	-0.08	-0.000444444444	111.710733	-0.52	-0.00288888889	2.21270633	112.37455	112.37454	111.046926	111.046917	112.374545	111.046921	0.32	50	0.92	50	0.82	50	0.38	50	14	31	2	17	0
1643671869	26345.705	140	3.51518327	-0.08	-0.000444444444	111.710734	0.6	0.00333333333	2.21269733	112.374548	112.374538	111.046929	111.04692	112.374543	111.046924	0.96	50	0.44	50	0.32	50	1	50	17	37	1	12	0
1643672049	26525.719	141	3.51516904	-0.18	-0.001	111.710735	0.36	0.002	2.21269193	112.374547	112.374537	111.046932	111.046922	112.374542	111.046927	0.7	50	0.52	50	0.3	50	0.84	50	13	30	1	19	0
1643672230	26705.868	142	3.5151605	-0.06	-0.000333333333	111.710735	-0.12	-0.000666666667	2.21269373	112.374548	112.374538	111.046931	111.046922	112.374543	111.046927	0.52	50	0.7	50	0.76	50	0.7	50	12	32	1	17	0
1643672409	26885.758	143	3.51516335	-0.02	-0.000111111111	111.710735	-0.6	-0.00333333333	2.21270273	112.37455	112.374541	111.046929	111.046919	112.374546	111.046924	0.36	50	0.98	50	0.88	50	0.3	50	13	32	0	18	0
1643672590	27066.069	144	3.51517758	0.25125	0.00139583333	111.710734	0.03125	0.000173611111	2.21270226	112.374549	112.37454	111.046928	111.046918	112.374544	111.046923	0.72	50	0.4375	48	0.86	50	0.64	50	18	35	1	14	0
1643672771	27247.117	145	3.51517684	-0.02	-0.000111111111	111.710734	-0.5	-0.00277777778	2.21270976	112.374551	112.374542	111.046926	111.046916	112.374547	111.046921	0.32	50	0.84	50	0.96	50	0.48	50	15	34	0	16	0
1643672951	27427.377	146	3.5151887	0.12	0.000662983425	111.710733	0.2	0.00110497238	2.21270676	112.37455	112.37454	111.046926	111.046916	112.374545	111.046921	0.72	50	0.4	50	0.7	50	0.78	50	12	28	4	18	0
1643673133	27609.44	147	3.51518396	-0.23	-0.00127071823	111.710734	0.05	0.000276243094	2.21270601	112.374551	112.374541	111.046927	111.046918	112.374546	111.046923	0.54	50	0.72	50	0.5	50	0.78	50	15	29	1	20	0
1643673317	27793.661	148	3.51518277	0.1	0.000549450549	111.710734	-0.06	-0.00032967033	2.21270691	112.374551	112.374541	111.046926	111.046917	112.374546	111.046922	0.56	50	0.52	50	0.72	50	0.56	50	11	35	1	14	0
1643673499	27974.912	149	3.51518419	0.01	5.43478261e-05	111.710734	-0.23	-0.00125	2.21271036	112.374552	112.374542	111.046925	111.046916	112.374547	111.046921	0.48	50	0.7	50	0.66	50	0.42	50	16	34	1	15	0
1643673679	28155.148	150	3.51518965	-0.3	-0.00165745856	111.710735	0.3	0.00165745856	2.21270586	112.374552	112.374542	111.046928	111.046919	112.374547	111.046924	0.6	50	0.6	50	0.24	50	0.84	50	13	33	1	16	0
1643673859	28335.455	151	3.51518253	0.16	0.000883977901	111.710734	-0.04	-0.000220994475	2.21270646	112.374551	112.374542	111.046927	111.046918	112.374546	111.046923	0.78	50	0.66	50	0.94	50	0.74	50	13	27	0	23	0
1643674039	28515.485	152	3.51518348	0.06	0.000333333333	111.710734	-0.22	-0.00122222222	2.21270976	112.374552	112.374542	111.046926	111.046916	112.374547	111.046921	0.46	50	0.62	50	0.8	50	0.52	50	13	25	1	24	0
1643674219	28695.541	153	3.5151887	-0.26	-0.00144444444	111.710735	0.2	0.00111111111	2.21270676	112.374552	112.374543	111.046928	111.046919	112.374548	111.046923	0.74	50	0.8	50	0.46	50	0.92	50	9	27	0	23	0
1643674399	28875.61	154	3.51518396	0.36	0.002	111.710734	0.16	0.000888888889	2.21270436	112.37455	112.37454	111.046927	111.046918	112.374545	111.046922	0.82	50	0.3	50	0.84	50	0.64	50	15	34	0	16	0
1643674580	29056.774	155	3.51518016	0.01	5.55555556e-05	111.710734	-0.59	-0.00327777778	2.21271321	112.374552	112.374543	111.046924	111.046915	112.374548	111.04692	0.4	50	0.98	50	0.96	50	0.36	50	17	37	1	12	0
1643674761	29236.927	156	3.51519416	-0.28	-0.00154696133	111.710735	0.26	0.00143646409	2.21270931	112.374553	112.374543	111.046927	111.046917	112.374548	111.046922	0.46	50	0.48	50	0.36	50	0.9	50	10	30	2	18	0
1643674942	29417.991	157	3.51518799	-0.15	-0.000828729282	111.710736	-0.15	-0.000828729282	2.21271156	112.374554	112.374544	111.046927	111.046918	112.374549	111.046922	0.54	50	0.84	50	0.66	50	0.66	50	9	24	2	24	0
1643675123	29599.16	158	3.51519155	0.49	0.00270718232	111.710733	0.17	0.000939226519	2.21270901	112.374551	112.374541	111.046925	111.046916	112.374546	111.046921	0.98	50	0.32	50	0.84	50	0.52	50	7	28	0	22	0
1643675303	29779.22	159	3.51518751	-0.27	-0.00149171271	111.710735	0.05	0.000276243094	2.21270826	112.374552	112.374542	111.046927	111.046917	112.374547	111.046922	0.56	50	0.78	50	0.54	50	0.86	50	16	25	0	25	0
1643675483	29959.075	160	3.51518633	0.1	0.000555555556	111.710734	0.34	0.00188888889	2.21270316	112.37455	112.37454	111.046928	111.046918	112.374545	111.046923	0.88	50	0.44	50	0.54	50	0.78	50	13	33	0	17	0
1643675665	30141.224	161	3.51517826	5.55111512e-17	3.10118163e-19	111.710734	0.28	0.00156424581	2.21269896	112.374549	112.374539	111.046929	111.04692	112.374544	111.046924	0.9	50	0.62	50	0.44	50	0.72	50	16	29	0	21	0
1643675845	30321.426	162	3.51517162	0.0736734694	0.000402587264	111.710734	-0.626326531	-0.00342254935	2.21270836	112.374551	112.374542	111.046926	111.046917	112.374546	111.046921	0.367346939	49	0.92	50	0.96	50	0.26	50	20	36	0	14	0
1643676025	30501.671	163	3.51518648	0.03	0.000166666667	111.710734	-0.49	-0.00272222222	2.21271571	112.374553	112.374544	111.046924	111.046914	112.374548	111.046919	0.4	50	0.86	50	0.9	50	0.38	50	13	32	0	18	0
1643676205	30681.557	164	3.5151981	0.15	0.000833333333	111.710733	0.53	0.00294444444	2.21270776	112.37455	112.37454	111.046925	111.046916	112.374545	111.046921	0.94	50	0.26	50	0.6	50	0.98	50	11	32	0	18	0
1643676385	30861.631	165	3.51518553	-0.12	-0.000666666667	111.710734	-0.02	-0.000111111111	2.21270806	112.374551	112.374541	111.046926	111.046916	112.374546	111.046921	0.48	50	0.62	50	0.5	50	0.6	50	17	36	1	13	0
1643676566	31042.694	166	3.515186	-0.1	-0.000555555556	111.710734	0.24	0.00133333333	2.21270446	112.37455	112.374541	111.046927	111.046918	112.374545	111.046923	0.58	50	0.44	50	0.62	50	0.96	50	14	36	0	14	0
1643676747	31222.909	167	3.51518031	0.02	0.000110497238	111.710734	-0.2	-0.00110497238	2.21270746	112.374551	112.374541	111.046926	111.046917	112.374546	111.046922	0.56	50	0.74	50	0.64	50	0.42	50	12	31	0	19	0
1643676928	31404.227	168	3.51518506	-0.16	-0.000888888889	111.710735	-0.16	-0.000888888889	2.21270986	112.374552	112.374543	111.046926	111.046917	112.374548	111.046922	0.38	50	0.7	50	0.78	50	0.78	50	14	38	0	12	0
1643677108	31584.404	169	3.51518885	0.12	0.000659340659	111.710734	-0.2	-0.0010989011	2.21271286	112.374553	112.374543	111.046925	111.046915	112.374548	111.04692	0.66	50	0.74	50	0.84	50	0.52	50	16	36	3	11	0
1643677288	31764.488	170	3.51519359	-0.07	-0.000388888889	111.710734	0.55	0.00305555556	2.21270461	112.374551	112.374541	111.046928	111.046918	112.374546	111.046923	0.92	50	0.44	50	0.34	50	0.96	50	15	33	1	16	0
1643677468	31944.763	171	3.51518055	-0.23	-0.00127777778	111.710736	-0.51	-0.00283333333	2.21271226	112.374554	112.374545	111.046927	111.046917	112.374549	111.046922	0.2	50	0.94	50	0.8	50	0.52	50	7	29	1	20	0
1643677651	32127.037	172	3.51519265	0.41	0.00227777778	111.710734	0.29	0.00161111111	2.21270791	112.374551	112.374541	111.046926	111.046916	112.374546	111.046921	0.98	50	0.28	50	0.82	50	0.7	50	11	36	0	14	0
1643677831	32307.334	173	3.51518577	-0.37	-0.00203296703	111.710735	-0.09	-0.000494505495	2.21270926	112.374553	112.374543	111.046927	111.046918	112.374548	111.046923	0.44	50	0.9	50	0.58	50	0.86	50	13	28	1	21	0
1643678011	32487.547	174	3.5151879	0.38	0.00209944751	111.710734	0.1	0.000552486188	2.21270776	112.374551	112.374541	111.046926	111.046916	112.374546	111.046921	0.88	50	0.4	50	0.84	50	0.56	50	10	31	0	19	0
1643678191	32667.735	175	3.51518553	-0.17	-0.000944444444	111.710734	-0.07	-0.000388888889	2.21270881	112.374552	112.374542	111.046926	111.046917	112.374547	111.046922	0.46	50	0.7	50	0.54	50	0.64	50	13	37	1	12	0
1643678374	32849.979	176	3.51518719	0.05	0.000277777778	111.710734	0.37	0.00205555556	2.21270326	112.37455	112.37454	111.046928	111.046918	112.374545	111.046923	0.84	50	0.42	50	0.38	50	0.7	50	16	35	0	14	1
1643678554	33030.447	177	3.51517841	-0.1	-0.000549450549	111.710735	-0.56	-0.00307692308	2.21271166	112.374553	112.374543	111.046926	111.046916	112.374548	111.046921	0.24	50	0.9	50	0.94	50	0.48	50	11	38	1	11	0
1643678735	33210.908	178	3.5151917	-0.00588235294	-3.24991875e-05	111.710735	0.165882353	0.000916477088	2.21270917	112.374552	112.374543	111.046927	111.046917	112.374547	111.046922	0.76	50	0.6	50	0.588235294	34	0.76	50	12	36	0	14	0
1643678916	33392.255	179	3.51518776	-0.06	-0.000333333333	111.710735	-0.16	-0.000888888889	2.21271157	112.374553	112.374544	111.046926	111.046917	112.374548	111.046921	0.58	50	0.8	50	0.78	50	0.68	50	10	35	0	15	0
1643679096	33572.531	180	3.51519156	0.2	0.0010989011	111.710734	0.34	0.00186813187	2.21270647	112.374551	112.374541	111.046927	111.046917	112.374546	111.046922	0.94	50	0.4	50	0.5	50	0.64	50	19	36	0	14	0
1643679277	33752.931	181	3.51518349	-0.21	-0.00116666667	111.710735	0.03	0.000166666667	2.21270602	112.374552	112.374542	111.046928	111.046918	112.374547	111.046923	0.46	50	0.64	50	0.5	50	0.74	50	10	30	0	20	0
1643679457	33933.162	182	3.51518278	0.27	0.0015	111.710734	-0.03	-0.000166666667	2.21270647	112.37455	112.374541	111.046926	111.046917	112.374546	111.046922	0.92	50	0.68	50	0.94	50	0.64	50	14	31	2	17	0
1643679637	34113.398	183	3.51518349	-0.12	-0.000662983425	111.710734	0.02	0.000110497238	2.21270617	112.374551	112.374541	111.046927	111.046918	112.374546	111.046922	0.7	50	0.8	50	0.46	50	0.6	50	21	37	1	12	0
1643679817	34293.613	184	3.51518302	0.11	0.000611111111	111.710734	0.15	0.000833333333	2.21270392	112.37455	112.37454	111.046927	111.046918	112.374545	111.046923	0.78	50	0.52	50	0.7	50	0.74	50	15	37	1	12	0
1643679997	34473.721	185	3.51517946	0.05	0.000277777778	111.710733	-0.13	-0.000722222222	2.21270587	112.37455	112.37454	111.046926	111.046917	112.374545	111.046922	0.48	50	0.56	50	0.72	50	0.54	50	9	23	0	27	0
1643680180	34655.93	186	3.51518254	-0.04	-0.000222222222	111.710734	0.22	0.00122222222	2.21270257	112.374549	112.37454	111.046928	111.046918	112.374544	111.046923	0.84	50	0.66	50	0.52	50	0.78	50	11	35	0	15	0
1643680360	34836.3	187	3.51517732	0.05	0.000274725275	111.710733	-0.11	-0.000604395604	2.21270422	112.374549	112.37454	111.046927	111.046917	112.374545	111.046922	0.54	50	0.6	50	0.64	50	0.48	50	17	32	0	18	0
1643680540	35016.607	188	3.51517993	-0.15	-0.000828729282	111.710734	0.41	0.00226519337	2.21269807	112.374548	112.374539	111.046929	111.04692	112.374544	111.046925	0.74	50	0.48	50	0.4	50	0.96	50	18	38	0	12	0
1643680720	35196.798	189	3.51517021	0.09	0.0005	111.710734	-0.37	-0.00205555556	2.21270362	112.37455	112.37454	111.046927	111.046918	112.374545	111.046923	0.54	50	0.82	50	0.8	50	0.34	50	16	32	1	17	0
1643680901	35377.318	190	3.51517899	0.180833333	0.00100462963	111.710733	-0.160833333	-0.000893518519	2.21270603	112.374549	112.37454	111.046926	111.046916	112.374545	111.046921	0.68	50	0.66	50	0.8	50	0.458333333	48	9	28	1	21	0
1643681081	35557.727	191	3.5151828	-0.416734694	-0.00230240162	111.710735	0.263265306	0.00145450445	2.21270208	112.37455	112.374541	111.046929	111.046919	112.374545	111.046924	0.52	50	0.673469388	49	0.26	50	0.94	50	8	28	1	21	0
1643681262	35738.167	192	3.51517656	0.43	0.00238888889	111.710733	-0.05	-0.000277777778	2.21270283	112.374548	112.374539	111.046927	111.046917	112.374544	111.046922	0.74	50	0.36	50	0.92	50	0.44	50	10	33	1	16	0
1643681442	35918.413	193	3.51517774	-0.33	-0.00182320442	111.710734	-0.41	-0.00226519337	2.21270898	112.374552	112.374542	111.046926	111.046917	112.374547	111.046922	0.24	50	0.98	50	0.72	50	0.64	50	13	31	0	19	0
1643681622	36098.726	194	3.51518747	0.1	0.000555555556	111.710734	0.06	0.000333333333	2.21270808	112.374551	112.374542	111.046926	111.046917	112.374546	111.046921	0.76	50	0.6	50	0.78	50	0.74	50	11	34	0	16	0
1643681803	36278.935	195	3.51518604	0.02	0.000111111111	111.710734	-0.26	-0.00144444444	2.21271198	112.374552	112.374543	111.046925	111.046915	112.374547	111.04692	0.54	50	0.78	50	0.6	50	0.32	50	21	38	0	12	0
1643681985	36461.299	196	3.51519221	0.17	0.000944444444	111.710733	0.23	0.00127777778	2.21270853	112.37455	112.374541	111.046925	111.046916	112.374545	111.04692	0.74	50	0.34	50	0.5	50	0.56	50	6	26	0	24	0
1643682165	36641.504	197	3.51518676	-0.25	-0.00136612022	111.710734	0.11	0.000601092896	2.21270688	112.374551	112.374541	111.046927	111.046917	112.374546	111.046922	0.44	50	0.58	50	0.32	50	0.68	50	18	32	0	18	0
1643682346	36822.757	198	3.51518415	0.09	0.0005	111.710734	-0.11	-0.000611111111	2.21270853	112.374551	112.374542	111.046926	111.046916	112.374546	111.046921	0.5	50	0.52	50	0.76	50	0.56	50	12	28	2	19	1
1643682527	37002.979	199	3.51518676	-0.14	-0.000773480663	111.710734	-0.18	-0.000994475138	2.21271123	112.374553	112.374543	111.046926	111.046916	112.374548	111.046921	0.42	50	0.74	50	0.66	50	0.62	50	14	30	1	19	0
1643682707	37183.226	200	3.51519103	-0.01	-5.55555556e-05	111.710734	0.65	0.00361111111	2.21270148	112.37455	112.37454	111.046929	111.046919	112.374545	111.046924	1	50	0.36	50	0.32	50	0.98	50	19	37	0	13	0
1643682889	37365.542	201	3.51517561	-0.06	-0.000331491713	111.710735	-1.11022302e-16	-6.13382887e-19	2.21270148	112.37455	112.37454	111.046929	111.04692	112.374545	111.046924	0.74	50	0.8	50	0.52	50	0.58	50	11	33	1	16	0
1643683069	37545.791	202	3.51517561	0.6	0.0032967033	111.710732	0.02	0.00010989011	2.21270118	112.374547	112.374537	111.046926	111.046917	112.374542	111.046921	0.92	50	0.3	50	0.94	50	0.36	50	15	31	3	16	0
1643683250	37726.006	203	3.51517513	-0.33	-0.00183333333	111.710733	-0.29	-0.00161111111	2.21270553	112.37455	112.37454	111.046927	111.046917	112.374545	111.046922	0.36	50	0.98	50	0.46	50	0.5	50	14	24	3	23	0
1643683430	37906.363	204	3.51518201	-0.04	-0.000222222222	111.710734	-0.34	-0.00188888889	2.21271063	112.374552	112.374542	111.046925	111.046916	112.374547	111.04692	0.36	50	0.74	50	0.94	50	0.64	50	7	26	5	19	0
1643683610	38086.714	205	3.51519008	0.19	0.00104972376	111.710733	0.05	0.000276243094	2.21270988	112.37455	112.374541	111.046924	111.046915	112.374546	111.04692	0.84	50	0.6	50	0.64	50	0.5	50	13	28	0	22	0
1643683791	38267	206	3.51518889	-0.01	-5.55555556e-05	111.710733	0.41	0.00227777778	2.21270373	112.374549	112.374539	111.046926	111.046917	112.374544	111.046922	0.78	50	0.38	50	0.48	50	0.9	50	4	29	0	21	0
1643683971	38447.281	207	3.51517916	-0.53	-0.00294444444	111.710735	-0.11	-0.000611111111	2.21270538	112.374552	112.374542	111.046928	111.046919	112.374547	111.046924	0.24	50	0.88	50	0.46	50	0.88	50	8	22	0	28	0
1643684152	38628.368	208	3.51518177	0.17	0.000939226519	111.710735	0.59	0.00325966851	2.21269653	112.374548	112.374539	111.04693	111.046921	112.374543	111.046926	0.98	50	0.22	50	0.46	50	0.88	50	18	34	0	16	0
1643684332	38808.69	209	3.51516778	0.12	0.000662983425	111.710734	-0.3	-0.00165745856	2.21270103	112.374549	112.374539	111.046928	111.046919	112.374544	111.046924	0.6	50	0.78	50	0.74	50	0.32	50	14	32	0	18	0
1643684513	38988.883	210	3.51517489	0.41	0.00227777778	111.710732	-0.35	-0.00194444444	2.21270628	112.374548	112.374539	111.046925	111.046915	112.374544	111.04692	0.74	50	0.68	50	0.94	50	0.18	50	17	33	1	16	0
1643684693	39168.94	211	3.5151832	-0.21	-0.00116666667	111.710733	-0.47	-0.00261111111	2.21271333	112.374552	112.374542	111.046924	111.046914	112.374547	111.046919	0.24	50	0.92	50	0.8	50	0.54	50	10	33	1	16	0
1643684873	39349.184	212	3.51519435	0.03	0.000166666667	111.710733	0.47	0.00261111111	2.21270628	112.374549	112.37454	111.046926	111.046916	112.374545	111.046921	0.92	50	0.42	50	0.52	50	0.96	50	11	32	0	18	0
1643685053	39529.407	213	3.5151832	-0.33	-0.00183333333	111.710734	-0.25	-0.00138888889	2.21271003	112.374552	112.374543	111.046926	111.046917	112.374547	111.046921	0.26	50	0.84	50	0.66	50	0.74	50	18	31	0	19	0
1643685233	39709.72	214	3.51518913	0.04	0.000220994475	111.710734	0.36	0.00198895028	2.21270463	112.37455	112.374541	111.046928	111.046918	112.374546	111.046923	0.86	50	0.46	50	0.46	50	0.78	50	10	30	1	19	0
1643685414	39889.907	215	3.51518059	-0.12	-0.000666666667	111.710735	-0.44	-0.00244444444	2.21271123	112.374553	112.374543	111.046926	111.046917	112.374548	111.046921	0.28	50	0.84	50	0.8	50	0.48	50	4	29	2	19	0
1643685596	40072.495	216	3.51519103	0.24	0.00133333333	111.710734	0.18	0.001	2.21270853	112.374551	112.374541	111.046926	111.046916	112.374546	111.046921	0.8	50	0.38	50	0.52	50	0.46	50	13	29	0	20	1
1643685777	40253.005	217	3.51518676	-0.18	-0.000983606557	111.710735	-0.24	-0.00131147541	2.21271213	112.374553	112.374543	111.046926	111.046916	112.374548	111.046921	0.28	50	0.7	50	0.68	50	0.62	50	16	36	0	14	0
1643685957	40433.502	218	3.51519245	0.136666667	0.000759259259	111.710734	0.296666667	0.00164814815	2.21270768	112.374551	112.374541	111.046926	111.046917	112.374546	111.046922	0.833333333	48	0.4	50	0.64	50	0.8	50	12	32	0	18	0
1643686137	40613.797	219	3.51518541	-0.38	-0.00209944751	111.710736	-0.02	-0.000110497238	2.21270798	112.374553	112.374543	111.046928	111.046919	112.374548	111.046923	0.4	50	0.8	50	0.44	50	0.8	50	10	31	0	19	0
1643686318	40793.895	220	3.51518589	0.22	0.00122222222	111.710735	0.02	0.000111111111	2.21270768	112.374552	112.374542	111.046927	111.046918	112.374547	111.046922	0.74	50	0.5	50	0.88	50	0.68	50	4	25	4	20	1
1643686498	40973.924	221	3.51518541	-0.14	-0.000777777778	111.710735	-0.5	-0.00277777778	2.21271518	112.374555	112.374545	111.046926	111.046916	112.37455	111.046921	0.32	50	0.96	50	0.86	50	0.5	50	12	37	0	13	0
1643686680	41156.129	222	3.51519727	0.09	0.0005	111.710735	0.31	0.00172222222	2.21271053	112.374553	112.374543	111.046926	111.046917	112.374548	111.046922	0.82	50	0.42	50	0.52	50	0.74	50	15	31	6	13	0
1643686860	41336.446	223	3.51518992	0.32755102	0.00178989629	111.710733	-0.24755102	-0.00135273782	2.21271425	112.374552	112.374543	111.046924	111.046914	112.374548	111.046919	0.8	50	0.72	50	0.82	50	0.244897959	49	12	30	3	17	0
1643687040	41516.71	224	3.51519579	-0.32	-0.00177777778	111.710735	0.2	0.00111111111	2.21271125	112.374553	112.374543	111.046926	111.046917	112.374548	111.046921	0.66	50	0.78	50	0.42	50	0.94	50	10	29	0	21	0
1643687221	41696.931	225	3.51519105	-0.2	-0.00111111111	111.710736	0.08	0.000444444444	2.21271005	112.374554	112.374544	111.046928	111.046918	112.374549	111.046923	0.68	50	0.8	50	0.46	50	0.74	50	14	34	0	16	0
1643687401	41877.265	226	3.51518915	0.27	0.0015	111.710734	0.27	0.0015	2.212706	112.374551	112.374542	111.046927	111.046918	112.374546	111.046923	0.82	50	0.28	50	0.66	50	0.66	50	15	37	2	11	0
1643687581	42057.469	227	3.51518274	-0.35	-0.00193370166	111.710736	0.03	0.000165745856	2.21270555	112.374553	112.374543	111.046929	111.04692	112.374548	111.046925	0.5	50	0.82	50	0.34	50	0.72	50	10	30	1	19	0
1643687761	42237.587	228	3.51518203	0.46	0.00255555556	111.710734	0.06	0.000333333333	2.21270465	112.37455	112.374541	111.046927	111.046918	112.374545	111.046923	0.84	50	0.32	50	0.84	50	0.44	50	18	33	0	17	0
1643687942	42417.901	229	3.51518061	-0.17	-0.000944444444	111.710735	-0.47	-0.00261111111	2.2127117	112.374553	112.374544	111.046926	111.046917	112.374548	111.046921	0.3	50	0.94	50	0.74	50	0.44	50	17	29	1	19	1
1643688122	42598.031	230	3.51519176	0.18	0.001	111.710734	0.5	0.00277777778	2.2127042	112.37455	112.37454	111.046927	111.046918	112.374545	111.046923	0.94	50	0.26	50	0.58	50	0.9	50	10	31	0	19	0
1643688304	42780.404	231	3.5151799	-0.03	-0.000166666667	111.710734	0.05	0.000277777778	2.21270345	112.37455	112.37454	111.046928	111.046918	112.374545	111.046923	0.44	50	0.42	50	0.42	50	0.5	50	9	23	1	26	0
1643688484	42960.667	232	3.51517871	-0.13	-0.000710382514	111.710735	-0.31	-0.00169398907	2.2127081	112.374552	112.374542	111.046927	111.046918	112.374547	111.046922	0.42	50	0.86	50	0.86	50	0.68	50	3	24	1	25	0
1643688667	43142.924	233	3.51518606	0.03	0.000166666667	111.710735	-0.43	-0.00238888889	2.21271455	112.374554	112.374544	111.046925	111.046915	112.374549	111.04692	0.52	50	0.92	50	0.84	50	0.38	50	11	29	1	20	0
1643688847	43323.102	234	3.51519627	0.07	0.000384615385	111.710734	0.23	0.00126373626	2.2127111	112.374552	112.374543	111.046926	111.046916	112.374548	111.046921	0.74	50	0.44	50	0.5	50	0.66	50	11	34	0	16	0
1643689027	43503.376	235	3.51519081	-0.16	-0.000888888889	111.710735	0.24	0.00133333333	2.2127075	112.374552	112.374542	111.046927	111.046918	112.374547	111.046923	0.58	50	0.5	50	0.44	50	0.84	50	8	31	0	19	0
1643689208	43684.505	236	3.51518512	0.05	0.000276243094	111.710735	-0.27	-0.00149171271	2.21271155	112.374553	112.374543	111.046926	111.046917	112.374548	111.046921	0.46	50	0.68	50	0.74	50	0.42	50	19	39	0	11	0
1643689388	43864.723	237	3.51519152	-0.21	-0.00116022099	111.710736	-0.33	-0.00182320442	2.2127165	112.374555	112.374546	111.046926	111.046916	112.374551	111.046921	0.46	50	1	50	0.64	50	0.52	50	11	34	0	16	0
1643689569	44044.883	238	3.51519935	0.05	0.000277777778	111.710736	0.15	0.000833333333	2.21271425	112.374555	112.374545	111.046926	111.046917	112.37455	111.046921	0.72	50	0.52	50	0.7	50	0.8	50	8	31	0	19	0
1643689749	44225.205	239	3.51519579	-0.02	-0.000111111111	111.710736	-0.1	-0.000555555556	2.21271575	112.374555	112.374546	111.046926	111.046916	112.37455	111.046921	0.74	50	0.86	50	0.64	50	0.56	50	11	29	0	21	0
1643689929	44405.393	240	3.51519816	0.1	0.000552486188	111.710735	0.16	0.000883977901	2.21271335	112.374554	112.374544	111.046926	111.046916	112.374549	111.046921	0.7	50	0.44	50	0.74	50	0.8	50	10	33	1	16	0
1643690111	44587.766	241	3.51519437	0.04	0.000222222222	111.710735	0.1	0.000555555556	2.21271185	112.374553	112.374544	111.046926	111.046917	112.374548	111.046921	0.64	50	0.5	50	0.72	50	0.78	50	11	29	1	20	0
1643690292	44767.887	242	3.515192	0.08	0.00043956044	111.710735	0.34	0.00186813187	2.21270675	112.374551	112.374542	111.046927	111.046918	112.374547	111.046923	0.8	50	0.38	50	0.58	50	0.84	50	10	31	0	19	0
1643690472	44948.191	243	3.51518393	-0.08	-0.000444444444	111.710735	-0.58	-0.00322222222	2.21271545	112.374554	112.374545	111.046925	111.046916	112.37455	111.04692	0.32	50	0.98	50	0.98	50	0.48	50	13	34	2	14	0
1643690652	45128.556	244	3.51519769	-0.253181818	-0.00139879458	111.710736	0.106818182	0.000590155701	2.21271384	112.374555	112.374546	111.046927	111.046917	112.37455	111.046922	0.613636364	44	0.76	50	0.38	50	0.74	50	9	27	4	19	0
1643690832	45308.821	245	3.51519515	0.05	0.000277777778	111.710736	0.03	0.000166666667	2.21271339	112.374555	112.374545	111.046927	111.046917	112.37455	111.046922	0.68	50	0.6	50	0.66	50	0.64	50	3	31	1	18	0
1643691013	45488.958	246	3.51519444	0.32	0.00177777778	111.710734	0.16	0.000888888889	2.21271099	112.374552	112.374543	111.046926	111.046916	112.374548	111.046921	0.9	50	0.42	50	0.84	50	0.68	50	13	31	0	19	0
1643691193	45669.199	247	3.51519065	-0.48	-0.00266666667	111.710737	-0.1	-0.000555555556	2.21271249	112.374555	112.374546	111.046928	111.046918	112.374551	111.046923	0.38	50	0.96	50	0.52	50	0.9	50	18	33	2	15	0
1643691373	45849.569	248	3.51519302	0.4	0.00220994475	111.710735	0.22	0.00121546961	2.21270919	112.374552	112.374543	111.046927	111.046917	112.374548	111.046922	0.88	50	0.26	50	0.84	50	0.66	50	8	30	0	20	0
1643691554	46029.892	249	3.5151878	0.02	0.000111111111	111.710735	0.08	0.000444444444	2.21270799	112.374552	112.374542	111.046927	111.046918	112.374547	111.046922	0.7	50	0.6	50	0.7	50	0.76	50	9	36	2	12	0
1643691734	46210.101	250	3.5151859	0.11	0.000611111111	111.710734	-0.03	-0.000166666667	2.21270844	112.374551	112.374542	111.046926	111.046917	112.374547	111.046922	0.76	50	0.68	50	0.74	50	0.6	50	1	4	40	6	0
1643691914	46390.144	251	3.51518661	-0.3	-0.00166666667	111.710736	-0.2	-0.00111111111	2.21271144	112.374554	112.374544	111.046927	111.046917	112.374549	111.046922	0.42	50	0.92	50	0.6	50	0.7	50	17	42	0	8	0
1643692094	46570.185	252	3.51519136	0.27	0.00149171271	111.710734	0.25	0.00138121547	2.21270769	112.374551	112.374542	111.046927	111.046917	112.374547	111.046922	0.92	50	0.4	50	0.84	50	0.82	50	14	27	0	23	0
1643692274	46750.342	253	3.51518543	-0.06	-0.000333333333	111.710735	-0.22	-0.00122222222	2.21271099	112.374553	112.374543	111.046926	111.046917	112.374548	111.046921	0.46	50	0.74	50	0.78	50	0.62	50	11	32	0	18	0
1643692455	46931.555	254	3.51519065	0.33	0.00183333333	111.710733	0.05	0.000277777778	2.21271024	112.374551	112.374541	111.046925	111.046915	112.374546	111.04692	0.92	50	0.54	50	0.74	50	0.46	50	12	28	2	20	0
1643692635	47111.765	255	3.51518946	-0.24	-0.00132596685	111.710734	-0.36	-0.00198895028	2.21271564	112.374554	112.374544	111.046924	111.046915	112.374549	111.046919	0.24	50	0.84	50	0.52	50	0.4	50	14	32	1	17	0
1643692818	47293.88	256	3.515198	-0.26	-0.00144444444	111.710735	0.06	0.000333333333	2.21271474	112.374555	112.374545	111.046926	111.046916	112.37455	111.046921	0.42	50	0.62	50	0.46	50	0.78	50	14	36	0	14	0
1643692998	47474.219	257	3.51519658	0.0105555556	5.7997558e-05	111.710735	-0.230555556	-0.00126678877	2.2127182	112.374556	112.374546	111.046925	111.046915	112.374551	111.04692	0.54	50	0.76	50	0.88	50	0.638888889	36	12	30	3	17	0
1643693178	47654.427	258	3.51520205	0.49	0.00272222222	111.710733	0.21	0.00116666667	2.21271505	112.374552	112.374543	111.046923	111.046914	112.374547	111.046918	1	50	0.3	50	0.7	50	0.42	50	7	32	0	18	0
1643693358	47834.653	259	3.51519707	-0.02	-0.000110497238	111.710733	-0.2	-0.00110497238	2.21271805	112.374553	112.374544	111.046922	111.046913	112.374548	111.046918	0.52	50	0.74	50	0.64	50	0.46	50	3	17	0	33	0
1643693538	48014.664	260	3.51520181	-0.38	-0.00211111111	111.710735	0.24	0.00133333333	2.21271445	112.374554	112.374544	111.046925	111.046916	112.374549	111.046921	0.6	50	0.74	50	0.2	50	0.82	50	6	25	7	18	0
1643693718	48194.835	261	3.51519612	-0.34	-0.00188888889	111.710737	-0.1	-0.000555555556	2.21271595	112.374556	112.374547	111.046927	111.046917	112.374551	111.046922	0.32	50	0.76	50	0.44	50	0.68	50	15	32	0	18	0
1643693902	48377.937	262	3.51519849	0.21	0.00116666667	111.710736	0.25	0.00138888889	2.2127122	112.374554	112.374544	111.046927	111.046917	112.374549	111.046922	0.98	50	0.52	50	0.76	50	0.8	50	13	35	2	13	0
1643694082	48558.23	263	3.51519256	-0.09	-0.000491803279	111.710736	-0.49	-0.00267759563	2.21271955	112.374557	112.374547	111.046925	111.046915	112.374552	111.04692	0.32	50	0.9	50	0.92	50	0.52	50	8	27	0	23	0
1643694262	48738.508	264	3.51520418	0.102340426	0.000565416716	111.710735	0.522340426	0.0028858587	2.21271172	112.374554	112.374544	111.046927	111.046917	112.374549	111.046922	0.88	50	0.255319149	47	0.36	50	0.78	50	11	27	0	23	0
1643694445	48921.493	265	3.51519179	-0.275714286	-0.00153174603	111.710737	-0.255714286	-0.00142063492	2.21271555	112.374556	112.374547	111.046927	111.046917	112.374552	111.046922	0.428571429	49	0.96	50	0.76	50	0.78	50	17	35	1	14	0
1643694625	49101.711	266	3.51519786	0.52	0.00284153005	111.710734	0	0	2.21271555	112.374554	112.374544	111.046924	111.046915	112.374549	111.04692	0.82	50	0.3	50	0.98	50	0.46	50	9	24	0	26	0
1643694805	49281.831	267	3.51519786	0.07	0.000388888889	111.710734	-0.67	-0.00372222222	2.2127256	112.374556	112.374547	111.046921	111.046911	112.374552	111.046916	0.3	50	0.9	50	0.96	50	0.22	50	12	24	0	26	0
1643694986	49461.976	268	3.51521375	1.11022302e-16	6.16790569e-19	111.710734	0.72	0.004	2.2127148	112.374553	112.374544	111.046924	111.046915	112.374548	111.046919	0.9	50	0.18	50	0.26	50	0.98	50	6	23	0	27	0
1643695166	49642.036	269	3.51519667	-0.13	-0.000722222222	111.710735	0.33	0.00183333333	2.21270985	112.374552	112.374543	111.046926	111.046917	112.374548	111.046922	0.64	50	0.44	50	0.36	50	0.82	50	10	32	2	16	0
1643695346	49822.076	270	3.51518884	0.17	0.000944444444	111.710734	0.11	0.000611111111	2.2127082	112.374551	112.374541	111.046926	111.046917	112.374546	111.046921	0.52	50	0.24	50	0.56	50	0.5	50	19	36	0	14	0
1643695525	50001.818	271	3.51518623	-0.13	-0.000722222222	111.710734	-0.63	-0.0035	2.21271765	112.374554	112.374545	111.046924	111.046914	112.37455	111.046919	0.22	50	0.98	50	0.86	50	0.36	50	4	7	35	8	0
1643695706	50182.035	272	3.51520118	-0.25	-0.00138888889	111.710736	0.27	0.0015	2.2127136	112.374554	112.374545	111.046926	111.046917	112.37455	111.046922	0.58	50	0.56	50	0.42	50	0.94	50	9	36	0	14	0
1643695886	50362.338	273	3.51519477	0.24	0.00133333333	111.710734	0.16	0.000888888889	2.2127112	112.374553	112.374543	111.046926	111.046916	112.374548	111.046921	0.76	50	0.36	50	0.58	50	0.5	50	11	29	0	21	0
1643696066	50542.576	274	3.51519098	0.09	0.000497237569	111.710734	0.21	0.00116022099	2.21270805	112.374551	112.374542	111.046926	111.046917	112.374546	111.046922	0.76	50	0.46	50	0.68	50	0.8	50	13	39	1	10	0
1643696246	50722.711	275	3.515186	-0.31	-0.00172222222	111.710736	0.01	5.55555556e-05	2.2127079	112.374553	112.374543	111.046928	111.046918	112.374548	111.046923	0.58	50	0.88	50	0.5	50	0.82	50	12	29	0	21	0
1643696427	50902.879	276	3.51518576	0.24	0.00133333333	111.710734	-0.06	-0.000333333333	2.2127088	112.374552	112.374542	111.046926	111.046917	112.374547	111.046922	0.78	50	0.6	50	0.9	50	0.6	50	12	31	0	19	0
1643696619	51095.135	277	3.51518718	0	0	111.710734	0	0	2.2127088	112.374552	112.374542	111.046926	111.046917	112.374547	111.046922	0.636363636	11	-1	0	-1	0	0.617647059	34	7	13	0	37	0
1643696799	51275.373	278	3.51518718	0.08	0.000416666667	111.710734	-0.7	-0.00364583333	2.2127193	112.374554	112.374545	111.046923	111.046913	112.37455	111.046918	0.38	50	1	50	0.92	50	0.14	50	12	31	4	15	0
1643696979	51455.739	279	3.51520379	-0.43	-0.00238888889	111.710736	-0.07	-0.000388888889	2.21272035	112.374557	112.374547	111.046925	111.046915	112.374552	111.04692	0.42	50	0.92	50	0.4	50	0.76	50	13	30	2	18	0
1643697161	51637.09	280	3.51520545	0.21	0.00116666667	111.710735	0.41	0.00227777778	2.2127142	112.374554	112.374545	111.046926	111.046916	112.374549	111.046921	0.92	50	0.3	50	0.62	50	0.82	50	9	26	0	24	0
1643697341	51817.347	281	3.51519572	-0.09	-0.000497237569	111.710735	-0.23	-0.00127071823	2.21271765	112.374556	112.374546	111.046925	111.046915	112.374551	111.04692	0.56	50	0.88	50	0.74	50	0.6	50	14	32	2	16	0
1643697523	51999.765	282	3.51520118	0.17	0.000939226519	111.710735	0.33	0.00182320442	2.2127127	112.374553	112.374544	111.046926	111.046916	112.374548	111.046921	0.98	50	0.48	50	0.56	50	0.72	50	10	28	0	22	0
1643697704	52179.925	283	3.51519335	-0.5	-0.00274725275	111.710737	-0.1	-0.000549450549	2.2127142	112.374556	112.374547	111.046928	111.046918	112.374551	111.046923	0.26	50	0.86	50	0.46	50	0.86	50	13	31	2	17	0
1643697884	52360.405	284	3.51519572	0.4	0.00222222222	111.710735	-0.02	-0.000111111111	2.2127145	112.374554	112.374545	111.046926	111.046916	112.374549	111.046921	0.84	50	0.46	50	0.9	50	0.48	50	16	33	1	16	0
1643698066	52542.575	285	3.5151962	-0.09	-0.000497237569	111.710736	0.03	0.000165745856	2.21271405	112.374555	112.374545	111.046926	111.046917	112.37455	111.046921	0.64	50	0.7	50	0.56	50	0.68	50	12	31	1	18	0
1643698249	52724.902	286	3.51519549	0.22	0.00120879121	111.710734	-0.12	-0.000659340659	2.21271585	112.374554	112.374544	111.046924	111.046915	112.374549	111.04692	0.74	50	0.64	50	0.66	50	0.32	50	14	34	0	15	1
1643698431	52906.997	287	3.51519833	-0.33	-0.00181318681	111.710736	-0.41	-0.00225274725	2.212722	112.374557	112.374548	111.046924	111.046915	112.374553	111.04692	0.26	50	1	50	0.66	50	0.58	50	4	23	0	27	0
1643698611	53087.409	288	3.51520806	0.313673469	0.0017234806	111.710735	0.306326531	0.00168311281	2.21271741	112.374555	112.374545	111.046924	111.046915	112.37455	111.046919	0.92	50	0.3	50	0.64	50	0.632653061	49	3	20	2	28	0
1643698791	53267.829	289	3.51520079	0.01	5.52486188e-05	111.710735	-0.17	-0.000939226519	2.21271996	112.374555	112.374546	111.046923	111.046914	112.37455	111.046919	0.62	50	0.78	50	0.8	50	0.62	50	11	33	2	15	0
1643698972	53448.834	290	3.51520482	-0.2	-0.00110497238	111.710736	0.54	0.00298342541	2.21271186	112.374554	112.374544	111.046927	111.046917	112.374549	111.046922	0.74	50	0.4	50	0.24	50	0.98	50	15	34	0	16	0
1643699153	53629.071	291	3.51519201	0.06	0.000333333333	111.710735	-0.14	-0.000777777778	2.21271396	112.374554	112.374545	111.046926	111.046916	112.374549	111.046921	0.66	50	0.74	50	0.84	50	0.64	50	17	34	0	16	0
1643699335	53811.452	292	3.51519533	0.238367347	0.00132426304	111.710734	0.341632653	0.00189795918	2.21270883	112.374551	112.374542	111.046926	111.046917	112.374547	111.046921	0.86	50	0.28	50	0.836734694	49	0.94	50	6	32	1	17	0
1643699515	53991.837	293	3.51518723	-0.27	-0.00147540984	111.710735	-0.33	-0.00180327869	2.21271378	112.374554	112.374545	111.046926	111.046916	112.374549	111.046921	0.36	50	0.96	50	0.68	50	0.62	50	5	28	0	22	0
1643699696	54172.217	294	3.51519506	0.13	0.000722222222	111.710735	0.13	0.000722222222	2.21271183	112.374553	112.374544	111.046926	111.046916	112.374548	111.046921	0.72	50	0.46	50	0.8	50	0.8	50	8	35	0	15	0
1643699876	54352.518	295	3.51519198	-0.15	-0.000828729282	111.710735	-0.35	-0.00193370166	2.21271708	112.374555	112.374546	111.046925	111.046916	112.374551	111.04692	0.38	50	0.88	50	0.76	50	0.56	50	12	33	1	16	0
1643700056	54532.773	296	3.51520028	0.22	0.00122222222	111.710734	-0.46	-0.00255555556	2.21272398	112.374556	112.374547	111.046922	111.046912	112.374552	111.046917	0.52	50	0.76	50	0.98	50	0.3	50	15	37	0	13	0
1643700238	54714.023	297	3.51521119	0.37	0.00205555556	111.710733	0.09	0.0005	2.21272263	112.374554	112.374545	111.04692	111.046911	112.374549	111.046916	0.82	50	0.36	50	0.76	50	0.48	50	17	34	2	14	0
1643700419	54895.526	298	3.51520905	-0.147272727	-0.000813661477	111.710733	0.532727273	0.0029432446	2.21271464	112.374552	112.374543	111.046924	111.046914	112.374548	111.046919	0.84	50	0.454545455	33	0.26	50	0.94	50	8	29	2	19	0
1643700602	55077.872	299	3.51519642	-0.43	-0.00236263736	111.710735	-0.13	-0.000714285714	2.21271659	112.374555	112.374546	111.046925	111.046916	112.37455	111.04692	0.26	50	0.82	50	0.6	50	0.9	50	12	30	3	17	0
1643700782	55258.234	300	3.5151995	0.12	0.000659340659	111.710735	-0.06	-0.00032967033	2.21271749	112.374555	112.374545	111.046924	111.046915	112.37455	111.04692	0.56	50	0.5	50	0.78	50	0.6	50	15	34	0	16	0
1643700962	55438.597	301	3.51520092	0.24	0.00132596685	111.710734	-0.32	-0.0017679558	2.21272229	112.374555	112.374546	111.046922	111.046912	112.37455	111.046917	0.76	50	0.84	50	0.86	50	0.3	50	12	25	11	14	0
1643701144	55620.135	302	3.51520852	0.06	0.000333333333	111.710733	0.4	0.00222222222	2.21271629	112.374553	112.374543	111.046923	111.046914	112.374548	111.046918	0.74	50	0.28	50	0.44	50	0.78	50	12	36	0	14	0
1643701327	55802.935	303	3.51519903	-0.51	-0.0028021978	111.710736	0.11	0.000604395604	2.21271464	112.374555	112.374545	111.046926	111.046917	112.37455	111.046921	0.4	50	0.8	50	0.2	50	0.82	50	15	31	1	18	0
1643701509	55985.595	304	3.51519642	-0.1	-0.000549450549	111.710736	0.46	0.00252747253	2.21270774	112.374553	112.374544	111.046929	111.046919	112.374549	111.046924	0.8	50	0.44	50	0.3	50	0.86	50	15	38	0	12	0
1643701690	56165.868	305	3.51518551	0.05	0.000273224044	111.710736	-0.35	-0.00191256831	2.21271299	112.374555	112.374545	111.046927	111.046917	112.37455	111.046922	0.5	50	0.8	50	0.94	50	0.54	50	9	31	0	19	0
1643701870	56346.126	306	3.51519381	0.49	0.00272222222	111.710734	-0.17	-0.000944444444	2.21271554	112.374553	112.374544	111.046924	111.046914	112.374548	111.046919	0.84	50	0.52	50	0.92	50	0.26	50	11	26	0	24	0
1643702050	56526.305	307	3.51519784	-0.21	-0.00116666667	111.710735	-0.11	-0.000611111111	2.21271719	112.374555	112.374545	111.046924	111.046915	112.37455	111.04692	0.4	50	0.72	50	0.66	50	0.76	50	17	31	0	19	0
1643702231	56706.924	308	3.51520045	0.33	0.00182320442	111.710733	-0.07	-0.000386740331	2.21271824	112.374553	112.374544	111.046922	111.046913	112.374549	111.046918	0.8	50	0.54	50	0.78	50	0.38	50	17	36	0	14	0
1643702412	56888.503	309	3.51520211	-0.45	-0.0025	111.710735	-0.21	-0.00116666667	2.21272139	112.374556	112.374547	111.046924	111.046914	112.374552	111.046919	0.26	50	0.92	50	0.5	50	0.74	50	6	31	1	18	0
1643702593	57069.126	310	3.51520709	0.42	0.00230769231	111.710733	0.1	0.000549450549	2.21271989	112.374554	112.374544	111.046922	111.046912	112.374549	111.046917	0.88	50	0.36	50	0.98	50	0.66	50	11	31	2	17	0
1643702774	57250.329	311	3.51520472	-0.61	-0.00338888889	111.710736	-0.03	-0.000166666667	2.21272034	112.374557	112.374548	111.046925	111.046915	112.374552	111.04692	0.32	50	0.96	50	0.3	50	0.88	50	0	3	47	0	0
1643702965	57441.446	312	3.51520543	0	0	111.710736	0	0	2.21272034	112.374557	112.374548	111.046925	111.046915	112.374552	111.04692	-1	0	-1	0	-1	0	-1	0	9	28	0	22	0
1643703145	57621.797	313	3.51520543	-0.07	-0.000366492147	111.710737	0.31	0.00162303665	2.21271569	112.374556	112.374547	111.046927	111.046917	112.374551	111.046922	0.72	50	0.48	50	0.36	50	0.74	50	10	25	0	25	0
1643703327	57802.941	314	3.51519808	0.64	0.00355555556	111.710733	0.1	0.000555555556	2.21271419	112.374552	112.374543	111.046924	111.046914	112.374548	111.046919	0.98	50	0.24	50	0.96	50	0.42	50	6	33	0	17	0
1643703507	57983.167	315	3.51519571	-0.23	-0.00127071823	111.710735	-0.49	-0.00270718232	2.21272154	112.374556	112.374546	111.046923	111.046913	112.374551	111.046918	0.24	50	0.96	50	0.74	50	0.48	50	12	31	0	19	0
1643703687	58163.282	316	3.51520733	-0.1	-0.000552486188	111.710735	0.5	0.00276243094	2.21271404	112.374554	112.374545	111.046926	111.046916	112.374549	111.046921	0.98	50	0.58	50	0.32	50	0.92	50	12	29	0	21	0
1643703864	58340.27	317	3.51519547	-0.2	-0.00111111111	111.710736	-0.2	-0.00111111111	2.21271704	112.374556	112.374546	111.046926	111.046916	112.374551	111.046921	0.44	50	0.84	50	0.48	50	0.48	50	14	31	2	17	0
1643704046	58522.275	318	3.51520021	0.51	0.00288135593	111.710733	-0.11	-0.000621468927	2.21271869	112.374554	112.374544	111.046923	111.046913	112.374549	111.046918	0.76	50	0.36	50	0.96	50	0.34	50	10	34	0	16	0
1643704226	58702.416	319	3.51520282	-0.13	-0.000714285714	111.710734	-0.09	-0.000494505495	2.21272004	112.374555	112.374545	111.046923	111.046913	112.37455	111.046918	0.42	50	0.64	50	0.7	50	0.74	50	9	24	1	25	0
1643704406	58882.652	320	3.51520496	-0.08	-0.000444444444	111.710735	0.32	0.00177777778	2.21271524	112.374554	112.374544	111.046925	111.046915	112.374549	111.04692	0.72	50	0.48	50	0.58	50	0.98	50	12	34	0	16	0
1643704590	59065.864	321	3.51519737	0.12	0.000666666667	111.710734	-0.42	-0.00233333333	2.21272154	112.374555	112.374546	111.046922	111.046913	112.37455	111.046917	0.46	50	0.76	50	0.88	50	0.34	50	13	33	1	16	0
1643704771	59246.941	322	3.51520733	0.08	0.00043715847	111.710734	0.36	0.00196721311	2.21271614	112.374553	112.374544	111.046923	111.046914	112.374548	111.046919	0.86	50	0.42	50	0.6	50	0.88	50	9	30	0	20	0
1643704953	59429.363	323	3.51519879	-0.16	-0.000883977901	111.710734	0.16	0.000883977901	2.21271374	112.374553	112.374544	111.046925	111.046915	112.374548	111.04692	0.56	50	0.56	50	0.46	50	0.78	50	7	29	0	21	0
1643705137	59613.044	324	3.51519499	-0.15	-0.000819672131	111.710735	-0.25	-0.00136612022	2.21271749	112.374555	112.374546	111.046925	111.046915	112.37455	111.04692	0.36	50	0.76	50	0.74	50	0.64	50	7	38	1	11	0
1643705320	59796.69	325	3.51520092	0.37	0.00202185792	111.710733	-0.25	-0.00136612022	2.21272124	112.374554	112.374545	111.046922	111.046912	112.37455	111.046917	0.72	50	0.6	50	0.86	50	0.24	50	13	29	1	20	0
1643705504	59980.142	326	3.51520686	-0.34	-0.00184782609	111.710735	-0.4	-0.00217391304	2.21272724	112.374558	112.374548	111.046922	111.046912	112.374553	111.046917	0.2	50	0.94	50	0.6	50	0.54	50	11	32	0	18	0
1643705685	60161.14	327	3.51521634	-0.04	-0.000217391304	111.710735	-0.06	-0.000326086957	2.21272814	112.374558	112.374549	111.046921	111.046912	112.374554	111.046917	0.62	50	0.72	50	0.44	50	0.42	50	14	32	0	18	0
1643705865	60341.269	328	3.51521777	0.03	0.000165745856	111.710735	-0.11	-0.000607734807	2.21272979	112.374559	112.374549	111.046921	111.046911	112.374554	111.046916	0.72	50	0.8	50	0.64	50	0.5	50	11	33	1	16	0
1643706045	60521.381	329	3.51522038	0.1	0.000555555556	111.710734	-0.38	-0.00211111111	2.21273549	112.37456	112.37455	111.046919	111.046909	112.374555	111.046914	0.64	50	0.92	50	0.9	50	0.42	50	9	33	0	16	1
1643706226	60702.52	330	3.51522939	0.04	0.000220994475	111.710734	0.5	0.00276243094	2.21272799	112.374557	112.374548	111.046921	111.046911	112.374553	111.046916	0.96	50	0.42	50	0.44	50	0.9	50	7	26	3	21	0
1643706406	60882.66	331	3.51521753	0.02	0.000111111111	111.710734	-0.5	-0.00277777778	2.21273549	112.37456	112.37455	111.046918	111.046909	112.374555	111.046914	0.4	50	0.88	50	0.92	50	0.4	50	10	24	0	26	0
1643706587	61063.799	332	3.51522939	-0.03	-0.000166666667	111.710734	0.49	0.00272222222	2.21272814	112.374558	112.374548	111.046921	111.046911	112.374553	111.046916	0.88	50	0.42	50	0.4	50	0.92	50	10	30	2	18	0
1643706767	61243.667	333	3.51521777	-0.02	-0.000110497238	111.710734	0.08	0.00044198895	2.21272694	112.374557	112.374548	111.046921	111.046912	112.374553	111.046916	0.74	50	0.68	50	0.7	50	0.8	50	14	30	0	20	0
1643706947	61423.786	334	3.51521587	0.1	0.000555555556	111.710734	-0.16	-0.000888888889	2.21272934	112.374558	112.374548	111.04692	111.04691	112.374553	111.046915	0.58	50	0.64	50	0.74	50	0.48	50	9	31	0	19	0
1643707128	61603.844	335	3.51521966	-0.23	-0.00127777778	111.710735	-0.05	-0.000277777778	2.21273009	112.374559	112.374549	111.046921	111.046911	112.374554	111.046916	0.58	50	0.86	50	0.56	50	0.74	50	9	30	7	13	0
1643707310	61786.023	336	3.51522085	0.4	0.00222222222	111.710733	0.18	0.001	2.21272739	112.374556	112.374547	111.04692	111.04691	112.374551	111.046915	0.86	50	0.28	50	0.88	50	0.66	50	6	25	2	23	0
1643707490	61966.086	337	3.51521658	0.28	0.00153846154	111.710732	-0.24	-0.00131868132	2.21273099	112.374556	112.374546	111.046917	111.046908	112.374551	111.046912	0.9	50	0.86	50	0.94	50	0.42	50	13	30	2	18	0
1643707671	62147.215	338	3.51522227	-0.22	-0.00122222222	111.710733	0.46	0.00255555556	2.21272409	112.374555	112.374545	111.04692	111.046911	112.37455	111.046916	0.86	50	0.62	50	0.3	50	0.98	50	2	21	2	27	0
1643707856	62331.933	339	3.51521136	-0.07	-0.000384615385	111.710733	0.01	5.49450549e-05	2.21272394	112.374555	112.374546	111.046921	111.046911	112.37455	111.046916	0.78	50	0.84	50	0.46	50	0.54	50	6	23	3	24	0
1643708037	62513.798	340	3.51521112	-0.17	-0.000923913043	111.710734	0.23	0.00125	2.21272049	112.374555	112.374545	111.046923	111.046913	112.37455	111.046918	0.74	50	0.68	50	0.56	50	0.96	50	12	31	1	18	0
1643708218	62694.121	341	3.51520567	-0.07	-0.000384615385	111.710734	-0.63	-0.00346153846	2.21272994	112.374558	112.374549	111.04692	111.046911	112.374553	111.046915	0.3	50	1	50	0.96	50	0.4	50	15	26	2	22	0
1643708398	62874.312	342	3.51522061	0.25	0.00138121547	111.710733	0.31	0.00171270718	2.21272529	112.374555	112.374546	111.04692	111.046911	112.374551	111.046916	0.9	50	0.34	50	0.68	50	0.74	50	12	26	16	8	0
1643708578	63054.655	343	3.51521326	-0.05	-0.000277777778	111.710733	-0.31	-0.00172222222	2.21272994	112.374557	112.374548	111.046919	111.04691	112.374552	111.046914	0.46	50	0.82	50	0.92	50	0.66	50	6	14	0	36	0
1643708760	63235.843	344	3.51522061	0.24	0.00133333333	111.710732	0.26	0.00144444444	2.21272604	112.374555	112.374545	111.046919	111.04691	112.37455	111.046914	0.9	50	0.4	50	0.76	50	0.78	50	8	16	0	34	0
1643708940	63416.134	345	3.51521445	-0.12	-0.000662983425	111.710733	0.14	0.000773480663	2.21272394	112.374555	112.374545	111.04692	111.046911	112.37455	111.046916	0.84	50	0.82	50	0.66	50	0.92	50	11	17	0	33	0
