# Supplementary material for: Improved bounds on Lorentz violation from composite pulse Ramsey spectroscopy in a trapped ion
Source: Nat Commun. 2022 Nov 27;13:7314. doi: 10.1038/s41467-022-34818-0 (PMC9701673; doi:10.1038/s41467-022-34818-0)
Supplement: Supplementary file 2 — Source Data [file 41467_2022_34818_MOESM2_ESM.zip › Source_data_files/raw_data/20220201/LLI_with_servo_467_05.txt]

#
#1650 rf switch (1650 rf switch (digital out of Paul's box)): 1 
#370 H1 shutter (NI digital out at /Dev1/port0/line2): 1 
#370 H2 shutter (370 H2 shutter (digital out of Paul's box)): 1 
#370 V shutter (NI digital out at /Dev1/port0/line0): 1 
#370 cooling AOM rf attenuator control voltage (NI analog out at /Dev2/ao6): 5.19137025 V
#370 cooling rf switch (370 cooling rf switch (digital out of Paul's box)): 1 
#370 cooling shutter (370 cooling shutter (digital out of Paul's box)): 1 
#370 detuning AOM rf attenuator control voltage (NI analog out at /Dev2/ao10): 10 V
#370 detuning rf switch (370 detuning rf switch (digital out of Paul's box)): 1 
#370 pumping AOM rf attenuator control voltage (NI analog out at /Dev2/ao9): 10 V
#370 pumping rf switch (370 pumping rf switch (digital out of Paul's box)): 1 
#399 shutter (399 shutter (digital out of Paul's box)): 0 
#411 relock shutter (411 relock shutter (digital out of Paul's box)): 1 
#411 rf switch (411 rf switch (digital out of Paul's box)): 0 
#411 slave rf switch (411 slave rf switch (digital out of Paul's box)): 1 
#411 stab hold (411 stab hold (digital out of Paul's box)): 1 
#411IntstabSetpoint (Scaled version of 411 intensity stab set point voltage (factor: 1.000000, offset:0.000000)): 1.962 V
#467 detuning AOM rf attenuator control voltage (NI analog out at /Dev2/ao8): 10 V
#467 rf switch (467 rf switch (digital out of Paul's box)): 0 
#638 rf switch (638 rf switch (digital out of Paul's box)): 1 
#638 shutter (638 shutter (digital out of Paul's box)): 1 
#935 shutter (NI digital out at /Dev1/port0/line3): 1 
#Axial objective position (Scaled version of Axial obective actuator (factor: 0.000024, offset:0.000000)): 11.9724948 mm
#B field H1 (Scaled version of h1BCurrent (factor: 0.400000, offset:0.000000)): 0.12992 G
#B field H2 (Scaled version of h2BCurrent (factor: 1.470000, offset:0.000000)): 0.735 G
#B field V (Scaled version of vBCurrent (factor: 1.248000, offset:0.000000)): 0.3012672 G
#DDS0 frequency (Frequency of DDS channel #0 of Paul's box): 85 MHz
#DDS0 power (Power of DDS channel #1 of Paul's box): -6 dBm
#DDS1 frequency (Frequency of DDS channel #1 of Paul's box): 85 MHz
#DDS1 power (Power of DDS channel #1 of Paul's box): -15 dBm
#DDS10 frequency (Frequency of DDS channel #10 of Paul's box): 0 MHz
#DDS10 power (Power of DDS channel #10 of Paul's box): 0 dBm
#DDS11 frequency (Frequency of DDS channel #11 of Paul's box): 0 MHz
#DDS11 power (Power of DDS channel #11 of Paul's box): 0 dBm
#DDS2 frequency (Frequency of DDS channel #2 of Paul's box): 200 MHz
#DDS2 power (Power of DDS channel #2 of Paul's box): -2 dBm
#DDS3 frequency (Frequency of DDS channel #3 of Paul's box): 60 MHz
#DDS3 power (Power of DDS channel #3 of Paul's box): -50 dBm
#DDS4 frequency (Frequency of DDS channel #4 of Paul's box): 113 MHz
#DDS4 power (Power of DDS channel #4 of Paul's box): 10 dBm
#DDS5 frequency (Frequency of DDS channel #5 of Paul's box): 111 MHz
#DDS5 power (Power of DDS channel #5 of Paul's box): -50 dBm
#DDS6 power (Power of DDS channel #6 of Paul's box): 0 dBm
#DDS7 frequency (Frequency of DDS channel #7 of Paul's box): 0 MHz
#DDS7 power (Power of DDS channel #7 of Paul's box): 0 dBm
#DDS8 frequency (Frequency of DDS channel #8 of Paul's box): 0 MHz
#DDS8 power (Power of DDS channel #8 of Paul's box): 0 dBm
#DDS9 frequency (Frequency of DDS channel #9 of Paul's box): 0 MHz
#DDS9 power (Power of DDS channel #9 of Paul's box): 0 dBm
#DP370 power (DP370 setpoint): 0 mW
#Doppler_time (): 8000 us
#H1 power (H1 setpoint): 0 mW
#H1Flipmount (Thorlabs Flipmount): 1 
#H1seq power (H1seq setpoint): 0 mW
#H2 power (H2 setpoint): 0 mW
#In Oven Current (Scaled version of In oven control voltage (factor: 2.000000, offset:0.000000)): 0 A
#Objective focus position (Scaled version of Focus obective actuator (factor: 0.000024, offset:0.000000)): 24.5719768 mm
#Paul's box run number (to identify the raw data of CCD and PMT): 4417 
#SampleNHold (SampleNHold (digital out of Paul's box)): 1 
#Strobo Trigger (description): 0 
#U_ablation (NI analog out at /Dev2/ao0): 0 V
#Ue endseg 1 (Scaled version of Endseg 1 extra voltage (factor: -1.200000, offset:0.000000)): -9 V
#Ue endseg 2 (Scaled version of Endseg 2 extra voltage (factor: -1.200000, offset:0.000000)): 0 V
#Ue1 (Scaled version of Segment 3 extra compensation voltage (factor: 1.214280, offset:-0.000700)): -9 V
#Ue2 (Scaled version of Segment 3 extra compensation voltage (factor: 1.214280, offset:-0.000700)): -9 V
#Ue3 (Scaled version of Segment 3 extra compensation voltage (factor: 1.214280, offset:-0.000700)): -5 V
#Ue4 (Scaled version of Segment 3 extra compensation voltage (factor: 1.214280, offset:-0.000700)): 0 V
#Ue5 (Scaled version of Segment 3 extra compensation voltage (factor: 1.214280, offset:-0.000700)): 0 V
#Ue6 (Scaled version of Segment 6 extra voltage (factor: -1.200000, offset:0.000000)): 0 V
#Ue7 (Scaled version of Segment 7 extra voltage (factor: -1.200000, offset:0.000000)): 0 V
#Ue8 (Scaled version of Segment 8 extra voltage (factor: -1.200000, offset:0.000000)): 0 V
#Uec endseg 1 (Scaled version of Segment 0 extra compensation voltage (factor: 1.2, offset:0.0)): 0.175523376 V
#Uec endseg 2 (Scaled version of Endseg extra 2 compensation voltage (factor: -1.200000, offset:0.000000)): 0 V
#Uec1 (Scaled version of Segment 1 extra compensation voltage (factor: 1.2, offset:0.0)): 0.175523376 V
#Uec2 (Scaled version of Segment 2 extra compensation voltage (factor: 1.2, offset:0.0)): 0.175523376 V
#Uec3 (Scaled version of Segment 3 extra compensation voltage (factor: 1.2, offset:0.0)): 0.227429813 V
#Uec4 (Scaled version of Segment 4 extra compensation voltage (factor: 1.2, offset:0.0)): 0.227429813 V
#Uec5 (Scaled version of Segment 5 extra compensation voltage (factor: 1.2, offset:0.0)): 0 V
#Uec6 (Scaled version of Segment 6 extra compensation voltage (factor: 1.2, offset:0.0)): 0.408 V
#Uec7 (Scaled version of Segment 7 extra compensation voltage (factor: 1.2, offset:0.0)): 0.408 V
#Uec8 (Scaled version of Segment 8 extra compensation voltage (factor: 1.2, offset:0.0)): 0.408 V
#Uschwinden (Scaled version of U_schwinden (factor: 1.000000, offset:0.000000)): 0 V
#Ut endseg 1 (Scaled version of Endseg 1 voltage (factor: -1.199740, offset:-0.001200)): 12 V
#Ut endseg 2 (Scaled version of Endseg 2 voltage (factor: -1.197100, offset:-0.003000)): 0 V
#Ut1 (Scaled version of Segment 1 voltage (factor: -1.200900, offset:-0.003600)): -8 V
#Ut2 (Scaled version of Segment 2 voltage (factor: -1.201410, offset:-0.001400)): 12 V
#Ut3 (Scaled version of Segment 3 voltage (factor: -1.198560, offset:-0.003200)): 12 V
#Ut4 (Scaled version of Segment 4 voltage (factor: -1.198560, offset:-0.003200)): 0 V
#Ut5 (Scaled version of Segment 5 voltage (factor: -1.198560, offset:-0.003200)): 0 V
#Ut6 (Scaled version of Segment 6 voltage (factor: -1.198560, offset:-0.003200)): 0 V
#Ut7 (Scaled version of Segment 7 voltage (factor: -1.198560, offset:-0.003200)): 0 V
#Ut8 (Scaled version of Segment 8 voltage (factor: -1.198560, offset:-0.003200)): 0 V
#Utc endseg 1 (Scaled version of Segment 0 compensation voltage (factor: 0.25, offset:0.0)): 0.0531168876 V
#Utc endseg 2 (Scaled version of Endseg 2 compensation voltage (factor: -0.250000, offset:0.000000)): 0 V
#Utc1 (Scaled version of Segment 1 compensation voltage (factor: 0.25, offset:0.0)): 0.0531168876 V
#Utc2 (Scaled version of Segment 2 compensation voltage (factor: 0.25, offset:0.0)): 0.0531168876 V
#Utc3 (Scaled version of Segment 3 compensation voltage (factor: 0.25, offset:0.0)): 0.106663163 V
#Utc4 (Scaled version of Segment 4 compensation voltage (factor: 0.25, offset:0.0)): 0.106663163 V
#Utc5 (Scaled version of Segment 5 compensation voltage (factor: 0.25, offset:0.0)): 0 V
#Utc6 (Scaled version of Segment 6 compensation voltage (factor: 0.25, offset:0.0)): 0 V
#Utc7 (Scaled version of Segment 7 compensation voltage (factor: 1.2, offset:0.0)): 0 V
#Utc8 (Scaled version of Segment 8 compensation voltage (factor: 1.2, offset:0.0)): 0 V
#V power (V setpoint): 0 mW
#Vseq power (Vseq setpoint): 0.4 mW
#WP370H2sw0 (NI analog out at /Dev2/ao2): 5 V
#WP370H2sw1 (NI analog out at /Dev2/ao3): 0 V
#Yb Oven Current (Scaled version of Yb oven control voltage (factor: 3.510000, offset:0.000000)): 0 A
#awg_Pulselength (): 0 s
#awg_amplitude (): 0 Vpp
#awg_frequency (): 0 Hz
#awg_offset (): 0 V
#axial_secular_frequency_AOM (): 0.11 MHz
#carrier_frequency (): 221 MHz
#cooling370 frequency (Attenuation of transition cooling370): 85 MHz
#cooling370 power (Power of transition cooling370): -24 dBm
#cooling_chirp_dds_power (): 0 dBm
#cooling_chirp_freq_step (): 1 MHz
#cooling_chirp_start_freq (): 83 MHz
#cooling_chirp_stop_freq (): 113 MHz
#cooling_chirp_total_time (): 3 us
#detection370 frequency (Attenuation of transition detection370): 85 MHz
#detection370 power (Power of transition detection370): -2 dBm
#detection_time (): 2500 us
#detuning370 frequency (Attenuation of transition detuning370): 0 MHz
#detuning370 power (Power of transition detuning370): 0 dBm
#emm_pulse_buffer_time (): 0 us
#emm_pulse_wait_time (): 0 us
#feed_forward_waittime_ms (): 0 ms
#flop_sbc_max_pulsetime_factor (): 0 
#freqScaling_411 (): 1.68 MHz/G
#freqScaling_467 (): 1.6 MHz/G
#heating_rate_wait_time (): 5000 us
#intersequence_cooling_rf_frequency (): 85 MHz
#intersequence_cooling_rf_power (): -24 dBm
#load_attempt (): 1 
#mirrorH2H (Motorized mirror mount): 4.37709888 mm
#n_points_per_doppler_freq_scan (): 0 
#n_points_per_sb_flops (): 0 
#n_points_per_sb_scan (): 0 
#n_rabi_scan_points (): 0 
#n_rep (): 575 
#octupole467 frequency (Attenuation of transition octupole467): 112.374568 MHz
#octupole467 power (Power of transition octupole467): -6 dBm
#octupole4672 frequency (Attenuation of transition octupole4672): 112.374568 MHz
#octupole4672 power (Power of transition octupole4672): -6 dBm
#offset370PD_H1 (): -0.0132263937 uW
#offset370PD_H2 (): -0.0299202343 uW
#offset370PD_V (): -0.0150179222 uW
#offset467BelowPD (): 0.0073186225 mW
#offset467PD (): 0.0073186225 mW
#picture_number (): 0 
#pulse_time_1650 (): 0 us
#pulse_time_411 (): 5 us
#pulse_time_467 (): 50000 us
#pulse_time_4672 (): 50000 us
#pulse_time_rfLLI (): 14.95 us
#pump_time (): 10 us
#pumping370 frequency (Attenuation of transition pumping370): 85 MHz
#pumping370 power (Power of transition pumping370): -13 dBm
#quench1650 frequency (Attenuation of transition quench1650): 60 MHz
#quench1650 power (Power of transition quench1650): -3.1 dBm
#radial_secular_frequency_AOM (): 0.31 MHz
#ramp_time (): 0 us
#reference 370 Det (): 0 mW
#reference 370 H1 (reference value 370 H1 chart): 15 uW
#reference 370 H2 (reference value 370 H2 chart): 10 uW
#reference 370 V (reference value 370 V chart): 15 uW
#reference 411 Fiber (reference value vertical 411 chart): 0.4 mW
#reference 411 SHG (reference value SHG 411 chart): 8 mW
#reference 411 V (): 0 uW
#reference 639 Fiber (reference value fiber639 chart): 11 mW
#reference SHG 467 (): 5.8 mW
#reference SHG 467 Below (): 0 mW
#rf_Amp (): 0.3 
#rf_Freq (): 3.51533141 MHz
#rf_phase (): 0.5 
#rf_switch_467 (): 0 
#sampling370 frequency (Attenuation of transition sampling370): 85 MHz
#sampling370 power (Power of transition sampling370): -5 dBm
#sampling411 frequency (Attenuation of transition sampling411): 220 MHz
#sampling411 power (Power of transition sampling411): -2 dBm
#sb_cooling_411_Omega (): 0 kHz
#sb_cooling_ddspower_1650 (): -27.5 dBm
#sb_cooling_ddspower_411 (): -10 dBm
#sb_cooling_detuning (): 0 
#sb_cooling_time (): 5000 us
#sb_scan_range_factor (): 0 
#sbc_pulses11 (): 0 
#sbc_pulses12 (): 0 
#sbc_pulses21 (): 0 
#sbc_pulses22 (): 0 
#sbc_pulsetime11 (): 0 us
#sbc_pulsetime12 (): 0 us
#sbc_pulsetime21 (): 0 us
#sbc_pulsetime22 (): 0 us
#sbc_repumptime (): 0 us
#scaling370PD_H1 (): -12.9249723 uW/V
#scaling370PD_H2 (): -14.9627261 uW/V
#scaling370PD_V (): -17.3688494 uW/V
#scaling467BelowPD (): -2.85545297 mW/V
#scaling467PD (): -2.85545297 mW/V
#scan_variable (): 0 unit
#spectroscopy411 frequency (Attenuation of transition spectroscopy411): 221 MHz
#spectroscopy411 power (Power of transition spectroscopy411): -2 dBm
#spectroscopy411rsb11 frequency (Attenuation of transition spectroscopy411rsb11): 0 MHz
#spectroscopy411rsb11 power (Power of transition spectroscopy411rsb11): 0 dBm
#spectroscopy411rsb12 frequency (Attenuation of transition spectroscopy411rsb12): 0 MHz
#spectroscopy411rsb12 power (Power of transition spectroscopy411rsb12): 0 dBm
#spectroscopy411rsb21 frequency (Attenuation of transition spectroscopy411rsb21): 0 MHz
#spectroscopy411rsb21 power (Power of transition spectroscopy411rsb21): 0 dBm
#spectroscopy411rsb22 frequency (Attenuation of transition spectroscopy411rsb22): 0 MHz
#spectroscopy411rsb22 power (Power of transition spectroscopy411rsb22): 0 dBm
#spectroscopy411slave frequency (Attenuation of transition spectroscopy411slave): 80 MHz
#spectroscopy411slave power (Power of transition spectroscopy411slave): -4 dBm
#sweep_frequency_step (): 0 MHz
#sweep_sleep_time (): 0 us
#sweep_start_frequency (): 0 MHz
#sweep_stop_frequency (): 0 MHz
#t_RFtotal (): 1235977.45 us
#t_RFwait (): 100 us
#t_pi_carrier_estim_A (): 0 us
#t_pi_carrier_estim_B (): 0 us
#t_pi_carrier_estim_C (): 0 us
#t_subtract (): 0.1 us
#use_shutters (): 0 
#wait_ramp_down (): 0 us
#waveplate411Ax (Motorized rotation mount): 0 °
#waveplateSplitH1V (Motorized rotation mount): 152.999894 °
#waveplateV (Motorized rotation mount): 27.4999213 °

#UTC / s	rel. time / s	RunNumber / 	rf_Freq / MHz	CorrFreqCenter / 	CorrFreqCenter2 / 	FreqCenter / 	CorrBField / 	CorrBField2 / 	BField / 	FreqPlusPlus / 	FreqPlusMinus / 	FreqMinusPlus / 	FreqMinusMinus / 	FreqPlusCenter / 	FreqMinusCenter / 	roi_plus_plus / 	roi_pp_num_cyc / 	roi_plus_minus / 	roi_pm_num_cyc / 	roi_minus_plus / 	roi_mp_num_cyc / 	roi_minus_minus / 	roi_mm_num_cyc / 	roi_final_E3 / 	number_LLI_cycles / 	det_num_hot / 	det_num_no_exc / 	det_num_quench / 
1643723227	259.677	1	3.51532453	0.4	0.4	111.710732	0.24	0.24	2.21279205	112.374574	112.374565	111.046899	111.04689	112.37457	111.046894	0.9	50	0.26	50	0.66	50	0.5	50	15	31	0	19	0
1643723412	444.652	2	3.51531883	0.18	1.09507487e-10	111.710731	0.14	8.51724896e-11	2.21278995	112.374573	112.374563	111.046899	111.046889	112.374568	111.046894	0.8	50	0.48	50	0.6	50	0.56	50	10	33	1	15	1
1643723598	629.831	3	3.51531551	-0.27	-0.00145945946	111.710732	-0.31	-0.00167567568	2.2127946	112.374576	112.374566	111.046899	111.046889	112.374571	111.046894	0.34	50	0.92	50	0.7	50	0.66	50	3	7	40	3	0
1643723783	815.786	4	3.51532287	0.29	0.00156756757	111.710731	-0.51	-0.00275675676	2.21280225	112.374576	112.374567	111.046895	111.046886	112.374572	111.04689	0.56	50	0.78	50	0.98	50	0.18	50	12	36	0	14	0
1643723968	1000.778	5	3.51533496	-0.36	-0.00193548387	111.710733	-0.18	-0.000967741935	2.21280495	112.374579	112.374569	111.046896	111.046887	112.374574	111.046891	0.42	50	0.96	50	0.52	50	0.7	50	12	33	0	17	0
1643724154	1185.993	6	3.51533923	0.01	5.40540541e-05	111.710733	0.33	0.00178378378	2.2128	112.374577	112.374568	111.046897	111.046888	112.374573	111.046893	0.82	50	0.48	50	0.46	50	0.78	50	19	38	0	12	0
1643724339	1371.004	7	3.51533141	-0.14	-0.000756756757	111.710733	-0.12	-0.000648648649	2.2128018	112.374579	112.374569	111.046898	111.046888	112.374574	111.046893	0.6	50	0.86	50	0.66	50	0.68	50	14	34	0	16	0
1643724524	1556.021	8	3.51533425	0.08	0.000432432432	111.710733	0.36	0.00194594595	2.2127964	112.374577	112.374567	111.046899	111.046889	112.374572	111.046894	0.88	50	0.44	50	0.54	50	0.82	50	13	38	0	12	0
1643724709	1740.93	9	3.51532571	0.31	0.00167567568	111.710731	0.29	0.00156756757	2.21279205	112.374574	112.374564	111.046899	111.046889	112.374569	111.046894	0.92	50	0.32	50	0.68	50	0.66	50	17	34	0	16	0
1643724894	1926.051	10	3.51531883	-0.0320833333	-0.000173423423	111.710732	-0.167916667	-0.000907657658	2.21279457	112.374575	112.374565	111.046898	111.046888	112.37457	111.046893	0.66	50	0.86	50	0.74	50	0.604166667	48	5	24	0	26	0
1643725079	2111.224	11	3.51532282	-0.31	-0.00167567568	111.710733	-0.23	-0.00124324324	2.21279802	112.374577	112.374568	111.046899	111.046889	112.374573	111.046894	0.36	50	0.9	50	0.44	50	0.52	50	13	37	0	13	0
1643725265	2297.134	12	3.51532827	-0.34	-0.00182795699	111.710735	0.08	0.000430107527	2.21279682	112.374579	112.374569	111.046901	111.046891	112.374574	111.046896	0.38	50	0.64	50	0.56	50	0.98	50	9	25	1	24	0
1643725451	2483.627	13	3.51532638	0.46	0.00247311828	111.710733	0.28	0.00150537634	2.21279262	112.374575	112.374566	111.0469	111.04689	112.37457	111.046895	0.98	50	0.24	50	0.54	50	0.36	50	10	29	0	21	0
1643725636	2668.668	14	3.51531973	0.09	0.000483870968	111.710732	0.39	0.00209677419	2.21278677	112.374573	112.374563	111.046901	111.046891	112.374568	111.046896	0.82	50	0.34	50	0.5	50	0.8	50	14	33	1	15	1
1643725821	2853.664	15	3.51531048	-0.11	-0.000594594595	111.710733	-0.13	-0.000702702703	2.21278872	112.374574	112.374565	111.046901	111.046891	112.374569	111.046896	0.58	50	0.82	50	0.66	50	0.64	50	7	18	0	32	0
1643726008	3040.033	16	3.51531357	0.134489796	0.00072697187	111.710732	0.485510204	0.00262437948	2.21278144	112.374571	112.374562	111.046902	111.046893	112.374566	111.046898	0.9	50	0.28	50	0.448979592	49	0.8	50	9	20	0	30	0
1643726193	3225.061	17	3.51530205	-0.08	-0.000430107527	111.710732	0.08	0.000430107527	2.21278024	112.374571	112.374562	111.046903	111.046894	112.374566	111.046898	0.96	50	0.96	50	0.8	50	0.96	50	10	27	6	17	0
1643726378	3410.273	18	3.51530015	0.276326531	0.00148562651	111.710731	-0.256326531	-0.00137809963	2.21278408	112.374571	112.374561	111.046901	111.046891	112.374566	111.046896	0.66	50	0.64	50	0.9	50	0.367346939	49	11	25	0	24	1
1643726563	3595.383	19	3.51530623	0.05	0.00027027027	111.710731	-0.07	-0.000378378378	2.21278513	112.374571	112.374562	111.0469	111.04689	112.374566	111.046895	0.9	50	0.92	50	0.98	50	0.86	50	5	9	0	41	0
1643726748	3780.552	20	3.51530789	-0.637959184	-0.00344842802	111.710734	0.117959184	0.000637617209	2.21278336	112.374574	112.374564	111.046904	111.046894	112.374569	111.046899	0.44	50	0.96	50	0.204081633	49	0.96	50	11	38	0	12	0
1643726933	3965.717	21	3.51530509	0	0	111.710734	-0.36	-0.00194594595	2.21278876	112.374575	112.374566	111.046902	111.046893	112.374571	111.046897	0.5	50	0.86	50	0.72	50	0.36	50	15	29	0	21	0
1643727121	4152.905	22	3.51531363	0.11	0.000594594595	111.710733	0.27	0.00145945946	2.21278471	112.374574	112.374564	111.046903	111.046893	112.374569	111.046898	0.78	50	0.4	50	0.62	50	0.78	50	13	32	1	17	0
1643727305	4337.769	23	3.51530723	0	0	111.710733	-0.06	-0.000320855615	2.21278561	112.374574	112.374564	111.046902	111.046893	112.374569	111.046898	0.64	50	0.7	50	0.6	50	0.54	50	13	35	0	14	1
1643727491	4523.754	24	3.51530865	0.25	0.00135135135	111.710732	0.01	5.40540541e-05	2.21278546	112.374573	112.374563	111.046901	111.046892	112.374568	111.046897	0.8	50	0.54	50	0.64	50	0.4	50	17	38	0	12	0
1643727678	4710.188	25	3.51530841	-0.49	-0.0026344086	111.710735	-0.23	-0.00123655914	2.21278891	112.374576	112.374567	111.046903	111.046893	112.374571	111.046898	0.26	50	0.98	50	0.42	50	0.68	50	13	30	0	20	0
1643727865	4896.981	26	3.51531387	0.2	0.00106951872	111.710734	0.36	0.00192513369	2.21278351	112.374573	112.374564	111.046903	111.046894	112.374569	111.046899	0.9	50	0.34	50	0.68	50	0.84	50	12	37	0	13	0
1643728050	5082.102	27	3.51530533	-0.2	-0.00107526882	111.710735	-0.38	-0.00204301075	2.21278921	112.374576	112.374567	111.046903	111.046893	112.374571	111.046898	0.28	50	0.86	50	0.64	50	0.46	50	12	28	0	22	0
1643728235	5267.037	28	3.51531435	0.07	0.000376344086	111.710734	0.55	0.00295698925	2.21278096	112.374573	112.374564	111.046905	111.046895	112.374569	111.0469	0.94	50	0.32	50	0.4	50	0.88	50	14	38	0	12	0
1643728420	5452.099	29	3.5153013	0.1	0.000543478261	111.710734	-0.16	-0.000869565217	2.21278336	112.374574	112.374564	111.046903	111.046894	112.374569	111.046899	0.48	50	0.54	50	0.82	50	0.56	50	16	37	0	13	0
1643728606	5638.091	30	3.51530509	0.43	0.00231182796	111.710732	-0.25	-0.00134408602	2.21278711	112.374572	112.374563	111.0469	111.046891	112.374568	111.046895	0.84	50	0.66	50	0.96	50	0.28	50	11	24	2	24	0
1643728791	5823.256	31	3.51531102	-0.05	-0.000268817204	111.710732	-0.61	-0.00327956989	2.21279626	112.374575	112.374566	111.046898	111.046888	112.374571	111.046893	0.34	50	1	50	0.86	50	0.3	50	14	33	0	17	0
1643728976	6008.034	32	3.51532549	-0.286734694	-0.00154991726	111.710733	0.346734694	0.00187424159	2.21279106	112.374575	112.374566	111.046901	111.046891	112.374571	111.046896	0.66	50	0.6	50	0.326530612	49	0.96	50	4	12	29	9	0
