# Supplementary material for: Improved bounds on Lorentz violation from composite pulse Ramsey spectroscopy in a trapped ion
Source: Nat Commun. 2022 Nov 27;13:7314. doi: 10.1038/s41467-022-34818-0 (PMC9701673; doi:10.1038/s41467-022-34818-0)
Supplement: Supplementary file 2 — Source Data [file 41467_2022_34818_MOESM2_ESM.zip › Source_data_files/raw_data/20220201/LLI_with_servo_467_06.txt]

#
#1650 rf switch (1650 rf switch (digital out of Paul's box)): 1 
#370 H1 shutter (NI digital out at /Dev1/port0/line2): 1 
#370 H2 shutter (370 H2 shutter (digital out of Paul's box)): 1 
#370 V shutter (NI digital out at /Dev1/port0/line0): 1 
#370 cooling AOM rf attenuator control voltage (NI analog out at /Dev2/ao6): 5.19137025 V
#370 cooling rf switch (370 cooling rf switch (digital out of Paul's box)): 1 
#370 cooling shutter (370 cooling shutter (digital out of Paul's box)): 1 
#370 detuning AOM rf attenuator control voltage (NI analog out at /Dev2/ao10): 10 V
#370 detuning rf switch (370 detuning rf switch (digital out of Paul's box)): 1 
#370 pumping AOM rf attenuator control voltage (NI analog out at /Dev2/ao9): 10 V
#370 pumping rf switch (370 pumping rf switch (digital out of Paul's box)): 1 
#399 shutter (399 shutter (digital out of Paul's box)): 0 
#411 relock shutter (411 relock shutter (digital out of Paul's box)): 1 
#411 rf switch (411 rf switch (digital out of Paul's box)): 0 
#411 slave rf switch (411 slave rf switch (digital out of Paul's box)): 1 
#411 stab hold (411 stab hold (digital out of Paul's box)): 1 
#411IntstabSetpoint (Scaled version of 411 intensity stab set point voltage (factor: 1.000000, offset:0.000000)): 1.962 V
#467 detuning AOM rf attenuator control voltage (NI analog out at /Dev2/ao8): 10 V
#467 rf switch (467 rf switch (digital out of Paul's box)): 0 
#638 rf switch (638 rf switch (digital out of Paul's box)): 1 
#638 shutter (638 shutter (digital out of Paul's box)): 1 
#935 shutter (NI digital out at /Dev1/port0/line3): 1 
#Axial objective position (Scaled version of Axial obective actuator (factor: 0.000024, offset:0.000000)): 11.9724948 mm
#B field H1 (Scaled version of h1BCurrent (factor: 0.400000, offset:0.000000)): 0.12992 G
#B field H2 (Scaled version of h2BCurrent (factor: 1.470000, offset:0.000000)): 0.735 G
#B field V (Scaled version of vBCurrent (factor: 1.248000, offset:0.000000)): 0.3012672 G
#DDS0 frequency (Frequency of DDS channel #0 of Paul's box): 85 MHz
#DDS0 power (Power of DDS channel #1 of Paul's box): -6 dBm
#DDS1 frequency (Frequency of DDS channel #1 of Paul's box): 85 MHz
#DDS1 power (Power of DDS channel #1 of Paul's box): -15 dBm
#DDS10 frequency (Frequency of DDS channel #10 of Paul's box): 0 MHz
#DDS10 power (Power of DDS channel #10 of Paul's box): 0 dBm
#DDS11 frequency (Frequency of DDS channel #11 of Paul's box): 0 MHz
#DDS11 power (Power of DDS channel #11 of Paul's box): 0 dBm
#DDS2 frequency (Frequency of DDS channel #2 of Paul's box): 200 MHz
#DDS2 power (Power of DDS channel #2 of Paul's box): -50 dBm
#DDS3 frequency (Frequency of DDS channel #3 of Paul's box): 60 MHz
#DDS3 power (Power of DDS channel #3 of Paul's box): -50 dBm
#DDS4 frequency (Frequency of DDS channel #4 of Paul's box): 113 MHz
#DDS4 power (Power of DDS channel #4 of Paul's box): 10 dBm
#DDS5 frequency (Frequency of DDS channel #5 of Paul's box): 111 MHz
#DDS5 power (Power of DDS channel #5 of Paul's box): -50 dBm
#DDS6 power (Power of DDS channel #6 of Paul's box): 0 dBm
#DDS7 frequency (Frequency of DDS channel #7 of Paul's box): 0 MHz
#DDS7 power (Power of DDS channel #7 of Paul's box): 0 dBm
#DDS8 frequency (Frequency of DDS channel #8 of Paul's box): 0 MHz
#DDS8 power (Power of DDS channel #8 of Paul's box): 0 dBm
#DDS9 frequency (Frequency of DDS channel #9 of Paul's box): 0 MHz
#DDS9 power (Power of DDS channel #9 of Paul's box): 0 dBm
#DP370 power (DP370 setpoint): 0 mW
#Doppler_time (): 8000 us
#H1 power (H1 setpoint): 0 mW
#H1Flipmount (Thorlabs Flipmount): 1 
#H1seq power (H1seq setpoint): 0 mW
#H2 power (H2 setpoint): 0 mW
#In Oven Current (Scaled version of In oven control voltage (factor: 2.000000, offset:0.000000)): 0 A
#Objective focus position (Scaled version of Focus obective actuator (factor: 0.000024, offset:0.000000)): 24.5719768 mm
#Paul's box run number (to identify the raw data of CCD and PMT): 11062 
#SampleNHold (SampleNHold (digital out of Paul's box)): 1 
#Strobo Trigger (description): 0 
#U_ablation (NI analog out at /Dev2/ao0): 0 V
#Ue endseg 1 (Scaled version of Endseg 1 extra voltage (factor: -1.200000, offset:0.000000)): -9 V
#Ue endseg 2 (Scaled version of Endseg 2 extra voltage (factor: -1.200000, offset:0.000000)): 0 V
#Ue1 (Scaled version of Segment 3 extra compensation voltage (factor: 1.214280, offset:-0.000700)): -9 V
#Ue2 (Scaled version of Segment 3 extra compensation voltage (factor: 1.214280, offset:-0.000700)): -9 V
#Ue3 (Scaled version of Segment 3 extra compensation voltage (factor: 1.214280, offset:-0.000700)): -5 V
#Ue4 (Scaled version of Segment 3 extra compensation voltage (factor: 1.214280, offset:-0.000700)): 0 V
#Ue5 (Scaled version of Segment 3 extra compensation voltage (factor: 1.214280, offset:-0.000700)): 0 V
#Ue6 (Scaled version of Segment 6 extra voltage (factor: -1.200000, offset:0.000000)): 0 V
#Ue7 (Scaled version of Segment 7 extra voltage (factor: -1.200000, offset:0.000000)): 0 V
#Ue8 (Scaled version of Segment 8 extra voltage (factor: -1.200000, offset:0.000000)): 0 V
#Uec endseg 1 (Scaled version of Segment 0 extra compensation voltage (factor: 1.2, offset:0.0)): 0.175523376 V
#Uec endseg 2 (Scaled version of Endseg extra 2 compensation voltage (factor: -1.200000, offset:0.000000)): 0 V
#Uec1 (Scaled version of Segment 1 extra compensation voltage (factor: 1.2, offset:0.0)): 0.175523376 V
#Uec2 (Scaled version of Segment 2 extra compensation voltage (factor: 1.2, offset:0.0)): 0.175523376 V
#Uec3 (Scaled version of Segment 3 extra compensation voltage (factor: 1.2, offset:0.0)): 0.227429813 V
#Uec4 (Scaled version of Segment 4 extra compensation voltage (factor: 1.2, offset:0.0)): 0.227429813 V
#Uec5 (Scaled version of Segment 5 extra compensation voltage (factor: 1.2, offset:0.0)): 0 V
#Uec6 (Scaled version of Segment 6 extra compensation voltage (factor: 1.2, offset:0.0)): 0.408 V
#Uec7 (Scaled version of Segment 7 extra compensation voltage (factor: 1.2, offset:0.0)): 0.408 V
#Uec8 (Scaled version of Segment 8 extra compensation voltage (factor: 1.2, offset:0.0)): 0.408 V
#Uschwinden (Scaled version of U_schwinden (factor: 1.000000, offset:0.000000)): 0 V
#Ut endseg 1 (Scaled version of Endseg 1 voltage (factor: -1.199740, offset:-0.001200)): 12 V
#Ut endseg 2 (Scaled version of Endseg 2 voltage (factor: -1.197100, offset:-0.003000)): 0 V
#Ut1 (Scaled version of Segment 1 voltage (factor: -1.200900, offset:-0.003600)): -8 V
#Ut2 (Scaled version of Segment 2 voltage (factor: -1.201410, offset:-0.001400)): 12 V
#Ut3 (Scaled version of Segment 3 voltage (factor: -1.198560, offset:-0.003200)): 12 V
#Ut4 (Scaled version of Segment 4 voltage (factor: -1.198560, offset:-0.003200)): 0 V
#Ut5 (Scaled version of Segment 5 voltage (factor: -1.198560, offset:-0.003200)): 0 V
#Ut6 (Scaled version of Segment 6 voltage (factor: -1.198560, offset:-0.003200)): 0 V
#Ut7 (Scaled version of Segment 7 voltage (factor: -1.198560, offset:-0.003200)): 0 V
#Ut8 (Scaled version of Segment 8 voltage (factor: -1.198560, offset:-0.003200)): 0 V
#Utc endseg 1 (Scaled version of Segment 0 compensation voltage (factor: 0.25, offset:0.0)): 0.0531168876 V
#Utc endseg 2 (Scaled version of Endseg 2 compensation voltage (factor: -0.250000, offset:0.000000)): 0 V
#Utc1 (Scaled version of Segment 1 compensation voltage (factor: 0.25, offset:0.0)): 0.0531168876 V
#Utc2 (Scaled version of Segment 2 compensation voltage (factor: 0.25, offset:0.0)): 0.0531168876 V
#Utc3 (Scaled version of Segment 3 compensation voltage (factor: 0.25, offset:0.0)): 0.106663163 V
#Utc4 (Scaled version of Segment 4 compensation voltage (factor: 0.25, offset:0.0)): 0.106663163 V
#Utc5 (Scaled version of Segment 5 compensation voltage (factor: 0.25, offset:0.0)): 0 V
#Utc6 (Scaled version of Segment 6 compensation voltage (factor: 0.25, offset:0.0)): 0 V
#Utc7 (Scaled version of Segment 7 compensation voltage (factor: 1.2, offset:0.0)): 0 V
#Utc8 (Scaled version of Segment 8 compensation voltage (factor: 1.2, offset:0.0)): 0 V
#V power (V setpoint): 0 mW
#Vseq power (Vseq setpoint): 0.4 mW
#WP370H2sw0 (NI analog out at /Dev2/ao2): 5 V
#WP370H2sw1 (NI analog out at /Dev2/ao3): 0 V
#Yb Oven Current (Scaled version of Yb oven control voltage (factor: 3.510000, offset:0.000000)): 0 A
#awg_Pulselength (): 0 s
#awg_amplitude (): 0 Vpp
#awg_frequency (): 0 Hz
#awg_offset (): 0 V
#axial_secular_frequency_AOM (): 0.11 MHz
#carrier_frequency (): 221 MHz
#cooling370 frequency (Attenuation of transition cooling370): 85 MHz
#cooling370 power (Power of transition cooling370): -24 dBm
#cooling_chirp_dds_power (): 0 dBm
#cooling_chirp_freq_step (): 1 MHz
#cooling_chirp_start_freq (): 83 MHz
#cooling_chirp_stop_freq (): 113 MHz
#cooling_chirp_total_time (): 3 us
#detection370 frequency (Attenuation of transition detection370): 85 MHz
#detection370 power (Power of transition detection370): -2 dBm
#detection_time (): 2500 us
#detuning370 frequency (Attenuation of transition detuning370): 0 MHz
#detuning370 power (Power of transition detuning370): 0 dBm
#emm_pulse_buffer_time (): 0 us
#emm_pulse_wait_time (): 0 us
#feed_forward_waittime_ms (): 0 ms
#flop_sbc_max_pulsetime_factor (): 0 
#freqScaling_411 (): 1.68 MHz/G
#freqScaling_467 (): 1.6 MHz/G
#heating_rate_wait_time (): 5000 us
#intersequence_cooling_rf_frequency (): 85 MHz
#intersequence_cooling_rf_power (): -24 dBm
#load_attempt (): 1 
#mirrorH2H (Motorized mirror mount): 4.37709888 mm
#n_points_per_doppler_freq_scan (): 0 
#n_points_per_sb_flops (): 0 
#n_points_per_sb_scan (): 0 
#n_rabi_scan_points (): 0 
#n_rep (): 575 
#octupole467 frequency (Attenuation of transition octupole467): 112.374571 MHz
#octupole467 power (Power of transition octupole467): -6 dBm
#octupole4672 frequency (Attenuation of transition octupole4672): 112.374571 MHz
#octupole4672 power (Power of transition octupole4672): -6 dBm
#offset370PD_H1 (): -0.0132263937 uW
#offset370PD_H2 (): -0.0299202343 uW
#offset370PD_V (): -0.0150179222 uW
#offset467BelowPD (): 0.0073186225 mW
#offset467PD (): 0.0073186225 mW
#picture_number (): 0 
#pulse_time_1650 (): 0 us
#pulse_time_411 (): 5 us
#pulse_time_467 (): 50000 us
#pulse_time_4672 (): 50000 us
#pulse_time_rfLLI (): 14.95 us
#pump_time (): 10 us
#pumping370 frequency (Attenuation of transition pumping370): 85 MHz
#pumping370 power (Power of transition pumping370): -13 dBm
#quench1650 frequency (Attenuation of transition quench1650): 60 MHz
#quench1650 power (Power of transition quench1650): -3.1 dBm
#radial_secular_frequency_AOM (): 0.31 MHz
#ramp_time (): 0 us
#reference 370 Det (): 0 mW
#reference 370 H1 (reference value 370 H1 chart): 15 uW
#reference 370 H2 (reference value 370 H2 chart): 10 uW
#reference 370 V (reference value 370 V chart): 15 uW
#reference 411 Fiber (reference value vertical 411 chart): 0.4 mW
#reference 411 SHG (reference value SHG 411 chart): 8 mW
#reference 411 V (): 0 uW
#reference 639 Fiber (reference value fiber639 chart): 11 mW
#reference SHG 467 (): 5.8 mW
#reference SHG 467 Below (): 0 mW
#rf_Amp (): 0.3 
#rf_Freq (): 3.51532877 MHz
#rf_phase (): 0.5 
#rf_switch_467 (): 0 
#sampling370 frequency (Attenuation of transition sampling370): 85 MHz
#sampling370 power (Power of transition sampling370): -5 dBm
#sampling411 frequency (Attenuation of transition sampling411): 220 MHz
#sampling411 power (Power of transition sampling411): -2 dBm
#sb_cooling_411_Omega (): 0 kHz
#sb_cooling_ddspower_1650 (): -27.5 dBm
#sb_cooling_ddspower_411 (): -10 dBm
#sb_cooling_detuning (): 0 
#sb_cooling_time (): 5000 us
#sb_scan_range_factor (): 0 
#sbc_pulses11 (): 0 
#sbc_pulses12 (): 0 
#sbc_pulses21 (): 0 
#sbc_pulses22 (): 0 
#sbc_pulsetime11 (): 0 us
#sbc_pulsetime12 (): 0 us
#sbc_pulsetime21 (): 0 us
#sbc_pulsetime22 (): 0 us
#sbc_repumptime (): 0 us
#scaling370PD_H1 (): -12.9249723 uW/V
#scaling370PD_H2 (): -14.9627261 uW/V
#scaling370PD_V (): -17.3688494 uW/V
#scaling467BelowPD (): -2.85545297 mW/V
#scaling467PD (): -2.85545297 mW/V
#scan_variable (): 0 unit
#spectroscopy411 frequency (Attenuation of transition spectroscopy411): 221 MHz
#spectroscopy411 power (Power of transition spectroscopy411): -2 dBm
#spectroscopy411rsb11 frequency (Attenuation of transition spectroscopy411rsb11): 0 MHz
#spectroscopy411rsb11 power (Power of transition spectroscopy411rsb11): 0 dBm
#spectroscopy411rsb12 frequency (Attenuation of transition spectroscopy411rsb12): 0 MHz
#spectroscopy411rsb12 power (Power of transition spectroscopy411rsb12): 0 dBm
#spectroscopy411rsb21 frequency (Attenuation of transition spectroscopy411rsb21): 0 MHz
#spectroscopy411rsb21 power (Power of transition spectroscopy411rsb21): 0 dBm
#spectroscopy411rsb22 frequency (Attenuation of transition spectroscopy411rsb22): 0 MHz
#spectroscopy411rsb22 power (Power of transition spectroscopy411rsb22): 0 dBm
#spectroscopy411slave frequency (Attenuation of transition spectroscopy411slave): 80 MHz
#spectroscopy411slave power (Power of transition spectroscopy411slave): -4 dBm
#sweep_frequency_step (): 0 MHz
#sweep_sleep_time (): 0 us
#sweep_start_frequency (): 0 MHz
#sweep_stop_frequency (): 0 MHz
#t_RFtotal (): 1235977.45 us
#t_RFwait (): 100 us
#t_pi_carrier_estim_A (): 0 us
#t_pi_carrier_estim_B (): 0 us
#t_pi_carrier_estim_C (): 0 us
#t_subtract (): 0.1 us
#use_shutters (): 0 
#wait_ramp_down (): 0 us
#waveplate411Ax (Motorized rotation mount): 0 °
#waveplateSplitH1V (Motorized rotation mount): 152.999894 °
#waveplateV (Motorized rotation mount): 27.4999213 °

#UTC / s	rel. time / s	RunNumber / 	rf_Freq / MHz	CorrFreqCenter / 	CorrFreqCenter2 / 	FreqCenter / 	CorrBField / 	CorrBField2 / 	BField / 	FreqPlusPlus / 	FreqPlusMinus / 	FreqMinusPlus / 	FreqMinusMinus / 	FreqPlusCenter / 	FreqMinusCenter / 	roi_plus_plus / 	roi_pp_num_cyc / 	roi_plus_minus / 	roi_pm_num_cyc / 	roi_minus_plus / 	roi_mp_num_cyc / 	roi_minus_minus / 	roi_mm_num_cyc / 	roi_final_E3 / 	number_LLI_cycles / 	det_num_hot / 	det_num_no_exc / 	det_num_quench / 
1643729424	257.603	1	3.5153161	0.21	0.21	111.710733	-0.35	-0.35	2.21279557	112.374577	112.374567	111.046899	111.04689	112.374572	111.046894	0.48	50	0.62	50	0.94	50	0.38	50	8	22	13	15	0
1643729609	442.59	2	3.5153244	-0.05	-3.04186316e-11	111.710733	0.63	3.83274758e-10	2.21278612	112.374574	112.374564	111.046902	111.046893	112.374569	111.046897	0.94	50	0.36	50	0.28	50	0.96	50	14	36	0	14	0
1643729794	627.34	3	3.51530946	0.13	0.000702702703	111.710733	-0.63	-0.00340540541	2.21279557	112.374576	112.374567	111.046899	111.046889	112.374571	111.046894	0.48	50	0.98	50	0.92	50	0.16	50	19	33	0	17	0
1643729979	812.198	4	3.5153244	-0.13	-0.000706521739	111.710733	0.37	0.00201086957	2.21279002	112.374575	112.374566	111.046901	111.046892	112.37457	111.046896	0.66	50	0.42	50	0.46	50	0.96	50	17	31	1	18	0
1643730163	997.095	5	3.51531563	-0.23	-0.00124324324	111.710734	-0.53	-0.00286486486	2.21279797	112.374579	112.374569	111.0469	111.04689	112.374574	111.046895	0.22	50	0.98	50	0.8	50	0.5	50	8	29	0	21	0
1643730348	1182.005	6	3.5153282	0.08	0.000432432432	111.710734	0.42	0.00227027027	2.21279167	112.374576	112.374567	111.046901	111.046892	112.374572	111.046897	0.94	50	0.44	50	0.54	50	0.88	50	19	36	0	14	0
1643730535	1368.452	7	3.51531824	-0.07	-0.000376344086	111.710734	-0.45	-0.00241935484	2.21279842	112.374579	112.374569	111.0469	111.04689	112.374574	111.046895	0.34	50	0.86	50	0.78	50	0.4	50	7	27	0	23	0
1643730720	1553.684	8	3.51532891	-0.17	-0.000913978495	111.710735	0.55	0.00295698925	2.21279017	112.374577	112.374568	111.046903	111.046893	112.374572	111.046898	0.84	50	0.46	50	0.26	50	0.98	50	13	33	2	15	0
1643730907	1740.643	9	3.51531586	0.25	0.00135135135	111.710734	-0.31	-0.00167567568	2.21279482	112.374577	112.374568	111.0469	111.046891	112.374572	111.046896	0.56	50	0.62	50	0.94	50	0.38	50	8	37	0	13	0
1643731092	1925.579	10	3.51532322	0.45	0.00240641711	111.710732	0.31	0.00165775401	2.21279017	112.374574	112.374564	111.046899	111.04689	112.374569	111.046895	0.98	50	0.22	50	0.56	50	0.42	50	15	29	4	17	0
1643731278	2111.418	11	3.51531586	-0.02	-0.000108108108	111.710732	-0.1	-0.000540540541	2.21279167	112.374574	112.374565	111.046899	111.04689	112.374569	111.046894	0.8	50	0.92	50	0.68	50	0.6	50	0	3	0	47	0
1643731463	2296.292	12	3.51531824	-0.12	-0.00064516129	111.710732	-0.38	-0.00204301075	2.21279737	112.374576	112.374567	111.046898	111.046889	112.374572	111.046893	0.44	50	0.94	50	0.8	50	0.54	50	10	22	0	28	0
1643731650	2484.052	13	3.51532725	-0.28	-0.00152173913	111.710734	-0.02	-0.000108695652	2.21279767	112.374578	112.374568	111.046899	111.04689	112.374573	111.046895	0.44	50	0.74	50	0.38	50	0.64	50	9	18	12	20	0
1643731837	2670.622	14	3.51532772	0.15	0.00079787234	111.710733	0.13	0.000691489362	2.21279572	112.374577	112.374567	111.046899	111.04689	112.374572	111.046894	0.56	50	0.28	50	0.62	50	0.6	50	16	33	1	16	0
1643732023	2856.379	15	3.51532464	0.15	0.000802139037	111.710732	-0.21	-0.00112299465	2.21279887	112.374577	112.374567	111.046897	111.046888	112.374572	111.046893	0.54	50	0.6	50	0.8	50	0.44	50	18	34	0	16	0
1643732209	3042.214	16	3.51532962	0.04	0.000216216216	111.710732	0	0	2.21279887	112.374577	112.374567	111.046897	111.046888	112.374572	111.046893	0.6	50	0.56	50	0.52	50	0.48	50	8	29	0	21	0
1643732394	3227.961	17	3.51532962	-0.16	-0.000860215054	111.710733	-0.22	-0.0011827957	2.21280217	112.374578	112.374569	111.046897	111.046888	112.374574	111.046892	0.56	50	0.94	50	0.7	50	0.64	50	17	32	1	17	0
1643732581	3414.215	18	3.51533484	-0.24	-0.00129032258	111.710734	0.16	0.000860215054	2.21279977	112.374579	112.374569	111.046899	111.046889	112.374574	111.046894	0.5	50	0.58	50	0.34	50	0.74	50	11	32	0	18	0
1643732766	3599.441	19	3.51533105	0.0651020408	0.000350010972	111.710734	-0.225102041	-0.00121022603	2.21280315	112.37458	112.37457	111.046898	111.046888	112.374575	111.046893	0.68	50	0.84	50	0.78	50	0.489795918	49	15	32	1	17	0
1643732952	3785.817	20	3.51533639	0.0929787234	0.00049988561	111.710733	-0.272978723	-0.00146762755	2.21280724	112.37458	112.374571	111.046896	111.046886	112.374576	111.046891	0.6	50	0.78	50	0.6	50	0.234042553	47	11	38	0	12	0
1643733138	3971.524	21	3.51534286	0.04	0.000215053763	111.710733	-0.18	-0.000967741935	2.21280994	112.374581	112.374571	111.046895	111.046885	112.374576	111.04689	0.52	50	0.66	50	0.78	50	0.56	50	15	32	5	12	1
1643733325	4159.143	22	3.51534713	-0.29	-0.00155913978	111.710735	0.45	0.00241935484	2.21280319	112.37458	112.374571	111.046898	111.046889	112.374576	111.046894	0.66	50	0.5	50	0.22	50	0.96	50	9	30	0	20	0
1643733511	4344.243	23	3.51533646	0.177142857	0.000947288006	111.710734	-0.0971428571	-0.000519480519	2.21280465	112.37458	112.37457	111.046897	111.046888	112.374575	111.046892	0.62	50	0.54	50	0.714285714	49	0.44	50	12	29	0	21	0
1643733695	4528.768	24	3.51533876	0.19	0.00102702703	111.710733	0.17	0.000918918919	2.2128021	112.374578	112.374569	111.046897	111.046887	112.374573	111.046892	0.92	50	0.56	50	0.62	50	0.6	50	5	25	0	25	0
1643733880	4713.621	25	3.51533473	-0.36	-0.00194594595	111.710735	-0.2	-0.00108108108	2.2128051	112.374581	112.374571	111.046898	111.046888	112.374576	111.046893	0.36	50	0.92	50	0.48	50	0.64	50	9	28	4	18	0
1643734068	4901.583	26	3.51533947	0.31	0.00166666667	111.710733	0.09	0.000483870968	2.21280375	112.374579	112.374569	111.046897	111.046887	112.374574	111.046892	0.9	50	0.5	50	0.84	50	0.62	50	11	34	1	15	0
1643734256	5089.718	27	3.51533734	-0.32	-0.00171122995	111.710735	-0.38	-0.00203208556	2.21280945	112.374582	112.374573	111.046897	111.046887	112.374577	111.046892	0.26	50	0.96	50	0.54	50	0.48	50	4	34	0	16	0
1643734437	5271.138	28	3.51534635	0.4	0.00212765957	111.710733	0.24	0.00127659574	2.21280585	112.374579	112.37457	111.046896	111.046886	112.374574	111.046891	0.9	50	0.26	50	0.82	50	0.66	50	18	35	3	12	0
1643734623	5457.015	29	3.51534066	-0.4	-0.00220994475	111.710735	-0.38	-0.00209944751	2.21281155	112.374583	112.374573	111.046896	111.046886	112.374578	111.046891	0.2	50	0.98	50	0.64	50	0.66	50	15	29	1	20	0
1643734807	5640.406	30	3.51534967	0.3	0.00161290323	111.710733	-0.22	-0.0011827957	2.21281485	112.374582	112.374573	111.046893	111.046884	112.374578	111.046889	0.56	50	0.48	50	0.92	50	0.4	50	9	31	0	19	0
1643734989	5822.606	31	3.51535489	-0.38	-0.00207650273	111.710735	-0.16	-0.00087431694	2.21281725	112.374585	112.374575	111.046895	111.046885	112.37458	111.04689	0.28	50	0.82	50	0.66	50	0.88	50	11	25	2	23	0
1643735171	6005.019	32	3.51535869	0.24	0.00131147541	111.710734	0.4	0.00218579235	2.21281125	112.374582	112.374572	111.046895	111.046886	112.374577	111.04689	0.88	50	0.24	50	0.4	50	0.56	50	13	33	0	17	0
1643735354	6187.451	33	3.5153492	-0.42	-0.00230769231	111.710736	0.02	0.00010989011	2.21281095	112.374584	112.374574	111.046897	111.046888	112.374579	111.046893	0.46	50	0.86	50	0.36	50	0.8	50	16	32	0	18	0
1643735539	6372.208	34	3.51534872	0.513061224	0.00280361325	111.710733	0.206938776	0.00113081298	2.21280785	112.37458	112.374571	111.046896	111.046886	112.374576	111.046891	0.98	50	0.26	50	0.897959184	49	0.591836735	49	10	32	0	18	0
1643735721	6554.607	35	3.51534381	-0.19	-0.0010326087	111.710734	-0.41	-0.00222826087	2.212814	112.374583	112.374574	111.046895	111.046885	112.374579	111.04689	0.24	50	0.84	50	0.8	50	0.58	50	8	30	0	20	0
1643735904	6737.225	36	3.51535354	0.3	0.00163934426	111.710733	0.2	0.00109289617	2.212811	112.374581	112.374571	111.046894	111.046885	112.374576	111.04689	0.88	50	0.38	50	0.76	50	0.66	50	18	39	0	11	0
1643736086	6919.599	37	3.5153488	-0.43	-0.00236263736	111.710735	-0.33	-0.00181318681	2.21281595	112.374585	112.374575	111.046895	111.046885	112.37458	111.04689	0.16	50	0.92	50	0.6	50	0.7	50	9	23	0	27	0
1643736268	7102.046	38	3.51535662	0.05	0.000273224044	111.710735	0.43	0.00234972678	2.2128095	112.374582	112.374573	111.046897	111.046887	112.374578	111.046892	0.94	50	0.46	50	0.34	50	0.72	50	10	27	0	23	0
1643736451	7284.433	39	3.51534642	-0.27	-0.00148351648	111.710736	0.17	0.000934065934	2.21280695	112.374583	112.374573	111.046899	111.046889	112.374578	111.046894	0.52	50	0.62	50	0.36	50	0.8	50	10	28	1	21	0
1643736633	7466.763	40	3.51534239	0.3	0.00163934426	111.710735	0.24	0.00131147541	2.21280335	112.37458	112.374571	111.046898	111.046889	112.374576	111.046894	1	50	0.46	50	0.8	50	0.74	50	5	7	30	13	0
1643737008	7841.806	42	3.5153367	-0.00571428571	-2.9607698e-05	111.710735	-0.165714286	-0.000858623242	2.21280583	112.374581	112.374572	111.046898	111.046888	112.374576	111.046893	0.428571429	49	0.6	50	0.7	50	0.54	50	17	32	0	18	0
1643737189	8022.68	43	3.51534063	-0.34	-0.00186813187	111.710736	0.26	0.00142857143	2.21280193	112.374582	112.374572	111.0469	111.046891	112.374577	111.046896	0.58	50	0.66	50	0.34	50	0.94	50	11	28	1	21	0
1643737369	8202.617	44	3.51533446	0.32	0.0017679558	111.710735	-0.02	-0.000110497238	2.21280223	112.37458	112.374571	111.046899	111.046889	112.374575	111.046894	0.84	50	0.54	50	0.82	50	0.48	50	9	28	0	22	0
1643737550	8383.582	45	3.51533494	-0.44	-0.00243093923	111.710737	0.14	0.000773480663	2.21280013	112.374582	112.374572	111.046902	111.046892	112.374577	111.046897	0.44	50	0.74	50	0.26	50	0.84	50	15	36	0	14	0
1643737731	8564.595	46	3.51533162	0.05	0.000277777778	111.710737	-0.07	-0.000388888889	2.21280118	112.374582	112.374572	111.046901	111.046892	112.374577	111.046896	0.66	50	0.68	50	0.84	50	0.72	50	14	40	0	10	0
1643737912	8745.494	47	3.51533328	0.49	0.00270718232	111.710734	0.09	0.000497237569	2.21279983	112.374579	112.374569	111.046899	111.04689	112.374574	111.046894	0.94	50	0.36	50	0.88	50	0.48	50	18	37	0	13	0
1643738093	8926.422	48	3.51533114	-0.34	-0.00187845304	111.710736	0.36	0.00198895028	2.21279443	112.374579	112.374569	111.046902	111.046893	112.374574	111.046898	0.74	50	0.72	50	0.2	50	0.9	50	14	29	0	21	0
1643738273	9107.148	49	3.5153226	0.128163265	0.000712018141	111.710735	-0.248163265	-0.00137868481	2.21279815	112.374579	112.37457	111.046901	111.046891	112.374575	111.046896	0.7	50	0.82	50	0.816326531	49	0.44	50	10	38	1	11	0
1643738454	9287.498	50	3.51532849	0.01	5.52486188e-05	111.710735	0.41	0.00226519337	2.212792	112.374578	112.374568	111.046902	111.046893	112.374573	111.046898	0.82	50	0.4	50	0.38	50	0.78	50	13	34	0	16	0
1643738634	9467.913	51	3.51531876	-0.0333333333	-0.000184162063	111.710735	0.366666667	0.00202578269	2.2127865	112.374576	112.374567	111.046904	111.046895	112.374571	111.046899	0.333333333	3	0	4	0	3	0.4	25	3	9	25	16	0
1643738814	9648.166	52	3.51531006	-0.12	-0.000666666667	111.710736	-0.54	-0.003	2.2127946	112.374579	112.37457	111.046902	111.046893	112.374574	111.046898	0.26	50	0.92	50	0.86	50	0.44	50	13	30	0	20	0
1643738995	9828.425	53	3.51532287	-0.22	-0.00122222222	111.710737	-0.38	-0.00211111111	2.2128003	112.374582	112.374572	111.046902	111.046892	112.374577	111.046897	0.32	50	0.92	50	0.6	50	0.44	50	12	29	0	21	0
1643739175	10008.975	54	3.51533189	0.36	0.002	111.710735	0.06	0.000333333333	2.2127994	112.37458	112.37457	111.0469	111.046891	112.374575	111.046895	0.86	50	0.44	50	0.78	50	0.48	50	10	26	0	24	0
1643739356	10189.49	55	3.51533046	-0.34	-0.00187845304	111.710737	0.14	0.000773480663	2.2127973	112.374581	112.374571	111.046903	111.046893	112.374576	111.046898	0.52	50	0.72	50	0.4	50	0.88	50	13	31	0	19	0
1643739536	10369.951	56	3.51532714	0.25	0.00138121547	111.710736	0.13	0.000718232044	2.21279535	112.374579	112.37457	111.046902	111.046892	112.374574	111.046897	0.76	50	0.38	50	0.64	50	0.52	50	8	26	1	23	0
1643739717	10550.341	57	3.51532406	-0.47	-0.00261111111	111.710738	0.15	0.000833333333	2.2127931	112.374581	112.374571	111.046905	111.046895	112.374576	111.0469	0.42	50	0.74	50	0.32	50	0.94	50	12	35	1	14	0
1643739899	10732.704	58	3.5153205	0.28	0.00155555556	111.710737	-0.26	-0.00144444444	2.212797	112.374581	112.374571	111.046902	111.046893	112.374576	111.046898	0.48	50	0.46	50	0.96	50	0.42	50	5	31	0	19	0
1643740080	10913.315	59	3.51532667	-0.02	-0.000109289617	111.710737	0.42	0.00229508197	2.2127907	112.374579	112.374569	111.046904	111.046895	112.374574	111.0469	0.7	50	0.3	50	0.34	50	0.78	50	12	34	0	16	0
1643740260	11093.923	60	3.51531671	-0.04	-0.000222222222	111.710737	0.18	0.001	2.212788	112.374578	112.374569	111.046905	111.046896	112.374573	111.046901	0.6	50	0.46	50	0.58	50	0.8	50	12	34	1	15	0
1643740441	11274.312	61	3.51531244	-0.2	-0.00110497238	111.710738	-0.2	-0.00110497238	2.212791	112.37458	112.374571	111.046905	111.046896	112.374575	111.046901	0.44	50	0.84	50	0.66	50	0.66	50	11	36	0	14	0
1643740621	11454.524	62	3.51531718	0.42	0.00233333333	111.710736	0.2	0.00111111111	2.212788	112.374577	112.374568	111.046904	111.046895	112.374572	111.046899	0.86	50	0.24	50	0.72	50	0.5	50	13	34	1	15	0
1643740801	11634.923	63	3.51531244	0.19	0.00104972376	111.710735	-0.01	-5.52486188e-05	2.21278815	112.374576	112.374567	111.046903	111.046894	112.374571	111.046898	0.7	50	0.52	50	0.74	50	0.54	50	17	33	0	17	0
1643740981	11815.149	64	3.51531267	0.24	0.00133333333	111.710734	-0.36	-0.002	2.21279355	112.374577	112.374567	111.0469	111.046891	112.374572	111.046896	0.54	50	0.66	50	0.98	50	0.38	50	16	35	0	15	0
1643741162	11995.525	65	3.51532121	-8.32667268e-17	-4.62592927e-19	111.710734	-0.38	-0.00211111111	2.21279925	112.374578	112.374569	111.046899	111.046889	112.374574	111.046894	0.52	50	0.9	50	0.82	50	0.44	50	6	30	2	18	0
1643741342	12175.91	66	3.51533023	-0.17	-0.000939226519	111.710735	0.73	0.00403314917	2.2127883	112.374576	112.374566	111.046903	111.046893	112.374571	111.046898	0.86	50	0.3	50	0.1	50	1	50	6	24	0	26	0
1643741523	12356.269	67	3.51531291	-0.35	-0.00194444444	111.710736	0.09	0.0005	2.21278695	112.374577	112.374568	111.046905	111.046896	112.374572	111.0469	0.64	50	0.9	50	0.54	50	0.98	50	17	30	0	20	0
1643741705	12538.675	68	3.51531078	0.13	0.000722222222	111.710736	0.49	0.00272222222	2.2127796	112.374574	112.374565	111.046907	111.046897	112.37457	111.046902	0.92	50	0.3	50	0.46	50	0.82	50	18	37	0	13	0
1643741886	12719.935	69	3.51529915	-0.35	-0.00191256831	111.710737	-0.27	-0.00147540984	2.21278365	112.374577	112.374568	111.046907	111.046898	112.374573	111.046902	0.32	50	0.94	50	0.54	50	0.62	50	22	33	0	17	0
1643742067	12901.013	70	3.51530556	0.16	0.000883977901	111.710737	-0.18	-0.000994475138	2.21278635	112.374577	112.374568	111.046905	111.046896	112.374573	111.046901	0.6	50	0.62	50	0.74	50	0.4	50	10	31	0	19	0
1643742248	13081.607	71	3.51530983	1.11022302e-16	6.13382887e-19	111.710737	0.06	0.000331491713	2.21278545	112.374577	112.374568	111.046906	111.046896	112.374572	111.046901	0.64	50	0.58	50	0.56	50	0.62	50	8	17	28	5	0
1643742439	13273.075	72	3.5153084	0	0	111.710737	0	0	2.21278545	112.374577	112.374568	111.046906	111.046896	112.374572	111.046901	0	1	-1	0	0	1	-1	0	15	32	0	18	0
1643742621	13454.298	73	3.5153084	-0.19	-0.000989583333	111.710738	-0.31	-0.00161458333	2.2127901	112.374579	112.37457	111.046905	111.046896	112.374575	111.046901	0.24	50	0.74	50	0.62	50	0.5	50	13	33	0	17	0
1643742801	13634.71	74	3.51531576	0.02	0.000111111111	111.710737	0.48	0.00266666667	2.2127829	112.374577	112.374568	111.046907	111.046898	112.374572	111.046903	0.88	50	0.38	50	0.4	50	0.86	50	13	31	0	19	0
1643742981	13815.064	75	3.51530437	-0.11	-0.000607734807	111.710738	-0.19	-0.00104972376	2.21278575	112.374579	112.374569	111.046907	111.046898	112.374574	111.046902	0.42	50	0.72	50	0.72	50	0.64	50	16	34	0	16	0
1643743162	13995.533	76	3.51530888	0.47	0.00261111111	111.710736	-0.07	-0.000388888889	2.2127868	112.374576	112.374567	111.046904	111.046895	112.374572	111.0469	0.94	50	0.54	50	0.94	50	0.4	50	11	32	0	18	0
1643743342	14175.94	77	3.51531054	0.3	0.00165745856	111.710734	-0.16	-0.000883977901	2.2127892	112.374576	112.374566	111.046902	111.046893	112.374571	111.046897	0.86	50	0.72	50	0.76	50	0.3	50	19	36	0	14	0
1643743522	14355.827	78	3.51531433	-0.21	-0.00116666667	111.710735	0.27	0.0015	2.21278515	112.374576	112.374566	111.046904	111.046895	112.374571	111.0469	0.8	50	0.74	50	0.38	50	0.86	50	14	38	0	12	0
1643743703	14536.248	79	3.51530793	-0.52	-0.00288888889	111.710738	-0.12	-0.000666666667	2.21278695	112.374579	112.374569	111.046907	111.046897	112.374574	111.046902	0.32	50	0.96	50	0.42	50	0.82	50	8	17	0	33	0
1643743883	14716.694	80	3.51531078	0.65	0.00361111111	111.710735	-0.01	-5.55555556e-05	2.2127871	112.374575	112.374566	111.046903	111.046894	112.374571	111.046898	0.98	50	0.34	50	0.98	50	0.32	50	7	19	0	31	0
1643744064	14897.21	81	3.51531101	-0.21	-0.00116022099	111.710736	-0.11	-0.000607734807	2.21278875	112.374577	112.374568	111.046904	111.046894	112.374572	111.046899	0.4	50	0.72	50	0.56	50	0.66	50	10	24	14	12	0
1643744246	15079.759	82	3.51531362	0.47	0.00261111111	111.710733	0.15	0.000833333333	2.2127865	112.374574	112.374564	111.046902	111.046893	112.374569	111.046897	0.86	50	0.24	50	0.82	50	0.5	50	17	38	0	12	0
1643744427	15260.875	83	3.51531006	-0.25	-0.00136612022	111.710735	-0.27	-0.00147540984	2.21279055	112.374576	112.374567	111.046902	111.046893	112.374572	111.046897	0.4	50	0.92	50	0.52	50	0.5	50	17	33	0	17	0
1643744609	15442.246	84	3.51531647	-0.21	-0.00116022099	111.710736	0.53	0.0029281768	2.2127826	112.374575	112.374566	111.046906	111.046896	112.37457	111.046901	0.76	50	0.44	50	0.2	50	0.94	50	13	35	1	14	0
1643744789	15622.774	85	3.5153039	-0.27	-0.00149171271	111.710737	-0.01	-5.52486188e-05	2.21278275	112.374577	112.374567	111.046907	111.046897	112.374572	111.046902	0.42	50	0.7	50	0.54	50	0.8	50	12	31	1	18	0
1643744973	15806.29	86	3.51530413	0.16	0.000883977901	111.710736	0.5	0.00276243094	2.21277525	112.374573	112.374564	111.046908	111.046899	112.374569	111.046904	0.94	50	0.28	50	0.6	50	0.94	50	18	35	0	15	0
1643745153	15986.489	87	3.51529227	0.21	0.00114754098	111.710735	-0.45	-0.00245901639	2.212782	112.374574	112.374565	111.046905	111.046896	112.37457	111.0469	0.5	50	0.74	50	0.8	50	0.14	50	19	33	0	17	0
1643745335	16168.918	88	3.51530295	-0.45	-0.00248618785	111.710737	0.19	0.00104972376	2.21277915	112.374576	112.374566	111.046908	111.046899	112.374571	111.046904	0.32	50	0.58	50	0.18	50	0.82	50	11	33	0	17	0
1643745517	16350.287	89	3.51529844	0.08	0.00043956044	111.710737	0.42	0.00230769231	2.21277285	112.374574	112.374564	111.04691	111.0469	112.374569	111.046905	0.92	50	0.42	50	0.28	50	0.62	50	13	32	0	18	0
1643745697	16530.593	90	3.51528848	0.47	0.00259668508	111.710735	-0.07	-0.000386740331	2.2127739	112.374572	112.374562	111.046907	111.046898	112.374567	111.046902	0.86	50	0.46	50	0.98	50	0.44	50	14	36	0	14	0
1643745878	16711.219	91	3.51529014	0.03	0.000165745856	111.710734	-0.67	-0.00370165746	2.21278395	112.374574	112.374565	111.046904	111.046895	112.37457	111.046899	0.34	50	0.98	50	0.92	50	0.22	50	8	23	1	26	0
1643746059	16892.795	92	3.51530603	-0.02	-0.000110497238	111.710735	0.68	0.00375690608	2.21277375	112.374571	112.374562	111.046907	111.046898	112.374567	111.046902	0.88	50	0.22	50	0.24	50	0.94	50	8	29	0	21	0
1643746240	17073.403	93	3.5152899	-0.46	-0.00254143646	111.710737	-0.08	-0.00044198895	2.21277495	112.374574	112.374565	111.046909	111.0469	112.374569	111.046904	0.4	50	0.94	50	0.44	50	0.82	50	18	38	0	12	0
1643746421	17254.776	94	3.5152918	0.58	0.00322222222	111.710734	-0.04	-0.000222222222	2.21277555	112.374571	112.374562	111.046906	111.046897	112.374567	111.046901	0.92	50	0.38	50	0.9	50	0.28	50	8	23	0	27	0
1643746602	17435.224	95	3.51529275	-0.49	-0.00269230769	111.710736	-0.09	-0.000494505495	2.2127769	112.374574	112.374565	111.046908	111.046899	112.374569	111.046903	0.36	50	0.94	50	0.28	50	0.68	50	16	35	0	15	0
1643746783	17616.582	96	3.51529488	0.12	0.000666666667	111.710736	0.14	0.000777777778	2.2127748	112.374573	112.374563	111.046908	111.046899	112.374568	111.046903	0.84	50	0.58	50	0.8	50	0.82	50	13	28	0	22	0
1643746963	17797.108	97	3.51529156	-0.23	-0.00126373626	111.710737	-0.35	-0.00192307692	2.21278005	112.374576	112.374566	111.046908	111.046898	112.374571	111.046903	0.32	50	0.9	50	0.54	50	0.42	50	18	33	0	17	0
1643747146	17979.95	98	3.51529986	0.19	0.00105555556	111.710736	0.45	0.0025	2.2127733	112.374573	112.374563	111.046909	111.046899	112.374568	111.046904	1	50	0.36	50	0.6	50	0.86	50	25	37	0	12	1
1643747331	18164.635	99	3.51528919	0.13	0.000710382514	111.710735	-0.17	-0.000928961749	2.21277585	112.374573	112.374563	111.046907	111.046898	112.374568	111.046903	0.8	50	0.84	50	0.9	50	0.6	50	15	32	1	17	0
1643747514	18347.77	100	3.51529322	-0.22	-0.00118918919	111.710736	0.48	0.00259459459	2.21276865	112.374572	112.374562	111.046911	111.046901	112.374567	111.046906	0.72	50	0.46	50	0.26	50	0.96	50	19	37	0	13	0
1643747696	18529.344	101	3.51528184	0.09	0.000491803279	111.710736	-0.25	-0.00136612022	2.2127724	112.374572	112.374563	111.046909	111.0469	112.374568	111.046904	0.6	50	0.76	50	0.8	50	0.46	50	22	43	0	7	0
1643747875	18709.049	102	3.51528777	0.11	0.000607734807	111.710735	-0.11	-0.000607734807	2.21277405	112.374572	112.374563	111.046908	111.046898	112.374568	111.046903	0.48	50	0.48	50	0.72	50	0.5	50	10	29	0	21	0
1643748056	18889.382	103	3.51529038	-0.33	-0.00183333333	111.710737	-0.23	-0.00127777778	2.2127775	112.374575	112.374566	111.046909	111.046899	112.37457	111.046904	0.3	50	0.86	50	0.54	50	0.64	50	8	29	2	18	1
1643748236	19069.78	104	3.51529583	0.23	0.00127777778	111.710736	0.47	0.00261111111	2.21277045	112.374572	112.374562	111.04691	111.0469	112.374567	111.046905	0.9	50	0.2	50	0.58	50	0.82	50	16	33	0	17	0
1643748417	19250.272	105	3.51528468	-0.18	-0.000994475138	111.710737	0.06	0.000331491713	2.21276955	112.374572	112.374563	111.046911	111.046901	112.374568	111.046906	0.64	50	0.76	50	0.52	50	0.76	50	12	29	0	21	0
1643748600	19433.647	106	3.51528326	0.59	0.00327777778	111.710734	0.05	0.000277777778	2.2127688	112.374569	112.37456	111.046908	111.046899	112.374565	111.046903	0.88	50	0.24	50	0.96	50	0.42	50	7	29	0	21	0
1643748781	19615.082	107	3.51528207	-0.546938776	-0.00297249335	111.710737	0.0130612245	7.09849157e-05	2.21276861	112.374572	112.374562	111.046911	111.046901	112.374567	111.046906	0.306122449	49	0.84	50	0.2	50	0.76	50	17	33	0	17	0
1643748962	19795.485	108	3.51528176	-0.12	-0.000662983425	111.710737	0.24	0.00132596685	2.21276501	112.374571	112.374562	111.046912	111.046903	112.374567	111.046908	0.7	50	0.58	50	0.48	50	0.84	50	14	38	1	11	0
1643749142	19975.891	109	3.51527607	0.12	0.000662983425	111.710737	-0.06	-0.000331491713	2.21276591	112.374571	112.374562	111.046912	111.046902	112.374566	111.046907	0.6	50	0.54	50	0.56	50	0.38	50	18	38	0	11	1
1643749323	20156.449	110	3.51527749	0.14	0.000777777778	111.710736	0.3	0.00166666667	2.21276141	112.374569	112.37456	111.046912	111.046903	112.374564	111.046908	0.92	50	0.48	50	0.68	50	0.84	50	14	38	0	12	0
1643749503	20337.126	111	3.51527038	-0.08	-0.00044198895	111.710736	-0.34	-0.00187845304	2.21276651	112.374571	112.374562	111.046911	111.046902	112.374566	111.046906	0.38	50	0.8	50	0.68	50	0.42	50	14	31	0	19	0
1643749684	20517.778	112	3.51527844	-0.13	-0.000722222222	111.710737	0.37	0.00205555556	2.21276096	112.37457	112.374561	111.046913	111.046904	112.374565	111.046909	0.74	50	0.5	50	0.26	50	0.76	50	13	32	0	18	0
1643749865	20698.231	113	3.51526966	0.46	0.00254143646	111.710735	-0.06	-0.000331491713	2.21276186	112.374568	112.374558	111.046911	111.046901	112.374563	111.046906	0.88	50	0.48	50	0.84	50	0.32	50	15	30	3	17	0
1643750045	20878.686	114	3.51527109	-0.01	-5.55555556e-05	111.710735	0.17	0.000944444444	2.21275931	112.374567	112.374558	111.046912	111.046902	112.374563	111.046907	0.68	50	0.52	50	0.6	50	0.78	50	9	36	0	14	0
1643750225	21059.059	115	3.51526706	-0.17	-0.000939226519	111.710736	-0.49	-0.00270718232	2.21276666	112.37457	112.374561	111.04691	111.046901	112.374566	111.046906	0.28	50	0.94	50	0.78	50	0.46	50	14	27	1	22	0
1643750406	21239.535	116	3.51527868	-0.13	-0.000722222222	111.710736	0.31	0.00172222222	2.21276201	112.37457	112.37456	111.046912	111.046903	112.374565	111.046908	0.7	50	0.52	50	0.4	50	0.84	50	16	34	0	16	0
1643750586	21420.09	117	3.51527133	0.16	0.000883977901	111.710735	-0.26	-0.00143646409	2.21276591	112.37457	112.37456	111.04691	111.046901	112.374565	111.046906	0.72	50	0.82	50	0.68	50	0.26	50	17	40	0	10	0
1643750770	21603.611	118	3.51527749	0.13	0.000722222222	111.710735	0.53	0.00294444444	2.21275796	112.374567	112.374557	111.046912	111.046903	112.374562	111.046907	0.98	50	0.32	50	0.46	50	0.86	50	8	24	0	26	0
1643750950	21784.09	119	3.51526492	-0.2	-0.00108695652	111.710736	0.16	0.000869565217	2.21275556	112.374567	112.374558	111.046914	111.046904	112.374562	111.046909	0.64	50	0.68	50	0.42	50	0.78	50	20	37	0	13	0
1643751131	21964.663	120	3.51526113	0.1	0.000555555556	111.710735	-0.06	-0.000333333333	2.21275646	112.374567	112.374557	111.046913	111.046904	112.374562	111.046908	0.66	50	0.62	50	0.74	50	0.58	50	14	32	0	18	0
1643751312	22145.22	121	3.51526255	0.05	0.000276243094	111.710735	-0.57	-0.00314917127	2.21276501	112.374569	112.37456	111.04691	111.046901	112.374565	111.046906	0.4	50	0.92	50	0.94	50	0.32	50	7	33	0	17	0
1643751493	22326.671	122	3.51527607	-0.24	-0.00132596685	111.710736	0.3	0.00165745856	2.21276051	112.374569	112.37456	111.046913	111.046903	112.374564	111.046908	0.58	50	0.52	50	0.28	50	0.82	50	9	22	7	21	0
1643751673	22507.14	123	3.51526895	-0.13	-0.000718232044	111.710737	-0.35	-0.00193370166	2.21276576	112.374571	112.374562	111.046912	111.046902	112.374567	111.046907	0.36	50	0.84	50	0.82	50	0.6	50	8	25	0	25	0
1643751854	22687.675	124	3.51527726	0.33	0.00183333333	111.710735	0.35	0.00194444444	2.21276051	112.374568	112.374559	111.046912	111.046902	112.374563	111.046907	0.92	50	0.24	50	0.7	50	0.72	50	14	30	0	20	0
1643752038	22871.217	125	3.51526895	0.1	0.000552486188	111.710735	-0.22	-0.00121546961	2.21276381	112.374569	112.374559	111.04691	111.046901	112.374564	111.046906	0.58	50	0.7	50	0.82	50	0.5	50	13	32	0	18	0
1643752221	23054.233	126	3.51527417	0.25	0.00136612022	111.710733	0.23	0.0012568306	2.21276036	112.374566	112.374557	111.04691	111.046901	112.374562	111.046905	0.84	50	0.36	50	0.72	50	0.7	50	20	35	0	15	0
1643752401	23234.268	127	3.51526872	-0.23	-0.0012568306	111.710735	-0.41	-0.00224043716	2.21276651	112.374569	112.37456	111.046909	111.0469	112.374565	111.046905	0.3	50	0.94	50	0.82	50	0.64	50	12	23	2	23	2
1643752581	23414.378	128	3.51527844	-0.09	-0.0005	111.710735	0.39	0.00216666667	2.21276066	112.374568	112.374559	111.046912	111.046902	112.374563	111.046907	0.68	50	0.38	50	0.26	50	0.74	50	8	25	0	25	0
1643752761	23594.689	129	3.51526919	-0.19	-0.00105555556	111.710736	0.59	0.00327777778	2.21275181	112.374566	112.374557	111.046915	111.046906	112.374562	111.04691	0.8	50	0.4	50	0.18	50	0.96	50	16	39	0	11	0
1643752943	23777.051	130	3.51525519	0.14	0.000773480663	111.710735	-0.32	-0.0017679558	2.21275661	112.374567	112.374558	111.046913	111.046904	112.374562	111.046908	0.44	50	0.62	50	0.92	50	0.46	50	13	29	3	18	0
1643753123	23957.058	131	3.51526279	-0.26	-0.00142857143	111.710737	0.06	0.00032967033	2.21275571	112.374568	112.374559	111.046915	111.046905	112.374563	111.04691	0.44	50	0.64	50	0.42	50	0.74	50	3	34	0	15	1
1643753304	24137.39	132	3.51526136	0.11	0.000611111111	111.710736	-0.19	-0.00105555556	2.21275856	112.374568	112.374559	111.046913	111.046904	112.374564	111.046909	0.46	50	0.54	50	0.76	50	0.46	50	10	31	1	18	0
1643753484	24317.695	133	3.51526587	-0.27	-0.0015	111.710737	0.25	0.00138888889	2.21275481	112.374569	112.374559	111.046916	111.046906	112.374564	111.046911	0.58	50	0.6	50	0.36	50	0.88	50	12	33	1	16	0
1643753664	24498.131	134	3.51525994	0.44	0.00243093923	111.710735	-0.24	-0.00132596685	2.21275841	112.374567	112.374558	111.046912	111.046903	112.374563	111.046908	0.64	50	0.44	50	0.94	50	0.26	50	11	29	0	21	0
1643753845	24678.508	135	3.51526563	0.25	0.00138888889	111.710734	-0.29	-0.00161111111	2.21276276	112.374568	112.374558	111.04691	111.0469	112.374563	111.046905	0.62	50	0.66	50	0.82	50	0.28	50	15	34	0	16	0
1643754025	24858.997	136	3.51527251	-0.17	-0.000939226519	111.710735	0.59	0.00325966851	2.21275391	112.374566	112.374556	111.046913	111.046904	112.374561	111.046909	0.92	50	0.5	50	0.2	50	0.96	50	12	34	0	16	0
1643754207	25040.467	137	3.51525852	-0.48	-0.00266666667	111.710737	-0.16	-0.000888888889	2.21275631	112.374569	112.374559	111.046915	111.046906	112.374564	111.04691	0.28	50	0.92	50	0.48	50	0.8	50	11	35	0	15	0
1643754387	25220.86	138	3.51526231	0.48	0.00263736264	111.710735	0.14	0.000769230769	2.21275421	112.374566	112.374556	111.046913	111.046904	112.374561	111.046909	0.88	50	0.26	50	0.84	50	0.5	50	16	36	2	12	0
1643754568	25401.325	139	3.51525899	-0.124489796	-0.000691609977	111.710735	-0.295510204	-0.00164172336	2.21275864	112.374568	112.374558	111.046913	111.046903	112.374563	111.046908	0.36	50	0.78	50	0.551020408	49	0.38	50	14	36	0	14	0
1643754751	25584.642	140	3.515266	-0.08	-0.000444444444	111.710736	0.52	0.00288888889	2.21275084	112.374566	112.374556	111.046915	111.046906	112.374561	111.046911	0.82	50	0.38	50	0.3	50	0.9	50	16	35	0	14	1
1643754931	25765.076	141	3.51525366	0.04	0.000217391304	111.710736	-0.7	-0.00380434783	2.21276134	112.374569	112.374559	111.046912	111.046902	112.374564	111.046907	0.26	50	0.92	50	0.9	50	0.16	50	15	32	0	18	0
1643755112	25945.468	142	3.51527027	-0.07	-0.000388888889	111.710736	0.59	0.00327777778	2.21275249	112.374566	112.374557	111.046915	111.046906	112.374562	111.04691	0.78	50	0.26	50	0.32	50	0.98	50	8	18	28	4	0
1643755292	26125.826	143	3.51525627	-0.05	-0.000276243094	111.710736	-0.49	-0.00270718232	2.21275984	112.374569	112.374559	111.046913	111.046904	112.374564	111.046908	0.38	50	0.92	50	0.88	50	0.44	50	13	27	1	22	0
1643755473	26306.193	144	3.5152679	0.17	0.000944444444	111.710735	0.05	0.000277777778	2.21275909	112.374568	112.374558	111.046912	111.046903	112.374563	111.046908	0.66	50	0.44	50	0.7	50	0.58	50	10	30	0	20	0
1643755653	26486.559	145	3.51526671	-0.38	-0.00211111111	111.710737	0.24	0.00133333333	2.21275549	112.374569	112.374559	111.046915	111.046906	112.374564	111.046911	0.64	50	0.78	50	0.14	50	0.76	50	12	28	0	22	0
1643755834	26667.89	146	3.51526102	0.62	0.00342541436	111.710734	-0.14	-0.000773480663	2.21275759	112.374566	112.374557	111.046912	111.046902	112.374561	111.046907	0.84	50	0.36	50	1	50	0.24	50	4	28	0	22	0
1643756017	26850.214	147	3.51526434	-0.36	-0.00198895028	111.710736	0.28	0.00154696133	2.21275339	112.374567	112.374557	111.046915	111.046905	112.374562	111.04691	0.56	50	0.64	50	0.34	50	0.98	50	7	20	0	30	0
1643756197	27030.437	148	3.5152577	0.29	0.00159340659	111.710735	0.31	0.0017032967	2.21274874	112.374564	112.374554	111.046915	111.046905	112.374559	111.04691	0.92	50	0.32	50	0.8	50	0.82	50	15	31	0	19	0
1643756377	27210.862	149	3.51525034	-0.43	-0.00238888889	111.710737	-0.23	-0.00127777778	2.21275219	112.374567	112.374558	111.046916	111.046906	112.374562	111.046911	0.32	50	0.98	50	0.54	50	0.74	50	18	35	0	15	0
1643756558	27391.301	150	3.5152558	0.314285714	0.00173638516	111.710735	0.00571428571	3.15706393e-05	2.21275211	112.374566	112.374556	111.046914	111.046905	112.374561	111.046909	0.84	50	0.52	50	0.88	50	0.571428571	49	8	26	0	24	0
1643756738	27571.912	151	3.51525566	-0.22	-0.00122222222	111.710736	-0.34	-0.00188888889	2.21275721	112.374568	112.374559	111.046914	111.046904	112.374563	111.046909	0.38	50	0.94	50	0.6	50	0.48	50	12	21	19	10	0
1643756919	27752.547	152	3.51526373	0.23	0.00127071823	111.710735	0.25	0.00138121547	2.21275346	112.374566	112.374556	111.046914	111.046904	112.374561	111.046909	0.78	50	0.3	50	0.7	50	0.72	50	15	34	0	16	0
1643757099	27933.156	153	3.5152578	-0.01	-5.52486188e-05	111.710735	-0.03	-0.000165745856	2.21275391	112.374566	112.374557	111.046914	111.046904	112.374561	111.046909	0.58	50	0.62	50	0.74	50	0.72	50	13	27	1	22	0
1643757280	28113.685	154	3.51525851	0.03	0.000166666667	111.710735	-0.43	-0.00238888889	2.21276036	112.374568	112.374558	111.046912	111.046902	112.374563	111.046907	0.38	50	0.78	50	0.9	50	0.44	50	14	30	1	19	0
1643757460	28294.095	155	3.51526871	0.22	0.00121546961	111.710734	0.04	0.000220994475	2.21275976	112.374567	112.374557	111.046911	111.046901	112.374562	111.046906	0.78	50	0.52	50	0.8	50	0.62	50	13	32	1	17	0
1643757642	28475.51	156	3.51526776	0.0883673469	0.000490929705	111.710733	0.488367347	0.00271315193	2.21275243	112.374564	112.374554	111.046912	111.046903	112.374559	111.046908	0.836734694	49	0.26	50	0.46	50	0.86	50	16	35	0	15	0
1643757825	28658.191	157	3.51525618	-0.39	-0.00214285714	111.710735	-0.19	-0.00104395604	2.21275528	112.374567	112.374557	111.046914	111.046904	112.374562	111.046909	0.4	50	0.98	50	0.4	50	0.6	50	10	27	0	23	0
1643758005	28838.526	158	3.51526068	-0.09	-0.000494505495	111.710736	-0.31	-0.0017032967	2.21275993	112.374569	112.374559	111.046913	111.046903	112.374564	111.046908	0.5	50	0.9	50	0.84	50	0.62	50	17	38	0	12	0
1643758185	29018.913	159	3.51526804	0.19	0.00105555556	111.710735	-0.05	-0.000277777778	2.21276068	112.374568	112.374558	111.046911	111.046902	112.374563	111.046907	0.54	50	0.4	50	0.7	50	0.46	50	13	29	4	17	0
1643758366	29199.247	160	3.51526922	-0.19	-0.00104972376	111.710736	0.19	0.00104972376	2.21275783	112.374568	112.374558	111.046913	111.046904	112.374563	111.046908	0.72	50	0.72	50	0.48	50	0.86	50	14	28	6	16	0
1643758546	29379.579	161	3.51526472	-0.09	-0.0005	111.710736	-0.25	-0.00138888889	2.21276158	112.37457	112.37456	111.046913	111.046903	112.374565	111.046908	0.54	50	0.88	50	0.6	50	0.44	50	7	24	0	26	0
1643758726	29560.086	162	3.51527065	0.06	0.000331491713	111.710736	0.38	0.00209944751	2.21275588	112.374568	112.374558	111.046914	111.046904	112.374563	111.046909	0.88	50	0.44	50	0.44	50	0.76	50	14	33	0	17	0
1643758907	29740.418	163	3.51526163	0.25	0.00138888889	111.710735	-0.29	-0.00161111111	2.21276023	112.374568	112.374558	111.046911	111.046902	112.374563	111.046907	0.62	50	0.66	50	0.86	50	0.32	50	17	27	0	23	0
1643759087	29920.798	164	3.51526851	-0.077008547	-0.000427825261	111.710735	-0.017008547	-9.44919278e-05	2.21276049	112.374568	112.374559	111.046912	111.046902	112.374563	111.046907	0.461538462	26	0.555555556	45	0.56	50	0.62	50	8	25	3	22	0
1643759267	30101.144	165	3.51526892	-0.19	-0.00104972376	111.710736	0.39	0.00215469613	2.21275464	112.374567	112.374558	111.046914	111.046905	112.374562	111.04691	0.74	50	0.54	50	0.38	50	0.96	50	13	33	0	17	0
1643759450	30283.646	166	3.51525966	0.39	0.00216666667	111.710734	-0.17	-0.000944444444	2.21275719	112.374566	112.374557	111.046912	111.046902	112.374561	111.046907	0.74	50	0.52	50	0.86	50	0.3	50	13	35	0	15	0
1643759631	30464.2	167	3.5152637	-0.19	-0.00103825137	111.710735	-0.31	-0.00169398907	2.21276184	112.374568	112.374559	111.046911	111.046902	112.374564	111.046907	0.38	50	0.88	50	0.6	50	0.48	50	12	34	1	15	0
1643759813	30646.723	168	3.51527105	0.01	5.55555556e-05	111.710735	0.35	0.00194444444	2.21275659	112.374567	112.374557	111.046913	111.046903	112.374562	111.046908	0.78	50	0.42	50	0.52	50	0.86	50	4	12	31	7	0
1643759993	30827.128	169	3.51526275	-0.1	-0.000546448087	111.710736	-0.32	-0.00174863388	2.21276139	112.374569	112.374559	111.046912	111.046902	112.374564	111.046907	0.54	50	0.96	50	0.68	50	0.46	50	4	28	4	17	1
1643760174	31007.769	170	3.51527034	0.121632653	0.000675736961	111.710735	0.298367347	0.00165759637	2.21275691	112.374567	112.374557	111.046913	111.046903	112.374562	111.046908	0.9	50	0.48	50	0.66	50	0.836734694	49	14	36	0	14	0
1643760355	31188.393	171	3.51526326	-0.25	-0.00138121547	111.710736	0.27	0.00149171271	2.21275286	112.374567	112.374557	111.046915	111.046906	112.374562	111.04691	0.86	50	0.84	50	0.26	50	0.78	50	6	28	0	22	0
1643760535	31368.958	172	3.51525686	0.274693878	0.0015260771	111.710735	0.405306122	0.00225170068	2.21274678	112.374564	112.374554	111.046916	111.046906	112.374559	111.046911	0.96	50	0.28	50	0.469387755	49	0.6	50	17	35	0	15	0
1643760718	31551.676	173	3.51524724	0	0	111.710735	0.3	0.00165745856	2.21274228	112.374562	112.374553	111.046917	111.046907	112.374557	111.046912	0.92	50	0.62	50	0.56	50	0.86	50	19	35	0	15	0
1643760899	31732.259	174	3.51524013	-0.185306122	-0.00101260176	111.710736	0.494693878	0.00270324523	2.21273486	112.374561	112.374551	111.04692	111.046911	112.374556	111.046915	0.84	50	0.530612245	49	0.28	50	0.96	50	14	39	0	11	0
1643761080	31913.731	175	3.51522839	-0.07	-0.000388888889	111.710736	-0.49	-0.00272222222	2.21274221	112.374563	112.374554	111.046918	111.046909	112.374559	111.046913	0.36	50	0.92	50	0.98	50	0.56	50	0	0	50	0	0
1643761264	32098.163	176	3.51524001	0.32	0.00175824176	111.710734	-0.22	-0.00120879121	2.21274551	112.374563	112.374553	111.046916	111.046906	112.374558	111.046911	0.64	50	0.54	50	0.86	50	0.32	50	8	28	3	19	0
1643761447	32280.668	177	3.51524523	-0.185102041	-0.00100598935	111.710735	0.0348979592	0.000189662822	2.21274499	112.374564	112.374554	111.046917	111.046907	112.374559	111.046912	0.489795918	49	0.64	50	0.48	50	0.7	50	5	34	1	15	0
1643761628	32461.303	178	3.51524441	-0.02	-0.000109289617	111.710735	0.1	0.000546448087	2.21274349	112.374563	112.374554	111.046917	111.046908	112.374559	111.046912	0.74	50	0.66	50	0.74	50	0.86	50	16	32	5	13	0
1643761810	32643.785	179	3.51524203	-0.113265306	-0.000629251701	111.710736	-0.326734694	-0.00181519274	2.21274839	112.374565	112.374556	111.046916	111.046907	112.374561	111.046912	0.38	50	0.82	50	0.673469388	49	0.46	50	12	36	2	12	0
1643761991	32824.4	180	3.51524978	0.18	0.000983606557	111.710735	-0.12	-0.000655737705	2.21275019	112.374565	112.374555	111.046915	111.046905	112.37456	111.04691	0.7	50	0.64	50	0.74	50	0.44	50	17	32	1	17	0
1643762171	33004.75	181	3.51525263	-0.06	-0.000333333333	111.710735	-0.7	-0.00388888889	2.21276069	112.374568	112.374559	111.046912	111.046903	112.374564	111.046907	0.24	50	1	50	0.94	50	0.3	50	13	34	2	14	0
1643762352	33185.269	182	3.51526924	0.07	0.000386740331	111.710735	-0.37	-0.0020441989	2.21276624	112.37457	112.37456	111.04691	111.0469	112.374565	111.046905	0.34	50	0.64	50	0.92	50	0.48	50	7	32	1	17	0
1643762532	33365.665	183	3.51527801	-0.43	-0.00238888889	111.710737	-0.13	-0.000722222222	2.21276819	112.374572	112.374563	111.046912	111.046902	112.374568	111.046907	0.42	50	0.98	50	0.44	50	0.74	50	17	34	0	15	1
1643762712	33546.147	184	3.5152811	0.24	0.00132596685	111.710736	-0.02	-0.000110497238	2.21276849	112.374571	112.374562	111.04691	111.046901	112.374567	111.046906	0.6	50	0.38	50	0.8	50	0.54	50	18	37	0	13	0
1643762895	33728.516	185	3.51528157	0.02	0.000111111111	111.710736	-0.18	-0.001	2.21277119	112.374572	112.374563	111.046909	111.0469	112.374567	111.046905	0.58	50	0.74	50	0.7	50	0.5	50	16	35	0	15	0
1643763075	33908.86	186	3.51528584	0.28	0.00153005464	111.710735	0.26	0.00142076503	2.21276729	112.374569	112.37456	111.046909	111.0469	112.374565	111.046904	0.94	50	0.4	50	0.62	50	0.6	50	4	9	38	3	0
1643763256	34089.407	187	3.51527967	0.04	0.000222222222	111.710734	-0.38	-0.00211111111	2.21277299	112.374571	112.374562	111.046907	111.046898	112.374566	111.046902	0.52	50	0.86	50	0.74	50	0.32	50	14	36	0	14	0
1643763436	34269.709	188	3.51528869	0.07	0.000388888889	111.710734	0.67	0.00372222222	2.21276294	112.374568	112.374558	111.04691	111.0469	112.374563	111.046905	0.96	50	0.22	50	0.38	50	0.98	50	2	19	0	31	0
1643763616	34450.041	189	3.51527279	-0.49	-0.00270718232	111.710736	-0.09	-0.000497237569	2.21276429	112.37457	112.374561	111.046912	111.046902	112.374566	111.046907	0.34	50	0.92	50	0.48	50	0.88	50	13	38	0	12	0
1643763797	34630.473	190	3.51527493	0.03	0.000166666667	111.710736	0.45	0.0025	2.21275754	112.374568	112.374559	111.046914	111.046904	112.374564	111.046909	0.9	50	0.42	50	0.54	50	0.96	50	12	33	0	17	0
1643763978	34811.909	191	3.51526425	-0.15	-0.000828729282	111.710737	0.29	0.00160220994	2.21275319	112.374568	112.374558	111.046916	111.046906	112.374563	111.046911	0.66	50	0.52	50	0.44	50	0.88	50	10	22	14	14	0
1643764159	34992.447	192	3.51525737	0.06	0.000331491713	111.710737	0.68	0.00375690608	2.21274299	112.374564	112.374555	111.046919	111.046909	112.37456	111.046914	0.96	50	0.22	50	0.34	50	0.96	50	16	33	0	17	0
1643764339	35172.978	193	3.51524124	-0.22	-0.00121546961	111.710738	-0.2	-0.00110497238	2.21274599	112.374566	112.374557	111.046919	111.046909	112.374562	111.046914	0.4	50	0.82	50	0.7	50	0.72	50	11	31	0	19	0
1643764520	35353.397	194	3.51524599	0.32	0.00177777778	111.710736	0.4	0.00222222222	2.21273999	112.374563	112.374554	111.046919	111.04691	112.374558	111.046914	0.92	50	0.2	50	0.62	50	0.7	50	9	32	0	18	0
1643764700	35533.944	195	3.5152365	-0.13	-0.000722222222	111.710737	-0.53	-0.00294444444	2.21274794	112.374566	112.374557	111.046917	111.046908	112.374561	111.046913	0.3	50	0.96	50	0.76	50	0.36	50	16	33	0	17	0
1643764881	35714.312	196	3.51524907	0.15	0.000828729282	111.710736	0.17	0.000939226519	2.21274539	112.374565	112.374555	111.046917	111.046908	112.37456	111.046913	0.82	50	0.5	50	0.46	50	0.48	50	6	24	0	26	0
1643765061	35895.04	197	3.51524504	-0.166938776	-0.000927437642	111.710737	-0.0930612245	-0.000517006803	2.21274678	112.374566	112.374556	111.046918	111.046908	112.374561	111.046913	0.54	50	0.8	50	0.62	50	0.693877551	49	9	24	1	25	0
1643765242	36075.489	198	3.51524725	0.01	5.52486188e-05	111.710737	0.57	0.00314917127	2.21273823	112.374563	112.374554	111.04692	111.046911	112.374558	111.046915	0.9	50	0.32	50	0.36	50	0.92	50	19	38	0	12	0
1643765422	36255.932	199	3.51523373	0.06	0.000331491713	111.710737	-0.44	-0.00243093923	2.21274483	112.374565	112.374555	111.046918	111.046908	112.37456	111.046913	0.36	50	0.74	50	0.92	50	0.42	50	15	31	0	19	0
1643765605	36438.493	200	3.51524416	0.11	0.000611111111	111.710736	0.49	0.00272222222	2.21273748	112.374562	112.374553	111.04692	111.04691	112.374557	111.046915	0.96	50	0.36	50	0.58	50	0.96	50	16	34	0	16	0
1643765785	36618.941	201	3.51523254	-0.17	-0.000928961749	111.710737	-0.25	-0.00136612022	2.21274123	112.374564	112.374555	111.046919	111.04691	112.374559	111.046915	0.36	50	0.78	50	0.76	50	0.68	50	17	31	0	19	0
1643765968	36801.567	202	3.51523847	0.43	0.00238888889	111.710735	-0.23	-0.00127777778	2.21274468	112.374563	112.374553	111.046916	111.046907	112.374558	111.046911	0.58	50	0.38	50	0.98	50	0.32	50	14	31	1	16	2
1643766149	36982.213	203	3.51524393	0.09	0.000491803279	111.710734	-0.57	-0.0031147541	2.21275323	112.374565	112.374556	111.046913	111.046904	112.37456	111.046908	0.42	50	0.9	50	0.98	50	0.32	50	8	27	0	23	0
1643766329	37162.619	204	3.51525745	-0.07	-0.000388888889	111.710735	0.81	0.0045	2.21274108	112.374562	112.374552	111.046917	111.046908	112.374557	111.046912	1	50	0.26	50	0.1	50	0.98	50	21	38	0	12	0
1643766509	37343.086	205	3.51523823	-0.13	-0.000718232044	111.710735	-0.13	-0.000718232044	2.21274303	112.374563	112.374554	111.046917	111.046908	112.374558	111.046912	0.44	50	0.7	50	0.54	50	0.54	50	9	30	7	13	0
1643766692	37525.769	206	3.51524132	0.11755102	0.000653061224	111.710735	0.17755102	0.000986394558	2.21274037	112.374562	112.374552	111.046917	111.046908	112.374557	111.046913	0.755102041	49	0.46	50	0.64	50	0.7	50	16	35	0	15	0
1643766873	37706.454	207	3.51523711	-0.3	-0.00163934426	111.710736	-0.36	-0.00196721311	2.21274577	112.374565	112.374555	111.046917	111.046908	112.37456	111.046913	0.34	50	1	50	0.64	50	0.58	50	13	34	0	16	0
1643767053	37886.958	208	3.51524564	0.14	0.000773480663	111.710736	0.24	0.00132596685	2.21274217	112.374563	112.374553	111.046918	111.046908	112.374558	111.046913	0.94	50	0.56	50	0.68	50	0.78	50	8	23	10	15	2
1643767234	38067.441	209	3.51523995	0.0841666667	0.000467592593	111.710735	0.195833333	0.00108796296	2.21273923	112.374562	112.374552	111.046918	111.046909	112.374557	111.046913	0.66	50	0.38	50	0.68	50	0.791666667	48	19	38	0	12	0
1643767414	38247.985	210	3.51523531	0.62	0.00342541436	111.710732	-0.08	-0.00044198895	2.21274043	112.374559	112.374549	111.046915	111.046905	112.374554	111.04691	0.86	50	0.32	50	0.98	50	0.28	50	21	39	0	11	0
1643767592	38425.458	211	3.5152372	-0.339591837	-0.00188662132	111.710734	-0.339591837	-0.00188662132	2.21274553	112.374562	112.374553	111.046915	111.046905	112.374557	111.04691	0.28	50	0.959183673	49	0.5	50	0.5	50	18	36	0	14	0
1643767772	38606.023	212	3.51524526	-0.24	-0.00134831461	111.710735	0.52	0.00292134831	2.21273773	112.374561	112.374552	111.046918	111.046909	112.374556	111.046914	0.76	50	0.48	50	0.2	50	0.96	50	14	37	1	12	0
1643767953	38786.599	213	3.51523292	-0.04	-0.000222222222	111.710735	0.18	0.001	2.21273503	112.37456	112.374551	111.046919	111.04691	112.374556	111.046915	0.74	50	0.6	50	0.48	50	0.7	50	17	33	4	13	0
1643768133	38967.142	214	3.51522865	-0.48	-0.0026519337	111.710738	0.34	0.00187845304	2.21272993	112.374561	112.374552	111.046923	111.046914	112.374557	111.046919	0.62	50	0.76	50	0.16	50	0.98	50	14	38	0	12	0
1643768316	39149.648	215	3.51522059	0.25	0.00138888889	111.710736	-0.21	-0.00116666667	2.21273308	112.374561	112.374551	111.046921	111.046912	112.374556	111.046916	0.82	50	0.78	50	0.88	50	0.42	50	13	37	0	12	1
1643768497	39331.073	216	3.51522557	0	0	111.710736	0.38	0.00207650273	2.21272738	112.374559	112.37455	111.046923	111.046913	112.374554	111.046918	0.94	50	0.56	50	0.58	50	0.96	50	12	28	0	22	0
1643768678	39511.6	217	3.51521656	-0.14	-0.000773480663	111.710737	-0.34	-0.00187845304	2.21273248	112.374561	112.374552	111.046922	111.046912	112.374557	111.046917	0.36	50	0.84	50	0.74	50	0.54	50	24	38	0	12	0
1643768858	39692.088	218	3.51522462	0.38	0.00209944751	111.710735	-0.04	-0.000220994475	2.21273308	112.37456	112.37455	111.04692	111.04691	112.374555	111.046915	0.7	50	0.36	50	0.76	50	0.34	50	14	36	0	14	0
1643769039	39872.527	219	3.51522557	-0.34	-0.00188888889	111.710737	-0.14	-0.000777777778	2.21273518	112.374562	112.374553	111.046921	111.046911	112.374557	111.046916	0.4	50	0.88	50	0.54	50	0.74	50	12	32	0	18	0
1643769219	40053.104	220	3.51522889	0.3	0.00165745856	111.710735	0.32	0.0017679558	2.21273038	112.374559	112.37455	111.046921	111.046911	112.374554	111.046916	0.86	50	0.24	50	0.8	50	0.82	50	13	32	0	18	0
1643769400	40233.643	221	3.5152213	-0.22	-0.00122222222	111.710736	-0.32	-0.00177777778	2.21273518	112.374562	112.374552	111.046921	111.046911	112.374557	111.046916	0.28	50	0.82	50	0.82	50	0.72	50	12	29	0	21	0
1643769581	40414.207	222	3.51522889	0.16	0.000883977901	111.710736	0.04	0.000220994475	2.21273458	112.374561	112.374551	111.04692	111.04691	112.374556	111.046915	0.74	50	0.54	50	0.7	50	0.58	50	20	34	0	16	0
1643769761	40594.687	223	3.51522794	-0.23	-0.00127777778	111.710737	-0.25	-0.00138888889	2.21273833	112.374563	112.374553	111.04692	111.04691	112.374558	111.046915	0.42	50	0.9	50	0.82	50	0.8	50	16	39	0	11	0
1643769942	40775.415	224	3.51523387	0.0559183673	0.000308941256	111.710736	0.355918367	0.00196639982	2.21273299	112.374561	112.374552	111.046921	111.046912	112.374556	111.046917	0.82	50	0.408163265	49	0.54	50	0.84	50	15	32	0	18	0
1643770122	40955.988	225	3.51522543	0.383877551	0.00213265306	111.710735	-0.336122449	-0.00186734694	2.21273803	112.374561	112.374551	111.046918	111.046908	112.374556	111.046913	0.66	50	0.612244898	49	0.98	50	0.26	50	12	30	1	19	0
1643770303	41136.752	226	3.5152334	-0.08	-0.00044198895	111.710735	0.38	0.00209944751	2.21273233	112.374559	112.37455	111.04692	111.04691	112.374555	111.046915	0.86	50	0.56	50	0.5	50	0.96	50	13	35	0	15	0
1643770484	41317.222	227	3.51522439	-0.14	-0.000773480663	111.710736	-0.18	-0.000994475138	2.21273503	112.374561	112.374551	111.04692	111.04691	112.374556	111.046915	0.48	50	0.8	50	0.66	50	0.62	50	11	32	0	18	0
1643770664	41497.659	228	3.51522866	-0.06	-0.000333333333	111.710736	0.46	0.00255555556	2.21272813	112.374559	112.37455	111.046922	111.046913	112.374554	111.046917	0.84	50	0.44	50	0.42	50	0.94	50	16	37	0	13	0
1643770846	41680.159	229	3.51521775	0.06	0.000331491713	111.710736	0.48	0.0026519337	2.21272093	112.374557	112.374547	111.046924	111.046915	112.374552	111.046919	0.84	50	0.3	50	0.3	50	0.72	50	12	25	0	25	0
1643771027	41860.716	230	3.51520636	0.04	0.00021978022	111.710735	-0.6	-0.0032967033	2.21272993	112.374559	112.37455	111.046921	111.046912	112.374554	111.046916	0.32	50	0.88	50	0.84	50	0.2	50	9	33	0	16	1
1643771208	42041.28	231	3.51522059	0.03	0.000165745856	111.710735	-0.29	-0.00160220994	2.21273428	112.37456	112.374551	111.04692	111.04691	112.374556	111.046915	0.36	50	0.62	50	0.76	50	0.44	50	15	30	0	20	0
1643771388	42221.956	232	3.51522747	-0.05	-0.000277777778	111.710736	0.11	0.000611111111	2.21273263	112.37456	112.374551	111.04692	111.046911	112.374555	111.046916	0.64	50	0.58	50	0.5	50	0.66	50	11	27	3	20	0
1643771580	42413.416	233	3.51522486	0	0	111.710736	0	0	2.21273263	112.37456	112.374551	111.04692	111.046911	112.374555	111.046916	-1	0	-1	0	-1	0	0	1	0	0	50	0	0
1643771773	42606.825	234	3.51522486	0	0	111.710736	0	0	2.21273263	112.37456	112.374551	111.04692	111.046911	112.374555	111.046916	-1	0	-1	0	-1	0	-1	0	0	0	50	0	0
1643771965	42798.274	235	3.51522486	0	0	111.710736	0	0	2.21273263	112.37456	112.374551	111.04692	111.046911	112.374555	111.046916	-1	0	-1	0	-1	0	-1	0	0	0	50	0	0
1643772156	42989.994	236	3.51522486	0	0	111.710736	0	0	2.21273263	112.37456	112.374551	111.04692	111.046911	112.374555	111.046916	-1	0	-1	0	-1	0	-1	0	0	0	50	0	0
1643772348	43181.891	237	3.51522486	0	0	111.710736	0	0	2.21273263	112.37456	112.374551	111.04692	111.046911	112.374555	111.046916	-1	0	-1	0	-1	0	-1	0	0	0	50	0	0
1643772543	43376.763	238	3.51522486	0	0	111.710736	0	0	2.21273263	112.37456	112.374551	111.04692	111.046911	112.374555	111.046916	-1	0	-1	0	-1	0	-1	0	0	0	50	0	0
1643772736	43569.85	239	3.51522486	0	0	111.710736	0	0	2.21273263	112.37456	112.374551	111.04692	111.046911	112.374555	111.046916	-1	0	-1	0	-1	0	-1	0	0	0	50	0	0
1643772928	43761.612	240	3.51522486	0	0	111.710736	0	0	2.21273263	112.37456	112.374551	111.04692	111.046911	112.374555	111.046916	-1	0	-1	0	-1	0	-1	0	0	0	50	0	0
1643773122	43955.261	241	3.51522486	0	0	111.710736	0	0	2.21273263	112.37456	112.374551	111.04692	111.046911	112.374555	111.046916	-1	0	-1	0	-1	0	-1	0	0	0	50	0	0
1643773313	44146.86	242	3.51522486	0	0	111.710736	0	0	2.21273263	112.37456	112.374551	111.04692	111.046911	112.374555	111.046916	-1	0	-1	0	-1	0	-1	0	0	0	50	0	0
1643773505	44338.461	243	3.51522486	0	0	111.710736	0	0	2.21273263	112.37456	112.374551	111.04692	111.046911	112.374555	111.046916	-1	0	-1	0	0	2	-1	0	0	0	50	0	0
1643773696	44530.164	244	3.51522486	0	0	111.710736	0	0	2.21273263	112.37456	112.374551	111.04692	111.046911	112.374555	111.046916	0.2	10	-1	0	0.68	50	0.76	50	14	39	0	11	0
1643773877	44710.938	245	3.51522486	-0.194693878	-0.00101933967	111.710737	-0.205306122	-0.00107490116	2.21273571	112.374562	112.374552	111.046921	111.046911	112.374557	111.046916	0.36	50	0.76	50	0.48	50	0.469387755	49	11	36	0	14	0
1643774058	44891.661	246	3.51522973	0.28	0.00154696133	111.710735	-0.14	-0.000773480663	2.21273781	112.374561	112.374552	111.046919	111.046909	112.374556	111.046914	0.68	50	0.54	50	0.96	50	0.54	50	9	27	0	23	0
1643774239	45072.308	247	3.51523306	-0.29	-0.00160220994	111.710737	-0.13	-0.000718232044	2.21273976	112.374563	112.374554	111.046919	111.04691	112.374558	111.046915	0.46	50	0.88	50	0.46	50	0.62	50	12	31	0	18	1
1643774419	45252.892	248	3.51523614	0.03	0.000166666667	111.710736	-0.11	-0.000611111111	2.21274141	112.374564	112.374554	111.046919	111.046909	112.374559	111.046914	0.78	50	0.86	50	0.72	50	0.58	50	21	38	0	12	0
1643774600	45433.496	249	3.51523875	0.19	0.00104972376	111.710735	-0.43	-0.00237569061	2.21274786	112.374565	112.374555	111.046916	111.046906	112.37456	111.046911	0.52	50	0.76	50	0.92	50	0.3	50	3	17	18	15	0
1643774781	45615.165	250	3.51524895	0.09	0.000497237569	111.710735	0.33	0.00182320442	2.21274291	112.374563	112.374553	111.046917	111.046907	112.374558	111.046912	0.94	50	0.52	50	0.36	50	0.6	50	18	30	0	20	0
1643774964	45798.069	251	3.51524112	-0.04	-0.000220994475	111.710735	-0.24	-0.00132596685	2.21274651	112.374564	112.374554	111.046916	111.046907	112.374559	111.046911	0.44	50	0.72	50	0.72	50	0.52	50	13	31	1	18	0
1643775145	45978.814	252	3.51524681	0.04	0.000218579235	111.710735	0.3	0.00163934426	2.21274201	112.374562	112.374553	111.046917	111.046908	112.374558	111.046912	0.92	50	0.58	50	0.52	50	0.78	50	9	29	0	21	0
1643775326	46159.501	253	3.5152397	-0.19	-0.00104972376	111.710736	-0.19	-0.00104972376	2.21274486	112.374564	112.374555	111.046917	111.046908	112.374559	111.046912	0.46	50	0.84	50	0.56	50	0.56	50	18	36	0	14	0
1643775507	46340.229	254	3.5152442	0.273265306	0.00150975307	111.710735	0.266734694	0.00147367234	2.21274086	112.374562	112.374552	111.046917	111.046908	112.374557	111.046912	0.9	50	0.36	50	0.68	50	0.673469388	49	14	38	0	12	0
1643775690	46524.08	255	3.51523788	-0.03	-0.000166666667	111.710735	-0.53	-0.00294444444	2.21274881	112.374564	112.374555	111.046915	111.046905	112.374559	111.04691	0.38	50	0.94	50	0.86	50	0.36	50	7	31	0	19	0
1643775871	46704.727	256	3.51525045	0.26	0.00141304348	111.710733	0.46	0.0025	2.21274191	112.374561	112.374551	111.046916	111.046906	112.374556	111.046911	0.92	50	0.2	50	0.62	50	0.82	50	10	28	0	22	0
1643776055	46888.23	257	3.51523954	-0.47	-0.00259668508	111.710736	-0.25	-0.00138121547	2.21274566	112.374564	112.374555	111.046917	111.046907	112.374559	111.046912	0.22	50	0.94	50	0.42	50	0.64	50	14	35	0	14	1
1643776235	47068.792	258	3.51524547	0.39	0.00213114754	111.710734	-0.11	-0.000601092896	2.21274731	112.374563	112.374553	111.046914	111.046905	112.374558	111.04691	0.68	50	0.4	50	0.86	50	0.36	50	14	35	0	14	1
1643776416	47249.276	259	3.51524808	-0.4	-0.00220994475	111.710736	-0.32	-0.0017679558	2.21275211	112.374566	112.374557	111.046915	111.046905	112.374561	111.04691	0.22	50	0.94	50	0.62	50	0.7	50	19	33	0	17	0
1643776598	47431.734	260	3.51525567	0.01	5.55555556e-05	111.710736	0.13	0.000722222222	2.21275016	112.374566	112.374556	111.046915	111.046906	112.374561	111.046911	0.68	50	0.54	50	0.6	50	0.72	50	13	32	0	18	0
1643776779	47612.529	261	3.51525258	-0.09	-0.000491803279	111.710736	0.33	0.00180327869	2.21274521	112.374565	112.374555	111.046917	111.046908	112.37456	111.046913	0.7	50	0.46	50	0.38	50	0.8	50	15	36	2	12	0
1643776959	47793.106	262	3.51524476	0.18	0.000994475138	111.710735	-0.34	-0.00187845304	2.21275031	112.374565	112.374556	111.046915	111.046905	112.37456	111.04691	0.56	50	0.72	50	0.94	50	0.42	50	19	36	0	14	0
1643777140	47973.674	263	3.51525282	0.1	0.000555555556	111.710735	-0.14	-0.000777777778	2.21275241	112.374565	112.374556	111.046914	111.046904	112.374561	111.046909	0.68	50	0.72	50	0.78	50	0.54	50	16	36	0	14	0
1643777322	48156.152	264	3.51525614	-0.08	-0.00044198895	111.710735	0.52	0.00287292818	2.21274461	112.374563	112.374554	111.046917	111.046907	112.374559	111.046912	0.76	50	0.32	50	0.36	50	0.96	50	11	28	3	19	0
1643777504	48337.577	265	3.51524381	-0.07	-0.000384615385	111.710736	-0.45	-0.00247252747	2.21275136	112.374566	112.374556	111.046915	111.046905	112.374561	111.04691	0.24	50	0.76	50	0.98	50	0.6	50	11	28	0	22	0
1643777687	48520.274	266	3.51525448	0.3	0.00164835165	111.710734	0.32	0.00175824176	2.21274656	112.374563	112.374553	111.046915	111.046905	112.374558	111.04691	0.96	50	0.34	50	0.8	50	0.82	50	10	32	0	18	0
1643777867	48700.695	267	3.51524689	-0.16	-0.000879120879	111.710735	-0.14	-0.000769230769	2.21274866	112.374564	112.374555	111.046915	111.046906	112.374559	111.04691	0.56	50	0.86	50	0.66	50	0.68	50	16	35	0	15	0
1643778050	48883.305	268	3.51525021	0.07	0.000386740331	111.710735	-0.05	-0.000276243094	2.21274941	112.374564	112.374555	111.046914	111.046905	112.374559	111.04691	0.72	50	0.7	50	0.66	50	0.54	50	10	32	2	16	0
1643778232	49065.653	269	3.5152514	0.16	0.000879120879	111.710734	-0.02	-0.00010989011	2.21274971	112.374563	112.374554	111.046914	111.046904	112.374559	111.046909	0.72	50	0.58	50	0.64	50	0.46	50	18	40	0	10	0
1643778413	49247.107	270	3.51525187	-0.02	-0.000109289617	111.710734	0.04	0.000218579235	2.21274911	112.374563	112.374554	111.046914	111.046904	112.374559	111.046909	0.5	50	0.48	50	0.68	50	0.74	50	17	33	0	17	0
1643778594	49427.53	271	3.51525092	-0.23	-0.00127071823	111.710735	-0.41	-0.00226519337	2.21275526	112.374566	112.374557	111.046913	111.046904	112.374562	111.046908	0.26	50	0.9	50	0.84	50	0.66	50	18	35	0	15	0
1643778775	49608.273	272	3.51526065	-0.07	-0.000386740331	111.710735	0.23	0.00127071823	2.21275181	112.374566	112.374556	111.046915	111.046905	112.374561	111.04691	0.72	50	0.56	50	0.54	50	0.84	50	13	31	1	18	0
1643778955	49788.785	273	3.51525519	0.1	0.000555555556	111.710735	-0.22	-0.00122222222	2.21275511	112.374566	112.374557	111.046913	111.046904	112.374561	111.046908	0.62	50	0.74	50	0.78	50	0.46	50	16	31	0	19	0
1643779137	49970.287	274	3.51526041	0.11	0.000607734807	111.710734	0.05	0.000276243094	2.21275436	112.374565	112.374556	111.046913	111.046903	112.374561	111.046908	0.54	50	0.38	50	0.66	50	0.6	50	11	22	1	27	0
1643779317	50150.708	275	3.51525923	-0.26	-0.00143646409	111.710736	0.1	0.000552486188	2.21275286	112.374566	112.374557	111.046914	111.046905	112.374561	111.04691	0.56	50	0.72	50	0.44	50	0.8	50	10	36	0	14	0
1643779497	50331.165	276	3.51525685	0.37	0.0020441989	111.710734	-0.15	-0.000828729282	2.21275511	112.374565	112.374556	111.046912	111.046902	112.37456	111.046907	0.6	50	0.38	50	0.88	50	0.36	50	6	29	0	21	0
1643779679	50512.765	277	3.51526041	0.02	0.000111111111	111.710734	0.38	0.00211111111	2.21274941	112.374563	112.374554	111.046914	111.046904	112.374558	111.046909	0.76	50	0.36	50	0.52	50	0.88	50	12	27	1	22	0
1643779860	50693.394	278	3.5152514	-0.17	-0.000934065934	111.710734	-0.47	-0.00258241758	2.21275646	112.374566	112.374557	111.046912	111.046903	112.374561	111.046908	0.24	50	0.88	50	0.84	50	0.54	50	13	37	2	11	0
1643780040	50873.964	279	3.51526255	0.14	0.000777777778	111.710734	-0.16	-0.000888888889	2.21275886	112.374566	112.374557	111.046911	111.046901	112.374561	111.046906	0.76	50	0.78	50	0.62	50	0.32	50	11	37	0	13	0
1643780223	51056.57	280	3.51526634	-0.08	-0.00044198895	111.710734	0.44	0.00243093923	2.21275226	112.374565	112.374555	111.046913	111.046904	112.37456	111.046909	0.64	50	0.28	50	0.42	50	0.94	50	11	34	0	16	0
1643780405	51238.214	281	3.51525591	-0.1	-0.000543478261	111.710735	-0.22	-0.00119565217	2.21275556	112.374566	112.374557	111.046913	111.046903	112.374561	111.046908	0.58	50	0.9	50	0.76	50	0.64	50	10	35	0	14	1
1643780585	51418.85	282	3.51526112	0.02	0.000111111111	111.710735	0.38	0.00211111111	2.21274986	112.374564	112.374555	111.046914	111.046905	112.37456	111.04691	0.78	50	0.38	50	0.48	50	0.84	50	10	33	1	15	1
1643780767	51600.422	283	3.51525211	-0.24	-0.00132596685	111.710736	-0.26	-0.00143646409	2.21275376	112.374567	112.374557	111.046914	111.046905	112.374562	111.04691	0.42	50	0.92	50	0.6	50	0.58	50	7	26	0	24	0
1643780949	51782.255	284	3.51525828	0.499387755	0.00275904837	111.710733	0.239387755	0.00132258428	2.21275017	112.374563	112.374554	111.046913	111.046903	112.374558	111.046908	0.93877551	49	0.2	50	0.88	50	0.62	50	9	28	0	22	0
1643781129	51963.028	285	3.5152526	-0.44	-0.00241758242	111.710735	-0.26	-0.00142857143	2.21275407	112.374566	112.374557	111.046914	111.046905	112.374562	111.046909	0.22	50	0.92	50	0.38	50	0.56	50	12	27	0	23	0
1643781310	52143.785	286	3.51525877	0.36	0.00198895028	111.710734	0.14	0.000773480663	2.21275197	112.374564	112.374555	111.046913	111.046903	112.374559	111.046908	0.92	50	0.42	50	0.78	50	0.56	50	10	33	1	16	0
1643781491	52324.395	287	3.51525545	0.03	0.000165745856	111.710734	0.27	0.00149171271	2.21274792	112.374563	112.374553	111.046914	111.046904	112.374558	111.046909	0.54	50	0.24	50	0.32	50	0.56	50	12	33	0	17	0
1643781673	52506.896	288	3.51524904	-0.13	-0.000722222222	111.710734	-0.21	-0.00116666667	2.21275107	112.374564	112.374555	111.046914	111.046904	112.37456	111.046909	0.38	50	0.72	50	0.84	50	0.76	50	12	32	0	18	0
1643781854	52687.505	289	3.51525402	-0.203673469	-0.00111296978	111.710735	-0.0163265306	-8.92160143e-05	2.21275131	112.374565	112.374556	111.046915	111.046905	112.374561	111.04691	0.58	50	0.8	50	0.632653061	49	0.82	50	18	39	0	11	0
1643782034	52867.891	290	3.51525441	0.203953488	0.00112681485	111.710734	-0.363953488	-0.00201079275	2.21275677	112.374566	112.374556	111.046912	111.046902	112.374561	111.046907	0.54	50	0.7	50	0.94	50	0.372093023	43	12	33	0	17	0
1643782216	53050.167	291	3.51526304	-0.01	-5.55555556e-05	111.710734	-0.09	-0.0005	2.21275812	112.374566	112.374557	111.046912	111.046902	112.374562	111.046907	0.58	50	0.68	50	0.62	50	0.54	50	4	31	0	19	0
1643782397	53230.347	292	3.51526518	0.01	5.49450549e-05	111.710734	0.37	0.00203296703	2.21275257	112.374565	112.374555	111.046913	111.046904	112.37456	111.046908	0.74	50	0.36	50	0.58	50	0.94	50	13	26	0	23	1
1643782577	53410.636	293	3.5152564	-0.05	-0.000277777778	111.710734	-0.25	-0.00138888889	2.21275632	112.374566	112.374557	111.046912	111.046903	112.374561	111.046908	0.54	50	0.84	50	0.62	50	0.42	50	12	30	2	18	0
1643782757	53590.76	294	3.51526233	0.07	0.000386740331	111.710734	0.29	0.00160220994	2.21275197	112.374564	112.374555	111.046913	111.046904	112.37456	111.046909	0.82	50	0.46	50	0.68	50	0.9	50	17	38	0	12	0
1643782939	53773.105	295	3.51525545	-0.32	-0.00177777778	111.710736	-0.24	-0.00133333333	2.21275557	112.374567	112.374558	111.046914	111.046904	112.374562	111.046909	0.24	50	0.8	50	0.56	50	0.64	50	11	30	0	20	0
1643783120	53953.371	296	3.51526115	0.29	0.00159340659	111.710734	0.19	0.00104395604	2.21275272	112.374565	112.374555	111.046913	111.046904	112.37456	111.046908	0.88	50	0.4	50	0.88	50	0.78	50	13	29	0	21	0
1643783300	54133.617	297	3.51525664	0.12	0.000666666667	111.710734	-0.34	-0.00188888889	2.21275782	112.374566	112.374556	111.046911	111.046902	112.374561	111.046906	0.7	50	0.92	50	0.76	50	0.3	50	10	29	1	20	0
1643783480	54313.932	298	3.5152647	-0.29	-0.00160220994	111.710735	0.01	5.52486188e-05	2.21275767	112.374567	112.374558	111.046913	111.046903	112.374562	111.046908	0.48	50	0.76	50	0.4	50	0.7	50	16	38	0	12	0
1643783660	54494.115	299	3.51526447	0.08	0.000444444444	111.710735	-0.08	-0.000444444444	2.21275887	112.374567	112.374558	111.046912	111.046902	112.374562	111.046907	0.68	50	0.68	50	0.72	50	0.56	50	15	28	10	12	0
1643783843	54676.487	300	3.51526636	0.38	0.00211111111	111.710733	-0.04	-0.000222222222	2.21275947	112.374565	112.374556	111.04691	111.0469	112.374561	111.046905	0.84	50	0.5	50	0.96	50	0.54	50	18	36	0	14	0
1643784023	54856.79	301	3.51526731	-0.06	-0.000327868852	111.710733	-0.24	-0.00131147541	2.21276307	112.374567	112.374557	111.046909	111.046899	112.374562	111.046904	0.5	50	0.8	50	0.66	50	0.48	50	14	36	1	13	0
1643784204	55037.209	302	3.51527301	-0.05	-0.000277777778	111.710733	0.51	0.00283333333	2.21275542	112.374565	112.374555	111.046911	111.046902	112.37456	111.046907	0.86	50	0.4	50	0.4	50	0.96	50	12	24	0	25	1
