# Supplementary material for: Improved bounds on Lorentz violation from composite pulse Ramsey spectroscopy in a trapped ion
Source: Nat Commun. 2022 Nov 27;13:7314. doi: 10.1038/s41467-022-34818-0 (PMC9701673; doi:10.1038/s41467-022-34818-0)
Supplement: Supplementary file 2 — Source Data [file 41467_2022_34818_MOESM2_ESM.zip › Source_data_files/raw_data/20220202/LLI_with_servo_467_11.txt]

#
#1650 rf switch (1650 rf switch (digital out of Paul's box)): 1 
#370 H1 shutter (NI digital out at /Dev1/port0/line2): 1 
#370 H2 shutter (370 H2 shutter (digital out of Paul's box)): 1 
#370 V shutter (NI digital out at /Dev1/port0/line0): 1 
#370 cooling AOM rf attenuator control voltage (NI analog out at /Dev2/ao6): 5.31997262 V
#370 cooling rf switch (370 cooling rf switch (digital out of Paul's box)): 1 
#370 cooling shutter (370 cooling shutter (digital out of Paul's box)): 1 
#370 detuning AOM rf attenuator control voltage (NI analog out at /Dev2/ao10): 10 V
#370 detuning rf switch (370 detuning rf switch (digital out of Paul's box)): 1 
#370 pumping AOM rf attenuator control voltage (NI analog out at /Dev2/ao9): 10 V
#370 pumping rf switch (370 pumping rf switch (digital out of Paul's box)): 1 
#399 shutter (399 shutter (digital out of Paul's box)): 0 
#411 relock shutter (411 relock shutter (digital out of Paul's box)): 1 
#411 rf switch (411 rf switch (digital out of Paul's box)): 0 
#411 slave rf switch (411 slave rf switch (digital out of Paul's box)): 1 
#411 stab hold (411 stab hold (digital out of Paul's box)): 1 
#411IntstabSetpoint (Scaled version of 411 intensity stab set point voltage (factor: 1.000000, offset:0.000000)): 1.962 V
#467 detuning AOM rf attenuator control voltage (NI analog out at /Dev2/ao8): 10 V
#467 rf switch (467 rf switch (digital out of Paul's box)): 0 
#638 rf switch (638 rf switch (digital out of Paul's box)): 1 
#638 shutter (638 shutter (digital out of Paul's box)): 1 
#935 shutter (NI digital out at /Dev1/port0/line3): 1 
#Axial objective position (Scaled version of Axial obective actuator (factor: 0.000024, offset:0.000000)): 11.974494 mm
#B field H1 (Scaled version of h1BCurrent (factor: 0.400000, offset:0.000000)): 0.12992 G
#B field H2 (Scaled version of h2BCurrent (factor: 1.470000, offset:0.000000)): 0.735 G
#B field V (Scaled version of vBCurrent (factor: 1.248000, offset:0.000000)): 0.3012672 G
#DDS0 frequency (Frequency of DDS channel #0 of Paul's box): 85 MHz
#DDS0 power (Power of DDS channel #1 of Paul's box): -6 dBm
#DDS1 frequency (Frequency of DDS channel #1 of Paul's box): 85 MHz
#DDS1 power (Power of DDS channel #1 of Paul's box): -15 dBm
#DDS10 frequency (Frequency of DDS channel #10 of Paul's box): 0 MHz
#DDS10 power (Power of DDS channel #10 of Paul's box): 0 dBm
#DDS11 frequency (Frequency of DDS channel #11 of Paul's box): 0 MHz
#DDS11 power (Power of DDS channel #11 of Paul's box): 0 dBm
#DDS2 frequency (Frequency of DDS channel #2 of Paul's box): 200 MHz
#DDS2 power (Power of DDS channel #2 of Paul's box): -50 dBm
#DDS3 frequency (Frequency of DDS channel #3 of Paul's box): 60 MHz
#DDS3 power (Power of DDS channel #3 of Paul's box): -50 dBm
#DDS4 frequency (Frequency of DDS channel #4 of Paul's box): 113 MHz
#DDS4 power (Power of DDS channel #4 of Paul's box): 10 dBm
#DDS5 frequency (Frequency of DDS channel #5 of Paul's box): 111 MHz
#DDS5 power (Power of DDS channel #5 of Paul's box): -50 dBm
#DDS6 power (Power of DDS channel #6 of Paul's box): 0 dBm
#DDS7 frequency (Frequency of DDS channel #7 of Paul's box): 0 MHz
#DDS7 power (Power of DDS channel #7 of Paul's box): 0 dBm
#DDS8 frequency (Frequency of DDS channel #8 of Paul's box): 0 MHz
#DDS8 power (Power of DDS channel #8 of Paul's box): 0 dBm
#DDS9 frequency (Frequency of DDS channel #9 of Paul's box): 0 MHz
#DDS9 power (Power of DDS channel #9 of Paul's box): 0 dBm
#DP370 power (DP370 photodiode voltage setpoint): 7 mW
#Doppler_time (): 8000 us
#H1 power (H1 photodiode voltage setpoint): 5.5 uW
#H1Flipmount (Thorlabs Flipmount): 1 
#H1seq power (H1seq setpoint): 0 mW
#H2 power (H2 photodiode voltage setpoint): 2.23 uW
#In Oven Current (Scaled version of In oven control voltage (factor: 2.000000, offset:0.000000)): 0 A
#Objective focus position (Scaled version of Focus obective actuator (factor: 0.000024, offset:0.000000)): 24.5719768 mm
#Paul's box run number (to identify the raw data of CCD and PMT): 77349 
#SampleNHold (SampleNHold (digital out of Paul's box)): 1 
#Strobo Trigger (description): 0 
#U_ablation (NI analog out at /Dev2/ao0): 0 V
#Ue endseg 1 (Scaled version of Endseg 1 extra voltage (factor: -1.200000, offset:0.000000)): -9 V
#Ue endseg 2 (Scaled version of Endseg 2 extra voltage (factor: -1.200000, offset:0.000000)): 0 V
#Ue1 (Scaled version of Segment 3 extra compensation voltage (factor: 1.214280, offset:-0.000700)): -9 V
#Ue2 (Scaled version of Segment 3 extra compensation voltage (factor: 1.214280, offset:-0.000700)): -9 V
#Ue3 (Scaled version of Segment 3 extra compensation voltage (factor: 1.214280, offset:-0.000700)): -5 V
#Ue4 (Scaled version of Segment 3 extra compensation voltage (factor: 1.214280, offset:-0.000700)): 0 V
#Ue5 (Scaled version of Segment 3 extra compensation voltage (factor: 1.214280, offset:-0.000700)): 0 V
#Ue6 (Scaled version of Segment 6 extra voltage (factor: -1.200000, offset:0.000000)): 0 V
#Ue7 (Scaled version of Segment 7 extra voltage (factor: -1.200000, offset:0.000000)): 0 V
#Ue8 (Scaled version of Segment 8 extra voltage (factor: -1.200000, offset:0.000000)): 0 V
#Uec endseg 1 (Scaled version of Segment 0 extra compensation voltage (factor: 1.2, offset:0.0)): 0.139786212 V
#Uec endseg 2 (Scaled version of Endseg extra 2 compensation voltage (factor: -1.200000, offset:0.000000)): 0 V
#Uec1 (Scaled version of Segment 1 extra compensation voltage (factor: 1.2, offset:0.0)): 0.139786212 V
#Uec2 (Scaled version of Segment 2 extra compensation voltage (factor: 1.2, offset:0.0)): 0.139786212 V
#Uec3 (Scaled version of Segment 3 extra compensation voltage (factor: 1.2, offset:0.0)): 0.227429813 V
#Uec4 (Scaled version of Segment 4 extra compensation voltage (factor: 1.2, offset:0.0)): 0.227429813 V
#Uec5 (Scaled version of Segment 5 extra compensation voltage (factor: 1.2, offset:0.0)): 0 V
#Uec6 (Scaled version of Segment 6 extra compensation voltage (factor: 1.2, offset:0.0)): 0.408 V
#Uec7 (Scaled version of Segment 7 extra compensation voltage (factor: 1.2, offset:0.0)): 0.408 V
#Uec8 (Scaled version of Segment 8 extra compensation voltage (factor: 1.2, offset:0.0)): 0.408 V
#Uschwinden (U_schwinden to lower rf confinement): 0.5 V
#Ut endseg 1 (Scaled version of Endseg 1 voltage (factor: -1.199740, offset:-0.001200)): 12 V
#Ut endseg 2 (Scaled version of Endseg 2 voltage (factor: -1.197100, offset:-0.003000)): 0 V
#Ut1 (Scaled version of Segment 1 voltage (factor: -1.200900, offset:-0.003600)): -8 V
#Ut2 (Scaled version of Segment 2 voltage (factor: -1.201410, offset:-0.001400)): 12 V
#Ut3 (Scaled version of Segment 3 voltage (factor: -1.198560, offset:-0.003200)): 12 V
#Ut4 (Scaled version of Segment 4 voltage (factor: -1.198560, offset:-0.003200)): 0 V
#Ut5 (Scaled version of Segment 5 voltage (factor: -1.198560, offset:-0.003200)): 0 V
#Ut6 (Scaled version of Segment 6 voltage (factor: -1.198560, offset:-0.003200)): 0 V
#Ut7 (Scaled version of Segment 7 voltage (factor: -1.198560, offset:-0.003200)): 0 V
#Ut8 (Scaled version of Segment 8 voltage (factor: -1.198560, offset:-0.003200)): 0 V
#Utc endseg 1 (Scaled version of Segment 0 compensation voltage (factor: 0.25, offset:0.0)): 0.0541457512 V
#Utc endseg 2 (Scaled version of Endseg 2 compensation voltage (factor: -0.250000, offset:0.000000)): 0 V
#Utc1 (Scaled version of Segment 1 compensation voltage (factor: 0.25, offset:0.0)): 0.0541457512 V
#Utc2 (Scaled version of Segment 2 compensation voltage (factor: 0.25, offset:0.0)): 0.0541457512 V
#Utc3 (Scaled version of Segment 3 compensation voltage (factor: 0.25, offset:0.0)): 0.106663163 V
#Utc4 (Scaled version of Segment 4 compensation voltage (factor: 0.25, offset:0.0)): 0.106663163 V
#Utc5 (Scaled version of Segment 5 compensation voltage (factor: 0.25, offset:0.0)): 0 V
#Utc6 (Scaled version of Segment 6 compensation voltage (factor: 0.25, offset:0.0)): 0 V
#Utc7 (Scaled version of Segment 7 compensation voltage (factor: 1.2, offset:0.0)): 0 V
#Utc8 (Scaled version of Segment 8 compensation voltage (factor: 1.2, offset:0.0)): 0 V
#V power (V photodiode voltage setpoint): 11.25 uW
#Vseq power (Vseq setpoint): 0.4 mW
#WP370H2sw0 (NI analog out at /Dev2/ao2): 5 V
#WP370H2sw1 (NI analog out at /Dev2/ao3): 0 V
#Yb Oven Current (Scaled version of Yb oven control voltage (factor: 3.510000, offset:0.000000)): 0 A
#awg_Pulselength (): 0 s
#awg_amplitude (): 0 Vpp
#awg_frequency (): 0 Hz
#awg_offset (): 0 V
#axial_secular_frequency_AOM (): 0.11 MHz
#carrier_frequency (): 221 MHz
#cooling370 frequency (Attenuation of transition cooling370): 85 MHz
#cooling370 power (Power of transition cooling370): -24 dBm
#cooling_chirp_dds_power (): 0 dBm
#cooling_chirp_freq_step (): 1 MHz
#cooling_chirp_start_freq (): 83 MHz
#cooling_chirp_stop_freq (): 113 MHz
#cooling_chirp_total_time (): 3 us
#detection370 frequency (Attenuation of transition detection370): 85 MHz
#detection370 power (Power of transition detection370): -2 dBm
#detection_time (): 2500 us
#detuning370 frequency (Attenuation of transition detuning370): 0 MHz
#detuning370 power (Power of transition detuning370): 0 dBm
#emm_pulse_buffer_time (): 0 us
#emm_pulse_wait_time (): 0 us
#feed_forward_waittime_ms (): 0 ms
#flop_sbc_max_pulsetime_factor (): 0 
#freqScaling_411 (): 1.68 MHz/G
#freqScaling_467 (): 1.6 MHz/G
#heating_rate_wait_time (): 5000 us
#intersequence_cooling_rf_frequency (): 85 MHz
#intersequence_cooling_rf_power (): -24 dBm
#load_attempt (): 1 
#mirrorH2H (Motorized mirror mount): 4.37709888 mm
#n_points_per_doppler_freq_scan (): 0 
#n_points_per_sb_flops (): 0 
#n_points_per_sb_scan (): 0 
#n_rabi_scan_points (): 0 
#n_rep (): 575 
#octupole467 frequency (Attenuation of transition octupole467): 112.374616 MHz
#octupole467 power (Power of transition octupole467): -6 dBm
#octupole4672 frequency (Attenuation of transition octupole4672): 112.374616 MHz
#octupole4672 power (Power of transition octupole4672): -6 dBm
#offset370PD_H1 (): -0.0132263937 uW
#offset370PD_H2 (): -0.0299202343 uW
#offset370PD_V (): -0.0150179222 uW
#offset467BelowPD (): 0.0073186225 mW
#offset467PD (): 0.0073186225 mW
#picture_number (): 0 
#pulse_time_1650 (): 0 us
#pulse_time_411 (): 5 us
#pulse_time_467 (): 50000 us
#pulse_time_4672 (): 50000 us
#pulse_time_rfLLI (): 14.95 us
#pump_time (): 10 us
#pumping370 frequency (Attenuation of transition pumping370): 85 MHz
#pumping370 power (Power of transition pumping370): -13 dBm
#quench1650 frequency (Attenuation of transition quench1650): 60 MHz
#quench1650 power (Power of transition quench1650): -3.1 dBm
#radial_secular_frequency_AOM (): 0.31 MHz
#ramp_time (): 0 us
#reference 370 Det (): 0 mW
#reference 370 H1 (reference value 370 H1 chart): 3 uW
#reference 370 H2 (reference value 370 H2 chart): 5 uW
#reference 370 V (reference value 370 V chart): 40 uW
#reference 411 Fiber (reference value vertical 411 chart): 0.4 mW
#reference 411 SHG (reference value SHG 411 chart): 8 mW
#reference 411 V (): 0 uW
#reference 639 Fiber (reference value fiber639 chart): 11 mW
#reference SHG 467 (): 5.8 mW
#reference SHG 467 Below (): 0 mW
#rf_Amp (): 0.3 
#rf_Freq (): 3.51555281 MHz
#rf_phase (): 0.5 
#rf_switch_467 (): 0 
#sampling370 frequency (Attenuation of transition sampling370): 85 MHz
#sampling370 power (Power of transition sampling370): -5 dBm
#sampling411 frequency (Attenuation of transition sampling411): 220 MHz
#sampling411 power (Power of transition sampling411): -2 dBm
#sb_cooling_411_Omega (): 0 kHz
#sb_cooling_ddspower_1650 (): -27.5 dBm
#sb_cooling_ddspower_411 (): -10 dBm
#sb_cooling_detuning (): 0 
#sb_cooling_time (): 5000 us
#sb_scan_range_factor (): 0 
#sbc_pulses11 (): 0 
#sbc_pulses12 (): 0 
#sbc_pulses21 (): 0 
#sbc_pulses22 (): 0 
#sbc_pulsetime11 (): 0 us
#sbc_pulsetime12 (): 0 us
#sbc_pulsetime21 (): 0 us
#sbc_pulsetime22 (): 0 us
#sbc_repumptime (): 0 us
#scaling370PD_H1 (): -12.9249723 uW/V
#scaling370PD_H2 (): -14.9627261 uW/V
#scaling370PD_V (): -17.3688494 uW/V
#scaling467BelowPD (): -2.85545297 mW/V
#scaling467PD (): -2.85545297 mW/V
#scan_variable (): 0 unit
#spectroscopy411 frequency (Attenuation of transition spectroscopy411): 221 MHz
#spectroscopy411 power (Power of transition spectroscopy411): -2 dBm
#spectroscopy411rsb11 frequency (Attenuation of transition spectroscopy411rsb11): 0 MHz
#spectroscopy411rsb11 power (Power of transition spectroscopy411rsb11): 0 dBm
#spectroscopy411rsb12 frequency (Attenuation of transition spectroscopy411rsb12): 0 MHz
#spectroscopy411rsb12 power (Power of transition spectroscopy411rsb12): 0 dBm
#spectroscopy411rsb21 frequency (Attenuation of transition spectroscopy411rsb21): 0 MHz
#spectroscopy411rsb21 power (Power of transition spectroscopy411rsb21): 0 dBm
#spectroscopy411rsb22 frequency (Attenuation of transition spectroscopy411rsb22): 0 MHz
#spectroscopy411rsb22 power (Power of transition spectroscopy411rsb22): 0 dBm
#spectroscopy411slave frequency (Attenuation of transition spectroscopy411slave): 80 MHz
#spectroscopy411slave power (Power of transition spectroscopy411slave): -4 dBm
#sweep_frequency_step (): 0 MHz
#sweep_sleep_time (): 0 us
#sweep_start_frequency (): 0 MHz
#sweep_stop_frequency (): 0 MHz
#t_RFtotal (): 859814.95 us
#t_RFwait (): 100 us
#t_pi_carrier_estim_A (): 0 us
#t_pi_carrier_estim_B (): 0 us
#t_pi_carrier_estim_C (): 0 us
#t_subtract (): 0.1 us
#use_shutters (): 0 
#wait_ramp_down (): 0 us
#waveplate411Ax (Motorized rotation mount): 0 °
#waveplateSplitH1V (Motorized rotation mount): 152.999894 °
#waveplateV (Motorized rotation mount): 27.4999213 °

#UTC / s	rel. time / s	RunNumber / 	rf_Freq / MHz	CorrFreqCenter / 	CorrFreqCenter2 / 	FreqCenter / 	CorrBField / 	CorrBField2 / 	BField / 	FreqPlusPlus / 	FreqPlusMinus / 	FreqMinusPlus / 	FreqMinusMinus / 	FreqPlusCenter / 	FreqMinusCenter / 	roi_plus_plus / 	roi_pp_num_cyc / 	roi_plus_minus / 	roi_pm_num_cyc / 	roi_minus_plus / 	roi_mp_num_cyc / 	roi_minus_minus / 	roi_mm_num_cyc / 	roi_final_E3 / 	number_LLI_cycles / 	det_num_hot / 	det_num_no_exc / 	det_num_quench / 
1643811767	5696.216	31	3.51556469	-0.14	-0.000777777778	111.710735	-0.56	-0.00311111111	2.21295591	112.374626	112.374617	111.046853	111.046843	112.374621	111.046848	0.3	50	1	50	0.86	50	0.44	50	18	31	0	19	0
1643811959	5888.163	32	3.51557798	0	0	111.710735	0	0	2.21295591	112.374626	112.374617	111.046853	111.046843	112.374621	111.046848	0.35	20	0.4	50	-1	0	-1	0	4	21	0	29	0
1643812139	6068.586	33	3.51557798	-0.0826530612	-0.000430484694	111.710735	0.777346939	0.00404868197	2.21294425	112.374623	112.374614	111.046857	111.046847	112.374618	111.046852	0.96	50	0.265306122	49	0.14	50	1	50	20	40	0	10	0
1643812323	6253.003	34	3.51555954	0.51	0.00281767956	111.710732	-0.13	-0.000718232044	2.2129462	112.374621	112.374612	111.046853	111.046844	112.374616	111.046849	0.78	50	0.4	50	0.92	50	0.28	50	12	31	1	18	0
1643812504	6433.571	35	3.51556262	-0.354693878	-0.00192768412	111.710734	-0.445306122	-0.00242014197	2.21295288	112.374625	112.374615	111.046853	111.046844	112.37462	111.046848	0.2	50	1	48	0.56	50	0.469387755	49	23	40	0	10	0
1643812684	6613.935	36	3.51557318	-0.1	-0.000552486188	111.710735	0.4	0.00220994475	2.21294688	112.374624	112.374614	111.046855	111.046846	112.374619	111.046851	0.86	50	0.56	50	0.44	50	0.94	50	17	31	1	17	1
1643812865	6794.207	37	3.51556369	0.09	0.0005	111.710734	-0.29	-0.00161111111	2.21295123	112.374624	112.374615	111.046854	111.046844	112.37462	111.046849	0.38	50	0.58	50	0.86	50	0.48	50	13	37	0	13	0
1643813045	6974.474	38	3.51557057	0.08	0.000444444444	111.710734	-0.04	-0.000222222222	2.21295183	112.374624	112.374615	111.046853	111.046844	112.374619	111.046848	0.64	50	0.6	50	0.7	50	0.58	50	9	28	3	18	1
1643813225	7154.754	39	3.51557152	-0.36	-0.00198895028	111.710736	-0.06	-0.000331491713	2.21295273	112.374626	112.374617	111.046855	111.046845	112.374622	111.04685	0.4	50	0.82	50	0.42	50	0.72	50	13	30	0	20	0
1643813406	7335.166	40	3.51557295	0.65	0.00361111111	111.710732	0.05	0.000277777778	2.21295198	112.374623	112.374613	111.046852	111.046842	112.374618	111.046847	0.96	50	0.26	50	0.98	50	0.38	50	9	27	0	22	1
1643813587	7516.427	41	3.51557176	-0.38	-0.00211111111	111.710734	-0.26	-0.00144444444	2.21295588	112.374626	112.374616	111.046852	111.046843	112.374621	111.046848	0.36	50	1	50	0.76	50	0.88	50	23	39	0	11	0
1643813767	7696.689	42	3.51557793	0.205102041	0.00112693429	111.710733	0.225102041	0.0012368244	2.21295251	112.374624	112.374614	111.046852	111.046843	112.374619	111.046848	0.92	50	0.489795918	49	0.72	50	0.74	50	15	23	12	15	0
1643813958	7888.045	43	3.51557259	0	0	111.710733	0	0	2.21295251	112.374624	112.374614	111.046852	111.046843	112.374619	111.046848	-1	0	-1	0	-1	0	-1	0	10	21	1	28	0
1643814139	8068.315	44	3.51557259	-0.149387755	-0.000782134843	111.710734	-0.0493877551	-0.000258574634	2.21295325	112.374625	112.374615	111.046853	111.046843	112.37462	111.046848	0.74	50	0.93877551	49	0.58	50	0.68	50	16	33	0	16	1
1643814319	8248.564	45	3.51557376	-0.174897959	-0.000971655329	111.710735	-0.234897959	-0.00130498866	2.21295677	112.374627	112.374617	111.046853	111.046843	112.374622	111.046848	0.510204082	49	0.92	50	0.74	50	0.68	50	4	16	4	27	3
1643814501	8430.841	46	3.51557933	-0.07	-0.000386740331	111.710735	0.43	0.00237569061	2.21295032	112.374625	112.374616	111.046855	111.046845	112.37462	111.04685	0.64	50	0.28	50	0.44	50	0.94	50	16	34	1	13	2
1643814684	8613.168	47	3.51556913	0.0181112079	9.95121313e-05	111.710735	0.0860554588	0.000472832191	2.21294903	112.374625	112.374615	111.046855	111.046846	112.37462	111.04685	0.666666667	24	0.5625	32	0.785714286	42	0.853658537	41	17	32	0	17	1
1643814864	8793.517	48	3.51556709	-0.0302040816	-0.000165956492	111.710735	-0.689795918	-0.00379008746	2.21295938	112.374628	112.374618	111.046852	111.046843	112.374623	111.046848	0.26	50	0.98	50	0.979591837	49	0.32	50	8	26	0	23	1
1643815044	8973.693	49	3.51558345	0.12	0.000662983425	111.710735	0.42	0.00232044199	2.21295308	112.374625	112.374616	111.046854	111.046844	112.374621	111.046849	1	50	0.46	50	0.68	50	0.98	50	9	20	2	28	0
1643815224	9153.937	50	3.51557349	0.43	0.00238888889	111.710733	0.17	0.000944444444	2.21295053	112.374623	112.374613	111.046852	111.046843	112.374618	111.046847	0.9	50	0.3	50	0.88	50	0.62	50	11	26	4	20	0
1643815405	9334.251	51	3.51556946	-0.14	-0.000777777778	111.710733	-0.16	-0.000888888889	2.21295293	112.374624	112.374614	111.046852	111.046843	112.374619	111.046847	0.66	50	0.96	50	0.78	50	0.76	50	15	34	0	15	1
1643815585	9514.664	52	3.51557325	-0.249591837	-0.00138662132	111.710735	0.526734694	0.00292630385	2.21294503	112.374623	112.374613	111.046856	111.046846	112.374618	111.046851	0.857142857	49	0.58	50	0.183673469	49	0.96	50	11	28	0	21	1
1643815765	9694.928	53	3.51556076	-0.02	-0.000110497238	111.710735	-0.14	-0.000773480663	2.21294713	112.374624	112.374614	111.046855	111.046846	112.374619	111.046851	0.78	50	0.94	50	0.86	50	0.74	50	13	34	0	16	0
1643815946	9875.291	54	3.51556408	-0.07	-0.000388888889	111.710735	0.29	0.00161111111	2.21294278	112.374623	112.374613	111.046857	111.046847	112.374618	111.046852	0.78	50	0.56	50	0.56	50	0.92	50	19	42	0	7	1
1643816126	10055.632	55	3.5155572	0.29	0.00161111111	111.710734	-0.05	-0.000277777778	2.21294353	112.374621	112.374612	111.046855	111.046846	112.374617	111.04685	0.88	50	0.64	50	0.7	50	0.36	50	13	30	1	19	0
1643816306	10235.979	56	3.51555839	-0.53	-0.0029281768	111.710736	-0.07	-0.000386740331	2.21294458	112.374624	112.374615	111.046858	111.046848	112.37462	111.046853	0.32	50	0.92	50	0.44	50	0.9	50	16	37	0	13	0
1643816487	10416.306	57	3.51556005	0.29	0.00161111111	111.710735	-0.31	-0.00172222222	2.21294923	112.374624	112.374615	111.046855	111.046845	112.37462	111.04685	0.58	50	0.6	50	0.9	50	0.3	50	11	35	0	15	0
1643816667	10596.743	58	3.5155674	0.1	0.000555555556	111.710734	-0.54	-0.003	2.21295733	112.374626	112.374617	111.046852	111.046842	112.374621	111.046847	0.4	50	0.84	50	0.98	50	0.34	50	12	36	0	14	0
1643816849	10779.033	59	3.51558021	0.05	0.000276243094	111.710734	0.01	5.52486188e-05	2.21295718	112.374626	112.374616	111.046852	111.046842	112.374621	111.046847	0.66	50	0.6	50	0.56	50	0.52	50	15	36	1	12	1
1643817030	10959.431	60	3.51557997	0.02	0.00010989011	111.710734	0.18	0.000989010989	2.21295448	112.374625	112.374616	111.046852	111.046843	112.37462	111.046848	0.74	50	0.54	50	0.54	50	0.7	50	14	35	0	15	0
1643817212	11141.951	61	3.5155757	-0.0669387755	-0.000369827489	111.710734	-0.246938776	-0.00136430263	2.21295818	112.374626	112.374617	111.046852	111.046842	112.374622	111.046847	0.306122449	49	0.62	50	0.68	50	0.5	50	13	26	0	24	0
1643817393	11322.484	62	3.51558156	0.33	0.00181318681	111.710733	0.25	0.00137362637	2.21295443	112.374624	112.374614	111.046851	111.046842	112.374619	111.046846	0.94	50	0.36	50	0.84	50	0.76	50	4	12	0	38	0
1643817574	11503.714	63	3.51557563	-0.2	-0.00110497238	111.710734	0.42	0.00232044199	2.21294813	112.374623	112.374613	111.046854	111.046844	112.374618	111.046849	0.64	50	0.42	50	0.26	50	0.88	50	19	36	0	14	0
1643817754	11684.062	64	3.51556567	0.18	0.000994475138	111.710733	0.2	0.00110497238	2.21294513	112.374621	112.374611	111.046854	111.046844	112.374616	111.046849	0.84	50	0.46	50	0.62	50	0.64	50	17	33	0	17	0
1643817935	11864.529	65	3.51556092	-0.3	-0.00166666667	111.710734	-0.34	-0.00188888889	2.21295023	112.374624	112.374615	111.046854	111.046844	112.374619	111.046849	0.36	50	1	50	0.78	50	0.74	50	17	30	0	20	0
1643818115	12044.616	66	3.51556899	0.18	0.000994475138	111.710733	0.48	0.0026519337	2.21294303	112.374621	112.374611	111.046855	111.046846	112.374616	111.04685	0.94	50	0.28	50	0.64	50	0.94	50	8	25	1	24	0
1643818295	12224.795	67	3.5155576	-0.38	-0.00211111111	111.710735	-0.28	-0.00155555556	2.21294723	112.374624	112.374615	111.046856	111.046846	112.374619	111.046851	0.3	50	0.96	50	0.72	50	0.82	50	8	35	1	14	0
1643818475	12405.057	68	3.51556424	0.25	0.00138888889	111.710734	0.01	5.55555556e-05	2.21294708	112.374623	112.374613	111.046855	111.046845	112.374618	111.04685	0.68	50	0.42	50	0.74	50	0.5	50	20	38	0	12	0
1643818660	12589.98	69	3.51556401	0.32	0.00177777778	111.710732	-0.34	-0.00188888889	2.21295218	112.374623	112.374613	111.046851	111.046842	112.374618	111.046847	0.76	50	0.78	50	0.96	50	0.3	50	15	39	0	10	1
1643818841	12770.463	70	3.51557207	-0.44	-0.00237837838	111.710735	0.22	0.00118918919	2.21294888	112.374624	112.374614	111.046855	111.046845	112.374619	111.04685	0.54	50	0.76	50	0.3	50	0.96	50	19	37	1	12	0
1643819021	12950.978	71	3.51556685	0.25	0.00138121547	111.710733	-0.05	-0.000276243094	2.21294963	112.374623	112.374613	111.046853	111.046844	112.374618	111.046848	0.64	50	0.44	50	0.8	50	0.5	50	14	36	0	14	0
1643819202	13131.424	72	3.51556804	-0.0440816327	-0.000244897959	111.710734	0.515918367	0.00286621315	2.21294189	112.374621	112.374611	111.046856	111.046846	112.374616	111.046851	0.88	50	0.408163265	49	0.34	50	0.9	50	17	33	4	12	1
1643819382	13311.73	73	3.5155558	-0.292653061	-0.00161686774	111.710735	-0.507346939	-0.00280302176	2.2129495	112.374625	112.374615	111.046855	111.046845	112.37462	111.04685	0.18	50	0.98	50	0.734693878	49	0.52	50	10	29	1	20	0
1643819562	13491.956	74	3.51556784	0.11	0.000611111111	111.710734	0.65	0.00361111111	2.21293975	112.374621	112.374612	111.046857	111.046848	112.374616	111.046852	0.98	50	0.22	50	0.4	50	0.94	50	13	41	0	9	0
1643819744	13673.324	75	3.51555242	-0.36	-0.002	111.710736	-0.26	-0.00144444444	2.21294365	112.374624	112.374615	111.046858	111.046848	112.374619	111.046853	0.32	50	0.94	50	0.6	50	0.7	50	8	32	1	17	0
1643819924	13853.956	76	3.51555858	0.43	0.00237569061	111.710734	-0.31	-0.00171270718	2.2129483	112.374623	112.374614	111.046854	111.046845	112.374619	111.04685	0.58	50	0.46	50	0.92	50	0.18	50	6	31	0	19	0
1643820105	14034.348	77	3.51556594	-0.36	-0.00198895028	111.710736	0.22	0.00121546961	2.212945	112.374624	112.374615	111.046857	111.046848	112.374619	111.046852	0.5	50	0.64	50	0.26	50	0.84	50	19	29	0	21	0
1643820285	14214.675	78	3.51556072	0.32	0.00177777778	111.710734	0.04	0.000222222222	2.2129444	112.374622	112.374613	111.046856	111.046846	112.374618	111.046851	0.78	50	0.42	50	0.68	50	0.4	50	9	31	0	19	0
1643820465	14395.097	79	3.51555977	0.06	0.000331491713	111.710734	0.04	0.000220994475	2.2129438	112.374622	112.374612	111.046856	111.046846	112.374617	111.046851	0.54	50	0.44	50	0.62	50	0.6	50	25	41	0	9	0
1643820647	14576.33	80	3.51555882	-0.41	-0.00227777778	111.710736	-0.09	-0.0005	2.21294515	112.374624	112.374615	111.046857	111.046848	112.37462	111.046852	0.28	50	0.78	50	0.44	50	0.76	50	10	37	0	13	0
1643820828	14757.255	81	3.51556096	0.29	0.00160220994	111.710735	0.31	0.00171270718	2.2129405	112.374621	112.374612	111.046857	111.046848	112.374617	111.046852	0.86	50	0.26	50	0.72	50	0.74	50	10	33	0	17	0
1643821008	14937.607	82	3.5155536	-0.253265306	-0.00139925583	111.710736	-0.0867346939	-0.000479197204	2.2129418	112.374623	112.374614	111.046858	111.046849	112.374618	111.046853	0.52	50	0.86	50	0.673469388	49	0.84	50	1	27	1	21	1
1643821189	15118.463	83	3.51555566	0.01	5.52486188e-05	111.710736	0.63	0.00348066298	2.21293235	112.37462	112.374611	111.046861	111.046851	112.374615	111.046856	0.94	50	0.3	50	0.22	50	0.84	50	15	34	1	15	0
1643821371	15300.774	84	3.51554072	0.162040816	0.000895253129	111.710735	0.477959184	0.00264065847	2.21292518	112.374617	112.374608	111.046862	111.046853	112.374613	111.046857	0.96	50	0.32	50	0.48	50	0.795918367	49	6	25	10	15	0
1643821562	15491.902	85	3.51552938	0	0	111.710735	0	0	2.21292518	112.374617	112.374608	111.046862	111.046853	112.374613	111.046857	0	1	0	1	-1	0	-1	0	15	36	0	14	0
1643821743	15672.215	86	3.51552938	0.28	0.00146596859	111.710734	0.04	0.000209424084	2.21292458	112.374616	112.374606	111.046861	111.046851	112.374611	111.046856	0.84	50	0.52	50	0.8	50	0.56	50	10	31	0	19	0
1643821923	15852.447	87	3.51552843	-0.26	-0.00144444444	111.710735	-0.24	-0.00133333333	2.21292818	112.374618	112.374609	111.046861	111.046852	112.374613	111.046856	0.46	50	0.96	50	0.78	50	0.8	50	12	39	2	9	0
1643822103	16032.885	88	3.51553412	0.0879591837	0.000485962341	111.710734	-0.0479591837	-0.000264967866	2.2129289	112.374618	112.374608	111.046861	111.046851	112.374613	111.046856	0.66	50	0.62	50	0.795918367	49	0.66	50	15	31	0	19	0
1643822284	16213.195	89	3.51553526	-0.59	-0.00327777778	111.710737	-0.11	-0.000611111111	2.21293055	112.374621	112.374612	111.046863	111.046853	112.374617	111.046858	0.24	50	0.94	50	0.5	50	0.98	50	5	21	1	28	0
1643822464	16393.614	90	3.51553787	0.65	0.00361111111	111.710734	0.17	0.000944444444	2.212928	112.374617	112.374608	111.04686	111.046851	112.374613	111.046856	0.92	50	0.1	50	0.96	50	0.48	50	11	32	0	18	0
1643822644	16573.994	91	3.51553384	-0.205510204	-0.00113541549	111.710735	-0.374489796	-0.0020690044	2.21293362	112.37462	112.374611	111.04686	111.04685	112.374615	111.046855	0.32	50	0.9	50	0.72	50	0.551020408	49	4	20	0	30	0
1643822825	16754.329	92	3.51554272	-0.26	-0.00144444444	111.710736	0.16	0.000888888889	2.21293122	112.374621	112.374611	111.046862	111.046852	112.374616	111.046857	0.6	50	0.7	50	0.48	50	0.9	50	22	41	0	9	0
1643823005	16934.557	93	3.51553892	0.35	0.00194444444	111.710735	-0.01	-5.55555556e-05	2.21293137	112.374619	112.374609	111.04686	111.046851	112.374614	111.046855	0.94	50	0.6	50	0.84	50	0.48	50	16	33	0	17	0
1643823187	17116.936	94	3.51553916	0.286938776	0.0015852971	111.710733	-0.213061224	-0.00117713384	2.21293457	112.374618	112.374609	111.046858	111.046848	112.374614	111.046853	0.693877551	49	0.62	50	0.82	50	0.32	50	11	32	0	18	0
1643823368	17297.334	95	3.51554422	-0.1	-0.000549450549	111.710734	-0.18	-0.000989010989	2.21293727	112.37462	112.37461	111.046857	111.046848	112.374615	111.046853	0.58	50	0.86	50	0.82	50	0.74	50	11	31	0	19	0
1643823548	17477.681	96	3.51554849	0.15	0.000833333333	111.710733	0.49	0.00272222222	2.21292992	112.374617	112.374607	111.046859	111.046849	112.374612	111.046854	0.98	50	0.34	50	0.44	50	0.78	50	8	27	1	22	0
1643823728	17657.923	97	3.51553686	-0.45	-0.00248618785	111.710735	-0.03	-0.000165745856	2.21293037	112.374619	112.37461	111.046861	111.046851	112.374614	111.046856	0.48	50	0.96	50	0.56	50	0.98	50	17	30	1	18	1
1643823909	17838.366	98	3.51553757	0.72	0.004	111.710732	-0.08	-0.000444444444	2.21293157	112.374616	112.374606	111.046857	111.046847	112.374611	111.046852	0.96	50	0.32	50	1	50	0.2	50	14	40	0	10	0
1643824090	18019.516	99	3.51553947	-0.22	-0.00122222222	111.710733	0.1	0.000555555556	2.21293007	112.374617	112.374607	111.046859	111.046849	112.374612	111.046854	0.66	50	0.78	50	0.42	50	0.74	50	12	31	1	18	0
1643824270	18199.765	100	3.5155371	0.03	0.000164835165	111.710733	-0.25	-0.00137362637	2.21293382	112.374618	112.374608	111.046857	111.046848	112.374613	111.046852	0.6	50	0.82	50	0.92	50	0.64	50	20	38	0	12	0
1643824451	18380.194	101	3.51554303	0.02	0.000111111111	111.710733	-0.1	-0.000555555556	2.21293532	112.374618	112.374608	111.046857	111.046847	112.374613	111.046852	0.78	50	0.86	50	0.64	50	0.52	50	18	40	0	10	0
1643824633	18562.374	102	3.5155454	-0.21	-0.00116666667	111.710734	0.35	0.00194444444	2.21293007	112.374617	112.374608	111.046859	111.04685	112.374613	111.046855	0.66	50	0.52	50	0.44	50	1	50	12	36	2	12	0
1643824814	18743.909	103	3.5155371	-0.1	-0.000546448087	111.710734	0.34	0.0018579235	2.21292497	112.374616	112.374607	111.046861	111.046852	112.374612	111.046857	0.92	50	0.68	50	0.32	50	0.76	50	15	34	0	16	0
1643824995	18924.844	104	3.51552903	0.297142857	0.00164167324	111.710733	0.262857143	0.00145224941	2.21292102	112.374614	112.374604	111.046861	111.046852	112.374609	111.046856	0.86	50	0.3	50	0.714285714	49	0.68	50	8	23	3	24	0
1643825176	19105.82	105	3.5155228	-0.43	-0.00237569061	111.710735	0.23	0.00127071823	2.21291757	112.374615	112.374605	111.046864	111.046855	112.37461	111.046859	0.5	50	0.7	50	0.2	50	0.86	50	20	41	0	9	0
1643825359	19288.672	106	3.51551734	0.28	0.00154696133	111.710733	-0.4	-0.00220994475	2.21292357	112.374615	112.374606	111.046861	111.046852	112.37461	111.046856	0.64	50	0.76	50	0.96	50	0.28	50	18	35	0	15	0
1643825544	19473.371	107	3.51552683	0.18	0.000983606557	111.710732	-0.12	-0.000655737705	2.21292537	112.374615	112.374605	111.04686	111.04685	112.37461	111.046855	0.62	50	0.56	50	0.62	50	0.32	50	17	35	7	8	0
1643825724	19654.089	108	3.51552968	-0.06	-0.000326086957	111.710733	0.24	0.00130434783	2.21292177	112.374614	112.374605	111.046861	111.046851	112.374609	111.046856	0.68	50	0.5	50	0.58	50	0.88	50	7	25	1	23	1
1643825906	19835.924	109	3.51552398	-0.369795918	-0.00204307137	111.710735	0.0297959184	0.000164618334	2.21292133	112.374616	112.374606	111.046863	111.046853	112.374611	111.046858	0.6	50	0.94	50	0.58	50	0.979591837	49	15	30	1	19	0
1643826089	20018.127	110	3.51552328	0.52	0.00285714286	111.710732	0.1	0.000549450549	2.21291983	112.374613	112.374603	111.046861	111.046851	112.374608	111.046856	0.92	50	0.3	50	0.92	50	0.5	50	8	27	0	23	0
1643826269	20198.986	111	3.51552091	-0.35	-0.00192307692	111.710734	-0.35	-0.00192307692	2.21292508	112.374616	112.374607	111.046861	111.046851	112.374611	111.046856	0.24	50	0.94	50	0.8	50	0.8	50	14	41	0	9	0
1643826532	20461.953	112	3.51552921	0.52	0.00287292818	111.710731	0.06	0.000331491713	2.21292418	112.374613	112.374604	111.046859	111.046849	112.374608	111.046854	0.92	50	0.34	50	0.98	50	0.52	50	14	35	2	13	0
1643826711	20641.117	113	3.51552778	-0.179795918	-0.000683634671	111.710732	0.459795918	0.00174827345	2.21291728	112.374612	112.374602	111.046862	111.046852	112.374607	111.046857	0.6	50	0.32	50	0.34	50	0.979591837	49	2	5	43	2	0
1643826892	20821.244	114	3.51551688	-0.13	-0.000726256983	111.710733	0.43	0.00240223464	2.21291083	112.374611	112.374601	111.046864	111.046855	112.374606	111.046859	0.74	50	0.44	50	0.26	50	0.82	50	8	24	13	13	0
1643827082	21011.376	115	3.51550668	0	0	111.710733	0	0	2.21291083	112.374611	112.374601	111.046864	111.046855	112.374606	111.046859	-1	0	-1	0	-1	0	-1	0	0	1	49	0	0
1643827261	21190.628	116	3.51550668	-0.07	-0.000368421053	111.710733	-0.67	-0.00352631579	2.21292088	112.374614	112.374605	111.046862	111.046852	112.374609	111.046857	0.22	50	0.96	50	0.84	50	0.24	50	8	18	0	32	0
1643827441	21370.756	117	3.51552257	-0.174285714	-0.000968253968	111.710734	0.545714286	0.00303174603	2.21291269	112.374612	112.374603	111.046865	111.046855	112.374608	111.04686	0.8	50	0.428571429	49	0.26	50	0.98	50	24	36	0	14	0
1643827620	21550.103	118	3.51550963	0.2	0.00111111111	111.710733	-0.44	-0.00244444444	2.21291929	112.374613	112.374604	111.046862	111.046852	112.374609	111.046857	0.5	50	0.74	50	0.96	50	0.32	50	16	38	1	11	0
1643827800	21729.38	119	3.51552006	0.187142857	0.00104549082	111.710732	-0.487142857	-0.00272146848	2.2129266	112.374615	112.374605	111.046859	111.046849	112.37461	111.046854	0.4	50	0.7	50	0.96	50	0.285714286	49	12	27	0	23	0
1643827979	21908.755	120	3.51553162	0	0	111.710732	0.74	0.00413407821	2.2129155	112.374611	112.374602	111.046862	111.046853	112.374607	111.046857	0.98	50	0.24	50	0.22	50	0.96	50	15	27	0	23	0
1643828159	22088.157	121	3.51551407	-0.2	-0.00111111111	111.710733	-0.22	-0.00122222222	2.2129188	112.374613	112.374604	111.046862	111.046853	112.374609	111.046857	0.26	50	0.68	50	0.58	50	0.56	50	13	34	0	16	0
1643828338	22267.499	122	3.51551928	0.02	0.000111731844	111.710733	0.68	0.00379888268	2.2129086	112.37461	112.374601	111.046865	111.046856	112.374605	111.04686	0.88	50	0.18	50	0.22	50	0.88	50	12	41	0	9	0
1643828518	22447.857	123	3.51550315	-0.4	-0.00220994475	111.710735	0.18	0.000994475138	2.2129059	112.374611	112.374602	111.046868	111.046858	112.374607	111.046863	0.64	50	0.86	50	0.32	50	0.9	50	16	32	0	18	0
1643828699	22628.315	124	3.51549888	0.49	0.00273743017	111.710732	0.05	0.000279329609	2.21290515	112.374609	112.374599	111.046866	111.046856	112.374604	111.046861	0.82	50	0.28	50	0.88	50	0.44	50	22	34	0	15	1
1643828878	22807.721	125	3.5154977	-0.53	-0.00294444444	111.710735	-0.15	-0.000833333333	2.2129074	112.374612	112.374603	111.046868	111.046858	112.374607	111.046863	0.26	50	0.94	50	0.46	50	0.84	50	14	29	0	21	0
1643829057	22987.097	126	3.51550126	0.46	0.00255555556	111.710733	0.22	0.00122222222	2.2129041	112.374609	112.374599	111.046866	111.046857	112.374604	111.046862	0.96	50	0.28	50	0.78	50	0.54	50	8	29	1	20	0
1643829237	23166.397	127	3.51549604	-0.27	-0.00150837989	111.710734	-0.33	-0.00184357542	2.21290905	112.374612	112.374602	111.046866	111.046857	112.374607	111.046861	0.32	50	0.92	50	0.58	50	0.52	50	16	32	1	16	1
1643829416	23345.736	128	3.51550386	0.5	0.00279329609	111.710732	-0.12	-0.000670391061	2.21291085	112.37461	112.3746	111.046863	111.046854	112.374605	111.046858	0.94	50	0.56	50	0.96	50	0.34	50	9	33	0	17	0
1643829595	23525.071	129	3.51550671	-0.13	-0.000722222222	111.710732	0.11	0.000611111111	2.2129092	112.37461	112.3746	111.046864	111.046855	112.374605	111.04686	0.78	50	0.8	50	0.4	50	0.64	50	16	31	1	18	0
1643829775	23704.322	130	3.5155041	-0.08	-0.000446927374	111.710733	0.12	0.000670391061	2.2129074	112.37461	112.3746	111.046865	111.046856	112.374605	111.04686	0.66	50	0.62	50	0.6	50	0.8	50	5	25	0	25	0
1643829954	23883.585	131	3.51550126	0	0	111.710733	0.56	0.00312849162	2.212899	112.374607	112.374598	111.046868	111.046858	112.374602	111.046863	0.9	50	0.34	50	0.24	50	0.8	50	19	34	0	16	0
1643830133	24062.918	132	3.51548797	0.03	0.000166666667	111.710733	-0.11	-0.000611111111	2.21290065	112.374607	112.374598	111.046867	111.046858	112.374603	111.046862	0.54	50	0.62	50	0.62	50	0.48	50	8	32	0	18	0
1643830313	24242.297	133	3.51549058	0.18	0.00100558659	111.710732	0.14	0.000782122905	2.21289855	112.374606	112.374596	111.046867	111.046857	112.374601	111.046862	0.78	50	0.46	50	0.6	50	0.56	50	21	35	0	15	0
1643830492	24421.737	134	3.51548726	-0.29	-0.00162011173	111.710733	0.41	0.00229050279	2.2128924	112.374606	112.374596	111.04687	111.046861	112.374601	111.046865	0.74	50	0.62	50	0.3	50	1	50	11	28	0	22	0
1643830671	24601.057	135	3.51547753	0.38	0.00211111111	111.710731	0.04	0.000222222222	2.2128918	112.374603	112.374594	111.046868	111.046859	112.374599	111.046864	0.84	50	0.42	50	0.7	50	0.36	50	19	36	0	14	0
1643830851	24780.487	136	3.51547659	0.23	0.0012849162	111.71073	-0.17	-0.00094972067	2.21289435	112.374603	112.374594	111.046866	111.046857	112.374598	111.046862	0.52	50	0.46	50	0.74	50	0.34	50	16	34	0	16	0
1643831030	24959.85	137	3.51548062	-0.44	-0.00244444444	111.710732	0	0	2.21289435	112.374605	112.374596	111.046869	111.046859	112.374601	111.046864	0.32	50	0.76	50	0.24	50	0.68	50	16	36	4	10	0
1643831210	25139.514	138	3.51548062	-0.142857143	-0.000798084597	111.710733	0.417142857	0.00233040702	2.21288809	112.374604	112.374595	111.046871	111.046862	112.374599	111.046867	0.714285714	49	0.44	50	0.44	50	1	49	12	37	0	13	0
1643831390	25319.148	139	3.51547072	-0.43	-0.00238888889	111.710735	-0.31	-0.00172222222	2.21289274	112.374608	112.374598	111.046872	111.046863	112.374603	111.046867	0.18	50	0.92	50	0.58	50	0.7	50	18	32	0	18	0
1643831569	25498.437	140	3.51547808	0.465306122	0.00259947554	111.710733	0.194693878	0.00108767529	2.21288982	112.374604	112.374595	111.046871	111.046861	112.3746	111.046866	0.98	50	0.32	50	0.74	50	0.469387755	49	19	30	0	20	0
1643831748	25677.977	141	3.51547346	-0.23	-0.00127777778	111.710734	-0.17	-0.000944444444	2.21289237	112.374606	112.374597	111.046871	111.046861	112.374602	111.046866	0.42	50	0.82	50	0.58	50	0.64	50	5	18	0	32	0
1643831928	25857.224	142	3.51547749	0.13	0.000726256983	111.710733	0.57	0.00318435754	2.21288382	112.374603	112.374594	111.046873	111.046863	112.374598	111.046868	0.94	50	0.24	50	0.4	50	0.84	50	11	31	0	19	0
1643832107	26036.382	143	3.51546397	0.02	0.000111731844	111.710733	0.38	0.00212290503	2.21287812	112.374601	112.374592	111.046874	111.046865	112.374597	111.04687	0.8	50	0.4	50	0.44	50	0.8	50	16	36	0	14	0
1643832288	26217.211	144	3.51545495	0.22	0.00122905028	111.710732	0.12	0.000670391061	2.21287632	112.3746	112.37459	111.046874	111.046864	112.374595	111.046869	0.78	50	0.44	50	0.62	50	0.52	50	17	36	0	14	0
1643832467	26396.662	145	3.51545211	-0.26	-0.00143646409	111.710733	-0.28	-0.00154696133	2.21288052	112.374602	112.374593	111.046874	111.046864	112.374598	111.046869	0.36	50	0.9	50	0.72	50	0.7	50	10	31	3	16	0
1643832646	26575.735	146	3.51545875	0.36	0.002	111.710732	0.32	0.00177777778	2.21287572	112.374599	112.37459	111.046874	111.046864	112.374594	111.046869	0.82	50	0.14	50	0.7	50	0.66	50	18	36	0	14	0
1643832825	26754.969	147	3.51545116	-0.194489796	-0.00108653517	111.710733	-0.365510204	-0.00204195645	2.21288121	112.374602	112.374592	111.046873	111.046863	112.374597	111.046868	0.36	50	0.92	50	0.62	50	0.448979592	49	13	29	0	21	0
1643833006	26935.181	148	3.51545983	0.08	0.000446927374	111.710732	0.54	0.00301675978	2.21287311	112.374599	112.374589	111.046875	111.046865	112.374594	111.04687	0.92	50	0.3	50	0.44	50	0.9	50	15	37	0	13	0
1643833185	27114.354	149	3.51544702	0.12	0.000666666667	111.710732	0.1	0.000555555556	2.21287161	112.374598	112.374588	111.046875	111.046865	112.374593	111.04687	0.7	50	0.48	50	0.62	50	0.6	50	20	39	0	11	0
1643833364	27293.562	150	3.51544465	0.15	0.000837988827	111.710731	0.27	0.00150837989	2.21286756	112.374596	112.374586	111.046875	111.046866	112.374591	111.046871	0.94	50	0.52	50	0.72	50	0.84	50	14	30	0	20	0
1643833543	27472.72	151	3.51543824	-0.415714286	-0.00230952381	111.710733	-0.155714286	-0.000865079365	2.21286989	112.374599	112.374589	111.046877	111.046867	112.374594	111.046872	0.326530612	49	0.897959184	49	0.42	50	0.68	50	8	35	0	15	0
1643833722	27651.911	152	3.51544194	0.37	0.00206703911	111.710731	0.05	0.000279329609	2.21286914	112.374597	112.374587	111.046875	111.046866	112.374592	111.04687	0.84	50	0.42	50	0.82	50	0.5	50	8	31	1	18	0
1643833901	27831.077	153	3.51544075	-0.25	-0.00139664804	111.710732	-0.51	-0.00284916201	2.21287679	112.3746	112.374591	111.046874	111.046864	112.374595	111.046869	0.22	50	0.98	50	0.7	50	0.44	50	18	36	0	14	0
1643834081	28010.25	154	3.51545285	0.547755102	0.00306008437	111.71073	0.152244898	0.000850530156	2.21287451	112.374597	112.374587	111.046872	111.046862	112.374592	111.046867	0.82	50	0.12	50	0.775510204	49	0.38	50	15	38	1	11	0
1643834260	28189.412	155	3.51544924	-0.21	-0.00117318436	111.710731	-0.11	-0.00061452514	2.21287616	112.374598	112.374589	111.046872	111.046863	112.374593	111.046868	0.5	50	0.82	50	0.68	50	0.78	50	10	34	0	16	0
1643834440	28369.467	156	3.51545185	-0.1	-0.000558659218	111.710731	0.74	0.00413407821	2.21286506	112.374595	112.374586	111.046876	111.046867	112.374591	111.046872	0.82	50	0.18	50	0.14	50	0.98	50	11	29	0	20	1
1643834619	28548.45	157	3.51543429	-0.48	-0.0026519337	111.710733	-0.24	-0.00132596685	2.21286866	112.374599	112.374589	111.046878	111.046868	112.374594	111.046873	0.22	50	0.94	50	0.5	50	0.74	50	13	37	0	13	0
1643834798	28727.666	158	3.51543999	0.238163265	0.00133052104	111.710732	0.578163265	0.00322996238	2.21285999	112.374595	112.374586	111.046879	111.04687	112.37459	111.046874	1	50	0.183673469	49	0.62	50	0.96	50	16	35	1	13	1
1643834977	28906.712	159	3.51542627	0.09	0.000502793296	111.710732	0.11	0.00061452514	2.21285834	112.374594	112.374585	111.046879	111.04687	112.374589	111.046874	0.74	50	0.54	50	0.46	50	0.48	50	20	35	0	13	2
1643835157	29086.133	160	3.51542366	-0.15	-0.000837988827	111.710733	-0.17	-0.00094972067	2.21286089	112.374596	112.374586	111.046879	111.04687	112.374591	111.046874	0.36	50	0.68	50	0.66	50	0.64	50	9	32	0	18	0
1643835336	29265.378	161	3.51542769	-0.167142857	-0.000933758978	111.710733	0.0271428571	0.000151636073	2.21286048	112.374596	112.374587	111.04688	111.046871	112.374592	111.046875	0.46	50	0.6	50	0.52	50	0.714285714	49	3	5	41	4	0
1643835515	29444.646	162	3.51542705	0.17	0.00094972067	111.710733	0.57	0.00318435754	2.21285193	112.374593	112.374583	111.046882	111.046872	112.374588	111.046877	0.94	50	0.2	50	0.48	50	0.88	50	10	29	0	21	0
1643835694	29623.994	163	3.51541353	-0.03	-0.000166666667	111.710733	0.31	0.00172222222	2.21284728	112.374592	112.374582	111.046883	111.046874	112.374587	111.046879	0.68	50	0.4	50	0.4	50	0.74	50	13	35	0	15	0
1643835875	29804.465	164	3.51540618	0.469795918	0.0026245582	111.71073	-0.169795918	-0.00094858055	2.21284983	112.37459	112.374581	111.04688	111.046871	112.374585	111.046875	0.7	50	0.4	50	0.979591837	49	0.34	50	16	35	0	15	0
1643836054	29984.071	165	3.5154102	-0.3	-0.00165745856	111.710732	-0.42	-0.00232044199	2.21285613	112.374593	112.374584	111.04688	111.04687	112.374589	111.046875	0.28	50	1	50	0.7	50	0.58	50	14	35	0	15	0
1643836234	30163.405	166	3.51542017	-0.24	-0.00134078212	111.710733	0.38	0.00212290503	2.21285043	112.374593	112.374583	111.046883	111.046873	112.374588	111.046878	0.6	50	0.46	50	0.34	50	0.96	50	14	35	0	15	0
1643836413	30342.632	167	3.51541115	0.05	0.000279329609	111.710733	-0.17	-0.00094972067	2.21285298	112.374593	112.374584	111.046882	111.046872	112.374589	111.046877	0.54	50	0.66	50	0.78	50	0.56	50	16	30	0	20	0
1643836593	30522.916	168	3.51541518	-0.05	-0.000277777778	111.710733	0.27	0.0015	2.21284893	112.374593	112.374583	111.046883	111.046874	112.374588	111.046878	0.62	50	0.4	50	0.5	50	0.82	50	12	34	0	16	0
1643836773	30702.191	169	3.51540878	-0.05	-0.000277777778	111.710733	0.27	0.0015	2.21284488	112.374592	112.374582	111.046885	111.046875	112.374587	111.04688	0.72	50	0.5	50	0.46	50	0.78	50	18	32	0	18	0
1643836953	30882.452	170	3.51540238	0.316122449	0.0017660472	111.710732	-0.236122449	-0.00131911983	2.21284842	112.374591	112.374582	111.046882	111.046872	112.374586	111.046877	0.72	50	0.64	50	0.94	50	0.387755102	49	5	26	0	23	1
1643837133	31062.81	171	3.51540798	0.04	0.00021978022	111.710732	0.34	0.00186813187	2.21284332	112.374589	112.37458	111.046883	111.046874	112.374585	111.046879	0.8	50	0.42	50	0.6	50	0.9	50	17	30	2	18	0
1643837313	31242.2	172	3.51539991	-0.11	-0.00061452514	111.710732	0.11	0.00061452514	2.21284167	112.374589	112.37458	111.046884	111.046875	112.374585	111.04688	0.66	50	0.66	50	0.54	50	0.76	50	13	28	0	22	0
1643837503	31432.595	173	3.5153973	0	0	111.710732	0	0	2.21284167	112.374589	112.37458	111.046884	111.046875	112.374585	111.04688	-1	0	0.931818182	44	0.68	50	0.5	50	0	0	50	0	0
1643837683	31612.212	174	3.5153973	-0.01	-5.23560209e-05	111.710732	-0.59	-0.00308900524	2.21285052	112.374592	112.374583	111.046882	111.046872	112.374587	111.046877	0.28	50	0.88	50	0.92	50	0.34	50	11	31	1	18	0
1643837862	31791.584	175	3.5154113	-0.26	-0.00145251397	111.710733	0.38	0.00212290503	2.21284482	112.374592	112.374582	111.046885	111.046875	112.374587	111.04688	0.66	50	0.54	50	0.32	50	0.96	50	19	36	0	14	0
1643838042	31971.126	176	3.51540228	0.189183673	0.00105102041	111.710733	0.349183673	0.0019399093	2.21283958	112.374589	112.37458	111.046885	111.046876	112.374584	111.046881	0.918367347	49	0.38	50	0.62	50	0.78	50	15	33	2	15	0
1643838221	32150.811	177	3.515394	-0.13	-0.000726256983	111.710733	-0.27	-0.00150837989	2.21284363	112.374591	112.374581	111.046885	111.046875	112.374586	111.04688	0.22	50	0.62	50	0.66	50	0.52	50	14	33	1	16	0
1643838401	32330.256	178	3.5154004	0.04	0.000222222222	111.710733	0.28	0.00155555556	2.21283943	112.37459	112.37458	111.046886	111.046876	112.374585	111.046881	0.84	50	0.52	50	0.54	50	0.78	50	16	30	0	20	0
1643838580	32509.65	179	3.51539376	-0.0973469388	-0.000543837647	111.710733	0.0773469388	0.000432105803	2.21283827	112.37459	112.37458	111.046887	111.046877	112.374585	111.046882	0.64	50	0.66	50	0.56	50	0.734693878	49	16	36	0	14	0
1643838759	32689.062	180	3.51539193	0.17	0.000944444444	111.710733	-0.25	-0.00138888889	2.21284202	112.37459	112.37458	111.046885	111.046875	112.374585	111.04688	0.64	50	0.72	50	0.88	50	0.46	50	6	27	0	23	0
1643838939	32868.349	181	3.51539786	-0.168367347	-0.000940599704	111.710733	0.288367347	0.00161099077	2.21283769	112.374589	112.37458	111.046887	111.046877	112.374585	111.046882	0.64	50	0.52	50	0.38	50	0.836734694	49	14	33	0	17	0
1643839118	33048.054	182	3.51539102	0.19	0.00106145251	111.710732	0.11	0.00061452514	2.21283604	112.374588	112.374579	111.046886	111.046877	112.374583	111.046882	0.68	50	0.38	50	0.82	50	0.74	50	11	31	0	19	0
1643839299	33228.759	183	3.51538841	-0.335102041	-0.001861678	111.710734	-0.0848979592	-0.000471655329	2.21283732	112.37459	112.374581	111.046888	111.046878	112.374585	111.046883	0.46	50	0.88	50	0.489795918	49	0.74	50	12	35	1	14	0
1643839479	33408.628	184	3.51539042	0.23	0.00127071823	111.710733	0.13	0.000718232044	2.21283537	112.374588	112.374579	111.046887	111.046878	112.374584	111.046882	0.7	50	0.34	50	0.66	50	0.56	50	12	25	7	18	0
1643839661	33591.097	185	3.51538734	-0.172105263	-0.000956140351	111.710734	-0.0878947368	-0.000488304094	2.21283669	112.37459	112.37458	111.046888	111.046878	112.374585	111.046883	0.4	50	0.66	50	0.6	50	0.684210526	19	13	30	0	20	0
1643839842	33771.659	186	3.51538942	0.4	0.0021978022	111.710732	0.08	0.00043956044	2.21283549	112.374587	112.374578	111.046886	111.046876	112.374583	111.046881	0.78	50	0.3	50	0.88	50	0.56	50	14	31	0	18	1
1643840021	33950.832	187	3.51538753	-0.485918367	-0.00268463186	111.710734	-0.0859183673	-0.000474687112	2.21283678	112.37459	112.374581	111.046888	111.046879	112.374585	111.046883	0.408163265	49	0.98	50	0.44	50	0.84	50	13	30	0	19	1
1643840201	34131.055	188	3.51538956	-0.1	-0.000558659218	111.710735	-0.14	-0.000782122905	2.21283888	112.374591	112.374582	111.046888	111.046878	112.374586	111.046883	0.48	50	0.72	50	0.64	50	0.6	50	9	31	0	19	0
1643840381	34310.806	189	3.51539289	0.19	0.00105555556	111.710734	0.37	0.00205555556	2.21283333	112.374589	112.374579	111.046889	111.046879	112.374584	111.046884	0.88	50	0.32	50	0.56	50	0.74	50	20	38	0	12	0
1643840561	34490.559	190	3.51538411	0.25	0.00138888889	111.710733	0.27	0.0015	2.21282928	112.374586	112.374577	111.046889	111.046879	112.374581	111.046884	0.88	50	0.36	50	0.62	50	0.64	50	12	27	1	22	0
1643840740	34669.894	191	3.5153777	-0.476530612	-0.00264739229	111.710735	0.0365306122	0.000202947846	2.21282873	112.374588	112.374579	111.046891	111.046882	112.374584	111.046886	0.48	50	0.92	50	0.346938776	49	0.86	50	13	38	0	11	1
1643840920	34849.377	192	3.51537684	0.514693878	0.00287538479	111.710732	-0.0453061224	-0.000253106829	2.21282941	112.374586	112.374576	111.046888	111.046879	112.374581	111.046884	0.87755102	49	0.408163265	49	0.86	50	0.3	50	7	33	1	15	1
1643841101	35030.255	193	3.51537791	-0.1	-0.000558659218	111.710733	0.52	0.00290502793	2.21282161	112.374584	112.374575	111.046891	111.046882	112.374579	111.046886	0.9	50	0.48	50	0.22	50	0.84	50	13	33	0	16	1
1643841280	35210.083	194	3.51536558	-0.09	-0.000497237569	111.710733	-0.39	-0.00215469613	2.21282746	112.374586	112.374577	111.04689	111.04688	112.374582	111.046885	0.42	50	0.9	50	0.88	50	0.58	50	12	37	1	12	0
1643841464	35393.137	195	3.51537483	-0.54	-0.003	111.710736	-0.08	-0.000444444444	2.21282866	112.374589	112.37458	111.046892	111.046883	112.374585	111.046887	0.3	50	0.92	50	0.38	50	0.84	50	17	29	2	19	0
1643841644	35574.007	196	3.51537673	-0.05	-0.000273224044	111.710736	0.09	0.000491803279	2.21282731	112.374589	112.37458	111.046893	111.046883	112.374584	111.046888	0.62	50	0.58	50	0.54	50	0.68	50	16	33	10	7	0
1643841824	35753.222	197	3.51537459	0.656326531	0.00362611343	111.710733	0.0236734694	0.000130792649	2.21282695	112.374586	112.374576	111.04689	111.04688	112.374581	111.046885	0.92	50	0.24	50	0.897959184	49	0.265306122	49	21	38	1	11	0
1643842003	35932.403	198	3.51537403	-0.15	-0.000837988827	111.710734	0.33	0.00184357542	2.212822	112.374585	112.374576	111.046892	111.046882	112.37458	111.046887	0.82	50	0.64	50	0.44	50	0.92	50	18	33	0	17	0
1643842184	36113.575	199	3.5153662	0.406122449	0.0022688405	111.710732	-0.353877551	-0.00197696956	2.21282731	112.374585	112.374575	111.046888	111.046879	112.37458	111.046884	0.612244898	49	0.56	50	1	50	0.24	50	14	35	1	14	0
1643842363	36292.664	200	3.5153746	0.0763265306	0.000419376542	111.710731	-0.0836734694	-0.000459744337	2.21282857	112.374585	112.374575	111.046888	111.046878	112.37458	111.046883	0.632653061	49	0.64	50	0.7	50	0.54	50	4	19	0	31	0
1643842543	36472.357	201	3.51537658	-0.22	-0.00122905028	111.710732	0.14	0.000782122905	2.21282647	112.374585	112.374576	111.046889	111.04688	112.37458	111.046885	0.62	50	0.7	50	0.58	50	0.94	50	14	35	0	15	0
1643842723	36652.154	202	3.51537326	0.01	5.58659218e-05	111.710732	0.49	0.00273743017	2.21281912	112.374583	112.374573	111.046891	111.046882	112.374578	111.046887	0.84	50	0.34	50	0.34	50	0.82	50	18	39	0	11	0
1643842902	36832.069	203	3.51536164	0.01	5.55555556e-05	111.710732	-0.35	-0.00194444444	2.21282437	112.374584	112.374575	111.04689	111.04688	112.37458	111.046885	0.54	50	0.88	50	0.78	50	0.42	50	21	38	0	12	0
1643843083	37012.4	204	3.51536994	0.05	0.000277777778	111.710732	-0.01	-5.55555556e-05	2.21282452	112.374584	112.374575	111.04689	111.04688	112.374579	111.046885	0.52	50	0.48	50	0.7	50	0.64	50	12	40	1	9	0
1643843262	37191.899	205	3.51537018	-0.12	-0.000666666667	111.710733	-0.22	-0.00122222222	2.21282782	112.374586	112.374576	111.046889	111.04688	112.374581	111.046884	0.42	50	0.76	50	0.64	50	0.54	50	13	30	0	20	0
1643843442	37371.237	206	3.51537539	-0.13	-0.000722222222	111.710733	0.65	0.00361111111	2.21281807	112.374584	112.374574	111.046893	111.046883	112.374579	111.046888	0.88	50	0.36	50	0.2	50	0.98	50	10	32	0	18	0
1643843621	37550.539	207	3.51535998	0.28	0.00156424581	111.710732	-0.32	-0.0017877095	2.21282287	112.374584	112.374574	111.04689	111.04688	112.374579	111.046885	0.64	50	0.68	50	0.94	50	0.34	50	15	34	1	14	1
1643843800	37729.807	208	3.51536757	0.151836735	0.000843537415	111.710731	0.408163265	0.0022675737	2.21281674	112.374581	112.374571	111.046891	111.046881	112.374576	111.046886	0.78	50	0.22	50	0.56	50	0.816326531	49	6	20	2	28	0
1643843979	37908.918	209	3.51535788	-0.319183673	-0.00178314901	111.710733	0.199183673	0.00111275795	2.21281375	112.374582	112.374572	111.046893	111.046884	112.374577	111.046889	0.6	50	0.72	50	0.4	50	0.918367347	49	18	29	4	17	0
1643844158	38088.124	210	3.51535316	0.569591837	0.0031820773	111.71073	0.0695918367	0.000388781211	2.21281271	112.374579	112.374569	111.046891	111.046881	112.374574	111.046886	0.959183673	49	0.32	50	0.94	50	0.44	50	5	24	0	26	0
1643844338	38267.205	211	3.51535151	-0.35	-0.00195530726	111.710732	-0.23	-0.0012849162	2.21281616	112.374581	112.374572	111.046892	111.046882	112.374577	111.046887	0.38	50	0.96	50	0.66	50	0.78	50	20	37	1	12	0
1643844517	38446.378	212	3.51535696	0.164693878	0.000920077528	111.710731	0.335306122	0.00187321856	2.21281113	112.374579	112.374569	111.046892	111.046883	112.374574	111.046888	0.9	50	0.4	50	0.469387755	49	0.64	50	18	40	0	10	0
1643844692	38621.411	213	3.51534901	0.04	0.000223463687	111.710731	-0.82	-0.00458100559	2.21282343	112.374582	112.374573	111.046888	111.046879	112.374578	111.046884	0.22	50	1	50	0.86	50	0	1	19	31	0	19	0
1643844871	38800.463	214	3.51536846	-0.3	-0.00171428571	111.710732	0.38	0.00217142857	2.21281773	112.374582	112.374573	111.046892	111.046882	112.374577	111.046887	0.78	50	0.7	50	0.24	50	0.92	50	21	39	1	10	0
1643845051	38980.474	215	3.51535945	-0.06	-0.000333333333	111.710732	-0.48	-0.00266666667	2.21282493	112.374585	112.374575	111.04689	111.04688	112.37458	111.046885	0.3	50	0.84	50	0.74	50	0.32	50	20	31	13	6	0
1643845230	39159.648	216	3.51537083	-0.54	-0.003	111.710735	0.24	0.00133333333	2.21282133	112.374586	112.374577	111.046894	111.046884	112.374582	111.046889	0.54	50	0.84	50	0.22	50	1	49	16	36	0	14	0
1643845409	39338.899	217	3.51536514	0.42	0.00234636872	111.710733	0.26	0.00145251397	2.21281743	112.374583	112.374574	111.046893	111.046883	112.374578	111.046888	0.94	50	0.26	50	0.7	50	0.54	50	11	32	0	18	0
1643845589	39518.132	218	3.51535897	0.17	0.00094972067	111.710732	0.55	0.0030726257	2.21280918	112.37458	112.37457	111.046894	111.046885	112.374575	111.046889	0.94	50	0.22	50	0.52	50	0.9	50	9	24	1	25	0
1643845768	39697.318	219	3.51534593	0.05	0.000279329609	111.710732	-0.31	-0.00173184358	2.21281383	112.374581	112.374571	111.046893	111.046883	112.374576	111.046888	0.64	50	0.9	50	0.74	50	0.38	50	17	40	0	10	0
1643845947	39876.466	220	3.51535328	0.27	0.00150837989	111.710731	0.23	0.0012849162	2.21281038	112.374578	112.374569	111.046892	111.046883	112.374574	111.046888	0.76	50	0.26	50	0.66	50	0.62	50	9	23	1	26	0
1643846126	40055.538	221	3.51534782	-0.63	-0.0035	111.710734	0.01	5.55555556e-05	2.21281023	112.374582	112.374572	111.046895	111.046886	112.374577	111.046891	0.28	50	0.9	50	0.24	50	0.88	50	14	26	0	24	0
1643846305	40234.667	222	3.51534759	0.64	0.00357541899	111.710731	0.14	0.000782122905	2.21280813	112.374578	112.374568	111.046893	111.046883	112.374573	111.046888	0.94	50	0.16	50	0.92	50	0.42	50	1	2	46	2	0
1643846484	40413.93	223	3.51534427	0.229387755	0.00128149584	111.710729	-0.389387755	-0.00217535059	2.21281397	112.374578	112.374569	111.04689	111.04688	112.374574	111.046885	0.44	50	0.6	50	0.93877551	49	0.32	50	14	30	0	20	0
1643846664	40593.206	224	3.5153535	-0.33	-0.00184357542	111.710731	0.41	0.00229050279	2.21280782	112.374578	112.374569	111.046893	111.046884	112.374573	111.046889	0.7	50	0.62	50	0.26	50	1	50	19	39	0	11	0
1643846843	40772.53	225	3.51534378	0.24	0.00134078212	111.71073	-0.16	-0.000893854749	2.21281022	112.374578	112.374568	111.046892	111.046882	112.374573	111.046887	0.76	50	0.68	50	0.82	50	0.42	50	22	38	0	12	0
1643847023	40952.817	226	3.51534757	-0.0492102928	-0.000273390516	111.71073	0.508340728	0.00282411515	2.2128026	112.374576	112.374566	111.046894	111.046885	112.374571	111.046889	0.739130435	23	0.28	50	0.32	50	0.87755102	49	15	29	0	21	0
1643847202	41132.076	227	3.51533551	-0.274693878	-0.0015260771	111.710731	-0.154693878	-0.000859410431	2.21280492	112.374578	112.374568	111.046895	111.046885	112.374573	111.04689	0.530612245	49	0.96	50	0.6	50	0.72	50	15	36	0	14	0
1643847382	41311.234	228	3.51533918	0.160909091	0.000898933469	111.710731	0.100909091	0.000563737938	2.2128034	112.374576	112.374567	111.046894	111.046885	112.374572	111.04689	0.681818182	44	0.42	50	0.68	50	0.62	50	18	40	1	9	0
1643847561	41490.499	229	3.51533679	-0.29	-0.00162011173	111.710732	-0.17	-0.00094972067	2.21280595	112.374579	112.374569	111.046895	111.046886	112.374574	111.04689	0.4	50	0.86	50	0.48	50	0.6	50	16	34	0	16	0
1643847740	41669.631	230	3.51534082	0.16	0.000888888889	111.710731	-0.48	-0.00266666667	2.21281315	112.37458	112.374571	111.046892	111.046883	112.374575	111.046887	0.48	50	0.8	50	0.86	50	0.22	50	7	29	0	21	0
1643847919	41848.806	231	3.51535221	0.143673469	0.00080264508	111.710731	0.416326531	0.00232584654	2.21280691	112.374577	112.374568	111.046893	111.046884	112.374573	111.046889	0.8	50	0.24	50	0.367346939	49	0.64	50	13	30	0	20	0
1643848098	42028.011	232	3.51534233	0.27	0.00150837989	111.710729	0.25	0.00139664804	2.21280316	112.374575	112.374565	111.046893	111.046884	112.37457	111.046888	0.94	50	0.42	50	0.7	50	0.68	50	13	38	0	12	0
1643848278	42208.104	233	3.5153364	-0.204285714	-0.00114126097	111.71073	0.0357142857	0.000199521149	2.21280262	112.374576	112.374566	111.046894	111.046885	112.374571	111.04689	0.571428571	49	0.74	50	0.44	50	0.68	50	13	37	0	12	1
1643848460	42389.172	234	3.51533555	0.23	0.00127777778	111.710729	-0.09	-0.0005	2.21280397	112.374575	112.374566	111.046893	111.046883	112.37457	111.046888	0.78	50	0.64	50	0.7	50	0.38	50	16	34	0	16	0
1643848639	42568.368	235	3.51533769	-0.17	-0.000939226519	111.71073	-0.23	-0.00127071823	2.21280742	112.374577	112.374567	111.046893	111.046883	112.374572	111.046888	0.42	50	0.82	50	0.74	50	0.68	50	6	37	0	13	0
1643848818	42747.513	236	3.51534315	0.59	0.00329608939	111.710727	0.11	0.00061452514	2.21280577	112.374574	112.374564	111.04689	111.046881	112.374569	111.046885	0.96	50	0.26	50	0.86	50	0.38	50	11	31	0	19	0
1643848997	42926.662	237	3.51534054	-0.143265306	-0.000795918367	111.710728	-0.416734694	-0.00231519274	2.21281202	112.374576	112.374567	111.046889	111.046879	112.374571	111.046884	0.32	50	0.88	50	0.673469388	49	0.4	50	15	30	0	20	0
1643849176	43105.865	238	3.51535042	-0.18	-0.00100558659	111.710729	0.62	0.00346368715	2.21280272	112.374574	112.374565	111.046893	111.046883	112.374569	111.046888	0.82	50	0.38	50	0.18	50	0.98	50	13	29	0	21	0
1643849355	43285.045	239	3.51533571	-0.478163265	-0.00267130316	111.710731	-0.00183673469	-1.02610877e-05	2.21280275	112.374577	112.374567	111.046895	111.046885	112.374572	111.04689	0.36	50	0.84	50	0.34	50	0.816326531	49	25	35	1	14	0
1643849535	43464.341	240	3.51533576	0.4	0.00223463687	111.710729	0.22	0.00122905028	2.21279945	112.374574	112.374564	111.046894	111.046884	112.374569	111.046889	0.88	50	0.26	50	0.72	50	0.54	50	9	28	0	22	0
1643849715	43644.526	241	3.51533054	-0.18	-0.00100558659	111.71073	0.22	0.00122905028	2.21279615	112.374574	112.374564	111.046896	111.046886	112.374569	111.046891	0.66	50	0.62	50	0.34	50	0.74	50	15	36	2	12	0
1643849894	43823.878	242	3.51532532	0.05	0.000276243094	111.71073	0.31	0.00171270718	2.2127915	112.374572	112.374562	111.046897	111.046888	112.374567	111.046892	0.9	50	0.54	50	0.48	50	0.74	50	11	33	10	7	0
1643850073	44003.087	243	3.51531797	-0.101836735	-0.000568920306	111.71073	-0.538163265	-0.00300649869	2.21279957	112.374575	112.374565	111.046895	111.046886	112.37457	111.04689	0.32	50	0.96	50	0.816326531	49	0.38	50	15	36	0	13	1
1643850253	44182.351	244	3.51533073	-0.12	-0.000670391061	111.710731	0.22	0.00122905028	2.21279627	112.374574	112.374565	111.046897	111.046887	112.37457	111.046892	0.68	50	0.58	50	0.4	50	0.74	50	13	38	1	11	0
1643850432	44361.608	245	3.51532551	0.13	0.000726256983	111.71073	-0.29	-0.00162011173	2.21280062	112.374575	112.374566	111.046895	111.046885	112.37457	111.04689	0.48	50	0.64	50	0.76	50	0.34	50	21	34	0	16	0
1643850611	44540.818	246	3.51533239	-0.1	-0.000555555556	111.710731	0.32	0.00177777778	2.21279582	112.374574	112.374565	111.046897	111.046887	112.374569	111.046892	0.56	50	0.34	50	0.42	50	0.84	50	19	39	0	11	0
1643850790	44719.839	247	3.5153248	-0.01	-5.58659218e-05	111.710731	-0.27	-0.00150837989	2.21279987	112.374575	112.374566	111.046896	111.046886	112.374571	111.046891	0.46	50	0.74	50	0.92	50	0.66	50	11	31	0	19	0
1643850969	44899.033	248	3.51533121	-0.017755102	-9.91905142e-05	111.710731	-0.417755102	-0.00233382739	2.21280614	112.374577	112.374568	111.046894	111.046884	112.374573	111.046889	0.34	50	0.775510204	49	0.94	50	0.54	50	6	20	1	29	0
1643851149	45078.209	249	3.51534112	0.13	0.000726256983	111.71073	0.01	5.58659218e-05	2.21280599	112.374577	112.374567	111.046893	111.046884	112.374572	111.046888	0.54	50	0.4	50	0.62	50	0.5	50	21	37	0	13	0
1643851328	45257.351	250	3.51534088	-0.0730612245	-0.000408163265	111.710731	0.686938776	0.00383764679	2.21279569	112.374574	112.374564	111.046897	111.046887	112.374569	111.046892	0.92	50	0.306122449	49	0.22	50	0.98	50	17	39	0	11	0
1643851507	45436.34	251	3.51532458	0.1	0.000558659218	111.71073	-0.56	-0.00312849162	2.21280409	112.374576	112.374566	111.046894	111.046884	112.374571	111.046889	0.46	50	0.92	50	0.94	50	0.28	50	12	27	0	23	0
1643851686	45615.376	252	3.51533787	0.31	0.00173184358	111.710728	-0.23	-0.0012849162	2.21280754	112.374575	112.374566	111.046891	111.046881	112.374571	111.046886	0.66	50	0.58	50	0.94	50	0.4	50	5	26	0	24	0
1643851865	45794.518	253	3.51534332	-0.51	-0.00284916201	111.710731	0.01	5.58659218e-05	2.21280739	112.374578	112.374568	111.046894	111.046884	112.374573	111.046889	0.34	50	0.84	50	0.34	50	0.86	50	21	38	0	12	0
1643852045	45974.654	254	3.51534309	0.404081633	0.00224489796	111.710729	0.0759183673	0.000421768707	2.21280625	112.374576	112.374566	111.046892	111.046882	112.374571	111.046887	0.7	50	0.22	50	0.92	50	0.591836735	49	5	21	2	27	0
1643852224	46153.82	255	3.51534129	-0.219591837	-0.00121995465	111.71073	0.539591837	0.00299773243	2.21279815	112.374574	112.374565	111.046895	111.046886	112.37457	111.046891	0.8	50	0.48	50	0.2	50	0.959183673	49	20	35	0	15	0
1643852403	46332.955	256	3.51532849	0.318571429	0.00177972865	111.710729	-0.118571429	-0.000662410215	2.21279993	112.374573	112.374564	111.046893	111.046884	112.374568	111.046889	0.7	50	0.5	50	0.857142857	49	0.42	50	16	37	0	11	2
1643852582	46511.996	257	3.5153313	-0.16	-0.000893854749	111.710729	-0.14	-0.000782122905	2.21280203	112.374575	112.374565	111.046893	111.046884	112.37457	111.046889	0.38	50	0.68	50	0.5	50	0.52	50	17	36	0	14	0
1643852762	46691.231	258	3.51533462	0.08	0.000446927374	111.710729	0.3	0.00167597765	2.21279753	112.374573	112.374563	111.046894	111.046885	112.374568	111.04689	0.84	50	0.46	50	0.42	50	0.64	50	19	38	1	11	0
1643852941	46870.397	259	3.5153275	-0.3	-0.00167597765	111.71073	-0.44	-0.00245810056	2.21280413	112.374576	112.374567	111.046894	111.046884	112.374572	111.046889	0.22	50	0.96	50	0.64	50	0.5	50	16	37	0	13	0
1643853120	47049.56	260	3.51533794	0.09	0.000502793296	111.71073	0.27	0.00150837989	2.21280008	112.374575	112.374565	111.046895	111.046885	112.37457	111.04689	0.7	50	0.34	50	0.58	50	0.76	50	1	22	2	26	0
1643853299	47228.691	261	3.51533154	-0.37	-0.00205555556	111.710732	0.39	0.00216666667	2.21279423	112.374575	112.374565	111.046898	111.046889	112.37457	111.046894	0.76	50	0.74	50	0.2	50	0.96	50	15	33	0	16	1
1643853478	47407.86	262	3.51532229	0.51	0.00284916201	111.710729	0.17	0.00094972067	2.21279168	112.374572	112.374562	111.046896	111.046887	112.374567	111.046892	0.9	50	0.22	50	0.86	50	0.52	50	8	31	0	19	0
1643853657	47586.989	263	3.51531825	-0.273265306	-0.00152662182	111.710731	-0.426734694	-0.0023839927	2.21279808	112.374575	112.374565	111.046896	111.046886	112.37457	111.046891	0.18	50	0.88	50	0.673469388	49	0.52	50	8	26	0	24	0
1643853837	47766.261	264	3.51532838	-0.06	-0.000335195531	111.710731	0.7	0.00391061453	2.21278758	112.374572	112.374562	111.046899	111.04689	112.374567	111.046895	0.98	50	0.34	50	0.24	50	1	50	16	39	0	11	0
1643854016	47945.398	265	3.51531177	0.00469387755	2.62227796e-05	111.710731	-0.435306122	-0.00243187778	2.21279411	112.374574	112.374564	111.046897	111.046888	112.374569	111.046893	0.469387755	49	0.9	50	0.8	50	0.36	50	16	40	0	10	0
1643854195	48124.613	266	3.5153221	-0.272790698	-0.00152397038	111.710732	0.187674419	0.00104846044	2.2127913	112.374574	112.374565	111.0469	111.04689	112.37457	111.046895	0.534883721	43	0.62	50	0.4	50	0.860465116	43	8	38	0	12	0
1643854374	48303.811	267	3.51531764	0.131632653	0.000731292517	111.710732	-0.0316326531	-0.000175736961	2.21279177	112.374574	112.374564	111.046899	111.046889	112.374569	111.046894	0.72	50	0.62	50	0.836734694	49	0.673469388	49	18	39	0	11	0
1643854553	48483.001	268	3.51531839	0.02	0.000111731844	111.710732	0.42	0.00234636872	2.21278547	112.374572	112.374562	111.046901	111.046891	112.374567	111.046896	0.92	50	0.48	50	0.54	50	0.94	50	25	39	0	11	0
1643854732	48661.962	269	3.51530843	-0.0414285714	-0.000231444533	111.710732	-0.698571429	-0.00390263368	2.21279595	112.374575	112.374566	111.046898	111.046888	112.37457	111.046893	0.26	50	1	50	0.8	50	0.142857143	49	13	30	0	20	0
1643854911	48841.1	270	3.515325	-0.07	-0.000391061453	111.710732	-0.05	-0.000279329609	2.2127967	112.374576	112.374566	111.046898	111.046888	112.374571	111.046893	0.54	50	0.66	50	0.64	50	0.66	50	9	31	1	18	0
1643855091	49020.38	271	3.51532619	0.199387755	0.00111389807	111.710731	0.479387755	0.00267814388	2.21278951	112.374573	112.374563	111.046899	111.046889	112.374568	111.046894	0.93877551	49	0.26	50	0.48	50	0.76	50	14	26	0	24	0
1643855270	49199.647	272	3.51531482	0.21	0.00117318436	111.71073	0.57	0.00318435754	2.21278096	112.374569	112.37456	111.0469	111.046891	112.374564	111.046896	0.92	50	0.14	50	0.48	50	0.84	50	16	38	0	12	0
1643855449	49378.795	273	3.5153013	-0.105102041	-0.000583900227	111.710731	-0.294897959	-0.001638322	2.21278538	112.374571	112.374561	111.0469	111.04689	112.374566	111.046895	0.3	50	0.7	50	0.7	50	0.510204082	49	18	38	0	12	0
1643855628	49558.027	274	3.51530829	0.35	0.00195530726	111.710729	-0.33	-0.00184357542	2.21279033	112.374571	112.374561	111.046896	111.046887	112.374566	111.046892	0.7	50	0.68	50	0.92	50	0.24	50	10	26	15	9	0
1643855818	49748.034	275	3.51531612	0	0	111.710729	0	0	2.21279033	112.374571	112.374561	111.046896	111.046887	112.374566	111.046892	0.62	50	0.35	20	-1	0	-1	0	17	30	0	20	0
1643855998	49927.172	276	3.51531612	-0.25	-0.00131578947	111.71073	0.39	0.00205263158	2.21278448	112.37457	112.374561	111.046899	111.04689	112.374565	111.046895	0.7	50	0.56	50	0.32	50	0.96	50	16	37	0	13	0
1643856177	50106.322	277	3.51530687	0.06	0.000335195531	111.71073	-0.58	-0.00324022346	2.21279318	112.374572	112.374563	111.046897	111.046887	112.374568	111.046892	0.38	50	0.9	50	0.9	50	0.26	50	22	37	0	13	0
1643856356	50285.487	278	3.51532063	-0.123469388	-0.000689773116	111.71073	-0.116530612	-0.000651009007	2.21279493	112.374574	112.374564	111.046897	111.046887	112.374569	111.046892	0.52	50	0.76	50	0.653061224	49	0.66	50	5	34	1	15	0
1643856535	50464.676	279	3.51532339	0.14	0.000777777778	111.71073	0.62	0.00344444444	2.21278563	112.37457	112.374561	111.046899	111.046889	112.374565	111.046894	0.94	50	0.18	50	0.38	50	0.86	50	16	38	1	11	0
1643856714	50643.917	280	3.51530868	-0.017755102	-9.91905142e-05	111.71073	0.242244898	0.00135332345	2.212782	112.374569	112.37456	111.0469	111.04689	112.374564	111.046895	0.673469388	49	0.448979592	49	0.62	50	0.88	50	12	35	0	15	0
1643856893	50823.017	281	3.51530294	0.04	0.000223463687	111.71073	-0.46	-0.0025698324	2.2127889	112.374571	112.374561	111.046898	111.046888	112.374566	111.046893	0.54	50	0.96	50	0.94	50	0.44	50	12	27	0	23	0
1643857073	51002.179	282	3.51531385	-0.08	-0.000446927374	111.71073	0.16	0.000893854749	2.2127865	112.374571	112.374561	111.046899	111.046889	112.374566	111.046894	0.76	50	0.68	50	0.38	50	0.62	50	16	41	0	9	0
1643857252	51181.38	283	3.51531005	0.07	0.000391061453	111.71073	-0.47	-0.00262569832	2.21279355	112.374572	112.374563	111.046896	111.046887	112.374568	111.046892	0.42	50	0.82	50	0.86	50	0.32	50	13	34	0	16	0
1643857433	51362.564	284	3.5153212	-0.3	-0.00167597765	111.710731	0.46	0.0025698324	2.21278665	112.374572	112.374562	111.0469	111.04689	112.374567	111.046895	0.6	50	0.44	50	0.2	50	0.96	50	8	35	0	15	0
1643858409	52338.873	285	3.51531029	0.4	0.0021978022	111.710729	0.2	0.0010989011	2.21278365	112.374569	112.374559	111.046899	111.046889	112.374564	111.046894	0.92	50	0.32	50	0.78	50	0.58	50	4	9	0	41	0
1643858725	52654.507	286	3.51530555	0	0	111.710729	0	0	2.21278365	112.374569	112.374559	111.046899	111.046889	112.374564	111.046894	1	1	1	1	1	1	1	1	0	0	0	50	0
1643859040	52969.808	287	3.51530555	0	0	111.710729	0	0	2.21278365	112.374569	112.374559	111.046899	111.046889	112.374564	111.046894	1	1	1	1	1	1	1	1	0	0	0	50	0
1643859355	53284.741	288	3.51530555	0	0	111.710729	0	0	2.21278365	112.374569	112.374559	111.046899	111.046889	112.374564	111.046894	1	1	1	1	1	1	1	1	0	0	0	50	0
1643859670	53600.052	289	3.51530555	0	0	111.710729	0	0	2.21278365	112.374569	112.374559	111.046899	111.046889	112.374564	111.046894	1	1	1	1	1	1	1	1	0	0	0	50	0
1643859985	53915.096	290	3.51530555	0	0	111.710729	0	0	2.21278365	112.374569	112.374559	111.046899	111.046889	112.374564	111.046894	1	1	1	1	1	1	1	1	0	0	0	50	0
1643860301	54230.664	291	3.51530555	0	0	111.710729	0	0	2.21278365	112.374569	112.374559	111.046899	111.046889	112.374564	111.046894	1	1	1	1	1	1	1	1	0	0	0	50	0
1643860616	54545.787	292	3.51530555	0	0	111.710729	0	0	2.21278365	112.374569	112.374559	111.046899	111.046889	112.374564	111.046894	1	1	1	1	1	1	1	1	0	0	0	50	0
1643860931	54860.743	293	3.51530555	0	0	111.710729	0	0	2.21278365	112.374569	112.374559	111.046899	111.046889	112.374564	111.046894	1	1	1	1	1	1	1	1	0	0	0	50	0
1643861246	55176.107	294	3.51530555	0	0	111.710729	0	0	2.21278365	112.374569	112.374559	111.046899	111.046889	112.374564	111.046894	1	1	1	1	1	1	1	1	0	0	0	50	0
1643861562	55491.522	295	3.51530555	0	0	111.710729	0	0	2.21278365	112.374569	112.374559	111.046899	111.046889	112.374564	111.046894	1	1	1	1	1	1	1	1	0	0	0	50	0
1643861877	55806.908	296	3.51530555	0	0	111.710729	0	0	2.21278365	112.374569	112.374559	111.046899	111.046889	112.374564	111.046894	1	1	1	1	1	1	1	1	0	0	0	50	0
1643862192	56121.735	297	3.51530555	0	0	111.710729	0	0	2.21278365	112.374569	112.374559	111.046899	111.046889	112.374564	111.046894	1	1	1	1	1	1	1	1	0	0	0	50	0
1643862507	56436.839	298	3.51530555	0	0	111.710729	0	0	2.21278365	112.374569	112.374559	111.046899	111.046889	112.374564	111.046894	1	1	1	1	1	1	1	1	0	0	0	50	0
1643862823	56752.197	299	3.51530555	0	0	111.710729	0	0	2.21278365	112.374569	112.374559	111.046899	111.046889	112.374564	111.046894	1	1	1	1	1	1	1	1	0	0	0	50	0
1643863138	57067.455	300	3.51530555	0	0	111.710729	0	0	2.21278365	112.374569	112.374559	111.046899	111.046889	112.374564	111.046894	1	1	1	1	1	1	1	1	0	0	0	50	0
1643863453	57382.778	301	3.51530555	0	0	111.710729	0	0	2.21278365	112.374569	112.374559	111.046899	111.046889	112.374564	111.046894	1	1	1	1	1	1	1	1	0	0	0	50	0
1643863768	57697.908	302	3.51530555	0	0	111.710729	0	0	2.21278365	112.374569	112.374559	111.046899	111.046889	112.374564	111.046894	1	1	1	1	1	1	1	1	0	0	0	50	0
1643864083	58012.801	303	3.51530555	0	0	111.710729	0	0	2.21278365	112.374569	112.374559	111.046899	111.046889	112.374564	111.046894	1	1	1	1	1	1	1	1	0	0	0	50	0
1643864398	58328.085	304	3.51530555	0	0	111.710729	0	0	2.21278365	112.374569	112.374559	111.046899	111.046889	112.374564	111.046894	1	1	1	1	1	1	1	1	0	0	0	50	0
1643864713	58642.978	305	3.51530555	0	0	111.710729	0	0	2.21278365	112.374569	112.374559	111.046899	111.046889	112.374564	111.046894	1	1	1	1	1	1	1	1	0	0	0	50	0
1643865029	58958.232	306	3.51530555	0	0	111.710729	0	0	2.21278365	112.374569	112.374559	111.046899	111.046889	112.374564	111.046894	1	1	1	1	1	1	1	1	0	0	0	50	0
1643865344	59273.47	307	3.51530555	0	0	111.710729	0	0	2.21278365	112.374569	112.374559	111.046899	111.046889	112.374564	111.046894	1	1	1	1	1	1	1	1	0	0	0	50	0
1643865659	59588.893	308	3.51530555	0	0	111.710729	0	0	2.21278365	112.374569	112.374559	111.046899	111.046889	112.374564	111.046894	1	1	1	1	1	1	1	1	0	0	0	50	0
1643865974	59903.954	309	3.51530555	0	0	111.710729	0	0	2.21278365	112.374569	112.374559	111.046899	111.046889	112.374564	111.046894	1	1	1	1	1	1	1	1	0	0	0	50	0
1643866289	60218.815	310	3.51530555	0	0	111.710729	0	0	2.21278365	112.374569	112.374559	111.046899	111.046889	112.374564	111.046894	1	1	1	1	1	1	1	1	0	0	0	50	0
1643866605	60534.154	311	3.51530555	0	0	111.710729	0	0	2.21278365	112.374569	112.374559	111.046899	111.046889	112.374564	111.046894	1	1	1	1	1	1	1	1	0	0	0	50	0
1643866920	60849.155	312	3.51530555	0	0	111.710729	0	0	2.21278365	112.374569	112.374559	111.046899	111.046889	112.374564	111.046894	1	1	1	1	1	1	1	1	0	0	0	50	0
1643867235	61164.491	313	3.51530555	0	0	111.710729	0	0	2.21278365	112.374569	112.374559	111.046899	111.046889	112.374564	111.046894	1	1	1	1	1	1	1	1	0	0	0	50	0
1643867550	61479.559	314	3.51530555	0	0	111.710729	0	0	2.21278365	112.374569	112.374559	111.046899	111.046889	112.374564	111.046894	1	1	1	1	1	1	1	1	0	0	0	50	0
1643867865	61794.558	315	3.51530555	0	0	111.710729	0	0	2.21278365	112.374569	112.374559	111.046899	111.046889	112.374564	111.046894	1	1	1	1	1	1	1	1	0	0	0	50	0
1643868180	62109.916	316	3.51530555	0	0	111.710729	0	0	2.21278365	112.374569	112.374559	111.046899	111.046889	112.374564	111.046894	1	1	1	1	1	1	1	1	0	0	0	50	0
1643868496	62425.277	317	3.51530555	0	0	111.710729	0	0	2.21278365	112.374569	112.374559	111.046899	111.046889	112.374564	111.046894	1	1	1	1	1	1	1	1	0	0	0	50	0
1643868811	62740.489	318	3.51530555	0	0	111.710729	0	0	2.21278365	112.374569	112.374559	111.046899	111.046889	112.374564	111.046894	1	1	1	1	1	1	1	1	0	0	0	50	0
1643869126	63055.82	319	3.51530555	0	0	111.710729	0	0	2.21278365	112.374569	112.374559	111.046899	111.046889	112.374564	111.046894	1	1	1	1	1	1	1	1	0	0	0	50	0
1643869441	63370.907	320	3.51530555	0	0	111.710729	0	0	2.21278365	112.374569	112.374559	111.046899	111.046889	112.374564	111.046894	1	1	1	1	1	1	1	1	0	0	0	50	0
1643869756	63685.875	321	3.51530555	0	0	111.710729	0	0	2.21278365	112.374569	112.374559	111.046899	111.046889	112.374564	111.046894	1	1	1	1	1	1	1	1	0	0	0	50	0
1643870071	64001.1	322	3.51530555	0	0	111.710729	0	0	2.21278365	112.374569	112.374559	111.046899	111.046889	112.374564	111.046894	1	1	1	1	1	1	1	1	0	0	0	50	0
1643870387	64316.338	323	3.51530555	0	0	111.710729	0	0	2.21278365	112.374569	112.374559	111.046899	111.046889	112.374564	111.046894	1	1	1	1	1	1	1	1	0	0	0	50	0
1643870702	64631.55	324	3.51530555	0	0	111.710729	0	0	2.21278365	112.374569	112.374559	111.046899	111.046889	112.374564	111.046894	1	1	1	1	1	1	1	1	0	0	0	50	0
1643871017	64946.625	325	3.51530555	0	0	111.710729	0	0	2.21278365	112.374569	112.374559	111.046899	111.046889	112.374564	111.046894	1	1	1	1	1	1	1	1	0	0	0	50	0
1643871276	65205.759	326	3.51530555	0	0	111.710729	0	0	2.21278365	112.374569	112.374559	111.046899	111.046889	112.374564	111.046894	1	1	1	1	1	1	1	1	0	0	24	26	0
1643871467	65396.79	327	3.51530555	0	0	111.710729	0	0	2.21278365	112.374569	112.374559	111.046899	111.046889	112.374564	111.046894	-1	0	-1	0	-1	0	-1	0	4	14	0	36	0
1643871647	65576.765	328	3.51530555	-0.46	-0.00240837696	111.710731	-0.04	-0.000209424084	2.21278425	112.374571	112.374562	111.046901	111.046891	112.374567	111.046896	0.48	50	0.98	50	0.56	50	0.98	50	15	38	0	12	0
1643871827	65756.901	329	3.5153065	-0.259183673	-0.0014399093	111.710733	-0.159183673	-0.000884353741	2.21278664	112.374573	112.374564	111.046901	111.046892	112.374569	111.046897	0.5	50	0.918367347	49	0.54	50	0.64	50	17	34	0	16	0
1643872006	65936.106	330	3.51531027	0.04	0.000222222222	111.710732	0.44	0.00244444444	2.21278004	112.374571	112.374562	111.046903	111.046894	112.374567	111.046898	0.82	50	0.34	50	0.52	50	0.92	50	9	27	0	23	0
1643872186	66115.567	331	3.51529983	-0.176734694	-0.000987344659	111.710733	0.0167346939	9.34899099e-05	2.21277978	112.374572	112.374563	111.046904	111.046895	112.374567	111.046899	0.5	50	0.66	50	0.48	50	0.673469388	49	20	38	0	12	0
1643872366	66295.274	332	3.51529944	0.29	0.00161111111	111.710732	0.37	0.00205555556	2.21277423	112.374569	112.374559	111.046904	111.046895	112.374564	111.0469	0.96	50	0.3	50	0.7	50	0.78	50	15	34	1	15	0
1643872545	66475.014	333	3.51529066	-0.28	-0.00156424581	111.710733	0.2	0.00111731844	2.21277123	112.374569	112.37456	111.046907	111.046897	112.374565	111.046902	0.72	50	0.8	50	0.3	50	0.78	50	12	23	0	27	0
1643872727	66656.769	334	3.51528592	0.01	5.55555556e-05	111.710733	-0.39	-0.00216666667	2.21277708	112.374571	112.374562	111.046905	111.046895	112.374566	111.0469	0.46	50	0.84	50	0.88	50	0.48	50	18	35	1	14	0
1643872908	66837.63	335	3.51529517	0.157346939	0.00086454362	111.710732	0.0773469388	0.00042498318	2.21277592	112.37457	112.374561	111.046904	111.046895	112.374565	111.0469	0.734693878	49	0.5	50	0.64	50	0.56	50	16	38	0	12	0
1643873088	67017.625	336	3.51529333	0.123877551	0.000684406359	111.710732	0.136122449	0.000752057729	2.21277388	112.374569	112.374559	111.046904	111.046895	112.374564	111.0469	0.66	50	0.4	50	0.6	50	0.612244898	49	15	38	0	12	0
1643873268	67197.232	337	3.5152901	-0.155102041	-0.000861678005	111.710733	-0.0448979592	-0.000249433107	2.21277456	112.37457	112.37456	111.046905	111.046896	112.374565	111.0469	0.42	50	0.62	50	0.489795918	49	0.6	50	24	39	0	11	0
1643873447	67376.94	338	3.51529117	0.287959184	0.00160871052	111.710731	0.0920408163	0.000514194505	2.21277318	112.374568	112.374558	111.046904	111.046895	112.374563	111.046899	0.86	50	0.48	50	0.795918367	49	0.6	50	5	15	0	34	1
1643873627	67556.674	339	3.51528899	-0.24	-0.00133333333	111.710732	0.4	0.00222222222	2.21276718	112.374567	112.374558	111.046907	111.046898	112.374563	111.046902	0.76	50	0.6	50	0.36	50	1	50	9	23	0	27	0
1643873807	67737.097	340	3.5152795	0.06	0.000333333333	111.710732	-5.55111512e-17	-3.08395285e-19	2.21276718	112.374567	112.374558	111.046907	111.046897	112.374562	111.046902	0.96	50	0.9	50	0.98	50	0.92	50	0	5	1	44	0
1643873992	67921.655	341	3.5152795	-0.0302040816	-0.000167800454	111.710732	-0.0297959184	-0.00016553288	2.21276762	112.374567	112.374558	111.046907	111.046897	112.374563	111.046902	0.92	50	0.98	50	0.979591837	49	0.98	50	0	2	0	48	0
