# Supplementary material for: Improved bounds on Lorentz violation from composite pulse Ramsey spectroscopy in a trapped ion
Source: Nat Commun. 2022 Nov 27;13:7314. doi: 10.1038/s41467-022-34818-0 (PMC9701673; doi:10.1038/s41467-022-34818-0)
Supplement: Supplementary file 2 — Source Data [file 41467_2022_34818_MOESM2_ESM.zip › Source_data_files/raw_data/20220203/LLI_with_servo_467_00.txt]

#
#1650 rf switch (1650 rf switch (digital out of Paul's box)): 1 
#370 H1 shutter (NI digital out at /Dev1/port0/line2): 1 
#370 H2 shutter (370 H2 shutter (digital out of Paul's box)): 1 
#370 V shutter (NI digital out at /Dev1/port0/line0): 1 
#370 cooling AOM rf attenuator control voltage (NI analog out at /Dev2/ao6): 5.35367215 V
#370 cooling rf switch (370 cooling rf switch (digital out of Paul's box)): 1 
#370 cooling shutter (370 cooling shutter (digital out of Paul's box)): 1 
#370 detuning AOM rf attenuator control voltage (NI analog out at /Dev2/ao10): 10 V
#370 detuning rf switch (370 detuning rf switch (digital out of Paul's box)): 1 
#370 pumping AOM rf attenuator control voltage (NI analog out at /Dev2/ao9): 10 V
#370 pumping rf switch (370 pumping rf switch (digital out of Paul's box)): 1 
#399 shutter (399 shutter (digital out of Paul's box)): 0 
#411 relock shutter (411 relock shutter (digital out of Paul's box)): 1 
#411 rf switch (411 rf switch (digital out of Paul's box)): 0 
#411 slave rf switch (411 slave rf switch (digital out of Paul's box)): 1 
#411 stab hold (411 stab hold (digital out of Paul's box)): 1 
#411IntstabSetpoint (Scaled version of 411 intensity stab set point voltage (factor: 1.000000, offset:0.000000)): 1.962 V
#467 detuning AOM rf attenuator control voltage (NI analog out at /Dev2/ao8): 10 V
#467 rf switch (467 rf switch (digital out of Paul's box)): 0 
#638 rf switch (638 rf switch (digital out of Paul's box)): 1 
#638 shutter (638 shutter (digital out of Paul's box)): 1 
#935 shutter (NI digital out at /Dev1/port0/line3): 1 
#Axial objective position (Scaled version of Axial obective actuator (factor: 0.000024, offset:0.000000)): 11.974494 mm
#B field H1 (Scaled version of h1BCurrent (factor: 0.400000, offset:0.000000)): 0.12992 G
#B field H2 (Scaled version of h2BCurrent (factor: 1.470000, offset:0.000000)): 0.735 G
#B field V (Scaled version of vBCurrent (factor: 1.248000, offset:0.000000)): 0.3012672 G
#DDS0 frequency (Frequency of DDS channel #0 of Paul's box): 85 MHz
#DDS0 power (Power of DDS channel #1 of Paul's box): -6 dBm
#DDS1 frequency (Frequency of DDS channel #1 of Paul's box): 85 MHz
#DDS1 power (Power of DDS channel #1 of Paul's box): -15 dBm
#DDS10 frequency (Frequency of DDS channel #10 of Paul's box): 0 MHz
#DDS10 power (Power of DDS channel #10 of Paul's box): 0 dBm
#DDS11 frequency (Frequency of DDS channel #11 of Paul's box): 0 MHz
#DDS11 power (Power of DDS channel #11 of Paul's box): 0 dBm
#DDS2 frequency (Frequency of DDS channel #2 of Paul's box): 200 MHz
#DDS2 power (Power of DDS channel #2 of Paul's box): -50 dBm
#DDS3 frequency (Frequency of DDS channel #3 of Paul's box): 60 MHz
#DDS3 power (Power of DDS channel #3 of Paul's box): -50 dBm
#DDS4 frequency (Frequency of DDS channel #4 of Paul's box): 113 MHz
#DDS4 power (Power of DDS channel #4 of Paul's box): 10 dBm
#DDS5 frequency (Frequency of DDS channel #5 of Paul's box): 111 MHz
#DDS5 power (Power of DDS channel #5 of Paul's box): -50 dBm
#DDS6 power (Power of DDS channel #6 of Paul's box): 0 dBm
#DDS7 frequency (Frequency of DDS channel #7 of Paul's box): 0 MHz
#DDS7 power (Power of DDS channel #7 of Paul's box): 0 dBm
#DDS8 frequency (Frequency of DDS channel #8 of Paul's box): 0 MHz
#DDS8 power (Power of DDS channel #8 of Paul's box): 0 dBm
#DDS9 frequency (Frequency of DDS channel #9 of Paul's box): 0 MHz
#DDS9 power (Power of DDS channel #9 of Paul's box): 0 dBm
#DP370 power (DP370 photodiode voltage setpoint): 7 mW
#Doppler_time (): 5000 us
#H1 power (H1 photodiode voltage setpoint): 5.5 uW
#H1Flipmount (Thorlabs Flipmount): 1 
#H1seq power (H1seq setpoint): 0 mW
#H2 power (H2 photodiode voltage setpoint): 2.23 uW
#In Oven Current (Scaled version of In oven control voltage (factor: 2.000000, offset:0.000000)): 0 A
#Objective focus position (Scaled version of Focus obective actuator (factor: 0.000024, offset:0.000000)): 24.5719768 mm
#Paul's box run number (to identify the raw data of CCD and PMT): 138560 
#SampleNHold (SampleNHold (digital out of Paul's box)): 1 
#Strobo Trigger (description): 0 
#U_ablation (NI analog out at /Dev2/ao0): 0 V
#Ue endseg 1 (Scaled version of Endseg 1 extra voltage (factor: -1.200000, offset:0.000000)): -9 V
#Ue endseg 2 (Scaled version of Endseg 2 extra voltage (factor: -1.200000, offset:0.000000)): 0 V
#Ue1 (Scaled version of Segment 3 extra compensation voltage (factor: 1.214280, offset:-0.000700)): -9 V
#Ue2 (Scaled version of Segment 3 extra compensation voltage (factor: 1.214280, offset:-0.000700)): -9 V
#Ue3 (Scaled version of Segment 3 extra compensation voltage (factor: 1.214280, offset:-0.000700)): -5 V
#Ue4 (Scaled version of Segment 3 extra compensation voltage (factor: 1.214280, offset:-0.000700)): 0 V
#Ue5 (Scaled version of Segment 3 extra compensation voltage (factor: 1.214280, offset:-0.000700)): 0 V
#Ue6 (Scaled version of Segment 6 extra voltage (factor: -1.200000, offset:0.000000)): 0 V
#Ue7 (Scaled version of Segment 7 extra voltage (factor: -1.200000, offset:0.000000)): 0 V
#Ue8 (Scaled version of Segment 8 extra voltage (factor: -1.200000, offset:0.000000)): 0 V
#Uec endseg 1 (Scaled version of Segment 0 extra compensation voltage (factor: 1.2, offset:0.0)): 0.139786212 V
#Uec endseg 2 (Scaled version of Endseg extra 2 compensation voltage (factor: -1.200000, offset:0.000000)): 0 V
#Uec1 (Scaled version of Segment 1 extra compensation voltage (factor: 1.2, offset:0.0)): 0.139786212 V
#Uec2 (Scaled version of Segment 2 extra compensation voltage (factor: 1.2, offset:0.0)): 0.139786212 V
#Uec3 (Scaled version of Segment 3 extra compensation voltage (factor: 1.2, offset:0.0)): 0.227429813 V
#Uec4 (Scaled version of Segment 4 extra compensation voltage (factor: 1.2, offset:0.0)): 0.227429813 V
#Uec5 (Scaled version of Segment 5 extra compensation voltage (factor: 1.2, offset:0.0)): 0 V
#Uec6 (Scaled version of Segment 6 extra compensation voltage (factor: 1.2, offset:0.0)): 0.408 V
#Uec7 (Scaled version of Segment 7 extra compensation voltage (factor: 1.2, offset:0.0)): 0.408 V
#Uec8 (Scaled version of Segment 8 extra compensation voltage (factor: 1.2, offset:0.0)): 0.408 V
#Uschwinden (U_schwinden to lower rf confinement): 0.5 V
#Ut endseg 1 (Scaled version of Endseg 1 voltage (factor: -1.199740, offset:-0.001200)): 12 V
#Ut endseg 2 (Scaled version of Endseg 2 voltage (factor: -1.197100, offset:-0.003000)): 0 V
#Ut1 (Scaled version of Segment 1 voltage (factor: -1.200900, offset:-0.003600)): -8 V
#Ut2 (Scaled version of Segment 2 voltage (factor: -1.201410, offset:-0.001400)): 12 V
#Ut3 (Scaled version of Segment 3 voltage (factor: -1.198560, offset:-0.003200)): 12 V
#Ut4 (Scaled version of Segment 4 voltage (factor: -1.198560, offset:-0.003200)): 0 V
#Ut5 (Scaled version of Segment 5 voltage (factor: -1.198560, offset:-0.003200)): 0 V
#Ut6 (Scaled version of Segment 6 voltage (factor: -1.198560, offset:-0.003200)): 0 V
#Ut7 (Scaled version of Segment 7 voltage (factor: -1.198560, offset:-0.003200)): 0 V
#Ut8 (Scaled version of Segment 8 voltage (factor: -1.198560, offset:-0.003200)): 0 V
#Utc endseg 1 (Scaled version of Segment 0 compensation voltage (factor: 0.25, offset:0.0)): 0.0541457512 V
#Utc endseg 2 (Scaled version of Endseg 2 compensation voltage (factor: -0.250000, offset:0.000000)): 0 V
#Utc1 (Scaled version of Segment 1 compensation voltage (factor: 0.25, offset:0.0)): 0.0541457512 V
#Utc2 (Scaled version of Segment 2 compensation voltage (factor: 0.25, offset:0.0)): 0.0541457512 V
#Utc3 (Scaled version of Segment 3 compensation voltage (factor: 0.25, offset:0.0)): 0.106663163 V
#Utc4 (Scaled version of Segment 4 compensation voltage (factor: 0.25, offset:0.0)): 0.106663163 V
#Utc5 (Scaled version of Segment 5 compensation voltage (factor: 0.25, offset:0.0)): 0 V
#Utc6 (Scaled version of Segment 6 compensation voltage (factor: 0.25, offset:0.0)): 0 V
#Utc7 (Scaled version of Segment 7 compensation voltage (factor: 1.2, offset:0.0)): 0 V
#Utc8 (Scaled version of Segment 8 compensation voltage (factor: 1.2, offset:0.0)): 0 V
#V power (V photodiode voltage setpoint): 11.25 uW
#Vseq power (Vseq setpoint): 0.4 mW
#WP370H2sw0 (NI analog out at /Dev2/ao2): 5 V
#WP370H2sw1 (NI analog out at /Dev2/ao3): 0 V
#Yb Oven Current (Scaled version of Yb oven control voltage (factor: 3.510000, offset:0.000000)): 0 A
#awg_Pulselength (): 0 s
#awg_amplitude (): 0 Vpp
#awg_frequency (): 0 Hz
#awg_offset (): 0 V
#axial_secular_frequency_AOM (): 0.11 MHz
#carrier_frequency (): 221 MHz
#cooling370 frequency (Attenuation of transition cooling370): 85 MHz
#cooling370 power (Power of transition cooling370): -24 dBm
#cooling_chirp_dds_power (): 0 dBm
#cooling_chirp_freq_step (): 1 MHz
#cooling_chirp_start_freq (): 83 MHz
#cooling_chirp_stop_freq (): 113 MHz
#cooling_chirp_total_time (): 3 us
#detection370 frequency (Attenuation of transition detection370): 85 MHz
#detection370 power (Power of transition detection370): -2 dBm
#detection_time (): 2500 us
#detuning370 frequency (Attenuation of transition detuning370): 0 MHz
#detuning370 power (Power of transition detuning370): 0 dBm
#emm_pulse_buffer_time (): 0 us
#emm_pulse_wait_time (): 0 us
#feed_forward_waittime_ms (): 0 ms
#flop_sbc_max_pulsetime_factor (): 0 
#freqScaling_411 (): 1.68 MHz/G
#freqScaling_467 (): 1.6 MHz/G
#heating_rate_wait_time (): 5000 us
#intersequence_cooling_rf_frequency (): 85 MHz
#intersequence_cooling_rf_power (): -24 dBm
#load_attempt (): 1 
#mirrorH2H (Motorized mirror mount): 4.37709888 mm
#n_points_per_doppler_freq_scan (): 0 
#n_points_per_sb_flops (): 0 
#n_points_per_sb_scan (): 0 
#n_rabi_scan_points (): 0 
#n_rep (): 575 
#octupole467 frequency (Attenuation of transition octupole467): 111.04027 MHz
#octupole467 power (Power of transition octupole467): -6 dBm
#octupole4672 frequency (Attenuation of transition octupole4672): 112.38 MHz
#octupole4672 power (Power of transition octupole4672): -6 dBm
#offset370PD_H1 (): -0.0132263937 uW
#offset370PD_H2 (): -0.0299202343 uW
#offset370PD_V (): -0.0150179222 uW
#offset467BelowPD (): 0.0073186225 mW
#offset467PD (): 0.0073186225 mW
#picture_number (): 0 
#pulse_time_1650 (): 0 us
#pulse_time_411 (): 5 us
#pulse_time_467 (): 50000 us
#pulse_time_4672 (): 50000 us
#pulse_time_rfLLI (): 14.95 us
#pump_time (): 10 us
#pumping370 frequency (Attenuation of transition pumping370): 85 MHz
#pumping370 power (Power of transition pumping370): -13 dBm
#quench1650 frequency (Attenuation of transition quench1650): 60 MHz
#quench1650 power (Power of transition quench1650): -3.1 dBm
#radial_secular_frequency_AOM (): 0.31 MHz
#ramp_time (): 0 us
#reference 370 Det (): 0 mW
#reference 370 H1 (reference value 370 H1 chart): 3 uW
#reference 370 H2 (reference value 370 H2 chart): 5 uW
#reference 370 V (reference value 370 V chart): 40 uW
#reference 411 Fiber (reference value vertical 411 chart): 0.4 mW
#reference 411 SHG (reference value SHG 411 chart): 8 mW
#reference 411 V (): 0 uW
#reference 639 Fiber (reference value fiber639 chart): 11 mW
#reference SHG 467 (): 5.8 mW
#reference SHG 467 Below (): 0 mW
#rf_Amp (): 0.3 
#rf_Freq (): 3.51523916 MHz
#rf_phase (): 0.5 
#rf_switch_467 (): 0 
#sampling370 frequency (Attenuation of transition sampling370): 85 MHz
#sampling370 power (Power of transition sampling370): -5 dBm
#sampling411 frequency (Attenuation of transition sampling411): 220 MHz
#sampling411 power (Power of transition sampling411): -2 dBm
#sb_cooling_411_Omega (): 0 kHz
#sb_cooling_ddspower_1650 (): -27.5 dBm
#sb_cooling_ddspower_411 (): -10 dBm
#sb_cooling_detuning (): 0 
#sb_cooling_time (): 5000 us
#sb_scan_range_factor (): 0 
#sbc_pulses11 (): 0 
#sbc_pulses12 (): 0 
#sbc_pulses21 (): 0 
#sbc_pulses22 (): 0 
#sbc_pulsetime11 (): 0 us
#sbc_pulsetime12 (): 0 us
#sbc_pulsetime21 (): 0 us
#sbc_pulsetime22 (): 0 us
#sbc_repumptime (): 0 us
#scaling370PD_H1 (): -12.9249723 uW/V
#scaling370PD_H2 (): -14.9627261 uW/V
#scaling370PD_V (): -17.3688494 uW/V
#scaling467BelowPD (): -2.85545297 mW/V
#scaling467PD (): -2.85545297 mW/V
#scan_variable (): 0 unit
#spectroscopy411 frequency (Attenuation of transition spectroscopy411): 221 MHz
#spectroscopy411 power (Power of transition spectroscopy411): -2 dBm
#spectroscopy411rsb11 frequency (Attenuation of transition spectroscopy411rsb11): 0 MHz
#spectroscopy411rsb11 power (Power of transition spectroscopy411rsb11): 0 dBm
#spectroscopy411rsb12 frequency (Attenuation of transition spectroscopy411rsb12): 0 MHz
#spectroscopy411rsb12 power (Power of transition spectroscopy411rsb12): 0 dBm
#spectroscopy411rsb21 frequency (Attenuation of transition spectroscopy411rsb21): 0 MHz
#spectroscopy411rsb21 power (Power of transition spectroscopy411rsb21): 0 dBm
#spectroscopy411rsb22 frequency (Attenuation of transition spectroscopy411rsb22): 0 MHz
#spectroscopy411rsb22 power (Power of transition spectroscopy411rsb22): 0 dBm
#spectroscopy411slave frequency (Attenuation of transition spectroscopy411slave): 80 MHz
#spectroscopy411slave power (Power of transition spectroscopy411slave): -4 dBm
#sweep_frequency_step (): 0 MHz
#sweep_sleep_time (): 0 us
#sweep_start_frequency (): 0 MHz
#sweep_stop_frequency (): 0 MHz
#t_RFtotal (): 1235977.45 us
#t_RFwait (): 100 us
#t_pi_carrier_estim_A (): 0 us
#t_pi_carrier_estim_B (): 0 us
#t_pi_carrier_estim_C (): 0 us
#t_subtract (): 0.1 us
#use_shutters (): 0 
#wait_ramp_down (): 0 us
#waveplate411Ax (Motorized rotation mount): 0 °
#waveplateSplitH1V (Motorized rotation mount): 153.999559 °
#waveplateV (Motorized rotation mount): 27.4999213 °

#UTC / s	rel. time / s	RunNumber / 	rf_Freq / MHz	CorrFreqCenter / 	CorrFreqCenter2 / 	FreqCenter / 	CorrBField / 	CorrBField2 / 	BField / 	FreqPlusPlus / 	FreqPlusMinus / 	FreqMinusPlus / 	FreqMinusMinus / 	FreqPlusCenter / 	FreqMinusCenter / 	roi_plus_plus / 	roi_pp_num_cyc / 	roi_plus_minus / 	roi_pm_num_cyc / 	roi_minus_plus / 	roi_mp_num_cyc / 	roi_minus_minus / 	roi_mm_num_cyc / 	roi_final_E3 / 	number_LLI_cycles / 	det_num_hot / 	det_num_no_exc / 	det_num_quench / 
1643876016	253.533	1	3.51525775	-0.33	-0.33	111.710733	-0.25	-0.25	2.21275717	112.374565	112.374556	111.046911	111.046901	112.37456	111.046906	0.28	50	0.86	50	0.34	50	0.42	50	8	21	18	11	0
1643876207	443.989	2	3.51526368	0	0	111.710733	0	0	2.21275717	112.374565	112.374556	111.046911	111.046901	112.37456	111.046906	-1	0	-1	0	-1	0	-1	0	15	33	0	17	0
1643876386	623.338	3	3.51526368	0.016122449	8.44107276e-05	111.710733	0.056122449	0.000293834811	2.21275633	112.374565	112.374555	111.046911	111.046902	112.37456	111.046906	0.612244898	49	0.54	50	0.64	50	0.68	50	28	40	0	10	0
1643876567	803.811	4	3.51526235	0.13	0.000726256983	111.710733	0.25	0.00139664804	2.21275258	112.374563	112.374554	111.046911	111.046902	112.374558	111.046907	0.9	50	0.52	50	0.6	50	0.72	50	10	27	5	18	0
1643876758	994.997	5	3.51525642	0	0	111.710733	0	0	2.21275258	112.374563	112.374554	111.046911	111.046902	112.374558	111.046907	-1	0	-1	0	-1	0	-1	0	18	33	0	17	0
1643876938	1174.891	6	3.51525642	-0.04	-0.000208333333	111.710733	0.24	0.00125	2.21274898	112.374562	112.374553	111.046913	111.046903	112.374557	111.046908	0.72	50	0.52	50	0.52	50	0.8	50	8	30	0	20	0
1643877117	1354.377	7	3.51525073	-0.03	-0.000166666667	111.710733	-0.27	-0.0015	2.21275303	112.374564	112.374554	111.046912	111.046902	112.374559	111.046907	0.4	50	0.7	50	0.68	50	0.44	50	17	37	0	13	0
1643877297	1533.665	8	3.51525713	0.06	0.000335195531	111.710733	0.38	0.00212290503	2.21274733	112.374561	112.374552	111.046913	111.046904	112.374557	111.046908	0.82	50	0.38	50	0.52	50	0.84	50	15	33	0	17	0
1643877477	1714.017	9	3.51524812	-0.25	-0.00139664804	111.710734	-0.57	-0.00318435754	2.21275588	112.374565	112.374556	111.046912	111.046902	112.374561	111.046907	0.16	50	0.98	50	0.78	50	0.46	50	10	24	0	26	0
1643877656	1893.416	10	3.51526164	0.19	0.00104972376	111.710733	0.53	0.0029281768	2.21274793	112.374562	112.374552	111.046913	111.046904	112.374557	111.046908	0.96	50	0.24	50	0.6	50	0.94	50	19	30	0	20	0
1643877836	2072.984	11	3.51524907	-0.0211369509	-0.000118083525	111.710733	0.0588630491	0.00032884385	2.21274705	112.374562	112.374552	111.046914	111.046904	112.374557	111.046909	0.688888889	45	0.651162791	43	0.48	50	0.56	50	14	27	3	20	0
1643878016	2252.653	12	3.51524767	-0.29	-0.00161111111	111.710734	0.37	0.00205555556	2.2127415	112.374562	112.374552	111.046917	111.046907	112.374557	111.046912	0.7	50	0.62	50	0.26	50	0.92	50	13	39	0	11	0
1643878195	2432.011	13	3.51523889	0.09	0.000502793296	111.710734	-0.43	-0.00240223464	2.21274795	112.374563	112.374554	111.046914	111.046905	112.374558	111.04691	0.52	50	0.86	50	0.96	50	0.44	50	10	31	3	16	0
1643878377	2614.204	14	3.51524909	0.31	0.00172222222	111.710732	-0.15	-0.000833333333	2.2127502	112.374562	112.374553	111.046912	111.046903	112.374557	111.046907	0.68	50	0.52	50	0.92	50	0.46	50	5	15	1	34	0
1643878560	2797.293	15	3.51525265	0.11	0.000604395604	111.710732	-0.25	-0.00137362637	2.21275395	112.374563	112.374553	111.04691	111.046901	112.374558	111.046906	0.42	50	0.56	50	0.76	50	0.4	50	20	38	0	12	0
1643878740	2977.38	16	3.51525858	-0.36	-0.00196721311	111.710734	-0.42	-0.00229508197	2.21276025	112.374566	112.374557	111.04691	111.046901	112.374562	111.046906	0.2	50	0.98	50	0.56	50	0.5	50	10	27	0	23	0
1643878926	3163.559	17	3.51526854	-0.21	-0.00116666667	111.710735	0.51	0.00283333333	2.2127526	112.374565	112.374556	111.046914	111.046904	112.37456	111.046909	0.8	50	0.5	50	0.22	50	0.94	50	16	38	0	12	0
1643879114	3351.152	18	3.51525645	0.43	0.00229946524	111.710733	0.33	0.00176470588	2.21274765	112.374562	112.374552	111.046913	111.046904	112.374557	111.046908	0.94	50	0.18	50	0.94	50	0.84	50	7	26	0	24	0
1643879301	3537.66	19	3.51524862	-0.02	-0.000106951872	111.710733	-0.2	-0.00106951872	2.21275065	112.374563	112.374553	111.046912	111.046903	112.374558	111.046907	0.74	50	0.96	50	0.84	50	0.66	50	8	27	4	19	0
1643879480	3717.298	20	3.51525336	-0.46	-0.00247311828	111.710735	0.1	0.000537634409	2.21274915	112.374564	112.374555	111.046915	111.046905	112.37456	111.04691	0.3	50	0.66	50	0.28	50	0.84	50	6	17	0	33	0
1643879660	3896.611	21	3.51525099	0.15	0.000833333333	111.710734	-0.63	-0.0035	2.2127586	112.374567	112.374557	111.046911	111.046902	112.374562	111.046907	0.4	50	0.88	50	0.94	50	0.16	50	7	20	0	30	0
1643879847	4083.619	22	3.51526593	0.14	0.000782122905	111.710734	0.28	0.00156424581	2.2127544	112.374565	112.374555	111.046912	111.046902	112.37456	111.046907	0.82	50	0.4	50	0.38	50	0.52	50	5	18	1	31	0
1643880031	4268.487	23	3.51525929	-0.15	-0.00079787234	111.710734	-0.13	-0.000691489362	2.21275635	112.374566	112.374556	111.046912	111.046903	112.374561	111.046907	0.68	50	0.96	50	0.94	50	0.96	50	9	21	0	29	0
1643880217	4454.293	24	3.51526238	0.38	0.00206521739	111.710732	-0.14	-0.000760869565	2.21275845	112.374565	112.374555	111.04691	111.0469	112.37456	111.046905	0.68	50	0.44	50	0.9	50	0.38	50	3	20	1	29	0
1643880410	4646.665	25	3.5152657	-0.111836735	-0.000601272767	111.710733	-0.0318367347	-0.00017116524	2.21275893	112.374565	112.374556	111.04691	111.0469	112.374561	111.046905	0.816326531	49	0.96	50	0.88	50	0.96	50	5	15	14	21	0
1643880598	4834.637	26	3.51526645	0.415652174	0.00215363821	111.710731	0.475652174	0.00246451904	2.21275179	112.374561	112.374552	111.04691	111.046901	112.374556	111.046905	0.891304348	46	0	1	0.88	50	0.94	50	1	4	0	46	0
1643880784	5020.633	27	3.51525517	0.14	0.000748663102	111.71073	-0.14	-0.000748663102	2.21275389	112.374561	112.374552	111.046909	111.046899	112.374556	111.046904	1	50	1	50	0.92	50	0.64	50	0	0	0	50	0
1643880969	5205.67	28	3.51525849	0.46	0.00247311828	111.710728	-0.44	-0.0023655914	2.21276049	112.374561	112.374551	111.046904	111.046895	112.374556	111.0469	0.98	50	0.96	50	0.98	50	0.08	50	18	33	0	17	0
1643881148	5384.962	29	3.51526893	-0.120408163	-0.000650854937	111.710728	0.0995918367	0.000538334253	2.212759	112.374561	112.374551	111.046905	111.046896	112.374556	111.046901	0.959183673	49	0.98	50	0.48	50	0.7	50	0	0	0	50	0
1643881327	5564.192	30	3.51526657	0.0987755102	0.000548752834	111.710728	-0.16122449	-0.00089569161	2.21276142	112.374561	112.374552	111.046904	111.046895	112.374556	111.0469	0.87755102	49	0.94	50	0.88	50	0.62	50	0	6	0	44	0
1643881506	5743.466	31	3.51527039	0.22	0.00122905028	111.710727	-0.3	-0.00167597765	2.21276592	112.374561	112.374552	111.046902	111.046892	112.374557	111.046897	0.92	50	1	50	0.92	50	0.4	50	0	0	0	50	0
1643881686	5923.363	32	3.51527751	-5.55111512e-17	-3.10118163e-19	111.710727	-5.55111512e-17	-3.10118163e-19	2.21276592	112.374561	112.374552	111.046902	111.046892	112.374557	111.046897	0.98	50	0.98	50	0.9	50	0.9	50	0	1	0	49	0
1643881866	6102.839	33	3.51527751	-0.02	-0.000111111111	111.710727	-5.55111512e-17	-3.08395285e-19	2.21276592	112.374561	112.374552	111.046902	111.046892	112.374557	111.046897	0.98	50	1	50	0.92	50	0.94	50	0	1	0	49	0
1643882047	6284.574	34	3.51527751	-0.0197959184	-0.000110591723	111.710727	0.0397959184	0.000222323566	2.21276532	112.374561	112.374552	111.046902	111.046893	112.374557	111.046897	1	50	0.98	50	0.92	50	0.979591837	49	0	6	0	44	0
