# Supplementary material for: Improved bounds on Lorentz violation from composite pulse Ramsey spectroscopy in a trapped ion
Source: Nat Commun. 2022 Nov 27;13:7314. doi: 10.1038/s41467-022-34818-0 (PMC9701673; doi:10.1038/s41467-022-34818-0)
Supplement: Supplementary file 2 — Source Data [file 41467_2022_34818_MOESM2_ESM.zip › Source_data_files/raw_data/20220203_02/LLI_with_servo_467_02.txt]

#
#1650 rf switch (1650 rf switch (digital out of Paul's box)): 1 
#370 H1 shutter (NI digital out at /Dev1/port0/line2): 1 
#370 H2 shutter (370 H2 shutter (digital out of Paul's box)): 1 
#370 V shutter (NI digital out at /Dev1/port0/line0): 1 
#370 cooling AOM rf attenuator control voltage (NI analog out at /Dev2/ao6): 5.20628461 V
#370 cooling rf switch (370 cooling rf switch (digital out of Paul's box)): 1 
#370 cooling shutter (370 cooling shutter (digital out of Paul's box)): 1 
#370 detuning AOM rf attenuator control voltage (NI analog out at /Dev2/ao10): 10 V
#370 detuning rf switch (370 detuning rf switch (digital out of Paul's box)): 1 
#370 pumping AOM rf attenuator control voltage (NI analog out at /Dev2/ao9): 10 V
#370 pumping rf switch (370 pumping rf switch (digital out of Paul's box)): 1 
#399 shutter (399 shutter (digital out of Paul's box)): 0 
#411 relock shutter (411 relock shutter (digital out of Paul's box)): 1 
#411 rf switch (411 rf switch (digital out of Paul's box)): 0 
#411 slave rf switch (411 slave rf switch (digital out of Paul's box)): 1 
#411 stab hold (411 stab hold (digital out of Paul's box)): 1 
#411IntstabSetpoint (Scaled version of 411 intensity stab set point voltage (factor: 1.000000, offset:0.000000)): 10 V
#467 detuning AOM rf attenuator control voltage (NI analog out at /Dev2/ao8): 10 V
#467 rf switch (467 rf switch (digital out of Paul's box)): 0 
#638 rf switch (638 rf switch (digital out of Paul's box)): 1 
#638 shutter (638 shutter (digital out of Paul's box)): 1 
#935 shutter (NI digital out at /Dev1/port0/line3): 1 
#Axial objective position (Scaled version of Axial obective actuator (factor: 0.000024, offset:0.000000)): 11.9749938 mm
#B field H1 (Scaled version of h1BCurrent (factor: 0.400000, offset:0.000000)): 0.12992 G
#B field H2 (Scaled version of h2BCurrent (factor: 1.470000, offset:0.000000)): 0.735 G
#B field V (Scaled version of vBCurrent (factor: 1.248000, offset:0.000000)): 0.3012672 G
#DDS0 frequency (Frequency of DDS channel #0 of Paul's box): 85 MHz
#DDS0 power (Power of DDS channel #1 of Paul's box): -6 dBm
#DDS1 frequency (Frequency of DDS channel #1 of Paul's box): 85 MHz
#DDS1 power (Power of DDS channel #1 of Paul's box): -15 dBm
#DDS10 frequency (Frequency of DDS channel #10 of Paul's box): 0 MHz
#DDS10 power (Power of DDS channel #10 of Paul's box): 0 dBm
#DDS11 frequency (Frequency of DDS channel #11 of Paul's box): 0 MHz
#DDS11 power (Power of DDS channel #11 of Paul's box): 0 dBm
#DDS2 frequency (Frequency of DDS channel #2 of Paul's box): 200 MHz
#DDS2 power (Power of DDS channel #2 of Paul's box): -50 dBm
#DDS3 frequency (Frequency of DDS channel #3 of Paul's box): 60 MHz
#DDS3 power (Power of DDS channel #3 of Paul's box): -50 dBm
#DDS4 frequency (Frequency of DDS channel #4 of Paul's box): 113 MHz
#DDS4 power (Power of DDS channel #4 of Paul's box): 10 dBm
#DDS5 frequency (Frequency of DDS channel #5 of Paul's box): 111 MHz
#DDS5 power (Power of DDS channel #5 of Paul's box): -50 dBm
#DDS6 power (Power of DDS channel #6 of Paul's box): 0 dBm
#DDS7 frequency (Frequency of DDS channel #7 of Paul's box): 0 MHz
#DDS7 power (Power of DDS channel #7 of Paul's box): 0 dBm
#DDS8 frequency (Frequency of DDS channel #8 of Paul's box): 0 MHz
#DDS8 power (Power of DDS channel #8 of Paul's box): 0 dBm
#DDS9 frequency (Frequency of DDS channel #9 of Paul's box): 0 MHz
#DDS9 power (Power of DDS channel #9 of Paul's box): 0 dBm
#DP370 power (DP370 setpoint): 0 mW
#Doppler_time (): 5000 us
#H1 power (H1 setpoint): 0 mW
#H1Flipmount (Thorlabs Flipmount): 1 
#H1seq power (H1seq setpoint): 0 mW
#H2 power (H2 setpoint): 0 mW
#In Oven Current (Scaled version of In oven control voltage (factor: 2.000000, offset:0.000000)): 0 A
#Objective focus position (Scaled version of Focus obective actuator (factor: 0.000024, offset:0.000000)): 24.5719768 mm
#Paul's box run number (to identify the raw data of CCD and PMT): 174 
#SampleNHold (SampleNHold (digital out of Paul's box)): 1 
#Strobo Trigger (description): 0 
#U_ablation (NI analog out at /Dev2/ao0): 0 V
#Ue endseg 1 (Scaled version of Endseg 1 extra voltage (factor: -1.200000, offset:0.000000)): -9 V
#Ue endseg 2 (Scaled version of Endseg 2 extra voltage (factor: -1.200000, offset:0.000000)): 0 V
#Ue1 (Scaled version of Segment 3 extra compensation voltage (factor: 1.214280, offset:-0.000700)): -9 V
#Ue2 (Scaled version of Segment 3 extra compensation voltage (factor: 1.214280, offset:-0.000700)): -9 V
#Ue3 (Scaled version of Segment 3 extra compensation voltage (factor: 1.214280, offset:-0.000700)): -5 V
#Ue4 (Scaled version of Segment 3 extra compensation voltage (factor: 1.214280, offset:-0.000700)): 0 V
#Ue5 (Scaled version of Segment 3 extra compensation voltage (factor: 1.214280, offset:-0.000700)): 0 V
#Ue6 (Scaled version of Segment 6 extra voltage (factor: -1.200000, offset:0.000000)): 0 V
#Ue7 (Scaled version of Segment 7 extra voltage (factor: -1.200000, offset:0.000000)): 0 V
#Ue8 (Scaled version of Segment 8 extra voltage (factor: -1.200000, offset:0.000000)): 0 V
#Uec endseg 1 (Scaled version of Segment 0 extra compensation voltage (factor: 1.2, offset:0.0)): 0.139786212 V
#Uec endseg 2 (Scaled version of Endseg extra 2 compensation voltage (factor: -1.200000, offset:0.000000)): 0 V
#Uec1 (Scaled version of Segment 1 extra compensation voltage (factor: 1.2, offset:0.0)): 0.139786212 V
#Uec2 (Scaled version of Segment 2 extra compensation voltage (factor: 1.2, offset:0.0)): 0.139786212 V
#Uec3 (Scaled version of Segment 3 extra compensation voltage (factor: 1.2, offset:0.0)): 0.227429813 V
#Uec4 (Scaled version of Segment 4 extra compensation voltage (factor: 1.2, offset:0.0)): 0.227429813 V
#Uec5 (Scaled version of Segment 5 extra compensation voltage (factor: 1.2, offset:0.0)): 0 V
#Uec6 (Scaled version of Segment 6 extra compensation voltage (factor: 1.2, offset:0.0)): 0.408 V
#Uec7 (Scaled version of Segment 7 extra compensation voltage (factor: 1.2, offset:0.0)): 0.408 V
#Uec8 (Scaled version of Segment 8 extra compensation voltage (factor: 1.2, offset:0.0)): 0.408 V
#Uschwinden (U_schwinden to lower rf confinement): 0.5 V
#Ut endseg 1 (Scaled version of Endseg 1 voltage (factor: -1.199740, offset:-0.001200)): 12 V
#Ut endseg 2 (Scaled version of Endseg 2 voltage (factor: -1.197100, offset:-0.003000)): 0 V
#Ut1 (Scaled version of Segment 1 voltage (factor: -1.200900, offset:-0.003600)): -8 V
#Ut2 (Scaled version of Segment 2 voltage (factor: -1.201410, offset:-0.001400)): 12 V
#Ut3 (Scaled version of Segment 3 voltage (factor: -1.198560, offset:-0.003200)): 12 V
#Ut4 (Scaled version of Segment 4 voltage (factor: -1.198560, offset:-0.003200)): 0 V
#Ut5 (Scaled version of Segment 5 voltage (factor: -1.198560, offset:-0.003200)): 0 V
#Ut6 (Scaled version of Segment 6 voltage (factor: -1.198560, offset:-0.003200)): 0 V
#Ut7 (Scaled version of Segment 7 voltage (factor: -1.198560, offset:-0.003200)): 0 V
#Ut8 (Scaled version of Segment 8 voltage (factor: -1.198560, offset:-0.003200)): 0 V
#Utc endseg 1 (Scaled version of Segment 0 compensation voltage (factor: 0.25, offset:0.0)): 0.0541457512 V
#Utc endseg 2 (Scaled version of Endseg 2 compensation voltage (factor: -0.250000, offset:0.000000)): 0 V
#Utc1 (Scaled version of Segment 1 compensation voltage (factor: 0.25, offset:0.0)): 0.0541457512 V
#Utc2 (Scaled version of Segment 2 compensation voltage (factor: 0.25, offset:0.0)): 0.0541457512 V
#Utc3 (Scaled version of Segment 3 compensation voltage (factor: 0.25, offset:0.0)): 0.106663163 V
#Utc4 (Scaled version of Segment 4 compensation voltage (factor: 0.25, offset:0.0)): 0.106663163 V
#Utc5 (Scaled version of Segment 5 compensation voltage (factor: 0.25, offset:0.0)): 0 V
#Utc6 (Scaled version of Segment 6 compensation voltage (factor: 0.25, offset:0.0)): 0 V
#Utc7 (Scaled version of Segment 7 compensation voltage (factor: 1.2, offset:0.0)): 0 V
#Utc8 (Scaled version of Segment 8 compensation voltage (factor: 1.2, offset:0.0)): 0 V
#V power (V setpoint): 0 mW
#Vseq power (Vseq setpoint): 0.4 mW
#WP370H2sw0 (NI analog out at /Dev2/ao2): 5 V
#WP370H2sw1 (NI analog out at /Dev2/ao3): 5 V
#Yb Oven Current (Scaled version of Yb oven control voltage (factor: 3.510000, offset:0.000000)): 0 A
#awg_Pulselength (): 0 s
#awg_amplitude (): 0 Vpp
#awg_frequency (): 0 Hz
#awg_offset (): 0 V
#axial_secular_frequency_AOM (): 0.11 MHz
#carrier_frequency (): 221 MHz
#cooling370 frequency (Attenuation of transition cooling370): 85 MHz
#cooling370 power (Power of transition cooling370): -24 dBm
#cooling_chirp_dds_power (): 0 dBm
#cooling_chirp_freq_step (): 1 MHz
#cooling_chirp_start_freq (): 83 MHz
#cooling_chirp_stop_freq (): 113 MHz
#cooling_chirp_total_time (): 3 us
#detection370 frequency (Attenuation of transition detection370): 85 MHz
#detection370 power (Power of transition detection370): -2 dBm
#detection_time (): 2500 us
#detuning370 frequency (Attenuation of transition detuning370): 0 MHz
#detuning370 power (Power of transition detuning370): 0 dBm
#emm_pulse_buffer_time (): 0 us
#emm_pulse_wait_time (): 0 us
#feed_forward_waittime_ms (): 0 ms
#flop_sbc_max_pulsetime_factor (): 0 
#freqScaling_411 (): 1.68 MHz/G
#freqScaling_467 (): 1.6 MHz/G
#heating_rate_wait_time (): 5000 us
#intersequence_cooling_rf_frequency (): 85 MHz
#intersequence_cooling_rf_power (): -24 dBm
#load_attempt (): 1 
#mirrorH2H (Motorized mirror mount): 4.37709888 mm
#n_av_LLI (): 50 
#n_points_per_doppler_freq_scan (): 0 
#n_points_per_sb_flops (): 0 
#n_points_per_sb_scan (): 0 
#n_rabi_scan_points (): 0 
#n_rep (): 575 
#octupole467 frequency (Attenuation of transition octupole467): 111.046829 MHz
#octupole467 power (Power of transition octupole467): -6 dBm
#octupole4672 frequency (Attenuation of transition octupole4672): 111.046829 MHz
#octupole4672 power (Power of transition octupole4672): -6 dBm
#offset370PD_H1 (): -0.0132263937 uW
#offset370PD_H2 (): -0.0299202343 uW
#offset370PD_V (): -0.0150179222 uW
#offset467BelowPD (): 0.0073186225 mW
#offset467PD (): 0.0073186225 mW
#picture_number (): 0 
#pulse_time_1650 (): 0 us
#pulse_time_411 (): 5 us
#pulse_time_467 (): 50000 us
#pulse_time_4672 (): 50000 us
#pulse_time_rfLLI (): 14.95 us
#pump_time (): 10 us
#pumping370 frequency (Attenuation of transition pumping370): 85 MHz
#pumping370 power (Power of transition pumping370): -13 dBm
#quench1650 frequency (Attenuation of transition quench1650): 60 MHz
#quench1650 power (Power of transition quench1650): -3.1 dBm
#radial_secular_frequency_AOM (): 0.31 MHz
#ramp_time (): 0 us
#reference 370 Det (): 0 mW
#reference 370 H1 (reference value 370 H1 chart): 3 uW
#reference 370 H2 (reference value 370 H2 chart): 5 uW
#reference 370 V (reference value 370 V chart): 40 uW
#reference 411 Fiber (reference value vertical 411 chart): 0.4 mW
#reference 411 SHG (reference value SHG 411 chart): 8 mW
#reference 411 V (): 0 uW
#reference 639 Fiber (reference value fiber639 chart): 11 mW
#reference SHG 467 (): 5.8 mW
#reference SHG 467 Below (): 0 mW
#rf_Amp (): 0.3 
#rf_Freq (): 3.51565033 MHz
#rf_phase (): 0.5 
#rf_switch_467 (): 0 
#sampling370 frequency (Attenuation of transition sampling370): 85 MHz
#sampling370 power (Power of transition sampling370): -5 dBm
#sampling411 frequency (Attenuation of transition sampling411): 220 MHz
#sampling411 power (Power of transition sampling411): -2 dBm
#sb_cooling_411_Omega (): 0 kHz
#sb_cooling_ddspower_1650 (): -27.5 dBm
#sb_cooling_ddspower_411 (): -10 dBm
#sb_cooling_detuning (): 0 
#sb_cooling_time (): 5000 us
#sb_scan_range_factor (): 0 
#sbc_pulses11 (): 0 
#sbc_pulses12 (): 0 
#sbc_pulses21 (): 0 
#sbc_pulses22 (): 0 
#sbc_pulsetime11 (): 0 us
#sbc_pulsetime12 (): 0 us
#sbc_pulsetime21 (): 0 us
#sbc_pulsetime22 (): 0 us
#sbc_repumptime (): 0 us
#scaling370PD_H1 (): -12.9249723 uW/V
#scaling370PD_H2 (): -14.9627261 uW/V
#scaling370PD_V (): -17.3688494 uW/V
#scaling467BelowPD (): -2.85545297 mW/V
#scaling467PD (): -2.85545297 mW/V
#scan_variable (): 0 unit
#spectroscopy411 frequency (Attenuation of transition spectroscopy411): 221 MHz
#spectroscopy411 power (Power of transition spectroscopy411): -2 dBm
#spectroscopy411rsb11 frequency (Attenuation of transition spectroscopy411rsb11): 0 MHz
#spectroscopy411rsb11 power (Power of transition spectroscopy411rsb11): 0 dBm
#spectroscopy411rsb12 frequency (Attenuation of transition spectroscopy411rsb12): 0 MHz
#spectroscopy411rsb12 power (Power of transition spectroscopy411rsb12): 0 dBm
#spectroscopy411rsb21 frequency (Attenuation of transition spectroscopy411rsb21): 0 MHz
#spectroscopy411rsb21 power (Power of transition spectroscopy411rsb21): 0 dBm
#spectroscopy411rsb22 frequency (Attenuation of transition spectroscopy411rsb22): 0 MHz
#spectroscopy411rsb22 power (Power of transition spectroscopy411rsb22): 0 dBm
#spectroscopy411slave frequency (Attenuation of transition spectroscopy411slave): 80 MHz
#spectroscopy411slave power (Power of transition spectroscopy411slave): -4 dBm
#sweep_frequency_step (): 0 MHz
#sweep_sleep_time (): 0 us
#sweep_start_frequency (): 0 MHz
#sweep_stop_frequency (): 0 MHz
#t_RFtotal (): 1235977.45 us
#t_RFwait (): 100 us
#t_pi_carrier_estim_A (): 0 us
#t_pi_carrier_estim_B (): 0 us
#t_pi_carrier_estim_C (): 0 us
#t_subtract (): 0.1 us
#use_shutters (): 0 
#wait_ramp_down (): 0 us
#waveplate411Ax (Motorized rotation mount): 0 °
#waveplateSplitH1V (Motorized rotation mount): 153.999559 °
#waveplateV (Motorized rotation mount): 27.4999213 °

#UTC / s	rel. time / s	RunNumber / 	rf_Freq / MHz	CorrFreqCenter / 	CorrFreqCenter2 / 	FreqCenter / 	CorrBField / 	CorrBField2 / 	BField / 	FreqPlusPlus / 	FreqPlusMinus / 	FreqMinusPlus / 	FreqMinusMinus / 	FreqPlusCenter / 	FreqMinusCenter / 	roi_plus_plus / 	roi_pp_num_cyc / 	roi_plus_minus / 	roi_pm_num_cyc / 	roi_minus_plus / 	roi_mp_num_cyc / 	roi_minus_minus / 	roi_mm_num_cyc / 	roi_final_E3 / 	number_LLI_cycles / 	det_num_hot / 	det_num_no_exc / 	det_num_quench / 
1643900245	186.849	1	3.51565033	-0.14	-0.14	111.710727	-0.08	-0.08	2.21300287	112.374633	112.374623	111.046831	111.046822	112.374628	111.046826	0.64	50	0.86	50	0.58	50	0.64	50	12	25	0	25	0
1643900430	372.176	2	3.51565223	0.07	4.25816591e-11	111.710727	0.51	3.10237802e-10	2.21299522	112.37463	112.374621	111.046833	111.046824	112.374625	111.046828	0.9	50	0.32	50	0.54	50	0.98	50	15	36	0	14	0
1643900627	568.855	3	3.51564013	0.07	0.000376344086	111.710727	-0.73	-0.00392473118	2.21300617	112.374633	112.374624	111.046829	111.04682	112.374628	111.046825	0.3	50	0.96	50	1	50	0.2	50	5	10	0	40	0
1643900809	751.613	4	3.51565745	-0.07	-0.000357142857	111.710727	0.63	0.00321428571	2.21299672	112.374631	112.374621	111.046833	111.046823	112.374626	111.046828	0.88	50	0.32	50	0.3	50	1	50	14	36	0	14	0
1643900994	936.023	5	3.5156425	0.147346939	0.000805174529	111.710726	-0.107346939	-0.000586595294	2.21299833	112.37463	112.374621	111.046831	111.046822	112.374626	111.046827	0.78	50	0.74	50	0.734693878	49	0.48	50	16	35	0	15	0
1643901187	1129.174	6	3.51564505	-0.4	-0.00217391304	111.710728	0.4	0.00217391304	2.21299233	112.374631	112.374621	111.046835	111.046826	112.374626	111.04683	0.58	50	0.58	50	0.18	50	0.98	50	9	26	0	24	0
1643901381	1323.765	7	3.51563556	0.49	0.0025257732	111.710726	-0.11	-0.000567010309	2.21299398	112.374629	112.374619	111.046832	111.046823	112.374624	111.046827	0.76	50	0.38	50	0.86	50	0.26	50	7	12	0	38	0
1643901564	1506.591	8	3.51563817	0.07	0.000360824742	111.710725	0.77	0.00396907216	2.21298243	112.374625	112.374615	111.046835	111.046826	112.37462	111.046831	0.98	50	0.14	50	0.12	50	0.82	50	10	31	0	19	0
1643901749	1690.903	9	3.5156199	0.22	0.00120218579	111.710724	0.06	0.000327868852	2.21298153	112.374623	112.374614	111.046835	111.046825	112.374619	111.04683	0.8	50	0.52	50	0.74	50	0.58	50	14	29	0	21	0
1643901943	1885.767	10	3.51561848	-0.32	-0.00173913043	111.710726	0.42	0.0022826087	2.21297523	112.374623	112.374614	111.046838	111.046828	112.374618	111.046833	0.6	50	0.5	50	0.24	50	0.98	50	20	35	0	15	0
1643902139	2080.957	11	3.51560852	-0.08	-0.00041025641	111.710726	-0.08	-0.00041025641	2.21297643	112.374624	112.374614	111.046838	111.046829	112.374619	111.046833	0.54	50	0.7	50	0.74	50	0.74	50	0	3	0	47	0
1643902333	2274.973	12	3.51561041	0.27	0.00138461538	111.710725	0.33	0.00169230769	2.21297148	112.374621	112.374612	111.046838	111.046829	112.374616	111.046833	0.88	50	0.28	50	0.48	50	0.54	50	14	27	0	23	0
1643902515	2457.731	13	3.51560259	-0.06	-0.000309278351	111.710725	-0.24	-0.0012371134	2.21297508	112.374622	112.374613	111.046837	111.046828	112.374618	111.046833	0.5	50	0.8	50	0.72	50	0.54	50	13	35	0	15	0
1643902715	2656.929	14	3.51560828	-0.09	-0.000491803279	111.710726	0.59	0.00322404372	2.21296623	112.37462	112.374611	111.04684	111.046831	112.374615	111.046836	0.74	50	0.24	50	0.24	50	0.92	50	7	26	0	24	0
1643902907	2849.196	15	3.51559428	-0.43	-0.00215	111.710728	-0.13	-0.00065	2.21296818	112.374623	112.374613	111.046842	111.046833	112.374618	111.046837	0.36	50	0.92	50	0.56	50	0.86	50	13	31	0	19	0
1643903107	3049.665	16	3.51559737	0.55	0.00286458333	111.710725	-0.09	-0.00046875	2.21296953	112.374621	112.374611	111.046839	111.046829	112.374616	111.046834	0.98	50	0.52	50	0.96	50	0.32	50	1	14	0	36	0
1643903298	3240.717	17	3.5155995	0.28	0.0014	111.710724	0.08	0.0004	2.21296833	112.374619	112.374609	111.046838	111.046828	112.374614	111.046833	0.84	50	0.48	50	0.7	50	0.5	50	20	36	0	14	0
1643903486	3428.172	18	3.5155976	-0.07	-0.000366492147	111.710724	0.05	0.000261780105	2.21296758	112.374619	112.374609	111.046838	111.046829	112.374614	111.046834	0.68	50	0.7	50	0.44	50	0.56	50	1	6	0	44	0
1643903673	3615.026	19	3.51559642	-0.38	-0.0020212766	111.710726	0.44	0.00234042553	2.21296098	112.374619	112.374609	111.046842	111.046833	112.374614	111.046838	0.82	50	0.76	50	0.18	50	1	50	13	33	0	17	0
1643903858	3799.795	20	3.51558598	0.09	0.000483870968	111.710725	-0.07	-0.000376344086	2.21296203	112.374619	112.374609	111.046842	111.046832	112.374614	111.046837	0.78	50	0.76	50	0.72	50	0.56	50	8	34	0	16	0
1643904046	3988.205	21	3.51558764	0.27	0.00145945946	111.710724	0.27	0.00145945946	2.21295798	112.374616	112.374607	111.046841	111.046832	112.374611	111.046837	1	50	0.46	50	0.48	50	0.48	50	9	21	0	29	0
1643904246	4188.005	22	3.51558124	-0.31	-0.00164021164	111.710726	0.05	0.000264550265	2.21295723	112.374618	112.374608	111.046843	111.046834	112.374613	111.046838	0.56	50	0.82	50	0.54	50	0.9	50	0	0	0	49	1
1643904431	4373.33	23	3.51558005	-0.02	-0.0001	111.710726	0.06	0.0003	2.21295633	112.374617	112.374608	111.046844	111.046834	112.374613	111.046839	0.72	50	0.68	50	0.5	50	0.58	50	15	33	0	17	0
1643904614	4556.435	24	3.51557863	-0.24	-0.0012972973	111.710727	0.38	0.00205405405	2.21295063	112.374617	112.374607	111.046846	111.046837	112.374612	111.046842	0.82	50	0.68	50	0.32	50	0.94	50	18	37	0	13	0
1643904797	4739.529	25	3.51556961	0.16	0.00087431694	111.710726	-0.44	-0.00240437158	2.21295723	112.374618	112.374609	111.046844	111.046834	112.374613	111.046839	0.5	50	0.78	50	0.82	50	0.22	50	18	34	0	16	0
1643904994	4936.078	26	3.51558005	0.22	0.00120218579	111.710725	0.2	0.00109289617	2.21295423	112.374616	112.374607	111.046843	111.046834	112.374611	111.046839	0.62	50	0.2	50	0.88	50	0.86	50	19	36	0	14	0
1643905177	5118.874	27	3.51557531	-0.24	-0.0012244898	111.710726	-0.38	-0.00193877551	2.21295993	112.374619	112.374609	111.046843	111.046833	112.374614	111.046838	0.28	50	0.9	50	0.54	50	0.4	50	17	40	0	10	0
1643905379	5321.164	28	3.51558432	0.12	0.000655737705	111.710726	-0.04	-0.000218579235	2.21296053	112.374619	112.374609	111.046842	111.046833	112.374614	111.046837	0.72	50	0.64	50	0.78	50	0.62	50	4	13	0	37	0
