# Supplementary material for: Improved bounds on Lorentz violation from composite pulse Ramsey spectroscopy in a trapped ion
Source: Nat Commun. 2022 Nov 27;13:7314. doi: 10.1038/s41467-022-34818-0 (PMC9701673; doi:10.1038/s41467-022-34818-0)
Supplement: Supplementary file 2 — Source Data [file 41467_2022_34818_MOESM2_ESM.zip › Source_data_files/raw_data/20220203_02/LLI_with_servo_467_03.txt]

#
#1650 rf switch (1650 rf switch (digital out of Paul's box)): 1 
#370 H1 shutter (NI digital out at /Dev1/port0/line2): 1 
#370 H2 shutter (370 H2 shutter (digital out of Paul's box)): 1 
#370 V shutter (NI digital out at /Dev1/port0/line0): 1 
#370 cooling AOM rf attenuator control voltage (NI analog out at /Dev2/ao6): 5.29374764 V
#370 cooling rf switch (370 cooling rf switch (digital out of Paul's box)): 1 
#370 cooling shutter (370 cooling shutter (digital out of Paul's box)): 1 
#370 detuning AOM rf attenuator control voltage (NI analog out at /Dev2/ao10): 10 V
#370 detuning rf switch (370 detuning rf switch (digital out of Paul's box)): 1 
#370 pumping AOM rf attenuator control voltage (NI analog out at /Dev2/ao9): 10 V
#370 pumping rf switch (370 pumping rf switch (digital out of Paul's box)): 1 
#399 shutter (399 shutter (digital out of Paul's box)): 0 
#411 relock shutter (411 relock shutter (digital out of Paul's box)): 1 
#411 rf switch (411 rf switch (digital out of Paul's box)): 0 
#411 slave rf switch (411 slave rf switch (digital out of Paul's box)): 1 
#411 stab hold (411 stab hold (digital out of Paul's box)): 1 
#411IntstabSetpoint (Scaled version of 411 intensity stab set point voltage (factor: 1.000000, offset:0.000000)): 10 V
#467 detuning AOM rf attenuator control voltage (NI analog out at /Dev2/ao8): 10 V
#467 rf switch (467 rf switch (digital out of Paul's box)): 0 
#638 rf switch (638 rf switch (digital out of Paul's box)): 1 
#638 shutter (638 shutter (digital out of Paul's box)): 1 
#935 shutter (NI digital out at /Dev1/port0/line3): 1 
#Axial objective position (Scaled version of Axial obective actuator (factor: 0.000024, offset:0.000000)): 11.9749938 mm
#B field H1 (Scaled version of h1BCurrent (factor: 0.400000, offset:0.000000)): 0.12992 G
#B field H2 (Scaled version of h2BCurrent (factor: 1.470000, offset:0.000000)): 0.735 G
#B field V (Scaled version of vBCurrent (factor: 1.248000, offset:0.000000)): 0.3012672 G
#DDS0 frequency (Frequency of DDS channel #0 of Paul's box): 85 MHz
#DDS0 power (Power of DDS channel #1 of Paul's box): -6 dBm
#DDS1 frequency (Frequency of DDS channel #1 of Paul's box): 85 MHz
#DDS1 power (Power of DDS channel #1 of Paul's box): -15 dBm
#DDS10 frequency (Frequency of DDS channel #10 of Paul's box): 0 MHz
#DDS10 power (Power of DDS channel #10 of Paul's box): 0 dBm
#DDS11 frequency (Frequency of DDS channel #11 of Paul's box): 0 MHz
#DDS11 power (Power of DDS channel #11 of Paul's box): 0 dBm
#DDS2 frequency (Frequency of DDS channel #2 of Paul's box): 200 MHz
#DDS2 power (Power of DDS channel #2 of Paul's box): -50 dBm
#DDS3 frequency (Frequency of DDS channel #3 of Paul's box): 60 MHz
#DDS3 power (Power of DDS channel #3 of Paul's box): -50 dBm
#DDS4 frequency (Frequency of DDS channel #4 of Paul's box): 113 MHz
#DDS4 power (Power of DDS channel #4 of Paul's box): 10 dBm
#DDS5 frequency (Frequency of DDS channel #5 of Paul's box): 111 MHz
#DDS5 power (Power of DDS channel #5 of Paul's box): -50 dBm
#DDS6 power (Power of DDS channel #6 of Paul's box): 0 dBm
#DDS7 frequency (Frequency of DDS channel #7 of Paul's box): 0 MHz
#DDS7 power (Power of DDS channel #7 of Paul's box): 0 dBm
#DDS8 frequency (Frequency of DDS channel #8 of Paul's box): 0 MHz
#DDS8 power (Power of DDS channel #8 of Paul's box): 0 dBm
#DDS9 frequency (Frequency of DDS channel #9 of Paul's box): 0 MHz
#DDS9 power (Power of DDS channel #9 of Paul's box): 0 dBm
#DP370 power (DP370 setpoint): 0 mW
#Doppler_time (): 5000 us
#H1 power (H1 setpoint): 0 mW
#H1Flipmount (Thorlabs Flipmount): 1 
#H1seq power (H1seq setpoint): 0 mW
#H2 power (H2 setpoint): 0 mW
#In Oven Current (Scaled version of In oven control voltage (factor: 2.000000, offset:0.000000)): 0 A
#Objective focus position (Scaled version of Focus obective actuator (factor: 0.000024, offset:0.000000)): 24.5719768 mm
#Paul's box run number (to identify the raw data of CCD and PMT): 6727 
#SampleNHold (SampleNHold (digital out of Paul's box)): 1 
#Strobo Trigger (description): 0 
#U_ablation (NI analog out at /Dev2/ao0): 0 V
#Ue endseg 1 (Scaled version of Endseg 1 extra voltage (factor: -1.200000, offset:0.000000)): -9 V
#Ue endseg 2 (Scaled version of Endseg 2 extra voltage (factor: -1.200000, offset:0.000000)): 0 V
#Ue1 (Scaled version of Segment 3 extra compensation voltage (factor: 1.214280, offset:-0.000700)): -9 V
#Ue2 (Scaled version of Segment 3 extra compensation voltage (factor: 1.214280, offset:-0.000700)): -9 V
#Ue3 (Scaled version of Segment 3 extra compensation voltage (factor: 1.214280, offset:-0.000700)): -5 V
#Ue4 (Scaled version of Segment 3 extra compensation voltage (factor: 1.214280, offset:-0.000700)): 0 V
#Ue5 (Scaled version of Segment 3 extra compensation voltage (factor: 1.214280, offset:-0.000700)): 0 V
#Ue6 (Scaled version of Segment 6 extra voltage (factor: -1.200000, offset:0.000000)): 0 V
#Ue7 (Scaled version of Segment 7 extra voltage (factor: -1.200000, offset:0.000000)): 0 V
#Ue8 (Scaled version of Segment 8 extra voltage (factor: -1.200000, offset:0.000000)): 0 V
#Uec endseg 1 (Scaled version of Segment 0 extra compensation voltage (factor: 1.2, offset:0.0)): 0.139786212 V
#Uec endseg 2 (Scaled version of Endseg extra 2 compensation voltage (factor: -1.200000, offset:0.000000)): 0 V
#Uec1 (Scaled version of Segment 1 extra compensation voltage (factor: 1.2, offset:0.0)): 0.139786212 V
#Uec2 (Scaled version of Segment 2 extra compensation voltage (factor: 1.2, offset:0.0)): 0.139786212 V
#Uec3 (Scaled version of Segment 3 extra compensation voltage (factor: 1.2, offset:0.0)): 0.227429813 V
#Uec4 (Scaled version of Segment 4 extra compensation voltage (factor: 1.2, offset:0.0)): 0.227429813 V
#Uec5 (Scaled version of Segment 5 extra compensation voltage (factor: 1.2, offset:0.0)): 0 V
#Uec6 (Scaled version of Segment 6 extra compensation voltage (factor: 1.2, offset:0.0)): 0.408 V
#Uec7 (Scaled version of Segment 7 extra compensation voltage (factor: 1.2, offset:0.0)): 0.408 V
#Uec8 (Scaled version of Segment 8 extra compensation voltage (factor: 1.2, offset:0.0)): 0.408 V
#Uschwinden (U_schwinden to lower rf confinement): 0.5 V
#Ut endseg 1 (Scaled version of Endseg 1 voltage (factor: -1.199740, offset:-0.001200)): 12 V
#Ut endseg 2 (Scaled version of Endseg 2 voltage (factor: -1.197100, offset:-0.003000)): 0 V
#Ut1 (Scaled version of Segment 1 voltage (factor: -1.200900, offset:-0.003600)): -8 V
#Ut2 (Scaled version of Segment 2 voltage (factor: -1.201410, offset:-0.001400)): 12 V
#Ut3 (Scaled version of Segment 3 voltage (factor: -1.198560, offset:-0.003200)): 12 V
#Ut4 (Scaled version of Segment 4 voltage (factor: -1.198560, offset:-0.003200)): 0 V
#Ut5 (Scaled version of Segment 5 voltage (factor: -1.198560, offset:-0.003200)): 0 V
#Ut6 (Scaled version of Segment 6 voltage (factor: -1.198560, offset:-0.003200)): 0 V
#Ut7 (Scaled version of Segment 7 voltage (factor: -1.198560, offset:-0.003200)): 0 V
#Ut8 (Scaled version of Segment 8 voltage (factor: -1.198560, offset:-0.003200)): 0 V
#Utc endseg 1 (Scaled version of Segment 0 compensation voltage (factor: 0.25, offset:0.0)): 0.0541457512 V
#Utc endseg 2 (Scaled version of Endseg 2 compensation voltage (factor: -0.250000, offset:0.000000)): 0 V
#Utc1 (Scaled version of Segment 1 compensation voltage (factor: 0.25, offset:0.0)): 0.0541457512 V
#Utc2 (Scaled version of Segment 2 compensation voltage (factor: 0.25, offset:0.0)): 0.0541457512 V
#Utc3 (Scaled version of Segment 3 compensation voltage (factor: 0.25, offset:0.0)): 0.106663163 V
#Utc4 (Scaled version of Segment 4 compensation voltage (factor: 0.25, offset:0.0)): 0.106663163 V
#Utc5 (Scaled version of Segment 5 compensation voltage (factor: 0.25, offset:0.0)): 0 V
#Utc6 (Scaled version of Segment 6 compensation voltage (factor: 0.25, offset:0.0)): 0 V
#Utc7 (Scaled version of Segment 7 compensation voltage (factor: 1.2, offset:0.0)): 0 V
#Utc8 (Scaled version of Segment 8 compensation voltage (factor: 1.2, offset:0.0)): 0 V
#V power (V setpoint): 0 mW
#Vseq power (Vseq setpoint): 0.4 mW
#WP370H2sw0 (NI analog out at /Dev2/ao2): 5 V
#WP370H2sw1 (NI analog out at /Dev2/ao3): 5 V
#Yb Oven Current (Scaled version of Yb oven control voltage (factor: 3.510000, offset:0.000000)): 0 A
#awg_Pulselength (): 0 s
#awg_amplitude (): 0 Vpp
#awg_frequency (): 0 Hz
#awg_offset (): 0 V
#axial_secular_frequency_AOM (): 0.11 MHz
#carrier_frequency (): 221 MHz
#cooling370 frequency (Attenuation of transition cooling370): 85 MHz
#cooling370 power (Power of transition cooling370): -24 dBm
#cooling_chirp_dds_power (): 0 dBm
#cooling_chirp_freq_step (): 1 MHz
#cooling_chirp_start_freq (): 83 MHz
#cooling_chirp_stop_freq (): 113 MHz
#cooling_chirp_total_time (): 3 us
#detection370 frequency (Attenuation of transition detection370): 85 MHz
#detection370 power (Power of transition detection370): -2 dBm
#detection_time (): 2500 us
#detuning370 frequency (Attenuation of transition detuning370): 0 MHz
#detuning370 power (Power of transition detuning370): 0 dBm
#emm_pulse_buffer_time (): 0 us
#emm_pulse_wait_time (): 0 us
#feed_forward_waittime_ms (): 0 ms
#flop_sbc_max_pulsetime_factor (): 0 
#freqScaling_411 (): 1.68 MHz/G
#freqScaling_467 (): 1.6 MHz/G
#heating_rate_wait_time (): 5000 us
#intersequence_cooling_rf_frequency (): 85 MHz
#intersequence_cooling_rf_power (): -24 dBm
#load_attempt (): 1 
#mirrorH2H (Motorized mirror mount): 4.37709888 mm
#n_av_LLI (): 50 
#n_points_per_doppler_freq_scan (): 0 
#n_points_per_sb_flops (): 0 
#n_points_per_sb_scan (): 0 
#n_rabi_scan_points (): 0 
#n_rep (): 575 
#octupole467 frequency (Attenuation of transition octupole467): 111.046838 MHz
#octupole467 power (Power of transition octupole467): -6 dBm
#octupole4672 frequency (Attenuation of transition octupole4672): 111.046838 MHz
#octupole4672 power (Power of transition octupole4672): -6 dBm
#offset370PD_H1 (): -0.0132263937 uW
#offset370PD_H2 (): -0.0299202343 uW
#offset370PD_V (): -0.0150179222 uW
#offset467BelowPD (): 0.0073186225 mW
#offset467PD (): 0.0073186225 mW
#picture_number (): 0 
#pulse_time_1650 (): 0 us
#pulse_time_411 (): 5 us
#pulse_time_467 (): 50000 us
#pulse_time_4672 (): 50000 us
#pulse_time_rfLLI (): 14.95 us
#pump_time (): 10 us
#pumping370 frequency (Attenuation of transition pumping370): 85 MHz
#pumping370 power (Power of transition pumping370): -13 dBm
#quench1650 frequency (Attenuation of transition quench1650): 60 MHz
#quench1650 power (Power of transition quench1650): -3.1 dBm
#radial_secular_frequency_AOM (): 0.31 MHz
#ramp_time (): 0 us
#reference 370 Det (): 0 mW
#reference 370 H1 (reference value 370 H1 chart): 3 uW
#reference 370 H2 (reference value 370 H2 chart): 5 uW
#reference 370 V (reference value 370 V chart): 40 uW
#reference 411 Fiber (reference value vertical 411 chart): 0.4 mW
#reference 411 SHG (reference value SHG 411 chart): 8 mW
#reference 411 V (): 0 uW
#reference 639 Fiber (reference value fiber639 chart): 11 mW
#reference SHG 467 (): 5.8 mW
#reference SHG 467 Below (): 0 mW
#rf_Amp (): 0.3 
#rf_Freq (): 3.51558313 MHz
#rf_phase (): 0.5 
#rf_switch_467 (): 0 
#sampling370 frequency (Attenuation of transition sampling370): 85 MHz
#sampling370 power (Power of transition sampling370): -5 dBm
#sampling411 frequency (Attenuation of transition sampling411): 220 MHz
#sampling411 power (Power of transition sampling411): -2 dBm
#sb_cooling_411_Omega (): 0 kHz
#sb_cooling_ddspower_1650 (): -27.5 dBm
#sb_cooling_ddspower_411 (): -10 dBm
#sb_cooling_detuning (): 0 
#sb_cooling_time (): 5000 us
#sb_scan_range_factor (): 0 
#sbc_pulses11 (): 0 
#sbc_pulses12 (): 0 
#sbc_pulses21 (): 0 
#sbc_pulses22 (): 0 
#sbc_pulsetime11 (): 0 us
#sbc_pulsetime12 (): 0 us
#sbc_pulsetime21 (): 0 us
#sbc_pulsetime22 (): 0 us
#sbc_repumptime (): 0 us
#scaling370PD_H1 (): -12.9249723 uW/V
#scaling370PD_H2 (): -14.9627261 uW/V
#scaling370PD_V (): -17.3688494 uW/V
#scaling467BelowPD (): -2.85545297 mW/V
#scaling467PD (): -2.85545297 mW/V
#scan_variable (): 0 unit
#spectroscopy411 frequency (Attenuation of transition spectroscopy411): 221 MHz
#spectroscopy411 power (Power of transition spectroscopy411): -2 dBm
#spectroscopy411rsb11 frequency (Attenuation of transition spectroscopy411rsb11): 0 MHz
#spectroscopy411rsb11 power (Power of transition spectroscopy411rsb11): 0 dBm
#spectroscopy411rsb12 frequency (Attenuation of transition spectroscopy411rsb12): 0 MHz
#spectroscopy411rsb12 power (Power of transition spectroscopy411rsb12): 0 dBm
#spectroscopy411rsb21 frequency (Attenuation of transition spectroscopy411rsb21): 0 MHz
#spectroscopy411rsb21 power (Power of transition spectroscopy411rsb21): 0 dBm
#spectroscopy411rsb22 frequency (Attenuation of transition spectroscopy411rsb22): 0 MHz
#spectroscopy411rsb22 power (Power of transition spectroscopy411rsb22): 0 dBm
#spectroscopy411slave frequency (Attenuation of transition spectroscopy411slave): 80 MHz
#spectroscopy411slave power (Power of transition spectroscopy411slave): -4 dBm
#sweep_frequency_step (): 0 MHz
#sweep_sleep_time (): 0 us
#sweep_start_frequency (): 0 MHz
#sweep_stop_frequency (): 0 MHz
#t_RFtotal (): 1235977.45 us
#t_RFwait (): 100 us
#t_pi_carrier_estim_A (): 0 us
#t_pi_carrier_estim_B (): 0 us
#t_pi_carrier_estim_C (): 0 us
#t_subtract (): 0.1 us
#use_shutters (): 0 
#wait_ramp_down (): 0 us
#waveplate411Ax (Motorized rotation mount): 0 °
#waveplateSplitH1V (Motorized rotation mount): 154.999746 °
#waveplateV (Motorized rotation mount): 27.4999213 °

#UTC / s	rel. time / s	RunNumber / 	rf_Freq / MHz	CorrFreqCenter / 	CorrFreqCenter2 / 	FreqCenter / 	CorrBField / 	CorrBField2 / 	BField / 	FreqPlusPlus / 	FreqPlusMinus / 	FreqMinusPlus / 	FreqMinusMinus / 	FreqPlusCenter / 	FreqMinusCenter / 	roi_plus_plus / 	roi_pp_num_cyc / 	roi_plus_minus / 	roi_pm_num_cyc / 	roi_minus_plus / 	roi_mp_num_cyc / 	roi_minus_minus / 	roi_mm_num_cyc / 	roi_final_E3 / 	number_LLI_cycles / 	det_num_hot / 	det_num_no_exc / 	det_num_quench / 
1643907275	273.573	1	3.51558257	0.19	0.19	111.710737	0.13	0.13	2.21295687	112.374629	112.37462	111.046855	111.046846	112.374624	111.04685	0.78	50	0.46	50	0.66	50	0.6	50	16	34	0	16	0
1643907461	459.318	2	3.51557948	0.05	3.04153407e-11	111.710737	-0.27	-1.6424284e-10	2.21296092	112.37463	112.374621	111.046854	111.046844	112.374625	111.046849	0.66	50	0.88	50	0.9	50	0.58	50	10	31	0	19	0
1643907652	649.891	3	3.51558589	0.16	0.000860215054	111.710736	-0.38	-0.00204301075	2.21296662	112.374631	112.374622	111.046851	111.046842	112.374626	111.046846	0.44	50	0.66	50	0.98	50	0.44	50	7	10	0	40	0
1643907835	833.05	4	3.5155949	0.18	0.000947368421	111.710735	-0.36	-0.00189473684	2.21297202	112.374632	112.374622	111.046849	111.046839	112.374627	111.046844	0.42	50	0.6	50	0.88	50	0.34	50	19	33	0	17	0
1643908029	1027.637	5	3.51560344	-0.1	-0.000546448087	111.710736	0.62	0.00338797814	2.21296272	112.37463	112.37462	111.046852	111.046842	112.374625	111.046847	0.98	50	0.46	50	0.28	50	1	50	6	28	0	22	0
1643908213	1211.735	6	3.51558873	-0.55	-0.00282051282	111.710739	0.09	0.000461538462	2.21296137	112.374632	112.374622	111.046855	111.046846	112.374627	111.04685	0.38	50	0.84	50	0.3	50	0.94	50	14	38	0	12	0
1643908396	1394.789	7	3.5155866	0.518333333	0.00281702899	111.710736	0.181666667	0.000987318841	2.21295864	112.374628	112.374619	111.046853	111.046844	112.374624	111.046849	0.94	50	0.24	50	0.92	50	0.583333333	48	9	22	0	28	0
1643908580	1577.889	8	3.51558229	-0.34	-0.0018579235	111.710738	-0.26	-0.00142076503	2.21296254	112.374631	112.374622	111.046854	111.046844	112.374627	111.046849	0.36	50	0.96	50	0.48	50	0.56	50	14	32	0	18	0
1643908774	1772.31	9	3.51558846	0.487959184	0.00266644363	111.710735	0.172040816	0.00094011375	2.21295996	112.374628	112.374619	111.046852	111.046843	112.374623	111.046847	0.94	50	0.28	50	0.795918367	49	0.48	50	5	17	0	33	0
1643908962	1960.423	10	3.51558437	0.01	5.12820513e-05	111.710735	0.13	0.000666666667	2.21295801	112.374627	112.374618	111.046853	111.046843	112.374623	111.046848	0.68	50	0.54	50	0.58	50	0.7	50	16	36	0	13	1
1643909156	2154.805	11	3.51558129	-0.32	-0.00170212766	111.710737	0.4	0.00212765957	2.21295201	112.374627	112.374618	111.046856	111.046847	112.374623	111.046851	0.64	50	0.56	50	0.28	50	1	49	4	9	0	41	0
1643909340	2337.916	12	3.5155718	-0.134081633	-0.000691142436	111.710738	-0.325918367	-0.00167999158	2.2129569	112.374629	112.37462	111.046855	111.046846	112.374625	111.046851	0.42	50	0.88	50	0.6	50	0.408163265	49	20	33	0	17	0
1643909523	2520.953	13	3.51557953	-0.0748979592	-0.000409278465	111.710738	0.294897959	0.00161146426	2.21295248	112.374628	112.374619	111.046857	111.046847	112.374624	111.046852	0.64	50	0.42	50	0.510204082	49	0.88	50	9	31	0	19	0
1643909706	2703.943	14	3.51557254	-0.12	-0.000655737705	111.710739	0.08	0.00043715847	2.21295128	112.374629	112.374619	111.046858	111.046848	112.374624	111.046853	0.68	50	0.72	50	0.42	50	0.62	50	16	36	0	14	0
1643909913	2911.27	15	3.51557064	0	0	111.710739	0	0	2.21295128	112.374629	112.374619	111.046858	111.046848	112.374624	111.046853	0.86	50	0.510204082	49	-1	0	0.58974359	39	0	0	0	50	0
1643910096	3094.335	16	3.51557064	0.55	0.00264423077	111.710736	0.21	0.00100961538	2.21294813	112.374625	112.374616	111.046856	111.046847	112.37462	111.046851	0.98	50	0.22	50	0.98	50	0.64	50	21	39	0	11	0
1643910278	3276.491	17	3.51556566	0.16	0.00087431694	111.710735	0.28	0.00153005464	2.21294393	112.374623	112.374613	111.046857	111.046847	112.374618	111.046852	0.7	50	0.26	50	0.58	50	0.7	50	14	32	0	18	0
1643910471	3469.014	18	3.51555902	-0.57	-0.00313186813	111.710738	-0.01	-5.49450549e-05	2.21294408	112.374626	112.374616	111.046859	111.04685	112.374621	111.046855	0.36	50	0.94	50	0.38	50	0.94	50	16	33	0	17	0
1643910662	3660.432	19	3.51555925	-0.02	-0.000104166667	111.710738	0.5	0.00260416667	2.21293658	112.374624	112.374614	111.046862	111.046852	112.374619	111.046857	0.9	50	0.42	50	0.4	50	0.92	50	13	29	0	21	0
1643910842	3840.779	20	3.51554739	0.26	0.00135416667	111.710737	-0.4	-0.00208333333	2.21294258	112.374624	112.374615	111.046859	111.046849	112.374619	111.046854	0.48	50	0.62	50	0.94	50	0.28	50	7	30	0	20	0
1643911023	4020.939	21	3.51555688	-0.12	-0.000666666667	111.710737	0.36	0.002	2.21293718	112.374623	112.374614	111.046861	111.046851	112.374618	111.046856	0.88	50	0.64	50	0.48	25	0.96	50	5	33	0	17	0
1643911207	4205.241	22	3.51554834	0.06	0.000333333333	111.710737	-0.24	-0.00133333333	2.21294078	112.374624	112.374614	111.046859	111.04685	112.374619	111.046855	0.48	50	0.66	50	0.76	50	0.46	50	12	40	0	10	0
1643911400	4398.637	23	3.51555404	-0.3	-0.00162162162	111.710738	0.28	0.00151351351	2.21293658	112.374624	112.374615	111.046862	111.046853	112.374619	111.046857	0.68	50	0.7	50	0.24	50	0.82	50	1	2	0	48	0
1643911593	4590.877	24	3.51554739	0.12	0.000621761658	111.710738	-0.12	-0.000621761658	2.21293838	112.374624	112.374615	111.046861	111.046852	112.374619	111.046856	0.58	50	0.58	50	0.8	50	0.56	50	3	9	0	41	0
1643911774	4772.67	25	3.51555024	0.51	0.00265625	111.710735	0.07	0.000364583333	2.21293733	112.374621	112.374612	111.046859	111.046849	112.374617	111.046854	0.94	50	0.36	50	0.86	50	0.42	50	8	32	0	18	0
1643911955	4952.916	26	3.51554858	-0.555306122	-0.00305113254	111.710738	-0.164693878	-0.000904911415	2.2129398	112.374625	112.374615	111.046861	111.046851	112.37462	111.046856	0.24	50	0.96	50	0.469387755	49	0.86	50	12	33	0	17	0
1643912147	5145.541	27	3.51555249	0.19	0.00105555556	111.710737	0.35	0.00194444444	2.21293455	112.374622	112.374613	111.046862	111.046852	112.374618	111.046857	0.9	50	0.36	50	0.66	50	0.82	50	2	19	0	31	0
1643912328	5326.033	28	3.51554418	-0.07	-0.000362694301	111.710737	-0.45	-0.00233160622	2.2129413	112.374625	112.374615	111.04686	111.04685	112.37462	111.046855	0.26	50	0.78	50	0.84	50	0.46	50	9	29	0	21	0
1643912508	5506.263	29	3.51555486	0.04	0.000222222222	111.710737	0.36	0.002	2.2129359	112.374623	112.374613	111.046861	111.046852	112.374618	111.046857	0.82	50	0.42	50	0.5	50	0.82	50	22	41	0	9	0
1643912699	5697.821	30	3.51554632	0.11	0.000607734807	111.710737	-0.11	-0.000607734807	2.21293755	112.374623	112.374613	111.04686	111.046851	112.374618	111.046855	0.76	50	0.76	50	0.74	50	0.52	50	8	15	0	35	0
1643912882	5880.234	31	3.51554893	0.04	0.000209424084	111.710737	0.36	0.00188481675	2.21293215	112.374621	112.374611	111.046862	111.046852	112.374616	111.046857	0.96	50	0.56	50	0.4	50	0.72	50	11	40	0	10	0
1643913062	6060.356	32	3.51554039	-0.31	-0.00169398907	111.710738	-0.35	-0.00191256831	2.2129374	112.374624	112.374615	111.046862	111.046852	112.374619	111.046857	0.3	50	0.96	50	0.64	50	0.6	50	19	36	0	14	0
1643913253	6251.548	33	3.51554869	0.47	0.00261111111	111.710736	0.13	0.000722222222	2.21293545	112.374621	112.374612	111.04686	111.04685	112.374616	111.046855	0.8	50	0.2	50	0.82	50	0.48	50	0	0	0	50	0
1643913438	6436.065	34	3.51554561	-0.51	-0.00267015707	111.710738	-0.01	-5.23560209e-05	2.2129356	112.374624	112.374614	111.046862	111.046853	112.374619	111.046858	0.34	50	0.86	50	0.38	50	0.88	50	10	37	0	13	0
1643913618	6616.398	35	3.51554584	0.21	0.00114130435	111.710737	-0.09	-0.000489130435	2.21293695	112.374623	112.374614	111.046861	111.046851	112.374618	111.046856	0.5	50	0.38	50	0.82	50	0.52	50	14	40	0	10	0
1643913812	6810.069	36	3.51554798	0.23	0.00127071823	111.710736	-0.27	-0.00149171271	2.212941	112.374623	112.374614	111.046859	111.046849	112.374618	111.046854	0.68	50	0.72	50	0.88	50	0.38	50	6	14	0	36	0
1643914006	7004.743	37	3.51555438	0.14	0.000725388601	111.710735	0.48	0.00248704663	2.2129338	112.37462	112.374611	111.04686	111.046851	112.374616	111.046855	0.94	50	0.32	50	0.64	50	0.98	50	0	1	0	49	0
1643914187	7185.029	38	3.515543	-0.18	-0.000923076923	111.710736	-0.42	-0.00215384615	2.2129401	112.374623	112.374614	111.046859	111.04685	112.374618	111.046854	0.36	50	0.96	50	0.64	50	0.4	50	10	28	0	22	0
1643914378	7376.529	39	3.51555296	-0.16	-0.000888888889	111.710737	0.36	0.002	2.2129347	112.374622	112.374613	111.046861	111.046852	112.374617	111.046857	0.66	50	0.46	50	0.42	50	0.94	50	0	11	0	39	0
1643914570	7567.989	40	3.51554442	-0.06	-0.0003125	111.710737	-0.68	-0.00354166667	2.2129449	112.374626	112.374616	111.046859	111.046849	112.374621	111.046854	0.2	50	0.94	50	0.84	50	0.22	50	9	28	0	22	0
1643914752	7750.282	41	3.51556055	-0.05	-0.000261780105	111.710738	0.45	0.00235602094	2.21293815	112.374624	112.374614	111.046861	111.046851	112.374619	111.046856	0.86	50	0.46	50	0.46	50	0.96	50	16	32	0	18	0
1643914932	7930.706	42	3.51554988	-0.05	-0.000273224044	111.710738	-0.25	-0.00136612022	2.2129419	112.374625	112.374616	111.04686	111.046851	112.37462	111.046855	0.34	50	0.64	50	0.92	50	0.72	50	16	32	0	18	0
