# Supplementary material for: Improved bounds on Lorentz violation from composite pulse Ramsey spectroscopy in a trapped ion
Source: Nat Commun. 2022 Nov 27;13:7314. doi: 10.1038/s41467-022-34818-0 (PMC9701673; doi:10.1038/s41467-022-34818-0)
Supplement: Supplementary file 2 — Source Data [file 41467_2022_34818_MOESM2_ESM.zip › Source_data_files/raw_data/20220204/LLI_with_servo_467_00.txt]

#
#1650 rf switch (1650 rf switch (digital out of Paul's box)): 1 
#370 H1 shutter (Inverted NI digital out at /Dev1/port0/line2): 1 
#370 H2 shutter (370 H2 shutter (digital out of Paul's box)): 1 
#370 V shutter (Inverted NI digital out at /Dev1/port0/line0): 1 
#370 cooling AOM rf attenuator control voltage (NI analog out at /Dev2/ao6): 5.25630945 V
#370 cooling rf switch (370 cooling rf switch (digital out of Paul's box)): 1 
#370 cooling shutter (370 cooling shutter (digital out of Paul's box)): 1 
#370 detuning AOM rf attenuator control voltage (NI analog out at /Dev2/ao10): 10 V
#370 detuning rf switch (370 detuning rf switch (digital out of Paul's box)): 1 
#370 pumping AOM rf attenuator control voltage (NI analog out at /Dev2/ao9): 10 V
#370 pumping rf switch (370 pumping rf switch (digital out of Paul's box)): 1 
#399 shutter (399 shutter (digital out of Paul's box)): 0 
#411 relock shutter (411 relock shutter (digital out of Paul's box)): 1 
#411 rf switch (411 rf switch (digital out of Paul's box)): 0 
#411 slave rf switch (411 slave rf switch (digital out of Paul's box)): 1 
#411 stab hold (411 stab hold (digital out of Paul's box)): 1 
#411IntstabSetpoint (Scaled version of 411 intensity stab set point voltage (factor: 1.000000, offset:0.000000)): 10 V
#467 detuning AOM rf attenuator control voltage (NI analog out at /Dev2/ao8): 10 V
#467 rf switch (467 rf switch (digital out of Paul's box)): 0 
#638 rf switch (638 rf switch (digital out of Paul's box)): 1 
#638 shutter (638 shutter (digital out of Paul's box)): 1 
#935 shutter (Inverted NI digital out at /Dev1/port0/line3): 1 
#Axial objective position (Scaled version of Axial obective actuator (factor: 0.000024, offset:0.000000)): 11.974494 mm
#B field H1 (Scaled version of h1BCurrent (factor: 0.400000, offset:0.000000)): 0.12992 G
#B field H2 (Scaled version of h2BCurrent (factor: 1.470000, offset:0.000000)): 0.735 G
#B field V (Scaled version of vBCurrent (factor: 1.248000, offset:0.000000)): 0.3012672 G
#DDS0 frequency (Frequency of DDS channel #0 of Paul's box): 85 MHz
#DDS0 power (Power of DDS channel #0 of Paul's box): -6 dBm
#DDS1 frequency (Frequency of DDS channel #1 of Paul's box): 85 MHz
#DDS1 power (Power of DDS channel #0 of Paul's box): -15 dBm
#DDS10 frequency (Frequency of DDS channel #10 of Paul's box): 0 MHz
#DDS10 power (Power of DDS channel #10 of Paul's box): 0 dBm
#DDS11 frequency (Frequency of DDS channel #11 of Paul's box): 0 MHz
#DDS11 power (Power of DDS channel #11 of Paul's box): 0 dBm
#DDS2 frequency (Frequency of DDS channel #2 of Paul's box): 200 MHz
#DDS2 power (Power of DDS channel #2 of Paul's box): -50 dBm
#DDS3 frequency (Frequency of DDS channel #3 of Paul's box): 60 MHz
#DDS3 power (Power of DDS channel #3 of Paul's box): -3 dBm
#DDS4 frequency (Frequency of DDS channel #4 of Paul's box): 114.5 MHz
#DDS4 power (Power of DDS channel #4 of Paul's box): 10 dBm
#DDS5 frequency (Frequency of DDS channel #5 of Paul's box): 111.908992 MHz
#DDS5 power (Power of DDS channel #4 of Paul's box): -50 dBm
#DDS6 power (Power of DDS channel #6 of Paul's box): 0 dBm
#DDS7 frequency (Frequency of DDS channel #7 of Paul's box): 0 MHz
#DDS7 power (Power of DDS channel #7 of Paul's box): 0 dBm
#DDS8 frequency (Frequency of DDS channel #8 of Paul's box): 0 MHz
#DDS8 power (Power of DDS channel #8 of Paul's box): 0 dBm
#DDS9 frequency (Frequency of DDS channel #9 of Paul's box): 0 MHz
#DDS9 power (Power of DDS channel #9 of Paul's box): 0 dBm
#DP370 power (DP370 photodiode voltage setpoint): 7 mW
#Doppler_time (): 5000 us
#H1 power (H1 photodiode voltage setpoint): 5.5 uW
#H1Flipmount (Thorlabs Flipmount): 1 
#H1seq power (H1seq setpoint): 0 mW
#H2 power (H2 photodiode voltage setpoint): 2.23 uW
#In Oven Current (Scaled version of In oven control voltage (factor: 2.000000, offset:0.000000)): 0 A
#Objective focus position (Scaled version of Focus obective actuator (factor: 0.000024, offset:0.000000)): 24.5719768 mm
#Paul's box run number (to identify the raw data of CCD and PMT): 36 
#SampleNHold (SampleNHold (digital out of Paul's box)): 1 
#Strobo Trigger (Strobo Trigger (digital out of Paul's box)): 0 
#U_ablation (NI analog out at /Dev2/ao0): 0 V
#Ue endseg 1 (Scaled version of Endseg 1 extra voltage (factor: -1.200000, offset:0.000000)): -9 V
#Ue endseg 2 (Scaled version of Endseg 2 extra voltage (factor: -1.200000, offset:0.000000)): 0 V
#Ue1 (Scaled version of Segment 3 extra compensation voltage (factor: 1.214280, offset:-0.000700)): -9 V
#Ue2 (Scaled version of Segment 3 extra compensation voltage (factor: 1.214280, offset:-0.000700)): -9 V
#Ue3 (Scaled version of Segment 3 extra compensation voltage (factor: 1.214280, offset:-0.000700)): -5 V
#Ue4 (Scaled version of Segment 3 extra compensation voltage (factor: 1.214280, offset:-0.000700)): 0 V
#Ue5 (Scaled version of Segment 3 extra compensation voltage (factor: 1.214280, offset:-0.000700)): 0 V
#Ue6 (Scaled version of Segment 6 extra voltage (factor: -1.200000, offset:0.000000)): 0 V
#Ue7 (Scaled version of Segment 7 extra voltage (factor: -1.200000, offset:0.000000)): 0 V
#Ue8 (Scaled version of Segment 8 extra voltage (factor: -1.200000, offset:0.000000)): 0 V
#Uec endseg 1 (Scaled version of Segment 0 extra compensation voltage (factor: 1.2, offset:0.0)): 0.0303442807 V
#Uec endseg 2 (Scaled version of Endseg extra 2 compensation voltage (factor: -1.200000, offset:0.000000)): 0 V
#Uec1 (Scaled version of Segment 1 extra compensation voltage (factor: 1.2, offset:0.0)): 0.0303442807 V
#Uec2 (Scaled version of Segment 2 extra compensation voltage (factor: 1.2, offset:0.0)): 0.0303442807 V
#Uec3 (Scaled version of Segment 3 extra compensation voltage (factor: 1.2, offset:0.0)): 0.227429813 V
#Uec4 (Scaled version of Segment 4 extra compensation voltage (factor: 1.2, offset:0.0)): 0.227429813 V
#Uec5 (Scaled version of Segment 5 extra compensation voltage (factor: 1.2, offset:0.0)): 0 V
#Uec6 (Scaled version of Segment 6 extra compensation voltage (factor: 1.2, offset:0.0)): 0.408 V
#Uec7 (Scaled version of Segment 7 extra compensation voltage (factor: 1.2, offset:0.0)): 0.408 V
#Uec8 (Scaled version of Segment 8 extra compensation voltage (factor: 1.2, offset:0.0)): 0.408 V
#Uschwinden (U_schwinden to lower rf confinement): 0.5 V
#Ut endseg 1 (Scaled version of Endseg 1 voltage (factor: -1.199740, offset:-0.001200)): 12 V
#Ut endseg 2 (Scaled version of Endseg 2 voltage (factor: -1.197100, offset:-0.003000)): 0 V
#Ut1 (Scaled version of Segment 1 voltage (factor: -1.200900, offset:-0.003600)): -8 V
#Ut2 (Scaled version of Segment 2 voltage (factor: -1.201410, offset:-0.001400)): 12 V
#Ut3 (Scaled version of Segment 3 voltage (factor: -1.198560, offset:-0.003200)): 12 V
#Ut4 (Scaled version of Segment 4 voltage (factor: -1.198560, offset:-0.003200)): 0 V
#Ut5 (Scaled version of Segment 5 voltage (factor: -1.198560, offset:-0.003200)): 0 V
#Ut6 (Scaled version of Segment 6 voltage (factor: -1.198560, offset:-0.003200)): 0 V
#Ut7 (Scaled version of Segment 7 voltage (factor: -1.198560, offset:-0.003200)): 0 V
#Ut8 (Scaled version of Segment 8 voltage (factor: -1.198560, offset:-0.003200)): 0 V
#Utc endseg 1 (Scaled version of Segment 0 compensation voltage (factor: 0.25, offset:0.0)): 0.0565474709 V
#Utc endseg 2 (Scaled version of Endseg 2 compensation voltage (factor: -0.250000, offset:0.000000)): 0 V
#Utc1 (Scaled version of Segment 1 compensation voltage (factor: 0.25, offset:0.0)): 0.0565474709 V
#Utc2 (Scaled version of Segment 2 compensation voltage (factor: 0.25, offset:0.0)): 0.0565474709 V
#Utc3 (Scaled version of Segment 3 compensation voltage (factor: 0.25, offset:0.0)): 0.106663163 V
#Utc4 (Scaled version of Segment 4 compensation voltage (factor: 0.25, offset:0.0)): 0.106663163 V
#Utc5 (Scaled version of Segment 5 compensation voltage (factor: 0.25, offset:0.0)): 0 V
#Utc6 (Scaled version of Segment 6 compensation voltage (factor: 0.25, offset:0.0)): 0 V
#Utc7 (Scaled version of Segment 7 compensation voltage (factor: 1.2, offset:0.0)): 0 V
#Utc8 (Scaled version of Segment 8 compensation voltage (factor: 1.2, offset:0.0)): 0 V
#V power (V photodiode voltage setpoint): 11.25 uW
#Vseq power (Vseq setpoint): 0.4 mW
#WP370H2sw0 (NI analog out at /Dev2/ao2): 5 V
#WP370H2sw1 (NI analog out at /Dev2/ao3): 0 V
#Yb Oven Current (Scaled version of Yb oven control voltage (factor: 3.510000, offset:0.000000)): 0 A
#awg_Pulselength (): 0 s
#awg_amplitude (): 0 Vpp
#awg_frequency (): 0 Hz
#awg_offset (): 0 V
#axial_secular_frequency_AOM (): 0.11 MHz
#carrier_frequency (): 221 MHz
#cooling370 frequency (Attenuation of transition cooling370): 85 MHz
#cooling370 power (Power of transition cooling370): -24 dBm
#cooling_chirp_dds_power (): 0 dBm
#cooling_chirp_freq_step (): 1 MHz
#cooling_chirp_start_freq (): 76.4999989 MHz
#cooling_chirp_stop_freq (): 106.499999 MHz
#cooling_chirp_total_time (): 3 us
#detection370 frequency (Attenuation of transition detection370): 85 MHz
#detection370 power (Power of transition detection370): -2 dBm
#detection_time (): 2500 us
#detuning370 frequency (Attenuation of transition detuning370): 0 MHz
#detuning370 power (Power of transition detuning370): 0 dBm
#emm_pulse_buffer_time (): 0 us
#emm_pulse_wait_time (): 0 us
#feed_forward_waittime_ms (): 0 ms
#flop_sbc_max_pulsetime_factor (): 0 
#freqScaling_411 (): 1.68 MHz/G
#freqScaling_467 (): 1.6 MHz/G
#heating_rate_wait_time (): 5000 us
#intersequence_cooling_rf_frequency (): 85 MHz
#intersequence_cooling_rf_power (): -24 dBm
#load_attempt (): 1 
#mirrorH2H (Motorized mirror mount): 4.37709888 mm
#n_av_LLI (): 50 
#n_points_per_doppler_freq_scan (): 0 
#n_points_per_sb_flops (): 0 
#n_points_per_sb_scan (): 0 
#n_rabi_scan_points (): 0 
#n_rep (): 575 
#octupole467 frequency (Attenuation of transition octupole467): 111.04027 MHz
#octupole467 power (Power of transition octupole467): -6 dBm
#octupole4672 frequency (Attenuation of transition octupole4672): 112.38 MHz
#octupole4672 power (Power of transition octupole4672): -6 dBm
#offset370PD_H1 (): -0.0132263937 uW
#offset370PD_H2 (): -0.0299202343 uW
#offset370PD_V (): -0.0150179222 uW
#offset467BelowPD (): 0.0073186225 mW
#offset467PD (): 0.0073186225 mW
#picture_number (): 0 
#pulse_time_1650 (): 0 us
#pulse_time_411 (): 5 us
#pulse_time_467 (): 50000 us
#pulse_time_4672 (): 50000 us
#pulse_time_rfLLI (): 14.95 us
#pump_time (): 10 us
#pumping370 frequency (Attenuation of transition pumping370): 85 MHz
#pumping370 power (Power of transition pumping370): -14 dBm
#quench1650 frequency (Attenuation of transition quench1650): 60 MHz
#quench1650 power (Power of transition quench1650): -3.1 dBm
#radial_secular_frequency_AOM (): 0.31 MHz
#ramp_time (): 0 us
#reference 370 Det (): 0 mW
#reference 370 H1 (reference value 370 H1 chart): 3 uW
#reference 370 H2 (reference value 370 H2 chart): 5 uW
#reference 370 V (reference value 370 V chart): 40 uW
#reference 411 Fiber (reference value vertical 411 chart): 0.4 mW
#reference 411 SHG (reference value SHG 411 chart): 8 mW
#reference 411 V (): 0 uW
#reference 639 Fiber (reference value fiber639 chart): 11 mW
#reference SHG 467 (): 5.8 mW
#reference SHG 467 Below (): 0 mW
#rf_Amp (): 0.3 
#rf_Freq (): 3.516 MHz
#rf_phase (): 0.5 
#rf_switch_467 (): 0 
#sampling370 frequency (Attenuation of transition sampling370): 85 MHz
#sampling370 power (Power of transition sampling370): -5 dBm
#sampling411 frequency (Attenuation of transition sampling411): 220 MHz
#sampling411 power (Power of transition sampling411): -2 dBm
#sb_cooling_411_Omega (): 0 kHz
#sb_cooling_ddspower_1650 (): -27.5 dBm
#sb_cooling_ddspower_411 (): -10 dBm
#sb_cooling_detuning (): 0 
#sb_cooling_time (): 5000 us
#sb_scan_range_factor (): 0 
#sbc_pulses11 (): 0 
#sbc_pulses12 (): 0 
#sbc_pulses21 (): 0 
#sbc_pulses22 (): 0 
#sbc_pulsetime11 (): 0 us
#sbc_pulsetime12 (): 0 us
#sbc_pulsetime21 (): 0 us
#sbc_pulsetime22 (): 0 us
#sbc_repumptime (): 0 us
#scaling370PD_H1 (): -12.9249723 uW/V
#scaling370PD_H2 (): -14.9627261 uW/V
#scaling370PD_V (): -17.3688494 uW/V
#scaling467BelowPD (): -2.85545297 mW/V
#scaling467PD (): -2.85545297 mW/V
#scan_variable (): 0 unit
#spectroscopy411 frequency (Attenuation of transition spectroscopy411): 221 MHz
#spectroscopy411 power (Power of transition spectroscopy411): -2 dBm
#spectroscopy411rsb11 frequency (Attenuation of transition spectroscopy411rsb11): 0 MHz
#spectroscopy411rsb11 power (Power of transition spectroscopy411rsb11): 0 dBm
#spectroscopy411rsb12 frequency (Attenuation of transition spectroscopy411rsb12): 0 MHz
#spectroscopy411rsb12 power (Power of transition spectroscopy411rsb12): 0 dBm
#spectroscopy411rsb21 frequency (Attenuation of transition spectroscopy411rsb21): 0 MHz
#spectroscopy411rsb21 power (Power of transition spectroscopy411rsb21): 0 dBm
#spectroscopy411rsb22 frequency (Attenuation of transition spectroscopy411rsb22): 0 MHz
#spectroscopy411rsb22 power (Power of transition spectroscopy411rsb22): 0 dBm
#spectroscopy411slave frequency (Attenuation of transition spectroscopy411slave): 80 MHz
#spectroscopy411slave power (Power of transition spectroscopy411slave): -4 dBm
#sweep_frequency_step (): 0 MHz
#sweep_sleep_time (): 0 us
#sweep_start_frequency (): 0 MHz
#sweep_stop_frequency (): 0 MHz
#t_RFtotal (): 0 us
#t_RFwait (): 100 us
#t_pi_carrier_estim_A (): 0 us
#t_pi_carrier_estim_B (): 0 us
#t_pi_carrier_estim_C (): 0 us
#t_subtract (): 0.1 us
#use_shutters (): 0 
#wait_ramp_down (): 0 us
#waveplate411Ax (Motorized rotation mount): 0 °
#waveplateSplitH1V (Motorized rotation mount): 153.999559 °
#waveplateV (Motorized rotation mount): 27.4999213 °

#UTC / s	rel. time / s	RunNumber / 	rf_Freq / MHz	CorrFreqCenter / 	CorrFreqCenter2 / 	FreqCenter / 	CorrBField / 	CorrBField2 / 	BField / 	FreqPlusPlus / 	FreqPlusMinus / 	FreqMinusPlus / 	FreqMinusMinus / 	FreqPlusCenter / 	FreqMinusCenter / 	roi_plus_plus / 	roi_pp_num_cyc / 	roi_plus_minus / 	roi_pm_num_cyc / 	roi_minus_plus / 	roi_mp_num_cyc / 	roi_minus_minus / 	roi_mm_num_cyc / 	roi_final_E3 / 	number_LLI_cycles / 	det_num_hot / 	det_num_no_exc / 	det_num_quench / 
1643964836	257.154	1	3.51558141	0.12	0.12	111.710735	0.04	0.04	2.21295748	112.374627	112.374617	111.046852	111.046843	112.374622	111.046848	0.8	50	0.64	50	0.78	50	0.7	50	16	32	0	18	0
1643965020	440.97	2	3.51558046	0.1	6.08285515e-11	111.710734	0.5	3.04142757e-10	2.21294998	112.374624	112.374615	111.046854	111.046845	112.374619	111.046849	0.92	50	0.32	50	0.5	50	0.9	50	10	27	0	23	0
1643965214	635.597	3	3.5155686	-0.08	-0.00043715847	111.710735	-0.62	-0.00338797814	2.21295928	112.374627	112.374618	111.046852	111.046842	112.374623	111.046847	0.22	50	0.92	50	0.96	50	0.42	50	17	29	0	21	0
1643965414	835.293	4	3.5155833	0.195714286	0.001003663	111.710734	0.504285714	0.00258608059	2.21295172	112.374624	112.374615	111.046853	111.046844	112.374619	111.046848	0.94	50	0.24	50	0.571428571	49	0.88	50	12	22	0	28	0
1643965610	1031.473	5	3.51557134	-0.32	-0.0016	111.710735	-0.2	-0.001	2.21295472	112.374627	112.374617	111.046854	111.046844	112.374622	111.046849	0.32	50	0.84	50	0.56	50	0.68	50	11	21	0	29	0
1643965805	1226.191	6	3.51557608	0.14	0.000714285714	111.710735	0.38	0.00193877551	2.21294902	112.374624	112.374615	111.046855	111.046845	112.374619	111.04685	0.84	50	0.32	50	0.58	50	0.82	50	2	5	0	45	0
1643965988	1409.592	7	3.51556707	-0.08	-0.00041025641	111.710735	0.08	0.00041025641	2.21294782	112.374624	112.374615	111.046856	111.046846	112.37462	111.046851	0.58	50	0.58	50	0.58	50	0.74	50	7	22	0	28	0
1643966183	1604.523	8	3.51556517	0.28	0.00153005464	111.710734	0.28	0.00153005464	2.21294362	112.374622	112.374612	111.046855	111.046846	112.374617	111.046851	0.92	50	0.36	50	0.72	50	0.72	50	7	15	0	35	0
1643966378	1799.234	9	3.51555853	-0.26	-0.00133333333	111.710735	-0.46	-0.00235897436	2.21295052	112.374625	112.374615	111.046855	111.046845	112.37462	111.04685	0.22	50	0.94	50	0.88	50	0.68	50	12	29	0	20	1
1643966573	1994.552	10	3.51556944	-0.07	-0.000358974359	111.710735	-0.47	-0.00241025641	2.21295757	112.374627	112.374618	111.046853	111.046843	112.374623	111.046848	0.38	50	0.92	50	0.92	50	0.52	50	3	6	0	44	0
1643966768	2189.523	11	3.51558059	-0.07	-0.000358974359	111.710736	0.67	0.00343589744	2.21294752	112.374625	112.374615	111.046856	111.046847	112.37462	111.046852	0.76	50	0.16	50	0.22	50	0.96	50	12	22	0	28	0
1643966952	2372.994	12	3.5155647	0.47	0.00241025641	111.710733	0.27	0.00138461538	2.21294347	112.374621	112.374612	111.046855	111.046846	112.374616	111.04685	0.94	50	0.2	50	0.78	50	0.58	50	2	8	0	41	1
1643967147	2567.853	13	3.51555829	-0.57	-0.0031147541	111.710736	0.11	0.000601092896	2.21294182	112.374624	112.374614	111.046858	111.046849	112.374619	111.046854	0.44	50	0.9	50	0.28	50	0.96	50	4	11	0	39	0
1643967341	2762.723	14	3.51555568	0.06	0.000307692308	111.710736	0.62	0.00317948718	2.21293252	112.37462	112.374611	111.046861	111.046851	112.374616	111.046856	0.98	50	0.3	50	0.4	50	0.96	50	8	19	0	31	0
1643967536	2957.716	15	3.51554098	-0.07	-0.000358974359	111.710736	-0.31	-0.00158974359	2.21293717	112.374622	112.374613	111.04686	111.04685	112.374617	111.046855	0.5	50	0.88	50	0.82	50	0.58	50	1	4	0	46	0
1643967732	3152.9	16	3.51554833	0.25	0.00128205128	111.710735	0.47	0.00241025641	2.21293012	112.374619	112.374609	111.046861	111.046851	112.374614	111.046856	0.88	50	0.16	50	0.62	50	0.84	50	13	30	0	20	0
1643967927	3348.139	17	3.51553718	0.02	0.000102564103	111.710735	-0.22	-0.00112820513	2.21293342	112.37462	112.37461	111.04686	111.04685	112.374615	111.046855	0.58	50	0.78	50	0.88	50	0.64	50	11	18	0	31	1
1643968124	3545.579	18	3.5155424	0.16	0.000816326531	111.710734	0.24	0.0012244898	2.21292982	112.374618	112.374608	111.04686	111.04685	112.374613	111.046855	0.82	50	0.42	50	0.72	50	0.8	50	6	14	0	36	0
1643968320	3741.584	19	3.51553671	-0.02	-0.000101522843	111.710734	-0.46	-0.00233502538	2.21293672	112.37462	112.374611	111.046858	111.046849	112.374615	111.046853	0.44	50	0.92	50	0.92	50	0.48	50	14	30	0	20	0
1643968508	3929.399	20	3.51554762	-0.17	-0.000867346939	111.710735	0.45	0.00229591837	2.21292997	112.374619	112.374609	111.046861	111.046851	112.374614	111.046856	0.86	50	0.58	50	0.18	50	0.8	50	21	36	0	13	1
1643968705	4126.748	21	3.51553694	0.02	0.000106382979	111.710735	-0.54	-0.00287234043	2.21293807	112.374621	112.374612	111.046858	111.046849	112.374616	111.046854	0.36	50	0.88	50	0.88	50	0.32	50	14	25	0	25	0
1643968890	4311.319	22	3.51554975	-0.0259183673	-0.000131565316	111.710735	-0.165918367	-0.000842225215	2.21294056	112.374622	112.374613	111.046858	111.046848	112.374617	111.046853	0.4	50	0.591836735	49	0.7	50	0.56	50	7	23	0	27	0
1643969097	4518.449	23	3.51555369	0	0	111.710735	0	0	2.21294056	112.374622	112.374613	111.046858	111.046848	112.374617	111.046853	-1	0	-1	0	0.918918919	37	0.08	50	0	2	0	47	1
1643969292	4713.763	24	3.51555369	0.24	0.00115942029	111.710734	0.12	0.000579710145	2.21293876	112.37462	112.374611	111.046857	111.046848	112.374616	111.046852	0.72	50	0.36	50	0.74	50	0.62	50	1	5	0	45	0
1643969500	4920.8	25	3.51555084	-0.16	-0.000820512821	111.710735	-0.44	-0.00225641026	2.21294536	112.374623	112.374614	111.046856	111.046846	112.374618	111.046851	0.38	50	0.98	50	0.74	50	0.46	50	1	6	0	43	1
1643969686	5107.139	26	3.51556128	0.06	0.000289855072	111.710734	0.26	0.00125603865	2.21294146	112.374622	112.374612	111.046857	111.046847	112.374617	111.046852	0.78	50	0.46	50	0.58	50	0.78	50	10	32	0	18	0
1643969894	5314.867	27	3.51555511	-0.04	-0.000213903743	111.710735	0.1	0.000534759358	2.21293996	112.374621	112.374612	111.046857	111.046848	112.374617	111.046853	0.76	50	0.7	50	0.56	50	0.7	50	0	2	0	47	1
1643970089	5510.484	28	3.51555274	0.11	0.000531400966	111.710734	0.65	0.00314009662	2.21293021	112.374618	112.374608	111.04686	111.04685	112.374613	111.046855	0.9	50	0.14	50	0.34	50	0.88	50	0	8	0	42	0
1643970286	5707.696	29	3.51553732	0.02	0.000102040816	111.710734	-0.58	-0.00295918367	2.21293891	112.37462	112.374611	111.046857	111.046848	112.374616	111.046852	0.36	50	0.92	50	0.98	50	0.38	50	5	7	0	43	0
1643970482	5903.179	30	3.51555108	0.13	0.000659898477	111.710733	0.43	0.00218274112	2.21293246	112.374618	112.374608	111.046858	111.046849	112.374613	111.046854	0.98	50	0.42	50	0.54	50	0.84	50	0	4	0	46	0
1643970677	6098.626	31	3.51554088	-0.22	-0.00112244898	111.710734	-0.4	-0.00204081633	2.21293846	112.374621	112.374611	111.046858	111.046848	112.374616	111.046853	0.32	50	0.94	50	0.78	50	0.6	50	2	4	0	45	1
1643970874	6294.78	32	3.51555037	-0.09	-0.000461538462	111.710735	-0.03	-0.000153846154	2.21293891	112.374621	112.374612	111.046858	111.046848	112.374617	111.046853	0.58	50	0.7	50	0.76	50	0.82	50	4	8	0	42	0
1643971070	6491.525	33	3.51555108	0.07	0.000357142857	111.710735	-0.21	-0.00107142857	2.21294206	112.374622	112.374612	111.046857	111.046847	112.374617	111.046852	0.46	50	0.6	50	0.88	50	0.6	50	1	16	0	34	0
1643971266	6687.362	34	3.51555606	0.07	0.000355329949	111.710734	0.25	0.00126903553	2.21293831	112.37462	112.374611	111.046857	111.046848	112.374616	111.046853	0.82	50	0.5	50	0.6	50	0.78	50	0	3	0	47	0
1643971461	6882.506	35	3.51555013	-0.34	-0.00173469388	111.710736	-0.16	-0.000816326531	2.21294071	112.374623	112.374613	111.046858	111.046849	112.374618	111.046854	0.46	50	0.96	50	0.36	50	0.54	50	0	1	0	48	1
1643971657	7078.223	36	3.51555393	0.57	0.00292307692	111.710733	-0.21	-0.00107692308	2.21294386	112.374621	112.374611	111.046855	111.046845	112.374616	111.04685	0.84	50	0.48	50	1	50	0.22	50	7	32	0	18	0
1643971866	7287.204	37	3.51555891	-0.03	-0.000153061224	111.710733	-0.35	-0.00178571429	2.21294911	112.374623	112.374613	111.046853	111.046844	112.374618	111.046848	0.54	50	0.92	50	0.82	50	0.5	50	4	12	0	34	4
1643972050	7471.556	38	3.51556721	-0.16	-0.000765550239	111.710734	0.54	0.00258373206	2.21294101	112.374621	112.374612	111.046856	111.046847	112.374616	111.046852	0.74	50	0.36	50	0.18	50	0.88	50	6	30	0	20	0
1643972248	7669.421	39	3.5155544	-0.23	-0.00125	111.710735	0.35	0.00190217391	2.21293576	112.374621	112.374611	111.046859	111.04685	112.374616	111.046854	0.82	50	0.7	50	0.24	50	0.82	50	0	6	0	44	0
1643972444	7865.475	40	3.5155461	0.54	0.00272727273	111.710732	-0.16	-0.000808080808	2.21293816	112.374619	112.374609	111.046856	111.046846	112.374614	111.046851	0.82	50	0.44	50	0.96	50	0.26	50	13	27	0	23	0
1643972642	8063.406	41	3.51554989	0.02	0.000102040816	111.710732	0.14	0.000714285714	2.21293606	112.374618	112.374608	111.046856	111.046847	112.374613	111.046852	0.94	50	0.78	50	0.54	50	0.66	50	3	10	0	39	1
1643972838	8259.44	42	3.51554657	-0.378333333	-0.00191077441	111.710734	0.0616666667	0.000311447811	2.21293513	112.37462	112.37461	111.046858	111.046849	112.374615	111.046854	0.6	50	0.916666667	48	0.48	50	0.92	50	2	10	0	38	2
1643973034	8455.308	43	3.51554511	-0.26	-0.00132653061	111.710736	0.06	0.000306122449	2.21293423	112.374621	112.374611	111.04686	111.046851	112.374616	111.046855	0.58	50	0.78	50	0.42	50	0.74	50	2	12	0	37	1
1643973232	8653.432	44	3.51554369	0.12	0.000612244898	111.710735	0.46	0.00234693878	2.21292733	112.374618	112.374608	111.046861	111.046852	112.374613	111.046857	0.88	50	0.3	50	0.46	50	0.8	50	9	16	0	34	0
1643973454	8875.645	45	3.51553278	-0.0553061224	-0.000279323851	111.710735	-0.395306122	-0.00199649557	2.21293326	112.37462	112.37461	111.04686	111.04685	112.374615	111.046855	0.469387755	49	0.92	50	0.82	50	0.48	50	1	2	0	48	0
1643973650	9071.547	46	3.51554215	0.212653061	0.000957896672	111.710734	0.507346939	0.00228534657	2.21292565	112.374617	112.374607	111.046861	111.046852	112.374612	111.046856	0.92	50	0.2	50	0.44	50	0.734693878	49	4	26	0	24	0
1643973848	9269.608	47	3.51553012	-0.0425603865	-0.000217144829	111.710734	0.0825603865	0.000421226462	2.21292441	112.374616	112.374607	111.046862	111.046852	112.374612	111.046857	0.72	50	0.68	50	0.630434783	46	0.755555556	45	9	18	0	32	0
1643974044	9465.453	48	3.51552816	1.11022302e-16	5.60718699e-19	111.710734	0.2	0.00101010101	2.21292141	112.374616	112.374606	111.046863	111.046853	112.374611	111.046858	0.64	50	0.44	50	0.54	50	0.74	50	15	23	0	25	2
1643974240	9661.404	49	3.51552341	-0.38	-0.00193877551	111.710736	-0.16	-0.000816326531	2.21292381	112.374618	112.374609	111.046864	111.046854	112.374613	111.046859	0.36	50	0.9	50	0.66	50	0.88	50	20	35	0	14	1
1643974423	9844.478	50	3.51552721	0.37	0.0018877551	111.710734	0.05	0.000255102041	2.21292306	112.374616	112.374607	111.046862	111.046853	112.374611	111.046857	0.66	50	0.24	50	0.7	50	0.38	50	13	27	0	23	0
1643974617	10038.258	51	3.51552602	-0.25	-0.00136612022	111.710736	-0.07	-0.000382513661	2.21292411	112.374618	112.374608	111.046863	111.046854	112.374613	111.046858	0.5	50	0.82	50	0.48	50	0.66	50	0	1	0	48	1
