# Supplementary material for: Improved bounds on Lorentz violation from composite pulse Ramsey spectroscopy in a trapped ion
Source: Nat Commun. 2022 Nov 27;13:7314. doi: 10.1038/s41467-022-34818-0 (PMC9701673; doi:10.1038/s41467-022-34818-0)
Supplement: Supplementary file 2 — Source Data [file 41467_2022_34818_MOESM2_ESM.zip › Source_data_files/raw_data/20220204/LLI_with_servo_467_03.txt]

#
#1650 rf switch (1650 rf switch (digital out of Paul's box)): 1 
#370 H1 shutter (NI digital out at /Dev1/port0/line2): 1 
#370 H2 shutter (370 H2 shutter (digital out of Paul's box)): 1 
#370 V shutter (NI digital out at /Dev1/port0/line0): 1 
#370 cooling AOM rf attenuator control voltage (NI analog out at /Dev2/ao6): 5.30995362 V
#370 cooling rf switch (370 cooling rf switch (digital out of Paul's box)): 1 
#370 cooling shutter (370 cooling shutter (digital out of Paul's box)): 1 
#370 detuning AOM rf attenuator control voltage (NI analog out at /Dev2/ao10): 10 V
#370 detuning rf switch (370 detuning rf switch (digital out of Paul's box)): 1 
#370 pumping AOM rf attenuator control voltage (NI analog out at /Dev2/ao9): 10 V
#370 pumping rf switch (370 pumping rf switch (digital out of Paul's box)): 1 
#399 shutter (399 shutter (digital out of Paul's box)): 0 
#411 relock shutter (411 relock shutter (digital out of Paul's box)): 1 
#411 rf switch (411 rf switch (digital out of Paul's box)): 0 
#411 slave rf switch (411 slave rf switch (digital out of Paul's box)): 1 
#411 stab hold (411 stab hold (digital out of Paul's box)): 1 
#411IntstabSetpoint (Scaled version of 411 intensity stab set point voltage (factor: 1.000000, offset:0.000000)): 10 V
#467 detuning AOM rf attenuator control voltage (NI analog out at /Dev2/ao8): 10 V
#467 rf switch (467 rf switch (digital out of Paul's box)): 0 
#638 rf switch (638 rf switch (digital out of Paul's box)): 1 
#638 shutter (638 shutter (digital out of Paul's box)): 1 
#935 shutter (NI digital out at /Dev1/port0/line3): 1 
#Axial objective position (Scaled version of Axial obective actuator (factor: 0.000024, offset:0.000000)): 11.974494 mm
#B field H1 (Scaled version of h1BCurrent (factor: 0.400000, offset:0.000000)): 0.12992 G
#B field H2 (Scaled version of h2BCurrent (factor: 1.470000, offset:0.000000)): 0.735 G
#B field V (Scaled version of vBCurrent (factor: 1.248000, offset:0.000000)): 0.3012672 G
#DDS0 frequency (Frequency of DDS channel #0 of Paul's box): 85 MHz
#DDS0 power (Power of DDS channel #1 of Paul's box): -6 dBm
#DDS1 frequency (Frequency of DDS channel #1 of Paul's box): 85 MHz
#DDS1 power (Power of DDS channel #1 of Paul's box): -15 dBm
#DDS10 frequency (Frequency of DDS channel #10 of Paul's box): 0 MHz
#DDS10 power (Power of DDS channel #10 of Paul's box): 0 dBm
#DDS11 frequency (Frequency of DDS channel #11 of Paul's box): 0 MHz
#DDS11 power (Power of DDS channel #11 of Paul's box): 0 dBm
#DDS2 frequency (Frequency of DDS channel #2 of Paul's box): 200 MHz
#DDS2 power (Power of DDS channel #2 of Paul's box): -50 dBm
#DDS3 frequency (Frequency of DDS channel #3 of Paul's box): 60 MHz
#DDS3 power (Power of DDS channel #3 of Paul's box): -50 dBm
#DDS4 frequency (Frequency of DDS channel #4 of Paul's box): 114.5 MHz
#DDS4 power (Power of DDS channel #4 of Paul's box): 10 dBm
#DDS5 frequency (Frequency of DDS channel #5 of Paul's box): 111 MHz
#DDS5 power (Power of DDS channel #5 of Paul's box): -50 dBm
#DDS6 power (Power of DDS channel #6 of Paul's box): 0 dBm
#DDS7 frequency (Frequency of DDS channel #7 of Paul's box): 0 MHz
#DDS7 power (Power of DDS channel #7 of Paul's box): 0 dBm
#DDS8 frequency (Frequency of DDS channel #8 of Paul's box): 0 MHz
#DDS8 power (Power of DDS channel #8 of Paul's box): 0 dBm
#DDS9 frequency (Frequency of DDS channel #9 of Paul's box): 0 MHz
#DDS9 power (Power of DDS channel #9 of Paul's box): 0 dBm
#DP370 power (DP370 setpoint): 0 mW
#Doppler_time (): 5000 us
#H1 power (H1 setpoint): 0 mW
#H1Flipmount (Thorlabs Flipmount): 1 
#H1seq power (H1seq setpoint): 0 mW
#H2 power (H2 setpoint): 0 mW
#In Oven Current (Scaled version of In oven control voltage (factor: 2.000000, offset:0.000000)): 0 A
#Objective focus position (Scaled version of Focus obective actuator (factor: 0.000024, offset:0.000000)): 24.5719768 mm
#Paul's box run number (to identify the raw data of CCD and PMT): 381 
#SampleNHold (SampleNHold (digital out of Paul's box)): 1 
#Strobo Trigger (description): 0 
#U_ablation (NI analog out at /Dev2/ao0): 0 V
#Ue endseg 1 (Scaled version of Endseg 1 extra voltage (factor: -1.200000, offset:0.000000)): -9 V
#Ue endseg 2 (Scaled version of Endseg 2 extra voltage (factor: -1.200000, offset:0.000000)): 0 V
#Ue1 (Scaled version of Segment 3 extra compensation voltage (factor: 1.214280, offset:-0.000700)): -9 V
#Ue2 (Scaled version of Segment 3 extra compensation voltage (factor: 1.214280, offset:-0.000700)): -9 V
#Ue3 (Scaled version of Segment 3 extra compensation voltage (factor: 1.214280, offset:-0.000700)): -5 V
#Ue4 (Scaled version of Segment 3 extra compensation voltage (factor: 1.214280, offset:-0.000700)): 0 V
#Ue5 (Scaled version of Segment 3 extra compensation voltage (factor: 1.214280, offset:-0.000700)): 0 V
#Ue6 (Scaled version of Segment 6 extra voltage (factor: -1.200000, offset:0.000000)): 0 V
#Ue7 (Scaled version of Segment 7 extra voltage (factor: -1.200000, offset:0.000000)): 0 V
#Ue8 (Scaled version of Segment 8 extra voltage (factor: -1.200000, offset:0.000000)): 0 V
#Uec endseg 1 (Scaled version of Segment 0 extra compensation voltage (factor: 1.2, offset:0.0)): 0.0303442807 V
#Uec endseg 2 (Scaled version of Endseg extra 2 compensation voltage (factor: -1.200000, offset:0.000000)): 0 V
#Uec1 (Scaled version of Segment 1 extra compensation voltage (factor: 1.2, offset:0.0)): 0.0303442807 V
#Uec2 (Scaled version of Segment 2 extra compensation voltage (factor: 1.2, offset:0.0)): 0.0303442807 V
#Uec3 (Scaled version of Segment 3 extra compensation voltage (factor: 1.2, offset:0.0)): 0.227429813 V
#Uec4 (Scaled version of Segment 4 extra compensation voltage (factor: 1.2, offset:0.0)): 0.227429813 V
#Uec5 (Scaled version of Segment 5 extra compensation voltage (factor: 1.2, offset:0.0)): 0 V
#Uec6 (Scaled version of Segment 6 extra compensation voltage (factor: 1.2, offset:0.0)): 0.408 V
#Uec7 (Scaled version of Segment 7 extra compensation voltage (factor: 1.2, offset:0.0)): 0.408 V
#Uec8 (Scaled version of Segment 8 extra compensation voltage (factor: 1.2, offset:0.0)): 0.408 V
#Uschwinden (Scaled version of U_schwinden (factor: 1.000000, offset:0.000000)): 0 V
#Ut endseg 1 (Scaled version of Endseg 1 voltage (factor: -1.199740, offset:-0.001200)): 12 V
#Ut endseg 2 (Scaled version of Endseg 2 voltage (factor: -1.197100, offset:-0.003000)): 0 V
#Ut1 (Scaled version of Segment 1 voltage (factor: -1.200900, offset:-0.003600)): -8 V
#Ut2 (Scaled version of Segment 2 voltage (factor: -1.201410, offset:-0.001400)): 12 V
#Ut3 (Scaled version of Segment 3 voltage (factor: -1.198560, offset:-0.003200)): 12 V
#Ut4 (Scaled version of Segment 4 voltage (factor: -1.198560, offset:-0.003200)): 0 V
#Ut5 (Scaled version of Segment 5 voltage (factor: -1.198560, offset:-0.003200)): 0 V
#Ut6 (Scaled version of Segment 6 voltage (factor: -1.198560, offset:-0.003200)): 0 V
#Ut7 (Scaled version of Segment 7 voltage (factor: -1.198560, offset:-0.003200)): 0 V
#Ut8 (Scaled version of Segment 8 voltage (factor: -1.198560, offset:-0.003200)): 0 V
#Utc endseg 1 (Scaled version of Segment 0 compensation voltage (factor: 0.25, offset:0.0)): 0.0565474709 V
#Utc endseg 2 (Scaled version of Endseg 2 compensation voltage (factor: -0.250000, offset:0.000000)): 0 V
#Utc1 (Scaled version of Segment 1 compensation voltage (factor: 0.25, offset:0.0)): 0.0565474709 V
#Utc2 (Scaled version of Segment 2 compensation voltage (factor: 0.25, offset:0.0)): 0.0565474709 V
#Utc3 (Scaled version of Segment 3 compensation voltage (factor: 0.25, offset:0.0)): 0.106663163 V
#Utc4 (Scaled version of Segment 4 compensation voltage (factor: 0.25, offset:0.0)): 0.106663163 V
#Utc5 (Scaled version of Segment 5 compensation voltage (factor: 0.25, offset:0.0)): 0 V
#Utc6 (Scaled version of Segment 6 compensation voltage (factor: 0.25, offset:0.0)): 0 V
#Utc7 (Scaled version of Segment 7 compensation voltage (factor: 1.2, offset:0.0)): 0 V
#Utc8 (Scaled version of Segment 8 compensation voltage (factor: 1.2, offset:0.0)): 0 V
#V power (V setpoint): 0 mW
#Vseq power (Vseq setpoint): 0.4 mW
#WP370H2sw0 (NI analog out at /Dev2/ao2): 5 V
#WP370H2sw1 (NI analog out at /Dev2/ao3): 0 V
#Yb Oven Current (Scaled version of Yb oven control voltage (factor: 3.510000, offset:0.000000)): 0 A
#awg_Pulselength (): 0 s
#awg_amplitude (): 0 Vpp
#awg_frequency (): 0 Hz
#awg_offset (): 0 V
#axial_secular_frequency_AOM (): 0.11 MHz
#carrier_frequency (): 221 MHz
#cooling370 frequency (Attenuation of transition cooling370): 85 MHz
#cooling370 power (Power of transition cooling370): -24 dBm
#cooling_chirp_dds_power (): 0 dBm
#cooling_chirp_freq_step (): 1 MHz
#cooling_chirp_start_freq (): 84.5 MHz
#cooling_chirp_stop_freq (): 114.5 MHz
#cooling_chirp_total_time (): 3 us
#detection370 frequency (Attenuation of transition detection370): 85 MHz
#detection370 power (Power of transition detection370): -2 dBm
#detection_time (): 2500 us
#detuning370 frequency (Attenuation of transition detuning370): 0 MHz
#detuning370 power (Power of transition detuning370): 0 dBm
#emm_pulse_buffer_time (): 0 us
#emm_pulse_wait_time (): 0 us
#feed_forward_waittime_ms (): 0 ms
#flop_sbc_max_pulsetime_factor (): 0 
#freqScaling_411 (): 1.68 MHz/G
#freqScaling_467 (): 1.6 MHz/G
#heating_rate_wait_time (): 5000 us
#intersequence_cooling_rf_frequency (): 85 MHz
#intersequence_cooling_rf_power (): -24 dBm
#load_attempt (): 0 
#mirrorH2H (Motorized mirror mount): 4.37709888 mm
#n_av_LLI (): 50 
#n_points_per_doppler_freq_scan (): 0 
#n_points_per_sb_flops (): 0 
#n_points_per_sb_scan (): 0 
#n_rabi_scan_points (): 0 
#n_rep (): 575 
#octupole467 frequency (Attenuation of transition octupole467): 112.374627 MHz
#octupole467 power (Power of transition octupole467): -6 dBm
#octupole4672 frequency (Attenuation of transition octupole4672): 112.374627 MHz
#octupole4672 power (Power of transition octupole4672): -6 dBm
#offset370PD_H1 (): -0.0132263937 uW
#offset370PD_H2 (): -0.0299202343 uW
#offset370PD_V (): -0.0150179222 uW
#offset467BelowPD (): 0.0073186225 mW
#offset467PD (): 0.0073186225 mW
#picture_number (): 0 
#pulse_time_1650 (): 0 us
#pulse_time_411 (): 5 us
#pulse_time_467 (): 50000 us
#pulse_time_4672 (): 50000 us
#pulse_time_rfLLI (): 14.95 us
#pump_time (): 10 us
#pumping370 frequency (Attenuation of transition pumping370): 85 MHz
#pumping370 power (Power of transition pumping370): -14 dBm
#quench1650 frequency (Attenuation of transition quench1650): 60 MHz
#quench1650 power (Power of transition quench1650): -3.1 dBm
#radial_secular_frequency_AOM (): 0.31 MHz
#ramp_time (): 0 us
#reference 370 Det (): 0 mW
#reference 370 H1 (reference value 370 H1 chart): 3 uW
#reference 370 H2 (reference value 370 H2 chart): 5 uW
#reference 370 V (reference value 370 V chart): 40 uW
#reference 411 Fiber (reference value vertical 411 chart): 0.4 mW
#reference 411 SHG (reference value SHG 411 chart): 8 mW
#reference 411 V (): 0 uW
#reference 639 Fiber (reference value fiber639 chart): 11 mW
#reference SHG 467 (): 5.8 mW
#reference SHG 467 Below (): 0 mW
#rf_Amp (): 0.3 
#rf_Freq (): 3.51559586 MHz
#rf_phase (): 0.5 
#rf_switch_467 (): 0 
#sampling370 frequency (Attenuation of transition sampling370): 85 MHz
#sampling370 power (Power of transition sampling370): -5 dBm
#sampling411 frequency (Attenuation of transition sampling411): 220 MHz
#sampling411 power (Power of transition sampling411): -2 dBm
#sb_cooling_411_Omega (): 0 kHz
#sb_cooling_ddspower_1650 (): -27.5 dBm
#sb_cooling_ddspower_411 (): -10 dBm
#sb_cooling_detuning (): 0 
#sb_cooling_time (): 5000 us
#sb_scan_range_factor (): 0 
#sbc_pulses11 (): 0 
#sbc_pulses12 (): 0 
#sbc_pulses21 (): 0 
#sbc_pulses22 (): 0 
#sbc_pulsetime11 (): 0 us
#sbc_pulsetime12 (): 0 us
#sbc_pulsetime21 (): 0 us
#sbc_pulsetime22 (): 0 us
#sbc_repumptime (): 0 us
#scaling370PD_H1 (): -12.9249723 uW/V
#scaling370PD_H2 (): -14.9627261 uW/V
#scaling370PD_V (): -17.3688494 uW/V
#scaling467BelowPD (): -2.85545297 mW/V
#scaling467PD (): -2.85545297 mW/V
#scan_variable (): 0 unit
#spectroscopy411 frequency (Attenuation of transition spectroscopy411): 221 MHz
#spectroscopy411 power (Power of transition spectroscopy411): -2 dBm
#spectroscopy411rsb11 frequency (Attenuation of transition spectroscopy411rsb11): 0 MHz
#spectroscopy411rsb11 power (Power of transition spectroscopy411rsb11): 0 dBm
#spectroscopy411rsb12 frequency (Attenuation of transition spectroscopy411rsb12): 0 MHz
#spectroscopy411rsb12 power (Power of transition spectroscopy411rsb12): 0 dBm
#spectroscopy411rsb21 frequency (Attenuation of transition spectroscopy411rsb21): 0 MHz
#spectroscopy411rsb21 power (Power of transition spectroscopy411rsb21): 0 dBm
#spectroscopy411rsb22 frequency (Attenuation of transition spectroscopy411rsb22): 0 MHz
#spectroscopy411rsb22 power (Power of transition spectroscopy411rsb22): 0 dBm
#spectroscopy411slave frequency (Attenuation of transition spectroscopy411slave): 80 MHz
#spectroscopy411slave power (Power of transition spectroscopy411slave): -4 dBm
#sweep_frequency_step (): 0 MHz
#sweep_sleep_time (): 0 us
#sweep_start_frequency (): 0 MHz
#sweep_stop_frequency (): 0 MHz
#t_RFtotal (): 214964.95 us
#t_RFwait (): 100 us
#t_pi_carrier_estim_A (): 0 us
#t_pi_carrier_estim_B (): 0 us
#t_pi_carrier_estim_C (): 0 us
#t_subtract (): 0.1 us
#use_shutters (): 0 
#wait_ramp_down (): 0 us
#waveplate411Ax (Motorized rotation mount): 0 °
#waveplateSplitH1V (Motorized rotation mount): 154.999746 °
#waveplateV (Motorized rotation mount): 27.4999213 °

#UTC / s	rel. time / s	RunNumber / 	rf_Freq / MHz	CorrFreqCenter / 	CorrFreqCenter2 / 	FreqCenter / 	CorrBField / 	CorrBField2 / 	BField / 	FreqPlusPlus / 	FreqPlusMinus / 	FreqMinusPlus / 	FreqMinusMinus / 	FreqPlusCenter / 	FreqMinusCenter / 	roi_plus_plus / 	roi_pp_num_cyc / 	roi_plus_minus / 	roi_pm_num_cyc / 	roi_minus_plus / 	roi_mp_num_cyc / 	roi_minus_minus / 	roi_mm_num_cyc / 	roi_final_E3 / 	number_LLI_cycles / 	det_num_hot / 	det_num_no_exc / 	det_num_quench / 
1643986682	259.57	1	3.51561459	0.25	0.25	111.71074	0.13	0.13	2.21297712	112.374638	112.374629	111.046852	111.046842	112.374633	111.046847	0.96	50	0.58	50	0.74	50	0.62	50	5	18	0	32	0
1643986881	458.572	2	3.51561151	0.35	2.12897101e-10	111.710738	0.15	9.12416147e-11	2.21297487	112.374636	112.374626	111.046851	111.046841	112.374631	111.046846	0.92	50	0.42	50	0.9	50	0.7	50	13	30	1	19	1
1643987094	671.916	3	3.51560795	0.72	0.00361809045	111.710735	-0.08	-0.00040201005	2.21297607	112.374632	112.374623	111.046847	111.046837	112.374628	111.046842	0.92	50	0.28	50	1	50	0.2	50	17	34	2	16	0
1643987280	857.479	4	3.51560984	-0.13	-0.000610328638	111.710736	0.43	0.00201877934	2.21296962	112.374631	112.374622	111.046849	111.04684	112.374626	111.046845	0.78	50	0.48	50	0.4	50	0.96	50	2	8	0	42	0
1643987479	1056.203	5	3.51559964	-0.44	-0.00237837838	111.710738	0.18	0.000972972973	2.21296692	112.374633	112.374623	111.046852	111.046843	112.374628	111.046848	0.58	50	0.84	50	0.34	50	0.96	50	7	24	1	26	0
1643987679	1257.148	6	3.51559537	0.2	0.00100502513	111.710737	0.22	0.00110552764	2.21296362	112.374631	112.374621	111.046852	111.046843	112.374626	111.046848	0.74	50	0.32	50	0.74	50	0.76	50	15	36	1	14	0
1643987881	1459.079	7	3.51559016	0.16	0.0007960199	111.710736	-0.52	-0.00258706468	2.21297142	112.374632	112.374623	111.046849	111.04684	112.374627	111.046845	0.52	50	0.88	50	0.96	50	0.28	50	1	2	1	48	0
1643988106	1683.884	8	3.51560249	0.0731893688	0.000362323608	111.710736	-0.641096346	-0.00317374428	2.21298103	112.374635	112.374625	111.046846	111.046837	112.37463	111.046841	0.372093023	43	0.94	50	1	50	0.285714286	42	17	32	3	18	0
1643988329	1906.908	9	3.5156177	0.0367067706	0.000163141203	111.710735	-0.62066667	-0.00275851853	2.21299034	112.374637	112.374628	111.046843	111.046834	112.374633	111.046838	0.368421053	38	0.952380952	42	0.829787234	47	0.172413793	29	19	29	3	21	0
1643988566	2143.554	10	3.51563242	-0.226314496	-0.00101486321	111.710737	0.564496314	0.00253137361	2.21298188	112.374636	112.374626	111.046847	111.046837	112.374631	111.046842	0.818181818	33	0.48	50	0.189189189	37	0.98	50	10	29	4	21	0
1643988793	2371.047	11	3.51561903	-0.052034632	-0.000219555409	111.710737	-0.394025974	-0.00166255685	2.21298779	112.374638	112.374628	111.046845	111.046836	112.374633	111.04684	0.393939394	33	0.84	50	0.818181818	44	0.476190476	42	13	27	3	23	0
1643989019	2596.725	12	3.51562838	0.47	0.00207048458	111.710734	-0.23	-0.00101321586	2.21299124	112.374637	112.374627	111.046842	111.046832	112.374632	111.046837	0.86	50	0.62	50	0.96	50	0.26	50	13	33	3	17	0
1643989245	2822.907	13	3.51563383	-0.15	-0.000663716814	111.710735	-0.03	-0.000132743363	2.21299169	112.374637	112.374628	111.046842	111.046833	112.374633	111.046838	0.68	50	0.86	50	0.68	50	0.8	50	8	29	3	21	0
1643989444	3021.536	14	3.51563455	0.54125	0.0023949115	111.710732	0.03875	0.000171460177	2.2129911	112.374635	112.374625	111.04684	111.04683	112.37463	111.046835	0.9	50	0.32	50	0.94	50	0.4375	48	2	12	1	38	0
1643989646	3223.43	15	3.51563363	-0.102916667	-0.000517169179	111.710733	0.502916667	0.00252721943	2.21298356	112.374633	112.374623	111.046843	111.046833	112.374628	111.046838	0.84	50	0.44	50	0.354166667	48	0.96	50	23	39	1	11	0
1643989862	3439.372	16	3.5156217	-0.505271385	-0.00251378799	111.710736	0.113026487	0.000562320832	2.21298187	112.374635	112.374625	111.046846	111.046836	112.37463	111.046841	0.387755102	49	0.78	50	0.361702128	47	0.98	50	3	17	2	33	0
1643990073	3651.052	17	3.51561902	-0.33375	-0.00154513889	111.710737	0.21375	0.000989583333	2.21297866	112.374636	112.374626	111.046848	111.046839	112.374631	111.046844	0.74	50	0.86	50	0.3125	48	0.86	50	6	21	2	29	0
1643990284	3861.535	18	3.51561395	0.166530612	0.000785521756	111.710736	0.433469388	0.00204466692	2.21297216	112.374633	112.374623	111.046849	111.04684	112.374628	111.046845	1	50	0.4	50	0.653061224	49	0.92	50	11	27	2	23	0
1643990484	4061.91	19	3.51560366	-0.307142857	-0.00145565335	111.710738	0.387142857	0.00183480027	2.21296635	112.374633	112.374623	111.046853	111.046843	112.374628	111.046848	0.76	50	0.68	50	0.285714286	49	0.98	50	19	37	1	13	0
1643990698	4275.598	20	3.51559448	0.452653061	0.00226326531	111.710736	0.187346939	0.000936734694	2.21296354	112.374629	112.37462	111.046851	111.046842	112.374625	111.046847	0.8	50	0.16	50	0.857142857	49	0.591836735	49	12	34	2	16	0
1643990882	4460.173	21	3.51559003	-0.0663265306	-0.000309937059	111.710736	-0.0459183673	-0.00021457181	2.21296423	112.37463	112.37462	111.046851	111.046842	112.374625	111.046847	0.5	50	0.612244898	49	0.591836735	49	0.612244898	49	12	35	0	15	0
1643991113	4691.15	22	3.51559112	-0.0665221088	-0.000359578967	111.710736	0.106522109	0.000575795183	2.21296263	112.37463	112.37462	111.046852	111.046843	112.374625	111.046848	0.58	50	0.54	50	0.520833333	48	0.693877551	49	10	32	3	18	0
1643991298	4875.709	23	3.5155886	0.0148805905	6.46982197e-05	111.710736	0.165119409	0.000717910476	2.21296015	112.374629	112.37462	111.046853	111.046843	112.374624	111.046848	0.68	50	0.5	50	0.530612245	49	0.680851064	47	13	33	0	17	0
1643991483	5061.195	24	3.51558468	0.0504081633	0.000272476558	111.710736	0.409591837	0.00221400993	2.21295401	112.374627	112.374617	111.046855	111.046845	112.374622	111.04685	0.9	50	0.44	50	0.6	45	0.959183673	49	23	39	0	11	0
1643991669	5246.442	25	3.51557496	0.355568182	0.00192199017	111.710734	-0.195568182	-0.00105712531	2.21295694	112.374626	112.374617	111.046852	111.046842	112.374621	111.046847	0.86	50	0.7	50	0.9375	48	0.386363636	44	20	33	0	17	0
1643991856	5434.062	26	3.5155796	-0.0218792517	-0.000117630385	111.710734	0.561879252	0.00302085619	2.21294852	112.374624	112.374614	111.046855	111.046845	112.374619	111.04685	0.84	50	0.3	50	0.395833333	48	0.979591837	49	14	32	0	18	0
1643992041	5618.754	27	3.51556627	-0.17	-0.000909090909	111.710735	-0.33	-0.00176470588	2.21295347	112.374626	112.374616	111.046854	111.046844	112.374621	111.046849	0.44	50	0.94	50	0.9	50	0.74	50	12	29	0	21	0
