# Supplementary material for: Improved bounds on Lorentz violation from composite pulse Ramsey spectroscopy in a trapped ion
Source: Nat Commun. 2022 Nov 27;13:7314. doi: 10.1038/s41467-022-34818-0 (PMC9701673; doi:10.1038/s41467-022-34818-0)
Supplement: Supplementary file 2 — Source Data [file 41467_2022_34818_MOESM2_ESM.zip › Source_data_files/raw_data/20220204/LLI_with_servo_467_05.txt]

#
#1650 rf switch (1650 rf switch (digital out of Paul's box)): 1 
#370 H1 shutter (NI digital out at /Dev1/port0/line2): 1 
#370 H2 shutter (370 H2 shutter (digital out of Paul's box)): 1 
#370 V shutter (NI digital out at /Dev1/port0/line0): 1 
#370 cooling AOM rf attenuator control voltage (NI analog out at /Dev2/ao6): 5.38472253 V
#370 cooling rf switch (370 cooling rf switch (digital out of Paul's box)): 1 
#370 cooling shutter (370 cooling shutter (digital out of Paul's box)): 1 
#370 detuning AOM rf attenuator control voltage (NI analog out at /Dev2/ao10): 10 V
#370 detuning rf switch (370 detuning rf switch (digital out of Paul's box)): 1 
#370 pumping AOM rf attenuator control voltage (NI analog out at /Dev2/ao9): 10 V
#370 pumping rf switch (370 pumping rf switch (digital out of Paul's box)): 1 
#399 shutter (399 shutter (digital out of Paul's box)): 0 
#411 relock shutter (411 relock shutter (digital out of Paul's box)): 1 
#411 rf switch (411 rf switch (digital out of Paul's box)): 0 
#411 slave rf switch (411 slave rf switch (digital out of Paul's box)): 1 
#411 stab hold (411 stab hold (digital out of Paul's box)): 1 
#411IntstabSetpoint (Scaled version of 411 intensity stab set point voltage (factor: 1.000000, offset:0.000000)): 10 V
#467 detuning AOM rf attenuator control voltage (NI analog out at /Dev2/ao8): 10 V
#467 rf switch (467 rf switch (digital out of Paul's box)): 0 
#638 rf switch (638 rf switch (digital out of Paul's box)): 1 
#638 shutter (638 shutter (digital out of Paul's box)): 1 
#935 shutter (NI digital out at /Dev1/port0/line3): 1 
#Axial objective position (Scaled version of Axial obective actuator (factor: 0.000024, offset:0.000000)): 11.974494 mm
#B field H1 (Scaled version of h1BCurrent (factor: 0.400000, offset:0.000000)): 0.12992 G
#B field H2 (Scaled version of h2BCurrent (factor: 1.470000, offset:0.000000)): 0.735 G
#B field V (Scaled version of vBCurrent (factor: 1.248000, offset:0.000000)): 0.3012672 G
#DDS0 frequency (Frequency of DDS channel #0 of Paul's box): 85 MHz
#DDS0 power (Power of DDS channel #1 of Paul's box): -2 dBm
#DDS1 frequency (Frequency of DDS channel #1 of Paul's box): 85 MHz
#DDS1 power (Power of DDS channel #1 of Paul's box): -14 dBm
#DDS10 frequency (Frequency of DDS channel #10 of Paul's box): 0 MHz
#DDS10 power (Power of DDS channel #10 of Paul's box): 0 dBm
#DDS11 frequency (Frequency of DDS channel #11 of Paul's box): 0 MHz
#DDS11 power (Power of DDS channel #11 of Paul's box): 0 dBm
#DDS2 frequency (Frequency of DDS channel #2 of Paul's box): 200 MHz
#DDS2 power (Power of DDS channel #2 of Paul's box): -50 dBm
#DDS3 frequency (Frequency of DDS channel #3 of Paul's box): 60 MHz
#DDS3 power (Power of DDS channel #3 of Paul's box): -50 dBm
#DDS4 frequency (Frequency of DDS channel #4 of Paul's box): 114.5 MHz
#DDS4 power (Power of DDS channel #4 of Paul's box): 10 dBm
#DDS5 frequency (Frequency of DDS channel #5 of Paul's box): 111 MHz
#DDS5 power (Power of DDS channel #5 of Paul's box): -50 dBm
#DDS6 power (Power of DDS channel #6 of Paul's box): 0 dBm
#DDS7 frequency (Frequency of DDS channel #7 of Paul's box): 0 MHz
#DDS7 power (Power of DDS channel #7 of Paul's box): 0 dBm
#DDS8 frequency (Frequency of DDS channel #8 of Paul's box): 0 MHz
#DDS8 power (Power of DDS channel #8 of Paul's box): 0 dBm
#DDS9 frequency (Frequency of DDS channel #9 of Paul's box): 0 MHz
#DDS9 power (Power of DDS channel #9 of Paul's box): 0 dBm
#DP370 power (DP370 setpoint): 0 mW
#Doppler_time (): 5000 us
#H1 power (H1 setpoint): 0 mW
#H1Flipmount (Thorlabs Flipmount): 1 
#H1seq power (H1seq setpoint): 0 mW
#H2 power (H2 setpoint): 0 mW
#In Oven Current (Scaled version of In oven control voltage (factor: 2.000000, offset:0.000000)): 0 A
#Objective focus position (Scaled version of Focus obective actuator (factor: 0.000024, offset:0.000000)): 24.5719768 mm
#Paul's box run number (to identify the raw data of CCD and PMT): 6709 
#SampleNHold (SampleNHold (digital out of Paul's box)): 1 
#Strobo Trigger (description): 0 
#U_ablation (NI analog out at /Dev2/ao0): 0 V
#Ue endseg 1 (Scaled version of Endseg 1 extra voltage (factor: -1.200000, offset:0.000000)): -9 V
#Ue endseg 2 (Scaled version of Endseg 2 extra voltage (factor: -1.200000, offset:0.000000)): 0 V
#Ue1 (Scaled version of Segment 3 extra compensation voltage (factor: 1.214280, offset:-0.000700)): -9 V
#Ue2 (Scaled version of Segment 3 extra compensation voltage (factor: 1.214280, offset:-0.000700)): -9 V
#Ue3 (Scaled version of Segment 3 extra compensation voltage (factor: 1.214280, offset:-0.000700)): -5 V
#Ue4 (Scaled version of Segment 3 extra compensation voltage (factor: 1.214280, offset:-0.000700)): 0 V
#Ue5 (Scaled version of Segment 3 extra compensation voltage (factor: 1.214280, offset:-0.000700)): 0 V
#Ue6 (Scaled version of Segment 6 extra voltage (factor: -1.200000, offset:0.000000)): 0 V
#Ue7 (Scaled version of Segment 7 extra voltage (factor: -1.200000, offset:0.000000)): 0 V
#Ue8 (Scaled version of Segment 8 extra voltage (factor: -1.200000, offset:0.000000)): 0 V
#Uec endseg 1 (Scaled version of Segment 0 extra compensation voltage (factor: 1.2, offset:0.0)): 0.0303442807 V
#Uec endseg 2 (Scaled version of Endseg extra 2 compensation voltage (factor: -1.200000, offset:0.000000)): 0 V
#Uec1 (Scaled version of Segment 1 extra compensation voltage (factor: 1.2, offset:0.0)): 0.0303442807 V
#Uec2 (Scaled version of Segment 2 extra compensation voltage (factor: 1.2, offset:0.0)): 0.0303442807 V
#Uec3 (Scaled version of Segment 3 extra compensation voltage (factor: 1.2, offset:0.0)): 0.227429813 V
#Uec4 (Scaled version of Segment 4 extra compensation voltage (factor: 1.2, offset:0.0)): 0.227429813 V
#Uec5 (Scaled version of Segment 5 extra compensation voltage (factor: 1.2, offset:0.0)): 0 V
#Uec6 (Scaled version of Segment 6 extra compensation voltage (factor: 1.2, offset:0.0)): 0.408 V
#Uec7 (Scaled version of Segment 7 extra compensation voltage (factor: 1.2, offset:0.0)): 0.408 V
#Uec8 (Scaled version of Segment 8 extra compensation voltage (factor: 1.2, offset:0.0)): 0.408 V
#Uschwinden (Scaled version of U_schwinden (factor: 1.000000, offset:0.000000)): 0 V
#Ut endseg 1 (Scaled version of Endseg 1 voltage (factor: -1.199740, offset:-0.001200)): 12 V
#Ut endseg 2 (Scaled version of Endseg 2 voltage (factor: -1.197100, offset:-0.003000)): 0 V
#Ut1 (Scaled version of Segment 1 voltage (factor: -1.200900, offset:-0.003600)): -8 V
#Ut2 (Scaled version of Segment 2 voltage (factor: -1.201410, offset:-0.001400)): 12 V
#Ut3 (Scaled version of Segment 3 voltage (factor: -1.198560, offset:-0.003200)): 12 V
#Ut4 (Scaled version of Segment 4 voltage (factor: -1.198560, offset:-0.003200)): 0 V
#Ut5 (Scaled version of Segment 5 voltage (factor: -1.198560, offset:-0.003200)): 0 V
#Ut6 (Scaled version of Segment 6 voltage (factor: -1.198560, offset:-0.003200)): 0 V
#Ut7 (Scaled version of Segment 7 voltage (factor: -1.198560, offset:-0.003200)): 0 V
#Ut8 (Scaled version of Segment 8 voltage (factor: -1.198560, offset:-0.003200)): 0 V
#Utc endseg 1 (Scaled version of Segment 0 compensation voltage (factor: 0.25, offset:0.0)): 0.0565474709 V
#Utc endseg 2 (Scaled version of Endseg 2 compensation voltage (factor: -0.250000, offset:0.000000)): 0 V
#Utc1 (Scaled version of Segment 1 compensation voltage (factor: 0.25, offset:0.0)): 0.0565474709 V
#Utc2 (Scaled version of Segment 2 compensation voltage (factor: 0.25, offset:0.0)): 0.0565474709 V
#Utc3 (Scaled version of Segment 3 compensation voltage (factor: 0.25, offset:0.0)): 0.106663163 V
#Utc4 (Scaled version of Segment 4 compensation voltage (factor: 0.25, offset:0.0)): 0.106663163 V
#Utc5 (Scaled version of Segment 5 compensation voltage (factor: 0.25, offset:0.0)): 0 V
#Utc6 (Scaled version of Segment 6 compensation voltage (factor: 0.25, offset:0.0)): 0 V
#Utc7 (Scaled version of Segment 7 compensation voltage (factor: 1.2, offset:0.0)): 0 V
#Utc8 (Scaled version of Segment 8 compensation voltage (factor: 1.2, offset:0.0)): 0 V
#V power (V setpoint): 0 mW
#Vseq power (Vseq setpoint): 0.4 mW
#WP370H2sw0 (NI analog out at /Dev2/ao2): 5 V
#WP370H2sw1 (NI analog out at /Dev2/ao3): 0 V
#Yb Oven Current (Scaled version of Yb oven control voltage (factor: 3.510000, offset:0.000000)): 0 A
#awg_Pulselength (): 0 s
#awg_amplitude (): 0 Vpp
#awg_frequency (): 0 Hz
#awg_offset (): 0 V
#axial_secular_frequency_AOM (): 0.11 MHz
#carrier_frequency (): 221 MHz
#cooling370 frequency (Attenuation of transition cooling370): 85 MHz
#cooling370 power (Power of transition cooling370): -24 dBm
#cooling_chirp_dds_power (): 0 dBm
#cooling_chirp_freq_step (): 1 MHz
#cooling_chirp_start_freq (): 84.5 MHz
#cooling_chirp_stop_freq (): 114.5 MHz
#cooling_chirp_total_time (): 3 us
#detection370 frequency (Attenuation of transition detection370): 85 MHz
#detection370 power (Power of transition detection370): -2 dBm
#detection_time (): 2500 us
#detuning370 frequency (Attenuation of transition detuning370): 0 MHz
#detuning370 power (Power of transition detuning370): 0 dBm
#emm_pulse_buffer_time (): 0 us
#emm_pulse_wait_time (): 0 us
#feed_forward_waittime_ms (): 0 ms
#flop_sbc_max_pulsetime_factor (): 0 
#freqScaling_411 (): 1.68 MHz/G
#freqScaling_467 (): 1.6 MHz/G
#heating_rate_wait_time (): 5000 us
#intersequence_cooling_rf_frequency (): 85 MHz
#intersequence_cooling_rf_power (): -24 dBm
#load_attempt (): 0 
#mirrorH2H (Motorized mirror mount): 4.37709888 mm
#n_av_LLI (): 50 
#n_points_per_doppler_freq_scan (): 0 
#n_points_per_sb_flops (): 0 
#n_points_per_sb_scan (): 0 
#n_rabi_scan_points (): 0 
#n_rep (): 575 
#octupole467 frequency (Attenuation of transition octupole467): 111.046835 MHz
#octupole467 power (Power of transition octupole467): -6 dBm
#octupole4672 frequency (Attenuation of transition octupole4672): 111.046835 MHz
#octupole4672 power (Power of transition octupole4672): -6 dBm
#offset370PD_H1 (): -0.0132263937 uW
#offset370PD_H2 (): -0.0299202343 uW
#offset370PD_V (): -0.0150179222 uW
#offset467BelowPD (): 0.0073186225 mW
#offset467PD (): 0.0073186225 mW
#picture_number (): 0 
#pulse_time_1650 (): 0 us
#pulse_time_411 (): 5 us
#pulse_time_467 (): 50000 us
#pulse_time_4672 (): 50000 us
#pulse_time_rfLLI (): 14.95 us
#pump_time (): 10 us
#pumping370 frequency (Attenuation of transition pumping370): 85 MHz
#pumping370 power (Power of transition pumping370): -14 dBm
#quench1650 frequency (Attenuation of transition quench1650): 60 MHz
#quench1650 power (Power of transition quench1650): -3.1 dBm
#radial_secular_frequency_AOM (): 0.31 MHz
#ramp_time (): 0 us
#reference 370 Det (): 0 mW
#reference 370 H1 (reference value 370 H1 chart): 3 uW
#reference 370 H2 (reference value 370 H2 chart): 5 uW
#reference 370 V (reference value 370 V chart): 40 uW
#reference 411 Fiber (reference value vertical 411 chart): 0.4 mW
#reference 411 SHG (reference value SHG 411 chart): 8 mW
#reference 411 V (): 0 uW
#reference 639 Fiber (reference value fiber639 chart): 11 mW
#reference SHG 467 (): 5.8 mW
#reference SHG 467 Below (): 0 mW
#rf_Amp (): 0.3 
#rf_Freq (): 3.5156556 MHz
#rf_phase (): 0.5 
#rf_switch_467 (): 0 
#sampling370 frequency (Attenuation of transition sampling370): 85 MHz
#sampling370 power (Power of transition sampling370): -5 dBm
#sampling411 frequency (Attenuation of transition sampling411): 220 MHz
#sampling411 power (Power of transition sampling411): -2 dBm
#sb_cooling_411_Omega (): 0 kHz
#sb_cooling_ddspower_1650 (): -27.5 dBm
#sb_cooling_ddspower_411 (): -10 dBm
#sb_cooling_detuning (): 0 
#sb_cooling_time (): 5000 us
#sb_scan_range_factor (): 0 
#sbc_pulses11 (): 0 
#sbc_pulses12 (): 0 
#sbc_pulses21 (): 0 
#sbc_pulses22 (): 0 
#sbc_pulsetime11 (): 0 us
#sbc_pulsetime12 (): 0 us
#sbc_pulsetime21 (): 0 us
#sbc_pulsetime22 (): 0 us
#sbc_repumptime (): 0 us
#scaling370PD_H1 (): -12.9249723 uW/V
#scaling370PD_H2 (): -14.9627261 uW/V
#scaling370PD_V (): -17.3688494 uW/V
#scaling467BelowPD (): -2.85545297 mW/V
#scaling467PD (): -2.85545297 mW/V
#scan_variable (): 0 unit
#spectroscopy411 frequency (Attenuation of transition spectroscopy411): 221 MHz
#spectroscopy411 power (Power of transition spectroscopy411): -2 dBm
#spectroscopy411rsb11 frequency (Attenuation of transition spectroscopy411rsb11): 0 MHz
#spectroscopy411rsb11 power (Power of transition spectroscopy411rsb11): 0 dBm
#spectroscopy411rsb12 frequency (Attenuation of transition spectroscopy411rsb12): 0 MHz
#spectroscopy411rsb12 power (Power of transition spectroscopy411rsb12): 0 dBm
#spectroscopy411rsb21 frequency (Attenuation of transition spectroscopy411rsb21): 0 MHz
#spectroscopy411rsb21 power (Power of transition spectroscopy411rsb21): 0 dBm
#spectroscopy411rsb22 frequency (Attenuation of transition spectroscopy411rsb22): 0 MHz
#spectroscopy411rsb22 power (Power of transition spectroscopy411rsb22): 0 dBm
#spectroscopy411slave frequency (Attenuation of transition spectroscopy411slave): 80 MHz
#spectroscopy411slave power (Power of transition spectroscopy411slave): -4 dBm
#sweep_frequency_step (): 0 MHz
#sweep_sleep_time (): 0 us
#sweep_start_frequency (): 0 MHz
#sweep_stop_frequency (): 0 MHz
#t_RFtotal (): 1235977.45 us
#t_RFwait (): 100 us
#t_pi_carrier_estim_A (): 0 us
#t_pi_carrier_estim_B (): 0 us
#t_pi_carrier_estim_C (): 0 us
#t_subtract (): 0.1 us
#use_shutters (): 0 
#wait_ramp_down (): 0 us
#waveplate411Ax (Motorized rotation mount): 0 °
#waveplateSplitH1V (Motorized rotation mount): 154.999746 °
#waveplateV (Motorized rotation mount): 27.4999213 °

#UTC / s	rel. time / s	RunNumber / 	rf_Freq / MHz	CorrFreqCenter / 	CorrFreqCenter2 / 	FreqCenter / 	CorrBField / 	CorrBField2 / 	BField / 	FreqPlusPlus / 	FreqPlusMinus / 	FreqMinusPlus / 	FreqMinusMinus / 	FreqPlusCenter / 	FreqMinusCenter / 	roi_plus_plus / 	roi_pp_num_cyc / 	roi_plus_minus / 	roi_pm_num_cyc / 	roi_minus_plus / 	roi_mp_num_cyc / 	roi_minus_minus / 	roi_mm_num_cyc / 	roi_final_E3 / 	number_LLI_cycles / 	det_num_hot / 	det_num_no_exc / 	det_num_quench / 
1644007202	183.866	1	3.51562134	0.00326530612	0.00326530612	111.710739	0.636734694	0.636734694	2.21297378	112.374636	112.374626	111.046852	111.046842	112.374631	111.046847	0.98	50	0.34	50	0.326530612	49	0.96	50	19	37	0	13	0
1644007395	376.837	2	3.51560623	0.2	1.21653968e-10	111.710738	-0.26	-1.58150158e-10	2.21297768	112.374636	112.374627	111.046849	111.04684	112.374631	111.046845	0.56	50	0.62	50	0.8	50	0.34	50	17	35	1	15	0
1644007575	557.138	3	3.5156124	-0.05	-0.000259067358	111.710738	0.49	0.0025388601	2.21297033	112.374634	112.374625	111.046852	111.046842	112.374629	111.046847	0.86	50	0.42	50	0.38	50	0.92	50	20	35	0	15	0
1644007780	762.607	4	3.51560078	0.0222295616	0.000123497564	111.710738	-0.146013345	-0.000811185252	2.21297252	112.374635	112.374625	111.046851	111.046842	112.37463	111.046846	0.66	50	0.783783784	37	0.780487805	41	0.612244898	49	15	35	2	15	0
1644007982	964.052	5	3.51560424	0.28	0.0013592233	111.710737	0.7	0.00339805825	2.21296202	112.37463	112.374621	111.046853	111.046843	112.374625	111.046848	0.98	50	0	1	0.38	50	0.8	50	22	38	2	12	0
1644008162	1144.299	6	3.51558763	-0.363469388	-0.00180830541	111.710739	-0.236530612	-0.00117676922	2.21296557	112.374633	112.374623	111.046854	111.046844	112.374628	111.046849	0.34	50	0.94	50	0.653061224	49	0.78	50	12	30	0	20	0
1644008357	1339.243	7	3.51559325	0.342857143	0.00189423836	111.710737	0.217142857	0.00119968429	2.21296231	112.37463	112.374621	111.046853	111.046843	112.374626	111.046848	0.98	50	0.42	50	0.84	50	0.714285714	49	13	32	1	18	0
1644008537	1519.638	8	3.51558809	0.2	0.00102564103	111.710736	0.02	0.000102564103	2.21296201	112.374629	112.37462	111.046852	111.046842	112.374624	111.046847	0.72	50	0.5	50	0.82	50	0.64	50	21	35	0	15	0
1644008733	1714.964	9	3.51558762	0.12	0.000666666667	111.710735	0.26	0.00144444444	2.21295811	112.374627	112.374618	111.046853	111.046843	112.374623	111.046848	0.68	50	0.3	50	0.82	50	0.96	50	7	21	1	29	0
1644008926	1908.343	10	3.51558145	-0.49	-0.00251282051	111.710738	0.03	0.000153846154	2.21295766	112.37463	112.37462	111.046855	111.046846	112.374625	111.04685	0.36	50	0.82	50	0.42	50	0.94	50	17	28	1	22	0
1644009106	2088.755	11	3.51558074	0.272653061	0.00140542815	111.710736	0.127346939	0.000656427519	2.21295575	112.374628	112.374618	111.046854	111.046845	112.374623	111.04685	0.82	50	0.42	50	0.88	50	0.734693878	49	15	30	0	20	0
1644009287	2269.179	12	3.51557772	-0.29	-0.00161111111	111.710738	-0.05	-0.000277777778	2.2129565	112.374629	112.37462	111.046856	111.046846	112.374625	111.046851	0.46	50	0.8	50	0.44	50	0.68	50	10	22	0	28	0
1644009467	2449.498	13	3.51557891	0.564489796	0.00313605442	111.710735	0.215510204	0.00119727891	2.21295327	112.374626	112.374616	111.046854	111.046844	112.374621	111.046849	0.98	50	0.2	50	0.9	50	0.551020408	49	9	26	0	24	0
1644009662	2643.834	14	3.51557379	-0.39	-0.00215469613	111.710737	-0.09	-0.000497237569	2.21295462	112.374628	112.374619	111.046855	111.046846	112.374623	111.046851	0.44	50	0.92	50	0.56	50	0.86	50	16	32	1	18	0
1644009855	2837.144	15	3.51557593	0.3	0.00154639175	111.710735	0.32	0.00164948454	2.21294982	112.374625	112.374616	111.046855	111.046846	112.37462	111.04685	0.82	50	0.2	50	0.66	50	0.68	50	3	20	1	30	0
1644010048	3030.35	16	3.51556834	-0.52	-0.00269430052	111.710738	-0.08	-0.000414507772	2.21295102	112.374628	112.374619	111.046857	111.046848	112.374623	111.046853	0.32	50	0.92	50	0.38	50	0.82	50	15	32	1	18	0
1644010228	3210.679	17	3.51557024	0.62	0.00319587629	111.710735	0.12	0.000618556701	2.21294922	112.374624	112.374615	111.046855	111.046845	112.37462	111.04685	1	50	0.26	50	0.82	50	0.32	50	22	35	0	15	0
1644010422	3403.87	18	3.51556739	0.22	0.00122222222	111.710734	-0.04	-0.000222222222	2.21294982	112.374623	112.374614	111.046854	111.046844	112.374619	111.046849	0.68	50	0.5	50	0.8	50	0.54	50	14	33	1	17	0
1644010654	3636.781	19	3.51556834	-0.14	-0.000725388601	111.710734	0.3	0.00155440415	2.21294532	112.374623	112.374613	111.046856	111.046846	112.374618	111.046851	0.68	50	0.52	50	0.46	50	0.9	50	13	26	4	24	0
1644010848	3830.373	20	3.51556122	-0.39	-0.00167381974	111.710736	-0.27	-0.00115879828	2.21294937	112.374626	112.374617	111.046856	111.046847	112.374621	111.046852	0.28	50	0.94	50	0.58	50	0.7	50	7	26	1	24	0
1644011042	4023.836	21	3.51556763	-0.08	-0.000412371134	111.710737	0.6	0.00309278351	2.21294037	112.374624	112.374614	111.046859	111.04685	112.374619	111.046855	1	50	0.48	50	0.28	50	0.96	50	15	38	1	12	0
1644011274	4256.136	22	3.51555339	-0.1	-0.000518134715	111.710737	-0.24	-0.00124352332	2.21294397	112.374625	112.374616	111.046859	111.046849	112.374621	111.046854	0.38	50	0.72	50	0.66	50	0.52	50	7	36	4	14	0
1644011455	4437.155	23	3.51555909	-5.55111512e-17	-2.39272204e-19	111.710737	0.44	0.00189655172	2.21293737	112.374623	112.374614	111.046861	111.046851	112.374619	111.046856	0.76	50	0.32	50	0.44	50	0.88	50	14	38	0	12	0
1644011662	4644.557	24	3.51554865	0.66	0.00364640884	111.710734	-0.08	-0.00044198895	2.21293857	112.37462	112.374611	111.046857	111.046848	112.374616	111.046852	0.9	50	0.32	50	0.98	50	0.24	50	9	36	2	14	0
1644011881	4863.541	25	3.51555055	-0.3	-0.00144230769	111.710736	0.36	0.00173076923	2.21293317	112.37462	112.374611	111.04686	111.046851	112.374615	111.046856	0.68	50	0.62	50	0.32	50	0.98	50	9	35	3	15	0
1644012077	5059.228	26	3.51554201	-0.0753061224	-0.000343863573	111.710736	0.175306122	0.000800484577	2.21293054	112.37462	112.37461	111.046862	111.046852	112.374615	111.046857	0.84	50	0.74	50	0.469387755	49	0.72	50	11	32	1	18	0
1644012273	5255.02	27	3.51553785	0.18	0.000918367347	111.710735	0.38	0.00193877551	2.21292484	112.374617	112.374608	111.046862	111.046853	112.374612	111.046858	0.98	50	0.42	50	0.42	50	0.62	50	17	43	1	7	0
1644012454	5435.959	28	3.51552883	0.113673469	0.000582940869	111.710734	0.0863265306	0.000442700157	2.21292355	112.374616	112.374607	111.046862	111.046853	112.374612	111.046857	0.88	50	0.68	50	0.66	50	0.632653061	49	18	38	0	12	0
1644012650	5632.765	29	3.51552679	-0.347142857	-0.00191791634	111.710736	0.307142857	0.00169692186	2.21291894	112.374617	112.374607	111.046865	111.046856	112.374612	111.046861	0.66	50	0.7	50	0.285714286	49	0.94	50	14	31	1	19	0
1644012844	5826.675	30	3.5155195	0.11	0.000558375635	111.710736	-0.07	-0.000355329949	2.21291999	112.374616	112.374607	111.046864	111.046855	112.374612	111.04686	0.68	50	0.64	50	0.66	50	0.48	50	19	37	1	13	0
1644013025	6007.411	31	3.51552116	0.4	0.00206185567	111.710734	-0.08	-0.000412371134	2.21292119	112.374615	112.374605	111.046862	111.046853	112.37461	111.046857	0.68	50	0.36	50	0.94	50	0.46	50	12	27	0	23	0
1644013206	6188.261	32	3.51552306	-0.62	-0.00342541436	111.710737	-0.04	-0.000220994475	2.21292179	112.374618	112.374609	111.046865	111.046855	112.374613	111.04686	0.28	50	0.94	50	0.22	50	0.8	50	16	29	0	20	1
1644013387	6368.982	33	3.51552401	0.37	0.0020441989	111.710735	0.41	0.00226519337	2.21291564	112.374614	112.374605	111.046865	111.046855	112.37461	111.04686	0.98	50	0.2	50	0.7	50	0.74	50	18	36	0	14	0
1644013581	6563.793	34	3.51551428	-0.12	-0.000666666667	111.710735	0.1	0.000555555556	2.21291414	112.374614	112.374605	111.046866	111.046856	112.37461	111.046861	0.66	50	0.68	50	0.4	50	0.62	50	16	32	1	18	0
1644013763	6744.987	35	3.51551191	0.00653061224	3.34903192e-05	111.710735	-0.0465306122	-0.000238618524	2.21291484	112.374615	112.374605	111.046866	111.046856	112.37461	111.046861	0.62	50	0.66	50	0.653061224	49	0.6	50	13	31	0	19	0
1644013944	6926.204	36	3.51551301	-0.16	-0.000883977901	111.710736	-0.36	-0.00198895028	2.21292024	112.374617	112.374608	111.046865	111.046855	112.374612	111.04686	0.46	50	0.98	50	0.9	50	0.7	50	16	37	0	13	0
1644014150	7132.583	37	3.51552155	-0.04	-0.00021978022	111.710736	0.12	0.000659340659	2.21291844	112.374617	112.374607	111.046866	111.046856	112.374612	111.046861	0.72	50	0.64	50	0.5	50	0.66	50	17	31	2	19	0
1644014331	7313.605	38	3.51551871	0.12	0.000582524272	111.710736	0.5	0.00242718447	2.21291094	112.374614	112.374604	111.046867	111.046858	112.374609	111.046863	0.94	50	0.32	50	0.56	50	0.94	50	19	34	0	16	0
1644014512	7494.7	39	3.51550685	0.43755102	0.00241740895	111.710734	-0.13755102	-0.000759950389	2.212913	112.374612	112.374603	111.046865	111.046855	112.374608	111.04686	0.84	50	0.54	50	0.82	50	0.244897959	49	9	28	0	22	0
1644014693	7675.685	40	3.51551011	-0.51	-0.00281767956	111.710736	-0.09	-0.000497237569	2.21291435	112.374615	112.374606	111.046867	111.046857	112.374611	111.046862	0.32	50	0.92	50	0.32	50	0.74	50	15	35	0	15	0
1644014875	7857.371	41	3.51551224	0.72	0.00397790055	111.710733	-0.02	-0.000110497238	2.21291465	112.374612	112.374602	111.046863	111.046853	112.374607	111.046858	0.94	50	0.24	50	0.96	50	0.22	50	17	36	0	14	0
1644015069	8051.136	42	3.51551272	-0.38	-0.00208791209	111.710735	-0.16	-0.000879120879	2.21291705	112.374614	112.374605	111.046864	111.046855	112.37461	111.046859	0.44	50	0.98	50	0.64	50	0.86	50	21	40	1	10	0
1644015250	8231.961	43	3.51551651	-0.16	-0.000829015544	111.710735	0.32	0.00165803109	2.21291225	112.374614	112.374604	111.046866	111.046857	112.374609	111.046862	0.64	50	0.48	50	0.4	50	0.88	50	15	34	0	16	0
1644015444	8426.01	44	3.51550892	-0.235102041	-0.0012989063	111.710736	0.0551020408	0.000304431165	2.21291142	112.374615	112.374605	111.046868	111.046858	112.37461	111.046863	0.6	50	0.78	50	0.489795918	49	0.78	50	9	29	1	21	0
1644015627	8609.817	45	3.51550762	0.41	0.00211340206	111.710734	0.01	5.15463918e-05	2.21291127	112.374613	112.374603	111.046866	111.046856	112.374608	111.046861	0.86	50	0.44	50	0.8	50	0.4	50	20	32	0	18	0
1644015822	8804.642	46	3.51550738	0.03	0.000162162162	111.710734	0.35	0.00189189189	2.21290602	112.374611	112.374601	111.046867	111.046858	112.374606	111.046862	0.94	50	0.56	50	0.5	50	0.82	50	24	40	1	10	0
1644016004	8986.611	47	3.51549908	-0.0946938776	-0.000488112771	111.710735	-0.114693878	-0.000591205554	2.21290774	112.374612	112.374602	111.046867	111.046858	112.374607	111.046862	0.530612245	49	0.74	50	0.72	50	0.7	50	13	36	0	14	0
1644016185	9167.551	48	3.5155018	-0.25	-0.00137362637	111.710736	-0.19	-0.00104395604	2.21291059	112.374614	112.374604	111.046868	111.046858	112.374609	111.046863	0.38	50	0.82	50	0.62	50	0.68	50	14	32	0	18	0
1644016368	9350.004	49	3.5155063	0.47	0.00259668508	111.710734	0.23	0.00127071823	2.21290714	112.374611	112.374601	111.046866	111.046857	112.374606	111.046862	1	50	0.3	50	0.84	50	0.6	50	22	34	0	16	0
1644016563	9545.293	50	3.51550085	0.32	0.00175824176	111.710732	-0.18	-0.000989010989	2.21290984	112.37461	112.3746	111.046864	111.046854	112.374605	111.046859	0.54	50	0.4	50	0.8	50	0.3	50	16	36	1	14	0
1644016756	9738.245	51	3.51550512	-0.01	-5.10204082e-05	111.710732	0.43	0.00219387755	2.21290339	112.374608	112.374598	111.046866	111.046856	112.374603	111.046861	0.86	50	0.44	50	0.52	50	0.96	50	12	40	1	10	0
1644016949	9931.436	52	3.51549492	-0.593333333	-0.00307426598	111.710735	-0.191111111	-0.000990213011	2.21290626	112.374612	112.374602	111.046868	111.046858	112.374607	111.046863	0.16	50	0.944444444	36	0.577777778	45	0.98	50	4	22	1	28	0
1644017144	10126.443	53	3.51549945	0.01	5.18134715e-05	111.710735	0.59	0.00305699482	2.21289741	112.374609	112.3746	111.046871	111.046861	112.374604	111.046866	0.98	50	0.38	50	0.28	50	0.86	50	24	38	1	12	0
1644017324	10306.804	54	3.51548546	0.3	0.00153846154	111.710734	-0.32	-0.00164102564	2.21290221	112.374609	112.374599	111.046868	111.046858	112.374604	111.046863	0.5	50	0.52	50	0.88	50	0.26	50	26	39	0	11	0
1644017505	10487.21	55	3.51549305	0.02	0.000111111111	111.710733	0.28	0.00155555556	2.21289801	112.374608	112.374598	111.046869	111.046859	112.374603	111.046864	0.82	50	0.52	50	0.46	50	0.72	50	23	39	0	11	0
1644017687	10669.493	56	3.5154864	-0.15	-0.000828729282	111.710734	0.47	0.00259668508	2.21289096	112.374606	112.374597	111.046872	111.046862	112.374601	111.046867	0.74	50	0.42	50	0.22	50	0.84	50	18	35	0	15	0
1644017869	10851.757	57	3.51547525	0.43	0.00236263736	111.710732	0.15	0.000824175824	2.21288871	112.374603	112.374594	111.04687	111.046861	112.374599	111.046865	0.88	50	0.3	50	0.88	50	0.6	50	11	27	0	23	0
1644018050	11031.967	58	3.5154717	-0.32	-0.00175824176	111.710734	-0.46	-0.00252747253	2.21289561	112.374607	112.374598	111.04687	111.04686	112.374602	111.046865	0.2	50	0.98	50	0.46	50	0.32	50	14	39	0	11	0
1644018232	11214.138	59	3.51548261	0.14	0.000777777778	111.710733	0.36	0.002	2.21289021	112.374605	112.374595	111.046871	111.046861	112.3746	111.046866	0.74	50	0.24	50	0.64	50	0.86	50	20	40	0	10	0
1644018412	11394.274	60	3.51547407	-0.12	-0.000659340659	111.710734	-0.34	-0.00186813187	2.21289531	112.374607	112.374597	111.04687	111.04686	112.374602	111.046865	0.36	50	0.82	50	0.64	50	0.42	50	18	39	0	11	0
1644018592	11574.457	61	3.51548213	0.04	0.000220994475	111.710733	-0.28	-0.00154696133	2.21289951	112.374608	112.374598	111.046868	111.046859	112.374603	111.046863	0.56	50	0.8	50	0.8	50	0.48	50	15	35	0	15	0
1644018772	11754.671	62	3.51548878	-0.03	-0.000166666667	111.710733	-0.05	-0.000277777778	2.21290026	112.374608	112.374599	111.046868	111.046859	112.374604	111.046863	0.6	50	0.68	50	0.66	50	0.64	50	15	34	0	16	0
1644018965	11947.665	63	3.51548996	-0.0786956522	-0.000437198068	111.710734	0.438695652	0.00243719807	2.21289368	112.374607	112.374597	111.046871	111.046861	112.374602	111.046866	0.88	50	0.52	50	0.282608696	46	0.8	50	26	41	1	9	0
1644019146	12127.862	64	3.51547956	0.18	0.000932642487	111.710733	-0.3	-0.00155440415	2.21289818	112.374607	112.374598	111.046868	111.046859	112.374602	111.046864	0.66	50	0.78	50	0.78	50	0.3	50	20	37	0	12	1
1644019328	12310.265	65	3.51548667	0.06	0.000333333333	111.710733	0.56	0.00311111111	2.21288978	112.374604	112.374595	111.04687	111.046861	112.3746	111.046866	0.9	50	0.28	50	0.38	50	0.88	50	11	29	0	21	0
1644019508	12490.713	66	3.51547339	-0.46	-0.0025136612	111.710735	0.12	0.000655737705	2.21288798	112.374606	112.374597	111.046873	111.046864	112.374601	111.046869	0.28	50	0.62	50	0.26	50	0.84	50	17	35	0	15	0
1644019689	12671.032	67	3.51547054	0.507346939	0.0028185941	111.710732	0.292653061	0.00162585034	2.21288359	112.374602	112.374593	111.046872	111.046863	112.374598	111.046867	0.98	50	0.18	50	0.734693878	49	0.52	50	14	33	0	16	1
1644019869	12851.363	68	3.5154636	-0.02	-0.000111111111	111.710733	-0.44	-0.00244444444	2.21289019	112.374604	112.374595	111.04687	111.046861	112.3746	111.046865	0.3	50	0.76	50	0.78	50	0.36	50	15	29	0	21	0
1644020077	13059.278	69	3.51547404	0.07	0.000386740331	111.710732	0.31	0.00171270718	2.21288554	112.374603	112.374593	111.046871	111.046862	112.374598	111.046867	0.8	50	0.42	50	0.46	50	0.7	50	14	37	2	13	0
1644020271	13253.347	70	3.51546668	-0.18	-0.000865384615	111.710733	-0.12	-0.000576923077	2.21288734	112.374604	112.374595	111.046872	111.046862	112.374599	111.046867	0.62	50	0.92	50	0.72	50	0.78	50	14	30	1	20	0
1644020468	13450.438	71	3.51546953	0.1	0.000515463918	111.710733	0.64	0.00329896907	2.21287774	112.374601	112.374591	111.046874	111.046865	112.374596	111.046869	0.94	50	0.2	50	0.4	50	0.94	50	12	36	1	14	0
1644020662	13644.476	72	3.51545435	0.06	0.000304568528	111.710732	-0.16	-0.000812182741	2.21288014	112.374601	112.374592	111.046873	111.046863	112.374596	111.046868	0.64	50	0.74	50	0.66	50	0.44	50	16	35	1	15	0
1644020842	13824.737	73	3.51545814	0.0242857143	0.000125184094	111.710732	0.495714286	0.00255522828	2.2128727	112.374599	112.374589	111.046875	111.046866	112.374594	111.04687	0.82	50	0.3	50	0.428571429	49	0.9	50	23	41	0	8	1
1644021023	14005.032	74	3.51544638	-0.11	-0.000611111111	111.710733	-0.27	-0.0015	2.21287675	112.3746	112.374591	111.046874	111.046865	112.374596	111.04687	0.44	50	0.82	50	0.68	50	0.52	50	20	40	0	10	0
1644021229	14210.854	75	3.51545279	0.05	0.000277777778	111.710732	0.21	0.00116666667	2.2128736	112.374599	112.37459	111.046875	111.046866	112.374595	111.04687	0.78	50	0.52	50	0.64	50	0.8	50	13	34	2	16	0
1644021409	14391.326	76	3.51544781	-0.043877551	-0.00021299782	111.710733	-0.056122449	-0.000272439073	2.21287445	112.3746	112.37459	111.046875	111.046866	112.374595	111.04687	0.62	50	0.72	50	0.612244898	49	0.6	50	20	38	0	11	1
1644021589	14571.448	77	3.51544914	0.13	0.000718232044	111.710732	-0.19	-0.00104972376	2.2128773	112.3746	112.37459	111.046874	111.046864	112.374595	111.046869	0.48	50	0.54	50	0.8	50	0.48	50	15	32	0	18	0
1644021795	14777.269	78	3.51545365	-0.56	-0.00311111111	111.710735	-0.18	-0.001	2.21288	112.374604	112.374594	111.046876	111.046866	112.374599	111.046871	0.22	50	0.96	50	0.24	50	0.62	50	18	34	2	16	0
1644022000	14982.406	79	3.51545792	0.32	0.00155339806	111.710733	0.26	0.00126213592	2.2128761	112.374601	112.374591	111.046875	111.046866	112.374596	111.04687	1	50	0.42	50	0.78	50	0.72	50	16	41	2	9	0
1644022182	15164.642	80	3.51545175	0.21	0.00102439024	111.710732	-0.51	-0.00248780488	2.21288375	112.374602	112.374593	111.046872	111.046862	112.374597	111.046867	0.64	50	0.94	50	0.88	50	0.16	50	10	30	0	20	0
1644022363	15344.871	81	3.51546385	-0.49	-0.00269230769	111.710735	0.23	0.00126373626	2.2128803	112.374603	112.374594	111.046875	111.046866	112.374599	111.046871	0.42	50	0.68	50	0.28	50	1	50	28	44	0	6	0
1644022543	15525.016	82	3.51545839	0.09	0.0005	111.710734	-0.67	-0.00372222222	2.21289035	112.374606	112.374597	111.046872	111.046862	112.374601	111.046867	0.3	50	0.88	50	0.94	50	0.18	50	9	22	0	28	0
1644022736	15717.992	83	3.51547428	-0.08	-0.000444444444	111.710735	0.58	0.00322222222	2.21288165	112.374604	112.374594	111.046875	111.046865	112.374599	111.04687	0.98	50	0.48	50	0.3	50	0.96	50	18	35	1	15	0
1644022916	15898.229	84	3.51546053	0.31	0.00160621762	111.710733	0.27	0.00139896373	2.2128776	112.374601	112.374592	111.046875	111.046865	112.374596	111.04687	0.92	50	0.34	50	0.7	50	0.66	50	17	31	0	19	0
1644023096	16078.606	85	3.51545412	0.33	0.00182320442	111.710731	0.09	0.000497237569	2.21287625	112.374599	112.37459	111.046873	111.046864	112.374594	111.046869	0.8	50	0.38	50	0.82	50	0.58	50	7	27	0	23	0
1644023277	16258.972	86	3.51545199	-0.4	-0.00222222222	111.710733	0.04	0.000222222222	2.21287565	112.374601	112.374591	111.046875	111.046866	112.374596	111.046871	0.3	50	0.66	50	0.28	50	0.72	50	23	42	0	8	0
1644023470	16451.91	87	3.51545104	0.14	0.000777777778	111.710733	0.42	0.00233333333	2.21286935	112.374598	112.374589	111.046877	111.046867	112.374593	111.046872	0.86	50	0.3	50	0.5	50	0.78	50	18	36	1	14	0
1644023650	16632.111	88	3.51544107	-5.55111512e-17	-2.87622545e-19	111.710733	-0.26	-0.00134715026	2.21287325	112.374599	112.37459	111.046875	111.046866	112.374595	111.046871	0.6	50	0.86	50	0.82	50	0.56	50	23	42	0	8	0
1644023830	16812.397	89	3.51544724	-0.124489796	-0.000691609977	111.710733	-0.335510204	-0.00186394558	2.21287828	112.374602	112.374592	111.046875	111.046865	112.374597	111.04687	0.34	50	0.8	50	0.66	50	0.448979592	49	23	42	0	8	0
1644024023	17005.443	90	3.5154552	0.21	0.00116022099	111.710732	0.11	0.000607734807	2.21287663	112.3746	112.37459	111.046874	111.046865	112.374595	111.046869	0.7	50	0.38	50	0.74	50	0.64	50	20	36	1	14	0
1644024220	17202.495	91	3.51545259	0.22	0.00113989637	111.710731	-0.56	-0.0029015544	2.21288503	112.374601	112.374592	111.04687	111.046861	112.374597	111.046866	0.56	50	0.9	50	0.96	50	0.18	50	9	32	1	18	0
1644024400	17382.697	92	3.51546587	0.01	5.07614213e-05	111.710731	0.67	0.00340101523	2.21287498	112.374598	112.374589	111.046873	111.046864	112.374594	111.046869	0.9	50	0.22	50	0.16	50	0.82	50	17	32	0	17	1
1644024583	17565.059	93	3.51544998	-0.27	-0.0015	111.710732	-0.09	-0.0005	2.21287633	112.3746	112.374591	111.046874	111.046865	112.374595	111.04687	0.54	50	0.9	50	0.46	50	0.64	50	15	34	0	16	0
1644024763	17745.279	94	3.51545212	-0.2	-0.0010989011	111.710733	0.4	0.0021978022	2.21287033	112.374599	112.37459	111.046877	111.046868	112.374595	111.046872	0.58	50	0.38	50	0.24	50	0.84	50	22	37	0	13	0
1644024957	17938.837	95	3.51544263	-0.16	-0.000883977901	111.710734	0.16	0.000883977901	2.21286793	112.374599	112.37459	111.046879	111.046869	112.374595	111.046874	0.54	50	0.54	50	0.52	50	0.84	50	21	37	1	13	0
1644025138	18120.403	96	3.51543883	0.354864865	0.00183867806	111.710732	-0.125135135	-0.000648368576	2.21286981	112.374598	112.374589	111.046876	111.046867	112.374593	111.046872	0.72972973	37	0.5	50	0.94	50	0.46	50	17	33	0	17	0
1644025315	18297.82	97	3.5154418	0.1	0.000549450549	111.710732	-0.1	-0.000549450549	2.21287131	112.374598	112.374589	111.046875	111.046866	112.374593	111.046871	0.24	50	0.24	50	0.66	50	0.46	50	13	34	0	16	0
1644025523	18505.735	98	3.51544417	-0.19	-0.00107344633	111.710733	0.33	0.00186440678	2.21286636	112.374598	112.374588	111.046878	111.046868	112.374593	111.046873	0.74	50	0.6	50	0.32	50	0.84	50	15	34	2	16	0
1644025718	18700.705	99	3.51543634	0.17	0.000813397129	111.710732	0.49	0.00234449761	2.21285901	112.374595	112.374585	111.046879	111.04687	112.37459	111.046874	0.94	50	0.28	50	0.58	50	0.9	50	8	29	1	20	1
1644025913	18894.834	100	3.51542472	0.23	0.00118556701	111.710731	-0.01	-5.15463918e-05	2.21285916	112.374593	112.374584	111.046878	111.046868	112.374589	111.046873	0.9	50	0.68	50	0.56	50	0.32	50	21	39	1	10	1
1644026107	19088.853	101	3.51542496	-0.36	-0.0018556701	111.710733	0	0	2.21285916	112.374595	112.374586	111.04688	111.04687	112.37459	111.046875	0.34	50	0.7	50	0.54	50	0.9	50	16	37	1	12	1
1644026301	19283.122	102	3.51542496	-0.16	-0.000824742268	111.710734	-0.14	-0.000721649485	2.21286126	112.374597	112.374587	111.04688	111.04687	112.374592	111.046875	0.4	50	0.7	50	0.64	50	0.66	50	17	33	1	17	0
1644026496	19478.206	103	3.51542828	0.42	0.00216494845	111.710731	0	0	2.21286126	112.374595	112.374585	111.046878	111.046868	112.37459	111.046873	0.82	50	0.4	50	0.88	50	0.46	50	11	25	1	25	0
1644026690	19672.6	104	3.51542828	-0.02	-0.000102040816	111.710732	0.22	0.00112244898	2.21285796	112.374594	112.374584	111.046879	111.046869	112.374589	111.046874	0.68	50	0.48	50	0.52	50	0.76	50	21	36	1	14	0
1644026897	19879.582	105	3.51542306	-0.1	-0.000515463918	111.710732	0.3	0.00154639175	2.21285346	112.374593	112.374583	111.046881	111.046871	112.374588	111.046876	0.7	50	0.5	50	0.42	50	0.82	50	21	40	2	10	0
1644027080	20062.122	106	3.51541594	0.1	0.000483091787	111.710732	-0.5	-0.00241545894	2.21286096	112.374595	112.374585	111.046878	111.046868	112.37459	111.046873	0.44	50	0.84	50	0.9	50	0.3	50	20	33	0	17	0
1644027262	20244.431	107	3.5154278	-0.15	-0.000824175824	111.710732	0.49	0.00269230769	2.21285361	112.374593	112.374584	111.046881	111.046871	112.374588	111.046876	0.86	50	0.52	50	0.36	50	1	50	15	33	0	17	0
1644027447	20428.841	108	3.51541618	-0.31	-0.00169398907	111.710734	-0.27	-0.00147540984	2.21285766	112.374596	112.374586	111.046881	111.046872	112.374591	111.046877	0.3	50	0.88	50	0.74	50	0.78	50	19	37	0	13	0
1644027641	20622.934	109	3.51542259	0.68	0.00369565217	111.71073	-0.02	-0.000108695652	2.21285796	112.374593	112.374583	111.046878	111.046868	112.374588	111.046873	0.92	50	0.26	50	0.98	50	0.28	50	21	40	1	9	1
1644027823	20805.21	110	3.51542306	0.22	0.00113402062	111.710729	-0.04	-0.000206185567	2.21285856	112.374592	112.374582	111.046877	111.046867	112.374587	111.046872	0.62	50	0.44	50	0.8	50	0.54	50	9	28	0	22	0
1644028018	21000.328	111	3.51542401	-0.47	-0.00256830601	111.710732	0.39	0.00213114754	2.21285271	112.374592	112.374583	111.046881	111.046871	112.374587	111.046876	0.62	50	0.7	50	0.12	50	0.98	50	19	36	1	14	0
1644028199	21181.692	112	3.51541476	-0.1	-0.000512820513	111.710732	-0.52	-0.00266666667	2.21286051	112.374595	112.374586	111.046879	111.046869	112.37459	111.046874	0.2	50	0.82	50	0.84	50	0.42	50	19	33	0	17	0
1644028383	21364.938	113	3.51542709	0.01	5.52486188e-05	111.710732	0.21	0.00116022099	2.21285736	112.374594	112.374585	111.04688	111.04687	112.374589	111.046875	0.78	50	0.56	50	0.6	50	0.8	50	21	37	0	13	0
1644028593	21574.866	114	3.51542211	-0.23	-0.0012568306	111.710733	-0.27	-0.00147540984	2.21286141	112.374596	112.374587	111.04688	111.04687	112.374592	111.046875	0.32	50	0.82	50	0.64	50	0.6	50	6	19	2	31	0
1644028774	21756.22	115	3.51542852	0.06	0.000285714286	111.710733	0.3	0.00142857143	2.21285691	112.374595	112.374585	111.046881	111.046871	112.37459	111.046876	0.7	50	0.34	50	0.56	50	0.8	50	18	32	0	18	0
1644028970	21952.524	116	3.5154214	-0.24	-0.00131868132	111.710734	0.12	0.000659340659	2.21285511	112.374595	112.374586	111.046882	111.046873	112.374591	111.046878	0.66	50	0.78	50	0.54	50	0.9	50	16	32	1	18	0
1644029166	22148.207	117	3.51541855	0.435510204	0.00222199084	111.710732	0.0555102041	0.000283215327	2.21285427	112.374593	112.374584	111.04688	111.046871	112.374588	111.046876	0.94	50	0.448979592	49	0.84	50	0.46	50	12	31	1	19	0
1644029349	22330.997	118	3.51541724	-0.31	-0.00157360406	111.710734	0.19	0.000964467005	2.21285142	112.374594	112.374584	111.046883	111.046873	112.374589	111.046878	0.54	50	0.66	50	0.28	50	0.78	50	16	26	0	24	0
1644029556	22538.212	119	3.51541273	0.2	0.00110497238	111.710733	-0.06	-0.000331491713	2.21285232	112.374593	112.374584	111.046882	111.046872	112.374588	111.046877	0.64	50	0.5	50	0.78	50	0.52	50	18	34	2	16	0
1644029737	22719.823	120	3.51541415	-0.15	-0.000721153846	111.710733	-0.35	-0.00168269231	2.21285757	112.374595	112.374586	111.046881	111.046871	112.374591	111.046876	0.34	50	0.84	50	0.72	50	0.52	50	5	22	0	28	0
1644029919	22901.212	121	3.51542246	0.3	0.00165745856	111.710732	0.42	0.00232044199	2.21285127	112.374592	112.374582	111.046881	111.046872	112.374587	111.046876	0.96	50	0.24	50	0.66	50	0.78	50	7	30	0	20	0
1644030100	23082.599	122	3.51541249	-0.31	-0.0017032967	111.710733	-0.17	-0.000934065934	2.21285382	112.374594	112.374585	111.046882	111.046872	112.37459	111.046877	0.5	50	0.98	50	0.52	50	0.66	50	13	32	0	18	0
1644030295	23277.147	123	3.51541652	0.0106122449	5.86311873e-05	111.710733	0.469387755	0.00259330251	2.21284678	112.374592	112.374583	111.046884	111.046875	112.374587	111.046879	0.9	50	0.42	50	0.48	50	0.93877551	49	11	39	1	11	0
1644030477	23458.88	124	3.51540539	0.3	0.00154639175	111.710732	0.16	0.000824742268	2.21284438	112.37459	112.37458	111.046883	111.046874	112.374585	111.046878	0.88	50	0.42	50	0.58	50	0.44	50	17	39	0	11	0
1644030672	23654.114	125	3.51540159	-0.4	-0.0021978022	111.710734	-0.02	-0.00010989011	2.21284468	112.374592	112.374582	111.046885	111.046876	112.374587	111.04688	0.38	50	0.8	50	0.3	50	0.68	50	13	29	1	21	0
1644030854	23836.68	126	3.51540207	-0.03	-0.000153846154	111.710734	-0.31	-0.00158974359	2.21284933	112.374594	112.374584	111.046884	111.046874	112.374589	111.046879	0.48	50	0.82	50	0.58	50	0.3	50	14	31	0	19	0
1644031098	24080.091	127	3.51540942	0.06	0.000327868852	111.710734	0.58	0.00316939891	2.21284063	112.374591	112.374581	111.046886	111.046877	112.374586	111.046881	0.94	50	0.3	50	0.48	50	1	50	13	30	5	20	0
1644031280	24262.088	128	3.51539566	-0.223469388	-0.00091962711	111.710735	-0.276530612	-0.00113798606	2.21284478	112.374593	112.374583	111.046886	111.046877	112.374588	111.046881	0.42	50	0.92	50	0.653061224	49	0.6	50	18	41	0	9	0
1644031461	24443.736	129	3.51540222	-0.10755102	-0.000590939673	111.710735	0.50755102	0.00278874187	2.21283717	112.374591	112.374582	111.046889	111.046879	112.374586	111.046884	0.72	50	0.32	50	0.244897959	49	0.86	50	17	36	0	14	0
1644031643	24625.341	130	3.51539018	-0.05	-0.000274725275	111.710736	-0.49	-0.00269230769	2.21284452	112.374594	112.374584	111.046887	111.046877	112.374589	111.046882	0.38	50	0.92	50	0.86	50	0.42	50	12	28	0	22	0
1644031852	24834.814	131	3.51540181	0.75	0.00412087912	111.710732	-0.09	-0.000494505495	2.21284587	112.37459	112.374581	111.046883	111.046873	112.374586	111.046878	0.94	50	0.28	50	1	50	0.16	50	17	35	2	15	0
1644032034	25016.343	132	3.51540394	-0.25	-0.00119617225	111.710733	-0.41	-0.00196172249	2.21285202	112.374593	112.374584	111.046882	111.046873	112.374589	111.046877	0.26	50	0.92	50	0.74	50	0.58	50	18	32	0	18	0
1644032216	25197.95	133	3.51541367	-0.08	-0.00043956044	111.710733	0.28	0.00153846154	2.21284782	112.374593	112.374583	111.046884	111.046874	112.374588	111.046879	0.58	50	0.38	50	0.48	50	0.84	50	13	33	0	17	0
1644032411	25393.193	134	3.51540703	-0.1	-0.000552486188	111.710734	-0.14	-0.000773480663	2.21284992	112.374594	112.374584	111.046884	111.046874	112.374589	111.046879	0.48	50	0.72	50	0.76	50	0.72	50	15	31	1	19	0
1644032594	25575.87	135	3.51541035	0	0	111.710734	0.74	0.0037755102	2.21283882	112.37459	112.374581	111.046887	111.046878	112.374586	111.046882	0.98	50	0.24	50	0.22	50	0.96	50	25	41	0	9	0
1644032776	25758.418	136	3.51539279	-0.1	-0.000549450549	111.710734	-0.34	-0.00186813187	2.21284392	112.374592	112.374583	111.046886	111.046877	112.374588	111.046881	0.28	50	0.72	50	0.64	50	0.4	50	21	36	0	14	0
1644032984	25966.059	137	3.51540086	0.0188235294	0.000102860816	111.710734	0.0211764706	0.000115718419	2.2128436	112.374592	112.374583	111.046886	111.046877	112.374587	111.046881	0.7	50	0.66	50	0.617647059	34	0.62	50	17	33	2	16	1
1644033166	26148.787	138	3.51540036	0.02	9.66183575e-05	111.710734	-0.18	-0.000869565217	2.2128463	112.374593	112.374583	111.046885	111.046876	112.374588	111.04688	0.68	50	0.84	50	0.7	50	0.5	50	12	33	0	17	0
1644033374	26356.644	139	3.51540463	0.39	0.00213114754	111.710732	-0.19	-0.00103825137	2.21284915	112.374592	112.374582	111.046882	111.046873	112.374587	111.046878	0.68	50	0.48	50	0.88	50	0.3	50	7	23	2	27	0
1644033556	26538.456	140	3.51540913	-0.44	-0.00211538462	111.710735	0.24	0.00115384615	2.21284555	112.374593	112.374583	111.046886	111.046876	112.374588	111.046881	0.64	50	0.84	50	0.24	50	0.92	50	19	35	0	15	0
1644033738	26720.416	141	3.51540344	-0.04	-0.00021978022	111.710735	-0.1	-0.000549450549	2.21284705	112.374594	112.374584	111.046885	111.046876	112.374589	111.046881	0.52	50	0.66	50	0.74	50	0.68	50	20	37	0	12	1
1644033921	26903.172	142	3.51540581	0.2	0.0010989011	111.710734	0.24	0.00131868132	2.21284345	112.374591	112.374582	111.046885	111.046876	112.374587	111.046881	0.94	50	0.5	50	0.58	50	0.62	50	21	38	0	12	0
1644034103	27085.041	143	3.51540012	-0.04	-0.00021978022	111.710734	0.36	0.00197802198	2.21283805	112.37459	112.374581	111.046887	111.046878	112.374585	111.046882	0.66	50	0.34	50	0.38	50	0.78	50	17	37	0	13	0
1644034286	27267.93	144	3.51539158	0.1	0.000549450549	111.710733	0	0	2.21283805	112.37459	112.37458	111.046887	111.046877	112.374585	111.046882	0.66	50	0.56	50	0.72	50	0.62	50	19	35	0	15	0
1644034482	27464.651	145	3.51539158	-0.2	-0.00109289617	111.710734	-0.12	-0.000655737705	2.21283985	112.374591	112.374582	111.046887	111.046878	112.374586	111.046882	0.48	50	0.8	50	0.52	50	0.6	50	17	37	1	13	0
1644034677	27659.733	146	3.51539443	0.056122449	0.000284885528	111.710734	-0.116122449	-0.000589454056	2.21284159	112.374591	112.374582	111.046886	111.046877	112.374587	111.046882	0.58	50	0.64	50	0.612244898	49	0.44	50	21	36	1	14	0
1644034862	27843.915	147	3.51539718	0.23244898	0.00119204605	111.710733	0.34755102	0.00178231293	2.21283638	112.374589	112.374579	111.046887	111.046877	112.374584	111.046882	0.88	50	0.3	50	0.64	50	0.755102041	49	20	43	0	7	0
1644035043	28025.742	148	3.51538894	-0.01	-5.43478261e-05	111.710733	-0.59	-0.00320652174	2.21284523	112.374591	112.374582	111.046884	111.046875	112.374587	111.046879	0.3	50	0.9	50	0.94	50	0.36	50	12	29	0	21	0
1644035238	28220.356	149	3.51540293	0.17	0.000934065934	111.710732	0.59	0.00324175824	2.21283638	112.374588	112.374578	111.046886	111.046877	112.374583	111.046881	0.96	50	0.2	50	0.34	50	0.76	50	10	28	1	22	0
1644035420	28401.933	150	3.51538894	-0.53	-0.00271794872	111.710735	-0.13	-0.000666666667	2.21283833	112.374591	112.374582	111.046888	111.046879	112.374586	111.046883	0.3	50	0.96	50	0.4	50	0.8	50	18	36	0	14	0
1644035602	28583.854	151	3.51539202	0.58	0.00320441989	111.710732	-0.12	-0.000662983425	2.21284013	112.374589	112.374579	111.046885	111.046875	112.374584	111.04688	0.76	50	0.3	50	1	50	0.3	50	17	39	0	11	0
1644035796	28778.657	152	3.51539487	0.00551020408	3.02758466e-05	111.710732	-0.385510204	-0.00211818793	2.21284591	112.37459	112.374581	111.046883	111.046873	112.374586	111.046878	0.48	50	0.86	50	0.84	50	0.448979592	49	17	37	1	13	0
1644035979	28961.526	153	3.51540401	-0.23	-0.00117948718	111.710733	0.41	0.0021025641	2.21283976	112.37459	112.37458	111.046886	111.046876	112.374585	111.046881	0.62	50	0.44	50	0.22	50	0.86	50	25	42	0	7	1
1644036163	29145.091	154	3.51539429	0.19	0.00103825137	111.710732	-0.11	-0.000601092896	2.21284141	112.374589	112.37458	111.046884	111.046875	112.374585	111.04688	0.7	50	0.62	50	0.72	50	0.42	50	16	34	0	16	0
1644036345	29326.895	155	3.5153969	-0.212857143	-0.00116315379	111.710733	0.427142857	0.00233411397	2.212835	112.374588	112.374579	111.046887	111.046878	112.374584	111.046883	0.714285714	49	0.5	50	0.26	50	0.9	50	21	39	0	11	0
1644036527	29509.575	156	3.51538676	-0.19	-0.00104395604	111.710734	-0.51	-0.0028021978	2.21284265	112.374592	112.374582	111.046886	111.046877	112.374587	111.046881	0.22	50	0.92	50	0.7	50	0.38	50	19	41	0	9	0
1644036709	29691.323	157	3.51539886	0.21	0.00114754098	111.710733	-0.17	-0.000928961749	2.2128452	112.374591	112.374582	111.046884	111.046875	112.374587	111.046879	0.72	50	0.68	50	0.82	50	0.44	50	9	27	0	23	0
1644036904	29885.96	158	3.51540289	-0.07	-0.000384615385	111.710733	0.19	0.00104395604	2.21284235	112.374591	112.374581	111.046885	111.046876	112.374586	111.046881	0.62	50	0.5	50	0.56	50	0.82	50	8	24	1	26	0
1644037085	30067.662	159	3.51539839	0.23	0.00118556701	111.710732	-0.07	-0.000360824742	2.2128434	112.37459	112.374581	111.046884	111.046874	112.374585	111.046879	0.7	50	0.54	50	0.74	50	0.44	50	10	31	0	19	0
1644037267	30249.419	160	3.51540005	-0.11	-0.000604395604	111.710733	0.21	0.00115384615	2.21284025	112.37459	112.37458	111.046885	111.046876	112.374585	111.046881	0.76	50	0.66	50	0.38	50	0.7	50	18	34	0	15	1
1644037476	30457.869	161	3.51539507	0.01	5.49450549e-05	111.710733	0.29	0.00159340659	2.2128359	112.374588	112.374579	111.046887	111.046877	112.374584	111.046882	0.72	50	0.42	50	0.32	50	0.6	50	14	37	2	13	0
1644037657	30639.568	162	3.51538819	-0.24	-0.00115384615	111.710734	-0.1	-0.000480769231	2.2128374	112.37459	112.37458	111.046887	111.046878	112.374585	111.046883	0.5	50	0.84	50	0.58	50	0.72	50	25	41	0	9	0
1644037839	30821.223	163	3.51539056	0.44	0.00241758242	111.710732	0.12	0.000659340659	2.2128356	112.374587	112.374578	111.046886	111.046876	112.374582	111.046881	0.82	50	0.26	50	0.68	50	0.36	50	9	28	0	22	0
1644038021	31003.065	164	3.51538771	-0.65	-0.00357142857	111.710735	-0.05	-0.000274725275	2.21283635	112.374591	112.374581	111.046889	111.046879	112.374586	111.046884	0.24	50	0.94	50	0.32	50	0.92	50	23	37	0	13	0
1644038215	31197.642	165	3.5153889	0.27	0.00149171271	111.710734	0.21	0.00116022099	2.2128332	112.374588	112.374579	111.046888	111.046879	112.374584	111.046884	0.94	50	0.46	50	0.74	50	0.68	50	21	40	1	10	0
1644038424	31406.81	166	3.51538392	0.02	0.000102564103	111.710734	0.02	0.000102564103	2.2128329	112.374588	112.374579	111.046888	111.046879	112.374583	111.046884	0.62	50	0.58	50	0.66	50	0.66	50	23	35	2	15	0
1644038619	31601.239	167	3.51538344	0.03	0.00014354067	111.710733	0.39	0.00186602871	2.21282705	112.374586	112.374577	111.04689	111.046881	112.374582	111.046885	0.82	50	0.4	50	0.46	50	0.82	50	19	32	1	18	0
1644038801	31782.912	168	3.51537419	0.19	0.000974358974	111.710732	-0.09	-0.000461538462	2.2128284	112.374586	112.374576	111.046889	111.046879	112.374581	111.046884	0.58	50	0.48	50	0.66	50	0.38	50	12	30	0	19	1
1644038983	31964.963	169	3.51537633	0.376530612	0.00208027963	111.710731	0.283469388	0.00156612921	2.21282415	112.374583	112.374573	111.046888	111.046879	112.374578	111.046883	0.96	50	0.3	50	0.653061224	49	0.56	50	8	30	0	20	0
1644039165	32147.632	170	3.5153696	-0.05	-0.000274725275	111.710731	-0.33	-0.00181318681	2.2128291	112.374584	112.374575	111.046887	111.046877	112.37458	111.046882	0.46	50	0.84	50	0.66	50	0.38	50	19	34	0	16	0
1644039349	32331.366	171	3.51537743	-0.16	-0.00087431694	111.710732	-0.06	-0.000327868852	2.21283	112.374585	112.374576	111.046887	111.046878	112.374581	111.046883	0.56	50	0.78	50	0.74	50	0.84	50	11	42	0	8	0
1644039557	32539.485	172	3.51537885	-0.15	-0.000815217391	111.710732	-0.31	-0.00168478261	2.21283465	112.374588	112.374578	111.046887	111.046877	112.374583	111.046882	0.34	50	0.8	50	0.66	50	0.5	50	6	20	2	30	0
1644039751	32733.732	173	3.51538621	0.13	0.000625	111.710732	0.69	0.00331730769	2.2128243	112.374584	112.374574	111.046889	111.04688	112.374579	111.046884	0.96	50	0.14	50	0.4	50	0.96	50	11	34	1	16	0
1644039933	32915.731	174	3.51536984	-0.166122449	-0.000856301283	111.710733	-0.033877551	-0.000174626552	2.21282481	112.374585	112.374575	111.04689	111.04688	112.37458	111.046885	0.38	50	0.58	50	0.48	50	0.612244898	49	22	34	0	16	0
1644040115	33097.546	175	3.51537064	0.28	0.00153846154	111.710731	0.12	0.000659340659	2.21282301	112.374583	112.374573	111.046889	111.04688	112.374578	111.046884	0.9	50	0.5	50	0.86	50	0.7	50	22	36	0	14	0
1644040311	33293.016	176	3.5153678	-0.25	-0.00137362637	111.710732	0.11	0.000604395604	2.21282136	112.374584	112.374574	111.046891	111.046881	112.374579	111.046886	0.64	50	0.78	50	0.46	50	0.82	50	17	37	1	13	0
1644040492	33474.682	177	3.51536519	0.14	0.000717948718	111.710732	-0.26	-0.00133333333	2.21282526	112.374584	112.374575	111.046889	111.046879	112.374579	111.046884	0.56	50	0.68	50	0.88	50	0.48	50	15	32	0	18	0
1644040674	33656.237	178	3.51537135	-0.21	-0.00115384615	111.710733	-0.31	-0.0017032967	2.21282991	112.374586	112.374577	111.046889	111.046879	112.374582	111.046884	0.38	50	0.9	50	0.66	50	0.56	50	10	23	0	27	0
1644040870	33852.097	179	3.51537871	0.62	0.00340659341	111.71073	-0.04	-0.00021978022	2.21283051	112.374584	112.374574	111.046885	111.046876	112.374579	111.046881	0.92	50	0.34	50	0.92	50	0.26	50	16	38	1	11	1
1644041051	34033.747	180	3.51537966	0.2	0.00102564103	111.710729	-0.12	-0.000615384615	2.21283231	112.374583	112.374574	111.046884	111.046874	112.374578	111.046879	0.76	50	0.68	50	0.76	50	0.44	50	13	34	0	16	0
1644041233	34215.544	181	3.5153825	-0.17	-0.000934065934	111.71073	0.57	0.00313186813	2.21282376	112.374581	112.374572	111.046887	111.046878	112.374577	111.046882	0.82	50	0.42	50	0.24	50	0.98	50	7	25	0	25	0
1644041429	34410.974	182	3.51536898	-0.34	-0.00186813187	111.710731	-0.24	-0.00131868132	2.21282736	112.374584	112.374575	111.046888	111.046878	112.374579	111.046883	0.32	50	0.9	50	0.62	50	0.72	50	8	30	1	18	2
1644041610	34592.696	183	3.51537467	0.17	0.000871794872	111.71073	0.49	0.00251282051	2.21282001	112.374581	112.374572	111.046889	111.04688	112.374576	111.046884	1	50	0.34	50	0.58	50	0.9	50	6	19	0	31	0
1644041805	34787.265	184	3.51536305	-0.45	-0.00247252747	111.710733	-0.35	-0.00192307692	2.21282526	112.374585	112.374575	111.04689	111.04688	112.37458	111.046885	0.2	50	1	50	0.46	50	0.56	50	15	36	1	14	0
1644041989	34970.981	185	3.51537135	0.13	0.000666666667	111.710732	0.43	0.00220512821	2.21281881	112.374582	112.374573	111.046891	111.046882	112.374578	111.046886	0.88	50	0.32	50	0.56	50	0.86	50	9	26	0	24	0
1644042183	35165.349	186	3.51536115	-0.07	-0.000382513661	111.710732	0.31	0.00169398907	2.21281416	112.374581	112.374572	111.046893	111.046883	112.374577	111.046888	0.68	50	0.44	50	0.44	50	0.82	50	17	35	1	15	0
1644042365	35347.168	187	3.5153538	0.17	0.000871794872	111.710731	0.11	0.000564102564	2.21281251	112.37458	112.37457	111.046892	111.046883	112.374575	111.046888	0.68	50	0.4	50	0.84	50	0.78	50	18	41	0	9	0
1644042547	35529.301	188	3.51535119	-0.202340426	-0.0011179029	111.710732	-0.182340426	-0.00100740567	2.21281525	112.374582	112.374572	111.046893	111.046883	112.374577	111.046888	0.36	50	0.744680851	47	0.6	50	0.62	50	17	35	0	15	0
1644042730	35712.111	189	3.51535552	0.28	0.00153005464	111.710731	0.12	0.000655737705	2.21281345	112.37458	112.37457	111.046892	111.046882	112.374575	111.046887	0.72	50	0.32	50	0.76	50	0.6	50	20	36	0	14	0
1644042912	35893.875	190	3.51535267	0.00285714286	1.56985871e-05	111.710731	-0.657142857	-0.00361067504	2.2128233	112.374583	112.374573	111.046889	111.046879	112.374578	111.046884	0.285714286	49	0.94	50	0.9	50	0.24	50	12	30	0	20	0
1644043093	36075.829	191	3.51536826	0.44	0.00241758242	111.710729	0.36	0.00197802198	2.2128179	112.374579	112.374569	111.046888	111.046879	112.374574	111.046883	0.96	50	0.16	50	0.8	50	0.72	50	16	34	0	16	0
1644043288	36270.617	192	3.51535972	-0.41	-0.00225274725	111.710731	-0.35	-0.00192307692	2.21282315	112.374583	112.374573	111.046889	111.046879	112.374578	111.046884	0.24	50	1	50	0.66	50	0.72	50	20	34	1	16	0
1644043470	36452.462	193	3.51536802	0.35	0.00179487179	111.710729	0.23	0.00117948718	2.2128197	112.37458	112.37457	111.046888	111.046878	112.374575	111.046883	0.9	50	0.32	50	0.76	50	0.64	50	19	36	0	14	0
1644043654	36636.25	194	3.51536256	-0.14	-0.000769230769	111.71073	-0.48	-0.00263736264	2.2128269	112.374583	112.374573	111.046887	111.046877	112.374578	111.046882	0.38	50	1	50	0.96	50	0.62	50	17	34	0	15	1
1644043849	36831.108	195	3.51537395	0.01	5.43478261e-05	111.71073	0.71	0.00385869565	2.21281625	112.374579	112.37457	111.04689	111.04688	112.374575	111.046885	0.98	50	0.26	50	0.24	50	0.94	50	4	11	1	39	0
1644044031	37012.893	196	3.51535711	-0.43	-0.00221649485	111.710732	0.23	0.00118556701	2.2128128	112.374581	112.374571	111.046893	111.046883	112.374576	111.046888	0.48	50	0.68	50	0.32	50	0.98	50	26	39	0	11	0
1644044213	37195.531	197	3.51535165	0.28	0.00153846154	111.710731	0.2	0.0010989011	2.2128098	112.374578	112.374569	111.046892	111.046883	112.374573	111.046888	0.84	50	0.36	50	0.78	50	0.7	50	14	30	0	20	0
1644044409	37391.214	198	3.51534691	-0.15	-0.000819672131	111.710731	-0.55	-0.00300546448	2.21281805	112.374581	112.374572	111.046891	111.046881	112.374577	111.046886	0.3	50	1	50	0.74	50	0.34	50	17	31	1	19	0
1644044590	37572.791	199	3.51535995	0	0	111.710731	0.12	0.000612244898	2.21281625	112.374581	112.374571	111.046891	111.046882	112.374576	111.046886	0.8	50	0.68	50	0.72	50	0.84	50	13	35	0	15	0
1644044772	37754.682	200	3.51535711	-0.37	-0.0020441989	111.710733	0.17	0.000939226519	2.2128137	112.374582	112.374573	111.046894	111.046884	112.374577	111.046889	0.48	50	0.68	50	0.34	50	0.88	50	14	32	0	18	0
1644044968	37950.147	201	3.51535308	0.47	0.00258241758	111.710731	0.09	0.000494505495	2.21281235	112.374579	112.37457	111.046892	111.046882	112.374575	111.046887	0.88	50	0.32	50	0.88	50	0.5	50	12	31	1	19	0
1644045151	38132.94	202	3.51535094	-0.22	-0.00112820513	111.710732	-0.14	-0.000717948718	2.21281445	112.374581	112.374571	111.046892	111.046883	112.374576	111.046888	0.42	50	0.78	50	0.6	50	0.68	50	17	35	0	15	0
1644045335	38317.605	203	3.51535426	0.34	0.0018579235	111.71073	0.2	0.00109289617	2.21281145	112.374578	112.374569	111.046892	111.046882	112.374574	111.046887	0.86	50	0.32	50	0.74	50	0.6	50	20	36	0	14	0
1644045519	38501.268	204	3.51534952	-0.04	-0.000216216216	111.71073	-0.72	-0.00389189189	2.21282225	112.374582	112.374572	111.046888	111.046879	112.374577	111.046884	0.18	50	0.94	50	0.94	50	0.26	50	8	27	0	23	0
1644045714	38696.098	205	3.5153666	-0.04	-0.000217391304	111.710731	0.64	0.00347826087	2.21281265	112.374579	112.37457	111.046892	111.046882	112.374574	111.046887	0.96	50	0.36	50	0.32	50	1	50	20	37	1	13	0
1644045897	38879.09	206	3.51535142	0.163043478	0.0008404303	111.71073	-0.116956522	-0.000602868669	2.21281441	112.374579	112.374569	111.04689	111.046881	112.374574	111.046885	0.72	50	0.673913043	46	0.68	50	0.4	50	21	38	0	12	0
1644046080	39061.942	207	3.51535419	0.07	0.000382513661	111.710729	-0.05	-0.000273224044	2.21281516	112.374579	112.374569	111.04689	111.04688	112.374574	111.046885	0.68	50	0.66	50	0.68	50	0.56	50	16	33	0	17	0
1644046274	39256.68	208	3.51535538	-0.12	-0.000655737705	111.71073	-0.08	-0.00043715847	2.21281636	112.37458	112.37457	111.04689	111.04688	112.374575	111.046885	0.5	50	0.7	50	0.6	50	0.64	50	21	37	1	13	0
1644046470	39452.532	209	3.51535727	-0.23	-0.00117948718	111.710731	0.45	0.00230769231	2.21280961	112.374579	112.374569	111.046893	111.046884	112.374574	111.046888	0.9	50	0.68	50	0.22	50	0.9	50	22	41	1	9	0
1644046652	39634.815	210	3.5153466	0.1	0.000510204082	111.710731	-0.44	-0.00224489796	2.21281621	112.37458	112.374571	111.046891	111.046881	112.374576	111.046886	0.66	50	1	50	0.96	50	0.42	50	21	34	0	16	0
1644046835	39817.092	211	3.51535704	0.24	0.00131868132	111.710729	0.06	0.00032967033	2.21281531	112.374579	112.374569	111.04689	111.04688	112.374574	111.046885	0.78	50	0.48	50	0.88	50	0.7	50	10	29	0	21	0
1644047032	40014.195	212	3.51535561	-0.51	-0.0028021978	111.710732	0.01	5.49450549e-05	2.21281516	112.374581	112.374572	111.046892	111.046883	112.374577	111.046887	0.5	50	1	50	0.44	50	0.96	50	16	36	1	13	1
1644047214	40196.138	213	3.51535538	0.35	0.00176767677	111.71073	-0.07	-0.000353535354	2.21281621	112.37458	112.37457	111.04689	111.046881	112.374575	111.046885	0.62	50	0.34	50	0.76	50	0.34	50	7	31	0	19	0
1644047396	40378.107	214	3.51535704	-0.14	-0.000773480663	111.710731	-0.14	-0.000773480663	2.21281831	112.374581	112.374572	111.04689	111.046881	112.374576	111.046885	0.6	50	0.88	50	0.7	50	0.7	50	16	37	0	13	0
1644047580	40561.877	215	3.51536036	-0.06	-0.00032967033	111.710731	0.24	0.00131868132	2.21281471	112.37458	112.374571	111.046892	111.046882	112.374576	111.046887	0.52	50	0.34	50	0.46	50	0.76	50	13	28	0	22	0
1644047761	40743.812	216	3.51535466	0.03	0.000163043478	111.710731	0.39	0.00211956522	2.21280886	112.374579	112.374569	111.046893	111.046884	112.374574	111.046888	0.86	50	0.44	50	0.54	50	0.9	50	21	37	0	13	0
1644047945	40927.558	217	3.51534541	-0.24	-0.00131868132	111.710732	0.24	0.00131868132	2.21280526	112.374579	112.374569	111.046896	111.046886	112.374574	111.046891	0.54	50	0.54	50	0.38	50	0.86	50	23	37	0	13	0
1644048127	41109.346	218	3.51533972	0.06	0.000326086957	111.710732	-0.66	-0.00358695652	2.21281516	112.374581	112.374572	111.046892	111.046883	112.374577	111.046887	0.32	50	0.92	50	0.98	50	0.26	50	9	25	0	25	0
1644048310	41292.115	219	3.51535538	0.59	0.00324175824	111.710729	-0.01	-5.49450549e-05	2.21281531	112.374578	112.374569	111.046889	111.04688	112.374574	111.046884	0.9	50	0.32	50	0.94	50	0.34	50	10	30	0	20	0
1644048492	41474.759	220	3.51535561	-0.37	-0.00203296703	111.710731	-0.15	-0.000824175824	2.21281756	112.374581	112.374571	111.04689	111.046881	112.374576	111.046886	0.4	50	0.92	50	0.5	50	0.72	50	15	31	0	19	0
1644048675	41657.495	221	3.51535917	-0.02	-0.000109289617	111.710731	0.68	0.00371584699	2.21280736	112.374578	112.374568	111.046894	111.046884	112.374573	111.046889	0.96	50	0.3	50	0.28	50	0.98	50	6	22	0	28	0
1644048857	41839.17	222	3.51534304	-0.28	-0.00153005464	111.710732	0.36	0.00196721311	2.21280196	112.374578	112.374568	111.046897	111.046887	112.374573	111.046892	0.78	50	0.7	50	0.32	50	0.96	50	21	42	0	8	0
1644049039	42021.089	223	3.5153345	0.45	0.00248618785	111.71073	-0.11	-0.000607734807	2.21280361	112.374576	112.374567	111.046894	111.046884	112.374571	111.046889	0.82	50	0.48	50	0.94	50	0.38	50	11	26	0	24	0
1644049234	42215.936	224	3.51533711	-0.34	-0.00186813187	111.710732	0	0	2.21280361	112.374578	112.374568	111.046896	111.046886	112.374573	111.046891	0.4	50	0.74	50	0.56	50	0.9	50	12	31	1	19	0
1644049428	42410.45	225	3.51533711	0.24	0.00123076923	111.710731	0.2	0.00102564103	2.21280061	112.374576	112.374566	111.046895	111.046886	112.374571	111.046891	0.8	50	0.36	50	0.7	50	0.66	50	15	33	1	17	0
1644049610	42592.354	226	3.51533237	-0.3	-0.00153846154	111.710732	-0.38	-0.00194871795	2.21280631	112.374579	112.374569	111.046895	111.046886	112.374574	111.04689	0.26	50	0.94	50	0.46	50	0.38	50	18	39	0	11	0
1644049792	42774.417	227	3.51534138	0.15	0.000824175824	111.710731	-0.37	-0.00203296703	2.21281186	112.37458	112.37457	111.046893	111.046883	112.374575	111.046888	0.48	50	0.7	50	0.86	50	0.34	50	12	32	0	18	0
1644049974	42956.209	228	3.51535016	-0.32	-0.00175824176	111.710733	-0.02	-0.00010989011	2.21281216	112.374581	112.374572	111.046894	111.046885	112.374577	111.046889	0.48	50	0.82	50	0.62	50	0.92	50	15	31	0	19	0
1644050171	43152.978	229	3.51535063	0.24	0.00131868132	111.710732	0.42	0.00230769231	2.21280586	112.374578	112.374569	111.046895	111.046885	112.374574	111.04689	0.96	50	0.3	50	0.78	50	0.96	50	15	31	1	19	0
1644050365	43347.556	230	3.51534067	-0.22	-0.00112244898	111.710733	-0.18	-0.000918367347	2.21280856	112.37458	112.374571	111.046895	111.046886	112.374576	111.04689	0.42	50	0.82	50	0.6	50	0.64	50	9	28	1	22	0
1644050547	43529.457	231	3.51534494	0.43	0.00220512821	111.710731	0.31	0.00158974359	2.21280391	112.374577	112.374567	111.046894	111.046885	112.374572	111.04689	0.96	50	0.22	50	0.64	50	0.52	50	17	38	0	12	0
1644050742	43723.959	232	3.51533758	0.01	5.49450549e-05	111.710731	-0.25	-0.00137362637	2.21280766	112.374578	112.374568	111.046893	111.046884	112.374573	111.046888	0.62	50	0.86	50	0.78	50	0.52	50	7	36	1	14	0
1644050925	43907.671	233	3.51534351	0.21	0.00108247423	111.71073	-0.19	-0.000979381443	2.21281051	112.374578	112.374568	111.046891	111.046882	112.374573	111.046887	0.66	50	0.64	50	0.86	50	0.46	50	23	40	0	10	0
1644051108	44089.867	234	3.51534802	0.39	0.00211956522	111.710728	-0.17	-0.000923913043	2.21281306	112.374576	112.374567	111.046889	111.046879	112.374572	111.046884	0.84	50	0.62	50	0.94	50	0.38	50	20	29	0	21	0
1644051292	44273.951	235	3.51535205	-0.31	-0.0017032967	111.710729	0.13	0.000714285714	2.21281111	112.374577	112.374568	111.046891	111.046881	112.374573	111.046886	0.54	50	0.72	50	0.56	50	1	50	1	7	0	43	0
1644051474	44456.357	236	3.51534897	-0.61	-0.00331521739	111.710732	0.21	0.00114130435	2.21280796	112.374579	112.37457	111.046895	111.046885	112.374575	111.04689	0.52	50	0.92	50	0.18	50	1	50	24	35	0	15	0
1644051656	44638.213	237	3.51534399	0.11	0.000601092896	111.710732	0.03	0.000163934426	2.21280751	112.374579	112.374569	111.046894	111.046885	112.374574	111.04689	0.72	50	0.58	50	0.6	50	0.52	50	15	30	0	20	0
1644051838	44820.251	238	3.51534328	-0.21	-0.00115384615	111.710733	-0.29	-0.00159340659	2.21281186	112.374581	112.374572	111.046894	111.046885	112.374576	111.046889	0.44	50	0.94	50	0.68	50	0.6	50	8	21	0	29	0
1644052033	45015.367	239	3.51535016	0.46	0.00252747253	111.710731	0.2	0.0010989011	2.21280886	112.374578	112.374568	111.046893	111.046883	112.374573	111.046888	0.92	50	0.26	50	0.74	50	0.48	50	6	26	1	23	1
1644052215	45197.458	240	3.51534541	-0.21	-0.00107692308	111.710732	0.01	5.12820513e-05	2.21280871	112.374579	112.374569	111.046894	111.046884	112.374574	111.046889	0.6	50	0.8	50	0.56	50	0.78	50	16	30	0	19	1
1644052397	45379.712	241	3.51534518	0.09	0.000494505495	111.710731	0.19	0.00104395604	2.21280586	112.374578	112.374568	111.046894	111.046885	112.374573	111.046889	0.84	50	0.56	50	0.66	50	0.76	50	4	20	0	30	0
1644052579	45561.616	242	3.51534067	-0.15	-0.000824175824	111.710732	0.11	0.000604395604	2.21280421	112.374578	112.374568	111.046895	111.046886	112.374573	111.046891	0.54	50	0.58	50	0.48	50	0.74	50	22	36	0	14	0
1644052761	45743.715	243	3.51533806	0.1	0.000549450549	111.710731	0.56	0.00307692308	2.21279581	112.374575	112.374565	111.046897	111.046888	112.37457	111.046893	0.88	50	0.22	50	0.4	50	0.86	50	5	36	0	14	0
1644052943	45925.763	244	3.51532477	-0.08	-0.00043956044	111.710732	-0.36	-0.00197802198	2.21280121	112.374577	112.374567	111.046896	111.046887	112.374572	111.046891	0.44	50	0.88	50	0.72	50	0.44	50	15	36	0	14	0
1644053151	46133.616	245	3.51533331	0.15	0.000824175824	111.710731	-0.27	-0.00148351648	2.21280526	112.374577	112.374568	111.046894	111.046885	112.374573	111.046889	0.74	50	0.86	50	0.86	50	0.44	50	3	18	2	32	0
1644053333	46315.658	246	3.51533972	-0.09	-0.000432692308	111.710731	0.13	0.000625	2.21280331	112.374577	112.374568	111.046895	111.046886	112.374572	111.04689	0.58	50	0.54	50	0.62	50	0.84	50	24	37	0	13	0
1644053516	46498.524	247	3.51533664	0.55	0.00302197802	111.710729	0.05	0.000274725275	2.21280256	112.374574	112.374565	111.046893	111.046883	112.37457	111.046888	0.94	50	0.34	50	0.82	50	0.32	50	15	37	0	13	0
1644053711	46693.4	248	3.51533545	-0.14	-0.000765027322	111.710729	-0.18	-0.000983606557	2.21280526	112.374576	112.374566	111.046893	111.046883	112.374571	111.046888	0.52	50	0.84	50	0.64	50	0.6	50	14	32	1	18	0
1644053895	46877.047	249	3.51533972	0.01	5.12820513e-05	111.710729	0.65	0.00333333333	2.21279551	112.374573	112.374563	111.046895	111.046886	112.374568	111.046891	0.96	50	0.3	50	0.26	50	0.9	50	2	17	0	33	0
1644054092	47074.007	250	3.5153243	-0.52	-0.00284153005	111.710732	0.2	0.00109289617	2.21279251	112.374574	112.374565	111.046899	111.046889	112.37457	111.046894	0.46	50	0.78	50	0.28	50	1	50	19	40	1	10	0
1644054288	47270.162	251	3.51531956	0.26	0.00131979695	111.710731	0.34	0.00172588832	2.21278741	112.374572	112.374562	111.046899	111.04689	112.374567	111.046894	0.88	50	0.28	50	0.78	50	0.86	50	2	33	1	17	0
1644054470	47452.006	252	3.51531149	-0.2	-0.00102040816	111.710732	-0.3	-0.00153061224	2.21279191	112.374574	112.374565	111.046899	111.046889	112.374569	111.046894	0.4	50	0.9	50	0.56	50	0.46	50	22	42	0	8	0
1644054653	47634.858	253	3.51531861	0.23	0.0012568306	111.710731	-0.17	-0.000928961749	2.21279446	112.374574	112.374564	111.046897	111.046887	112.374569	111.046892	0.52	50	0.46	50	0.94	50	0.54	50	11	31	0	19	0
1644054835	47817.615	254	3.51532264	-0.06	-0.00032967033	111.710731	-0.04	-0.00021978022	2.21279506	112.374574	112.374565	111.046897	111.046888	112.374569	111.046892	0.74	50	0.84	50	0.62	50	0.64	50	15	40	0	10	0
1644055017	47999.435	255	3.51532359	0.33	0.00180327869	111.710729	0.05	0.000273224044	2.21279431	112.374572	112.374563	111.046896	111.046886	112.374567	111.046891	0.74	50	0.36	50	0.78	50	0.5	50	6	27	0	23	0
1644055199	48181.306	256	3.5153224	-0.51	-0.0028021978	111.710732	0.17	0.000934065934	2.21279176	112.374574	112.374565	111.046899	111.046889	112.374569	111.046894	0.46	50	0.8	50	0.26	50	0.94	50	6	28	0	22	0
1644055381	48363.263	257	3.51531837	0.37	0.00203296703	111.71073	0.07	0.000384615385	2.21279071	112.374572	112.374562	111.046897	111.046888	112.374567	111.046893	0.78	50	0.34	50	0.92	50	0.62	50	14	41	0	9	0
1644055565	48547.25	258	3.51531671	-0.16	-0.000879120879	111.710731	0.12	0.000659340659	2.21278891	112.374572	112.374563	111.046899	111.046889	112.374567	111.046894	0.6	50	0.64	50	0.42	50	0.7	50	14	31	0	19	0
1644055760	48741.975	259	3.51531386	0.09	0.000489130435	111.71073	0.35	0.00190217391	2.21278366	112.37457	112.374561	111.0469	111.04689	112.374565	111.046895	0.82	50	0.38	50	0.54	50	0.8	50	18	43	1	7	0
1644055956	48938.518	260	3.51530556	-0.19	-0.000979381443	111.710731	-0.29	-0.00149484536	2.21278801	112.374572	112.374563	111.0469	111.04689	112.374568	111.046895	0.24	50	0.72	50	0.76	50	0.66	50	23	42	1	8	0
1644056139	49120.88	261	3.51531244	0.03	0.000152284264	111.710731	-0.13	-0.000659898477	2.21278996	112.374573	112.374563	111.046899	111.046889	112.374568	111.046894	0.54	50	0.64	50	0.82	50	0.66	50	10	30	0	20	0
1644056322	49304.436	262	3.51531552	-0.06	-0.00032967033	111.710731	0.22	0.00120879121	2.21278666	112.374572	112.374563	111.0469	111.046891	112.374567	111.046895	0.64	50	0.48	50	0.48	50	0.76	50	24	40	0	10	0
1644056506	49488.113	263	3.5153103	0.23	0.00125	111.71073	-0.25	-0.00135869565	2.21279041	112.374572	112.374563	111.046898	111.046888	112.374567	111.046893	0.6	50	0.62	50	0.9	50	0.42	50	13	35	0	15	0
1644056701	49683.605	264	3.51531623	-0.27	-0.00147540984	111.710732	-0.33	-0.00180327869	2.21279536	112.374575	112.374565	111.046898	111.046888	112.37457	111.046893	0.28	50	0.88	50	0.66	50	0.6	50	16	35	1	15	0
1644056883	49865.681	265	3.51532406	0.3325	0.00169642857	111.71073	-0.0275	-0.000140306122	2.21279577	112.374573	112.374564	111.046896	111.046886	112.374569	111.046891	0.625	48	0.32	50	0.74	50	0.38	50	11	32	0	18	0
1644057066	50048.405	266	3.51532472	-0.14	-0.000769230769	111.710731	-0.18	-0.000989010989	2.21279847	112.374575	112.374565	111.046896	111.046886	112.37457	111.046891	0.4	50	0.72	50	0.74	50	0.7	50	15	35	0	15	0
1644057248	50230.385	267	3.51532899	-0.1	-0.000546448087	111.710731	0.44	0.00240437158	2.21279187	112.374573	112.374564	111.046898	111.046889	112.374569	111.046894	0.74	50	0.4	50	0.42	50	0.96	50	14	33	0	17	0
1644057443	50425.615	268	3.51531855	-0.29	-0.00159340659	111.710733	-0.05	-0.000274725275	2.21279262	112.374575	112.374566	111.046899	111.04689	112.37457	111.046895	0.34	50	0.68	50	0.52	50	0.76	50	18	38	1	12	0
1644057639	50621.355	269	3.51531973	0.22	0.00112820513	111.710731	0.28	0.00143589744	2.21278842	112.374573	112.374563	111.0469	111.04689	112.374568	111.046895	0.74	50	0.24	50	0.62	50	0.68	50	0	35	1	15	0
1644057834	50816.044	270	3.51531309	0.04	0.000204081633	111.710731	-0.16	-0.000816326531	2.21279082	112.374573	112.374564	111.046899	111.046889	112.374568	111.046894	0.66	50	0.78	50	0.74	50	0.54	50	24	34	1	16	0
1644058029	51010.833	271	3.51531689	0.2	0.00103092784	111.71073	0.48	0.0024742268	2.21278362	112.37457	112.374561	111.0469	111.04689	112.374565	111.046895	0.9	50	0.22	50	0.58	50	0.86	50	22	35	1	15	0
1644058213	51195.536	272	3.5153055	-0.19	-0.000974358974	111.710731	-0.57	-0.00292307692	2.21279217	112.374574	112.374564	111.046898	111.046889	112.374569	111.046894	0.16	50	0.92	50	0.82	50	0.44	50	13	33	0	17	0
1644058397	51379.226	273	3.51531902	0.35	0.00189189189	111.710729	0.15	0.000810810811	2.21278992	112.374571	112.374562	111.046897	111.046888	112.374566	111.046892	0.9	50	0.4	50	0.62	50	0.42	50	5	14	0	36	0
1644058581	51563.541	274	3.51531546	-0.45	-0.00244565217	111.710732	-0.17	-0.000923913043	2.21279247	112.374574	112.374565	111.046899	111.046889	112.374569	111.046894	0.22	50	0.84	50	0.44	50	0.72	50	18	34	0	16	0
1644058764	51746.46	275	3.5153195	0.33	0.00179347826	111.71073	0.25	0.00135869565	2.21278872	112.374571	112.374562	111.046898	111.046889	112.374567	111.046893	0.88	50	0.3	50	0.82	50	0.74	50	10	35	0	15	0
1644058946	51928.707	276	3.51531357	-0.486326531	-0.00265752203	111.710732	-0.253673469	-0.00138619382	2.21279252	112.374575	112.374565	111.046899	111.04689	112.37457	111.046895	0.2	50	0.94	50	0.367346939	49	0.6	50	13	27	0	23	0
1644059142	52124.362	277	3.51531958	0.15	0.000824175824	111.710732	0.07	0.000384615385	2.21279147	112.374574	112.374564	111.046899	111.04689	112.374569	111.046894	0.9	50	0.68	50	0.64	50	0.56	50	4	36	1	14	0
1644059325	52306.897	278	3.51531792	0.26	0.00132653061	111.71073	-0.4	-0.00204081633	2.21279747	112.374574	112.374565	111.046896	111.046886	112.37457	111.046891	0.46	50	0.6	50	0.96	50	0.3	50	12	24	0	26	0
1644059507	52489.26	279	3.51532741	0.25	0.00137362637	111.710729	0.27	0.00148351648	2.21279342	112.374572	112.374562	111.046896	111.046886	112.374567	111.046891	0.98	50	0.46	50	0.78	50	0.8	50	20	38	0	12	0
1644059689	52671.744	280	3.51532101	-0.48	-0.00262295082	111.710732	-0.2	-0.00109289617	2.21279642	112.374575	112.374566	111.046897	111.046888	112.37457	111.046893	0.26	50	0.94	50	0.56	50	0.84	50	11	39	0	11	0
1644059873	52855.248	281	3.51532575	0.2	0.00109289617	111.710731	0.32	0.00174863388	2.21279162	112.374573	112.374563	111.046898	111.046888	112.374568	111.046893	0.76	50	0.24	50	0.56	50	0.68	50	22	38	0	12	0
1644060055	53037.604	282	3.51531816	0.03	0.000163934426	111.71073	-0.61	-0.00333333333	2.21280077	112.374575	112.374566	111.046895	111.046885	112.374571	111.04689	0.4	50	0.98	50	0.96	50	0.32	50	6	19	0	31	0
1644060239	53220.993	283	3.51533263	-0.3	-0.00164835165	111.710732	-0.08	-0.00043956044	2.21280197	112.374577	112.374568	111.046896	111.046887	112.374572	111.046891	0.48	50	0.86	50	0.46	50	0.68	50	15	33	0	17	0
1644060437	53419.087	284	3.51533453	0.3	0.00163043478	111.71073	-0.18	-0.00097826087	2.21280467	112.374577	112.374567	111.046894	111.046884	112.374572	111.046889	0.78	50	0.66	50	0.76	50	0.28	50	20	32	1	18	0
1644060619	53601.442	285	3.5153388	-0.03	-0.000152284264	111.710731	0.67	0.00340101523	2.21279462	112.374574	112.374564	111.046897	111.046887	112.374569	111.046892	0.98	50	0.34	50	0.24	50	0.94	50	10	26	0	24	0
1644060802	53783.963	286	3.5153229	-0.37	-0.00202185792	111.710732	-0.09	-0.000491803279	2.21279597	112.374576	112.374566	111.046898	111.046889	112.374571	111.046894	0.44	50	0.9	50	0.54	50	0.82	50	12	32	0	18	0
1644060997	53979.512	287	3.51532504	-0.09	-0.000494505495	111.710733	-0.59	-0.00324175824	2.21280482	112.374579	112.37457	111.046896	111.046887	112.374574	111.046891	0.3	50	0.98	50	0.92	50	0.42	50	16	35	1	14	1
1644061199	54181.043	288	3.51533904	0.6	0.00306122449	111.71073	0.18	0.000918367347	2.21280212	112.374575	112.374566	111.046894	111.046884	112.37457	111.046889	0.98	50	0.2	50	0.78	50	0.36	50	22	41	1	9	0
1644061383	54365.775	289	3.51533477	0.23	0.00114427861	111.710729	-0.17	-0.000845771144	2.21280467	112.374575	112.374565	111.046892	111.046883	112.37457	111.046887	0.6	50	0.54	50	0.9	50	0.5	50	7	31	0	19	0
1644061582	54564.311	290	3.5153388	-0.31	-0.00167567568	111.71073	0.51	0.00275675676	2.21279702	112.374574	112.374565	111.046896	111.046886	112.374569	111.046891	0.8	50	0.6	50	0.16	50	0.98	50	17	37	1	13	0
1644061777	54759.1	291	3.5153267	-0.14	-0.000703517588	111.710731	0.72	0.00361809045	2.21278622	112.374572	112.374562	111.0469	111.04689	112.374567	111.046895	0.98	50	0.4	50	0.12	50	0.98	50	4	23	1	27	0
1644061959	54940.927	292	3.51530962	-0.17	-0.00087628866	111.710732	-0.35	-0.00180412371	2.21279147	112.374574	112.374564	111.046899	111.04689	112.374569	111.046894	0.38	50	0.9	50	0.82	50	0.64	50	12	30	0	20	0
1644062168	55150.428	293	3.51531792	0.25	0.00137362637	111.710731	-0.17	-0.000934065934	2.21279402	112.374574	112.374564	111.046897	111.046888	112.374569	111.046892	0.86	50	0.78	50	0.74	50	0.32	50	1	16	2	34	0
1644062350	55332.279	294	3.51532196	-0.26	-0.00123809524	111.710732	0.46	0.00219047619	2.21278712	112.374573	112.374563	111.0469	111.046891	112.374568	111.046896	0.8	50	0.6	50	0.2	50	0.92	50	16	38	0	12	0
1644062545	55527.65	295	3.51531104	0.24	0.00131868132	111.710731	0.38	0.00208791209	2.21278142	112.37457	112.37456	111.046901	111.046891	112.374565	111.046896	0.94	50	0.32	50	0.5	50	0.64	50	18	31	1	19	0
1644062728	55710.386	296	3.51530203	-0.01	-5.12820513e-05	111.710731	-0.59	-0.00302564103	2.21279027	112.374573	112.374563	111.046898	111.046889	112.374568	111.046894	0.3	50	0.9	50	0.84	50	0.26	50	15	41	0	9	0
1644062938	55920.599	297	3.51531603	-0.06	-0.000327868852	111.710731	0.5	0.00273224044	2.21278277	112.374571	112.374561	111.046901	111.046891	112.374566	111.046896	0.8	50	0.36	50	0.26	50	0.82	50	17	38	2	12	0
1644063123	56105.692	298	3.51530416	-0.17	-0.00080952381	111.710732	-0.53	-0.00252380952	2.21279072	112.374574	112.374564	111.046899	111.04689	112.374569	111.046895	0.3	50	1	50	0.76	50	0.4	50	22	39	0	11	0
1644063320	56302.494	299	3.51531674	0.27	0.00145945946	111.710731	0.47	0.00254054054	2.21278367	112.37457	112.374561	111.0469	111.046891	112.374566	111.046895	0.96	50	0.22	50	0.48	50	0.68	50	14	37	1	13	0
1644063505	56486.869	300	3.51530559	0.16	0.000812182741	111.71073	-0.58	-0.00294416244	2.21279237	112.374572	112.374563	111.046897	111.046887	112.374567	111.046892	0.52	50	0.94	50	0.98	50	0.24	50	14	21	0	29	0
1644063688	56670.705	301	3.51531935	-0.41	-0.00222826087	111.710732	0.37	0.00201086957	2.21278682	112.374573	112.374563	111.0469	111.046891	112.374568	111.046896	0.6	50	0.64	50	0.2	50	0.98	50	9	38	0	12	0
1644063875	56857.372	302	3.51531057	0.06	0.000326086957	111.710731	0.12	0.000652173913	2.21278502	112.374572	112.374562	111.046901	111.046891	112.374567	111.046896	0.82	50	0.64	50	0.6	50	0.66	50	15	37	0	13	0
1644064059	57041.769	303	3.51530772	0.05	0.000267379679	111.710731	0.15	0.000802139037	2.21278277	112.374571	112.374561	111.046901	111.046892	112.374566	111.046896	0.7	50	0.5	50	0.58	50	0.68	50	18	33	0	17	0
1644064242	57224.204	304	3.51530416	-0.19	-0.0010326087	111.710732	-0.43	-0.00233695652	2.21278922	112.374574	112.374564	111.0469	111.046891	112.374569	111.046895	0.34	50	0.96	50	0.84	50	0.6	50	12	34	0	16	0
1644064438	57419.893	305	3.51531437	0.29	0.00158469945	111.710731	0.41	0.00224043716	2.21278307	112.37457	112.374561	111.046901	111.046891	112.374566	111.046896	0.98	50	0.28	50	0.52	50	0.64	50	12	30	1	20	0
1644064620	57602.373	306	3.51530464	-0.16	-0.000820512821	111.710732	-0.5	-0.00256410256	2.21279057	112.374573	112.374564	111.046899	111.04689	112.374569	111.046894	0.28	50	0.94	50	0.7	50	0.36	50	28	38	0	12	0
1644064829	57811.744	307	3.5153165	-0.13	-0.000710382514	111.710732	0.61	0.00333333333	2.21278142	112.374571	112.374562	111.046902	111.046893	112.374567	111.046898	0.88	50	0.4	50	0.18	50	0.92	50	21	40	2	10	0
1644065026	58008.773	308	3.51530203	-0.17	-0.000813397129	111.710733	-0.01	-4.784689e-05	2.21278157	112.374572	112.374563	111.046903	111.046894	112.374567	111.046899	0.46	50	0.64	50	0.36	50	0.52	50	7	30	1	20	0
1644065224	58206.752	309	3.51530227	0.12	0.000609137056	111.710732	-0.54	-0.00274111675	2.21278967	112.374574	112.374565	111.0469	111.046891	112.374569	111.046896	0.26	50	0.68	50	0.92	50	0.26	50	4	26	1	24	0
1644065407	58389.027	310	3.51531508	0.15	0.000757575758	111.710732	0.61	0.00308080808	2.21278052	112.374571	112.374561	111.046902	111.046893	112.374566	111.046897	1	50	0.24	50	0.3	50	0.76	50	23	38	0	12	0
1644065589	58571.062	311	3.51530061	0.04	0.00021978022	111.710731	0.58	0.00318681319	2.21277182	112.374568	112.374558	111.046905	111.046895	112.374563	111.0469	0.9	50	0.28	50	0.26	50	0.8	50	23	38	0	12	0
1644065771	58753.55	312	3.51528685	-0.08	-0.00043956044	111.710732	-0.08	-0.00043956044	2.21277302	112.374569	112.374559	111.046905	111.046895	112.374564	111.0469	0.6	50	0.76	50	0.66	50	0.66	50	9	24	0	25	1
1644065966	58948.17	313	3.51528875	0.25	0.00136612022	111.710731	-0.61	-0.00333333333	2.21278217	112.37457	112.374561	111.046901	111.046891	112.374565	111.046896	0.36	50	0.72	50	1	50	0.14	50	12	27	1	23	0
1644066148	59130.711	314	3.51530322	-0.12	-0.000615384615	111.710731	0.54	0.00276923077	2.21277407	112.374568	112.374559	111.046904	111.046894	112.374563	111.046899	0.76	50	0.34	50	0.22	50	0.88	50	22	34	0	16	0
1644066357	59338.92	315	3.51529041	-0.09	-0.000494505495	111.710732	0.23	0.00126373626	2.21277062	112.374568	112.374558	111.046905	111.046896	112.374563	111.0469	0.54	50	0.4	50	0.52	50	0.84	50	22	39	2	11	0
1644066579	59561.108	316	3.51528495	0.11	0.000528846154	111.710731	-0.51	-0.00245192308	2.21277827	112.374569	112.37456	111.046902	111.046893	112.374565	111.046898	0.46	50	0.86	50	0.88	50	0.26	50	14	32	3	18	0
1644066774	59756.73	317	3.51529705	-0.14	-0.000630630631	111.710732	0.54	0.00243243243	2.21277017	112.374568	112.374558	111.046906	111.046896	112.374563	111.046901	0.8	50	0.4	50	0.26	50	0.94	50	21	41	1	9	0
1644066957	59939.054	318	3.51528424	0.18	0.000918367347	111.710731	-0.06	-0.000306122449	2.21277107	112.374567	112.374557	111.046904	111.046895	112.374562	111.0469	0.72	50	0.6	50	0.82	50	0.58	50	23	40	0	10	0
1644067138	60120.7	319	3.51528566	-0.32	-0.00175824176	111.710733	0.18	0.000989010989	2.21276837	112.374568	112.374558	111.046907	111.046897	112.374563	111.046902	0.64	50	0.78	50	0.36	50	0.86	50	20	40	0	10	0
1644067319	60301.694	320	3.51528139	0.12	0.000659340659	111.710732	-0.12	-0.000659340659	2.21277017	112.374568	112.374558	111.046906	111.046896	112.374563	111.046901	0.78	50	0.78	50	0.62	50	0.38	50	14	36	0	14	0
1644067500	60482.59	321	3.51528424	-0.09	-0.000497237569	111.710732	0.15	0.000828729282	2.21276792	112.374567	112.374558	111.046907	111.046897	112.374563	111.046902	0.64	50	0.58	50	0.6	50	0.84	50	12	38	0	12	0
1644067682	60664.612	322	3.51528068	-0.08	-0.00044198895	111.710733	-0.3	-0.00165745856	2.21277242	112.374569	112.37456	111.046906	111.046896	112.374564	111.046901	0.48	50	0.86	50	0.74	50	0.52	50	15	30	0	20	0
1644067863	60845.371	323	3.5152878	0.29	0.00159340659	111.710731	0.33	0.00181318681	2.21276747	112.374566	112.374557	111.046906	111.046896	112.374562	111.046901	0.98	50	0.36	50	0.72	50	0.76	50	11	36	0	14	0
1644068044	61026.588	324	3.51527997	-0.15	-0.000828729282	111.710732	-0.61	-0.00337016575	2.21277662	112.37457	112.37456	111.046904	111.046894	112.374565	111.046899	0.18	50	0.94	50	0.96	50	0.5	50	14	27	0	23	0
1644068225	61207.828	325	3.51529444	0.44	0.00243093923	111.71073	0.14	0.000773480663	2.21277452	112.374567	112.374557	111.046902	111.046893	112.374562	111.046897	0.98	50	0.4	50	0.78	50	0.48	50	4	14	0	36	0
1644068407	61388.95	326	3.51529112	-0.36	-0.00198895028	111.710732	0.3	0.00165745856	2.21277002	112.374567	112.374558	111.046905	111.046896	112.374563	111.046901	0.64	50	0.7	50	0.34	50	1	50	15	34	0	16	0
1644068588	61570.014	327	3.515284	0.33	0.00182320442	111.71073	0.45	0.00248618785	2.21276327	112.374564	112.374554	111.046906	111.046896	112.374559	111.046901	0.92	50	0.14	50	0.56	50	0.68	50	12	32	0	18	0
1644068783	61765.457	328	3.51527333	-0.19	-0.00104972376	111.710731	-0.15	-0.000828729282	2.21276552	112.374565	112.374556	111.046906	111.046897	112.374561	111.046901	0.38	50	0.72	50	0.68	50	0.72	50	21	35	1	15	0
1644068981	61963.019	329	3.51527688	0.38	0.00192893401	111.710729	0.08	0.000406091371	2.21276432	112.374563	112.374554	111.046905	111.046895	112.374558	111.0469	0.68	50	0.22	50	0.72	50	0.42	50	17	31	1	19	0
1644069177	62158.983	330	3.51527499	0.03	0.000153061224	111.710729	-0.51	-0.00260204082	2.21277197	112.374565	112.374556	111.046902	111.046893	112.37456	111.046897	0.52	50	1	50	0.88	50	0.34	50	15	25	1	25	0
1644069388	62369.863	331	3.51528709	-0.266326531	-0.00135880883	111.71073	0.186326531	0.000950645564	2.21276918	112.374566	112.374556	111.046904	111.046895	112.374561	111.046899	0.6	50	0.68	50	0.367346939	49	0.82	50	10	33	2	17	0
1644069570	62552.804	332	3.51528267	-0.39	-0.00184834123	111.710732	0.09	0.000426540284	2.21276783	112.374567	112.374558	111.046907	111.046897	112.374563	111.046902	0.36	50	0.66	50	0.28	50	0.76	50	16	37	0	13	0
1644069752	62734.811	333	3.51528053	0.262916667	0.0014367031	111.710731	0.222916667	0.00121812386	2.21276449	112.374565	112.374555	111.046906	111.046897	112.37456	111.046902	0.84	50	0.354166667	48	0.62	50	0.58	50	22	37	0	13	0
1644069936	62918.082	334	3.51527524	-0.4	-0.0021978022	111.710733	-0.26	-0.00142857143	2.21276839	112.374568	112.374559	111.046907	111.046898	112.374563	111.046902	0.3	50	0.96	50	0.4	50	0.54	50	17	34	0	15	1
1644070120	63101.924	335	3.51528141	0.36	0.00196721311	111.710731	0.4	0.00218579235	2.21276239	112.374565	112.374555	111.046907	111.046898	112.37456	111.046902	1	50	0.24	50	0.74	50	0.78	50	14	29	0	20	1
1644070315	63297.806	336	3.51527192	-0.04	-0.000217391304	111.710731	-0.3	-0.00163043478	2.21276689	112.374566	112.374557	111.046906	111.046896	112.374561	111.046901	0.46	50	0.8	50	0.72	50	0.46	50	20	36	1	14	0
1644070512	63494.381	337	3.51527904	0.02	0.000102040816	111.710731	0.4	0.00204081633	2.21276089	112.374564	112.374555	111.046908	111.046898	112.374559	111.046903	0.78	50	0.36	50	0.52	50	0.9	50	16	37	1	13	0
1644070695	63677.516	338	3.51526955	-0.207142857	-0.00105148658	111.710732	-0.447142857	-0.0022697607	2.21276759	112.374567	112.374558	111.046907	111.046897	112.374562	111.046902	0.285714286	49	0.94	50	0.84	50	0.6	50	9	28	0	22	0
1644070891	63873.399	339	3.51528016	0.34	0.0018579235	111.710731	0.32	0.00174863388	2.21276279	112.374564	112.374555	111.046906	111.046897	112.374559	111.046902	0.94	50	0.28	50	0.56	50	0.54	50	14	31	1	18	1
1644071075	64057.335	340	3.51527257	0.11	0.000558375635	111.71073	0.17	0.000862944162	2.21276024	112.374563	112.374553	111.046907	111.046897	112.374558	111.046902	0.8	50	0.52	50	0.56	50	0.62	50	9	27	0	23	0
1644071258	64240.177	341	3.51526853	-0.32	-0.00174863388	111.710732	0	0	2.21276024	112.374564	112.374555	111.046908	111.046899	112.37456	111.046903	0.44	50	0.76	50	0.48	50	0.8	50	26	42	0	8	0
1644071441	64423.109	342	3.51526853	-0.27	-0.00147540984	111.710733	-0.33	-0.00180327869	2.21276519	112.374567	112.374558	111.046908	111.046899	112.374562	111.046903	0.3	50	0.9	50	0.56	50	0.5	50	15	33	0	17	0
1644071637	64618.968	343	3.51527636	0.32	0.00175824176	111.710731	0.12	0.000659340659	2.21276339	112.374565	112.374556	111.046907	111.046898	112.37456	111.046902	0.78	50	0.34	50	0.7	50	0.5	50	20	37	1	13	0
1644071858	64840.822	344	3.51527351	0.0628571429	0.000320699708	111.710731	-0.157142857	-0.000801749271	2.21276575	112.374565	112.374556	111.046906	111.046897	112.374561	111.046901	0.62	50	0.714285714	49	0.62	50	0.4	50	14	30	3	20	0
1644072042	65024.089	345	3.51527724	-0.15	-0.000675675676	111.710732	0.09	0.000405405405	2.2127644	112.374566	112.374556	111.046907	111.046898	112.374561	111.046902	0.46	50	0.52	50	0.48	50	0.72	50	16	32	0	18	0
1644072224	65206.54	346	3.51527511	-0.16	-0.00087431694	111.710733	-0.28	-0.00153005464	2.2127686	112.374568	112.374558	111.046907	111.046897	112.374563	111.046902	0.44	50	0.88	50	0.62	50	0.5	50	25	43	0	7	0
1644072406	65388.818	347	3.51528175	0.43	0.00234972678	111.71073	-0.09	-0.000491803279	2.21276995	112.374566	112.374557	111.046904	111.046895	112.374561	111.046899	0.74	50	0.4	50	0.98	50	0.46	50	11	34	0	16	0
1644072602	65583.944	348	3.51528388	-0.53	-0.00291208791	111.710733	0.09	0.000494505495	2.2127686	112.374568	112.374559	111.046907	111.046898	112.374564	111.046902	0.46	50	0.9	50	0.3	50	0.92	50	9	25	1	25	0
1644072836	65818.28	349	3.51528175	0.21	0.00107692308	111.710732	0.35	0.00179487179	2.21276335	112.374566	112.374556	111.046908	111.046898	112.374561	111.046903	0.98	50	0.42	50	0.58	50	0.72	50	17	36	4	14	0
1644073031	66013.698	350	3.51527345	0.2	0.00085106383	111.710731	-0.3	-0.00127659574	2.21276785	112.374566	112.374557	111.046905	111.046896	112.374561	111.046901	0.62	50	0.72	50	0.9	50	0.4	50	19	33	1	17	0
1644073227	66209.365	351	3.51528056	-0.07	-0.000358974359	111.710731	-0.11	-0.000564102564	2.2127695	112.374567	112.374557	111.046905	111.046896	112.374562	111.0469	0.7	50	0.88	50	0.7	50	0.66	50	11	34	1	16	0
1644073412	66394.125	352	3.51528317	-0.15	-0.000765306122	111.710732	0.03	0.000153061224	2.21276905	112.374568	112.374558	111.046906	111.046897	112.374563	111.046901	0.78	50	0.9	50	0.54	50	0.72	50	21	37	0	13	0
1644073608	66590.603	353	3.51528246	0.03	0.000163043478	111.710732	-0.05	-0.00027173913	2.2127698	112.374568	112.374558	111.046906	111.046896	112.374563	111.046901	0.62	50	0.64	50	0.58	50	0.5	50	10	26	1	24	0
1644073792	66774.019	354	3.51528365	-0.13	-0.000659898477	111.710733	0.45	0.00228426396	2.21276305	112.374566	112.374557	111.046908	111.046899	112.374562	111.046904	0.88	50	0.56	50	0.36	50	0.94	50	17	29	0	21	0
1644074026	67008.191	355	3.51527297	0.3	0.00163934426	111.710731	-0.42	-0.00229508197	2.21276935	112.374567	112.374557	111.046905	111.046896	112.374562	111.0469	0.46	50	0.58	50	0.96	50	0.24	50	20	35	4	15	0
1644074221	67203.519	356	3.51528294	0.37	0.00157446809	111.710729	-0.05	-0.000212765957	2.2127701	112.374565	112.374556	111.046903	111.046893	112.37456	111.046898	0.9	50	0.58	50	0.92	50	0.5	50	17	30	1	20	0
1644074417	67399.797	357	3.51528412	-0.23	-0.00117948718	111.71073	0.61	0.00312820513	2.21276095	112.374563	112.374554	111.046907	111.046897	112.374559	111.046902	0.84	50	0.46	50	0.12	50	0.96	50	20	32	1	18	0
1644074614	67596.001	358	3.51526965	-0.21	-0.00107142857	111.710731	-0.51	-0.00260204082	2.2127686	112.374567	112.374557	111.046906	111.046896	112.374562	111.046901	0.26	50	0.98	50	0.64	50	0.34	50	12	32	1	18	0
1644074822	67804.285	359	3.51528175	0.17	0.000867346939	111.710731	-0.19	-0.000969387755	2.21277145	112.374567	112.374557	111.046904	111.046894	112.374562	111.046899	0.64	50	0.66	50	0.84	50	0.48	50	6	18	2	32	0
1644075004	67986.756	360	3.51528626	-0.47	-0.00224880383	111.710733	0.29	0.00138755981	2.2127671	112.374568	112.374558	111.046908	111.046898	112.374563	111.046903	0.62	50	0.8	50	0.16	50	0.92	50	18	38	0	12	0
1644075187	68169.678	361	3.51527938	0.318367347	0.00174927114	111.710731	0.0216326531	0.000118860731	2.21276678	112.374566	112.374557	111.046906	111.046897	112.374561	111.046901	0.98	50	0.64	50	0.836734694	49	0.54	50	14	37	0	13	0
1644075384	68366.149	362	3.51527886	-0.06	-0.000327868852	111.710732	-0.06	-0.000327868852	2.21276768	112.374567	112.374557	111.046906	111.046897	112.374562	111.046901	0.6	50	0.72	50	0.62	50	0.62	50	17	31	1	19	0
1644075579	68561.347	363	3.51528029	0.31	0.00158163265	111.71073	0.17	0.000867346939	2.21276513	112.374564	112.374555	111.046905	111.046896	112.37456	111.046901	0.68	50	0.2	50	0.68	50	0.54	50	10	38	1	12	0
1644075762	68743.89	364	3.51527625	-0.4	-0.00204081633	111.710732	-0.16	-0.000816326531	2.21276753	112.374567	112.374558	111.046907	111.046897	112.374562	111.046902	0.36	50	0.92	50	0.44	50	0.68	50	22	40	0	10	0
1644075958	68940.189	365	3.51528005	0.66	0.00362637363	111.710729	-0.04	-0.00021978022	2.21276813	112.374564	112.374554	111.046903	111.046894	112.374559	111.046898	0.88	50	0.26	50	0.96	50	0.26	50	10	33	1	17	0
1644076142	69124.633	366	3.515281	-0.26	-0.00131979695	111.71073	-0.14	-0.000710659898	2.21277023	112.374566	112.374556	111.046904	111.046894	112.374561	111.046899	0.48	50	0.88	50	0.46	50	0.58	50	23	35	0	15	0
1644076338	69320.82	367	3.51528432	-0.11	-0.000597826087	111.710731	0.55	0.00298913043	2.21276198	112.374564	112.374554	111.046907	111.046897	112.374559	111.046902	0.86	50	0.42	50	0.3	50	0.96	50	14	33	1	17	0
1644076534	69516.122	368	3.51527127	-0.34	-0.00173469388	111.710732	-0.26	-0.00132653061	2.21276588	112.374567	112.374557	111.046907	111.046898	112.374562	111.046903	0.36	50	0.96	50	0.6	50	0.68	50	14	33	1	17	0
1644076729	69711.571	369	3.51527744	0.15	0.000769230769	111.710732	0.11	0.000564102564	2.21276423	112.374566	112.374556	111.046907	111.046898	112.374561	111.046902	0.9	50	0.64	50	0.68	50	0.64	50	18	29	1	21	0
1644076925	69907.442	370	3.51527483	-0.395102041	-0.00201582674	111.710734	-0.164897959	-0.000841316118	2.2127667	112.374568	112.374559	111.046908	111.046899	112.374564	111.046904	0.38	50	0.94	50	0.489795918	49	0.72	50	2	20	1	30	0
1644077108	70090.044	371	3.51527874	0.29	0.00147959184	111.710732	0.31	0.00158163265	2.21276205	112.374565	112.374556	111.046908	111.046899	112.374561	111.046904	1	50	0.4	50	0.68	50	0.7	50	21	36	0	14	0
1644077290	70272.59	372	3.51527139	-0.14125	-0.000776098901	111.710733	0.26125	0.00143543956	2.21275813	112.374565	112.374556	111.04691	111.046901	112.37456	111.046905	0.68	50	0.56	50	0.4375	48	0.84	50	21	35	0	15	0
1644077487	70468.891	373	3.51526519	0.42	0.00229508197	111.710731	0.18	0.000983606557	2.21275543	112.374562	112.374553	111.046909	111.046899	112.374557	111.046904	0.88	50	0.28	50	0.62	50	0.38	50	16	35	1	15	0
1644077669	70651.402	374	3.51526092	-0.16	-0.000816326531	111.710732	-0.22	-0.00112244898	2.21275873	112.374564	112.374554	111.046909	111.046899	112.374559	111.046904	0.48	50	0.86	50	0.74	50	0.68	50	20	34	0	16	0
1644077852	70834.729	375	3.51526614	0.35	0.00191256831	111.71073	0.05	0.000273224044	2.21275798	112.374562	112.374552	111.046907	111.046898	112.374557	111.046902	0.82	50	0.42	50	0.78	50	0.48	50	12	36	0	14	0
1644078050	71032.196	376	3.51526495	-0.58	-0.00316939891	111.710733	-0.14	-0.000765027322	2.21276008	112.374565	112.374556	111.046909	111.0469	112.374561	111.046905	0.24	50	0.96	50	0.3	50	0.74	50	12	25	1	25	0
1644078233	71215.435	377	3.51526828	0.59	0.00297979798	111.71073	0.05	0.000252525253	2.21275933	112.374562	112.374553	111.046907	111.046897	112.374558	111.046902	0.92	50	0.28	50	0.94	50	0.4	50	7	25	0	25	0
1644078416	71397.832	378	3.51526709	-0.5	-0.00273224044	111.710732	0.2	0.00109289617	2.21275633	112.374564	112.374554	111.04691	111.046901	112.374559	111.046905	0.42	50	0.72	50	0.28	50	0.98	50	17	35	0	15	0
1644078624	71605.952	379	3.51526235	0.06	0.00032967033	111.710732	-0.36	-0.00197802198	2.21276173	112.374565	112.374556	111.046908	111.046899	112.37456	111.046903	0.48	50	0.78	50	0.72	50	0.3	50	13	28	2	22	0
1644078806	71788.377	380	3.51527088	-0.11	-0.000528846154	111.710732	0.21	0.00100961538	2.21275858	112.374565	112.374555	111.04691	111.0469	112.37456	111.046905	0.74	50	0.64	50	0.54	50	0.86	50	23	36	0	14	0
1644078989	71971.062	381	3.5152659	0.476326531	0.00260287722	111.71073	-0.156326531	-0.000854243337	2.21276092	112.374563	112.374554	111.046907	111.046897	112.374558	111.046902	0.74	50	0.42	50	1	50	0.367346939	49	17	34	0	16	0
1644079184	72166.437	382	3.51526961	0.01	5.49450549e-05	111.71073	-0.75	-0.00412087912	2.21277217	112.374566	112.374557	111.046903	111.046894	112.374562	111.046898	0.24	50	0.98	50	0.98	50	0.22	50	11	27	1	22	1
1644079379	72361.753	383	3.5152874	-0.31	-0.00158163265	111.710732	0.47	0.00239795918	2.21276512	112.374566	112.374556	111.046907	111.046897	112.374561	111.046902	0.7	50	0.54	50	0.18	50	0.96	50	11	37	1	13	0
1644079562	72544.426	384	3.51527625	-0.14	-0.000717948718	111.710732	0.08	0.00041025641	2.21276392	112.374566	112.374557	111.046908	111.046898	112.374561	111.046903	0.62	50	0.68	50	0.4	50	0.62	50	13	36	0	14	0
1644079745	72726.969	385	3.51527436	0.15	0.000819672131	111.710732	0.19	0.00103825137	2.21276107	112.374565	112.374555	111.046908	111.046898	112.37456	111.046903	0.8	50	0.46	50	0.74	50	0.78	50	22	37	0	13	0
1644079990	72972.133	386	3.51526985	-0.0651020408	-0.000357703521	111.710732	-0.134897959	-0.000741197578	2.2127631	112.374566	112.374556	111.046908	111.046898	112.374561	111.046903	0.66	50	0.86	50	0.58	50	0.510204082	49	20	34	5	16	0
1644080185	73167.727	387	3.51527305	0.12	0.000489795918	111.710731	0.62	0.00253061224	2.2127538	112.374562	112.374553	111.04691	111.0469	112.374557	111.046905	1	50	0.26	50	0.46	50	0.96	50	17	34	1	16	0
1644080382	73364.333	388	3.51525834	-0.121836735	-0.000621615993	111.710732	-0.338163265	-0.00172532278	2.21275887	112.374564	112.374555	111.046909	111.046899	112.37456	111.046904	0.44	50	0.9	50	0.816326531	49	0.6	50	16	34	1	16	0
1644080565	73546.833	389	3.51526636	0.07	0.000355329949	111.710732	0.07	0.000355329949	2.21275782	112.374564	112.374554	111.046909	111.046899	112.374559	111.046904	0.62	50	0.48	50	0.8	50	0.8	50	15	37	0	13	0
1644080747	73729.548	390	3.5152647	0.08	0.00043956044	111.710731	-0.22	-0.00120879121	2.21276112	112.374564	112.374555	111.046908	111.046898	112.374559	111.046903	0.64	50	0.78	50	0.84	50	0.54	50	21	38	0	12	0
1644080955	73937.676	391	3.51526992	0.09	0.000491803279	111.710731	0.17	0.000928961749	2.21275857	112.374563	112.374554	111.046908	111.046898	112.374558	111.046903	0.7	50	0.44	50	0.56	50	0.64	50	7	29	2	21	0
1644081151	74133.211	392	3.51526589	-0.38	-0.00182692308	111.710733	-0.3	-0.00144230769	2.21276307	112.374566	112.374557	111.046908	111.046899	112.374562	111.046904	0.22	50	0.9	50	0.74	50	0.82	50	17	36	1	14	0
1644081347	74329.452	393	3.51527301	0.21	0.00107142857	111.710732	0.35	0.00178571429	2.21275782	112.374564	112.374554	111.046909	111.046899	112.374559	111.046904	0.88	50	0.32	50	0.72	50	0.86	50	16	36	1	14	0
1644081530	74511.872	394	3.5152647	-0.15	-0.000765306122	111.710732	-0.45	-0.00229591837	2.21276457	112.374566	112.374557	111.046908	111.046898	112.374562	111.046903	0.32	50	0.92	50	0.82	50	0.52	50	14	25	0	25	0
1644081712	74694.513	395	3.51527538	0.62755102	0.00344808253	111.710729	-0.10755102	-0.000590939673	2.21276618	112.374564	112.374554	111.046904	111.046895	112.374559	111.046899	0.92	50	0.4	50	0.98	50	0.244897959	49	18	32	0	18	0
1644081907	74889.787	396	3.51527793	-0.32	-0.00174863388	111.710731	0.06	0.000327868852	2.21276528	112.374565	112.374556	111.046906	111.046896	112.37456	111.046901	0.54	50	0.8	50	0.42	50	0.8	50	11	30	1	20	0
1644082090	75072.163	397	3.51527651	0.04	0.000205128205	111.710731	0.48	0.00246153846	2.21275808	112.374563	112.374553	111.046908	111.046898	112.374558	111.046903	0.92	50	0.4	50	0.5	50	0.94	50	17	32	0	18	0
1644082273	75254.92	398	3.51526512	-0.02	-0.000109289617	111.710731	-0.24	-0.00131147541	2.21276168	112.374564	112.374554	111.046907	111.046897	112.374559	111.046902	0.6	50	0.86	50	0.84	50	0.62	50	23	39	0	11	0
1644082481	75463.231	399	3.51527081	-0.35	-0.00192307692	111.710732	0.09	0.000494505495	2.21276033	112.374565	112.374556	111.046909	111.0469	112.37456	111.046904	0.36	50	0.62	50	0.32	50	0.76	50	11	34	2	16	0
1644082664	75646.057	400	3.51526868	0.27	0.00129186603	111.710731	0.47	0.00224880383	2.21275328	112.374562	112.374552	111.04691	111.0469	112.374557	111.046905	0.94	50	0.2	50	0.3	50	0.5	50	24	38	0	12	0
1644082847	75828.917	401	3.51525753	0.39	0.00214285714	111.710729	-0.25	-0.00137362637	2.21275703	112.374561	112.374551	111.046907	111.046897	112.374556	111.046902	0.58	50	0.44	50	0.78	50	0.14	50	17	36	0	13	1
1644083042	76024.684	402	3.51526346	-0.214693878	-0.00117319059	111.71073	-0.505306122	-0.00276123564	2.21276461	112.374564	112.374555	111.046906	111.046896	112.37456	111.046901	0.28	50	1	50	0.76	50	0.469387755	49	14	37	1	13	0
1644083225	76207.804	403	3.51527545	0.05	0.000255102041	111.71073	0.59	0.00301020408	2.21275576	112.374561	112.374552	111.046908	111.046898	112.374557	111.046903	0.96	50	0.32	50	0.4	50	0.94	50	12	36	0	14	0
1644083408	76390.718	404	3.51526145	-0.28	-0.00153005464	111.710731	-0.38	-0.00207650273	2.21276146	112.374565	112.374555	111.046908	111.046898	112.37456	111.046903	0.26	50	0.92	50	0.78	50	0.68	50	16	35	0	15	0
1644083605	76586.887	405	3.51527046	0.253469388	0.00138507862	111.71073	0.0665306122	0.000363555258	2.21276047	112.374563	112.374553	111.046907	111.046897	112.374558	111.046902	0.84	50	0.52	50	0.84	50	0.653061224	49	12	34	1	16	0
1644083800	76782.708	406	3.51526889	-0.55	-0.00280612245	111.710733	0.15	0.000765306122	2.21275822	112.374565	112.374556	111.04691	111.046901	112.37456	111.046905	0.44	50	0.84	50	0.18	50	0.88	50	17	39	1	11	0
1644083995	76977.577	407	3.51526533	0	0	111.710733	0	0	2.21275822	112.374565	112.374556	111.04691	111.046901	112.37456	111.046905	-1	0	0.171428571	35	-1	0	-1	0	21	35	0	15	0
1644084179	77161.546	408	3.51526533	0.12	0.000615384615	111.710732	-0.1	-0.000512820513	2.21275972	112.374565	112.374555	111.046909	111.0469	112.37456	111.046904	0.56	50	0.54	50	0.72	50	0.5	50	20	33	0	17	0
1644084363	77345.324	409	3.5152677	0.414285714	0.0022515528	111.71073	0.185714286	0.00100931677	2.21275693	112.374562	112.374552	111.046908	111.046898	112.374557	111.046903	0.92	50	0.32	50	0.8	50	0.571428571	49	9	33	0	17	0
1644084546	77528.145	410	3.51526329	-0.53	-0.00288043478	111.710733	0.21	0.00114130435	2.21275378	112.374564	112.374554	111.046911	111.046902	112.374559	111.046907	0.62	50	0.94	50	0.22	50	0.96	50	16	36	0	14	0
1644084754	77736.606	411	3.51525831	0.37	0.00203296703	111.710731	-0.17	-0.000934065934	2.21275633	112.374563	112.374553	111.046909	111.046899	112.374558	111.046904	0.72	50	0.52	50	0.92	50	0.38	50	13	34	2	16	0
1644084937	77918.98	412	3.51526235	-0.23	-0.00110047847	111.710732	-0.19	-0.000909090909	2.21275918	112.374565	112.374555	111.046909	111.0469	112.37456	111.046904	0.36	50	0.78	50	0.58	50	0.62	50	17	32	0	18	0
1644085119	78101.48	413	3.51526685	0.24	0.00131868132	111.710731	-0.06	-0.00032967033	2.21276008	112.374564	112.374554	111.046908	111.046898	112.374559	111.046903	0.68	50	0.5	50	0.76	50	0.46	50	15	31	0	19	0
1644085315	78296.839	414	3.51526828	-0.52	-0.00284153005	111.710733	-0.1	-0.000546448087	2.21276158	112.374567	112.374557	111.04691	111.0469	112.374562	111.046905	0.32	50	0.94	50	0.46	50	0.88	50	11	28	1	22	0
1644085510	78492.17	415	3.51527065	0.36	0.00184615385	111.710732	-0.06	-0.000307692308	2.21276248	112.374565	112.374556	111.046908	111.046898	112.37456	111.046903	0.84	50	0.54	50	0.88	50	0.46	50	17	35	1	15	0
1644085692	78674.731	416	3.51527207	-0.17	-0.000867346939	111.710733	0.23	0.00117346939	2.21275903	112.374565	112.374555	111.04691	111.0469	112.37456	111.046905	0.74	50	0.68	50	0.48	50	0.88	50	23	38	0	12	0
1644085875	78857.591	417	3.51526661	0.427755102	0.00235030276	111.71073	-0.267755102	-0.00147118188	2.21276305	112.374564	112.374555	111.046906	111.046897	112.374559	111.046901	0.74	50	0.58	50	0.92	50	0.224489796	49	9	27	0	23	0
1644086071	79053.063	418	3.51527297	-0.29	-0.00158469945	111.710732	-0.21	-0.00114754098	2.2127662	112.374566	112.374557	111.046907	111.046897	112.374562	111.046902	0.34	50	0.84	50	0.56	50	0.64	50	16	32	1	18	0
1644086266	79248.324	419	3.51527795	0.03	0.000153846154	111.710732	0.23	0.00117948718	2.21276275	112.374565	112.374556	111.046908	111.046898	112.374561	111.046903	0.72	50	0.46	50	0.54	50	0.74	50	26	35	1	15	0
1644086452	79433.897	420	3.51527249	-0.133469388	-0.000680966264	111.710732	-0.206530612	-0.00105372761	2.21276584	112.374567	112.374557	111.046907	111.046898	112.374562	111.046903	0.44	50	0.78	50	0.653061224	49	0.58	50	18	31	0	19	0
1644086634	79616.512	421	3.51527739	-0.02	-0.000108108108	111.710732	-0.08	-0.000432432432	2.21276704	112.374567	112.374558	111.046907	111.046898	112.374563	111.046902	0.52	50	0.62	50	0.66	50	0.6	50	23	42	0	8	0
1644086817	79798.938	422	3.51527929	0.4	0.00218579235	111.71073	-0.08	-0.00043715847	2.21276824	112.374566	112.374556	111.046905	111.046895	112.374561	111.0469	0.76	50	0.44	50	0.76	50	0.28	50	18	36	0	14	0
1644087061	80043.818	423	3.51528119	0.18755102	0.00103050011	111.71073	0.0324489796	0.000178291097	2.21276776	112.374565	112.374555	111.046904	111.046894	112.37456	111.046899	0.8	50	0.58	50	0.755102041	49	0.6	50	21	34	5	16	0
1644087257	80239.16	424	3.51528042	-0.13	-0.000530612245	111.71073	-0.61	-0.00248979592	2.21277691	112.374568	112.374558	111.046902	111.046892	112.374563	111.046897	0.24	50	0.98	50	0.72	50	0.24	50	10	30	1	20	0
1644087440	80421.868	425	3.51529489	-0.37	-0.0018877551	111.710732	0.47	0.00239795918	2.21276986	112.374568	112.374558	111.046906	111.046896	112.374563	111.046901	0.78	50	0.68	50	0.16	50	1	50	7	22	0	28	0
1644087618	80600.513	426	3.51528374	0.37	0.00203296703	111.71073	0.15	0.000824175824	2.21276761	112.374565	112.374556	111.046905	111.046895	112.37456	111.0469	0.96	50	0.44	50	0.22	50	0	1	18	32	0	18	0
1644087814	80796.103	427	3.51528018	-0.19	-0.00106145251	111.710731	0.49	0.00273743017	2.21276026	112.374564	112.374554	111.046908	111.046898	112.374559	111.046903	0.8	50	0.5	50	0.3	50	0.98	50	19	30	1	20	0
1644087997	80978.871	428	3.51526856	-0.22	-0.00112820513	111.710732	-0.5	-0.00256410256	2.21276776	112.374567	112.374558	111.046907	111.046897	112.374563	111.046902	0.26	50	0.98	50	0.82	50	0.54	50	20	36	0	14	0
1644088205	81187.182	429	3.51528042	0.02	0.000109289617	111.710732	0.5	0.00273224044	2.21276026	112.374565	112.374555	111.046909	111.046899	112.37456	111.046904	0.78	50	0.26	50	0.32	50	0.8	50	19	35	2	15	0
1644088401	81383.651	430	3.51526856	-0.02	-9.56937799e-05	111.710732	-0.16	-0.000765550239	2.21276266	112.374566	112.374556	111.046908	111.046899	112.374561	111.046903	0.6	50	0.78	50	0.7	50	0.56	50	18	36	1	14	0
1644088609	81591.623	431	3.51527235	0.39	0.00198979592	111.71073	0.29	0.00147959184	2.21275831	112.374563	112.374553	111.046908	111.046898	112.374558	111.046903	0.9	50	0.22	50	0.68	50	0.58	50	5	25	2	25	0
1644088806	81788.328	432	3.51526547	-0.333877551	-0.00160518053	111.710732	-0.106122449	-0.000510204082	2.2127599	112.374565	112.374555	111.046909	111.046899	112.37456	111.046904	0.4	50	0.84	50	0.612244898	49	0.84	50	25	37	1	13	0
1644088989	81971.229	433	3.51526799	0.13	0.000659898477	111.710731	0.55	0.00279187817	2.21275165	112.374562	112.374552	111.046911	111.046901	112.374557	111.046906	0.98	50	0.3	50	0.54	50	0.96	50	26	45	0	5	0
1644089184	82166.663	434	3.51525494	0.2	0.00109289617	111.71073	0.02	0.000109289617	2.21275135	112.37456	112.374551	111.04691	111.0469	112.374556	111.046905	0.8	50	0.58	50	0.72	50	0.54	50	25	33	1	17	0
1644089367	82349.147	435	3.51525447	-0.03	-0.000153846154	111.71073	0.05	0.000256410256	2.2127506	112.37456	112.374551	111.04691	111.046901	112.374556	111.046905	0.76	50	0.74	50	0.58	50	0.66	50	14	34	0	16	0
1644089549	82531.806	436	3.51525328	-0.26	-0.00142857143	111.710732	-0.36	-0.00197802198	2.212756	112.374563	112.374554	111.04691	111.0469	112.374559	111.046905	0.34	50	0.96	50	0.74	50	0.64	50	18	30	0	20	0
1644089745	82727.644	437	3.51526182	0.229591837	0.0012546002	111.710731	0.270408163	0.00147764024	2.21275194	112.374561	112.374551	111.04691	111.0469	112.374556	111.046905	0.82	50	0.32	50	0.632653061	49	0.673469388	49	12	33	1	17	0
1644089941	82923.431	438	3.51525541	-0.0336734694	-0.000171803415	111.710731	-0.206326531	-0.00105268638	2.21275504	112.374562	112.374553	111.046909	111.0469	112.374557	111.046904	0.6	50	0.84	50	0.632653061	49	0.46	50	20	36	1	14	0
1644090150	83132.318	439	3.5152603	0.06	0.000306122449	111.71073	0.44	0.00224489796	2.21274844	112.37456	112.37455	111.046911	111.046901	112.374555	111.046906	0.82	50	0.32	50	0.34	50	0.72	50	14	32	2	18	0
1644090346	83328.095	440	3.51524986	-0.47	-0.00224880383	111.710733	-0.23	-0.00110047847	2.21275189	112.374563	112.374554	111.046912	111.046902	112.374558	111.046907	0.28	50	0.98	50	0.68	50	0.92	50	19	33	1	17	0
1644090543	83524.875	441	3.51525532	0.38	0.00194871795	111.710731	-0.34	-0.00174358974	2.21275699	112.374563	112.374553	111.046909	111.046899	112.374558	111.046904	0.66	50	0.62	50	0.96	50	0.24	50	13	31	1	19	0
1644090738	83720.379	442	3.51526339	-0.32	-0.00162436548	111.710733	-0.02	-0.000101522843	2.21275729	112.374564	112.374555	111.04691	111.046901	112.37456	111.046905	0.48	50	0.82	50	0.4	50	0.7	50	14	34	1	16	0
1644090922	83904.265	443	3.51526386	-0.175918367	-0.000897542691	111.710733	0.295918367	0.00150978759	2.21275285	112.374564	112.374554	111.046912	111.046903	112.374559	111.046908	0.58	50	0.46	50	0.408163265	49	0.88	50	19	36	0	14	0
1644091118	84100.01	444	3.51525684	0.323617021	0.00175878816	111.710732	-0.443617021	-0.00241096207	2.2127595	112.374564	112.374555	111.046909	111.046899	112.37456	111.046904	0.74	50	0.86	50	0.98	50	0.212765957	47	21	33	1	17	0
1644091300	84282.672	445	3.51526736	0.25	0.00128205128	111.710731	0.33	0.00169230769	2.21275455	112.374562	112.374552	111.046909	111.046899	112.374557	111.046904	0.9	50	0.32	50	0.68	50	0.76	50	5	26	0	24	0
1644091497	84479.339	446	3.51525954	-0.284166667	-0.00154438406	111.710732	0.164166667	0.000892210145	2.21275209	112.374562	112.374553	111.046911	111.046902	112.374558	111.046906	0.54	50	0.66	50	0.291666667	48	0.74	50	19	31	1	19	0
1644091694	84676.086	447	3.51525564	0.397755102	0.00202936277	111.71073	-0.257755102	-0.00131507705	2.21275596	112.374561	112.374552	111.046908	111.046898	112.374557	111.046903	0.6	50	0.46	50	0.88	50	0.224489796	49	14	30	1	20	0
1644091890	84871.93	448	3.51526176	-0.40875	-0.00208545918	111.710732	-0.27125	-0.00138392857	2.21276003	112.374565	112.374555	111.046909	111.046899	112.37456	111.046904	0.32	50	1	50	0.5625	48	0.7	50	19	38	1	12	0
1644092085	85067.715	449	3.51526819	0.373877551	0.00190753853	111.71073	0.146122449	0.000745522699	2.21275783	112.374562	112.374553	111.046908	111.046898	112.374557	111.046903	1	50	0.48	50	0.84	50	0.612244898	49	23	35	1	15	0
1644092281	85263.271	450	3.51526472	-0.264897959	-0.0013515202	111.710731	0.0448979592	0.00022907122	2.21275716	112.374563	112.374554	111.046909	111.0469	112.374559	111.046904	0.44	50	0.66	50	0.510204082	49	0.82	50	15	33	1	17	0
1644092478	85460.169	451	3.51526366	-0.1	-0.000510204082	111.710732	-0.28	-0.00142857143	2.21276136	112.374565	112.374556	111.046908	111.046899	112.37456	111.046904	0.46	50	0.84	50	0.66	50	0.48	50	15	32	1	18	0
1644092674	85655.997	452	3.5152703	0.42	0.0021319797	111.71073	-0.08	-0.000406091371	2.21276256	112.374563	112.374554	111.046906	111.046896	112.374559	111.046901	0.8	50	0.46	50	0.9	50	0.4	50	9	36	1	14	0
1644092882	85864.185	453	3.5152722	-0.45	-0.00230769231	111.710732	-0.07	-0.000358974359	2.21276361	112.374566	112.374556	111.046908	111.046898	112.374561	111.046903	0.32	50	0.84	50	0.48	50	0.86	50	16	35	2	15	0
1644093079	86061.391	454	3.51527386	-0.1	-0.0004784689	111.710733	0.04	0.00019138756	2.21276301	112.374566	112.374557	111.046908	111.046899	112.374562	111.046904	0.66	50	0.72	50	0.64	50	0.78	50	11	32	1	18	0
1644093262	86244.129	455	3.51527291	0.49	0.00248730964	111.71073	-0.29	-0.00147208122	2.21276736	112.374565	112.374556	111.046905	111.046895	112.37456	111.0469	0.62	50	0.42	50	0.98	50	0.2	50	25	41	0	9	0
1644093445	86426.949	456	3.51527979	-0.03	-0.000164835165	111.71073	0.17	0.000934065934	2.21276481	112.374565	112.374555	111.046906	111.046896	112.37456	111.046901	0.5	50	0.36	50	0.5	50	0.7	50	21	35	0	15	0
1644093653	86635.562	457	3.51527576	-0.26	-0.00142076503	111.710732	0.3	0.00163934426	2.21276031	112.374564	112.374555	111.046908	111.046899	112.37456	111.046904	0.78	50	0.74	50	0.38	50	0.94	50	15	35	2	15	0
1644093837	86819.688	458	3.51526864	-0.284532313	-0.00136139863	111.710733	-0.435467687	-0.00208357745	2.21276684	112.374568	112.374558	111.046908	111.046898	112.374563	111.046903	0.2	50	0.92	50	0.755102041	49	0.604166667	48	14	30	0	20	0
1644094047	87029.235	459	3.51527897	0.479183673	0.00260425909	111.710731	0.180816327	0.000982697427	2.21276413	112.374565	112.374555	111.046906	111.046897	112.37456	111.046901	0.96	50	0.3	50	0.918367347	49	0.62	50	7	29	2	21	0
1644094230	87212.034	460	3.51527468	-0.0916326531	-0.000436345967	111.710731	0.0716326531	0.000341107872	2.21276306	112.374565	112.374555	111.046907	111.046897	112.37456	111.046902	0.66	50	0.68	50	0.408163265	49	0.571428571	49	15	26	0	24	0
1644094425	87407.654	461	3.51527298	-0.083877551	-0.000460865665	111.710732	-0.216122449	-0.00118748598	2.2127663	112.374566	112.374557	111.046906	111.046897	112.374561	111.046902	0.56	50	0.86	50	0.52	50	0.387755102	49	24	43	1	7	0
1644094622	87604.309	462	3.51527811	0.155714286	0.000794460641	111.710731	-0.135714286	-0.000692419825	2.21276833	112.374566	112.374556	111.046905	111.046895	112.374561	111.0469	0.6	50	0.58	50	0.72	50	0.428571429	49	14	25	1	25	0
1644094819	87800.916	463	3.51528133	-0.13	-0.000659898477	111.710731	0.61	0.0030964467	2.21275918	112.374564	112.374554	111.046908	111.046899	112.374559	111.046904	0.8	50	0.32	50	0.26	50	1	50	16	35	1	15	0
1644095015	87997.602	464	3.51526686	-0.14	-0.000714285714	111.710732	-0.32	-0.00163265306	2.21276398	112.374566	112.374557	111.046908	111.046898	112.374561	111.046903	0.42	50	0.88	50	0.56	50	0.38	50	18	38	1	12	0
1644095198	88180.396	465	3.51527445	0.38	0.00192893401	111.71073	0.04	0.000203045685	2.21276338	112.374564	112.374554	111.046906	111.046896	112.374559	111.046901	0.78	50	0.36	50	0.84	50	0.5	50	16	33	0	17	0
1644095381	88363.476	466	3.5152735	0.00357142857	1.95160031e-05	111.71073	-0.603571429	-0.00329820453	2.21277244	112.374567	112.374557	111.046903	111.046894	112.374562	111.046898	0.34	50	0.94	50	0.857142857	49	0.25	48	17	40	0	10	0
1644095577	88559.276	467	3.51528782	-0.244166667	-0.00133424408	111.710731	0.324166667	0.00177140255	2.21276757	112.374566	112.374557	111.046906	111.046896	112.374562	111.046901	0.62	50	0.54	50	0.291666667	48	0.86	50	8	33	1	17	0
1644095760	88742.215	468	3.51528013	-0.256530612	-0.00130882965	111.710733	-0.183469388	-0.000936068305	2.21277033	112.374569	112.374559	111.046906	111.046897	112.374564	111.046902	0.36	50	0.8	50	0.58	50	0.653061224	49	15	42	0	8	0
1644095956	88938.302	469	3.51528448	0.27	0.00147540984	111.710731	-0.31	-0.00169398907	2.21277498	112.374569	112.374559	111.046904	111.046894	112.374564	111.046899	0.5	50	0.54	50	0.86	50	0.28	50	12	34	1	16	0
1644096165	89146.922	470	3.51529183	-0.425918367	-0.00217305289	111.710733	-0.234081633	-0.00119429404	2.21277849	112.374572	112.374562	111.046905	111.046895	112.374567	111.0469	0.24	50	0.9	50	0.408163265	49	0.6	50	16	33	2	17	0
1644096361	89342.837	471	3.51529739	0.624583333	0.00300280449	111.71073	-0.0845833333	-0.000406650641	2.21277976	112.374569	112.37456	111.046901	111.046892	112.374564	111.046896	0.92	50	0.38	50	0.98	50	0.270833333	48	11	27	1	23	0
1644096543	89525.795	472	3.51529939	-0.16	-0.000816326531	111.710731	-0.32	-0.00163265306	2.21278456	112.374571	112.374562	111.046901	111.046891	112.374566	111.046896	0.38	50	0.86	50	0.62	50	0.46	50	17	32	0	18	0
1644096739	89721.463	473	3.51530698	-0.248673469	-0.00135887142	111.710732	0.501326531	0.00273948924	2.21277704	112.37457	112.374561	111.046904	111.046895	112.374565	111.046899	0.632653061	49	0.38	50	0.25	48	1	50	2	11	1	39	0
1644096922	89904.512	474	3.51529509	-0.12	-0.000612244898	111.710733	0.68	0.00346938776	2.21276684	112.374568	112.374558	111.046908	111.046898	112.374563	111.046903	0.96	50	0.4	50	0.12	50	0.92	50	18	32	0	18	0
1644097133	90115.151	475	3.51527896	0.384693878	0.00210215234	111.710731	0.0553061224	0.000302219248	2.21276601	112.374566	112.374556	111.046906	111.046896	112.374561	111.046901	0.9	50	0.46	50	0.86	50	0.530612245	49	11	31	2	19	0
1644097329	90311.095	476	3.51527765	-0.266530612	-0.00126317826	111.710732	-0.373469388	-0.0017699971	2.21277161	112.374569	112.374559	111.046906	111.046896	112.374564	111.046901	0.32	50	0.96	50	0.76	50	0.653061224	49	19	32	1	17	1
1644097525	90507.08	477	3.51528651	-0.397346939	-0.00203767661	111.710734	-0.137346939	-0.000704343276	2.21277367	112.374571	112.374562	111.046907	111.046898	112.374566	111.046902	0.265306122	49	0.8	50	0.54	50	0.8	50	15	37	1	13	0
1644097735	90716.871	478	3.51528977	0.27	0.00137755102	111.710733	0.33	0.00168367347	2.21276872	112.374568	112.374559	111.046907	111.046898	112.374564	111.046902	0.84	50	0.24	50	0.46	50	0.52	50	18	34	2	16	0
1644097930	90912.708	479	3.51528194	0.35	0.00166666667	111.710731	0.31	0.00147619048	2.21276407	112.374565	112.374556	111.046907	111.046897	112.37456	111.046902	0.98	50	0.32	50	0.78	50	0.74	50	16	33	1	17	0
1644098113	91095.454	480	3.51527458	-0.27	-0.00137755102	111.710733	-0.45	-0.00229591837	2.21277082	112.374569	112.374559	111.046906	111.046897	112.374564	111.046901	0.26	50	0.98	50	0.68	50	0.5	50	17	38	0	12	0
1644098309	91291.559	481	3.51528526	0.337916667	0.00184653916	111.710731	0.282083333	0.00154143898	2.21276659	112.374566	112.374556	111.046906	111.046896	112.374561	111.046901	0.82	50	0.2	50	0.66	50	0.604166667	48	6	20	1	30	0
1644098506	91488.47	482	3.51527857	-0.164489796	-0.000839233653	111.710732	0.0444897959	0.000226988755	2.21276592	112.374566	112.374557	111.046907	111.046897	112.374562	111.046902	0.54	50	0.66	50	0.551020408	49	0.76	50	20	35	1	15	0
1644098689	91671.555	483	3.51527751	-0.165714286	-0.000841189268	111.710733	0.0457142857	0.000232052212	2.21276524	112.374567	112.374557	111.046908	111.046898	112.374562	111.046903	0.46	50	0.58	50	0.428571429	49	0.64	50	23	41	0	8	1
1644098873	91855.387	484	3.51527643	-0.317916667	-0.00173724954	111.710734	-0.302083333	-0.0016507286	2.21276977	112.37457	112.37456	111.046908	111.046898	112.374565	111.046903	0.38	50	1	50	0.604166667	48	0.62	50	20	39	0	11	0
1644099069	92051.162	485	3.51528359	-0.06	-0.000326086957	111.710734	0.26	0.00141304348	2.21276587	112.374569	112.374559	111.046909	111.0469	112.374564	111.046905	0.84	50	0.64	50	0.48	50	0.8	50	15	36	1	14	0
1644099266	92248.817	486	3.51527743	0.42231383	0.0021546624	111.710732	0.15768617	0.000804521277	2.2127635	112.374566	112.374557	111.046908	111.046899	112.374561	111.046903	0.88	50	0.3	50	0.5625	48	0.29787234	47	19	35	1	15	0
1644099449	92431.768	487	3.51527369	0.33	0.0016751269	111.710731	-0.35	-0.00177664975	2.21276875	112.374566	112.374557	111.046905	111.046895	112.374561	111.0469	0.58	50	0.6	50	0.94	50	0.26	50	23	40	0	10	0
1644099633	92614.847	488	3.51528199	-0.23	-0.0012568306	111.710732	-0.37	-0.00202185792	2.2127743	112.374569	112.374559	111.046904	111.046895	112.374564	111.0469	0.28	50	0.88	50	0.74	50	0.6	50	26	39	0	11	0
1644099842	92824.092	489	3.51529077	-0.278571429	-0.00152224824	111.710733	0.558571429	0.00305230289	2.21276592	112.374568	112.374558	111.046908	111.046899	112.374563	111.046903	0.82	50	0.54	50	0.142857143	49	0.98	50	14	34	2	15	1
1644100052	93034.613	490	3.51527752	-0.0469387755	-0.000224587443	111.710733	0.506938776	0.00242554438	2.21275832	112.374566	112.374556	111.046911	111.046901	112.374561	111.046906	0.9	50	0.44	50	0.306122449	49	0.86	50	17	37	2	13	0
1644100274	93256.744	491	3.51526549	0.322040816	0.00152625979	111.710732	0.317959184	0.00150691556	2.21275355	112.374563	112.374553	111.046911	111.046901	112.374558	111.046906	0.84	50	0.2	50	0.8	50	0.795918367	49	16	30	3	20	0
1644100483	93464.847	492	3.51525795	0.00734693878	3.30943188e-05	111.710732	-0.707346939	-0.00318624747	2.21276416	112.374566	112.374556	111.046907	111.046898	112.374561	111.046903	0.22	50	0.92	50	0.98	50	0.265306122	49	18	34	2	16	0
1644100677	93659.19	493	3.51527473	-0.17375	-0.000835336538	111.710733	0.43375	0.00208533654	2.21275765	112.374565	112.374555	111.04691	111.046901	112.37456	111.046905	0.74	50	0.48	50	0.3125	48	0.92	50	18	33	1	17	0
1644100859	93841.651	494	3.51526444	-0.424693878	-0.00217791732	111.710735	-0.215306122	-0.00110413396	2.21276088	112.374568	112.374558	111.046911	111.046902	112.374563	111.046907	0.3	50	0.94	50	0.530612245	49	0.74	50	14	31	0	19	0
1644101041	94023.402	495	3.51526954	0.61	0.00335164835	111.710732	0.13	0.000714285714	2.21275893	112.374564	112.374555	111.046909	111.046899	112.374559	111.046904	0.98	50	0.24	50	0.68	50	0.2	50	13	32	0	18	0
1644101223	94204.956	496	3.51526646	-0.32	-0.00175824176	111.710733	-0.4	-0.0021978022	2.21276493	112.374568	112.374558	111.046909	111.046899	112.374563	111.046904	0.22	50	0.94	50	0.6	50	0.52	50	17	36	0	13	1
1644101433	94415.462	497	3.51527595	0.43	0.00237569061	111.710731	0.15	0.000828729282	2.21276268	112.374565	112.374555	111.046907	111.046898	112.37456	111.046902	0.94	50	0.36	50	0.78	50	0.5	50	21	35	2	15	0
1644101616	94598.227	498	3.51527239	-8.32667268e-17	-3.94629037e-19	111.710731	-0.3	-0.00142180095	2.21276718	112.374566	112.374557	111.046906	111.046896	112.374561	111.046901	0.58	50	0.88	50	0.72	50	0.42	50	26	42	0	8	0
1644101824	94806.752	499	3.51527951	-0.296938776	-0.00162261626	111.710733	0.316938776	0.00173190588	2.21276243	112.374566	112.374557	111.046909	111.046899	112.374561	111.046904	0.68	50	0.66	50	0.306122449	49	0.92	50	13	28	2	22	0
1644102021	95003.276	500	3.51527199	0.0241765543	0.000116233434	111.710733	-0.109292833	-0.000525446314	2.21276407	112.374567	112.374557	111.046908	111.046899	112.374562	111.046903	0.534883721	43	0.62	50	0.673469388	49	0.54	50	23	42	1	8	0
1644102228	95210.772	501	3.51527458	-0.04	-0.000203045685	111.710733	0.24	0.00121827411	2.21276047	112.374566	112.374556	111.046909	111.0469	112.374561	111.046905	0.86	50	0.66	50	0.64	50	0.92	50	21	39	2	11	0
1644102410	95392.615	502	3.51526889	0.0781632653	0.000377600315	111.710732	-0.498163265	-0.00240658582	2.21276794	112.374568	112.374558	111.046907	111.046897	112.374563	111.046902	0.36	50	0.78	50	0.76	50	0.183673469	49	18	37	0	13	0
1644102605	95587.117	503	3.51528071	-0.104042553	-0.00057166238	111.710733	0.184042553	0.00101122282	2.21276518	112.374567	112.374558	111.046908	111.046899	112.374562	111.046903	0.72	50	0.64	50	0.531914894	47	0.82	50	14	39	1	11	0
1644102788	95769.924	504	3.51527634	-0.173877551	-0.000896276036	111.710734	-0.386122449	-0.0019903219	2.21277097	112.37457	112.37456	111.046907	111.046898	112.374565	111.046902	0.32	50	0.88	50	0.6	50	0.387755102	49	22	41	0	9	0
1644102969	95951.803	505	3.5152855	-0.445918367	-0.00243671239	111.710736	0.145918367	0.000797368128	2.21276878	112.374571	112.374562	111.04691	111.046901	112.374567	111.046905	0.54	50	0.84	50	0.244897959	49	0.836734694	49	14	38	0	12	0
1644103152	96134.697	506	3.51528204	0.427959184	0.00235142409	111.710734	-0.327959184	-0.00180197354	2.2127737	112.374571	112.374561	111.046907	111.046897	112.374566	111.046902	0.66	50	0.56	50	0.96	50	0.204081633	49	20	32	0	18	0
1644103348	96330.328	507	3.51528982	0.130612245	0.000713728114	111.710733	0.389387755	0.00212780194	2.21276786	112.374568	112.374559	111.046908	111.046898	112.374564	111.046903	0.86	50	0.34	50	0.68	50	0.93877551	49	17	37	1	13	0
1644103531	96513.094	508	3.51528058	0.13625	0.000695153061	111.710733	0.04375	0.000223214286	2.21276721	112.374567	112.374558	111.046907	111.046898	112.374563	111.046902	0.76	50	0.58	50	0.78	50	0.6875	48	17	35	0	15	0
1644103726	96708.621	509	3.51527954	0.0346938776	0.00018958403	111.710732	0.0853061224	0.000466153675	2.21276593	112.374567	112.374557	111.046907	111.046898	112.374562	111.046903	0.7	50	0.58	50	0.469387755	49	0.52	50	13	36	1	14	0
1644103909	96891.299	510	3.51527752	0.05	0.000256410256	111.710732	-0.03	-0.000153846154	2.21276638	112.374567	112.374557	111.046907	111.046897	112.374562	111.046902	0.66	50	0.64	50	0.64	50	0.56	50	22	32	0	18	0
1644104104	97085.88	511	3.51527823	0.00666666667	3.64298725e-05	111.710732	0.233333333	0.00127504554	2.21276288	112.374566	112.374556	111.046908	111.046898	112.374561	111.046903	0.78	50	0.54	50	0.333333333	48	0.56	50	20	36	1	14	0
1644104298	97280.632	512	3.5152727	-0.218163265	-0.00112455291	111.710733	-0.401836735	-0.00207132337	2.2127689	112.374569	112.374559	111.046907	111.046898	112.374564	111.046903	0.32	50	0.94	50	0.918367347	49	0.734693878	49	14	30	1	20	0
1644104494	97476.34	513	3.51528223	0.0742857143	0.000380952381	111.710733	0.445714286	0.00228571429	2.21276222	112.374566	112.374557	111.046909	111.046899	112.374561	111.046904	0.84	50	0.32	50	0.428571429	49	0.8	50	16	38	1	12	0
1644104714	97696.334	514	3.51527166	-0.386923077	-0.00197409733	111.710735	-0.226923077	-0.0011577708	2.21276562	112.374569	112.37456	111.04691	111.0469	112.374564	111.046905	0.346153846	26	0.96	50	0.58	50	0.74	50	20	34	3	16	0
1644104934	97916.316	515	3.51527704	0.43625	0.00198295455	111.710733	-0.37625	-0.00171022727	2.21277127	112.374569	112.374559	111.046906	111.046896	112.374564	111.046901	0.68	50	0.62	50	1	50	0.1875	48	15	35	3	14	1
1644105129	98111.662	516	3.51528596	0.42	0.00190909091	111.71073	-0.06	-0.000272727273	2.21277217	112.374567	112.374557	111.046904	111.046894	112.374562	111.046899	0.78	50	0.42	50	0.9	50	0.42	50	19	36	1	14	0
1644105337	98318.95	517	3.51528739	-0.232340426	-0.00119148936	111.710732	0.292340426	0.00149918167	2.21276778	112.374567	112.374557	111.046906	111.046897	112.374562	111.046901	0.58	50	0.52	50	0.255319149	47	0.78	50	15	29	2	21	0
1644105531	98513.564	518	3.51528045	-0.235306122	-0.00113674455	111.710733	-0.244693878	-0.00118209603	2.21277145	112.374569	112.374559	111.046906	111.046897	112.374564	111.046901	0.42	50	0.9	50	0.54	50	0.530612245	49	21	39	1	11	0
1644105726	98708.158	519	3.51528626	0.306122449	0.00156985871	111.710731	0.453877551	0.00232757718	2.21276464	112.374565	112.374556	111.046907	111.046897	112.374561	111.046902	0.98	50	0.22	50	0.612244898	49	0.76	50	11	29	1	21	0
1644105909	98891.814	520	3.51527549	-0.393469388	-0.00201779173	111.710733	-0.0465306122	-0.000238618524	2.21276534	112.374568	112.374558	111.046908	111.046899	112.374563	111.046904	0.36	50	0.8	50	0.387755102	49	0.734693878	49	19	40	0	10	0
1644106104	99086.357	521	3.51527659	0.08	0.00043715847	111.710733	0.02	0.000109289617	2.21276504	112.374567	112.374558	111.046908	111.046899	112.374562	111.046903	0.64	50	0.54	50	0.7	50	0.64	50	26	35	1	15	0
1644106286	99268.151	522	3.51527612	-0.169583333	-0.00086965812	111.710734	-0.410416667	-0.00210470085	2.2127712	112.37457	112.37456	111.046907	111.046898	112.374565	111.046902	0.36	50	0.94	50	0.72	50	0.479166667	48	15	29	0	21	0
1644106494	99475.836	523	3.51528586	0.208979592	0.00115458338	111.710733	-0.506530612	-0.00279851167	2.21277879	112.374571	112.374562	111.046904	111.046894	112.374566	111.046899	0.58	50	0.87755102	49	0.94	50	0.224489796	49	19	38	2	12	0
1644106675	99657.552	524	3.51529787	0.33	0.00158653846	111.710731	0.33	0.00158653846	2.21277384	112.374568	112.374558	111.046904	111.046894	112.374563	111.046899	1	50	0.34	50	0.4375	48	0.4375	48	16	28	0	22	0
1644106870	99852.04	525	3.51529004	-0.0467346939	-0.000256784032	111.710731	0.406734694	0.00223480601	2.21276774	112.374566	112.374557	111.046906	111.046896	112.374562	111.046901	0.88	50	0.52	50	0.326530612	49	0.78	50	9	23	1	27	0
1644107051	100033.658	526	3.51528039	-0.657142857	-0.00338733432	111.710735	-0.0428571429	-0.000220913108	2.21276839	112.37457	112.37456	111.046909	111.046899	112.374565	111.046904	0.22	50	0.92	50	0.285714286	49	0.9	50	12	32	0	18	0
1644107233	100215.281	527	3.51528141	0.495	0.00271978022	111.710732	0.325	0.00178571429	2.21276351	112.374566	112.374556	111.046908	111.046898	112.374561	111.046903	1	50	0.18	50	0.92	50	0.75	48	28	44	0	6	0
1644107415	100396.972	528	3.5152737	-0.47	-0.00258241758	111.710734	-0.09	-0.000494505495	2.21276486	112.374569	112.374559	111.04691	111.0469	112.374564	111.046905	0.28	50	0.84	50	0.56	50	0.94	50	17	32	0	18	0
1644107610	100592.45	529	3.51527584	0.24	0.00132596685	111.710733	0.12	0.000662983425	2.21276306	112.374567	112.374557	111.046909	111.0469	112.374562	111.046904	0.78	50	0.42	50	0.68	50	0.56	50	17	35	1	15	0
1644107806	100788.582	530	3.51527299	0.175102041	0.000893377759	111.710732	-0.335102041	-0.00170970429	2.21276809	112.374567	112.374558	111.046907	111.046897	112.374563	111.046902	0.52	50	0.68	50	0.87755102	49	0.367346939	49	20	38	1	12	0
1644108003	100984.911	531	3.51528094	-0.0393877551	-0.000200957934	111.710733	0.311632653	0.00158996252	2.21276341	112.374566	112.374557	111.046908	111.046899	112.374562	111.046903	0.66	50	0.387755102	49	0.448979592	49	0.8	50	11	32	1	18	0
1644108201	101182.954	532	3.51527355	-0.426326531	-0.00216409406	111.710735	0.0463265306	0.000235160054	2.21276272	112.374568	112.374559	111.046911	111.046901	112.374563	111.046906	0.4	50	0.78	50	0.367346939	49	0.84	50	22	32	1	18	0
1644108412	101393.943	533	3.51527245	0.289795918	0.00146361575	111.710733	0.310204082	0.00156668728	2.21275807	112.374565	112.374556	111.046911	111.046901	112.374561	111.046906	0.82	50	0.22	50	0.653061224	49	0.673469388	49	20	34	2	14	2
1644108621	101602.955	534	3.51526509	0.0334693878	0.000159378037	111.710733	0.0465306122	0.000221574344	2.21275737	112.374565	112.374555	111.046911	111.046901	112.37456	111.046906	0.74	50	0.66	50	0.64	50	0.653061224	49	12	27	2	23	0
1644108817	101798.946	535	3.51526399	0.232857143	0.00111414901	111.710732	0.207142857	0.000991114149	2.21275426	112.374563	112.374553	111.04691	111.046901	112.374558	111.046906	0.96	50	0.52	50	0.74	50	0.714285714	49	18	36	1	14	0
1644109000	101982.259	536	3.51525907	-0.343265306	-0.0017513536	111.710734	-0.0167346939	-8.53810912e-05	2.21275451	112.374565	112.374555	111.046912	111.046902	112.37456	111.046907	0.44	50	0.8	50	0.387755102	49	0.714285714	49	17	25	0	25	0
1644109183	102165.538	537	3.51525947	0.22	0.00119565217	111.710732	0.08	0.000434782609	2.21275331	112.374563	112.374554	111.046911	111.046902	112.374558	111.046906	0.92	50	0.62	50	0.78	50	0.64	50	16	36	0	14	0
1644109366	102348.737	538	3.51525757	-0.00875	-4.78142077e-05	111.710733	-0.53125	-0.00290300546	2.21276128	112.374566	112.374556	111.046909	111.046899	112.374561	111.046904	0.32	50	0.86	50	0.96	50	0.4375	48	15	36	0	14	0
1644109575	102557.443	539	3.51527017	0.00893617021	4.88315312e-05	111.710732	0.63106383	0.00344843623	2.21275181	112.374563	112.374553	111.046912	111.046902	112.374558	111.046907	0.9	50	0.26	50	0.29787234	47	0.92	50	12	35	2	15	0
1644109771	102753.441	540	3.5152552	-0.1	-0.0004784689	111.710733	-0.16	-0.000765550239	2.21275421	112.374564	112.374554	111.046911	111.046902	112.374559	111.046907	0.5	50	0.76	50	0.82	50	0.76	50	15	33	1	17	0
1644109954	102936.6	541	3.515259	0.0825	0.000420918367	111.710733	-0.4025	-0.00205357143	2.21276025	112.374565	112.374556	111.046909	111.0469	112.374561	111.046904	0.4	50	0.72	50	0.86	50	0.375	48	18	32	0	17	1
1644110138	103120.023	542	3.51526855	-0.2	-0.00109289617	111.710734	-0.44	-0.00240437158	2.21276685	112.374568	112.374559	111.046908	111.046899	112.374564	111.046904	0.34	50	0.98	50	0.7	50	0.46	50	15	30	0	20	0
1644110334	103316.127	543	3.51527898	0.657755102	0.00359429018	111.71073	-0.057755102	-0.00031560165	2.21276772	112.374565	112.374556	111.046905	111.046895	112.374561	111.0469	0.92	50	0.32	50	0.94	50	0.224489796	49	29	44	1	6	0
1644110517	103499.78	544	3.51528035	-0.174897959	-0.000892336526	111.710731	-0.525102041	-0.00267909204	2.21277559	112.374569	112.374559	111.046903	111.046894	112.374564	111.046898	0.3	50	1	50	0.84	50	0.489795918	49	14	33	0	17	0
1644110701	103683.023	545	3.51529281	-0.0445833333	-0.000242300725	111.710731	0.664583333	0.00361186594	2.21276563	112.374566	112.374556	111.046906	111.046897	112.374561	111.046902	0.86	50	0.24	50	0.270833333	48	0.98	50	5	25	0	25	0
1644110884	103866.22	546	3.51527705	-0.327959184	-0.00179212669	111.710733	0.0879591837	0.000480651277	2.21276431	112.374567	112.374558	111.046908	111.046899	112.374562	111.046904	0.44	50	0.68	50	0.38	50	0.795918367	49	27	36	0	14	0
1644111082	104064.351	547	3.51527496	0.231632653	0.00125887311	111.710732	0.0683673469	0.000371561668	2.21276328	112.374566	112.374556	111.046908	111.046898	112.374561	111.046903	0.72	50	0.42	50	0.714285714	49	0.551020408	49	9	29	1	21	0
1644111278	104260.448	548	3.51527334	-0.48	-0.00242424242	111.710734	-0.08	-0.000404040404	2.21276448	112.374568	112.374559	111.04691	111.0469	112.374564	111.046905	0.28	50	0.84	50	0.34	50	0.74	50	20	33	1	17	0
1644111475	104456.96	549	3.51527523	0.267826087	0.00136645963	111.710733	-0.267826087	-0.00136645963	2.2127685	112.374568	112.374559	111.046907	111.046898	112.374563	111.046902	0.58	50	0.58	50	0.84	50	0.304347826	46	16	33	1	17	0
1644111658	104640.597	550	3.51528159	-0.21	-0.00107142857	111.710734	-0.33	-0.00168367347	2.21277345	112.374571	112.374561	111.046907	111.046897	112.374566	111.046902	0.32	50	0.86	50	0.52	50	0.4	50	18	36	0	14	0
1644111855	104837.304	551	3.51528942	-0.111141989	-0.000604032547	111.710735	0.471141989	0.00256055429	2.21276638	112.374569	112.37456	111.046909	111.0469	112.374564	111.046905	0.82	50	0.46	50	0.234042553	47	0.816326531	49	18	35	1	15	0
1644112052	105034.734	552	3.51527824	0.01	5.07614213e-05	111.710734	-0.53	-0.00269035533	2.21277433	112.374572	112.374562	111.046907	111.046897	112.374567	111.046902	0.4	50	0.92	50	0.9	50	0.36	50	21	36	1	14	0
1644112236	105218.431	553	3.51529081	0.342916667	0.00174069374	111.710733	-0.0229166667	-0.000116328257	2.21277467	112.37457	112.37456	111.046905	111.046896	112.374565	111.0469	0.66	50	0.34	50	0.72	50	0.354166667	48	8	26	0	24	0
1644112434	105416.076	554	3.51529136	-0.27106383	-0.00147317299	111.710734	0.23106383	0.00125578168	2.21277121	112.37457	112.374561	111.046907	111.046898	112.374565	111.046903	0.74	50	0.78	50	0.29787234	47	0.8	50	18	31	1	19	0
1644112644	105626.366	555	3.51528587	0.0306547619	0.000155607928	111.710734	0.120365646	0.000610993128	2.2127694	112.37457	112.37456	111.046908	111.046898	112.374565	111.046903	0.551020408	49	0.4	50	0.604166667	48	0.693877551	49	20	39	2	11	0
1644112841	105823.542	556	3.51528302	-0.175918367	-0.000833736338	111.710735	-0.304081633	-0.00144114518	2.21277396	112.374572	112.374562	111.046907	111.046898	112.374567	111.046903	0.42	50	0.9	50	0.72	50	0.591836735	49	23	34	1	16	0
1644113033	106015.713	557	3.51529023	0.16125	0.000818527919	111.710734	-0.16125	-0.000818527919	2.21277638	112.374572	112.374562	111.046906	111.046896	112.374567	111.046901	0.22	50	0.22	50	0.76	50	0.4375	48	18	42	1	8	0
1644113231	106212.851	558	3.51529406	0.0329166667	0.000171440972	111.710734	-0.512916667	-0.00267144097	2.21278408	112.374574	112.374564	111.046903	111.046894	112.374569	111.046899	0.36	50	0.84	50	0.9	50	0.354166667	48	17	30	1	20	0
1644113430	106411.873	559	3.51530623	0.273333333	0.00138747885	111.710732	0.346666667	0.00175972927	2.21277888	112.374571	112.374561	111.046904	111.046894	112.374566	111.046899	0.9	50	0.28	50	0.666666667	48	0.74	50	14	30	1	20	0
1644113613	106595.143	560	3.515298	-0.459855442	-0.00231083137	111.710735	-0.120144558	-0.000603741497	2.21278068	112.374574	112.374564	111.046905	111.046896	112.374569	111.046901	0.28	50	0.86	50	0.354166667	48	0.693877551	49	20	33	0	17	0
1644113822	106804.026	561	3.51530085	0.570833333	0.00311930783	111.710732	0.129166667	0.00070582878	2.21277874	112.37457	112.374561	111.046903	111.046894	112.374566	111.046898	0.96	50	0.26	50	0.9	50	0.458333333	48	5	23	2	27	0
1644114005	106987.295	562	3.51529779	0.00613981763	2.93771178e-05	111.710732	-0.246139818	-0.00117770248	2.21278243	112.374571	112.374562	111.046902	111.046892	112.374567	111.046897	0.56	50	0.8	50	0.680851064	47	0.428571429	49	18	31	0	19	0
1644114227	107209.166	563	3.51530363	-0.0974468085	-0.00052960222	111.710732	0.337446809	0.00183395005	2.21277737	112.37457	112.374561	111.046904	111.046894	112.374566	111.046899	0.8	50	0.56	50	0.48	50	0.914893617	47	17	39	3	11	0
1644114410	107392.477	564	3.51529562	-0.446513605	-0.00201132255	111.710735	-0.253486395	-0.00114183061	2.21278117	112.374574	112.374564	111.046905	111.046896	112.374569	111.0469	0.3	50	1	50	0.541666667	48	0.734693878	49	15	34	0	16	0
1644114607	107589.522	565	3.51530163	0.366326531	0.00200178432	111.710733	0.193673469	0.00105832497	2.21277827	112.374571	112.374562	111.046904	111.046895	112.374566	111.046899	0.96	50	0.4	30	0.632653061	49	0.46	50	8	30	1	20	0
1644114793	107775.723	566	3.51529704	-0.60106383	-0.00305108543	111.710736	0.10106383	0.000513014364	2.21277675	112.374574	112.374564	111.046908	111.046898	112.374569	111.046903	0.34	50	0.84	50	0.29787234	47	1	1	20	36	0	14	0
1644114977	107959.166	567	3.51529464	0.474693878	0.00255211762	111.710733	0.105306122	0.000566161949	2.21277517	112.374571	112.374561	111.046906	111.046896	112.374566	111.046901	0.96	50	0.38	50	0.9	50	0.530612245	49	9	28	0	22	0
1644115173	108155.35	568	3.51529215	-0.15787234	-0.00085800185	111.710734	0.43787234	0.00237974098	2.21276861	112.37457	112.37456	111.046908	111.046899	112.374565	111.046904	0.84	50	0.56	50	0.404255319	47	1	50	19	32	1	18	0
1644115369	108351.302	569	3.51528176	0.536938776	0.00273948355	111.710732	-0.116938776	-0.000596626406	2.21277036	112.374567	112.374558	111.046905	111.046896	112.374563	111.0469	0.8	50	0.38	50	0.96	50	0.306122449	49	20	38	1	12	0
1644115552	108534.5	570	3.51528453	0.07	0.000357142857	111.710731	-0.27	-0.00137755102	2.21277441	112.374568	112.374559	111.046904	111.046894	112.374564	111.046899	0.52	50	0.72	50	0.64	50	0.3	50	18	35	0	15	0
1644115787	108769.169	571	3.51529094	-0.125833333	-0.000687613843	111.710732	0.585833333	0.00320127505	2.21276562	112.374566	112.374557	111.046907	111.046897	112.374561	111.046902	0.84	50	0.38	50	0.208333333	48	0.92	50	16	31	4	19	0
1644115970	108952.69	572	3.51527704	-0.13	-0.000553191489	111.710732	-0.43	-0.00182978723	2.21277207	112.374569	112.374559	111.046906	111.046896	112.374564	111.046901	0.3	50	0.86	50	0.74	50	0.44	50	16	35	0	15	0
1644116168	109149.84	573	3.51528724	0.2	0.00109289617	111.710731	0.46	0.0025136612	2.21276517	112.374566	112.374556	111.046907	111.046897	112.374561	111.046902	0.94	50	0.28	50	0.6	50	0.86	50	16	37	1	13	0
1644116351	109333.519	574	3.51527633	-0.0495918367	-0.000251735212	111.710732	-0.747142857	-0.00379260334	2.21277638	112.374569	112.37456	111.046904	111.046894	112.374565	111.046899	0.163265306	49	0.96	50	0.87755102	49	0.18	50	16	31	0	19	0
1644116549	109531.636	575	3.51529405	-0.04	-0.000216216216	111.710732	0.64	0.00345945946	2.21276678	112.374567	112.374557	111.046907	111.046897	112.374562	111.046902	0.84	50	0.24	50	0.32	50	1	50	19	42	1	8	0
1644116733	109714.967	576	3.51527887	-0.131527778	-0.000667653694	111.710733	-0.488472222	-0.00247955443	2.21277411	112.37457	112.37456	111.046905	111.046896	112.374565	111.0469	0.32	50	0.94	50	0.711111111	45	0.354166667	48	20	36	0	14	0
