# Supplementary material for: Improved bounds on Lorentz violation from composite pulse Ramsey spectroscopy in a trapped ion
Source: Nat Commun. 2022 Nov 27;13:7314. doi: 10.1038/s41467-022-34818-0 (PMC9701673; doi:10.1038/s41467-022-34818-0)
Supplement: Supplementary file 2 — Source Data [file 41467_2022_34818_MOESM2_ESM.zip › Source_data_files/raw_data/20220206/LLI_with_servo_467_00.txt]

#
#1650 rf switch (1650 rf switch (digital out of Paul's box)): 0 
#370 H1 shutter (NI digital out at /Dev1/port0/line2): 1 
#370 H2 shutter (370 H2 shutter (digital out of Paul's box)): 1 
#370 V shutter (NI digital out at /Dev1/port0/line0): 1 
#370 cooling AOM rf attenuator control voltage (NI analog out at /Dev2/ao6): 5.28800612 V
#370 cooling rf switch (370 cooling rf switch (digital out of Paul's box)): 0 
#370 cooling shutter (370 cooling shutter (digital out of Paul's box)): 1 
#370 detuning AOM rf attenuator control voltage (NI analog out at /Dev2/ao10): 10 V
#370 detuning rf switch (370 detuning rf switch (digital out of Paul's box)): 1 
#370 pumping AOM rf attenuator control voltage (NI analog out at /Dev2/ao9): 10 V
#370 pumping rf switch (370 pumping rf switch (digital out of Paul's box)): 0 
#399 shutter (399 shutter (digital out of Paul's box)): 0 
#411 relock shutter (411 relock shutter (digital out of Paul's box)): 1 
#411 rf switch (411 rf switch (digital out of Paul's box)): 0 
#411 slave rf switch (411 slave rf switch (digital out of Paul's box)): 1 
#411 stab hold (411 stab hold (digital out of Paul's box)): 1 
#411IntstabSetpoint (Scaled version of 411 intensity stab set point voltage (factor: 1.000000, offset:0.000000)): 1.962 V
#467 detuning AOM rf attenuator control voltage (NI analog out at /Dev2/ao8): 10 V
#467 rf switch (467 rf switch (digital out of Paul's box)): 0 
#638 rf switch (638 rf switch (digital out of Paul's box)): 1 
#638 shutter (638 shutter (digital out of Paul's box)): 0 
#935 shutter (NI digital out at /Dev1/port0/line3): 0 
#Axial objective position (Scaled version of Axial obective actuator (factor: 0.000024, offset:0.000000)): 11.9724948 mm
#B field H1 (Scaled version of h1BCurrent (factor: 0.400000, offset:0.000000)): 0.12992 G
#B field H2 (Scaled version of h2BCurrent (factor: 1.470000, offset:0.000000)): 0.735 G
#B field V (Scaled version of vBCurrent (factor: 1.248000, offset:0.000000)): 0.3012672 G
#DDS0 frequency (Frequency of DDS channel #0 of Paul's box): 85 MHz
#DDS0 power (Power of DDS channel #1 of Paul's box): -50 dBm
#DDS1 frequency (Frequency of DDS channel #1 of Paul's box): 85 MHz
#DDS1 power (Power of DDS channel #1 of Paul's box): -50 dBm
#DDS10 frequency (Frequency of DDS channel #10 of Paul's box): 0 MHz
#DDS10 power (Power of DDS channel #10 of Paul's box): 0 dBm
#DDS11 frequency (Frequency of DDS channel #11 of Paul's box): 0 MHz
#DDS11 power (Power of DDS channel #11 of Paul's box): 0 dBm
#DDS2 frequency (Frequency of DDS channel #2 of Paul's box): 200 MHz
#DDS2 power (Power of DDS channel #2 of Paul's box): -50 dBm
#DDS3 frequency (Frequency of DDS channel #3 of Paul's box): 60 MHz
#DDS3 power (Power of DDS channel #3 of Paul's box): -50 dBm
#DDS4 frequency (Frequency of DDS channel #4 of Paul's box): 114.5 MHz
#DDS4 power (Power of DDS channel #4 of Paul's box): 10 dBm
#DDS5 frequency (Frequency of DDS channel #5 of Paul's box): 111 MHz
#DDS5 power (Power of DDS channel #5 of Paul's box): -50 dBm
#DDS6 power (Power of DDS channel #6 of Paul's box): 0 dBm
#DDS7 frequency (Frequency of DDS channel #7 of Paul's box): 0 MHz
#DDS7 power (Power of DDS channel #7 of Paul's box): 0 dBm
#DDS8 frequency (Frequency of DDS channel #8 of Paul's box): 0 MHz
#DDS8 power (Power of DDS channel #8 of Paul's box): 0 dBm
#DDS9 frequency (Frequency of DDS channel #9 of Paul's box): 0 MHz
#DDS9 power (Power of DDS channel #9 of Paul's box): 0 dBm
#DP370 power (DP370 setpoint): 0 mW
#Doppler_time (): 5000 us
#H1 power (H1 setpoint): 0 mW
#H1Flipmount (Thorlabs Flipmount): 1 
#H1seq power (H1seq setpoint): 0 mW
#H2 power (H2 setpoint): 0 mW
#In Oven Current (Scaled version of In oven control voltage (factor: 2.000000, offset:0.000000)): 0 A
#Objective focus position (Scaled version of Focus obective actuator (factor: 0.000024, offset:0.000000)): 24.5719768 mm
#Paul's box run number (to identify the raw data of CCD and PMT): 124981 
#SampleNHold (SampleNHold (digital out of Paul's box)): 1 
#Strobo Trigger (description): 0 
#U_ablation (NI analog out at /Dev2/ao0): 0 V
#Ue endseg 1 (Scaled version of Endseg 1 extra voltage (factor: -1.200000, offset:0.000000)): -9 V
#Ue endseg 2 (Scaled version of Endseg 2 extra voltage (factor: -1.200000, offset:0.000000)): 0 V
#Ue1 (Scaled version of Segment 3 extra compensation voltage (factor: 1.214280, offset:-0.000700)): -9 V
#Ue2 (Scaled version of Segment 3 extra compensation voltage (factor: 1.214280, offset:-0.000700)): -9 V
#Ue3 (Scaled version of Segment 3 extra compensation voltage (factor: 1.214280, offset:-0.000700)): -5 V
#Ue4 (Scaled version of Segment 3 extra compensation voltage (factor: 1.214280, offset:-0.000700)): 0 V
#Ue5 (Scaled version of Segment 3 extra compensation voltage (factor: 1.214280, offset:-0.000700)): 0 V
#Ue6 (Scaled version of Segment 6 extra voltage (factor: -1.200000, offset:0.000000)): 0 V
#Ue7 (Scaled version of Segment 7 extra voltage (factor: -1.200000, offset:0.000000)): 0 V
#Ue8 (Scaled version of Segment 8 extra voltage (factor: -1.200000, offset:0.000000)): 0 V
#Uec endseg 1 (Scaled version of Segment 0 extra compensation voltage (factor: 1.2, offset:0.0)): 0.0303442807 V
#Uec endseg 2 (Scaled version of Endseg extra 2 compensation voltage (factor: -1.200000, offset:0.000000)): 0 V
#Uec1 (Scaled version of Segment 1 extra compensation voltage (factor: 1.2, offset:0.0)): 0.0303442807 V
#Uec2 (Scaled version of Segment 2 extra compensation voltage (factor: 1.2, offset:0.0)): 0.0303442807 V
#Uec3 (Scaled version of Segment 3 extra compensation voltage (factor: 1.2, offset:0.0)): 0.227429813 V
#Uec4 (Scaled version of Segment 4 extra compensation voltage (factor: 1.2, offset:0.0)): 0.227429813 V
#Uec5 (Scaled version of Segment 5 extra compensation voltage (factor: 1.2, offset:0.0)): 0 V
#Uec6 (Scaled version of Segment 6 extra compensation voltage (factor: 1.2, offset:0.0)): 0.408 V
#Uec7 (Scaled version of Segment 7 extra compensation voltage (factor: 1.2, offset:0.0)): 0.408 V
#Uec8 (Scaled version of Segment 8 extra compensation voltage (factor: 1.2, offset:0.0)): 0.408 V
#Uschwinden (U_schwinden to lower rf confinement): 0.5 V
#Ut endseg 1 (Scaled version of Endseg 1 voltage (factor: -1.199740, offset:-0.001200)): 12 V
#Ut endseg 2 (Scaled version of Endseg 2 voltage (factor: -1.197100, offset:-0.003000)): 0 V
#Ut1 (Scaled version of Segment 1 voltage (factor: -1.200900, offset:-0.003600)): -8 V
#Ut2 (Scaled version of Segment 2 voltage (factor: -1.201410, offset:-0.001400)): 12 V
#Ut3 (Scaled version of Segment 3 voltage (factor: -1.198560, offset:-0.003200)): 12 V
#Ut4 (Scaled version of Segment 4 voltage (factor: -1.198560, offset:-0.003200)): 0 V
#Ut5 (Scaled version of Segment 5 voltage (factor: -1.198560, offset:-0.003200)): 0 V
#Ut6 (Scaled version of Segment 6 voltage (factor: -1.198560, offset:-0.003200)): 0 V
#Ut7 (Scaled version of Segment 7 voltage (factor: -1.198560, offset:-0.003200)): 0 V
#Ut8 (Scaled version of Segment 8 voltage (factor: -1.198560, offset:-0.003200)): 0 V
#Utc endseg 1 (Scaled version of Segment 0 compensation voltage (factor: 0.25, offset:0.0)): 0.0565474709 V
#Utc endseg 2 (Scaled version of Endseg 2 compensation voltage (factor: -0.250000, offset:0.000000)): 0 V
#Utc1 (Scaled version of Segment 1 compensation voltage (factor: 0.25, offset:0.0)): 0.0565474709 V
#Utc2 (Scaled version of Segment 2 compensation voltage (factor: 0.25, offset:0.0)): 0.0565474709 V
#Utc3 (Scaled version of Segment 3 compensation voltage (factor: 0.25, offset:0.0)): 0.106663163 V
#Utc4 (Scaled version of Segment 4 compensation voltage (factor: 0.25, offset:0.0)): 0.106663163 V
#Utc5 (Scaled version of Segment 5 compensation voltage (factor: 0.25, offset:0.0)): 0 V
#Utc6 (Scaled version of Segment 6 compensation voltage (factor: 0.25, offset:0.0)): 0 V
#Utc7 (Scaled version of Segment 7 compensation voltage (factor: 1.2, offset:0.0)): 0 V
#Utc8 (Scaled version of Segment 8 compensation voltage (factor: 1.2, offset:0.0)): 0 V
#V power (V setpoint): 0 mW
#Vseq power (Vseq setpoint): 0.4 mW
#WP370H2sw0 (NI analog out at /Dev2/ao2): 5 V
#WP370H2sw1 (NI analog out at /Dev2/ao3): 0 V
#Yb Oven Current (Scaled version of Yb oven control voltage (factor: 3.510000, offset:0.000000)): 0 A
#awg_Pulselength (): 0 s
#awg_amplitude (): 0 Vpp
#awg_frequency (): 0 Hz
#awg_offset (): 0 V
#axial_secular_frequency_AOM (): 0.11 MHz
#carrier_frequency (): 221 MHz
#cooling370 frequency (Attenuation of transition cooling370): 85 MHz
#cooling370 power (Power of transition cooling370): -24 dBm
#cooling_chirp_dds_power (): 0 dBm
#cooling_chirp_freq_step (): 1 MHz
#cooling_chirp_start_freq (): 84.5 MHz
#cooling_chirp_stop_freq (): 114.5 MHz
#cooling_chirp_total_time (): 3 us
#detection370 frequency (Attenuation of transition detection370): 85 MHz
#detection370 power (Power of transition detection370): -2 dBm
#detection_time (): 2500 us
#detuning370 frequency (Attenuation of transition detuning370): 0 MHz
#detuning370 power (Power of transition detuning370): 0 dBm
#emm_pulse_buffer_time (): 0 us
#emm_pulse_wait_time (): 0 us
#feed_forward_waittime_ms (): 0 ms
#flop_sbc_max_pulsetime_factor (): 0 
#freqScaling_411 (): 1.68 MHz/G
#freqScaling_467 (): 1.6 MHz/G
#heating_rate_wait_time (): 5000 us
#intersequence_cooling_rf_frequency (): 85 MHz
#intersequence_cooling_rf_power (): -24 dBm
#load_attempt (): 1 
#mirrorH2H (Motorized mirror mount): 4.37709888 mm
#n_av_LLI (): 50 
#n_points_per_doppler_freq_scan (): 0 
#n_points_per_sb_flops (): 0 
#n_points_per_sb_scan (): 0 
#n_rabi_scan_points (): 0 
#n_rep (): 575 
#octupole467 frequency (Attenuation of transition octupole467): 111.04027 MHz
#octupole467 power (Power of transition octupole467): -6 dBm
#octupole4672 frequency (Attenuation of transition octupole4672): 112.38 MHz
#octupole4672 power (Power of transition octupole4672): -6 dBm
#offset370PD_H1 (): -0.0132263937 uW
#offset370PD_H2 (): -0.0299202343 uW
#offset370PD_V (): -0.0150179222 uW
#offset467BelowPD (): 0.0073186225 mW
#offset467PD (): 0.0073186225 mW
#picture_number (): 0 
#pulse_time_1650 (): 0 us
#pulse_time_411 (): 5 us
#pulse_time_467 (): 50000 us
#pulse_time_4672 (): 50000 us
#pulse_time_rfLLI (): 14.95 us
#pump_time (): 10 us
#pumping370 frequency (Attenuation of transition pumping370): 85 MHz
#pumping370 power (Power of transition pumping370): -14 dBm
#quench1650 frequency (Attenuation of transition quench1650): 60 MHz
#quench1650 power (Power of transition quench1650): -3.1 dBm
#radial_secular_frequency_AOM (): 0.31 MHz
#ramp_time (): 0 us
#reference 370 Det (): 0 mW
#reference 370 H1 (reference value 370 H1 chart): 3 uW
#reference 370 H2 (reference value 370 H2 chart): 5 uW
#reference 370 V (reference value 370 V chart): 40 uW
#reference 411 Fiber (reference value vertical 411 chart): 0.4 mW
#reference 411 SHG (reference value SHG 411 chart): 8 mW
#reference 411 V (): 0 uW
#reference 639 Fiber (reference value fiber639 chart): 11 mW
#reference SHG 467 (): 5.8 mW
#reference SHG 467 Below (): 0 mW
#rf_Amp (): 0.3 
#rf_Freq (): 3.516 MHz
#rf_phase (): 0.5 
#rf_switch_467 (): 0 
#sampling370 frequency (Attenuation of transition sampling370): 85 MHz
#sampling370 power (Power of transition sampling370): -5 dBm
#sampling411 frequency (Attenuation of transition sampling411): 220 MHz
#sampling411 power (Power of transition sampling411): -2 dBm
#sb_cooling_411_Omega (): 0 kHz
#sb_cooling_ddspower_1650 (): -27.5 dBm
#sb_cooling_ddspower_411 (): -10 dBm
#sb_cooling_detuning (): 0 
#sb_cooling_time (): 5000 us
#sb_scan_range_factor (): 0 
#sbc_pulses11 (): 0 
#sbc_pulses12 (): 0 
#sbc_pulses21 (): 0 
#sbc_pulses22 (): 0 
#sbc_pulsetime11 (): 0 us
#sbc_pulsetime12 (): 0 us
#sbc_pulsetime21 (): 0 us
#sbc_pulsetime22 (): 0 us
#sbc_repumptime (): 0 us
#scaling370PD_H1 (): -12.9249723 uW/V
#scaling370PD_H2 (): -14.9627261 uW/V
#scaling370PD_V (): -17.3688494 uW/V
#scaling467BelowPD (): -2.85545297 mW/V
#scaling467PD (): -2.85545297 mW/V
#scan_variable (): 0 unit
#spectroscopy411 frequency (Attenuation of transition spectroscopy411): 221 MHz
#spectroscopy411 power (Power of transition spectroscopy411): -2 dBm
#spectroscopy411rsb11 frequency (Attenuation of transition spectroscopy411rsb11): 0 MHz
#spectroscopy411rsb11 power (Power of transition spectroscopy411rsb11): 0 dBm
#spectroscopy411rsb12 frequency (Attenuation of transition spectroscopy411rsb12): 0 MHz
#spectroscopy411rsb12 power (Power of transition spectroscopy411rsb12): 0 dBm
#spectroscopy411rsb21 frequency (Attenuation of transition spectroscopy411rsb21): 0 MHz
#spectroscopy411rsb21 power (Power of transition spectroscopy411rsb21): 0 dBm
#spectroscopy411rsb22 frequency (Attenuation of transition spectroscopy411rsb22): 0 MHz
#spectroscopy411rsb22 power (Power of transition spectroscopy411rsb22): 0 dBm
#spectroscopy411slave frequency (Attenuation of transition spectroscopy411slave): 80 MHz
#spectroscopy411slave power (Power of transition spectroscopy411slave): -4 dBm
#sweep_frequency_step (): 0 MHz
#sweep_sleep_time (): 0 us
#sweep_start_frequency (): 0 MHz
#sweep_stop_frequency (): 0 MHz
#t_RFtotal (): 1235977.45 us
#t_RFwait (): 100 us
#t_pi_carrier_estim_A (): 0 us
#t_pi_carrier_estim_B (): 0 us
#t_pi_carrier_estim_C (): 0 us
#t_subtract (): 0.1 us
#use_shutters (): 0 
#wait_ramp_down (): 0 us
#waveplate411Ax (Motorized rotation mount): 0 °
#waveplateSplitH1V (Motorized rotation mount): 154.999746 °
#waveplateV (Motorized rotation mount): 27.4999213 °

#UTC / s	rel. time / s	RunNumber / 	rf_Freq / MHz	CorrFreqCenter / 	CorrFreqCenter2 / 	FreqCenter / 	CorrBField / 	CorrBField2 / 	BField / 	FreqPlusPlus / 	FreqPlusMinus / 	FreqMinusPlus / 	FreqMinusMinus / 	FreqPlusCenter / 	FreqMinusCenter / 	roi_plus_plus / 	roi_pp_num_cyc / 	roi_plus_minus / 	roi_pm_num_cyc / 	roi_minus_plus / 	roi_mp_num_cyc / 	roi_minus_minus / 	roi_mm_num_cyc / 	roi_final_E3 / 	number_LLI_cycles / 	det_num_hot / 	det_num_no_exc / 	det_num_quench / 
1644139787	186.792	1	3.51537094	0.43	0.43	111.71073	0.19	0.19	2.21282215	112.374582	112.374572	111.046888	111.046879	112.374577	111.046884	0.98	50	0.36	50	0.86	50	0.62	50	22	33	0	17	0
1644139983	382.682	2	3.51536644	-0.21	-1.27726365e-10	111.710731	-0.47	-2.8586377e-10	2.2128292	112.374585	112.374575	111.046887	111.046878	112.37458	111.046883	0.3	50	0.98	50	0.8	50	0.54	50	16	33	1	17	0
1644140167	566.762	3	3.51537758	0.36	0.00184615385	111.71073	0.14	0.000717948718	2.2128271	112.374582	112.374573	111.046886	111.046877	112.374578	111.046881	0.88	50	0.38	50	0.56	50	0.34	50	10	28	0	22	0
1644140350	749.966	4	3.51537426	-0.26	-0.00141304348	111.710731	0.18	0.00097826087	2.2128244	112.374583	112.374573	111.046888	111.046879	112.374578	111.046884	0.62	50	0.7	50	0.3	50	0.74	50	8	27	0	23	0
1644140546	945.972	5	3.51536999	-0.18	-0.00097826087	111.710732	-0.28	-0.00152173913	2.2128286	112.374585	112.374576	111.046888	111.046878	112.37458	111.046883	0.36	50	0.82	50	0.52	50	0.42	50	9	32	1	17	1
1644140743	1142.909	6	3.51537664	0.11	0.00056122449	111.710731	0.43	0.00219387755	2.21282215	112.374583	112.374573	111.046889	111.04688	112.374578	111.046885	0.78	50	0.24	50	0.48	50	0.8	50	11	34	1	16	0
1644140927	1326.718	7	3.51536644	-0.1	-0.000505050505	111.710732	0.32	0.00161616162	2.21281735	112.374582	112.374572	111.046891	111.046882	112.374577	111.046887	0.74	50	0.52	50	0.38	50	0.8	50	20	38	0	12	0
1644141110	1510.159	8	3.51535884	-0.27	-0.00148351648	111.710733	-0.39	-0.00214285714	2.2128232	112.374585	112.374575	111.046891	111.046881	112.37458	111.046886	0.3	50	0.96	50	0.6	50	0.48	50	14	29	0	21	0
1644141294	1693.574	9	3.5153681	0.31	0.00168478261	111.710732	0.11	0.000597826087	2.21282155	112.374583	112.374573	111.04689	111.04688	112.374578	111.046885	0.84	50	0.42	50	0.86	50	0.66	50	16	41	0	9	0
1644141477	1876.861	10	3.51536549	-0.39	-0.00213114754	111.710734	0.11	0.000601092896	2.2128199	112.374584	112.374575	111.046892	111.046883	112.374579	111.046888	0.42	50	0.7	50	0.48	50	0.98	50	9	31	0	19	0
1644141660	2060.108	11	3.51536288	0.39	0.00211956522	111.710732	0.41	0.00222826087	2.21281375	112.37458	112.374571	111.046892	111.046883	112.374576	111.046887	0.94	50	0.14	50	0.64	50	0.66	50	11	29	0	21	0
1644141845	2244.447	12	3.51535315	-0.61	-0.00333333333	111.710735	0.23	0.0012568306	2.2128103	112.374582	112.374573	111.046896	111.046887	112.374578	111.046892	0.36	50	0.74	50	0.14	50	0.98	50	16	33	0	17	0
1644142028	2427.879	13	3.5153477	0.49	0.00266304348	111.710732	-0.07	-0.000380434783	2.21281135	112.37458	112.374571	111.046893	111.046884	112.374576	111.046889	0.86	50	0.44	50	0.96	50	0.4	50	9	34	0	16	0
1644142211	2610.812	14	3.51534936	-0.55	-0.00298913043	111.710735	-0.27	-0.0014673913	2.2128154	112.374584	112.374575	111.046895	111.046886	112.37458	111.04689	0.16	50	0.98	50	0.48	50	0.76	50	11	23	0	27	0
1644142394	2794.165	15	3.51535576	0.56	0.00306010929	111.710732	-0.08	-0.00043715847	2.2128166	112.374582	112.374572	111.046892	111.046882	112.374577	111.046887	0.92	50	0.44	50	0.98	50	0.34	50	10	29	0	21	0
1644142577	2977.38	16	3.51535766	-0.33	-0.00180327869	111.710734	0.13	0.000710382514	2.21281465	112.374583	112.374573	111.046894	111.046885	112.374578	111.046889	0.66	50	0.86	50	0.22	50	0.68	50	18	33	0	17	0
1644142761	3160.656	17	3.51535457	0.16	0.00087431694	111.710733	-0.12	-0.000655737705	2.21281645	112.374583	112.374573	111.046893	111.046883	112.374578	111.046888	0.82	50	0.78	50	0.82	50	0.54	50	21	37	0	13	0
1644142944	3343.976	18	3.51535742	0.1	0.000546448087	111.710732	-0.32	-0.00174863388	2.21282125	112.374584	112.374574	111.046891	111.046881	112.374579	111.046886	0.56	50	0.78	50	0.8	50	0.38	50	23	33	0	17	0
1644143129	3529.22	19	3.51536501	0.06	0.000326086957	111.710732	0.64	0.00347826087	2.21281165	112.37458	112.374571	111.046893	111.046884	112.374576	111.046889	1	50	0.3	50	0.38	50	0.96	50	16	37	0	13	0
1644143313	3712.53	20	3.51534983	-0.19	-0.00102702703	111.710733	-0.49	-0.00264864865	2.212819	112.374584	112.374574	111.046892	111.046883	112.374579	111.046887	0.26	50	0.94	50	0.82	50	0.52	50	20	36	0	14	0
1644143494	3894.016	21	3.51536145	0.02	0.000109289617	111.710733	-0.3	-0.00163934426	2.2128235	112.374585	112.374575	111.046891	111.046881	112.37458	111.046886	0.36	50	0.64	50	0.78	50	0.46	50	17	41	0	9	0
1644143678	4077.423	22	3.51536857	0.07	0.000384615385	111.710733	-0.29	-0.00159340659	2.21282785	112.374586	112.374576	111.046889	111.04688	112.374581	111.046884	0.58	50	0.8	50	0.9	50	0.54	50	21	38	0	12	0
1644143861	4260.774	23	3.51537545	-0.07	-0.000382513661	111.710733	0.07	0.000382513661	2.2128268	112.374586	112.374576	111.04689	111.04688	112.374581	111.046885	0.64	50	0.64	50	0.5	50	0.64	50	16	32	0	18	0
1644144057	4457.111	24	3.51537379	-0.42	-0.00229508197	111.710735	-0.22	-0.00120218579	2.2128301	112.374589	112.374579	111.046891	111.046881	112.374584	111.046886	0.34	50	0.98	50	0.6	50	0.8	50	17	32	1	18	0
1644144240	4640.24	25	3.51537901	0.41	0.00208121827	111.710733	0.29	0.00147208122	2.21282575	112.374586	112.374576	111.04689	111.046881	112.374581	111.046885	0.98	50	0.28	50	0.82	50	0.7	50	14	32	0	18	0
1644144433	4833.305	26	3.51537213	0.05	0.000273224044	111.710733	0.03	0.000163934426	2.2128253	112.374585	112.374576	111.04689	111.04688	112.37458	111.046885	0.8	50	0.72	50	0.46	50	0.44	50	21	41	1	9	0
1644144614	5013.514	27	3.51537142	-0.19	-0.000984455959	111.710734	0.33	0.00170984456	2.21282035	112.374585	112.374575	111.046892	111.046883	112.37458	111.046888	0.58	50	0.44	50	0.34	50	0.86	50	22	41	0	9	0
1644144794	5193.856	28	3.51536359	-0.42	-0.00233333333	111.710736	0.04	0.000222222222	2.21281975	112.374587	112.374577	111.046895	111.046885	112.374582	111.04689	0.54	50	0.92	50	0.24	50	0.7	50	17	36	0	14	0
1644144974	5373.995	29	3.51536264	0.24	0.00132596685	111.710735	-0.16	-0.000883977901	2.21282215	112.374586	112.374577	111.046893	111.046883	112.374581	111.046888	0.54	50	0.46	50	0.78	50	0.38	50	9	36	0	14	0
1644145167	5567.115	30	3.51536644	0.2	0.00111111111	111.710734	0.36	0.002	2.21281675	112.374583	112.374574	111.046893	111.046884	112.374579	111.046889	0.84	50	0.28	50	0.54	50	0.7	50	18	33	1	16	1
1644145347	5747.418	31	3.5153579	0.03	0.000155440415	111.710734	-0.07	-0.000362694301	2.2128178	112.374584	112.374574	111.046893	111.046883	112.374579	111.046888	0.58	50	0.62	50	0.68	50	0.58	50	17	36	0	14	0
1644145528	5927.742	32	3.51535956	-0.06	-0.000333333333	111.710734	-0.68	-0.00377777778	2.212828	112.374587	112.374577	111.04689	111.046881	112.374582	111.046885	0.24	50	0.98	50	0.94	50	0.32	50	14	29	0	20	1
1644145708	6108.142	33	3.51537569	0.01	5.55555556e-05	111.710734	0.59	0.00327777778	2.21281915	112.374584	112.374575	111.046893	111.046883	112.374579	111.046888	0.84	50	0.24	50	0.34	50	0.92	50	29	40	0	10	0
1644145888	6288.362	34	3.51536169	0.02	0.000110497238	111.710734	0.22	0.00121546961	2.21281585	112.374583	112.374574	111.046894	111.046884	112.374578	111.046889	0.72	50	0.48	50	0.5	50	0.7	50	14	31	0	19	0
1644146069	6468.682	35	3.51535647	0.43	0.00238888889	111.710732	0.17	0.000944444444	2.2128133	112.37458	112.374571	111.046892	111.046883	112.374575	111.046888	0.84	50	0.24	50	0.82	50	0.56	50	20	40	0	10	0
1644146249	6648.964	36	3.51535244	-0.21	-0.00116666667	111.710733	-0.33	-0.00183333333	2.21281825	112.374583	112.374573	111.046892	111.046882	112.374578	111.046887	0.44	50	0.98	50	0.52	50	0.4	50	7	23	0	27	0
1644146429	6829.281	37	3.51536027	-0.44	-0.00243093923	111.710735	-0.02	-0.000110497238	2.21281855	112.374585	112.374576	111.046894	111.046884	112.37458	111.046889	0.48	50	0.94	50	0.42	50	0.84	50	14	33	0	17	0
1644146611	7010.585	38	3.51536074	-0.22	-0.00121546961	111.710736	-0.26	-0.00143646409	2.21282245	112.374587	112.374578	111.046894	111.046884	112.374583	111.046889	0.32	50	0.8	50	0.74	50	0.7	50	14	29	0	21	0
1644146791	7190.73	39	3.51536691	0.21	0.00116666667	111.710735	-0.47	-0.00261111111	2.2128295	112.374588	112.374579	111.046891	111.046881	112.374584	111.046886	0.34	50	0.6	50	1	50	0.32	50	1	13	0	37	0
1644146984	7383.571	40	3.51537806	-0.02	-0.000111111111	111.710735	0.7	0.00388888889	2.212819	112.374585	112.374576	111.046894	111.046884	112.374581	111.046889	0.98	50	0.3	50	0.24	50	0.96	50	12	32	1	18	0
1644147164	7563.853	41	3.51536145	0.37	0.00191709845	111.710733	-0.03	-0.000155440415	2.21281945	112.374584	112.374574	111.046892	111.046882	112.374579	111.046887	0.72	50	0.38	50	0.86	50	0.46	50	10	28	0	22	0
1644147344	7744.061	42	3.51536217	-0.34	-0.00187845304	111.710735	-0.14	-0.000773480663	2.21282155	112.374586	112.374576	111.046893	111.046884	112.374581	111.046888	0.38	50	0.86	50	0.56	50	0.76	50	25	35	0	15	0
1644147526	7926.302	43	3.51536549	0.16	0.000888888889	111.710734	0.48	0.00266666667	2.21281435	112.374583	112.374574	111.046894	111.046885	112.374578	111.04689	0.9	50	0.26	50	0.48	50	0.8	50	31	44	0	6	0
1644147709	8108.666	44	3.5153541	-0.09	-0.000494505495	111.710734	-0.29	-0.00159340659	2.2128187	112.374585	112.374575	111.046894	111.046884	112.37458	111.046889	0.34	50	0.72	50	0.76	50	0.56	50	26	35	0	15	0
1644147914	8314.334	45	3.51536098	0.58	0.00318681319	111.710732	-0.02	-0.00010989011	2.212819	112.374582	112.374572	111.046891	111.046881	112.374577	111.046886	0.96	50	0.4	50	1	50	0.4	50	5	29	2	20	1
1644148099	8498.68	46	3.51536145	-0.252653061	-0.00122647117	111.710733	-0.307346939	-0.00149197543	2.21282361	112.374585	112.374575	111.04689	111.046881	112.37458	111.046886	0.4	50	0.96	50	0.734693878	49	0.68	50	22	40	0	10	0
1644148279	8678.847	47	3.51536874	-0.13	-0.000706521739	111.710733	0.71	0.00385869565	2.21281296	112.374582	112.374573	111.046894	111.046885	112.374577	111.04689	0.96	50	0.38	50	0.14	50	0.98	50	14	33	0	17	0
1644148459	8859.098	48	3.5153519	-0.08	-0.00044198895	111.710734	-0.5	-0.00276243094	2.21282046	112.374585	112.374575	111.046892	111.046883	112.37458	111.046888	0.2	50	0.78	50	0.74	50	0.32	50	16	36	0	14	0
1644148639	9039.373	49	3.51536376	-0.111020408	-0.000616780045	111.710734	0.608979592	0.00338321995	2.21281133	112.374583	112.374573	111.046896	111.046886	112.374578	111.046891	0.897959184	49	0.4	50	0.26	50	0.98	50	19	36	0	14	0
1644148820	9219.527	50	3.51534932	-0.24	-0.00133333333	111.710736	-0.12	-0.000666666667	2.21281313	112.374584	112.374575	111.046896	111.046887	112.37458	111.046892	0.54	50	0.9	50	0.5	50	0.62	50	19	33	0	17	0
1644149000	9399.815	51	3.51535216	0.20625	0.00114583333	111.710735	-0.00625	-3.47222222e-05	2.21281322	112.374583	112.374574	111.046895	111.046886	112.374579	111.046891	0.66	50	0.46	50	0.8125	48	0.6	50	12	39	0	11	0
1644149195	9594.956	52	3.51535231	-0.08	-0.00044198895	111.710735	-0.08	-0.00044198895	2.21281442	112.374584	112.374575	111.046895	111.046886	112.374579	111.046891	0.38	50	0.54	50	0.46	50	0.46	50	20	36	1	14	0
1644149375	9775.388	53	3.51535421	0.24	0.00123076923	111.710734	0.16	0.000820512821	2.21281202	112.374582	112.374573	111.046895	111.046885	112.374577	111.04689	0.68	50	0.28	50	0.68	50	0.6	50	17	33	0	17	0
1644149556	9955.756	54	3.51535041	-0.24	-0.00133333333	111.710735	-0.52	-0.00288888889	2.21281982	112.374586	112.374576	111.046894	111.046884	112.374581	111.046889	0.24	50	1	50	0.76	50	0.48	50	23	40	0	10	0
1644149749	10148.762	55	3.51536275	0.35	0.00194444444	111.710733	0.39	0.00216666667	2.21281397	112.374582	112.374573	111.046894	111.046884	112.374577	111.046889	0.96	50	0.22	50	0.58	50	0.62	50	8	21	1	29	0
1644149929	10329.115	56	3.5153535	-0.3	-0.00155440415	111.710735	-0.32	-0.00165803109	2.21281877	112.374585	112.374576	111.046894	111.046884	112.37458	111.046889	0.16	50	0.78	50	0.72	50	0.7	50	20	39	0	11	0
1644150110	10509.428	57	3.51536109	0.19	0.00104972376	111.710734	0.49	0.00270718232	2.21281142	112.374582	112.374572	111.046895	111.046886	112.374577	111.04689	0.9	50	0.22	50	0.6	50	0.9	50	13	32	0	18	0
1644150290	10689.575	58	3.51534947	-0.26	-0.00144444444	111.710735	0.16	0.000888888889	2.21280902	112.374582	112.374573	111.046897	111.046888	112.374578	111.046892	0.72	50	0.82	50	0.28	50	0.7	50	23	34	0	16	0
1644150487	10886.792	59	3.51534567	-0.1	-0.000555555556	111.710736	0.3	0.00166666667	2.21280452	112.374582	112.374572	111.046899	111.046889	112.374577	111.046894	0.7	50	0.5	50	0.4	50	0.8	50	24	36	1	14	0
1644150693	11092.605	60	3.51533855	-0.04	-0.000203045685	111.710736	-0.14	-0.000710659898	2.21280662	112.374582	112.374573	111.046899	111.046889	112.374578	111.046894	0.6	50	0.78	50	0.72	50	0.62	50	8	35	2	15	0
1644150886	11285.607	61	3.51534187	0.26	0.00126213592	111.710734	5.55111512e-17	2.69471608e-19	2.21280662	112.374581	112.374572	111.046897	111.046888	112.374576	111.046892	0.54	50	0.28	50	0.88	50	0.62	50	9	28	1	22	0
