# Supplementary material for: Improved bounds on Lorentz violation from composite pulse Ramsey spectroscopy in a trapped ion
Source: Nat Commun. 2022 Nov 27;13:7314. doi: 10.1038/s41467-022-34818-0 (PMC9701673; doi:10.1038/s41467-022-34818-0)
Supplement: Supplementary file 2 — Source Data [file 41467_2022_34818_MOESM2_ESM.zip › Source_data_files/raw_data/20220206/LLI_with_servo_467_01.txt]

#
#1650 rf switch (1650 rf switch (digital out of Paul's box)): 1 
#370 H1 shutter (Inverted NI digital out at /Dev1/port0/line2): 1 
#370 H2 shutter (370 H2 shutter (digital out of Paul's box)): 1 
#370 V shutter (Inverted NI digital out at /Dev1/port0/line0): 1 
#370 cooling AOM rf attenuator control voltage (NI analog out at /Dev2/ao6): 5.51235389 V
#370 cooling rf switch (370 cooling rf switch (digital out of Paul's box)): 1 
#370 cooling shutter (370 cooling shutter (digital out of Paul's box)): 1 
#370 detuning AOM rf attenuator control voltage (NI analog out at /Dev2/ao10): 10 V
#370 detuning rf switch (370 detuning rf switch (digital out of Paul's box)): 1 
#370 pumping AOM rf attenuator control voltage (NI analog out at /Dev2/ao9): 10 V
#370 pumping rf switch (370 pumping rf switch (digital out of Paul's box)): 1 
#399 shutter (399 shutter (digital out of Paul's box)): 0 
#411 relock shutter (411 relock shutter (digital out of Paul's box)): 1 
#411 rf switch (411 rf switch (digital out of Paul's box)): 0 
#411 slave rf switch (411 slave rf switch (digital out of Paul's box)): 1 
#411 stab hold (411 stab hold (digital out of Paul's box)): 1 
#411IntstabSetpoint (Scaled version of 411 intensity stab set point voltage (factor: 1.000000, offset:0.000000)): 1.962 V
#467 detuning AOM rf attenuator control voltage (NI analog out at /Dev2/ao8): 10 V
#467 rf switch (467 rf switch (digital out of Paul's box)): 0 
#638 rf switch (638 rf switch (digital out of Paul's box)): 1 
#638 shutter (638 shutter (digital out of Paul's box)): 1 
#935 shutter (Inverted NI digital out at /Dev1/port0/line3): 1 
#Axial objective position (Scaled version of Axial obective actuator (factor: 0.000024, offset:0.000000)): 11.9724948 mm
#B field H1 (Scaled version of h1BCurrent (factor: 0.400000, offset:0.000000)): 0.12992 G
#B field H2 (Scaled version of h2BCurrent (factor: 1.470000, offset:0.000000)): 0.735 G
#B field V (Scaled version of vBCurrent (factor: 1.248000, offset:0.000000)): 0.3012672 G
#DDS0 frequency (Frequency of DDS channel #0 of Paul's box): 85 MHz
#DDS0 power (Power of DDS channel #0 of Paul's box): -6 dBm
#DDS1 frequency (Frequency of DDS channel #1 of Paul's box): 85 MHz
#DDS1 power (Power of DDS channel #0 of Paul's box): -15 dBm
#DDS10 frequency (Frequency of DDS channel #10 of Paul's box): 0 MHz
#DDS10 power (Power of DDS channel #10 of Paul's box): 0 dBm
#DDS11 frequency (Frequency of DDS channel #11 of Paul's box): 0 MHz
#DDS11 power (Power of DDS channel #11 of Paul's box): 0 dBm
#DDS2 frequency (Frequency of DDS channel #2 of Paul's box): 200 MHz
#DDS2 power (Power of DDS channel #2 of Paul's box): -50 dBm
#DDS3 frequency (Frequency of DDS channel #3 of Paul's box): 60 MHz
#DDS3 power (Power of DDS channel #3 of Paul's box): -3 dBm
#DDS4 frequency (Frequency of DDS channel #4 of Paul's box): 114.5 MHz
#DDS4 power (Power of DDS channel #4 of Paul's box): 10 dBm
#DDS5 frequency (Frequency of DDS channel #5 of Paul's box): 111 MHz
#DDS5 power (Power of DDS channel #5 of Paul's box): -50 dBm
#DDS6 power (Power of DDS channel #6 of Paul's box): 0 dBm
#DDS7 frequency (Frequency of DDS channel #7 of Paul's box): 0 MHz
#DDS7 power (Power of DDS channel #7 of Paul's box): 0 dBm
#DDS8 frequency (Frequency of DDS channel #8 of Paul's box): 0 MHz
#DDS8 power (Power of DDS channel #8 of Paul's box): 0 dBm
#DDS9 frequency (Frequency of DDS channel #9 of Paul's box): 0 MHz
#DDS9 power (Power of DDS channel #9 of Paul's box): 0 dBm
#DP370 power (DP370 setpoint): 0 mW
#Doppler_time (): 5000 us
#H1 power (H1 setpoint): 0 mW
#H1Flipmount (Thorlabs Flipmount): 1 
#H1seq power (H1seq setpoint): 0 mW
#H2 power (H2 setpoint): 0 mW
#In Oven Current (Scaled version of In oven control voltage (factor: 2.000000, offset:0.000000)): 0 A
#Objective focus position (Scaled version of Focus obective actuator (factor: 0.000024, offset:0.000000)): 24.5719768 mm
#Paul's box run number (to identify the raw data of CCD and PMT): 137514 
#SampleNHold (SampleNHold (digital out of Paul's box)): 1 
#Strobo Trigger (description): 0 
#U_ablation (NI analog out at /Dev2/ao0): 0 V
#Ue endseg 1 (Scaled version of Endseg 1 extra voltage (factor: -1.200000, offset:0.000000)): -9 V
#Ue endseg 2 (Scaled version of Endseg 2 extra voltage (factor: -1.200000, offset:0.000000)): 0 V
#Ue1 (Scaled version of Segment 3 extra compensation voltage (factor: 1.214280, offset:-0.000700)): -9 V
#Ue2 (Scaled version of Segment 3 extra compensation voltage (factor: 1.214280, offset:-0.000700)): -9 V
#Ue3 (Scaled version of Segment 3 extra compensation voltage (factor: 1.214280, offset:-0.000700)): -5 V
#Ue4 (Scaled version of Segment 3 extra compensation voltage (factor: 1.214280, offset:-0.000700)): 0 V
#Ue5 (Scaled version of Segment 3 extra compensation voltage (factor: 1.214280, offset:-0.000700)): 0 V
#Ue6 (Scaled version of Segment 6 extra voltage (factor: -1.200000, offset:0.000000)): 0 V
#Ue7 (Scaled version of Segment 7 extra voltage (factor: -1.200000, offset:0.000000)): 0 V
#Ue8 (Scaled version of Segment 8 extra voltage (factor: -1.200000, offset:0.000000)): 0 V
#Uec endseg 1 (Scaled version of Segment 0 extra compensation voltage (factor: 1.2, offset:0.0)): 0.0303442807 V
#Uec endseg 2 (Scaled version of Endseg extra 2 compensation voltage (factor: -1.200000, offset:0.000000)): 0 V
#Uec1 (Scaled version of Segment 1 extra compensation voltage (factor: 1.2, offset:0.0)): 0.0303442807 V
#Uec2 (Scaled version of Segment 2 extra compensation voltage (factor: 1.2, offset:0.0)): 0.0303442807 V
#Uec3 (Scaled version of Segment 3 extra compensation voltage (factor: 1.2, offset:0.0)): 0.227429813 V
#Uec4 (Scaled version of Segment 4 extra compensation voltage (factor: 1.2, offset:0.0)): 0.227429813 V
#Uec5 (Scaled version of Segment 5 extra compensation voltage (factor: 1.2, offset:0.0)): 0 V
#Uec6 (Scaled version of Segment 6 extra compensation voltage (factor: 1.2, offset:0.0)): 0.408 V
#Uec7 (Scaled version of Segment 7 extra compensation voltage (factor: 1.2, offset:0.0)): 0.408 V
#Uec8 (Scaled version of Segment 8 extra compensation voltage (factor: 1.2, offset:0.0)): 0.408 V
#Uschwinden (U_schwinden to lower rf confinement): 0.5 V
#Ut endseg 1 (Scaled version of Endseg 1 voltage (factor: -1.199740, offset:-0.001200)): 12 V
#Ut endseg 2 (Scaled version of Endseg 2 voltage (factor: -1.197100, offset:-0.003000)): 0 V
#Ut1 (Scaled version of Segment 1 voltage (factor: -1.200900, offset:-0.003600)): -8 V
#Ut2 (Scaled version of Segment 2 voltage (factor: -1.201410, offset:-0.001400)): 12 V
#Ut3 (Scaled version of Segment 3 voltage (factor: -1.198560, offset:-0.003200)): 12 V
#Ut4 (Scaled version of Segment 4 voltage (factor: -1.198560, offset:-0.003200)): 0 V
#Ut5 (Scaled version of Segment 5 voltage (factor: -1.198560, offset:-0.003200)): 0 V
#Ut6 (Scaled version of Segment 6 voltage (factor: -1.198560, offset:-0.003200)): 0 V
#Ut7 (Scaled version of Segment 7 voltage (factor: -1.198560, offset:-0.003200)): 0 V
#Ut8 (Scaled version of Segment 8 voltage (factor: -1.198560, offset:-0.003200)): 0 V
#Utc endseg 1 (Scaled version of Segment 0 compensation voltage (factor: 0.25, offset:0.0)): 0.0565474709 V
#Utc endseg 2 (Scaled version of Endseg 2 compensation voltage (factor: -0.250000, offset:0.000000)): 0 V
#Utc1 (Scaled version of Segment 1 compensation voltage (factor: 0.25, offset:0.0)): 0.0565474709 V
#Utc2 (Scaled version of Segment 2 compensation voltage (factor: 0.25, offset:0.0)): 0.0565474709 V
#Utc3 (Scaled version of Segment 3 compensation voltage (factor: 0.25, offset:0.0)): 0.106663163 V
#Utc4 (Scaled version of Segment 4 compensation voltage (factor: 0.25, offset:0.0)): 0.106663163 V
#Utc5 (Scaled version of Segment 5 compensation voltage (factor: 0.25, offset:0.0)): 0 V
#Utc6 (Scaled version of Segment 6 compensation voltage (factor: 0.25, offset:0.0)): 0 V
#Utc7 (Scaled version of Segment 7 compensation voltage (factor: 1.2, offset:0.0)): 0 V
#Utc8 (Scaled version of Segment 8 compensation voltage (factor: 1.2, offset:0.0)): 0 V
#V power (V setpoint): 0 mW
#Vseq power (Vseq setpoint): 0.4 mW
#WP370H2sw0 (NI analog out at /Dev2/ao2): 5 V
#WP370H2sw1 (NI analog out at /Dev2/ao3): 0 V
#Yb Oven Current (Scaled version of Yb oven control voltage (factor: 3.510000, offset:0.000000)): 0 A
#awg_Pulselength (): 0 s
#awg_amplitude (): 0 Vpp
#awg_frequency (): 0 Hz
#awg_offset (): 0 V
#axial_secular_frequency_AOM (): 0.11 MHz
#carrier_frequency (): 221 MHz
#cooling370 frequency (Attenuation of transition cooling370): 85 MHz
#cooling370 power (Power of transition cooling370): -24 dBm
#cooling_chirp_dds_power (): 0 dBm
#cooling_chirp_freq_step (): 1 MHz
#cooling_chirp_start_freq (): 84.5 MHz
#cooling_chirp_stop_freq (): 114.5 MHz
#cooling_chirp_total_time (): 3 us
#detection370 frequency (Attenuation of transition detection370): 85 MHz
#detection370 power (Power of transition detection370): -2 dBm
#detection_time (): 2500 us
#detuning370 frequency (Attenuation of transition detuning370): 0 MHz
#detuning370 power (Power of transition detuning370): 0 dBm
#emm_pulse_buffer_time (): 0 us
#emm_pulse_wait_time (): 0 us
#feed_forward_waittime_ms (): 0 ms
#flop_sbc_max_pulsetime_factor (): 0 
#freqScaling_411 (): 1.68 MHz/G
#freqScaling_467 (): 1.6 MHz/G
#heating_rate_wait_time (): 5000 us
#intersequence_cooling_rf_frequency (): 85 MHz
#intersequence_cooling_rf_power (): -24 dBm
#load_attempt (): 1 
#mirrorH2H (Motorized mirror mount): 4.37709888 mm
#n_av_LLI (): 50 
#n_points_per_doppler_freq_scan (): 0 
#n_points_per_sb_flops (): 0 
#n_points_per_sb_scan (): 0 
#n_rabi_scan_points (): 0 
#n_rep (): 575 
#octupole467 frequency (Attenuation of transition octupole467): 111.04027 MHz
#octupole467 power (Power of transition octupole467): -6 dBm
#octupole4672 frequency (Attenuation of transition octupole4672): 112.38 MHz
#octupole4672 power (Power of transition octupole4672): -6 dBm
#offset370PD_H1 (): -0.0132263937 uW
#offset370PD_H2 (): -0.0299202343 uW
#offset370PD_V (): -0.0150179222 uW
#offset467BelowPD (): 0.0073186225 mW
#offset467PD (): 0.0073186225 mW
#picture_number (): 0 
#pulse_time_1650 (): 0 us
#pulse_time_411 (): 5 us
#pulse_time_467 (): 50000 us
#pulse_time_4672 (): 50000 us
#pulse_time_rfLLI (): 14.95 us
#pump_time (): 10 us
#pumping370 frequency (Attenuation of transition pumping370): 85 MHz
#pumping370 power (Power of transition pumping370): -14 dBm
#quench1650 frequency (Attenuation of transition quench1650): 60 MHz
#quench1650 power (Power of transition quench1650): -3.1 dBm
#radial_secular_frequency_AOM (): 0.31 MHz
#ramp_time (): 0 us
#reference 370 Det (): 0 mW
#reference 370 H1 (reference value 370 H1 chart): 3 uW
#reference 370 H2 (reference value 370 H2 chart): 5 uW
#reference 370 V (reference value 370 V chart): 40 uW
#reference 411 Fiber (reference value vertical 411 chart): 0.4 mW
#reference 411 SHG (reference value SHG 411 chart): 8 mW
#reference 411 V (): 0 uW
#reference 639 Fiber (reference value fiber639 chart): 11 mW
#reference SHG 467 (): 5.8 mW
#reference SHG 467 Below (): 0 mW
#rf_Amp (): 0.3 
#rf_Freq (): 3.516 MHz
#rf_phase (): 0.5 
#rf_switch_467 (): 0 
#sampling370 frequency (Attenuation of transition sampling370): 85 MHz
#sampling370 power (Power of transition sampling370): -5 dBm
#sampling411 frequency (Attenuation of transition sampling411): 220 MHz
#sampling411 power (Power of transition sampling411): -2 dBm
#sb_cooling_411_Omega (): 0 kHz
#sb_cooling_ddspower_1650 (): -27.5 dBm
#sb_cooling_ddspower_411 (): -10 dBm
#sb_cooling_detuning (): 0 
#sb_cooling_time (): 5000 us
#sb_scan_range_factor (): 0 
#sbc_pulses11 (): 0 
#sbc_pulses12 (): 0 
#sbc_pulses21 (): 0 
#sbc_pulses22 (): 0 
#sbc_pulsetime11 (): 0 us
#sbc_pulsetime12 (): 0 us
#sbc_pulsetime21 (): 0 us
#sbc_pulsetime22 (): 0 us
#sbc_repumptime (): 0 us
#scaling370PD_H1 (): -12.9249723 uW/V
#scaling370PD_H2 (): -14.9627261 uW/V
#scaling370PD_V (): -17.3688494 uW/V
#scaling467BelowPD (): -2.85545297 mW/V
#scaling467PD (): -2.85545297 mW/V
#scan_variable (): 0 unit
#spectroscopy411 frequency (Attenuation of transition spectroscopy411): 221 MHz
#spectroscopy411 power (Power of transition spectroscopy411): -2 dBm
#spectroscopy411rsb11 frequency (Attenuation of transition spectroscopy411rsb11): 0 MHz
#spectroscopy411rsb11 power (Power of transition spectroscopy411rsb11): 0 dBm
#spectroscopy411rsb12 frequency (Attenuation of transition spectroscopy411rsb12): 0 MHz
#spectroscopy411rsb12 power (Power of transition spectroscopy411rsb12): 0 dBm
#spectroscopy411rsb21 frequency (Attenuation of transition spectroscopy411rsb21): 0 MHz
#spectroscopy411rsb21 power (Power of transition spectroscopy411rsb21): 0 dBm
#spectroscopy411rsb22 frequency (Attenuation of transition spectroscopy411rsb22): 0 MHz
#spectroscopy411rsb22 power (Power of transition spectroscopy411rsb22): 0 dBm
#spectroscopy411slave frequency (Attenuation of transition spectroscopy411slave): 80 MHz
#spectroscopy411slave power (Power of transition spectroscopy411slave): -4 dBm
#sweep_frequency_step (): 0 MHz
#sweep_sleep_time (): 0 us
#sweep_start_frequency (): 0 MHz
#sweep_stop_frequency (): 0 MHz
#t_RFtotal (): 1235977.45 us
#t_RFwait (): 100 us
#t_pi_carrier_estim_A (): 0 us
#t_pi_carrier_estim_B (): 0 us
#t_pi_carrier_estim_C (): 0 us
#t_subtract (): 0.1 us
#use_shutters (): 0 
#wait_ramp_down (): 0 us
#waveplate411Ax (Motorized rotation mount): 0 °
#waveplateSplitH1V (Motorized rotation mount): 154.999746 °
#waveplateV (Motorized rotation mount): 27.4999213 °

#UTC / s	rel. time / s	RunNumber / 	rf_Freq / MHz	CorrFreqCenter / 	CorrFreqCenter2 / 	FreqCenter / 	CorrBField / 	CorrBField2 / 	BField / 	FreqPlusPlus / 	FreqPlusMinus / 	FreqMinusPlus / 	FreqMinusMinus / 	FreqPlusCenter / 	FreqMinusCenter / 	roi_plus_plus / 	roi_pp_num_cyc / 	roi_plus_minus / 	roi_pm_num_cyc / 	roi_minus_plus / 	roi_mp_num_cyc / 	roi_minus_minus / 	roi_mm_num_cyc / 	roi_final_E3 / 	number_LLI_cycles / 	det_num_hot / 	det_num_no_exc / 	det_num_quench / 
1644153425	200.744	1	3.51537358	0.352040816	0.352040816	111.710732	0.347959184	0.347959184	2.21282145	112.374583	112.374574	111.046891	111.046881	112.374579	111.046886	0.88	50	0.18	50	0.8	50	0.795918367	49	18	36	1	14	0
1644153608	383.962	2	3.51536532	-0.05	-3.04107871e-11	111.710732	-0.75	-4.56161807e-10	2.2128327	112.374587	112.374578	111.046887	111.046878	112.374582	111.046883	0.2	50	1	50	0.98	50	0.28	50	15	31	0	19	0
1644153793	568.261	3	3.51538312	0	0	111.710732	0.1	0.000546448087	2.2128312	112.374587	112.374577	111.046888	111.046878	112.374582	111.046883	0.62	50	0.52	50	0.46	50	0.56	50	19	35	0	15	0
1644153977	752.481	4	3.51538074	-0.1	-0.000543478261	111.710733	-0.32	-0.00173913043	2.212836	112.374589	112.374579	111.046887	111.046877	112.374584	111.046882	0.4	50	0.82	50	0.74	50	0.52	50	15	44	0	6	0
1644154160	936.054	5	3.51538833	-0.1	-0.000543478261	111.710733	0.04	0.000217391304	2.2128354	112.374589	112.374579	111.046888	111.046878	112.374584	111.046883	0.54	50	0.6	50	0.72	50	0.86	50	10	34	0	16	0
1644154358	1133.269	6	3.51538739	-0.24	-0.00130434783	111.710735	0.22	0.00119565217	2.2128321	112.374589	112.37458	111.04689	111.04688	112.374584	111.046885	0.62	50	0.64	50	0.36	50	0.82	50	25	40	1	10	0
1644154542	1317.648	7	3.51538217	0.564897959	0.00286750233	111.710732	0.135102041	0.000685797162	2.21283007	112.374586	112.374576	111.046888	111.046878	112.374581	111.046883	0.9	50	0.2	50	0.94	50	0.510204082	49	2	16	0	34	0
1644154726	1501.965	8	3.51537896	-0.16	-0.000864864865	111.710733	-0.48	-0.00259459459	2.21283727	112.374589	112.374579	111.046886	111.046877	112.374584	111.046881	0.34	50	0.98	50	0.92	50	0.6	50	19	34	0	16	0
1644154921	1696.837	9	3.51539035	-0.35	-0.00190217391	111.710734	0.15	0.000815217391	2.21283502	112.37459	112.37458	111.046889	111.046879	112.374585	111.046884	0.52	50	0.72	50	0.32	50	0.82	50	21	36	1	14	0
1644155128	1903.704	10	3.51538679	5.55111512e-17	2.8467257e-19	111.710734	-0.28	-0.00143589744	2.21283922	112.374591	112.374581	111.046887	111.046878	112.374586	111.046883	0.48	50	0.76	50	0.68	50	0.4	50	7	29	2	21	0
1644155309	2084.807	11	3.51539343	-0.05	-0.000241545894	111.710735	0.61	0.0029468599	2.21283007	112.374588	112.374579	111.04689	111.046881	112.374584	111.046886	0.9	50	0.34	50	0.28	50	0.94	50	17	37	0	12	1
1644155503	2278.74	12	3.51537896	-0.19	-0.00104972376	111.710736	0.07	0.000386740331	2.21282902	112.374589	112.37458	111.046892	111.046882	112.374584	111.046887	0.68	50	0.8	50	0.32	50	0.58	50	19	35	1	15	0
1644155713	2488.378	13	3.5153773	0.437959184	0.00225752157	111.710733	-0.317959184	-0.00163896486	2.21283379	112.374588	112.374579	111.046888	111.046879	112.374584	111.046883	0.62	50	0.5	50	0.96	50	0.204081633	49	4	19	2	31	0
1644155894	2669.403	14	3.51538484	-0.00571428571	-2.734108e-05	111.710733	-0.174285714	-0.000833902939	2.2128364	112.374589	112.37458	111.046887	111.046878	112.374584	111.046883	0.62	50	0.8	50	0.74	50	0.571428571	49	13	32	0	17	1
1644156075	2850.253	15	3.51538898	0.02	0.000110497238	111.710733	0.4	0.00220994475	2.2128304	112.374587	112.374578	111.046889	111.046879	112.374582	111.046884	0.78	50	0.36	50	0.34	50	0.72	50	11	39	0	10	1
1644156268	3043.762	16	3.51537949	-0.08	-0.00044198895	111.710734	-0.46	-0.00254143646	2.2128373	112.37459	112.37458	111.046887	111.046878	112.374585	111.046883	0.42	50	0.96	50	0.72	50	0.34	50	13	26	1	24	0
1644156470	3246.081	17	3.5153904	-0.35	-0.00180412371	111.710736	0.35	0.00180412371	2.21283205	112.37459	112.37458	111.046891	111.046881	112.374585	111.046886	0.38	50	0.38	50	0.3	50	1	50	15	36	2	13	1
1644156664	3439.64	18	3.5153821	0.12	0.000594059406	111.710735	0.18	0.000891089109	2.21282935	112.374588	112.374579	111.046891	111.046881	112.374584	111.046886	0.76	50	0.46	50	0.64	50	0.7	50	24	39	1	11	0
1644156872	3647.379	19	3.51537783	0.255102041	0.00131495897	111.710734	-0.0551020408	-0.000284031138	2.21283018	112.374587	112.374578	111.046889	111.04688	112.374583	111.046885	0.76	50	0.56	50	0.8	50	0.489795918	49	15	33	2	17	0
1644157053	3828.369	20	3.51537914	-0.23	-0.00111111111	111.710735	-0.45	-0.00217391304	2.21283693	112.374591	112.374581	111.046888	111.046879	112.374586	111.046884	0.2	50	0.88	50	0.7	50	0.48	50	12	21	0	29	0
1644157247	4022.663	21	3.51538981	0.03	0.000165745856	111.710735	0.65	0.00359116022	2.21282718	112.374588	112.374578	111.046891	111.046882	112.374583	111.046886	0.96	50	0.28	50	0.34	50	0.96	50	7	28	1	22	0
1644157428	4204.15	22	3.51537439	-0.13	-0.000666666667	111.710735	0.21	0.00107692308	2.21282403	112.374587	112.374578	111.046893	111.046883	112.374582	111.046888	0.74	50	0.66	50	0.42	50	0.76	50	12	34	0	16	0
1644157634	4410.038	23	3.51536941	0.31	0.00171270718	111.710734	0.01	5.52486188e-05	2.21282388	112.374586	112.374576	111.046891	111.046882	112.374581	111.046887	0.74	50	0.42	50	0.82	50	0.52	50	23	37	2	13	0
1644157811	4586.505	24	3.51536917	0.09	0.000436893204	111.710733	-0.35	-0.00169902913	2.21282913	112.374587	112.374577	111.046889	111.04688	112.374582	111.046885	0.46	50	0.72	50	0.72	50	0.28	50	20	31	0	19	0
1644157991	4766.859	25	3.51537748	-0.06	-0.000340909091	111.710734	0.62	0.00352272727	2.21281983	112.374584	112.374575	111.046892	111.046883	112.37458	111.046888	0.92	50	0.36	50	0.26	50	0.94	50	13	39	0	11	0
1644158172	4947.309	26	3.51536277	-0.33	-0.00182320442	111.710735	-0.29	-0.00160220994	2.21282418	112.374587	112.374578	111.046893	111.046883	112.374582	111.046888	0.36	50	0.98	50	0.58	50	0.62	50	14	31	0	19	0
1644158352	5128.031	27	3.51536965	0.2	0.00111111111	111.710734	-0.22	-0.00122222222	2.21282748	112.374587	112.374578	111.046891	111.046881	112.374582	111.046886	0.52	50	0.54	50	0.94	50	0.52	50	19	34	0	16	0
1644158533	5308.597	28	3.51537487	-0.54	-0.00298342541	111.710737	-0.22	-0.00121546961	2.21283078	112.374591	112.374581	111.046892	111.046883	112.374586	111.046888	0.24	50	1	50	0.5	50	0.82	50	19	35	0	15	0
1644158740	5515.745	29	3.51538008	0.17	0.000939226519	111.710736	-0.11	-0.000607734807	2.21283243	112.374591	112.374581	111.046891	111.046882	112.374586	111.046886	0.84	50	0.78	50	0.74	50	0.46	50	13	34	2	16	0
1644158921	5697.22	30	3.51538269	0.39	0.00188405797	111.710734	0.31	0.00149758454	2.21282778	112.374587	112.374578	111.046891	111.046881	112.374582	111.046886	1	50	0.3	50	0.6	50	0.52	50	15	35	0	15	0
1644159117	5892.746	31	3.51537534	0.4	0.00220994475	111.710732	0.32	0.0017679558	2.21282298	112.374584	112.374574	111.04689	111.04688	112.374579	111.046885	0.92	50	0.2	50	0.8	50	0.72	50	18	41	1	9	0
1644159315	6090.331	32	3.51536775	-0.444358974	-0.00226713762	111.710734	-0.284358974	-0.00145081109	2.21282725	112.374587	112.374578	111.046891	111.046881	112.374583	111.046886	0.22	50	0.948717949	39	0.7	50	0.86	50	18	33	1	17	0
1644159508	6283.735	33	3.51537449	0.59	0.00299492386	111.710731	-0.19	-0.000964467005	2.2128301	112.374585	112.374576	111.046887	111.046878	112.37458	111.046882	0.78	50	0.38	50	0.98	50	0.2	50	15	28	1	22	0
1644159704	6480.196	34	3.515379	-0.51	-0.00262886598	111.710734	-0.09	-0.000463917526	2.21283145	112.374588	112.374579	111.046889	111.04688	112.374583	111.046885	0.36	50	0.96	50	0.38	50	0.8	50	15	29	1	21	0
1644159899	6674.654	35	3.51538114	0.184489796	0.000941274469	111.710733	0.415510204	0.00211995002	2.21282521	112.374585	112.374576	111.04689	111.046881	112.374581	111.046885	0.9	50	0.3	50	0.448979592	49	0.68	50	13	32	1	18	0
1644160080	6855.688	36	3.51537128	-0.22	-0.00112820513	111.710734	0.06	0.000307692308	2.21282431	112.374586	112.374577	111.046892	111.046882	112.374581	111.046887	0.6	50	0.76	50	0.5	50	0.78	50	19	38	0	12	0
1644160262	7037.616	37	3.51536986	0.33	0.00182320442	111.710732	-0.25	-0.00138121547	2.21282806	112.374586	112.374576	111.046889	111.046879	112.374581	111.046884	0.6	50	0.52	50	0.92	50	0.34	50	15	30	0	20	0
1644160445	7220.407	38	3.51537579	-0.28	-0.00153846154	111.710734	-0.14	-0.000769230769	2.21283016	112.374588	112.374578	111.04689	111.04688	112.374583	111.046885	0.48	50	0.9	50	0.44	50	0.58	50	16	32	0	18	0
1644160627	7403.138	39	3.51537911	0.17	0.000934065934	111.710733	0.13	0.000714285714	2.21282821	112.374586	112.374577	111.046889	111.04688	112.374581	111.046885	0.74	50	0.44	50	0.78	50	0.74	50	16	36	0	14	0
1644160810	7585.644	40	3.51537602	-0.33	-0.00180327869	111.710735	0.25	0.00136612022	2.21282446	112.374587	112.374577	111.046892	111.046883	112.374582	111.046887	0.6	50	0.68	50	0.18	50	0.76	50	29	42	0	8	0
1644160990	7766.208	41	3.51537009	0.26	0.00142076503	111.710733	-0.08	-0.00043715847	2.21282566	112.374586	112.374576	111.04689	111.046881	112.374581	111.046886	0.7	50	0.52	50	0.86	50	0.52	50	18	42	0	8	0
1644161173	7949.151	42	3.51537199	0.0369387755	0.00020521542	111.710733	-0.596938776	-0.00331632653	2.21283462	112.374588	112.374579	111.046888	111.046878	112.374584	111.046883	0.36	50	0.92	50	0.94	50	0.306122449	49	16	29	0	21	0
1644161369	8144.721	43	3.51538615	0.17	0.000928961749	111.710732	0.41	0.00224043716	2.21282847	112.374586	112.374576	111.046889	111.046879	112.374581	111.046884	0.92	50	0.34	50	0.68	50	0.92	50	8	27	1	23	0
1644161550	8325.374	44	3.51537643	-0.12	-0.000612244898	111.710733	0.22	0.00112244898	2.21282517	112.374585	112.374576	111.04689	111.046881	112.37458	111.046885	0.82	50	0.72	50	0.4	50	0.74	50	27	42	0	8	0
1644161745	8521.169	45	3.51537121	0.31	0.00172222222	111.710731	0.07	0.000388888889	2.21282412	112.374583	112.374574	111.046889	111.046879	112.374579	111.046884	0.76	50	0.38	50	0.7	50	0.46	50	19	37	1	13	0
1644161927	8703.045	46	3.51536955	-0.31	-0.00157360406	111.710733	-0.31	-0.00157360406	2.21282877	112.374586	112.374577	111.046889	111.04688	112.374582	111.046884	0.28	50	0.9	50	0.42	50	0.42	50	17	34	0	16	0
1644162110	8886.015	47	3.5153769	-0.09	-0.000497237569	111.710733	0.41	0.00226519337	2.21282262	112.374585	112.374575	111.046891	111.046882	112.37458	111.046887	0.76	50	0.44	50	0.38	50	0.88	50	14	28	0	22	0
1644162292	9067.431	48	3.51536717	-0.22	-0.00120218579	111.710734	0.02	0.000109289617	2.21282232	112.374586	112.374576	111.046893	111.046883	112.374581	111.046888	0.6	50	0.8	50	0.48	50	0.72	50	22	41	0	9	0
1644162486	9261.717	49	3.5153667	0.19	0.00104972376	111.710734	-0.01	-5.52486188e-05	2.21282247	112.374585	112.374576	111.046892	111.046882	112.37458	111.046887	0.76	50	0.58	50	0.66	50	0.46	50	24	40	1	10	0
1644162668	9444.035	50	3.51536694	-0.1	-0.000512820513	111.710734	-0.3	-0.00153846154	2.21282697	112.374587	112.374577	111.046891	111.046881	112.374582	111.046886	0.36	50	0.76	50	0.7	50	0.5	50	24	39	0	11	0
1644162850	9625.834	51	3.51537405	0.51	0.0028021978	111.710731	0.07	0.000384615385	2.21282592	112.374584	112.374575	111.046888	111.046879	112.374579	111.046884	0.9	50	0.32	50	0.92	50	0.48	50	11	32	0	18	0
1644163044	9819.706	52	3.51537239	-0.39	-0.00214285714	111.710733	-0.25	-0.00137362637	2.21282967	112.374587	112.374578	111.046889	111.04688	112.374582	111.046885	0.26	50	0.9	50	0.5	50	0.64	50	19	39	1	11	0
1644163225	10000.5	53	3.51537832	0.04	0.000206185567	111.710733	0.4	0.00206185567	2.21282367	112.374585	112.374576	111.046891	111.046881	112.37458	111.046886	0.84	50	0.4	50	0.52	50	0.88	50	13	31	0	19	0
1644163406	10181.264	54	3.51536884	-0.31	-0.00172222222	111.710735	-0.01	-5.55555556e-05	2.21282382	112.374587	112.374577	111.046892	111.046883	112.374582	111.046888	0.42	50	0.74	50	0.46	50	0.76	50	23	37	0	13	0
1644163587	10363.185	55	3.51536907	0.29	0.00160220994	111.710733	-0.03	-0.000165745856	2.21282427	112.374585	112.374576	111.046891	111.046881	112.374581	111.046886	0.72	50	0.46	50	0.88	50	0.56	50	18	43	0	7	0
1644163768	10544.138	56	3.51536978	-0.34	-0.00186813187	111.710735	-0.1	-0.000549450549	2.21282577	112.374588	112.374578	111.046892	111.046883	112.374583	111.046887	0.34	50	0.78	50	0.44	50	0.68	50	19	34	0	16	0
1644163963	10738.794	57	3.51537216	0.29	0.00160220994	111.710734	0.43	0.00237569061	2.21281932	112.374584	112.374575	111.046893	111.046883	112.374579	111.046888	0.94	50	0.22	50	0.46	50	0.6	50	15	33	1	17	0
1644164158	10933.789	58	3.51536196	-0.12	-0.000615384615	111.710734	-0.46	-0.00235897436	2.21282622	112.374587	112.374577	111.046891	111.046882	112.374582	111.046886	0.36	50	0.94	50	0.82	50	0.48	50	18	32	1	18	0
1644164339	11114.604	59	3.51537287	0.2	0.00102564103	111.710733	-0.14	-0.000717948718	2.21282832	112.374586	112.374577	111.046889	111.04688	112.374582	111.046885	0.68	50	0.62	50	0.76	50	0.42	50	21	36	0	14	0
1644164533	11308.304	60	3.51537619	-0.34	-0.00187845304	111.710735	0.26	0.00143646409	2.21282442	112.374587	112.374577	111.046892	111.046883	112.374582	111.046888	0.58	50	0.66	50	0.34	50	0.94	50	13	33	1	17	0
1644164728	11504.168	61	3.51537002	0.24	0.00124352332	111.710734	-0.04	-0.000207253886	2.21282502	112.374586	112.374576	111.046891	111.046881	112.374581	111.046886	0.68	50	0.48	50	0.64	50	0.36	50	13	32	1	18	0
1644164934	11710.167	62	3.51537097	-0.22	-0.00112244898	111.710735	-0.04	-0.000204081633	2.21282562	112.374587	112.374578	111.046892	111.046882	112.374582	111.046887	0.54	50	0.8	50	0.62	50	0.8	50	14	32	2	18	0
1644165117	11892.361	63	3.51537192	0.27	0.00130434783	111.710733	0.29	0.00140096618	2.21282127	112.374585	112.374575	111.046892	111.046882	112.37458	111.046887	0.82	50	0.26	50	0.54	50	0.56	50	22	39	0	11	0
1644165299	12074.887	64	3.51536504	-0.224489796	-0.00124027512	111.710735	-0.255510204	-0.00141165859	2.2128251	112.374587	112.374577	111.046892	111.046882	112.374582	111.046887	0.46	50	0.94	50	0.551020408	49	0.52	50	19	38	0	12	0
1644165480	12256.116	65	3.5153711	0.43	0.00234972678	111.710732	0.17	0.000928961749	2.21282255	112.374584	112.374574	111.04689	111.046881	112.374579	111.046886	0.86	50	0.26	50	0.74	50	0.48	50	23	40	0	10	0
1644165676	12451.915	66	3.51536707	-0.34	-0.00187845304	111.710734	-0.2	-0.00110497238	2.21282555	112.374587	112.374577	111.046891	111.046882	112.374582	111.046886	0.36	50	0.9	50	0.4	50	0.54	50	21	39	1	11	0
1644165858	12634.173	67	3.51537181	0.326326531	0.00166493128	111.710732	-0.00632653061	-3.22782174e-05	2.21282565	112.374585	112.374575	111.04689	111.04688	112.37458	111.046885	0.72	50	0.4	50	0.7	50	0.367346939	49	16	35	0	15	0
1644166042	12817.56	68	3.51537196	-0.32	-0.00175824176	111.710734	0.18	0.000989010989	2.21282295	112.374586	112.374576	111.046892	111.046882	112.374581	111.046887	0.32	50	0.46	50	0.46	50	0.96	50	14	32	0	18	0
1644166226	13001.887	69	3.51536769	0.42	0.00229508197	111.710732	0.34	0.0018579235	2.21281785	112.374582	112.374573	111.046891	111.046882	112.374577	111.046887	1	50	0.24	50	0.74	50	0.66	50	23	42	0	8	0
1644166421	13196.66	70	3.51535963	-0.33	-0.00178378378	111.710734	-0.41	-0.00221621622	2.212824	112.374586	112.374576	111.046891	111.046882	112.374581	111.046886	0.26	50	1	50	0.74	50	0.66	50	18	38	1	12	0
1644166603	13378.485	71	3.51536935	0.09	0.000461538462	111.710733	-0.31	-0.00158974359	2.21282865	112.374587	112.374577	111.046889	111.04688	112.374582	111.046885	0.56	50	0.78	50	0.82	50	0.42	50	10	33	0	17	0
1644166811	13587.227	72	3.51537671	-0.34	-0.00187845304	111.710735	0.12	0.000662983425	2.21282685	112.374588	112.374578	111.046892	111.046882	112.374583	111.046887	0.58	50	0.8	50	0.32	50	0.78	50	19	37	2	13	0
1644167020	13795.828	73	3.51537386	0.516326531	0.00247046187	111.710732	0.0436734694	0.000208963968	2.21282619	112.374585	112.374575	111.046889	111.04688	112.37458	111.046884	0.92	50	0.36	50	0.84	50	0.367346939	49	2	18	2	32	0
1644167218	13993.624	74	3.51537282	-0.15	-0.000717703349	111.710733	0.07	0.00033492823	2.21282514	112.374585	112.374576	111.04689	111.046881	112.374581	111.046886	0.74	50	0.82	50	0.5	50	0.72	50	15	35	1	15	0
1644167399	14175.013	75	3.51537116	0.05	0.000252525253	111.710733	0.55	0.00277777778	2.21281689	112.374583	112.374573	111.046892	111.046883	112.374578	111.046888	0.8	50	0.2	50	0.38	50	0.88	50	23	40	0	9	1
1644167597	14372.274	76	3.51535812	-0.23	-0.00127071823	111.710734	0.03	0.000165745856	2.21281644	112.374584	112.374574	111.046894	111.046884	112.374579	111.046889	0.68	50	0.88	50	0.46	50	0.72	50	21	35	1	15	0
1644167778	14553.645	77	3.51535741	0.29	0.00147208122	111.710733	0.13	0.000659898477	2.21281449	112.374582	112.374572	111.046893	111.046883	112.374577	111.046888	0.78	50	0.36	50	0.84	50	0.68	50	18	38	0	12	0
1644167959	14734.944	78	3.51535432	-0.27	-0.00148351648	111.710734	-0.41	-0.00225274725	2.21282064	112.374585	112.374575	111.046892	111.046883	112.37458	111.046888	0.28	50	0.96	50	0.72	50	0.58	50	19	34	0	16	0
1644168140	14916.058	79	3.51536405	-0.15	-0.000828729282	111.710735	0.01	5.52486188e-05	2.21282049	112.374585	112.374576	111.046893	111.046884	112.374581	111.046888	0.54	50	0.68	50	0.54	50	0.7	50	20	36	0	14	0
1644168322	15098.228	80	3.51536381	0.2	0.00110497238	111.710734	-0.52	-0.00287292818	2.21282829	112.374587	112.374577	111.04689	111.04688	112.374582	111.046885	0.5	50	0.82	50	0.94	50	0.22	50	13	37	0	13	0
1644168503	15279.221	81	3.51537615	-0.03	-0.000164835165	111.710734	0.41	0.00225274725	2.21282214	112.374585	112.374576	111.046892	111.046882	112.37458	111.046887	0.82	50	0.44	50	0.48	50	0.92	50	20	39	0	11	0
1644168685	15460.384	82	3.51536642	-0.03	-0.000165745856	111.710734	-0.23	-0.00127071823	2.21282559	112.374586	112.374577	111.046891	111.046881	112.374582	111.046886	0.6	50	0.86	50	0.64	50	0.44	50	20	33	0	17	0
1644168878	15653.759	83	3.51537188	0	0	111.710734	0	0	2.21282559	112.374586	112.374577	111.046891	111.046881	112.374582	111.046886	0.5	50	0.56	50	-1	0	0.755555556	45	8	27	0	23	0
1644169059	15835.141	84	3.51537188	0.09	0.000463917526	111.710733	-0.07	-0.000360824742	2.21282664	112.374586	112.374577	111.04689	111.046881	112.374581	111.046885	0.66	50	0.64	50	0.74	50	0.58	50	21	39	0	11	0
1644169241	16016.455	85	3.51537354	0.06	0.000331491713	111.710733	0.4	0.00220994475	2.21282064	112.374584	112.374575	111.046892	111.046882	112.374579	111.046887	0.74	50	0.28	50	0.3	50	0.64	50	16	36	0	14	0
1644169422	16197.597	86	3.51536405	-0.25	-0.00138121547	111.710734	-0.39	-0.00215469613	2.21282649	112.374587	112.374578	111.046891	111.046882	112.374582	111.046886	0.3	50	0.94	50	0.58	50	0.44	50	15	38	0	12	0
1644169605	16380.502	87	3.5153733	0.66	0.00362637363	111.710731	-0.16	-0.000879120879	2.21282889	112.374585	112.374575	111.046887	111.046878	112.37458	111.046882	0.76	50	0.26	50	0.96	50	0.14	50	22	37	0	13	0
1644169811	16587.078	88	3.51537709	-0.24	-0.00131868132	111.710732	-0.24	-0.00131868132	2.21283249	112.374587	112.374577	111.046887	111.046878	112.374582	111.046883	0.46	50	0.94	50	0.5	50	0.5	50	14	31	2	18	1
1644169993	16768.412	89	3.51538279	-0.11	-0.000531400966	111.710733	0.63	0.00304347826	2.21282304	112.374585	112.374575	111.046891	111.046881	112.37458	111.046886	0.9	50	0.38	50	0.22	50	0.96	50	8	22	0	28	0
1644170200	16975.598	90	3.51536784	-0.496530612	-0.00274326305	111.710735	0.0365306122	0.000201826587	2.21282249	112.374587	112.374577	111.046893	111.046884	112.374582	111.046889	0.32	50	0.78	50	0.346938776	49	0.88	50	14	34	2	16	0
1644170381	17157.178	91	3.51536698	0.08	0.000384615385	111.710735	0	0	2.21282249	112.374586	112.374577	111.046893	111.046883	112.374582	111.046888	0.6	50	0.52	50	0.72	50	0.64	50	19	41	0	9	0
1644170575	17350.934	92	3.51536698	0.11	0.000607734807	111.710734	-0.05	-0.000276243094	2.21282324	112.374586	112.374577	111.046892	111.046883	112.374581	111.046887	0.6	50	0.54	50	0.82	50	0.66	50	17	30	1	20	0
1644170756	17531.916	93	3.51536816	0.25	0.00128865979	111.710733	0.11	0.000567010309	2.21282159	112.374584	112.374575	111.046891	111.046882	112.37458	111.046887	0.74	50	0.38	50	0.76	50	0.62	50	22	42	0	7	1
1644170938	17713.701	94	3.51536555	0.06	0.000331491713	111.710733	-0.68	-0.00375690608	2.21283179	112.374587	112.374578	111.046888	111.046879	112.374582	111.046883	0.32	50	0.94	50	0.98	50	0.24	50	23	37	0	13	0
1644171132	17907.836	95	3.51538168	-0.34	-0.00186813187	111.710735	-0.34	-0.00186813187	2.21283689	112.37459	112.374581	111.046888	111.046879	112.374586	111.046883	0.18	50	0.86	50	0.7	50	0.7	50	11	32	1	18	0
1644171316	18092.133	96	3.51538975	0.01	5.15463918e-05	111.710734	-0.37	-0.00190721649	2.21284244	112.374592	112.374582	111.046887	111.046877	112.374587	111.046882	0.44	50	0.8	50	0.76	50	0.38	50	15	25	0	25	0
1644171499	18274.299	97	3.51539853	0.07	0.000380434783	111.710734	0.71	0.00385869565	2.21283179	112.374588	112.374579	111.046889	111.04688	112.374584	111.046885	0.98	50	0.2	50	0.34	50	0.98	50	23	37	0	13	0
1644171682	18457.663	98	3.51538168	0.09	0.000494505495	111.710734	0.13	0.000714285714	2.21282984	112.374587	112.374578	111.046889	111.04688	112.374583	111.046885	0.72	50	0.5	50	0.42	50	0.46	50	15	30	0	20	0
1644171864	18639.886	99	3.5153786	0.39	0.00211956522	111.710732	-0.15	-0.000815217391	2.21283209	112.374586	112.374577	111.046887	111.046877	112.374581	111.046882	0.72	50	0.48	50	0.82	50	0.28	50	20	42	0	8	0
1644172059	18834.681	100	3.51538216	0.14	0.000769230769	111.710731	-0.14	-0.000769230769	2.21283419	112.374586	112.374577	111.046886	111.046876	112.374581	111.046881	0.66	50	0.66	50	0.88	50	0.6	50	16	31	1	19	0
1644172255	19030.348	101	3.51538548	-0.21	-0.00107692308	111.710732	0.61	0.00312820513	2.21282504	112.374584	112.374575	111.046889	111.04688	112.37458	111.046885	0.74	50	0.34	50	0.18	50	1	50	14	36	1	14	0
1644172480	19255.451	102	3.51537101	-0.688979592	-0.00353322868	111.710736	-0.0110204082	-5.65149137e-05	2.21282521	112.374588	112.374578	111.046893	111.046883	112.374583	111.046888	0.28	50	0.98	50	0.22	50	0.897959184	49	15	33	3	17	0
1644172661	19437.083	103	3.51537127	0.26	0.00115555556	111.710734	-0.06	-0.000266666667	2.21282611	112.374587	112.374577	111.046891	111.046882	112.374582	111.046886	0.8	50	0.6	50	0.9	50	0.58	50	23	40	0	10	0
1644172855	19631.02	104	3.51537269	0.18	0.000989010989	111.710733	-0.34	-0.00186813187	2.21283121	112.374587	112.374578	111.046889	111.046879	112.374583	111.046884	0.6	50	0.76	50	0.84	50	0.32	50	12	33	1	17	0
1644173053	19828.337	105	3.51538076	-0.08	-0.000412371134	111.710734	0.44	0.00226804124	2.21282461	112.374586	112.374576	111.046891	111.046882	112.374581	111.046886	0.64	50	0.28	50	0.34	50	0.86	50	15	34	1	16	0
1644173251	20026.91	106	3.51537032	0.238367347	0.00120998653	111.710733	-0.478367347	-0.00242826064	2.21283178	112.374587	112.374577	111.046888	111.046878	112.374582	111.046883	0.62	50	0.86	50	0.88	50	0.163265306	49	20	33	1	17	0
1644173435	20210.598	107	3.51538167	-0.14	-0.000703517588	111.710733	0.3	0.00150753769	2.21282728	112.374586	112.374577	111.04689	111.04688	112.374581	111.046885	0.78	50	0.62	50	0.5	50	0.94	50	20	38	0	12	0
1644173616	20392.163	108	3.51537455	0.227755102	0.00123779947	111.710732	-0.107755102	-0.000585625555	2.2128289	112.374586	112.374576	111.046888	111.046879	112.374581	111.046883	0.74	50	0.62	50	0.775510204	49	0.44	50	21	37	0	13	0
1644173798	20573.827	109	3.51537711	0.446938776	0.002469275	111.71073	-0.186938776	-0.00103281091	2.2128317	112.374584	112.374575	111.046885	111.046876	112.374579	111.04688	0.74	50	0.48	50	0.94	50	0.306122449	49	10	29	0	21	0
1644174006	20781.877	110	3.51538154	-0.44	-0.00241758242	111.710732	-0.2	-0.0010989011	2.2128347	112.374587	112.374578	111.046886	111.046877	112.374582	111.046882	0.3	50	0.94	50	0.48	50	0.72	50	25	36	2	13	1
1644174213	20989.217	111	3.51538629	-0.11	-0.000528846154	111.710733	0.51	0.00245192308	2.21282705	112.374585	112.374576	111.046889	111.04688	112.374581	111.046884	0.82	50	0.42	50	0.36	50	0.98	50	3	18	2	32	0
1644174396	21171.643	112	3.51537419	-0.27	-0.00130434783	111.710734	0.27	0.00130434783	2.212823	112.374586	112.374576	111.046892	111.046882	112.374581	111.046887	0.5	50	0.5	50	0.2	50	0.74	50	20	35	0	15	0
1644174590	21365.752	113	3.51536778	0.14	0.000765027322	111.710733	0.6	0.00327868852	2.212814	112.374582	112.374573	111.046894	111.046884	112.374577	111.046889	0.96	50	0.22	50	0.34	50	0.8	50	25	38	1	12	0
1644174775	21550.237	114	3.51535355	-0.04	-0.000206185567	111.710733	-0.52	-0.00268041237	2.2128218	112.374585	112.374575	111.046892	111.046882	112.37458	111.046887	0.34	50	0.9	50	0.94	50	0.46	50	19	40	0	10	0
1644174956	21731.588	115	3.51536589	-0.06	-0.000326086957	111.710734	0.32	0.00173913043	2.212817	112.374584	112.374574	111.046893	111.046884	112.374579	111.046889	0.8	50	0.54	50	0.4	50	0.78	50	16	31	0	19	0
1644175137	21913.087	116	3.5153583	-0.05	-0.000274725275	111.710734	-0.09	-0.000494505495	2.21281835	112.374584	112.374575	111.046893	111.046884	112.37458	111.046889	0.52	50	0.66	50	0.68	50	0.64	50	24	36	0	14	0
1644175344	22120.126	117	3.51536043	-0.06	-0.000331491713	111.710734	0.38	0.00209944751	2.21281265	112.374583	112.374573	111.046895	111.046886	112.374578	111.046891	0.64	50	0.32	50	0.4	50	0.84	50	18	36	2	14	0
1644175539	22314.241	118	3.51535142	-0.08	-0.00038647343	111.710735	-0.52	-0.00251207729	2.21282045	112.374586	112.374576	111.046893	111.046884	112.374581	111.046889	0.34	50	0.94	50	0.8	50	0.36	50	11	31	1	19	0
1644175736	22511.333	119	3.51536375	0.124489796	0.000641699979	111.710734	0.575510204	0.00296654744	2.21281182	112.374582	112.374573	111.046895	111.046886	112.374578	111.046891	0.9	50	0.2	50	0.448979592	49	0.9	50	22	37	1	13	0
1644175917	22693.201	120	3.5153501	0.04	0.000203045685	111.710734	-0.24	-0.00121827411	2.21281542	112.374583	112.374574	111.046894	111.046885	112.374579	111.046889	0.54	50	0.74	50	0.82	50	0.54	50	23	37	0	13	0
1644176099	22874.484	121	3.51535579	0.17	0.000934065934	111.710733	0.23	0.00126373626	2.21281197	112.374581	112.374572	111.046894	111.046885	112.374577	111.046889	0.82	50	0.42	50	0.54	50	0.6	50	16	30	0	20	0
1644176295	23070.896	122	3.51535034	-0.01	-5.52486188e-05	111.710733	-0.71	-0.00392265193	2.21282262	112.374585	112.374575	111.046891	111.046882	112.37458	111.046886	0.22	50	0.94	50	0.88	50	0.18	50	15	29	1	20	1
1644176479	23254.827	123	3.51536718	-0.21	-0.00106598985	111.710734	0.39	0.00197969543	2.21281677	112.374584	112.374574	111.046894	111.046884	112.374579	111.046889	0.72	50	0.54	50	0.24	50	0.84	50	10	27	0	23	0
1644176661	23436.581	124	3.51535793	-0.15	-0.000815217391	111.710735	-0.05	-0.00027173913	2.21281752	112.374585	112.374575	111.046894	111.046885	112.37458	111.04689	0.52	50	0.72	50	0.72	50	0.82	50	18	38	0	12	0
1644176843	23618.284	125	3.51535911	-0.21	-0.00115384615	111.710736	0.13	0.000714285714	2.21281557	112.374585	112.374576	111.046896	111.046887	112.374581	111.046891	0.72	50	0.8	50	0.44	50	0.78	50	19	37	0	13	0
1644177038	23813.779	126	3.51535603	0.44	0.00243093923	111.710734	0.2	0.00110497238	2.21281257	112.374582	112.374573	111.046895	111.046885	112.374578	111.04689	0.94	50	0.3	50	0.74	50	0.5	50	15	27	1	23	0
1644177220	23995.303	127	3.51535129	-0.12	-0.000612244898	111.710734	0.3	0.00153061224	2.21280807	112.374582	112.374572	111.046897	111.046887	112.374577	111.046892	0.64	50	0.46	50	0.38	50	0.8	50	19	38	0	12	0
1644177414	24189.627	128	3.51534417	-0.05	-0.000276243094	111.710735	-0.69	-0.0038121547	2.21281842	112.374585	112.374575	111.046894	111.046884	112.37458	111.046889	0.2	50	0.94	50	0.96	50	0.32	50	10	29	1	21	0
1644177596	24371.653	129	3.51536054	-0.0659183673	-0.000338042909	111.710735	0.445918367	0.00228676086	2.21281173	112.374583	112.374574	111.046896	111.046887	112.374578	111.046891	0.94	50	0.56	50	0.408163265	49	0.92	50	21	32	0	18	0
1644177778	24553.524	130	3.51534996	-0.182631579	-0.00100347021	111.710736	-0.477368421	-0.00262290341	2.21281889	112.374586	112.374577	111.046895	111.046885	112.374582	111.04689	0.28	50	0.94	50	0.9	50	0.605263158	38	20	37	0	13	0
1644177973	24748.351	131	3.51536128	0.29	0.00160220994	111.710734	0.25	0.00138121547	2.21281514	112.374584	112.374574	111.046895	111.046885	112.374579	111.04689	0.9	50	0.36	50	0.6	50	0.56	50	7	35	1	15	0
1644178154	24929.946	132	3.51535535	5.55111512e-17	2.8467257e-19	111.710734	-0.1	-0.000512820513	2.21281664	112.374584	112.374575	111.046894	111.046885	112.374579	111.046889	0.5	50	0.6	50	0.6	50	0.5	50	25	37	0	13	0
1644178340	25115.581	133	3.51535773	0.46	0.00252747253	111.710732	0.2	0.0010989011	2.21281364	112.374581	112.374571	111.046893	111.046883	112.374576	111.046888	0.94	50	0.28	50	0.8	50	0.54	50	23	39	0	11	0
1644178521	25297.181	134	3.51535298	-0.24	-0.00129032258	111.710733	-0.5	-0.00268817204	2.21282114	112.374584	112.374575	111.046892	111.046882	112.37458	111.046887	0.24	50	0.98	50	0.82	50	0.56	50	21	39	0	11	0
1644178716	25491.549	135	3.51536484	-0.39	-0.00215469613	111.710735	0.09	0.000497237569	2.21281979	112.374586	112.374576	111.046894	111.046885	112.374581	111.046889	0.4	50	0.7	50	0.42	50	0.9	50	10	30	1	20	0
1644178910	25686.088	136	3.51536271	0.17	0.00087628866	111.710734	0.51	0.00262886598	2.21281214	112.374583	112.374573	111.046895	111.046886	112.374578	111.046891	0.9	50	0.22	50	0.5	50	0.84	50	18	35	1	15	0
1644179092	25867.419	137	3.51535061	0.25	0.00128205128	111.710733	0.05	0.000256410256	2.21281139	112.374581	112.374572	111.046894	111.046885	112.374577	111.04689	0.84	50	0.54	50	0.8	50	0.6	50	19	38	0	12	0
1644179273	26048.826	138	3.51534942	-0.32	-0.0017679558	111.710735	-0.36	-0.00198895028	2.21281679	112.374585	112.374575	111.046894	111.046885	112.37458	111.04689	0.28	50	0.96	50	0.46	50	0.42	50	17	37	0	13	0
1644179469	26245.04	139	3.51535796	0.11	0.000604395604	111.710734	0.19	0.00104395604	2.21281394	112.374583	112.374574	111.046895	111.046885	112.374578	111.04689	0.8	50	0.5	50	0.66	50	0.74	50	20	36	1	14	0
1644179654	26429.928	140	3.51535346	-0.01	-5.10204082e-05	111.710734	0.03	0.000153061224	2.21281349	112.374583	112.374574	111.046895	111.046885	112.374578	111.04689	0.68	50	0.66	50	0.68	50	0.72	50	19	34	0	16	0
1644179849	26624.579	141	3.51535274	0.51	0.00275675676	111.710732	-0.15	-0.000810810811	2.21281574	112.374581	112.374572	111.046892	111.046882	112.374576	111.046887	0.6	50	0.24	50	0.96	50	0.3	50	14	32	1	18	0
1644180031	26806.364	142	3.5153563	-0.27	-0.00138461538	111.710733	-0.13	-0.000666666667	2.21281769	112.374583	112.374574	111.046892	111.046883	112.374578	111.046888	0.42	50	0.82	50	0.46	50	0.6	50	11	29	0	21	0
1644180215	26991.079	143	3.51535939	-0.33	-0.00182320442	111.710735	0.33	0.00182320442	2.21281274	112.374583	112.374574	111.046896	111.046886	112.374579	111.046891	0.64	50	0.64	50	0.2	50	0.86	50	22	39	0	11	0
1644180397	27172.623	144	3.51535156	-0.06	-0.000324324324	111.710735	-0.52	-0.00281081081	2.21282054	112.374586	112.374576	111.046894	111.046884	112.374581	111.046889	0.28	50	0.86	50	0.86	50	0.4	50	18	37	0	13	0
1644180604	27380.128	145	3.51536389	0.18	0.000989010989	111.710734	0.36	0.00197802198	2.21281514	112.374583	112.374574	111.046894	111.046885	112.374579	111.04689	0.88	50	0.34	50	0.58	50	0.76	50	18	38	2	12	0
1644180786	27561.661	146	3.51535535	-0.07	-0.000338164251	111.710734	0.19	0.000917874396	2.21281229	112.374583	112.374573	111.046895	111.046886	112.374578	111.046891	0.66	50	0.54	50	0.52	50	0.78	50	17	36	0	14	0
1644180967	27743.211	147	3.51535085	-0.22	-0.00120879121	111.710736	0.2	0.0010989011	2.21280929	112.374583	112.374574	111.046897	111.046888	112.374578	111.046893	0.7	50	0.72	50	0.4	50	0.82	50	22	39	0	11	0
1644181151	27926.828	148	3.5153461	0.05	0.000276243094	111.710735	-0.47	-0.00259668508	2.21281634	112.374585	112.374575	111.046895	111.046886	112.37458	111.04689	0.46	50	0.88	50	0.88	50	0.36	50	23	33	0	17	0
1644181386	28162	149	3.51535725	0.233265306	0.00126774623	111.710734	0.0867346939	0.000471384206	2.21281504	112.374583	112.374574	111.046894	111.046885	112.374579	111.04689	0.84	50	0.52	50	0.82	50	0.673469388	49	18	32	4	18	0
1644181568	28343.706	150	3.51535519	-0.03	-0.000127659574	111.710734	-0.59	-0.0025106383	2.21282389	112.374586	112.374577	111.046892	111.046882	112.374581	111.046887	0.3	50	0.92	50	0.82	50	0.26	50	23	37	0	13	0
1644181750	28525.336	151	3.51536919	-0.156734694	-0.000861179637	111.710735	0.476734694	0.00261942139	2.21281674	112.374585	112.374575	111.046895	111.046885	112.37458	111.04689	0.76	50	0.44	50	0.326530612	49	0.96	50	18	34	0	16	0
1644181944	28719.622	152	3.51535788	-0.12	-0.000662983425	111.710736	-0.56	-0.00309392265	2.21282514	112.374588	112.374578	111.046893	111.046883	112.374583	111.046888	0.28	50	0.96	50	0.74	50	0.3	50	16	34	1	16	0
1644182126	28901.479	153	3.51537116	0.23	0.00117948718	111.710735	0.19	0.000974358974	2.21282229	112.374586	112.374576	111.046893	111.046883	112.374581	111.046888	0.86	50	0.44	50	0.72	50	0.68	50	20	36	0	14	0
1644182323	29099.004	154	3.51536666	-0.15	-0.000824175824	111.710735	-0.19	-0.00104395604	2.21282514	112.374588	112.374578	111.046892	111.046883	112.374583	111.046888	0.52	50	0.86	50	0.68	50	0.64	50	21	39	1	11	0
1644182508	29283.727	155	3.51537116	0.32	0.00162436548	111.710734	-0.36	-0.00182741117	2.21283054	112.374588	112.374578	111.046889	111.04688	112.374583	111.046884	0.72	50	0.76	50	0.92	50	0.24	50	10	34	0	16	0
1644182705	29481.011	156	3.5153797	-0.38	-0.00204301075	111.710736	-0.3	-0.00161290323	2.21283504	112.374591	112.374581	111.04689	111.04688	112.374586	111.046885	0.32	50	1	50	0.44	50	0.52	50	9	25	1	25	0
1644182902	29677.396	157	3.51538682	-0.04	-0.000204081633	111.710736	0.58	0.00295918367	2.21282634	112.374588	112.374579	111.046893	111.046883	112.374584	111.046888	0.9	50	0.36	50	0.34	50	0.96	50	22	37	1	13	0
1644183096	29872.124	158	3.51537306	0.23	0.00117346939	111.710735	0.37	0.0018877551	2.21282079	112.374586	112.374576	111.046893	111.046884	112.374581	111.046888	0.88	50	0.28	50	0.68	50	0.82	50	20	35	1	14	1
1644183293	30068.687	159	3.51536429	0.46	0.00235897436	111.710732	0.1	0.000512820513	2.21281929	112.374583	112.374573	111.046891	111.046882	112.374578	111.046887	0.86	50	0.3	50	0.9	50	0.54	50	8	23	1	27	0
1644183473	30249.151	160	3.51536191	-0.24	-0.00121827411	111.710734	-0.34	-0.00172588832	2.21282439	112.374586	112.374576	111.046891	111.046881	112.374581	111.046886	0.4	50	0.98	50	0.6	50	0.5	50	3	7	0	43	0
1644183667	30442.311	161	3.51536998	0.1	0.000555555556	111.710733	-0.64	-0.00355555556	2.21283399	112.374588	112.374578	111.046888	111.046878	112.374583	111.046883	0.4	50	0.94	50	0.98	50	0.24	50	8	26	1	23	1
1644183847	30622.836	162	3.51538516	0.22	0.00113989637	111.710732	0.46	0.00238341969	2.21282709	112.374585	112.374575	111.046889	111.046879	112.37458	111.046884	0.98	50	0.3	50	0.48	50	0.72	50	13	33	0	17	0
1644184044	30820.154	163	3.51537425	-0.51	-0.00281767956	111.710734	0.09	0.000497237569	2.21282574	112.374587	112.374577	111.046891	111.046882	112.374582	111.046887	0.42	50	0.84	50	0.32	50	0.92	50	16	38	1	12	0
1644184227	31002.63	164	3.51537211	0.01	5.07614213e-05	111.710734	0.65	0.00329949239	2.21281599	112.374584	112.374574	111.046894	111.046885	112.374579	111.04689	0.92	50	0.26	50	0.18	50	0.82	50	21	42	0	8	0
1644184407	31183.07	165	3.51535669	-0.02	-0.000109289617	111.710735	-0.02	-0.000109289617	2.21281629	112.374584	112.374575	111.046894	111.046885	112.374579	111.04689	0.5	50	0.54	50	0.48	50	0.48	50	21	37	0	13	0
1644184613	31388.737	166	3.51535717	-0.05	-0.000277777778	111.710735	-0.57	-0.00316666667	2.21282484	112.374587	112.374577	111.046892	111.046883	112.374582	111.046887	0.36	50	0.98	50	0.86	50	0.34	50	17	38	2	12	0
1644184820	31595.25	167	3.51537069	0.15	0.00072815534	111.710734	0.49	0.00237864078	2.21281749	112.374584	112.374574	111.046894	111.046884	112.374579	111.046889	0.82	50	0.18	50	0.38	50	0.72	50	17	35	2	15	0
1644185000	31775.867	168	3.51535907	-0.07	-0.000339805825	111.710734	-0.59	-0.00286407767	2.21282634	112.374587	112.374578	111.046891	111.046882	112.374582	111.046886	0.3	50	0.96	50	0.92	50	0.4	50	18	30	0	20	0
1644185181	31956.53	169	3.51537306	-0.35	-0.00193370166	111.710736	-0.11	-0.000607734807	2.21282799	112.374589	112.37458	111.046892	111.046883	112.374584	111.046888	0.34	50	0.8	50	0.42	50	0.66	50	10	30	0	20	0
1644185375	32151.108	170	3.51537567	0.2	0.00111111111	111.710735	0.48	0.00266666667	2.21282079	112.374586	112.374577	111.046894	111.046884	112.374581	111.046889	1	50	0.32	50	0.56	50	0.84	50	19	35	1	15	0
1644185556	32331.689	171	3.51536429	0.07	0.000358974359	111.710735	0.35	0.00179487179	2.21281554	112.374584	112.374575	111.046895	111.046885	112.374579	111.04689	0.76	50	0.34	50	0.56	50	0.84	50	12	32	0	18	0
1644185750	32525.878	172	3.51535598	-0.32	-0.0017679558	111.710736	-0.42	-0.00232044199	2.21282184	112.374588	112.374578	111.046895	111.046885	112.374583	111.04689	0.26	50	1	50	0.7	50	0.6	50	22	34	1	16	0
1644185931	32706.674	173	3.51536595	0.05	0.000257731959	111.710736	0.31	0.00159793814	2.21281719	112.374586	112.374577	111.046896	111.046886	112.374581	111.046891	0.72	50	0.36	50	0.46	50	0.72	50	20	38	0	12	0
1644186126	32902.151	174	3.51535859	0.34	0.00187845304	111.710734	0.12	0.000662983425	2.21281539	112.374584	112.374574	111.046895	111.046885	112.374579	111.04689	0.84	50	0.38	50	0.84	50	0.62	50	20	33	1	17	0
1644186308	33083.658	175	3.51535575	0.215306122	0.00110413396	111.710733	-0.135306122	-0.000693877551	2.21281742	112.374583	112.374574	111.046893	111.046883	112.374579	111.046888	0.74	50	0.66	50	0.82	50	0.469387755	49	13	34	0	16	0
1644186515	33290.346	176	3.51535896	-0.37	-0.00203296703	111.710735	-0.37	-0.00203296703	2.21282297	112.374587	112.374577	111.046893	111.046884	112.374582	111.046888	0.2	50	0.94	50	0.6	50	0.6	50	20	37	2	13	0
1644186695	33471.008	177	3.51536773	-0.12	-0.000582524272	111.710736	0.48	0.00233009709	2.21281577	112.374585	112.374576	111.046896	111.046886	112.374581	111.046891	0.84	50	0.48	50	0.26	50	0.86	50	10	28	0	22	0
1644186889	33664.572	178	3.51535635	0.14	0.000773480663	111.710735	0.46	0.00254143646	2.21280887	112.374582	112.374573	111.046897	111.046888	112.374578	111.046892	0.82	50	0.22	50	0.56	50	0.88	50	23	41	1	9	0
1644187082	33857.958	179	3.51534543	0.41	0.00211340206	111.710733	0.05	0.000257731959	2.21280812	112.37458	112.374571	111.046895	111.046886	112.374575	111.046891	0.74	50	0.28	50	0.84	50	0.48	50	16	33	1	17	0
1644187259	34034.534	180	3.51534425	-0.09	-0.000466321244	111.710733	0.01	5.18134715e-05	2.21280797	112.374581	112.374571	111.046896	111.046886	112.374576	111.046891	0.46	50	0.54	50	0.54	50	0.64	50	11	30	0	20	0
1644187440	34215.269	181	3.51534401	-0.25	-0.00141242938	111.710735	0.09	0.000508474576	2.21280662	112.374581	112.374572	111.046897	111.046888	112.374577	111.046893	0.58	50	0.74	50	0.46	50	0.8	50	15	38	0	12	0
1644187620	34395.9	182	3.51534188	-0.14	-0.000777777778	111.710735	-0.22	-0.00122222222	2.21280992	112.374583	112.374574	111.046897	111.046888	112.374578	111.046892	0.36	50	0.72	50	0.7	50	0.62	50	18	36	0	14	0
1644187815	34590.488	183	3.51534709	0.66	0.00364640884	111.710732	-0.02	-0.000110497238	2.21281022	112.37458	112.37457	111.046894	111.046884	112.374575	111.046889	0.84	50	0.2	50	0.94	50	0.26	50	5	24	1	26	0
1644188008	34784.048	184	3.51534757	-0.42	-0.00216494845	111.710734	-0.3	-0.00154639175	2.21281472	112.374583	112.374574	111.046895	111.046885	112.374579	111.04689	0.26	50	0.98	50	0.72	50	0.84	50	21	34	1	16	0
1644188189	34964.924	185	3.51535469	0.09	0.000463917526	111.710734	0.45	0.00231958763	2.21280797	112.374581	112.374571	111.046896	111.046887	112.374576	111.046891	0.88	50	0.34	50	0.38	50	0.74	50	20	40	0	10	0
1644188370	35145.651	186	3.51534401	-0.25	-0.00138121547	111.710735	-0.03	-0.000165745856	2.21280842	112.374582	112.374573	111.046897	111.046888	112.374578	111.046892	0.46	50	0.74	50	0.44	50	0.66	50	20	40	0	10	0
1644188552	35327.484	187	3.51534472	0.22	0.00121546961	111.710734	0.22	0.00121546961	2.21280512	112.37458	112.374571	111.046897	111.046888	112.374575	111.046892	0.84	50	0.4	50	0.72	50	0.72	50	16	37	0	13	0
1644188759	35534.741	188	3.5153395	0.1	0.000552486188	111.710733	-0.54	-0.00298342541	2.21281322	112.374582	112.374573	111.046894	111.046885	112.374577	111.046889	0.5	50	0.94	50	0.9	50	0.26	50	8	23	2	27	0
1644188940	35715.55	189	3.51535231	-0.17	-0.000817307692	111.710734	-0.23	-0.00110576923	2.21281667	112.374584	112.374575	111.046894	111.046885	112.374579	111.046889	0.46	50	0.86	50	0.78	50	0.72	50	15	41	0	9	0
1644189121	35896.367	190	3.51535777	0.24	0.00133333333	111.710733	0.06	0.000333333333	2.21281577	112.374583	112.374573	111.046893	111.046884	112.374578	111.046888	0.56	50	0.26	50	0.6	50	0.42	50	20	35	0	15	0
1644189303	36078.392	191	3.51535635	0	0	111.710733	0.5	0.00276243094	2.21280827	112.37458	112.374571	111.046895	111.046886	112.374576	111.046891	0.9	50	0.4	50	0.34	50	0.84	50	13	39	0	10	1
1644189488	36263.391	192	3.51534449	-0.17	-0.000934065934	111.710734	-0.27	-0.00148351648	2.21281232	112.374582	112.374573	111.046895	111.046885	112.374578	111.04689	0.42	50	0.86	50	0.78	50	0.68	50	20	34	0	16	0
1644189682	36458.032	193	3.51535089	-0.23	-0.00124324324	111.710735	0.17	0.000918918919	2.21280977	112.374583	112.374573	111.046897	111.046887	112.374578	111.046892	0.62	50	0.68	50	0.34	50	0.74	50	12	34	1	16	0
1644189864	36639.638	194	3.51534686	-0.08	-0.00041025641	111.710735	-0.14	-0.000717948718	2.21281187	112.374584	112.374574	111.046897	111.046887	112.374579	111.046892	0.56	50	0.78	50	0.68	50	0.62	50	17	36	0	14	0
1644190046	36821.288	195	3.51535018	0.57	0.00313186813	111.710733	0.07	0.000384615385	2.21281082	112.374581	112.374571	111.046894	111.046885	112.374576	111.046889	0.78	50	0.14	50	0.94	50	0.44	50	10	27	0	23	0
1644190226	37001.755	196	3.51534852	-0.4	-0.00220994475	111.710735	-0.26	-0.00143646409	2.21281472	112.374584	112.374574	111.046895	111.046885	112.374579	111.04689	0.24	50	0.9	50	0.48	50	0.62	50	10	34	0	16	0
1644190434	37210.118	197	3.51535469	0.05	0.000276243094	111.710734	0.07	0.000386740331	2.21281367	112.374583	112.374574	111.046895	111.046886	112.374578	111.04689	0.78	50	0.66	50	0.7	50	0.72	50	17	38	2	12	0
1644190615	37391.107	198	3.51535302	0.02	9.61538462e-05	111.710734	-0.14	-0.000673076923	2.21281577	112.374584	112.374574	111.046894	111.046885	112.374579	111.04689	0.5	42	0.62	50	0.72	50	0.56	50	16	32	0	18	0
1644190796	37571.945	199	3.51535635	0.3	0.00165745856	111.710733	-0.3	-0.00165745856	2.21282027	112.374584	112.374574	111.046891	111.046882	112.374579	111.046887	0.42	50	0.42	50	0.84	50	0.24	50	10	32	0	18	0
1644190977	37752.79	200	3.51536346	-0.44	-0.00243093923	111.710735	0.22	0.00121546961	2.21281697	112.374585	112.374575	111.046895	111.046885	112.37458	111.04689	0.52	50	0.74	50	0.28	50	0.94	50	21	35	0	15	0
1644191160	37935.412	201	3.51535824	0.32	0.0017679558	111.710733	0.2	0.00110497238	2.21281397	112.374582	112.374573	111.046894	111.046884	112.374578	111.046889	0.96	50	0.44	50	0.64	50	0.52	50	18	30	0	20	0
1644191342	38117.25	202	3.5153535	-0.29	-0.00159340659	111.710735	0.01	5.49450549e-05	2.21281382	112.374584	112.374574	111.046895	111.046886	112.374579	111.046891	0.58	50	0.86	50	0.46	50	0.76	50	24	38	0	12	0
1644191524	38300.106	203	3.51535326	0.17	0.000934065934	111.710734	0.41	0.00225274725	2.21280767	112.374581	112.374572	111.046896	111.046887	112.374576	111.046892	0.9	50	0.32	50	0.5	50	0.74	50	17	40	0	10	0
1644191722	38497.812	204	3.51534354	-0.04	-0.000218579235	111.710734	-0.48	-0.00262295082	2.21281487	112.374583	112.374574	111.046894	111.046885	112.374579	111.04689	0.18	50	0.7	50	0.66	50	0.22	50	21	36	1	14	0
1644191916	38691.32	205	3.51535492	0.31	0.00156565657	111.710733	-0.15	-0.000757575758	2.21281712	112.374583	112.374573	111.046892	111.046883	112.374578	111.046887	0.58	50	0.42	50	0.94	50	0.48	50	11	31	1	19	0
1644192097	38872.277	206	3.51535848	-0.62	-0.00321243523	111.710736	0.02	0.000103626943	2.21281682	112.374586	112.374576	111.046895	111.046886	112.374581	111.046891	0.32	50	0.92	50	0.26	50	0.9	50	17	33	0	17	0
1644192277	39053.156	207	3.51535801	0.12	0.000662983425	111.710735	0.38	0.00209944751	2.21281112	112.374583	112.374574	111.046897	111.046887	112.374578	111.046892	0.98	50	0.48	50	0.52	50	0.78	50	19	36	0	14	0
1644192460	39235.585	208	3.51534899	0.22	0.00121546961	111.710734	-0.54	-0.00298342541	2.21281922	112.374585	112.374575	111.046893	111.046884	112.37458	111.046888	0.44	50	0.76	50	0.96	50	0.2	50	22	35	0	15	0
1644192657	39432.812	209	3.5153618	0.09	0.000491803279	111.710734	-0.15	-0.000819672131	2.21282147	112.374585	112.374575	111.046892	111.046882	112.37458	111.046887	0.56	50	0.62	50	0.78	50	0.54	50	18	33	1	17	0
1644192839	39615.068	210	3.51536536	-0.1	-0.000507614213	111.710734	0.04	0.000203045685	2.21282087	112.374585	112.374576	111.046893	111.046883	112.37458	111.046888	0.66	50	0.72	50	0.44	50	0.58	50	14	30	0	20	0
1644193034	39810.173	211	3.51536441	0.13	0.000714285714	111.710733	0.01	5.49450549e-05	2.21282072	112.374584	112.374575	111.046892	111.046882	112.37458	111.046887	0.58	50	0.44	50	0.78	50	0.66	50	9	28	1	22	0
1644193245	40020.339	212	3.51536417	-0.36	-0.00184615385	111.710735	0.32	0.00164102564	2.21281592	112.374585	112.374575	111.046895	111.046886	112.37458	111.04689	0.7	50	0.74	50	0.22	50	0.9	50	16	33	2	17	0
1644193427	40202.371	213	3.51535658	0.35	0.00166666667	111.710733	0.29	0.00138095238	2.21281157	112.374582	112.374572	111.046895	111.046885	112.374577	111.04689	0.94	50	0.3	50	0.72	50	0.66	50	23	37	0	13	0
1644193609	40384.864	214	3.5153497	-0.01	-5.49450549e-05	111.710734	-0.27	-0.00148351648	2.21281562	112.374583	112.374573	111.046894	111.046884	112.374578	111.046889	0.54	50	0.82	50	0.76	50	0.5	50	18	36	0	14	0
1644193805	40581.006	215	3.51535611	0.08	0.00043715847	111.710733	0.6	0.00327868852	2.21280662	112.37458	112.37457	111.046896	111.046886	112.374575	111.046891	0.98	50	0.3	50	0.36	50	0.88	50	21	32	1	18	0
1644194015	40790.909	216	3.51534188	-0.2	-0.00102040816	111.710734	-0.08	-0.000408163265	2.21280782	112.374581	112.374572	111.046897	111.046887	112.374576	111.046892	0.64	50	0.92	50	0.52	50	0.64	50	19	33	2	17	0
1644194238	41013.671	217	3.51534377	0.03	0.000142857143	111.710734	-0.37	-0.00176190476	2.21281337	112.374583	112.374573	111.046895	111.046885	112.374578	111.04689	0.36	50	0.7	50	0.94	50	0.54	50	16	35	3	15	0
1644194420	41195.999	218	3.51535255	-0.07	-0.000313901345	111.710734	0.11	0.000493273543	2.21281172	112.374583	112.374573	111.046896	111.046886	112.374578	111.046891	0.7	50	0.66	50	0.6	50	0.78	50	16	36	0	14	0
1644194628	41403.667	219	3.51534994	0.32	0.00175824176	111.710733	0.08	0.00043956044	2.21281052	112.374581	112.374571	111.046894	111.046885	112.374576	111.04689	0.84	50	0.44	50	0.86	50	0.62	50	20	42	2	8	0
1644194812	41587.264	220	3.51534804	-0.15	-0.000721153846	111.710733	-0.53	-0.00254807692	2.21281847	112.374584	112.374574	111.046893	111.046883	112.374579	111.046888	0.3	50	0.98	50	0.84	50	0.46	50	25	41	0	9	0
1644194994	41769.706	221	3.51536062	0.04	0.000218579235	111.710733	0.12	0.000655737705	2.21281667	112.374583	112.374574	111.046893	111.046884	112.374578	111.046888	0.54	50	0.38	50	0.84	50	0.92	50	28	38	0	12	0
1644195177	41952.975	222	3.51535777	-0.17	-0.000928961749	111.710734	-0.33	-0.00180327869	2.21282162	112.374585	112.374576	111.046892	111.046883	112.374581	111.046888	0.32	50	0.82	50	0.74	50	0.58	50	20	35	0	15	0
1644195360	42135.341	223	3.5153656	0.02	0.000109289617	111.710734	0.36	0.00196721311	2.21281622	112.374584	112.374574	111.046894	111.046884	112.374579	111.046889	0.74	50	0.36	50	0.32	50	0.66	50	20	37	0	13	0
1644195543	42318.705	224	3.51535706	0.14	0.000769230769	111.710733	-0.1	-0.000549450549	2.21281772	112.374583	112.374574	111.046893	111.046883	112.374579	111.046888	0.62	50	0.58	50	0.82	50	0.58	50	18	32	0	18	0
1644195725	42501.039	225	3.51535943	0.49	0.00266304348	111.710731	0.09	0.000489130435	2.21281637	112.374581	112.374571	111.046891	111.046881	112.374576	111.046886	0.86	50	0.28	50	0.9	50	0.5	50	18	37	0	13	0
1644195909	42684.417	226	3.51535729	-0.43	-0.00236263736	111.710733	-0.23	-0.00126373626	2.21281982	112.374584	112.374574	111.046892	111.046882	112.374579	111.046887	0.26	50	0.92	50	0.54	50	0.74	50	25	39	0	11	0
1644196091	42866.973	227	3.51536275	0.29	0.00158469945	111.710732	0.33	0.00180327869	2.21281487	112.374581	112.374571	111.046892	111.046882	112.374576	111.046887	0.82	50	0.2	50	0.54	50	0.58	50	20	39	0	11	0
1644196274	43049.498	228	3.51535492	-0.2	-0.00109289617	111.710733	0.02	0.000109289617	2.21281457	112.374582	112.374572	111.046893	111.046883	112.374577	111.046888	0.5	50	0.68	50	0.32	50	0.54	50	17	40	0	9	1
1644196456	43231.937	229	3.51535445	-0.23	-0.00126373626	111.710734	0.45	0.00247252747	2.21280782	112.374581	112.374571	111.046896	111.046887	112.374576	111.046891	0.96	50	0.74	50	0.3	50	0.98	50	18	34	0	16	0
1644196652	43427.461	230	3.51534377	0.16	0.00087431694	111.710733	-0.76	-0.00415300546	2.21281922	112.374583	112.374574	111.046892	111.046882	112.374579	111.046887	0.36	25	0.96	50	0.96	50	0.04	50	18	34	1	16	0
1644196834	43610.066	231	3.5153618	0.34	0.00174358974	111.710731	0.34	0.00174358974	2.21281412	112.37458	112.374571	111.046892	111.046882	112.374575	111.046887	0.92	50	0.24	50	0.74	50	0.74	50	13	29	0	21	0
1644197031	43806.482	232	3.51535374	-0.25	-0.00136612022	111.710732	0.03	0.000163934426	2.21281367	112.374581	112.374572	111.046893	111.046884	112.374577	111.046888	0.46	50	0.68	50	0.42	50	0.7	50	20	39	1	11	0
1644197213	43988.845	233	3.51535302	0.15	0.000765306122	111.710732	-0.49	-0.0025	2.21282102	112.374583	112.374573	111.04689	111.046881	112.374578	111.046885	0.32	50	0.66	50	0.9	50	0.26	50	16	30	0	20	0
1644197396	44171.318	234	3.51536465	0.08	0.00043715847	111.710731	0.34	0.0018579235	2.21281592	112.374581	112.374571	111.046891	111.046882	112.374576	111.046887	0.96	50	0.54	50	0.48	50	0.74	50	17	26	0	24	0
1644197580	44355.782	235	3.51535658	0.17	0.000934065934	111.71073	0.35	0.00192307692	2.21281067	112.374578	112.374569	111.046892	111.046883	112.374574	111.046887	0.74	50	0.22	50	0.44	50	0.62	50	17	33	0	17	0
1644197762	44538.133	236	3.51534828	-0.48	-0.00259459459	111.710733	-0.3	-0.00162162162	2.21281517	112.374582	112.374573	111.046893	111.046884	112.374577	111.046888	0.18	50	0.96	50	0.46	50	0.64	50	17	35	0	15	0
1644197945	44720.614	237	3.5153554	0.72	0.00395604396	111.710729	0	0	2.21281517	112.374579	112.374569	111.046889	111.04688	112.374574	111.046885	0.94	50	0.22	50	0.98	50	0.26	50	18	38	0	12	0
1644198127	44902.955	238	3.5153554	-0.37	-0.00202185792	111.710731	0.21	0.00114754098	2.21281202	112.374579	112.37457	111.046892	111.046883	112.374575	111.046888	0.6	50	0.76	50	0.32	50	0.9	50	26	38	0	12	0
1644198310	45085.306	239	3.51535042	-0.11	-0.000604395604	111.710732	0.51	0.0028021978	2.21280437	112.374578	112.374568	111.046895	111.046886	112.374573	111.04689	0.7	50	0.3	50	0.28	50	0.9	50	14	35	0	15	0
1644198495	45270.646	240	3.51533832	-0.33	-0.00181318681	111.710733	-0.41	-0.00225274725	2.21281052	112.374581	112.374572	111.046895	111.046885	112.374576	111.04689	0.22	50	0.96	50	0.68	50	0.6	50	6	40	0	10	0
1644198691	45466.908	241	3.51534804	0.56	0.00301075269	111.710731	0.12	0.00064516129	2.21280872	112.374578	112.374568	111.046893	111.046883	112.374573	111.046888	0.86	50	0.18	50	0.88	50	0.44	50	11	29	1	21	0
1644198876	45651.637	242	3.5153452	-0.45	-0.00229591837	111.710733	-0.09	-0.000459183673	2.21281007	112.374581	112.374571	111.046895	111.046885	112.374576	111.04689	0.36	50	0.9	50	0.42	50	0.78	50	15	31	0	18	1
1644199071	45847.085	243	3.51534733	0.44	0.00237837838	111.710731	0.1	0.000540540541	2.21280857	112.374578	112.374568	111.046893	111.046883	112.374573	111.046888	0.86	50	0.32	50	0.9	50	0.56	50	16	34	1	16	0
1644199255	46030.81	244	3.51534496	-0.33	-0.00169230769	111.710732	-0.31	-0.00158974359	2.21281322	112.374581	112.374571	111.046893	111.046884	112.374576	111.046888	0.28	50	0.92	50	0.8	50	0.82	50	10	28	0	22	0
1644199438	46213.327	245	3.51535231	0.45	0.00244565217	111.71073	0.23	0.00125	2.21280977	112.374578	112.374568	111.046892	111.046882	112.374573	111.046887	0.96	50	0.28	50	0.72	50	0.5	50	10	34	0	16	0
1644199620	46395.913	246	3.51534686	-0.0858064516	-0.00047146402	111.71073	0.174193548	0.000957107409	2.21280716	112.374577	112.374568	111.046893	111.046884	112.374573	111.046888	0.548387097	31	0.46	50	0.36	50	0.62	50	22	41	0	9	0
1644199803	46578.633	247	3.51534273	0.41	0.00224043716	111.710728	-0.27	-0.00147540984	2.21281121	112.374576	112.374567	111.04689	111.04688	112.374572	111.046885	0.7	50	0.56	50	0.96	50	0.28	50	19	35	0	15	0
1644199985	46761.226	248	3.51534913	-0.19	-0.00103825137	111.710729	-0.67	-0.00366120219	2.21282126	112.37458	112.374571	111.046888	111.046878	112.374576	111.046883	0.14	50	1	50	0.84	50	0.36	50	16	31	0	19	0
1644200169	46944.674	249	3.51536502	-0.04	-0.00021978022	111.71073	0.6	0.0032967033	2.21281226	112.374578	112.374568	111.046891	111.046881	112.374573	111.046886	0.84	50	0.28	50	0.36	50	1	50	14	32	0	18	0
1644200351	47127.154	250	3.51535079	-0.13	-0.000706521739	111.71073	-0.05	-0.00027173913	2.21281301	112.374579	112.374569	111.046891	111.046882	112.374574	111.046886	0.5	50	0.68	50	0.68	50	0.76	50	17	36	0	14	0
1644200534	47309.621	251	3.51535198	0.14	0.000769230769	111.710729	0.08	0.00043956044	2.21281181	112.374578	112.374568	111.046891	111.046881	112.374573	111.046886	0.76	50	0.54	50	0.64	50	0.58	50	4	20	0	30	0
1644200717	47493.071	252	3.51535008	-0.41	-0.00224043716	111.710732	-0.21	-0.00114754098	2.21281496	112.374581	112.374571	111.046892	111.046882	112.374576	111.046887	0.32	50	0.94	50	0.64	50	0.84	50	17	32	0	17	1
1644200900	47675.534	253	3.51535506	0.28	0.00153005464	111.71073	0.26	0.00142076503	2.21281106	112.374578	112.374569	111.046892	111.046882	112.374573	111.046887	0.9	50	0.36	50	0.66	50	0.64	50	17	36	0	13	1
1644201095	47870.636	254	3.51534889	-0.15	-0.000824175824	111.710731	-0.49	-0.00269230769	2.21281841	112.374581	112.374572	111.04689	111.046881	112.374576	111.046885	0.32	50	0.96	50	0.84	50	0.5	50	11	29	1	21	0
1644201277	48053.055	255	3.51536052	0.08	0.000408163265	111.71073	0.64	0.00326530612	2.21280881	112.374578	112.374568	111.046893	111.046883	112.374573	111.046888	1	50	0.28	50	0.4	50	0.96	50	12	31	0	19	0
1644201464	48239.689	256	3.51534533	-0.14	-0.000769230769	111.710731	0.14	0.000769230769	2.21280671	112.374578	112.374568	111.046894	111.046884	112.374573	111.046889	0.76	50	0.76	50	0.46	50	0.74	50	22	37	0	13	0
1644201646	48422.142	257	3.51534201	0.34	0.00181818182	111.710729	0.08	0.000427807487	2.21280551	112.374576	112.374566	111.046893	111.046883	112.374571	111.046888	0.8	50	0.38	50	0.94	50	0.68	50	12	34	0	16	0
1644201829	48604.537	258	3.51534012	-0.26	-0.00142857143	111.710731	-0.3	-0.00164835165	2.21281001	112.374579	112.374569	111.046893	111.046883	112.374574	111.046888	0.4	50	0.96	50	0.66	50	0.62	50	27	43	0	7	0
1644202011	48787.007	259	3.51534723	-0.02	-0.00010989011	111.710731	0.24	0.00131868132	2.21280641	112.374578	112.374568	111.046894	111.046884	112.374573	111.046889	0.9	50	0.68	50	0.56	50	0.82	50	13	27	0	23	0
1644202194	48969.504	260	3.51534154	-0.13	-0.000710382514	111.710732	-0.27	-0.00147540984	2.21281046	112.374579	112.37457	111.046893	111.046884	112.374575	111.046888	0.46	50	0.86	50	0.78	50	0.64	50	11	21	0	29	0
1644202376	49152.021	261	3.51534794	0.28	0.00153846154	111.71073	0.36	0.00197802198	2.21280506	112.374576	112.374567	111.046893	111.046884	112.374572	111.046889	0.94	50	0.3	50	0.6	50	0.68	50	13	25	0	25	0
1644202559	49334.483	262	3.5153394	-0.33	-0.00180327869	111.710732	-0.05	-0.000273224044	2.21280581	112.374578	112.374569	111.046895	111.046885	112.374573	111.04689	0.34	50	0.72	50	0.52	50	0.8	50	17	31	0	19	0
1644202756	49531.798	263	3.51534059	0.43	0.00236263736	111.71073	0.19	0.00104395604	2.21280296	112.374575	112.374566	111.046893	111.046884	112.37457	111.046889	0.76	50	0.14	50	0.76	50	0.52	50	12	32	1	18	0
1644202938	49714.138	264	3.51533608	-0.24	-0.00121212121	111.710731	-0.44	-0.00222222222	2.21280956	112.374578	112.374569	111.046893	111.046883	112.374574	111.046888	0.26	50	0.94	50	0.72	50	0.52	50	10	27	0	23	0
1644203121	49896.535	265	3.51534652	0.07	0.000384615385	111.71073	0.57	0.00313186813	2.21280101	112.374576	112.374566	111.046895	111.046885	112.374571	111.04689	0.9	50	0.26	50	0.46	50	0.96	50	17	37	0	13	0
1644203304	50079.918	266	3.515333	-0.23	-0.00126373626	111.710732	-0.09	-0.000494505495	2.21280236	112.374577	112.374568	111.046896	111.046886	112.374572	111.046891	0.54	50	0.86	50	0.56	50	0.7	50	20	35	0	15	0
1644203501	50277.146	267	3.51533513	0.25	0.00135869565	111.71073	0.37	0.00201086957	2.21279681	112.374574	112.374565	111.046896	111.046887	112.374569	111.046891	0.94	50	0.32	50	0.7	50	0.82	50	11	30	1	20	0
1644203684	50459.505	268	3.51532636	-0.26	-0.00131979695	111.710732	-0.08	-0.000406091371	2.21279801	112.374576	112.374566	111.046897	111.046888	112.374571	111.046892	0.38	50	0.72	50	0.6	50	0.78	50	19	34	0	15	1
1644203866	50641.873	269	3.51532825	0.32	0.00175824176	111.71073	-0.06	-0.00032967033	2.21279891	112.374574	112.374565	111.046895	111.046886	112.37457	111.04689	0.78	50	0.52	50	0.76	50	0.38	50	7	26	0	24	0
1644204049	50824.259	270	3.51532968	-0.53	-0.00289617486	111.710733	-0.05	-0.000273224044	2.21279966	112.374577	112.374568	111.046898	111.046888	112.374573	111.046893	0.26	50	0.84	50	0.36	50	0.84	50	22	34	0	16	0
1644204232	51007.816	271	3.51533086	0.28	0.00153846154	111.710731	-0.38	-0.00208791209	2.21280536	112.374578	112.374568	111.046894	111.046885	112.374573	111.04689	0.52	50	0.62	50	0.92	50	0.26	50	22	40	0	10	0
1644204427	51202.987	272	3.51533988	-0.02	-0.000108695652	111.710731	-0.14	-0.000760869565	2.21280746	112.374578	112.374569	111.046894	111.046884	112.374574	111.046889	0.56	50	0.72	50	0.78	50	0.66	50	17	40	1	10	0
1644204610	51385.378	273	3.5153432	0.06	0.000307692308	111.710731	0.1	0.000512820513	2.21280596	112.374578	112.374568	111.046894	111.046885	112.374573	111.046889	0.54	50	0.38	50	0.64	50	0.68	50	8	33	0	17	0
1644204792	51567.796	274	3.51534083	0.08	0.00043956044	111.710731	-0.06	-0.00032967033	2.21280686	112.374578	112.374568	111.046893	111.046884	112.374573	111.046889	0.46	50	0.44	50	0.76	50	0.62	50	18	33	0	17	0
1644204975	51750.378	275	3.51534225	0.23	0.0012568306	111.71073	-0.43	-0.00234972678	2.21281331	112.374578	112.374569	111.04689	111.046881	112.374574	111.046886	0.48	50	0.68	50	0.98	50	0.32	50	20	42	0	7	1
1644205158	51933.79	276	3.51535245	-0.14	-0.000769230769	111.71073	-1.11022302e-16	-6.10012651e-19	2.21281331	112.374579	112.374569	111.046891	111.046882	112.374574	111.046886	0.62	50	0.76	50	0.56	50	0.7	50	10	30	0	20	0
1644205341	52116.299	277	3.51535245	-0.19	-0.0010326087	111.710731	0.41	0.00222826087	2.21280716	112.374578	112.374569	111.046894	111.046884	112.374573	111.046889	0.78	50	0.56	50	0.3	50	0.9	50	4	28	0	22	0
1644205523	52298.825	278	3.51534273	0.17	0.000934065934	111.71073	-0.03	-0.000164835165	2.21280761	112.374577	112.374568	111.046893	111.046883	112.374573	111.046888	0.66	50	0.52	50	0.86	50	0.66	50	16	37	0	13	0
1644205705	52481.154	279	3.51534344	-0.06	-0.000327868852	111.710731	0.66	0.00360655738	2.21279771	112.374575	112.374565	111.046896	111.046887	112.37457	111.046891	0.8	50	0.2	50	0.2	50	0.92	50	21	39	0	11	0
1644205889	52664.505	280	3.51532778	0.16	0.00087431694	111.71073	0.14	0.000765027322	2.21279561	112.374573	112.374564	111.046896	111.046886	112.374569	111.046891	0.7	50	0.4	50	0.5	50	0.48	50	13	26	0	24	0
1644206071	52846.956	281	3.51532446	0.01	5.49450549e-05	111.71073	-0.23	-0.00126373626	2.21279906	112.374574	112.374565	111.046895	111.046885	112.37457	111.04689	0.42	50	0.64	50	0.84	50	0.6	50	12	35	0	15	0
1644206254	53029.366	282	3.51532992	-0.15	-0.000819672131	111.710731	0.27	0.00147540984	2.21279501	112.374574	112.374564	111.046897	111.046887	112.374569	111.046892	0.68	50	0.56	50	0.36	50	0.78	50	16	35	0	14	1
1644206436	53211.972	283	3.51532351	0.14	0.000769230769	111.71073	0.1	0.000549450549	2.21279351	112.374573	112.374563	111.046897	111.046887	112.374568	111.046892	0.8	50	0.56	50	0.58	50	0.54	50	16	34	0	16	0
1644206619	53394.378	284	3.51532114	-0.46	-0.0025136612	111.710732	-0.04	-0.000218579235	2.21279411	112.374575	112.374566	111.046899	111.046889	112.37457	111.046894	0.38	50	0.88	50	0.36	50	0.78	50	17	39	0	11	0
1644206802	53577.569	285	3.51532209	0.04	0.00021978022	111.710732	-0.2	-0.0010989011	2.21279711	112.374576	112.374566	111.046898	111.046888	112.374571	111.046893	0.54	50	0.7	50	0.92	50	0.68	50	10	33	0	17	0
1644206985	53760.918	286	3.51532683	-0.08	-0.000434782609	111.710732	-0.46	-0.0025	2.21280401	112.374578	112.374569	111.046896	111.046886	112.374574	111.046891	0.42	50	0.96	50	0.8	50	0.42	50	16	35	0	15	0
1644207169	53944.297	287	3.51533774	-0.24	-0.00131147541	111.710734	-0.16	-0.00087431694	2.21280641	112.37458	112.374571	111.046896	111.046887	112.374575	111.046892	0.4	50	0.8	50	0.7	50	0.78	50	12	31	0	19	0
1644207351	54126.628	288	3.51534154	0.37	0.00202185792	111.710732	0.29	0.00158469945	2.21280206	112.374577	112.374568	111.046896	111.046886	112.374572	111.046891	0.92	50	0.26	50	0.62	50	0.54	50	22	36	0	14	0
1644207547	54322.902	289	3.51533466	0.39	0.00213114754	111.71073	0.29	0.00158469945	2.21279771	112.374574	112.374564	111.046895	111.046886	112.374569	111.04689	0.94	50	0.26	50	0.8	50	0.7	50	14	34	1	16	0
1644207729	54505.217	290	3.51532778	-0.36	-0.00183673469	111.710732	0.02	0.000102040816	2.21279741	112.374576	112.374566	111.046897	111.046888	112.374571	111.046892	0.54	50	0.88	50	0.4	50	0.78	50	19	32	0	18	0
1644207925	54700.421	291	3.51532731	0.38	0.00208791209	111.71073	0.16	0.000879120879	2.21279501	112.374573	112.374563	111.046896	111.046886	112.374568	111.046891	0.96	50	0.42	50	0.72	50	0.5	50	16	29	1	21	0
1644208107	54883.057	292	3.51532351	-0.5	-0.00256410256	111.710732	0.26	0.00133333333	2.21279111	112.374574	112.374565	111.0469	111.04689	112.374569	111.046895	0.52	50	0.76	50	0.2	50	0.96	50	12	35	0	15	0
1644208290	55065.577	293	3.51531734	0.49	0.00267759563	111.71073	0.01	5.46448087e-05	2.21279096	112.374572	112.374562	111.046897	111.046888	112.374567	111.046892	0.72	50	0.22	50	0.88	50	0.4	50	10	22	0	28	0
1644208485	55260.784	294	3.51531711	-0.39	-0.00213114754	111.710732	-0.31	-0.00169398907	2.21279561	112.374575	112.374566	111.046898	111.046888	112.37457	111.046893	0.28	50	0.98	50	0.52	50	0.6	50	13	39	1	11	0
1644208682	55458.196	295	3.51532446	-0.21	-0.00107692308	111.710733	0.47	0.00241025641	2.21278856	112.374574	112.374565	111.046901	111.046891	112.374569	111.046896	0.74	50	0.48	50	0.26	50	0.94	50	10	24	1	26	0
1644208866	55641.506	296	3.51531331	0.11	0.000558375635	111.710732	0.29	0.00147208122	2.21278421	112.374572	112.374563	111.046902	111.046892	112.374567	111.046897	0.8	50	0.4	50	0.48	50	0.66	50	18	37	0	13	0
1644209074	55849.561	297	3.51530643	0.23	0.0012568306	111.710731	-0.05	-0.000273224044	2.21278496	112.374571	112.374562	111.0469	111.046891	112.374566	111.046896	0.66	50	0.48	50	0.92	50	0.64	50	24	41	2	8	1
1644209271	56046.808	298	3.51530762	-0.04	-0.00019138756	111.710731	-0.74	-0.00354066986	2.21279606	112.374575	112.374565	111.046897	111.046888	112.37457	111.046892	0.18	50	0.96	50	0.94	50	0.24	50	18	36	1	14	0
1644209494	56269.89	299	3.51532517	0.04	0.000203045685	111.710731	0.44	0.00223350254	2.21278946	112.374573	112.374563	111.046899	111.046889	112.374568	111.046894	0.62	50	0.14	50	0.36	50	0.76	50	12	27	3	23	0
1644209677	56452.447	300	3.51531473	-0.23	-0.00103139013	111.710732	-0.25	-0.00112107623	2.21279321	112.374575	112.374565	111.046899	111.046889	112.37457	111.046894	0.42	50	0.9	50	0.76	50	0.74	50	17	34	0	16	0
1644209859	56635.019	301	3.51532066	0.33	0.00181318681	111.710731	-0.17	-0.000934065934	2.21279576	112.374574	112.374564	111.046897	111.046887	112.374569	111.046892	0.54	50	0.38	50	0.96	50	0.46	50	13	26	0	24	0
1644210042	56818.054	302	3.5153247	-0.238163265	-0.00130143861	111.710732	-0.121836735	-0.000665774507	2.21279758	112.374576	112.374566	111.046897	111.046888	112.374571	111.046892	0.54	50	0.9	50	0.7	50	0.816326531	49	14	33	0	17	0
1644210264	57039.631	303	3.51532759	0.07	0.000382513661	111.710731	0.63	0.00344262295	2.21278813	112.374573	112.374563	111.0469	111.04689	112.374568	111.046895	0.88	50	0.18	50	0.32	50	0.88	50	20	37	3	13	0
1644210473	57249.053	304	3.51531264	-0.04	-0.00018018018	111.710732	-0.52	-0.00234234234	2.21279593	112.374575	112.374566	111.046898	111.046888	112.37457	111.046893	0.4	50	0.96	50	0.9	50	0.42	50	15	34	2	16	0
1644210707	57483.202	305	3.51532498	0.13	0.000622009569	111.710731	-0.11	-0.000526315789	2.21279758	112.374575	112.374565	111.046896	111.046887	112.37457	111.046892	0.58	50	0.56	50	0.74	50	0.5	50	10	26	4	24	0
1644210891	57666.7	306	3.51532759	-0.37	-0.00158119658	111.710733	0.05	0.000213675214	2.21279683	112.374577	112.374567	111.046898	111.046889	112.374572	111.046894	0.44	50	0.76	50	0.46	50	0.88	50	13	38	0	12	0
1644211086	57862.069	307	3.5153264	0.09	0.000489130435	111.710732	0.25	0.00135869565	2.21279308	112.374575	112.374565	111.046899	111.04689	112.37457	111.046894	0.84	50	0.5	50	0.52	50	0.68	50	31	41	1	9	0
