# Supplementary material for: Improved bounds on Lorentz violation from composite pulse Ramsey spectroscopy in a trapped ion
Source: Nat Commun. 2022 Nov 27;13:7314. doi: 10.1038/s41467-022-34818-0 (PMC9701673; doi:10.1038/s41467-022-34818-0)
Supplement: Supplementary file 2 — Source Data [file 41467_2022_34818_MOESM2_ESM.zip › Source_data_files/raw_data/20220207/LLI_with_servo_467_00.txt]

#
#1650 rf switch (1650 rf switch (digital out of Paul's box)): 1 
#370 H1 shutter (NI digital out at /Dev1/port0/line2): 1 
#370 H2 shutter (370 H2 shutter (digital out of Paul's box)): 1 
#370 V shutter (NI digital out at /Dev1/port0/line0): 1 
#370 cooling AOM rf attenuator control voltage (NI analog out at /Dev2/ao6): 5.5119689 V
#370 cooling rf switch (370 cooling rf switch (digital out of Paul's box)): 1 
#370 cooling shutter (370 cooling shutter (digital out of Paul's box)): 1 
#370 detuning AOM rf attenuator control voltage (NI analog out at /Dev2/ao10): 10 V
#370 detuning rf switch (370 detuning rf switch (digital out of Paul's box)): 1 
#370 pumping AOM rf attenuator control voltage (NI analog out at /Dev2/ao9): 10 V
#370 pumping rf switch (370 pumping rf switch (digital out of Paul's box)): 1 
#399 shutter (399 shutter (digital out of Paul's box)): 0 
#411 relock shutter (411 relock shutter (digital out of Paul's box)): 1 
#411 rf switch (411 rf switch (digital out of Paul's box)): 0 
#411 slave rf switch (411 slave rf switch (digital out of Paul's box)): 1 
#411 stab hold (411 stab hold (digital out of Paul's box)): 1 
#411IntstabSetpoint (Scaled version of 411 intensity stab set point voltage (factor: 1.000000, offset:0.000000)): 1.962 V
#467 detuning AOM rf attenuator control voltage (NI analog out at /Dev2/ao8): 10 V
#467 rf switch (467 rf switch (digital out of Paul's box)): 0 
#638 rf switch (638 rf switch (digital out of Paul's box)): 1 
#638 shutter (638 shutter (digital out of Paul's box)): 1 
#935 shutter (NI digital out at /Dev1/port0/line3): 1 
#Axial objective position (Scaled version of Axial obective actuator (factor: 0.000024, offset:0.000000)): 11.9734944 mm
#B field H1 (Scaled version of h1BCurrent (factor: 0.400000, offset:0.000000)): 0.12992 G
#B field H2 (Scaled version of h2BCurrent (factor: 1.470000, offset:0.000000)): 0.735 G
#B field V (Scaled version of vBCurrent (factor: 1.248000, offset:0.000000)): 0.3012672 G
#DDS0 frequency (Frequency of DDS channel #0 of Paul's box): 85 MHz
#DDS0 power (Power of DDS channel #1 of Paul's box): -6 dBm
#DDS1 frequency (Frequency of DDS channel #1 of Paul's box): 85 MHz
#DDS1 power (Power of DDS channel #1 of Paul's box): -15 dBm
#DDS10 frequency (Frequency of DDS channel #10 of Paul's box): 0 MHz
#DDS10 power (Power of DDS channel #10 of Paul's box): 0 dBm
#DDS11 frequency (Frequency of DDS channel #11 of Paul's box): 0 MHz
#DDS11 power (Power of DDS channel #11 of Paul's box): 0 dBm
#DDS2 frequency (Frequency of DDS channel #2 of Paul's box): 200 MHz
#DDS2 power (Power of DDS channel #2 of Paul's box): -50 dBm
#DDS3 frequency (Frequency of DDS channel #3 of Paul's box): 60 MHz
#DDS3 power (Power of DDS channel #3 of Paul's box): -50 dBm
#DDS4 frequency (Frequency of DDS channel #4 of Paul's box): 114.5 MHz
#DDS4 power (Power of DDS channel #4 of Paul's box): 10 dBm
#DDS5 frequency (Frequency of DDS channel #5 of Paul's box): 111 MHz
#DDS5 power (Power of DDS channel #5 of Paul's box): -50 dBm
#DDS6 power (Power of DDS channel #6 of Paul's box): 0 dBm
#DDS7 frequency (Frequency of DDS channel #7 of Paul's box): 0 MHz
#DDS7 power (Power of DDS channel #7 of Paul's box): 0 dBm
#DDS8 frequency (Frequency of DDS channel #8 of Paul's box): 0 MHz
#DDS8 power (Power of DDS channel #8 of Paul's box): 0 dBm
#DDS9 frequency (Frequency of DDS channel #9 of Paul's box): 0 MHz
#DDS9 power (Power of DDS channel #9 of Paul's box): 0 dBm
#DP370 power (DP370 setpoint): 0 mW
#Doppler_time (): 5000 us
#H1 power (H1 setpoint): 0 mW
#H1Flipmount (Thorlabs Flipmount): 1 
#H1seq power (H1seq setpoint): 0 mW
#H2 power (H2 setpoint): 0 mW
#In Oven Current (Scaled version of In oven control voltage (factor: 2.000000, offset:0.000000)): 0 A
#Objective focus position (Scaled version of Focus obective actuator (factor: 0.000024, offset:0.000000)): 24.5719768 mm
#Paul's box run number (to identify the raw data of CCD and PMT): 200405 
#SampleNHold (SampleNHold (digital out of Paul's box)): 1 
#Strobo Trigger (description): 0 
#U_ablation (NI analog out at /Dev2/ao0): 0 V
#Ue endseg 1 (Scaled version of Endseg 1 extra voltage (factor: -1.200000, offset:0.000000)): -9 V
#Ue endseg 2 (Scaled version of Endseg 2 extra voltage (factor: -1.200000, offset:0.000000)): 0 V
#Ue1 (Scaled version of Segment 3 extra compensation voltage (factor: 1.214280, offset:-0.000700)): -9 V
#Ue2 (Scaled version of Segment 3 extra compensation voltage (factor: 1.214280, offset:-0.000700)): -9 V
#Ue3 (Scaled version of Segment 3 extra compensation voltage (factor: 1.214280, offset:-0.000700)): -5 V
#Ue4 (Scaled version of Segment 3 extra compensation voltage (factor: 1.214280, offset:-0.000700)): 0 V
#Ue5 (Scaled version of Segment 3 extra compensation voltage (factor: 1.214280, offset:-0.000700)): 0 V
#Ue6 (Scaled version of Segment 6 extra voltage (factor: -1.200000, offset:0.000000)): 0 V
#Ue7 (Scaled version of Segment 7 extra voltage (factor: -1.200000, offset:0.000000)): 0 V
#Ue8 (Scaled version of Segment 8 extra voltage (factor: -1.200000, offset:0.000000)): 0 V
#Uec endseg 1 (Scaled version of Segment 0 extra compensation voltage (factor: 1.2, offset:0.0)): 0.0303442807 V
#Uec endseg 2 (Scaled version of Endseg extra 2 compensation voltage (factor: -1.200000, offset:0.000000)): 0 V
#Uec1 (Scaled version of Segment 1 extra compensation voltage (factor: 1.2, offset:0.0)): 0.0303442807 V
#Uec2 (Scaled version of Segment 2 extra compensation voltage (factor: 1.2, offset:0.0)): 0.0303442807 V
#Uec3 (Scaled version of Segment 3 extra compensation voltage (factor: 1.2, offset:0.0)): 0.227429813 V
#Uec4 (Scaled version of Segment 4 extra compensation voltage (factor: 1.2, offset:0.0)): 0.227429813 V
#Uec5 (Scaled version of Segment 5 extra compensation voltage (factor: 1.2, offset:0.0)): 0 V
#Uec6 (Scaled version of Segment 6 extra compensation voltage (factor: 1.2, offset:0.0)): 0.408 V
#Uec7 (Scaled version of Segment 7 extra compensation voltage (factor: 1.2, offset:0.0)): 0.408 V
#Uec8 (Scaled version of Segment 8 extra compensation voltage (factor: 1.2, offset:0.0)): 0.408 V
#Uschwinden (U_schwinden to lower rf confinement): 0.5 V
#Ut endseg 1 (Scaled version of Endseg 1 voltage (factor: -1.199740, offset:-0.001200)): 12 V
#Ut endseg 2 (Scaled version of Endseg 2 voltage (factor: -1.197100, offset:-0.003000)): 0 V
#Ut1 (Scaled version of Segment 1 voltage (factor: -1.200900, offset:-0.003600)): -8 V
#Ut2 (Scaled version of Segment 2 voltage (factor: -1.201410, offset:-0.001400)): 12 V
#Ut3 (Scaled version of Segment 3 voltage (factor: -1.198560, offset:-0.003200)): 12 V
#Ut4 (Scaled version of Segment 4 voltage (factor: -1.198560, offset:-0.003200)): 0 V
#Ut5 (Scaled version of Segment 5 voltage (factor: -1.198560, offset:-0.003200)): 0 V
#Ut6 (Scaled version of Segment 6 voltage (factor: -1.198560, offset:-0.003200)): 0 V
#Ut7 (Scaled version of Segment 7 voltage (factor: -1.198560, offset:-0.003200)): 0 V
#Ut8 (Scaled version of Segment 8 voltage (factor: -1.198560, offset:-0.003200)): 0 V
#Utc endseg 1 (Scaled version of Segment 0 compensation voltage (factor: 0.25, offset:0.0)): 0.0565474709 V
#Utc endseg 2 (Scaled version of Endseg 2 compensation voltage (factor: -0.250000, offset:0.000000)): 0 V
#Utc1 (Scaled version of Segment 1 compensation voltage (factor: 0.25, offset:0.0)): 0.0565474709 V
#Utc2 (Scaled version of Segment 2 compensation voltage (factor: 0.25, offset:0.0)): 0.0565474709 V
#Utc3 (Scaled version of Segment 3 compensation voltage (factor: 0.25, offset:0.0)): 0.106663163 V
#Utc4 (Scaled version of Segment 4 compensation voltage (factor: 0.25, offset:0.0)): 0.106663163 V
#Utc5 (Scaled version of Segment 5 compensation voltage (factor: 0.25, offset:0.0)): 0 V
#Utc6 (Scaled version of Segment 6 compensation voltage (factor: 0.25, offset:0.0)): 0 V
#Utc7 (Scaled version of Segment 7 compensation voltage (factor: 1.2, offset:0.0)): 0 V
#Utc8 (Scaled version of Segment 8 compensation voltage (factor: 1.2, offset:0.0)): 0 V
#V power (V setpoint): 0 mW
#Vseq power (Vseq setpoint): 0.4 mW
#WP370H2sw0 (NI analog out at /Dev2/ao2): 5 V
#WP370H2sw1 (NI analog out at /Dev2/ao3): 0 V
#Yb Oven Current (Scaled version of Yb oven control voltage (factor: 3.510000, offset:0.000000)): 0 A
#awg_Pulselength (): 0 s
#awg_amplitude (): 0 Vpp
#awg_frequency (): 0 Hz
#awg_offset (): 0 V
#axial_secular_frequency_AOM (): 0.11 MHz
#carrier_frequency (): 221 MHz
#cooling370 frequency (Attenuation of transition cooling370): 85 MHz
#cooling370 power (Power of transition cooling370): -24 dBm
#cooling_chirp_dds_power (): 0 dBm
#cooling_chirp_freq_step (): 1 MHz
#cooling_chirp_start_freq (): 84.5 MHz
#cooling_chirp_stop_freq (): 114.5 MHz
#cooling_chirp_total_time (): 3 us
#detection370 frequency (Attenuation of transition detection370): 85 MHz
#detection370 power (Power of transition detection370): -2 dBm
#detection_time (): 2500 us
#detuning370 frequency (Attenuation of transition detuning370): 0 MHz
#detuning370 power (Power of transition detuning370): 0 dBm
#emm_pulse_buffer_time (): 0 us
#emm_pulse_wait_time (): 0 us
#feed_forward_waittime_ms (): 0 ms
#flop_sbc_max_pulsetime_factor (): 0 
#freqScaling_411 (): 1.68 MHz/G
#freqScaling_467 (): 1.6 MHz/G
#heating_rate_wait_time (): 5000 us
#intersequence_cooling_rf_frequency (): 85 MHz
#intersequence_cooling_rf_power (): -24 dBm
#load_attempt (): 1 
#mirrorH2H (Motorized mirror mount): 4.37709888 mm
#n_av_LLI (): 50 
#n_points_per_doppler_freq_scan (): 0 
#n_points_per_sb_flops (): 0 
#n_points_per_sb_scan (): 0 
#n_rabi_scan_points (): 0 
#n_rep (): 575 
#octupole467 frequency (Attenuation of transition octupole467): 112.374571 MHz
#octupole467 power (Power of transition octupole467): -6 dBm
#octupole4672 frequency (Attenuation of transition octupole4672): 112.374571 MHz
#octupole4672 power (Power of transition octupole4672): -6 dBm
#offset370PD_H1 (): -0.0132263937 uW
#offset370PD_H2 (): -0.0299202343 uW
#offset370PD_V (): -0.0150179222 uW
#offset467BelowPD (): 0.0073186225 mW
#offset467PD (): 0.0073186225 mW
#picture_number (): 0 
#pulse_time_1650 (): 0 us
#pulse_time_411 (): 5 us
#pulse_time_467 (): 50000 us
#pulse_time_4672 (): 50000 us
#pulse_time_rfLLI (): 14.95 us
#pump_time (): 10 us
#pumping370 frequency (Attenuation of transition pumping370): 85 MHz
#pumping370 power (Power of transition pumping370): -14 dBm
#quench1650 frequency (Attenuation of transition quench1650): 60 MHz
#quench1650 power (Power of transition quench1650): -3.1 dBm
#radial_secular_frequency_AOM (): 0.31 MHz
#ramp_time (): 0 us
#reference 370 Det (): 0 mW
#reference 370 H1 (reference value 370 H1 chart): 3 uW
#reference 370 H2 (reference value 370 H2 chart): 5 uW
#reference 370 V (reference value 370 V chart): 40 uW
#reference 411 Fiber (reference value vertical 411 chart): 0.4 mW
#reference 411 SHG (reference value SHG 411 chart): 8 mW
#reference 411 V (): 0 uW
#reference 639 Fiber (reference value fiber639 chart): 11 mW
#reference SHG 467 (): 5.8 mW
#reference SHG 467 Below (): 0 mW
#rf_Amp (): 0.3 
#rf_Freq (): 3.51532047 MHz
#rf_phase (): 0.5 
#rf_switch_467 (): 0 
#sampling370 frequency (Attenuation of transition sampling370): 85 MHz
#sampling370 power (Power of transition sampling370): -5 dBm
#sampling411 frequency (Attenuation of transition sampling411): 220 MHz
#sampling411 power (Power of transition sampling411): -2 dBm
#sb_cooling_411_Omega (): 0 kHz
#sb_cooling_ddspower_1650 (): -27.5 dBm
#sb_cooling_ddspower_411 (): -10 dBm
#sb_cooling_detuning (): 0 
#sb_cooling_time (): 5000 us
#sb_scan_range_factor (): 0 
#sbc_pulses11 (): 0 
#sbc_pulses12 (): 0 
#sbc_pulses21 (): 0 
#sbc_pulses22 (): 0 
#sbc_pulsetime11 (): 0 us
#sbc_pulsetime12 (): 0 us
#sbc_pulsetime21 (): 0 us
#sbc_pulsetime22 (): 0 us
#sbc_repumptime (): 0 us
#scaling370PD_H1 (): -12.9249723 uW/V
#scaling370PD_H2 (): -14.9627261 uW/V
#scaling370PD_V (): -17.3688494 uW/V
#scaling467BelowPD (): -2.85545297 mW/V
#scaling467PD (): -2.85545297 mW/V
#scan_variable (): 0 unit
#spectroscopy411 frequency (Attenuation of transition spectroscopy411): 221 MHz
#spectroscopy411 power (Power of transition spectroscopy411): -2 dBm
#spectroscopy411rsb11 frequency (Attenuation of transition spectroscopy411rsb11): 0 MHz
#spectroscopy411rsb11 power (Power of transition spectroscopy411rsb11): 0 dBm
#spectroscopy411rsb12 frequency (Attenuation of transition spectroscopy411rsb12): 0 MHz
#spectroscopy411rsb12 power (Power of transition spectroscopy411rsb12): 0 dBm
#spectroscopy411rsb21 frequency (Attenuation of transition spectroscopy411rsb21): 0 MHz
#spectroscopy411rsb21 power (Power of transition spectroscopy411rsb21): 0 dBm
#spectroscopy411rsb22 frequency (Attenuation of transition spectroscopy411rsb22): 0 MHz
#spectroscopy411rsb22 power (Power of transition spectroscopy411rsb22): 0 dBm
#spectroscopy411slave frequency (Attenuation of transition spectroscopy411slave): 80 MHz
#spectroscopy411slave power (Power of transition spectroscopy411slave): -4 dBm
#sweep_frequency_step (): 0 MHz
#sweep_sleep_time (): 0 us
#sweep_start_frequency (): 0 MHz
#sweep_stop_frequency (): 0 MHz
#t_RFtotal (): 1235977.45 us
#t_RFwait (): 100 us
#t_pi_carrier_estim_A (): 0 us
#t_pi_carrier_estim_B (): 0 us
#t_pi_carrier_estim_C (): 0 us
#t_subtract (): 0.1 us
#use_shutters (): 0 
#wait_ramp_down (): 0 us
#waveplate411Ax (Motorized rotation mount): 0 °
#waveplateSplitH1V (Motorized rotation mount): 154.999746 °
#waveplateV (Motorized rotation mount): 27.4999213 °

#UTC / s	rel. time / s	RunNumber / 	rf_Freq / MHz	CorrFreqCenter / 	CorrFreqCenter2 / 	FreqCenter / 	CorrBField / 	CorrBField2 / 	BField / 	FreqPlusPlus / 	FreqPlusMinus / 	FreqMinusPlus / 	FreqMinusMinus / 	FreqPlusCenter / 	FreqMinusCenter / 	roi_plus_plus / 	roi_pp_num_cyc / 	roi_plus_minus / 	roi_pm_num_cyc / 	roi_minus_plus / 	roi_mp_num_cyc / 	roi_minus_minus / 	roi_mm_num_cyc / 	roi_final_E3 / 	number_LLI_cycles / 	det_num_hot / 	det_num_no_exc / 	det_num_quench / 
1644221627	199.574	1	3.51535513	0.26	0.26	111.710729	-0.16	-0.16	2.2128174	112.374579	112.37457	111.046889	111.046879	112.374574	111.046884	0.54	50	0.44	50	0.9	50	0.48	50	7	29	1	21	0
1644221809	381.149	2	3.51535892	-0.02	-1.21638103e-11	111.710729	0.28	1.70293344e-10	2.2128132	112.374578	112.374569	111.04689	111.046881	112.374573	111.046885	0.74	50	0.48	50	0.32	50	0.62	50	11	32	0	18	0
1644221990	562.464	3	3.51535228	-0.05	-0.000274725275	111.71073	-0.49	-0.00269230769	2.21282055	112.37458	112.374571	111.046888	111.046879	112.374576	111.046883	0.32	50	0.86	50	0.88	50	0.44	50	8	18	0	32	0
1644222185	757.328	4	3.5153639	0.01	5.52486188e-05	111.710729	0.33	0.00182320442	2.2128156	112.374579	112.374569	111.04689	111.04688	112.374574	111.046885	0.8	50	0.46	50	0.5	50	0.82	50	13	30	1	20	0
1644222380	952.115	5	3.51535608	0.06	0.000307692308	111.710729	0.58	0.00297435897	2.2128069	112.374576	112.374567	111.046892	111.046882	112.374571	111.046887	1	50	0.36	50	0.4	50	0.92	50	13	22	1	28	0
1644222574	1146.587	6	3.51534232	-0.27	-0.00138461538	111.710731	0.05	0.000256410256	2.21280615	112.374577	112.374568	111.046893	111.046884	112.374572	111.046889	0.5	50	0.72	50	0.36	50	0.68	50	17	35	1	15	0
1644222797	1368.892	7	3.51534113	0.3	0.00154639175	111.710729	0.3	0.00154639175	2.21280165	112.374574	112.374565	111.046893	111.046884	112.37457	111.046889	0.96	50	0.36	50	0.72	50	0.72	50	14	32	3	18	0
1644222981	1552.693	8	3.51533402	-0.29	-0.00130630631	111.710731	-0.11	-0.000495495495	2.2128033	112.374576	112.374567	111.046894	111.046885	112.374571	111.04689	0.42	50	0.82	50	0.44	50	0.62	50	14	37	0	13	0
1644223162	1733.927	9	3.51533663	0.25	0.00135869565	111.710729	0.21	0.00114130435	2.21280015	112.374574	112.374565	111.046894	111.046884	112.374569	111.046889	0.78	50	0.32	50	0.62	50	0.58	50	13	38	0	12	0
1644223343	1914.81	10	3.51533164	-0.01	-5.52486188e-05	111.710729	-0.37	-0.0020441989	2.2128057	112.374576	112.374566	111.046892	111.046883	112.374571	111.046888	0.52	50	0.9	50	0.82	50	0.46	50	11	32	0	18	0
1644223524	2095.828	11	3.51534042	0.18	0.000994475138	111.710728	0.26	0.00143646409	2.2128018	112.374574	112.374564	111.046893	111.046883	112.374569	111.046888	0.88	50	0.44	50	0.84	50	0.92	50	2	8	0	42	0
1644223706	2278.516	12	3.51533425	-0.02	-0.000110497238	111.710729	-0.08	-0.00044198895	2.212803	112.374574	112.374565	111.046892	111.046883	112.374569	111.046888	0.76	50	0.86	50	0.96	50	0.9	50	1	14	0	36	0
1644223903	2475.247	13	3.51533615	-0.27	-0.00147540984	111.71073	0.31	0.00169398907	2.21279835	112.374574	112.374565	111.046895	111.046886	112.374569	111.04689	0.8	50	0.76	50	0.36	50	0.94	50	1	15	1	35	0
1644224099	2671.064	14	3.5153288	-0.157777778	-0.000800902425	111.710731	0.557777778	0.00283135928	2.21278998	112.374572	112.374563	111.046898	111.046889	112.374568	111.046894	0.9	50	0.5	50	0.24	50	0.955555556	45	12	31	1	19	0
1644224280	2852.354	15	3.51531557	0.26	0.00132653061	111.710729	0.1	0.000510204082	2.21278848	112.374571	112.374561	111.046898	111.046888	112.374566	111.046893	0.64	50	0.28	50	0.74	50	0.58	50	19	30	0	20	0
1644224488	3059.82	16	3.51531319	-0.5	-0.00276243094	111.710732	-0.22	-0.00121546961	2.21279178	112.374574	112.374565	111.046899	111.04689	112.374569	111.046894	0.26	50	0.98	50	0.44	50	0.72	50	13	31	2	19	0
1644224745	3317.62	17	3.51531841	-0.29	-0.00140096618	111.710733	0.07	0.000338164251	2.21279073	112.374575	112.374566	111.046901	111.046891	112.374571	111.046896	0.46	50	0.68	50	0.56	50	0.92	50	19	34	6	16	0
1644224926	3498.52	18	3.51531675	0.2	0.000775193798	111.710732	0.34	0.00131782946	2.21278563	112.374573	112.374563	111.046901	111.046892	112.374568	111.046897	0.96	50	0.42	50	0.52	50	0.66	50	14	28	0	22	0
1644225108	3680.339	19	3.51530869	0.26	0.00143646409	111.710731	0.48	0.0026519337	2.21277843	112.374569	112.37456	111.046902	111.046893	112.374565	111.046897	0.94	50	0.2	50	0.56	50	0.78	50	22	39	0	11	0
1644225289	3861.19	20	3.5152973	-0.14	-0.000769230769	111.710732	-0.54	-0.00296703297	2.21278653	112.374572	112.374563	111.0469	111.046891	112.374568	111.046896	0.28	50	0.96	50	0.82	50	0.42	50	24	36	0	14	0
1644225470	4042.219	21	3.51531011	0.34	0.00187845304	111.71073	-0.32	-0.0017679558	2.21279133	112.374572	112.374563	111.046897	111.046888	112.374567	111.046893	0.72	50	0.7	50	0.92	50	0.26	50	13	33	0	17	0
1644225651	4222.982	22	3.5153177	0.1	0.000552486188	111.710729	0.44	0.00243093923	2.21278473	112.37457	112.37456	111.046899	111.046889	112.374565	111.046894	0.92	50	0.38	50	0.44	50	0.78	50	10	23	0	27	0
1644225845	4417.48	23	3.51530726	0	0	111.710729	0.72	0.004	2.21277393	112.374566	112.374557	111.046902	111.046893	112.374562	111.046897	0.96	50	0.24	50	0.24	50	0.96	50	18	34	1	16	0
1644226026	4598.189	24	3.51529018	-0.03	-0.000153846154	111.71073	-0.67	-0.00343589744	2.21278398	112.37457	112.37456	111.046899	111.04689	112.374565	111.046894	0.24	50	0.94	50	0.98	50	0.34	50	12	27	0	23	0
1644226221	4793.642	25	3.51530608	0.05	0.000276243094	111.710729	0.41	0.00226519337	2.21277783	112.374567	112.374558	111.046901	111.046891	112.374563	111.046896	0.86	50	0.4	50	0.48	50	0.84	50	18	35	1	14	1
1644226419	4991.121	26	3.51529635	0.02	0.000102564103	111.710729	-0.08	-0.00041025641	2.21277903	112.374568	112.374558	111.0469	111.046891	112.374563	111.046896	0.68	50	0.74	50	0.68	50	0.58	50	21	42	1	8	0
1644226614	5186.204	27	3.51529825	0.34	0.00171717172	111.710728	0.38	0.00191919192	2.21277333	112.374564	112.374555	111.0469	111.046891	112.37456	111.046896	1	50	0.28	50	0.74	50	0.78	50	15	32	1	18	0
1644226795	5367.047	28	3.51528923	-0.22	-0.00112820513	111.710729	-0.4	-0.00205128205	2.21277933	112.374567	112.374558	111.0469	111.04689	112.374562	111.046895	0.36	50	0.98	50	0.8	50	0.62	50	14	32	0	18	0
1644226989	5560.882	29	3.51529872	0.32	0.0017679558	111.710727	-0.14	-0.000773480663	2.21278143	112.374566	112.374557	111.046897	111.046888	112.374562	111.046893	0.54	50	0.36	50	0.9	50	0.44	50	1	13	1	36	1
1644227172	5744.169	30	3.51530204	-0.62	-0.00321243523	111.71073	-0.14	-0.000725388601	2.21278353	112.37457	112.37456	111.0469	111.04689	112.374565	111.046895	0.24	50	1	50	0.34	50	0.82	50	15	34	0	16	0
1644227353	5925.427	31	3.51530537	0.21	0.00114130435	111.710729	0.17	0.000923913043	2.21278098	112.374568	112.374559	111.0469	111.04689	112.374563	111.046895	0.96	50	0.58	50	0.88	50	0.84	50	11	34	0	16	0
1644227534	6106.42	32	3.51530133	-0.09	-0.000497237569	111.71073	-0.45	-0.00248618785	2.21278773	112.374571	112.374561	111.046898	111.046889	112.374566	111.046893	0.42	50	0.96	50	0.86	50	0.5	50	2	3	0	47	0
1644227715	6287.585	33	3.51531201	0.11	0.000607734807	111.710729	-0.57	-0.00314917127	2.21279628	112.374573	112.374563	111.046895	111.046885	112.374568	111.04689	0.5	50	0.96	50	0.96	50	0.28	50	9	16	0	34	0
1644227899	6471.647	34	3.51532553	0.01	5.52486188e-05	111.710729	-0.61	-0.00337016575	2.21280543	112.374575	112.374566	111.046892	111.046883	112.374571	111.046887	0.36	50	0.96	50	0.88	50	0.26	50	16	38	0	12	0
1644228081	6652.676	35	3.51534	-0.29	-0.00157608696	111.71073	-0.23	-0.00125	2.21280888	112.374578	112.374568	111.046893	111.046883	112.374573	111.046888	0.34	50	0.86	50	0.52	50	0.58	50	21	37	0	13	0
1644228262	6833.792	36	3.51534545	0.26	0.00143646409	111.710729	0.06	0.000331491713	2.21280798	112.374576	112.374567	111.046891	111.046882	112.374572	111.046887	0.7	50	0.38	50	0.7	50	0.5	50	17	35	0	15	0
1644228455	7027.646	37	3.51534403	0.11	0.000607734807	111.710729	0.27	0.00149171271	2.21280393	112.374575	112.374565	111.046892	111.046883	112.37457	111.046887	0.68	50	0.3	50	0.46	50	0.62	50	13	31	1	19	0
1644228650	7221.761	38	3.51533763	-0.31	-0.00159793814	111.71073	-0.05	-0.000257731959	2.21280468	112.374576	112.374567	111.046893	111.046884	112.374572	111.046889	0.48	50	0.84	50	0.48	50	0.74	50	3	34	1	16	0
1644228844	7416.586	39	3.51533881	0.11	0.000567010309	111.71073	-0.19	-0.000979381443	2.21280753	112.374577	112.374567	111.046892	111.046883	112.374572	111.046887	0.66	50	0.74	50	0.74	50	0.44	50	10	28	1	22	0
1644229025	7597.462	40	3.51534332	-0.19	-0.000974358974	111.710731	0.37	0.0018974359	2.21280198	112.374576	112.374566	111.046895	111.046885	112.374571	111.04689	0.8	50	0.62	50	0.38	50	0.94	50	19	34	0	16	0
1644229220	7792.406	41	3.51533454	0.16	0.000883977901	111.71073	0.18	0.000994475138	2.21279928	112.374574	112.374565	111.046895	111.046885	112.37457	111.04689	0.8	50	0.46	50	0.68	50	0.7	50	14	35	1	15	0
1644229401	7973.425	42	3.51533027	-0.12	-0.000615384615	111.71073	0	0	2.21279928	112.374575	112.374565	111.046895	111.046886	112.37457	111.046891	0.52	50	0.64	50	0.64	50	0.76	50	21	42	0	8	0
1644229583	8155.385	43	3.51533027	0.38	0.00209944751	111.710728	-0.28	-0.00154696133	2.21280348	112.374574	112.374565	111.046892	111.046883	112.374569	111.046887	0.56	50	0.46	50	0.9	50	0.24	50	11	29	0	21	0
1644229764	8336.262	44	3.51533692	-0.53	-0.00291208791	111.710731	0.19	0.00104395604	2.21280063	112.374576	112.374567	111.046896	111.046886	112.374571	111.046891	0.44	50	0.78	50	0.26	50	0.98	50	22	36	0	14	0
1644229958	8529.814	45	3.51533241	0.23	0.00127071823	111.71073	0.33	0.00182320442	2.21279568	112.374573	112.374564	111.046896	111.046886	112.374569	111.046891	0.86	50	0.3	50	0.66	50	0.76	50	14	35	1	15	0
1644230141	8712.946	46	3.51532458	-0.37	-0.00191709845	111.710732	-0.29	-0.00150259067	2.21280003	112.374577	112.374567	111.046897	111.046887	112.374572	111.046892	0.24	50	0.9	50	0.64	50	0.72	50	15	31	0	19	0
1644230337	8908.892	47	3.51533146	0.23	0.0012568306	111.710731	0.43	0.00234972678	2.21279358	112.374573	112.374564	111.046897	111.046888	112.374569	111.046893	0.9	50	0.24	50	0.62	50	0.82	50	21	38	1	12	0
1644230532	9103.918	48	3.51532126	-0.37	-0.0018877551	111.710732	-0.45	-0.00229591837	2.21280033	112.374577	112.374568	111.046897	111.046888	112.374573	111.046892	0.18	50	1	50	0.56	50	0.48	50	12	30	1	20	0
1644230714	9285.755	49	3.51533193	0.69	0.00352040816	111.710729	-0.15	-0.000765306122	2.21280258	112.374575	112.374565	111.046893	111.046884	112.37457	111.046888	0.9	50	0.36	50	0.98	50	0.14	50	9	25	0	24	1
1644230895	9467.588	50	3.51533549	0.03	0.000165745856	111.710729	0.05	0.000276243094	2.21280183	112.374574	112.374565	111.046893	111.046884	112.374569	111.046888	0.96	50	0.88	50	0.66	50	0.68	50	9	19	0	31	0
1644231076	9648.486	51	3.51533431	-0.19	-0.00104395604	111.71073	0.07	0.000384615385	2.21280078	112.374575	112.374565	111.046894	111.046885	112.37457	111.04689	0.54	50	0.66	50	0.64	50	0.9	50	3	16	0	34	0
1644231258	9830.135	52	3.51533265	-0.02	-0.000110497238	111.71073	0.12	0.000662983425	2.21279898	112.374574	112.374565	111.046895	111.046885	112.37457	111.04689	0.88	50	0.78	50	0.56	50	0.7	50	5	12	0	38	0
1644231440	10011.772	53	3.5153298	-0.01	-5.49450549e-05	111.71073	-0.03	-0.000164835165	2.21279943	112.374575	112.374565	111.046895	111.046885	112.37457	111.04689	0.76	50	0.8	50	0.92	50	0.9	50	4	17	0	33	0
1644231663	10234.722	54	3.51533051	-0.46	-0.00254143646	111.710732	-0.08	-0.00044198895	2.21280063	112.374577	112.374568	111.046897	111.046887	112.374572	111.046892	0.34	50	0.88	50	0.42	50	0.8	50	15	27	3	23	0
1644231859	10430.791	55	3.51533241	-0.2	-0.000896860987	111.710733	-0.2	-0.000896860987	2.21280363	112.374579	112.37457	111.046897	111.046887	112.374574	111.046892	0	1	0.4	25	0	1	0	1	5	22	1	28	0
1644232053	10625.444	56	3.51533715	-0.09	-0.000459183673	111.710734	0.53	0.00270408163	2.21279568	112.374577	112.374568	111.0469	111.04689	112.374572	111.046895	0.84	50	0.4	50	0.32	50	0.94	50	19	38	1	12	0
1644232236	10808.537	57	3.51532458	0.34	0.00174358974	111.710732	-0.06	-0.000307692308	2.21279658	112.374576	112.374566	111.046898	111.046888	112.374571	111.046893	0.7	50	0.42	50	0.88	50	0.48	50	17	29	0	21	0
1644232417	10989.571	58	3.515326	0.2	0.00109289617	111.710731	-0.56	-0.00306010929	2.21280498	112.374577	112.374568	111.046894	111.046885	112.374573	111.04689	0.6	50	0.96	50	0.94	50	0.18	50	15	38	0	12	0
1644232613	11184.696	59	3.51533929	0.15	0.000828729282	111.71073	0.17	0.000939226519	2.21280243	112.374576	112.374566	111.046894	111.046885	112.374571	111.04689	0.92	50	0.6	50	0.8	50	0.82	50	0	9	1	41	0
1644232794	11366.605	60	3.51533525	0.01	5.12820513e-05	111.71073	-0.05	-0.000256410256	2.21280318	112.374576	112.374566	111.046894	111.046885	112.374571	111.046889	0.94	50	0.98	50	0.94	50	0.88	50	12	21	0	29	0
1644232975	11547.418	61	3.51533644	-0.16	-0.000879120879	111.710731	0.62	0.00340659341	2.21279388	112.374574	112.374564	111.046898	111.046888	112.374569	111.046893	0.88	50	0.42	50	0.18	50	0.96	50	14	36	0	14	0
1644233170	11742.088	62	3.51532173	-0.44	-0.00243093923	111.710733	-0.1	-0.000552486188	2.21279538	112.374577	112.374567	111.046899	111.04689	112.374572	111.046895	0.42	50	0.96	50	0.42	50	0.76	50	11	28	1	22	0
1644233351	11923.055	63	3.51532411	0.22	0.00112820513	111.710732	-0.42	-0.00215384615	2.21280168	112.374577	112.374568	111.046896	111.046887	112.374573	111.046892	0.44	50	0.64	50	0.94	50	0.3	50	12	26	0	23	1
1644233533	12105.078	64	3.51533407	-0.03	-0.000165745856	111.710732	-0.69	-0.0038121547	2.21281203	112.374581	112.374571	111.046893	111.046884	112.374576	111.046889	0.26	50	0.98	50	0.92	50	0.26	50	14	24	0	26	0
1644233727	12299.006	65	3.51535044	-0.21	-0.00115384615	111.710733	0.53	0.00291208791	2.21280408	112.374579	112.37457	111.046897	111.046887	112.374575	111.046892	0.84	50	0.52	50	0.2	50	0.94	50	9	30	1	19	1
1644233908	12479.957	66	3.51533786	-0.17	-0.00087628866	111.710734	-0.49	-0.0025257732	2.21281143	112.374582	112.374573	111.046896	111.046886	112.374578	111.046891	0.3	50	0.96	50	0.84	50	0.52	50	2	25	0	25	0
1644234090	12661.813	67	3.51534949	0.17	0.000944444444	111.710733	0.53	0.00294444444	2.21280348	112.374579	112.37457	111.046897	111.046888	112.374574	111.046892	0.92	50	0.22	50	0.46	50	0.82	50	10	32	0	18	0
1644234297	12869.528	68	3.51533692	-0.12	-0.000659340659	111.710734	0.22	0.00120879121	2.21280018	112.374579	112.374569	111.046899	111.046889	112.374574	111.046894	0.66	50	0.56	50	0.42	50	0.76	50	11	37	2	13	0
1644234478	13050.632	69	3.5153317	0.16	0.000769230769	111.710733	-0.04	-0.000192307692	2.21280078	112.374578	112.374569	111.046898	111.046888	112.374573	111.046893	0.78	50	0.66	50	0.76	50	0.56	50	16	33	0	17	0
1644234660	13231.875	70	3.51533265	-0.25	-0.00138121547	111.710734	-0.43	-0.00237569061	2.21280723	112.374581	112.374572	111.046897	111.046887	112.374577	111.046892	0.18	50	0.86	50	0.56	50	0.38	50	8	24	0	26	0
1644234854	13425.896	71	3.51534285	0.06	0.000331491713	111.710734	0.46	0.00254143646	2.21280033	112.374579	112.374569	111.046899	111.046889	112.374574	111.046894	0.88	50	0.36	50	0.5	50	0.9	50	24	34	1	16	0
1644235036	13607.865	72	3.51533193	-0.11	-0.000567010309	111.710735	-0.21	-0.00108247423	2.21280348	112.37458	112.374571	111.046898	111.046889	112.374576	111.046894	0.48	50	0.8	50	0.72	50	0.62	50	17	28	0	22	0
1644235230	13801.714	73	3.51533692	0.35	0.00192307692	111.710733	0.41	0.00225274725	2.21279733	112.374577	112.374567	111.046898	111.046889	112.374572	111.046894	0.94	50	0.18	50	0.64	50	0.7	50	15	37	1	13	0
1644235411	13982.732	74	3.51532719	0.01	5.15463918e-05	111.710733	-0.53	-0.00273195876	2.21280528	112.374579	112.37457	111.046896	111.046887	112.374574	111.046891	0.42	50	0.94	50	0.8	50	0.26	50	13	34	0	16	0
1644235593	14164.965	75	3.51533976	-0.135714286	-0.000749802684	111.710734	0.224285714	0.00123914759	2.21280192	112.374579	112.374569	111.046898	111.046888	112.374574	111.046893	0.66	50	0.571428571	49	0.38	50	0.74	50	19	35	0	15	0
1644235774	14346.485	76	3.51533444	0.06	0.00032967033	111.710733	-0.04	-0.00021978022	2.21280252	112.374579	112.374569	111.046897	111.046888	112.374574	111.046892	0.74	50	0.72	50	0.5	50	0.4	50	19	34	0	16	0
1644235957	14528.908	77	3.51533539	0.28	0.00153846154	111.710732	0.24	0.00131868132	2.21279892	112.374576	112.374567	111.046897	111.046887	112.374571	111.046892	0.84	50	0.32	50	0.78	50	0.74	50	5	17	0	33	0
1644236139	14711.326	78	3.5153297	-0.46	-0.00252747253	111.710734	0.14	0.000769230769	2.21279682	112.374578	112.374568	111.0469	111.04689	112.374573	111.046895	0.38	50	0.7	50	0.38	50	0.98	50	18	37	0	13	0
1644236322	14893.967	79	3.51532638	0.22	0.00120218579	111.710733	0.34	0.0018579235	2.21279172	112.374575	112.374566	111.0469	111.046891	112.374571	111.046896	0.9	50	0.34	50	0.72	50	0.84	50	14	33	0	17	0
1644236518	15090.388	80	3.51531831	0.02	0.00010989011	111.710733	-0.2	-0.0010989011	2.21279472	112.374576	112.374567	111.046899	111.04689	112.374571	111.046895	0.78	50	0.96	50	0.72	50	0.5	50	11	28	1	22	0
1644236712	15284.591	81	3.51532305	0.46	0.00233502538	111.710731	0.02	0.000101522843	2.21279442	112.374574	112.374564	111.046897	111.046888	112.374569	111.046892	0.78	50	0.3	50	0.86	50	0.42	50	16	30	1	19	1
1644236907	15479.194	82	3.51532258	-0.22	-0.00113402062	111.710732	-0.6	-0.00309278351	2.21280342	112.374577	112.374568	111.046895	111.046886	112.374573	111.046891	0.18	50	1	50	0.62	50	0.24	50	11	31	1	19	0
1644237102	15674.523	83	3.51533681	0.04	0.000205128205	111.710732	0.52	0.00266666667	2.21279562	112.374575	112.374565	111.046898	111.046888	112.37457	111.046893	0.94	50	0.38	50	0.36	50	0.84	50	1	7	1	43	0
1644237297	15869.188	84	3.51532448	-0.22	-0.00112820513	111.710733	0.48	0.00246153846	2.21278842	112.374574	112.374564	111.046901	111.046891	112.374569	111.046896	0.7	50	0.44	50	0.3	50	1	50	15	27	1	23	0
1644237494	16065.887	85	3.51531309	0.18	0.000923076923	111.710732	0.16	0.000820512821	2.21278602	112.374572	112.374563	111.046901	111.046891	112.374568	111.046896	0.84	50	0.5	50	0.7	50	0.68	50	18	42	1	8	0
1644237678	16250.245	86	3.5153093	-0.47	-0.00239795918	111.710734	-0.25	-0.0012755102	2.21278977	112.374576	112.374566	111.046902	111.046892	112.374571	111.046897	0.26	50	0.98	50	0.52	50	0.74	50	8	31	0	19	0
1644237862	16434.245	87	3.51531523	0.2	0.00108108108	111.710733	0.46	0.00248648649	2.21278287	112.374573	112.374563	111.046903	111.046893	112.374568	111.046898	0.96	50	0.3	50	0.64	50	0.9	50	16	31	0	19	0
1644238071	16643.635	88	3.51530431	-0.14	-0.000760869565	111.710734	-0.26	-0.00141304348	2.21278677	112.374575	112.374565	111.046902	111.046893	112.37457	111.046898	0.56	50	0.96	50	0.66	50	0.54	50	18	39	2	11	0
1644238256	16827.919	89	3.51531048	0.4	0.0019138756	111.710732	0.06	0.00028708134	2.21278587	112.374572	112.374563	111.046901	111.046891	112.374568	111.046896	0.84	50	0.38	50	0.76	50	0.42	50	11	30	0	19	1
1644238453	17024.939	90	3.51530906	-0.48	-0.00260869565	111.710734	-0.2	-0.00108695652	2.21278887	112.374576	112.374566	111.046902	111.046893	112.374571	111.046898	0.22	50	0.9	50	0.46	50	0.74	50	17	32	1	18	0
1644238637	17209.484	91	3.5153138	0.24	0.00121827411	111.710733	-0.2	-0.00101522843	2.21279187	112.374575	112.374566	111.0469	111.046891	112.374571	111.046895	0.76	50	0.72	50	0.84	50	0.4	50	11	27	0	23	0
1644238849	17421.478	92	3.51531855	-0.18	-0.000972972973	111.710734	-2.77555756e-17	-1.50030138e-19	2.21279187	112.374576	112.374567	111.046901	111.046892	112.374571	111.046896	0.58	50	0.76	50	0.46	50	0.64	50	16	32	2	16	2
1644239048	17620.582	93	3.51531855	0.21	0.000990566038	111.710733	0.31	0.00146226415	2.21278722	112.374574	112.374564	111.046901	111.046892	112.374569	111.046897	0.82	50	0.3	50	0.66	50	0.76	50	18	41	1	9	0
1644239233	17804.779	94	3.51531119	-0.31	-0.00155778894	111.710734	0.17	0.000854271357	2.21278467	112.374575	112.374565	111.046904	111.046894	112.37457	111.046899	0.54	50	0.68	50	0.26	50	0.74	50	16	22	0	28	0
1644239430	18002.095	95	3.51530716	0.01	5.43478261e-05	111.710734	0.07	0.000380434783	2.21278362	112.374574	112.374565	111.046904	111.046894	112.374569	111.046899	0.94	50	0.86	50	0.86	50	0.92	50	7	18	1	32	0
1644239614	18186.236	96	3.5153055	-0.02	-0.000101010101	111.710734	-0.1	-0.000505050505	2.21278512	112.374575	112.374565	111.046904	111.046894	112.37457	111.046899	0.64	50	0.76	50	0.62	50	0.54	50	22	40	0	10	0
1644239796	18368.334	97	3.51530787	0.52	0.00282608696	111.710732	-0.14	-0.000760869565	2.21278722	112.374573	112.374563	111.0469	111.046891	112.374568	111.046896	0.88	50	0.5	50	0.94	50	0.28	50	2	13	0	36	1
1644239982	18554.319	98	3.51531119	-0.01	-5.49450549e-05	111.710732	-0.01	-5.49450549e-05	2.21278737	112.374573	112.374563	111.0469	111.046891	112.374568	111.046896	0.96	50	0.98	50	0.92	50	0.92	50	0	4	0	45	1
1644240169	18740.693	99	3.51531143	-0.07	-0.000376344086	111.710732	0.01	5.37634409e-05	2.21278722	112.374573	112.374564	111.046901	111.046891	112.374568	111.046896	0.92	50	0.98	50	0.9	50	0.98	50	7	13	0	37	0
1644240351	18922.666	100	3.51531119	-0.44	-0.0023655914	111.710734	-0.08	-0.000430107527	2.21278842	112.374576	112.374566	111.046903	111.046893	112.374571	111.046898	0.36	50	0.88	50	0.42	50	0.78	50	9	19	0	31	0
1644240532	19103.712	101	3.51531309	-0.02	-0.00010989011	111.710735	0.04	0.00021978022	2.21278782	112.374576	112.374566	111.046903	111.046893	112.374571	111.046898	0.94	50	0.92	50	0.88	50	0.94	50	0	3	0	47	0
1644240713	19284.803	102	3.51531214	-0.03	-0.000165745856	111.710735	-0.03	-0.000165745856	2.21278827	112.374576	112.374566	111.046903	111.046893	112.374571	111.046898	0.84	50	0.9	50	0.88	50	0.88	50	0	6	0	44	0
1644240908	19480.103	103	3.51531285	-5.55111512e-17	-3.06691443e-19	111.710735	0.06	0.000331491713	2.21278737	112.374576	112.374566	111.046903	111.046894	112.374571	111.046898	0.98	50	0.92	50	0.88	50	0.94	50	0	6	1	44	0
1644241091	19663.526	104	3.51531143	0.02	0.000102040816	111.710735	0.02	0.000102040816	2.21278707	112.374575	112.374566	111.046903	111.046894	112.374571	111.046898	0.9	50	0.86	50	0.62	50	0.62	50	18	35	0	15	0
1644241273	19844.827	105	3.51531096	0.27	0.00147540984	111.710733	-0.31	-0.00169398907	2.21279172	112.374575	112.374566	111.0469	111.046891	112.374571	111.046896	0.56	50	0.6	50	0.94	50	0.36	50	8	30	0	20	0
1644241456	20028.109	106	3.51531831	-0.3	-0.00165745856	111.710735	-0.1	-0.000552486188	2.21279322	112.374577	112.374568	111.046902	111.046892	112.374573	111.046897	0.32	50	0.72	50	0.46	50	0.66	50	12	26	0	24	0
1644241652	20224.482	107	3.51532068	-0.04	-0.000217391304	111.710735	0.6	0.00326086957	2.21278422	112.374575	112.374565	111.046904	111.046895	112.37457	111.0469	0.9	50	0.34	50	0.36	50	1	50	4	31	1	19	0
1644241834	20405.842	108	3.51530645	5.55111512e-17	2.83220159e-19	111.710735	0.16	0.000816326531	2.21278182	112.374574	112.374565	111.046905	111.046896	112.374569	111.0469	0.64	50	0.48	50	0.52	50	0.68	50	1	6	0	44	0
1644242032	20604.233	109	3.51530265	0.0306122449	0.000169128425	111.710735	0.0093877551	5.18660503e-05	2.21278168	112.374574	112.374565	111.046905	111.046896	112.374569	111.0469	0.96	50	0.92	50	0.96	50	0.93877551	49	11	30	1	20	0
1644242215	20786.958	110	3.51530243	0.15	0.000753768844	111.710734	-0.13	-0.000653266332	2.21278363	112.374574	112.374564	111.046904	111.046894	112.374569	111.046899	0.6	50	0.58	50	0.66	50	0.38	50	8	32	0	18	0
1644242409	20981.3	111	3.51530552	0.29755102	0.00163489572	111.710733	-0.25755102	-0.0014151155	2.21278749	112.374574	112.374564	111.046901	111.046892	112.374569	111.046896	0.64	50	0.6	50	0.8	50	0.244897959	49	4	24	1	26	0
1644242590	21162.62	112	3.51531162	-0.18	-0.000923076923	111.710733	0.44	0.00225641026	2.21278089	112.374572	112.374563	111.046904	111.046894	112.374568	111.046899	0.8	50	0.54	50	0.3	50	0.92	50	17	36	0	14	0
1644242785	21356.689	113	3.51530119	0.09	0.000497237569	111.710733	0.07	0.000386740331	2.21277984	112.374572	112.374562	111.046904	111.046894	112.374567	111.046899	0.96	50	0.8	50	0.92	50	0.9	50	0	3	1	47	0
1644242966	21538.05	114	3.51529953	0.15	0.000773195876	111.710732	-0.13	-0.000670103093	2.21278179	112.374572	112.374562	111.046902	111.046893	112.374567	111.046898	0.9	50	0.88	50	0.96	50	0.68	50	0	3	0	46	1
1644243147	21719.527	115	3.51530261	0.09	0.000494505495	111.710732	-0.09	-0.000494505495	2.21278314	112.374571	112.374562	111.046902	111.046892	112.374567	111.046897	0.98	50	0.98	50	0.98	50	0.8	50	1	4	0	46	0
1644243343	21915.22	116	3.51530475	-0.04	-0.000220994475	111.710732	-0.14	-0.000773480663	2.21278524	112.374572	112.374563	111.046901	111.046892	112.374568	111.046896	0.72	50	0.9	50	0.96	50	0.86	50	16	28	1	22	0
1644243524	22096.39	117	3.51530807	0.01	5.10204082e-05	111.710732	0.33	0.00168367347	2.21278029	112.374571	112.374561	111.046903	111.046893	112.374566	111.046898	0.64	50	0.3	50	0.36	50	0.68	50	11	31	0	19	0
