# Supplementary material for: Improved bounds on Lorentz violation from composite pulse Ramsey spectroscopy in a trapped ion
Source: Nat Commun. 2022 Nov 27;13:7314. doi: 10.1038/s41467-022-34818-0 (PMC9701673; doi:10.1038/s41467-022-34818-0)
Supplement: Supplementary file 2 — Source Data [file 41467_2022_34818_MOESM2_ESM.zip › Source_data_files/raw_data/20220207/LLI_with_servo_467_02.txt]

#
#1650 rf switch (1650 rf switch (digital out of Paul's box)): 1 
#370 H1 shutter (Inverted NI digital out at /Dev1/port0/line2): 1 
#370 H2 shutter (370 H2 shutter (digital out of Paul's box)): 1 
#370 V shutter (Inverted NI digital out at /Dev1/port0/line0): 1 
#370 cooling AOM rf attenuator control voltage (NI analog out at /Dev2/ao6): 5.4012251 V
#370 cooling rf switch (370 cooling rf switch (digital out of Paul's box)): 1 
#370 cooling shutter (370 cooling shutter (digital out of Paul's box)): 1 
#370 detuning AOM rf attenuator control voltage (NI analog out at /Dev2/ao10): 10 V
#370 detuning rf switch (370 detuning rf switch (digital out of Paul's box)): 1 
#370 pumping AOM rf attenuator control voltage (NI analog out at /Dev2/ao9): 10 V
#370 pumping rf switch (370 pumping rf switch (digital out of Paul's box)): 1 
#399 shutter (399 shutter (digital out of Paul's box)): 0 
#411 relock shutter (411 relock shutter (digital out of Paul's box)): 1 
#411 rf switch (411 rf switch (digital out of Paul's box)): 0 
#411 slave rf switch (411 slave rf switch (digital out of Paul's box)): 1 
#411 stab hold (411 stab hold (digital out of Paul's box)): 1 
#411IntstabSetpoint (Scaled version of 411 intensity stab set point voltage (factor: 1.000000, offset:0.000000)): 1.962 V
#467 detuning AOM rf attenuator control voltage (NI analog out at /Dev2/ao8): 10 V
#467 rf switch (467 rf switch (digital out of Paul's box)): 0 
#638 rf switch (638 rf switch (digital out of Paul's box)): 1 
#638 shutter (638 shutter (digital out of Paul's box)): 1 
#935 shutter (Inverted NI digital out at /Dev1/port0/line3): 1 
#Axial objective position (Scaled version of Axial obective actuator (factor: 0.000024, offset:0.000000)): 11.9734944 mm
#B field H1 (Scaled version of h1BCurrent (factor: 0.400000, offset:0.000000)): 0.12992 G
#B field H2 (Scaled version of h2BCurrent (factor: 1.470000, offset:0.000000)): 0.735 G
#B field V (Scaled version of vBCurrent (factor: 1.248000, offset:0.000000)): 0.3012672 G
#DDS0 frequency (Frequency of DDS channel #0 of Paul's box): 85 MHz
#DDS0 power (Power of DDS channel #0 of Paul's box): -6 dBm
#DDS1 frequency (Frequency of DDS channel #1 of Paul's box): 85 MHz
#DDS1 power (Power of DDS channel #0 of Paul's box): -15 dBm
#DDS10 frequency (Frequency of DDS channel #10 of Paul's box): 0 MHz
#DDS10 power (Power of DDS channel #10 of Paul's box): 0 dBm
#DDS11 frequency (Frequency of DDS channel #11 of Paul's box): 0 MHz
#DDS11 power (Power of DDS channel #11 of Paul's box): 0 dBm
#DDS2 frequency (Frequency of DDS channel #2 of Paul's box): 200 MHz
#DDS2 power (Power of DDS channel #2 of Paul's box): -50 dBm
#DDS3 frequency (Frequency of DDS channel #3 of Paul's box): 60 MHz
#DDS3 power (Power of DDS channel #3 of Paul's box): -3 dBm
#DDS4 frequency (Frequency of DDS channel #4 of Paul's box): 113.8 MHz
#DDS4 power (Power of DDS channel #4 of Paul's box): 10 dBm
#DDS5 frequency (Frequency of DDS channel #5 of Paul's box): 111 MHz
#DDS5 power (Power of DDS channel #5 of Paul's box): -50 dBm
#DDS6 power (Power of DDS channel #6 of Paul's box): 0 dBm
#DDS7 frequency (Frequency of DDS channel #7 of Paul's box): 0 MHz
#DDS7 power (Power of DDS channel #7 of Paul's box): 0 dBm
#DDS8 frequency (Frequency of DDS channel #8 of Paul's box): 0 MHz
#DDS8 power (Power of DDS channel #8 of Paul's box): 0 dBm
#DDS9 frequency (Frequency of DDS channel #9 of Paul's box): 0 MHz
#DDS9 power (Power of DDS channel #9 of Paul's box): 0 dBm
#DP370 power (DP370 photodiode voltage setpoint): 7 mW
#Doppler_time (): 5000 us
#H1 power (H1 photodiode voltage setpoint): 5.5 uW
#H1Flipmount (Thorlabs Flipmount): 1 
#H1seq power (H1seq setpoint): 0 mW
#H2 power (H2 photodiode voltage setpoint): 2.23 uW
#In Oven Current (Scaled version of In oven control voltage (factor: 2.000000, offset:0.000000)): 0 A
#Objective focus position (Scaled version of Focus obective actuator (factor: 0.000024, offset:0.000000)): 24.5719768 mm
#Paul's box run number (to identify the raw data of CCD and PMT): 225515 
#SampleNHold (SampleNHold (digital out of Paul's box)): 1 
#Strobo Trigger (description): 0 
#U_ablation (NI analog out at /Dev2/ao0): 0 V
#Ue endseg 1 (Scaled version of Endseg 1 extra voltage (factor: -1.200000, offset:0.000000)): -9 V
#Ue endseg 2 (Scaled version of Endseg 2 extra voltage (factor: -1.200000, offset:0.000000)): 0 V
#Ue1 (Scaled version of Segment 3 extra compensation voltage (factor: 1.214280, offset:-0.000700)): -9 V
#Ue2 (Scaled version of Segment 3 extra compensation voltage (factor: 1.214280, offset:-0.000700)): -9 V
#Ue3 (Scaled version of Segment 3 extra compensation voltage (factor: 1.214280, offset:-0.000700)): -5 V
#Ue4 (Scaled version of Segment 3 extra compensation voltage (factor: 1.214280, offset:-0.000700)): 0 V
#Ue5 (Scaled version of Segment 3 extra compensation voltage (factor: 1.214280, offset:-0.000700)): 0 V
#Ue6 (Scaled version of Segment 6 extra voltage (factor: -1.200000, offset:0.000000)): 0 V
#Ue7 (Scaled version of Segment 7 extra voltage (factor: -1.200000, offset:0.000000)): 0 V
#Ue8 (Scaled version of Segment 8 extra voltage (factor: -1.200000, offset:0.000000)): 0 V
#Uec endseg 1 (Scaled version of Segment 0 extra compensation voltage (factor: 1.2, offset:0.0)): 0.13545152 V
#Uec endseg 2 (Scaled version of Endseg extra 2 compensation voltage (factor: -1.200000, offset:0.000000)): 0 V
#Uec1 (Scaled version of Segment 1 extra compensation voltage (factor: 1.2, offset:0.0)): 0.13545152 V
#Uec2 (Scaled version of Segment 2 extra compensation voltage (factor: 1.2, offset:0.0)): 0.13545152 V
#Uec3 (Scaled version of Segment 3 extra compensation voltage (factor: 1.2, offset:0.0)): 0.227429813 V
#Uec4 (Scaled version of Segment 4 extra compensation voltage (factor: 1.2, offset:0.0)): 0.227429813 V
#Uec5 (Scaled version of Segment 5 extra compensation voltage (factor: 1.2, offset:0.0)): 0 V
#Uec6 (Scaled version of Segment 6 extra compensation voltage (factor: 1.2, offset:0.0)): 0.408 V
#Uec7 (Scaled version of Segment 7 extra compensation voltage (factor: 1.2, offset:0.0)): 0.408 V
#Uec8 (Scaled version of Segment 8 extra compensation voltage (factor: 1.2, offset:0.0)): 0.408 V
#Uschwinden (U_schwinden to lower rf confinement): 0.5 V
#Ut endseg 1 (Scaled version of Endseg 1 voltage (factor: -1.199740, offset:-0.001200)): 12 V
#Ut endseg 2 (Scaled version of Endseg 2 voltage (factor: -1.197100, offset:-0.003000)): 0 V
#Ut1 (Scaled version of Segment 1 voltage (factor: -1.200900, offset:-0.003600)): -8 V
#Ut2 (Scaled version of Segment 2 voltage (factor: -1.201410, offset:-0.001400)): 12 V
#Ut3 (Scaled version of Segment 3 voltage (factor: -1.198560, offset:-0.003200)): 12 V
#Ut4 (Scaled version of Segment 4 voltage (factor: -1.198560, offset:-0.003200)): 0 V
#Ut5 (Scaled version of Segment 5 voltage (factor: -1.198560, offset:-0.003200)): 0 V
#Ut6 (Scaled version of Segment 6 voltage (factor: -1.198560, offset:-0.003200)): 0 V
#Ut7 (Scaled version of Segment 7 voltage (factor: -1.198560, offset:-0.003200)): 0 V
#Ut8 (Scaled version of Segment 8 voltage (factor: -1.198560, offset:-0.003200)): 0 V
#Utc endseg 1 (Scaled version of Segment 0 compensation voltage (factor: 0.25, offset:0.0)): 0.0542919997 V
#Utc endseg 2 (Scaled version of Endseg 2 compensation voltage (factor: -0.250000, offset:0.000000)): 0 V
#Utc1 (Scaled version of Segment 1 compensation voltage (factor: 0.25, offset:0.0)): 0.0542919997 V
#Utc2 (Scaled version of Segment 2 compensation voltage (factor: 0.25, offset:0.0)): 0.0542919997 V
#Utc3 (Scaled version of Segment 3 compensation voltage (factor: 0.25, offset:0.0)): 0.106663163 V
#Utc4 (Scaled version of Segment 4 compensation voltage (factor: 0.25, offset:0.0)): 0.106663163 V
#Utc5 (Scaled version of Segment 5 compensation voltage (factor: 0.25, offset:0.0)): 0 V
#Utc6 (Scaled version of Segment 6 compensation voltage (factor: 0.25, offset:0.0)): 0 V
#Utc7 (Scaled version of Segment 7 compensation voltage (factor: 1.2, offset:0.0)): 0 V
#Utc8 (Scaled version of Segment 8 compensation voltage (factor: 1.2, offset:0.0)): 0 V
#V power (V photodiode voltage setpoint): 11.25 uW
#Vseq power (Vseq setpoint): 0.4 mW
#WP370H2sw0 (NI analog out at /Dev2/ao2): 5 V
#WP370H2sw1 (NI analog out at /Dev2/ao3): 0 V
#Yb Oven Current (Scaled version of Yb oven control voltage (factor: 3.510000, offset:0.000000)): 0 A
#awg_Pulselength (): 0 s
#awg_amplitude (): 0 Vpp
#awg_frequency (): 0 Hz
#awg_offset (): 0 V
#axial_secular_frequency_AOM (): 0.11 MHz
#carrier_frequency (): 221 MHz
#cooling370 frequency (Attenuation of transition cooling370): 85 MHz
#cooling370 power (Power of transition cooling370): -24 dBm
#cooling_chirp_dds_power (): 0 dBm
#cooling_chirp_freq_step (): 1 MHz
#cooling_chirp_start_freq (): 83.8 MHz
#cooling_chirp_stop_freq (): 113.8 MHz
#cooling_chirp_total_time (): 3 us
#detection370 frequency (Attenuation of transition detection370): 85 MHz
#detection370 power (Power of transition detection370): -2 dBm
#detection_time (): 2500 us
#detuning370 frequency (Attenuation of transition detuning370): 0 MHz
#detuning370 power (Power of transition detuning370): 0 dBm
#emm_pulse_buffer_time (): 0 us
#emm_pulse_wait_time (): 0 us
#feed_forward_waittime_ms (): 0 ms
#flop_sbc_max_pulsetime_factor (): 0 
#freqScaling_411 (): 1.68 MHz/G
#freqScaling_467 (): 1.6 MHz/G
#heating_rate_wait_time (): 5000 us
#intersequence_cooling_rf_frequency (): 85 MHz
#intersequence_cooling_rf_power (): -24 dBm
#load_attempt (): 1 
#mirrorH2H (Motorized mirror mount): 4.37709888 mm
#n_av_LLI (): 50 
#n_points_per_doppler_freq_scan (): 0 
#n_points_per_sb_flops (): 0 
#n_points_per_sb_scan (): 0 
#n_rabi_scan_points (): 0 
#n_rep (): 575 
#octupole467 frequency (Attenuation of transition octupole467): 110 MHz
#octupole467 power (Power of transition octupole467): -6 dBm
#octupole4672 frequency (Attenuation of transition octupole4672): 112.374573 MHz
#octupole4672 power (Power of transition octupole4672): -6 dBm
#offset370PD_H1 (): -0.0132263937 uW
#offset370PD_H2 (): -0.0299202343 uW
#offset370PD_V (): -0.0150179222 uW
#offset467BelowPD (): 0.0073186225 mW
#offset467PD (): 0.0073186225 mW
#picture_number (): 0 
#pulse_time_1650 (): 0 us
#pulse_time_411 (): 5 us
#pulse_time_467 (): 50000 us
#pulse_time_4672 (): 1000 us
#pulse_time_rfLLI (): 14.95 us
#pump_time (): 10 us
#pumping370 frequency (Attenuation of transition pumping370): 85 MHz
#pumping370 power (Power of transition pumping370): -14 dBm
#quench1650 frequency (Attenuation of transition quench1650): 60 MHz
#quench1650 power (Power of transition quench1650): -3.1 dBm
#radial_secular_frequency_AOM (): 0.31 MHz
#ramp_time (): 0 us
#reference 370 Det (): 0 mW
#reference 370 H1 (reference value 370 H1 chart): 3 uW
#reference 370 H2 (reference value 370 H2 chart): 5 uW
#reference 370 V (reference value 370 V chart): 40 uW
#reference 411 Fiber (reference value vertical 411 chart): 0.4 mW
#reference 411 SHG (reference value SHG 411 chart): 8 mW
#reference 411 V (): 0 uW
#reference 639 Fiber (reference value fiber639 chart): 11 mW
#reference SHG 467 (): 5.8 mW
#reference SHG 467 Below (): 0 mW
#rf_Amp (): 0.3 
#rf_Freq (): 3.51532682 MHz
#rf_phase (): 0.5 
#rf_switch_467 (): 0 
#sampling370 frequency (Attenuation of transition sampling370): 85 MHz
#sampling370 power (Power of transition sampling370): -5 dBm
#sampling411 frequency (Attenuation of transition sampling411): 220 MHz
#sampling411 power (Power of transition sampling411): -2 dBm
#sb_cooling_411_Omega (): 0 kHz
#sb_cooling_ddspower_1650 (): -27.5 dBm
#sb_cooling_ddspower_411 (): -10 dBm
#sb_cooling_detuning (): 0 
#sb_cooling_time (): 5000 us
#sb_scan_range_factor (): 0 
#sbc_pulses11 (): 0 
#sbc_pulses12 (): 0 
#sbc_pulses21 (): 0 
#sbc_pulses22 (): 0 
#sbc_pulsetime11 (): 0 us
#sbc_pulsetime12 (): 0 us
#sbc_pulsetime21 (): 0 us
#sbc_pulsetime22 (): 0 us
#sbc_repumptime (): 0 us
#scaling370PD_H1 (): -12.9249723 uW/V
#scaling370PD_H2 (): -14.9627261 uW/V
#scaling370PD_V (): -17.3688494 uW/V
#scaling467BelowPD (): -2.85545297 mW/V
#scaling467PD (): -2.85545297 mW/V
#scan_variable (): 0 unit
#spectroscopy411 frequency (Attenuation of transition spectroscopy411): 221 MHz
#spectroscopy411 power (Power of transition spectroscopy411): -2 dBm
#spectroscopy411rsb11 frequency (Attenuation of transition spectroscopy411rsb11): 0 MHz
#spectroscopy411rsb11 power (Power of transition spectroscopy411rsb11): 0 dBm
#spectroscopy411rsb12 frequency (Attenuation of transition spectroscopy411rsb12): 0 MHz
#spectroscopy411rsb12 power (Power of transition spectroscopy411rsb12): 0 dBm
#spectroscopy411rsb21 frequency (Attenuation of transition spectroscopy411rsb21): 0 MHz
#spectroscopy411rsb21 power (Power of transition spectroscopy411rsb21): 0 dBm
#spectroscopy411rsb22 frequency (Attenuation of transition spectroscopy411rsb22): 0 MHz
#spectroscopy411rsb22 power (Power of transition spectroscopy411rsb22): 0 dBm
#spectroscopy411slave frequency (Attenuation of transition spectroscopy411slave): 80 MHz
#spectroscopy411slave power (Power of transition spectroscopy411slave): -4 dBm
#sweep_frequency_step (): 0 MHz
#sweep_sleep_time (): 0 us
#sweep_start_frequency (): 0 MHz
#sweep_stop_frequency (): 0 MHz
#t_RFtotal (): 1235977.45 us
#t_RFwait (): 100 us
#t_pi_carrier_estim_A (): 0 us
#t_pi_carrier_estim_B (): 0 us
#t_pi_carrier_estim_C (): 0 us
#t_subtract (): 0.1 us
#use_shutters (): 0 
#wait_ramp_down (): 0 us
#waveplate411Ax (Motorized rotation mount): 0 °
#waveplateSplitH1V (Motorized rotation mount): 152.999894 °
#waveplateV (Motorized rotation mount): 27.4999213 °

#UTC / s	rel. time / s	RunNumber / 	rf_Freq / MHz	CorrFreqCenter / 	CorrFreqCenter2 / 	FreqCenter / 	CorrBField / 	CorrBField2 / 	BField / 	FreqPlusPlus / 	FreqPlusMinus / 	FreqMinusPlus / 	FreqMinusMinus / 	FreqPlusCenter / 	FreqMinusCenter / 	roi_plus_plus / 	roi_pp_num_cyc / 	roi_plus_minus / 	roi_pm_num_cyc / 	roi_minus_plus / 	roi_mp_num_cyc / 	roi_minus_minus / 	roi_mm_num_cyc / 	roi_final_E3 / 	number_LLI_cycles / 	det_num_hot / 	det_num_no_exc / 	det_num_quench / 
1644251169	191.456	1	3.51533404	-0.15	-0.15	111.710736	0.23	0.23	2.21279822	112.37458	112.374571	111.046902	111.046892	112.374576	111.046897	0.7	50	0.62	50	0.6	50	0.98	50	20	29	0	21	0
1644251354	376.673	2	3.51532859	-0.19	-1.15554122e-10	111.710737	0.01	6.08179587e-12	2.21279807	112.374581	112.374572	111.046903	111.046893	112.374577	111.046898	0.54	50	0.72	50	0.64	50	0.84	50	15	30	0	20	0
1644251540	562.576	3	3.51532835	0.43	0.00229946524	111.710735	0.23	0.00122994652	2.21279462	112.374578	112.374569	111.046901	111.046892	112.374573	111.046897	0.88	50	0.22	50	0.8	50	0.6	50	23	37	0	13	0
1644251725	747.477	4	3.51532289	-0.15	-0.000815217391	111.710736	-0.37	-0.00201086957	2.21280017	112.374581	112.374571	111.0469	111.046891	112.374576	111.046896	0.4	50	0.92	50	0.64	50	0.42	50	10	29	0	21	0
1644251923	945.678	5	3.51533167	0.03	0.000162162162	111.710736	0.67	0.00362162162	2.21279012	112.374577	112.374568	111.046903	111.046894	112.374573	111.046899	0.96	50	0.26	50	0.24	50	0.88	50	14	33	1	17	0
1644252108	1130.71	6	3.51531578	-0.31	-0.00155778894	111.710737	0.03	0.000150753769	2.21278967	112.374579	112.374569	111.046905	111.046896	112.374574	111.0469	0.36	50	0.64	50	0.46	50	0.8	50	18	31	0	19	0
1644252310	1332.851	7	3.51531506	0.02	0.000108108108	111.710737	-0.38	-0.00205405405	2.21279537	112.37458	112.374571	111.046903	111.046894	112.374576	111.046898	0.5	50	0.86	50	0.76	50	0.36	50	1	20	1	30	0
1644252510	1532.888	8	3.51532408	-0.03	-0.000148514851	111.710737	0.67	0.00331683168	2.21278532	112.374578	112.374568	111.046906	111.046897	112.374573	111.046902	0.92	50	0.28	50	0.22	50	0.92	50	23	38	1	12	0
1644252721	1743.925	9	3.51530819	-0.09	-0.00045	111.710738	-0.19	-0.00095	2.21278817	112.374579	112.374569	111.046906	111.046896	112.374574	111.046901	0.34	50	0.62	50	0.78	50	0.68	50	9	34	2	16	0
1644252906	1928.748	10	3.51531269	-0.09	-0.000426540284	111.710738	-0.47	-0.00222748815	2.21279522	112.374581	112.374572	111.046904	111.046895	112.374577	111.0469	0.36	50	0.92	50	0.9	50	0.52	50	11	24	0	26	0
1644253091	2113.669	11	3.51532384	0.1	0.000540540541	111.710738	0.64	0.00345945946	2.21278562	112.374578	112.374569	111.046907	111.046897	112.374573	111.046902	0.98	50	0.24	50	0.36	50	0.9	50	23	40	0	10	0
1644253275	2298.164	12	3.51530866	0.2	0.00108108108	111.710737	-0.38	-0.00205405405	2.21279132	112.374579	112.374569	111.046904	111.046895	112.374574	111.046899	0.64	50	0.82	50	0.9	50	0.32	50	14	28	0	22	0
1644253460	2483.048	13	3.51531767	0.07	0.000380434783	111.710736	0.45	0.00244565217	2.21278457	112.374576	112.374567	111.046906	111.046896	112.374572	111.046901	0.92	50	0.4	50	0.48	50	0.86	50	15	30	0	20	0
1644253645	2667.953	14	3.515307	0	0	111.710736	-0.6	-0.00324324324	2.21279357	112.374579	112.37457	111.046903	111.046893	112.374574	111.046898	0.34	50	0.94	50	0.86	50	0.26	50	18	30	0	20	0
1644253830	2852.831	15	3.51532123	-0.44	-0.00237837838	111.710739	0.22	0.00118918919	2.21279027	112.37458	112.374571	111.046906	111.046897	112.374576	111.046901	0.56	50	0.78	50	0.34	50	1	50	6	29	0	21	0
1644254019	3041.524	16	3.51531601	0.22	0.00118918919	111.710737	-0.42	-0.00227027027	2.21279657	112.374581	112.374572	111.046903	111.046894	112.374576	111.046898	0.64	50	0.84	50	0.86	50	0.22	50	14	38	0	12	0
1644254217	3239.36	17	3.51532598	0.4	0.00212765957	111.710735	0.1	0.000531914894	2.21279507	112.374579	112.374569	111.046902	111.046892	112.374574	111.046897	0.82	50	0.32	50	0.68	50	0.38	50	20	40	1	10	0
1644254401	3424.218	18	3.5153236	-0.22	-0.00111111111	111.710737	-0.46	-0.00232323232	2.21280197	112.374582	112.374572	111.046901	111.046891	112.374577	111.046896	0.26	50	0.94	50	0.84	50	0.6	50	16	34	0	16	0
1644254586	3608.941	19	3.51533452	0.06	0.000324324324	111.710736	0.68	0.00367567568	2.21279177	112.374578	112.374569	111.046903	111.046894	112.374574	111.046899	0.96	50	0.22	50	0.36	50	0.98	50	12	29	0	21	0
1644254775	3797.917	20	3.51531839	-0.38	-0.00205405405	111.710738	-0.12	-0.000648648649	2.21279357	112.374581	112.374571	111.046905	111.046895	112.374576	111.0469	0.26	50	0.76	50	0.38	50	0.64	50	18	38	0	12	0
1644254960	3982.842	21	3.51532123	0.07	0.00037037037	111.710738	0.33	0.00174603175	2.21278862	112.374579	112.37457	111.046906	111.046896	112.374574	111.046901	0.84	50	0.44	50	0.6	50	0.86	50	13	42	0	8	0
1644255172	4194.727	22	3.5153134	-0.19	-0.00102702703	111.710739	-0.45	-0.00243243243	2.21279537	112.374582	112.374573	111.046905	111.046895	112.374577	111.0469	0.3	50	0.94	50	0.68	50	0.42	50	18	35	2	15	0
1644255359	4381.552	23	3.51532408	0.25	0.00117924528	111.710737	0.41	0.00193396226	2.21278922	112.374579	112.374569	111.046905	111.046896	112.374574	111.046901	0.96	50	0.3	50	0.72	50	0.88	50	19	36	0	14	0
1644255570	4592.352	24	3.51531435	-0.03	-0.000161290323	111.710738	-0.25	-0.00134408602	2.21279297	112.37458	112.374571	111.046904	111.046895	112.374575	111.0469	0.64	50	0.92	50	0.62	50	0.4	50	18	32	2	18	0
1644255845	4867.839	25	3.51532028	0	0	111.710738	0.76	0.00360189573	2.21278157	112.374577	112.374567	111.046908	111.046898	112.374572	111.046903	0.98	50	0.22	50	0.24	50	1	50	3	32	7	18	0
1644256041	5063.499	26	3.51530226	-0.14	-0.000507246377	111.710738	-0.54	-0.00195652174	2.21278967	112.37458	112.37457	111.046906	111.046897	112.374575	111.046901	0.26	50	0.94	50	0.78	50	0.38	50	10	36	1	14	0
1644256224	5246.337	27	3.51531506	0.23	0.00117948718	111.710737	0.33	0.00169230769	2.21278472	112.374577	112.374568	111.046906	111.046897	112.374573	111.046902	0.92	50	0.36	50	0.44	50	0.54	50	16	37	0	13	0
1644256409	5431.641	28	3.51530724	-0.25	-0.00136612022	111.710738	-0.41	-0.00224043716	2.21279087	112.37458	112.374571	111.046906	111.046896	112.374576	111.046901	0.26	50	0.92	50	0.62	50	0.46	50	12	28	0	22	0
1644256591	5614.184	29	3.51531696	-0.11	-0.000591397849	111.710739	0.65	0.00349462366	2.21278112	112.374578	112.374569	111.046909	111.0469	112.374573	111.046905	0.88	50	0.34	50	0.24	50	1	50	22	38	0	12	0
1644256774	5796.881	30	3.51530154	0.08	0.00043956044	111.710739	-0.08	-0.00043956044	2.21278232	112.374578	112.374568	111.046909	111.046899	112.374573	111.046904	0.54	50	0.54	50	0.62	50	0.46	50	19	39	0	11	0
1644256970	5992.58	31	3.51530344	0.15	0.000819672131	111.710738	0.29	0.00158469945	2.21277797	112.374576	112.374566	111.046909	111.0469	112.374571	111.046904	0.7	50	0.26	50	0.68	50	0.82	50	14	37	1	13	0
1644257154	6176.309	32	3.51529656	-0.18	-0.000918367347	111.710739	-0.3	-0.00153061224	2.21278247	112.374578	112.374569	111.046909	111.046899	112.374573	111.046904	0.46	50	0.94	50	0.66	50	0.54	50	18	40	0	10	0
1644257350	6372.889	33	3.51530368	0.11	0.000601092896	111.710738	0.31	0.00169398907	2.21277782	112.374576	112.374567	111.04691	111.0469	112.374571	111.046905	0.84	50	0.42	50	0.68	50	0.88	50	18	37	1	13	0
1644257546	6568.379	34	3.51529632	-0.1	-0.000507614213	111.710739	-0.08	-0.000406091371	2.21277902	112.374577	112.374568	111.04691	111.0469	112.374572	111.046905	0.56	50	0.74	50	0.52	50	0.54	50	0	8	1	42	0
1644257729	6751.991	35	3.51529822	0.33	0.00169230769	111.710737	-0.05	-0.000256410256	2.21277977	112.374576	112.374566	111.046908	111.046898	112.374571	111.046903	0.94	50	0.66	50	0.86	50	0.48	50	8	21	0	29	0
1644257912	6934.59	36	3.51529941	0.75	0.00407608696	111.710733	0.01	5.43478261e-05	2.21277962	112.374572	112.374562	111.046904	111.046895	112.374567	111.046899	0.98	50	0.22	50	1	50	0.26	50	17	34	0	16	0
1644258107	7130.082	37	3.51529917	0.5	0.00274725275	111.710731	-0.18	-0.000989010989	2.21278232	112.37457	112.374561	111.046901	111.046891	112.374565	111.046896	0.64	50	0.32	50	0.84	50	0.16	50	16	33	1	17	0
1644258290	7312.6	38	3.51530344	-0.11	-0.00056122449	111.710731	0.33	0.00168367347	2.21277737	112.374569	112.37456	111.046903	111.046893	112.374565	111.046898	0.64	50	0.42	50	0.36	50	0.8	50	12	28	0	22	0
1644258472	7495.245	39	3.51529561	0.08	0.00043956044	111.710731	-0.24	-0.00131868132	2.21278097	112.37457	112.37456	111.046901	111.046892	112.374565	111.046897	0.48	50	0.64	50	0.8	50	0.48	50	12	38	0	12	0
1644258655	7677.704	40	3.51530131	-0.21	-0.00114754098	111.710732	0.45	0.00245901639	2.21277422	112.374569	112.374559	111.046904	111.046895	112.374564	111.0469	0.78	50	0.54	50	0.24	50	0.9	50	22	40	0	10	0
1644258851	7873.948	41	3.51529063	0.53	0.00289617486	111.710729	-0.03	-0.000163934426	2.21277467	112.374566	112.374557	111.046902	111.046892	112.374562	111.046897	0.92	50	0.42	50	0.8	50	0.24	50	6	19	1	31	0
1644259047	8069.345	42	3.51529134	-0.52	-0.00265306122	111.710732	-0.16	-0.000816326531	2.21277707	112.37457	112.37456	111.046904	111.046894	112.374565	111.046899	0.18	50	0.86	50	0.48	50	0.84	50	5	26	1	24	0
1644259229	8251.87	43	3.51529514	0.13	0.000666666667	111.710731	0.19	0.000974358974	2.21277422	112.374568	112.374559	111.046904	111.046894	112.374564	111.046899	0.76	50	0.44	50	0.46	50	0.52	50	24	37	0	13	0
1644259412	8434.416	44	3.51529063	0.16	0.00087431694	111.71073	0.36	0.00196721311	2.21276882	112.374566	112.374556	111.046905	111.046895	112.374561	111.0469	0.94	50	0.42	50	0.46	50	0.66	50	20	32	0	18	0
1644259594	8616.912	45	3.51528209	0.1	0.000549450549	111.71073	-0.24	-0.00131868132	2.21277242	112.374566	112.374557	111.046903	111.046893	112.374562	111.046898	0.56	50	0.7	50	0.88	50	0.54	50	10	27	0	23	0
1644259805	8827.328	46	3.51528779	-0.61	-0.00333333333	111.710733	-0.09	-0.000491803279	2.21277377	112.37457	112.37456	111.046906	111.046896	112.374565	111.046901	0.28	50	0.98	50	0.42	50	0.94	50	13	34	2	16	0
1644259987	9009.788	47	3.51528992	0.45	0.00214285714	111.710731	-0.29	-0.00138095238	2.21277812	112.374569	112.374559	111.046902	111.046893	112.374564	111.046897	0.7	50	0.54	50	0.9	50	0.16	50	24	37	0	13	0
1644260183	9206.021	48	3.5152968	0.04	0.000218579235	111.710731	-0.72	-0.00393442623	2.21278892	112.374572	112.374562	111.046899	111.046889	112.374567	111.046894	0.24	50	0.92	50	0.94	50	0.18	50	10	35	1	15	0
1644260366	9388.323	49	3.51531388	0.1	0.000510204082	111.71073	0.46	0.00234693878	2.21278202	112.374569	112.37456	111.0469	111.046891	112.374565	111.046895	0.76	50	0.2	50	0.48	50	0.84	50	7	26	0	24	0
1644260548	9570.767	50	3.51530297	-0.02	-0.00010989011	111.71073	-0.18	-0.000989010989	2.21278472	112.37457	112.374561	111.046899	111.04689	112.374566	111.046895	0.52	50	0.72	50	0.7	50	0.54	50	11	39	0	11	0
1644260730	9753.196	51	3.51530724	-0.06	-0.000327868852	111.71073	0.66	0.00360655738	2.21277482	112.374568	112.374558	111.046903	111.046893	112.374563	111.046898	0.84	50	0.24	50	0.24	50	0.96	50	8	25	0	25	0
1644260926	9948.598	52	3.51529158	-0.27	-0.00148351648	111.710732	-0.29	-0.00159340659	2.21277917	112.37457	112.374561	111.046903	111.046893	112.374566	111.046898	0.26	50	0.82	50	0.76	50	0.74	50	13	31	1	19	0
1644261109	10132.093	53	3.51529846	0.38	0.00194871795	111.71073	0.02	0.000102564103	2.21277887	112.374568	112.374559	111.046901	111.046891	112.374564	111.046896	0.76	50	0.36	50	0.88	50	0.52	50	14	35	0	15	0
1644261305	10327.471	54	3.51529799	0.04	0.000217391304	111.71073	-0.1	-0.000543478261	2.21278037	112.374569	112.374559	111.0469	111.046891	112.374564	111.046896	0.68	50	0.74	50	0.62	50	0.48	50	21	34	1	16	0
1644261487	10510.042	55	3.51530036	-0.09	-0.000461538462	111.71073	0.25	0.00128205128	2.21277662	112.374568	112.374558	111.046902	111.046892	112.374563	111.046897	0.5	50	0.34	50	0.46	50	0.8	50	22	40	0	10	0
1644261685	10707.311	56	3.51529443	-0.1	-0.000546448087	111.710731	-0.08	-0.00043715847	2.21277782	112.374569	112.374559	111.046902	111.046893	112.374564	111.046897	0.62	50	0.8	50	0.78	50	0.8	50	17	32	1	18	0
1644261880	10902.51	57	3.51529632	0.08	0.000406091371	111.71073	0.18	0.000913705584	2.21277512	112.374568	112.374558	111.046902	111.046893	112.374563	111.046898	0.82	50	0.56	50	0.66	50	0.76	50	6	29	1	21	0
1644262062	11084.949	58	3.51529205	-0.31	-0.00158974359	111.710732	0.07	0.000358974359	2.21277407	112.374569	112.374559	111.046904	111.046895	112.374564	111.0469	0.68	50	0.92	50	0.5	50	0.88	50	16	35	0	15	0
1644262245	11267.585	59	3.51529039	0.07	0.000382513661	111.710731	0.53	0.00289617486	2.21276612	112.374566	112.374557	111.046906	111.046897	112.374561	111.046902	0.96	50	0.36	50	0.32	50	0.78	50	20	33	0	17	0
1644262427	11450.018	60	3.51527782	0.12	0.000659340659	111.710731	-0.42	-0.00230769231	2.21277242	112.374567	112.374558	111.046904	111.046894	112.374563	111.046899	0.56	50	0.86	50	0.84	50	0.3	50	22	39	0	11	0
1644262610	11632.474	61	3.51528779	-0.01	-5.46448087e-05	111.710731	0.29	0.00158469945	2.21276807	112.374566	112.374557	111.046905	111.046896	112.374561	111.0469	0.7	50	0.42	50	0.52	50	0.82	50	13	34	0	15	1
1644262805	11827.832	62	3.51528091	-0.12	-0.000659340659	111.710732	-0.54	-0.00296703297	2.21277617	112.374569	112.37456	111.046903	111.046894	112.374564	111.046899	0.24	50	0.9	50	0.76	50	0.34	50	15	34	1	16	0
1644263014	12036.565	63	3.51529372	0.04	0.000204081633	111.710731	0.68	0.00346938776	2.21276597	112.374566	112.374556	111.046906	111.046897	112.374561	111.046902	0.86	50	0.14	50	0.34	50	0.98	50	18	36	2	14	0
1644263210	12232.778	64	3.51527758	-0.12	-0.000576923077	111.710732	-0.26	-0.00125	2.21276987	112.374568	112.374558	111.046906	111.046896	112.374563	111.046901	0.42	50	0.8	50	0.62	50	0.48	50	20	37	1	13	0
1644263414	12437.043	65	3.51528375	-0.11	-0.000558375635	111.710732	0.11	0.000558375635	2.21276822	112.374568	112.374558	111.046907	111.046897	112.374563	111.046902	0.4	50	0.4	50	0.6	50	0.82	50	19	39	2	11	0
1644263611	12633.588	66	3.51528114	0.44	0.00215686275	111.71073	0.32	0.00156862745	2.21276342	112.374564	112.374555	111.046906	111.046896	112.374559	111.046901	0.94	50	0.18	50	0.62	50	0.5	50	17	33	1	17	0
1644263807	12830.153	67	3.51527355	0.56	0.00285714286	111.710727	0.04	0.000204081633	2.21276282	112.374561	112.374552	111.046903	111.046894	112.374556	111.046899	0.88	50	0.28	50	0.94	50	0.42	50	11	38	1	12	0
1644263990	13013.179	68	3.5152726	-0.48	-0.00243654822	111.71073	0.06	0.000304568528	2.21276192	112.374563	112.374554	111.046906	111.046897	112.374558	111.046901	0.52	50	0.94	50	0.16	50	0.7	50	24	39	0	11	0
1644264199	13221.561	69	3.51527118	0.32	0.00174863388	111.710728	0.18	0.000983606557	2.21275922	112.374561	112.374551	111.046905	111.046896	112.374556	111.0469	0.8	50	0.3	50	0.8	50	0.66	50	14	37	2	13	0
1644264381	13404.151	70	3.51526691	-0.26	-0.00125	111.71073	-0.34	-0.00163461538	2.21276432	112.374564	112.374554	111.046905	111.046896	112.374559	111.0469	0.36	50	0.96	50	0.6	50	0.52	50	25	39	0	11	0
1644264564	13586.658	71	3.51527498	0.23	0.0012568306	111.710728	-0.13	-0.000710382514	2.21276627	112.374563	112.374554	111.046903	111.046894	112.374558	111.046899	0.66	50	0.56	50	0.76	50	0.4	50	7	30	0	20	0
1644264747	13770.261	72	3.51527806	-0.27	-0.00147540984	111.71073	-0.09	-0.000491803279	2.21276762	112.374565	112.374555	111.046904	111.046895	112.37456	111.046899	0.46	50	0.82	50	0.52	50	0.7	50	20	34	0	16	0
1644264930	13953.029	73	3.51528019	0.05	0.000273224044	111.710729	0.41	0.00224043716	2.21276147	112.374563	112.374553	111.046906	111.046896	112.374558	111.046901	0.9	50	0.44	50	0.42	50	0.78	50	9	37	0	13	0
1644265126	14148.779	74	3.51527047	-0.28	-0.00153005464	111.710731	-0.3	-0.00163934426	2.21276597	112.374565	112.374556	111.046906	111.046896	112.374561	111.046901	0.34	50	0.92	50	0.78	50	0.76	50	9	29	1	21	0
1644265309	14331.42	75	3.51527758	0.45	0.00229591837	111.710729	0.21	0.00107142857	2.21276282	112.374562	112.374553	111.046905	111.046895	112.374557	111.0469	0.84	50	0.18	50	0.84	50	0.6	50	16	37	0	13	0
1644265491	14514.125	76	3.5152726	-0.37	-0.00203296703	111.710731	-0.07	-0.000384615385	2.21276387	112.374564	112.374555	111.046906	111.046897	112.37456	111.046901	0.36	50	0.8	50	0.5	50	0.8	50	17	31	0	19	0
1644265700	14722.422	77	3.51527426	0.09	0.000491803279	111.71073	0.45	0.00245901639	2.21275712	112.374562	112.374552	111.046908	111.046898	112.374557	111.046903	0.82	50	0.28	50	0.54	50	0.9	50	18	37	2	13	0
1644265895	14917.895	78	3.51526359	0.04	0.000192307692	111.71073	-0.34	-0.00163461538	2.21276222	112.374563	112.374554	111.046906	111.046896	112.374559	111.046901	0.58	50	0.88	50	0.8	50	0.42	50	10	29	1	21	0
1644266078	15100.536	79	3.51527165	-0.01	-5.10204082e-05	111.71073	0.35	0.00178571429	2.21275697	112.374562	112.374552	111.046908	111.046898	112.374557	111.046903	0.8	50	0.46	50	0.48	50	0.84	50	22	34	0	16	0
1644266273	15296.273	80	3.51526335	0.06	0.00032967033	111.71073	-0.04	-0.00021978022	2.21275757	112.374562	112.374552	111.046907	111.046898	112.374557	111.046902	0.8	50	0.78	50	0.68	50	0.58	50	18	33	1	16	1
1644266456	15478.898	81	3.5152643	-5.55111512e-17	-2.83220159e-19	111.71073	0.22	0.00112244898	2.21275427	112.374561	112.374551	111.046908	111.046899	112.374556	111.046903	0.9	50	0.68	50	0.56	50	0.78	50	15	38	0	12	0
1644266664	15686.981	82	3.51525908	-0.22	-0.00120218579	111.710731	-0.28	-0.00153005464	2.21275847	112.374563	112.374553	111.046908	111.046898	112.374558	111.046903	0.34	50	0.84	50	0.68	50	0.62	50	17	31	2	19	0
1644266847	15869.615	83	3.51526572	0.12	0.000576923077	111.71073	-0.4	-0.00192307692	2.21276447	112.374564	112.374555	111.046906	111.046896	112.374559	111.046901	0.4	50	0.68	50	0.9	50	0.38	50	13	26	0	24	0
1644267057	16080.16	84	3.51527521	-0.11	-0.000604395604	111.710731	0.19	0.00104395604	2.21276162	112.374564	112.374554	111.046907	111.046897	112.374559	111.046902	0.56	50	0.48	50	0.62	50	0.92	50	19	34	2	16	0
1644267254	16277.226	85	3.51527071	0.17	0.000805687204	111.71073	0.43	0.00203791469	2.21275517	112.374561	112.374552	111.046908	111.046898	112.374556	111.046903	0.84	50	0.24	50	0.42	50	0.68	50	19	35	1	14	1
1644267451	16473.958	86	3.51526051	-0.25	-0.00126903553	111.710731	-0.25	-0.00126903553	2.21275892	112.374563	112.374554	111.046908	111.046899	112.374559	111.046903	0.34	50	0.84	50	0.62	50	0.62	50	16	31	1	19	0
1644267636	16658.696	87	3.51526644	0.38	0.00192893401	111.710729	-0.16	-0.000812182741	2.21276132	112.374562	112.374553	111.046906	111.046896	112.374558	111.046901	0.66	50	0.44	50	0.84	50	0.3	50	20	33	0	17	0
1644267819	16841.382	88	3.51527023	-0.16	-0.000864864865	111.71073	0.46	0.00248648649	2.21275442	112.374561	112.374552	111.046908	111.046899	112.374556	111.046904	0.8	50	0.5	50	0.32	50	0.94	50	21	40	0	10	0
1644268027	17050.205	89	3.51525932	0.52	0.00285714286	111.710727	-0.24	-0.00131868132	2.21275802	112.37456	112.37455	111.046905	111.046895	112.374555	111.0469	0.8	50	0.52	50	0.94	50	0.18	50	18	36	2	14	0
1644268211	17233.989	90	3.51526501	0.08	0.00038277512	111.710727	-0.66	-0.00315789474	2.21276792	112.374562	112.374553	111.046901	111.046892	112.374557	111.046897	0.38	50	0.96	50	0.98	50	0.24	50	15	32	0	18	0
1644268394	17416.627	91	3.51528067	-0.12	-0.000652173913	111.710728	0.18	0.00097826087	2.21276522	112.374562	112.374552	111.046903	111.046893	112.374557	111.046898	0.62	50	0.56	50	0.58	50	0.88	50	0	3	0	47	0
1644268577	17599.574	92	3.5152764	-0.58	-0.00316939891	111.71073	0.12	0.000655737705	2.21276342	112.374564	112.374555	111.046906	111.046897	112.374559	111.046901	0.5	50	0.96	50	0.24	50	0.94	50	26	37	0	13	0
1644268773	17795.867	93	3.51527355	0.12	0.000659340659	111.71073	0.52	0.00285714286	2.21275562	112.374561	112.374552	111.046908	111.046898	112.374557	111.046903	0.82	50	0.18	50	0.36	50	0.76	50	14	30	1	20	0
1644268957	17979.369	94	3.51526122	-0.27	-0.00137055838	111.710731	-0.19	-0.000964467005	2.21275847	112.374563	112.374554	111.046908	111.046899	112.374559	111.046904	0.46	50	0.92	50	0.54	50	0.62	50	20	36	0	14	0
1644269139	18161.939	95	3.51526572	-0.02	-0.000109289617	111.710731	0.5	0.00273224044	2.21275097	112.374561	112.374552	111.046911	111.046901	112.374557	111.046906	0.68	50	0.2	50	0.36	50	0.88	50	20	33	0	17	0
1644269361	18383.466	96	3.51525386	-0.22	-0.00120218579	111.710732	-0.42	-0.00229508197	2.21275727	112.374564	112.374555	111.04691	111.0469	112.37456	111.046905	0.28	50	0.92	50	0.8	50	0.6	50	14	31	3	19	0
1644269543	18566.2	97	3.51526383	0.45	0.0020361991	111.71073	0.31	0.00140271493	2.21275262	112.374561	112.374551	111.046909	111.0469	112.374556	111.046904	0.96	50	0.2	50	0.72	50	0.58	50	9	26	0	24	0
1644269727	18749.937	98	3.51525647	-0.15	-0.000819672131	111.710731	-0.19	-0.00103825137	2.21275547	112.374562	112.374553	111.046909	111.0469	112.374558	111.046904	0.56	50	0.9	50	0.82	50	0.78	50	13	36	0	14	0
1644269912	18934.359	99	3.51526098	0.27	0.0014673913	111.71073	-0.31	-0.00168478261	2.21276012	112.374562	112.374553	111.046906	111.046897	112.374558	111.046902	0.5	50	0.54	50	0.88	50	0.3	50	6	23	0	27	0
1644270120	19142.49	100	3.51526833	-0.24	-0.00130434783	111.710731	-0.1	-0.000543478261	2.21276162	112.374564	112.374554	111.046907	111.046898	112.374559	111.046902	0.48	50	0.82	50	0.46	50	0.6	50	17	34	2	16	0
1644270303	19326.147	101	3.51527071	-0.17	-0.000817307692	111.710732	0.51	0.00245192308	2.21275397	112.374563	112.374553	111.04691	111.046901	112.374558	111.046905	0.88	50	0.54	50	0.26	50	0.94	50	11	32	0	18	0
1644270486	19508.631	102	3.51525861	-0.19	-0.0010326087	111.710733	0.07	0.000380434783	2.21275292	112.374563	112.374554	111.046911	111.046902	112.374558	111.046907	0.5	50	0.62	50	0.38	50	0.64	50	17	38	0	12	0
1644270669	19692.123	103	3.51525695	0.22	0.00120218579	111.710731	0.16	0.00087431694	2.21275052	112.374561	112.374552	111.046911	111.046902	112.374557	111.046906	0.9	50	0.52	50	0.7	50	0.64	50	21	40	0	10	0
1644270852	19874.618	104	3.51525315	0.13	0.000710382514	111.710731	-0.51	-0.00278688525	2.21275817	112.374563	112.374553	111.046908	111.046899	112.374558	111.046903	0.5	50	0.88	50	1	50	0.36	50	20	30	0	20	0
1644271035	20057.608	105	3.51526525	-0.251891892	-0.00138402138	111.710732	-0.0118918919	-6.53400653e-05	2.21275835	112.374564	112.374555	111.046909	111.0469	112.37456	111.046905	0.52	50	0.783783784	37	0.54	50	0.78	50	22	38	0	12	0
1644271218	20240.501	106	3.51526553	0.03	0.000163934426	111.710732	-0.29	-0.00158469945	2.2127627	112.374565	112.374556	111.046908	111.046898	112.374561	111.046903	0.54	50	0.8	50	0.78	50	0.46	50	7	26	0	24	0
1644271413	20435.981	107	3.51527241	0.52	0.00284153005	111.710729	0.14	0.000765027322	2.2127606	112.374562	112.374553	111.046906	111.046896	112.374557	111.046901	0.92	50	0.26	50	0.94	50	0.56	50	10	34	1	16	0
1644271608	20631.24	108	3.51526909	-0.09	-0.000459183673	111.71073	0.11	0.00056122449	2.21275895	112.374562	112.374553	111.046907	111.046897	112.374557	111.046902	0.66	50	0.64	50	0.64	50	0.84	50	25	38	1	12	0
1644271791	20813.892	109	3.51526648	-0.38	-0.00194871795	111.710732	0.44	0.00225641026	2.21275235	112.374562	112.374553	111.046911	111.046901	112.374557	111.046906	0.5	50	0.44	50	0.14	50	0.96	50	19	40	0	10	0
1644271974	20996.519	110	3.51525604	0.28	0.00153005464	111.71073	-0.08	-0.00043715847	2.21275355	112.374561	112.374552	111.046909	111.046899	112.374556	111.046904	0.68	50	0.48	50	0.86	50	0.5	50	21	38	0	12	0
1644272156	21179.099	111	3.51525794	0.03	0.000164835165	111.71073	-0.33	-0.00181318681	2.2127585	112.374562	112.374553	111.046907	111.046898	112.374558	111.046903	0.44	50	0.74	50	0.84	50	0.48	50	13	32	0	18	0
1644272339	21361.759	112	3.51526577	-0.35	-0.00191256831	111.710732	0.19	0.00103825137	2.21275565	112.374563	112.374554	111.04691	111.0469	112.374559	111.046905	0.48	50	0.64	50	0.28	50	0.82	50	14	25	0	25	0
1644272521	21544.246	113	3.51526126	0.1	0.000546448087	111.710731	0.14	0.000765027322	2.21275355	112.374562	112.374553	111.04691	111.046901	112.374557	111.046905	0.72	50	0.48	50	0.64	50	0.68	50	8	23	0	27	0
1644272704	21726.766	114	3.51525794	0.09	0.000494505495	111.710731	0.45	0.00247252747	2.2127468	112.37456	112.37455	111.046912	111.046902	112.374555	111.046907	0.88	50	0.34	50	0.34	50	0.7	50	17	31	0	19	0
1644272899	21922.284	115	3.51524727	0.05	0.000273224044	111.710731	0.35	0.00191256831	2.21274155	112.374558	112.374548	111.046913	111.046903	112.374553	111.046908	0.72	50	0.32	50	0.58	50	0.88	50	13	33	1	17	0
1644273096	22118.483	116	3.51523896	-0.18	-0.000923076923	111.710732	-0.2	-0.00102564103	2.21274455	112.37456	112.37455	111.046913	111.046903	112.374555	111.046908	0.46	50	0.84	50	0.64	50	0.62	50	13	31	1	19	0
1644273279	22301.97	117	3.51524371	0.13	0.000663265306	111.710731	-0.31	-0.00158163265	2.2127492	112.37456	112.374551	111.046911	111.046901	112.374556	111.046906	0.44	50	0.62	50	0.88	50	0.44	50	18	34	0	16	0
1644273475	22497.319	118	3.51525106	-0.24	-0.00130434783	111.710732	-0.44	-0.00239130435	2.2127558	112.374564	112.374554	111.04691	111.046901	112.374559	111.046905	0.32	50	1	50	0.86	50	0.66	50	12	34	1	16	0
1644273683	22706.008	119	3.5152615	0	0	111.710732	0	0	2.2127558	112.374564	112.374554	111.04691	111.046901	112.374559	111.046905	0.807692308	26	0.5	50	0.590909091	22	-1	0	11	33	1	17	0
1644273866	22888.808	120	3.5152615	0.1	0.0004784689	111.710732	0.2	0.000956937799	2.2127528	112.374562	112.374553	111.046911	111.046901	112.374557	111.046906	0.74	50	0.44	50	0.48	50	0.58	50	10	35	0	15	0
1644274062	23084.479	121	3.51525675	0.14	0.000765027322	111.710731	0.22	0.00120218579	2.2127495	112.374561	112.374551	111.046911	111.046901	112.374556	111.046906	0.8	50	0.44	50	0.62	50	0.7	50	13	28	1	22	0
1644274258	23280.758	122	3.51525154	-0.06	-0.000307692308	111.710731	-0.2	-0.00102564103	2.2127525	112.374562	112.374552	111.04691	111.046901	112.374557	111.046905	0.62	50	0.88	50	0.68	50	0.54	50	19	30	1	20	0
1644274440	23463.298	123	3.51525628	0.22	0.00111675127	111.71073	-0.24	-0.00121827411	2.2127561	112.374562	112.374552	111.046908	111.046899	112.374557	111.046903	0.56	50	0.58	50	0.9	50	0.44	50	9	27	0	23	0
1644274636	23658.557	124	3.51526197	-0.63	-0.00346153846	111.710733	0.01	5.49450549e-05	2.21275595	112.374565	112.374555	111.046911	111.046902	112.37456	111.046906	0.3	50	0.92	50	0.32	50	0.96	50	12	32	1	17	1
1644274831	23853.989	125	3.51526174	0.56	0.00287179487	111.71073	-0.14	-0.000717948718	2.21275805	112.374563	112.374553	111.046908	111.046898	112.374558	111.046903	0.88	50	0.46	50	0.98	50	0.28	50	8	30	1	20	0
1644275027	24049.379	126	3.51526506	-0.42	-0.00214285714	111.710733	-0.02	-0.000102040816	2.21275835	112.374565	112.374555	111.04691	111.0469	112.37456	111.046905	0.34	50	0.78	50	0.48	50	0.88	50	14	34	1	16	0
1644275209	24232.095	127	3.51526553	0.56	0.00287179487	111.71073	-0.18	-0.000923076923	2.21276105	112.374563	112.374553	111.046906	111.046897	112.374558	111.046901	0.9	50	0.52	50	0.96	50	0.22	50	13	33	0	17	0
1644275405	24427.837	128	3.5152698	0.07	0.000382513661	111.710729	-0.59	-0.00322404372	2.2127699	112.374565	112.374556	111.046903	111.046894	112.37456	111.046898	0.46	50	0.98	50	0.88	50	0.22	50	14	34	1	16	0
1644275588	24610.661	129	3.5152838	0.01	5.10204082e-05	111.710729	0.55	0.00280612245	2.21276165	112.374563	112.374553	111.046906	111.046896	112.374558	111.046901	0.98	50	0.42	50	0.46	50	1	50	0	7	0	43	0
1644275783	24806.304	130	3.51527075	-0.31	-0.00169398907	111.710731	0.31	0.00169398907	2.212757	112.374563	112.374553	111.046909	111.046899	112.374558	111.046904	0.54	50	0.54	50	0.32	50	0.94	50	13	31	1	19	0
1644275979	25001.857	131	3.5152634	-0.24	-0.00123076923	111.710732	0.26	0.00133333333	2.2127531	112.374563	112.374553	111.046911	111.046901	112.374558	111.046906	0.5	50	0.48	50	0.38	50	0.88	50	9	25	1	25	0
1644276162	25184.542	132	3.51525723	-0.17	-0.000867346939	111.710733	0.41	0.00209183673	2.21274695	112.374562	112.374552	111.046914	111.046904	112.374557	111.046909	0.82	50	0.58	50	0.3	50	0.88	50	23	34	0	16	0
1644276358	25380.31	133	3.5152475	0.18	0.000989010989	111.710732	-0.08	-0.00043956044	2.21274815	112.374561	112.374552	111.046912	111.046903	112.374557	111.046908	0.74	50	0.64	50	0.8	50	0.54	50	14	37	1	13	0
1644276553	25575.625	134	3.5152494	0.15	0.000765306122	111.710731	0.03	0.000153061224	2.2127477	112.37456	112.374551	111.046912	111.046902	112.374556	111.046907	0.74	50	0.56	50	0.56	50	0.44	50	19	29	1	21	0
1644276737	25760.14	135	3.51524869	-0.13	-0.000666666667	111.710732	0.13	0.000666666667	2.21274575	112.37456	112.374551	111.046913	111.046903	112.374556	111.046908	0.6	50	0.6	50	0.68	50	0.94	50	15	25	0	25	0
1644276920	25942.721	136	3.51524561	-0.44	-0.00237837838	111.710734	-0.16	-0.000864864865	2.21274815	112.374563	112.374554	111.046914	111.046905	112.374559	111.04691	0.3	50	0.9	50	0.38	50	0.66	50	12	30	0	20	0
1644277115	26138.161	137	3.5152494	0.54	0.00295081967	111.710731	-0.02	-0.000109289617	2.21274845	112.374561	112.374551	111.046912	111.046902	112.374556	111.046907	0.82	50	0.3	50	0.92	50	0.36	50	21	40	1	10	0
1644277312	26334.42	138	3.51524988	0.1	0.000512820513	111.710731	-0.46	-0.00235897436	2.21275535	112.374562	112.374553	111.046909	111.0469	112.374558	111.046904	0.58	50	0.94	50	0.86	50	0.3	50	14	33	1	17	0
1644277507	26530.003	139	3.51526079	-0.21	-0.00107142857	111.710732	0.53	0.00270408163	2.2127474	112.374561	112.374551	111.046913	111.046903	112.374556	111.046908	0.72	50	0.4	50	0.24	50	0.98	50	9	26	1	23	1
1644277690	26713.027	140	3.51524821	-0.21	-0.00107142857	111.710733	-0.13	-0.000663265306	2.21274935	112.374563	112.374553	111.046913	111.046904	112.374558	111.046908	0.54	50	0.88	50	0.62	50	0.7	50	17	33	0	17	0
1644277899	26921.689	141	3.5152513	0.27	0.00147540984	111.710732	0.21	0.00114754098	2.2127462	112.37456	112.374551	111.046913	111.046903	112.374556	111.046908	0.8	50	0.32	50	0.7	50	0.64	50	16	32	2	18	0
1644278120	27142.964	142	3.51524632	5.55111512e-17	2.65603594e-19	111.710732	0.18	0.000861244019	2.2127435	112.37456	112.37455	111.046913	111.046904	112.374555	111.046909	0.64	50	0.46	50	0.46	50	0.64	50	21	38	3	12	0
1644278317	27339.758	143	3.51524205	-0.01	-4.52488688e-05	111.710732	-0.13	-0.000588235294	2.21274545	112.37456	112.374551	111.046913	111.046903	112.374555	111.046908	0.48	50	0.62	50	0.74	50	0.62	50	14	34	1	16	0
1644278513	27535.471	144	3.51524513	-0.31	-0.00157360406	111.710733	-0.27	-0.00137055838	2.2127495	112.374563	112.374553	111.046913	111.046904	112.374558	111.046908	0.26	50	0.84	50	0.66	50	0.7	50	7	30	1	20	0
1644278721	27743.461	145	3.51525154	0	0	111.710733	0	0	2.2127495	112.374563	112.374553	111.046913	111.046904	112.374558	111.046908	0.625	8	0.46	50	-1	0	-1	0	15	35	1	15	0
1644278942	27965.1	146	3.51525154	0.24	0.00115384615	111.710732	-5.55111512e-17	-2.66880535e-19	2.2127495	112.374562	112.374552	111.046912	111.046903	112.374557	111.046907	0.86	50	0.62	50	0.74	50	0.5	50	16	31	3	19	0
1644279151	28173.714	147	3.51525154	0.37	0.00166666667	111.71073	0.11	0.000495495495	2.21274785	112.374559	112.37455	111.046911	111.046901	112.374555	111.046906	0.96	50	0.48	50	0.78	50	0.52	50	16	34	2	16	0
1644279361	28383.46	148	3.51524893	-0.21	-0.00100478469	111.710731	-0.33	-0.00157894737	2.2127528	112.374562	112.374552	111.04691	111.046901	112.374557	111.046905	0.36	50	0.9	50	0.8	50	0.68	50	16	32	2	18	0
1644279556	28579.156	149	3.51525675	-0.31	-0.00148325359	111.710733	0.31	0.00148325359	2.21274815	112.374562	112.374553	111.046913	111.046904	112.374557	111.046908	0.78	50	0.78	50	0.26	50	0.88	50	13	37	1	13	0
1644279739	28762.1	150	3.5152494	0.06	0.000306122449	111.710733	-0.16	-0.000816326531	2.21275055	112.374562	112.374553	111.046912	111.046903	112.374558	111.046907	0.48	50	0.58	50	0.68	50	0.46	50	20	37	0	12	1
1644279935	28957.912	151	3.5152532	0.33	0.00180327869	111.710731	-0.23	-0.0012568306	2.212754	112.374562	112.374552	111.046909	111.0469	112.374557	111.046905	0.54	50	0.44	50	0.98	50	0.42	50	15	29	1	21	0
1644280118	29140.847	152	3.51525865	-0.41	-0.00209183673	111.710733	-0.01	-5.10204082e-05	2.21275415	112.374564	112.374554	111.046911	111.046902	112.374559	111.046907	0.5	50	0.92	50	0.32	50	0.72	50	11	25	0	24	1
1644280301	29323.628	153	3.51525889	0.17	0.000928961749	111.710732	0.41	0.00224043716	2.212748	112.374561	112.374552	111.046912	111.046903	112.374557	111.046908	1	50	0.42	50	0.56	50	0.8	50	15	33	0	17	0
1644280499	29521.333	154	3.51524916	0.13	0.000710382514	111.710731	-0.09	-0.000491803279	2.21274935	112.374561	112.374552	111.046911	111.046902	112.374556	111.046907	0.6	50	0.56	50	0.64	50	0.42	50	19	34	1	16	0
1644280681	29704.127	155	3.5152513	0.07	0.000355329949	111.710731	0.33	0.0016751269	2.2127444	112.374559	112.37455	111.046913	111.046903	112.374554	111.046908	0.84	50	0.44	50	0.5	50	0.76	50	18	38	0	12	0
1644280879	29901.704	156	3.51524347	-0.02	-0.000109289617	111.710731	0.04	0.000218579235	2.2127438	112.374559	112.37455	111.046913	111.046903	112.374554	111.046908	0.68	50	0.66	50	0.5	50	0.56	50	23	38	1	11	1
1644281076	30098.695	157	3.51524252	0.33	0.00166666667	111.71073	0.27	0.00136363636	2.21273975	112.374556	112.374547	111.046912	111.046903	112.374551	111.046908	0.78	50	0.18	50	0.68	50	0.62	50	6	33	1	17	0
1644281259	30282.087	158	3.51523612	-0.29	-0.00147208122	111.710731	-0.41	-0.00208121827	2.2127459	112.37456	112.37455	111.046912	111.046902	112.374555	111.046907	0.28	50	0.98	50	0.66	50	0.54	50	20	34	0	16	0
1644281468	30490.963	159	3.51524584	0.02	0.000109289617	111.710731	0.06	0.000327868852	2.212745	112.374559	112.37455	111.046912	111.046903	112.374554	111.046907	0.66	50	0.58	50	0.68	50	0.72	50	19	32	2	18	0
1644281676	30699.252	160	3.51524442	0.08	0.00038277512	111.710731	-0.26	-0.00124401914	2.2127489	112.37456	112.37455	111.046911	111.046901	112.374555	111.046906	0.56	50	0.74	50	0.82	50	0.48	50	17	31	2	18	1
1644281873	30896.011	161	3.51525059	0.32	0.00153846154	111.710729	-0.32	-0.00153846154	2.2127537	112.37456	112.37455	111.046908	111.046898	112.374555	111.046903	0.48	50	0.48	50	0.96	50	0.32	50	11	32	1	18	0
1644282069	31091.75	162	3.51525818	-0.27	-0.00137055838	111.71073	-0.03	-0.000152284264	2.21275415	112.374561	112.374552	111.046909	111.046899	112.374557	111.046904	0.46	50	0.76	50	0.54	50	0.78	50	16	31	1	19	0
1644282266	31288.435	163	3.51525889	-0.21	-0.00107142857	111.710731	0.57	0.00290816327	2.2127456	112.37456	112.37455	111.046912	111.046903	112.374555	111.046908	0.8	50	0.44	50	0.14	50	0.92	50	4	21	1	29	0
1644282464	31487.207	164	3.51524537	0.28	0.00142857143	111.71073	-0.18	-0.000918367347	2.2127483	112.374559	112.37455	111.04691	111.046901	112.374554	111.046905	0.72	50	0.62	50	0.46	50	0	1	10	27	1	23	0
1644282647	31670.049	165	3.51524964	-0.23	-0.00115577889	111.710731	0.53	0.00266331658	2.21274035	112.374558	112.374548	111.046914	111.046904	112.374553	111.046909	0.72	50	0.42	50	0.24	50	1	50	17	42	0	8	0
1644282843	31865.79	166	3.51523707	-0.24	-0.00131147541	111.710732	-0.18	-0.000983606557	2.21274305	112.37456	112.37455	111.046914	111.046905	112.374555	111.046909	0.48	50	0.9	50	0.72	50	0.78	50	21	37	1	13	0
1644283027	32049.533	167	3.51524134	0.08	0.000408163265	111.710732	0.1	0.000510204082	2.21274155	112.374559	112.37455	111.046914	111.046905	112.374554	111.046909	0.76	50	0.58	50	0.74	50	0.76	50	18	40	0	9	1
1644283235	32258.078	168	3.51523896	0.17	0.000928961749	111.710731	-0.15	-0.000819672131	2.2127438	112.374559	112.374549	111.046913	111.046903	112.374554	111.046908	0.68	50	0.66	50	0.82	50	0.5	50	11	24	2	26	0
1644283431	32453.714	169	3.51524252	-0.06	-0.00028708134	111.710731	0.24	0.00114832536	2.2127402	112.374558	112.374549	111.046914	111.046905	112.374553	111.046909	0.74	50	0.56	50	0.58	50	0.88	50	7	36	1	14	0
1644283614	32636.428	170	3.51523683	-0.04	-0.000204081633	111.710732	-0.7	-0.00357142857	2.2127507	112.374561	112.374552	111.046911	111.046902	112.374557	111.046906	0.22	50	0.96	50	0.86	50	0.2	50	23	37	0	13	0
1644283810	32832.988	171	3.51525343	-0.35	-0.00192307692	111.710733	0.35	0.00192307692	2.21274545	112.374562	112.374552	111.046914	111.046905	112.374557	111.04691	0.52	50	0.52	50	0.24	50	0.94	50	9	27	1	23	0
1644284006	33028.701	172	3.51524513	-0.01	-5.07614213e-05	111.710733	0.05	0.000253807107	2.2127447	112.374561	112.374552	111.046915	111.046905	112.374557	111.04691	0.72	50	0.68	50	0.48	50	0.54	50	8	31	1	19	0
1644284202	33224.426	173	3.51524395	0.06	0.000306122449	111.710733	0.38	0.00193877551	2.212739	112.374559	112.37455	111.046916	111.046907	112.374555	111.046911	0.86	50	0.42	50	0.4	50	0.72	50	15	36	1	14	0
1644284387	33409.413	174	3.51523493	0.2	0.00102564103	111.710732	0.12	0.000615384615	2.2127372	112.374558	112.374548	111.046916	111.046906	112.374553	111.046911	0.72	50	0.4	50	0.56	50	0.48	50	13	30	0	20	0
1644284582	33605.212	175	3.51523208	-0.23	-0.00124324324	111.710733	-0.13	-0.000702702703	2.21273915	112.37456	112.37455	111.046916	111.046907	112.374555	111.046911	0.34	50	0.7	50	0.6	50	0.7	50	14	33	1	17	0
1644284791	33813.601	176	3.51523517	-0.1	-0.000510204082	111.710734	-0.2	-0.00102040816	2.21274215	112.374561	112.374552	111.046916	111.046906	112.374556	111.046911	0.38	50	0.68	50	0.62	50	0.52	50	10	25	2	25	0
1644284987	34009.411	177	3.51523991	0.35	0.00168269231	111.710732	0.17	0.000817307692	2.2127396	112.374559	112.374549	111.046915	111.046905	112.374554	111.04691	0.92	50	0.4	50	0.64	50	0.46	50	5	23	1	27	0
1644285170	34192.473	178	3.51523588	-0.2	-0.00102040816	111.710733	-0.06	-0.000306122449	2.2127405	112.37456	112.37455	111.046916	111.046906	112.374555	111.046911	0.56	50	0.82	50	0.7	50	0.84	50	23	41	0	9	0
1644285354	34376.601	179	3.5152373	0.3	0.00163934426	111.710731	-0.2	-0.00109289617	2.2127435	112.374559	112.37455	111.046913	111.046904	112.374554	111.046908	0.6	50	0.5	50	0.9	50	0.4	50	4	18	0	32	0
1644285552	34574.348	180	3.51524205	-0.1	-0.000543478261	111.710732	0.62	0.00336956522	2.2127342	112.374557	112.374547	111.046916	111.046907	112.374552	111.046912	0.86	50	0.34	50	0.24	50	0.96	50	11	29	1	21	0
1644285734	34757.256	181	3.51522734	0.03	0.000151515152	111.710732	-0.53	-0.00267676768	2.21274215	112.374559	112.37455	111.046914	111.046904	112.374554	111.046909	0.34	50	0.84	50	0.92	50	0.36	50	13	30	0	20	0
1644285930	34952.761	182	3.51523991	0.17	0.000928961749	111.710731	0.07	0.000382513661	2.2127411	112.374558	112.374548	111.046913	111.046904	112.374553	111.046909	0.74	50	0.5	50	0.72	50	0.62	50	18	33	1	17	0
1644286126	35148.345	183	3.51523825	-0.2	-0.00102040816	111.710732	0.52	0.00265306122	2.2127333	112.374557	112.374547	111.046917	111.046907	112.374552	111.046912	0.82	50	0.5	50	0.2	50	0.92	50	13	37	1	13	0
1644286321	35343.989	184	3.51522592	-0.05	-0.000256410256	111.710732	-0.15	-0.000769230769	2.21273555	112.374558	112.374548	111.046916	111.046907	112.374553	111.046911	0.56	50	0.76	50	0.74	50	0.64	50	18	37	1	13	0
1644286518	35540.805	185	3.51522947	0.12	0.000612244898	111.710732	0.06	0.000306122449	2.21273465	112.374557	112.374547	111.046916	111.046906	112.374552	111.046911	0.78	50	0.6	50	0.76	50	0.7	50	16	32	1	18	0
1644286727	35749.596	186	3.51522805	-0.28	-0.0014213198	111.710733	-0.28	-0.0014213198	2.21273885	112.374559	112.37455	111.046916	111.046907	112.374555	111.046911	0.3	50	0.86	50	0.76	50	0.76	50	13	33	2	16	1
1644286910	35932.561	187	3.51523469	0.29	0.00139423077	111.710732	0.13	0.000625	2.2127369	112.374557	112.374548	111.046915	111.046906	112.374553	111.04691	0.8	50	0.38	50	0.8	50	0.64	50	16	34	0	16	0
1644287118	36140.988	188	3.51523161	-0.13	-0.000710382514	111.710732	-0.47	-0.00256830601	2.21274395	112.37456	112.374551	111.046914	111.046904	112.374555	111.046909	0.32	50	0.92	50	0.84	50	0.5	50	18	40	2	10	0
1644287327	36349.914	189	3.51524276	0.05	0.00023923445	111.710732	0.51	0.00244019139	2.2127363	112.374558	112.374548	111.046916	111.046906	112.374553	111.046911	0.86	50	0.3	50	0.48	50	0.94	50	6	41	2	9	0
1644287523	36546.183	190	3.51523066	0.07	0.00033492823	111.710732	-0.17	-0.000813397129	2.21273885	112.374558	112.374548	111.046915	111.046905	112.374553	111.04691	0.72	50	0.82	50	0.74	50	0.5	50	17	31	1	19	0
1644287720	36742.818	191	3.51523469	0.5	0.00255102041	111.710729	-0.08	-0.000408163265	2.21274005	112.374556	112.374546	111.046912	111.046902	112.374551	111.046907	0.84	50	0.42	50	0.96	50	0.38	50	11	24	1	26	0
1644287916	36938.389	192	3.51523659	-0.28	-0.0014213198	111.71073	0.16	0.000812182741	2.21273765	112.374557	112.374547	111.046914	111.046904	112.374552	111.046909	0.64	50	0.76	50	0.34	50	0.78	50	23	36	1	14	0
1644288099	37121.382	193	3.5152328	-0.26	-0.00133333333	111.710732	0.12	0.000615384615	2.21273585	112.374557	112.374548	111.046916	111.046906	112.374553	111.046911	0.46	50	0.6	50	0.5	50	0.88	50	20	40	0	10	0
1644288294	37317.203	194	3.51522995	0.07	0.000382513661	111.710731	-0.59	-0.00322404372	2.2127447	112.37456	112.37455	111.046913	111.046903	112.374555	111.046908	0.42	50	0.94	50	0.96	50	0.3	50	8	29	1	21	0
1644288490	37513.061	195	3.51524395	0.04	0.000204081633	111.710731	0.64	0.00326530612	2.2127351	112.374556	112.374547	111.046915	111.046906	112.374552	111.046911	0.92	50	0.24	50	0.4	50	1	50	19	36	1	13	1
1644288673	37695.792	196	3.51522876	-0.22	-0.00112244898	111.710732	-0.22	-0.00112244898	2.2127384	112.374559	112.374549	111.046916	111.046906	112.374554	111.046911	0.48	50	0.92	50	0.62	50	0.62	50	18	37	0	13	0
1644288856	37878.515	197	3.51523398	0.33	0.00180327869	111.710731	0.29	0.00158469945	2.21273405	112.374556	112.374546	111.046915	111.046906	112.374551	111.04691	0.96	50	0.34	50	0.78	50	0.74	50	13	27	0	23	0
1644289039	38062.303	198	3.5152271	-0.06	-0.00032967033	111.710731	-0.48	-0.00263736264	2.21274125	112.374558	112.374549	111.046913	111.046904	112.374553	111.046909	0.36	50	0.9	50	0.7	50	0.28	50	16	37	0	13	0
1644289222	38245.152	199	3.51523849	0.11	0.000597826087	111.71073	0.45	0.00244565217	2.2127345	112.374556	112.374546	111.046915	111.046905	112.374551	111.04691	0.88	50	0.32	50	0.44	50	0.78	50	6	29	0	21	0
1644289420	38443.22	200	3.51522781	-0.42	-0.00229508197	111.710733	-0.16	-0.00087431694	2.2127369	112.374558	112.374549	111.046916	111.046907	112.374554	111.046911	0.38	50	0.96	50	0.52	50	0.78	50	22	37	1	13	0
1644289603	38626.149	201	3.51523161	0.07	0.000353535354	111.710732	0.27	0.00136363636	2.21273285	112.374557	112.374547	111.046917	111.046908	112.374552	111.046912	0.72	50	0.38	50	0.6	50	0.8	50	13	37	0	13	0
1644289787	38809.904	202	3.51522521	0.05	0.000273224044	111.710732	-0.25	-0.00136612022	2.2127366	112.374558	112.374548	111.046916	111.046906	112.374553	111.046911	0.56	50	0.76	50	0.76	50	0.46	50	17	32	0	18	0
1644289997	39019.41	203	3.51523114	-0.33	-0.00179347826	111.710734	-0.05	-0.00027173913	2.21273735	112.37456	112.37455	111.046917	111.046908	112.374555	111.046912	0.42	50	0.8	50	0.52	50	0.8	50	20	38	2	12	0
1644290205	39227.768	204	3.51523232	-0.06	-0.00028708134	111.710734	0.12	0.000574162679	2.21273555	112.374559	112.37455	111.046918	111.046908	112.374555	111.046913	0.66	50	0.6	50	0.5	50	0.68	50	17	33	2	17	0
1644290391	39413.582	205	3.51522947	0.35	0.00167464115	111.710732	-0.11	-0.000526315789	2.2127372	112.374558	112.374549	111.046916	111.046906	112.374553	111.046911	0.78	50	0.54	50	0.94	50	0.48	50	19	31	0	19	0
1644290614	39636.478	206	3.51523208	-0.18	-0.000972972973	111.710733	-0.12	-0.000648648649	2.212739	112.374559	112.37455	111.046916	111.046907	112.374555	111.046911	0.56	50	0.86	50	0.58	50	0.64	50	16	31	3	19	0
1644290798	39820.676	207	3.51523493	0.22	0.000986547085	111.710732	0.46	0.00206278027	2.2127321	112.374556	112.374547	111.046917	111.046908	112.374552	111.046912	0.94	50	0.26	50	0.5	50	0.74	50	22	41	0	9	0
1644291019	40042.25	208	3.51522402	-0.26	-0.00140540541	111.710733	-0.4	-0.00216216216	2.2127381	112.374559	112.37455	111.046917	111.046907	112.374555	111.046912	0.3	50	0.96	50	0.7	50	0.56	50	20	32	3	18	0
1644291215	40237.87	209	3.51523351	0.05	0.000226244344	111.710733	0.27	0.00122171946	2.21273405	112.374558	112.374548	111.046917	111.046908	112.374553	111.046913	0.84	50	0.52	50	0.58	50	0.8	50	15	33	1	17	0
1644291411	40433.939	210	3.5152271	0.08	0.000408163265	111.710733	-0.66	-0.00336734694	2.21274395	112.37456	112.374551	111.046914	111.046905	112.374556	111.046909	0.38	50	0.96	50	0.92	50	0.18	50	16	30	1	20	0
1644291623	40645.647	211	3.51524276	0.13	0.000663265306	111.710732	0.37	0.0018877551	2.2127384	112.374558	112.374549	111.046915	111.046906	112.374553	111.04691	0.88	50	0.38	50	0.64	50	0.88	50	1	28	2	22	0
1644291806	40828.388	212	3.51523398	-0.07	-0.000330188679	111.710732	-0.11	-0.000518867925	2.21274005	112.374559	112.37455	111.046915	111.046905	112.374554	111.04691	0.48	50	0.66	50	0.68	50	0.64	50	18	38	0	12	0
1644292014	41037.195	213	3.51523659	0.28	0.00153846154	111.710731	-0.06	-0.00032967033	2.21274095	112.374558	112.374548	111.046913	111.046904	112.374553	111.046909	0.64	50	0.42	50	0.96	50	0.62	50	18	35	2	15	0
1644292224	41246.832	214	3.51523801	-0.3	-0.0014354067	111.710732	0.22	0.00105263158	2.21273765	112.374558	112.374549	111.046916	111.046906	112.374554	111.046911	0.64	50	0.72	50	0.24	50	0.76	50	9	28	2	22	0
1644292420	41443.233	215	3.5152328	0.59	0.00280952381	111.710729	-0.13	-0.000619047619	2.2127396	112.374556	112.374547	111.046912	111.046903	112.374551	111.046908	0.76	50	0.3	50	0.96	50	0.24	50	11	25	1	25	0
1644292604	41627.221	216	3.51523588	-0.37	-0.0018877551	111.710731	-0.37	-0.0018877551	2.21274515	112.37456	112.37455	111.046912	111.046903	112.374555	111.046908	0.24	50	0.98	50	0.68	50	0.68	50	20	40	0	10	0
