# Supplementary material for: Improved bounds on Lorentz violation from composite pulse Ramsey spectroscopy in a trapped ion
Source: Nat Commun. 2022 Nov 27;13:7314. doi: 10.1038/s41467-022-34818-0 (PMC9701673; doi:10.1038/s41467-022-34818-0)
Supplement: Supplementary file 2 — Source Data [file 41467_2022_34818_MOESM2_ESM.zip › Source_data_files/raw_data/20220208/LLI_with_servo_467_03.txt]

#
#1650 rf switch (1650 rf switch (digital out of Paul's box)): 1 
#370 H1 shutter (NI digital out at /Dev1/port0/line2): 1 
#370 H2 shutter (370 H2 shutter (digital out of Paul's box)): 1 
#370 V shutter (NI digital out at /Dev1/port0/line0): 1 
#370 cooling AOM rf attenuator control voltage (NI analog out at /Dev2/ao6): 5.17374969 V
#370 cooling rf switch (370 cooling rf switch (digital out of Paul's box)): 1 
#370 cooling shutter (370 cooling shutter (digital out of Paul's box)): 1 
#370 detuning AOM rf attenuator control voltage (NI analog out at /Dev2/ao10): 10 V
#370 detuning rf switch (370 detuning rf switch (digital out of Paul's box)): 1 
#370 pumping AOM rf attenuator control voltage (NI analog out at /Dev2/ao9): 10 V
#370 pumping rf switch (370 pumping rf switch (digital out of Paul's box)): 1 
#399 shutter (399 shutter (digital out of Paul's box)): 0 
#411 relock shutter (411 relock shutter (digital out of Paul's box)): 1 
#411 rf switch (411 rf switch (digital out of Paul's box)): 0 
#411 slave rf switch (411 slave rf switch (digital out of Paul's box)): 1 
#411 stab hold (411 stab hold (digital out of Paul's box)): 1 
#411IntstabSetpoint (Scaled version of 411 intensity stab set point voltage (factor: 1.000000, offset:0.000000)): 1.962 V
#467 detuning AOM rf attenuator control voltage (NI analog out at /Dev2/ao8): 10 V
#467 rf switch (467 rf switch (digital out of Paul's box)): 0 
#638 rf switch (638 rf switch (digital out of Paul's box)): 1 
#638 shutter (638 shutter (digital out of Paul's box)): 1 
#935 shutter (NI digital out at /Dev1/port0/line3): 1 
#Axial objective position (Scaled version of Axial obective actuator (factor: 0.000024, offset:0.000000)): 11.9734944 mm
#B field H1 (Scaled version of h1BCurrent (factor: 0.400000, offset:0.000000)): 0.12992 G
#B field H2 (Scaled version of h2BCurrent (factor: 1.470000, offset:0.000000)): 0.735 G
#B field V (Scaled version of vBCurrent (factor: 1.248000, offset:0.000000)): 0.3012672 G
#DDS0 frequency (Frequency of DDS channel #0 of Paul's box): 85 MHz
#DDS0 power (Power of DDS channel #1 of Paul's box): -2 dBm
#DDS1 frequency (Frequency of DDS channel #1 of Paul's box): 85 MHz
#DDS1 power (Power of DDS channel #1 of Paul's box): -14 dBm
#DDS10 frequency (Frequency of DDS channel #10 of Paul's box): 0 MHz
#DDS10 power (Power of DDS channel #10 of Paul's box): 0 dBm
#DDS11 frequency (Frequency of DDS channel #11 of Paul's box): 0 MHz
#DDS11 power (Power of DDS channel #11 of Paul's box): 0 dBm
#DDS2 frequency (Frequency of DDS channel #2 of Paul's box): 200 MHz
#DDS2 power (Power of DDS channel #2 of Paul's box): -50 dBm
#DDS3 frequency (Frequency of DDS channel #3 of Paul's box): 60 MHz
#DDS3 power (Power of DDS channel #3 of Paul's box): -50 dBm
#DDS4 frequency (Frequency of DDS channel #4 of Paul's box): 113.8 MHz
#DDS4 power (Power of DDS channel #4 of Paul's box): 10 dBm
#DDS5 frequency (Frequency of DDS channel #5 of Paul's box): 111 MHz
#DDS5 power (Power of DDS channel #5 of Paul's box): -50 dBm
#DDS6 power (Power of DDS channel #6 of Paul's box): 0 dBm
#DDS7 frequency (Frequency of DDS channel #7 of Paul's box): 0 MHz
#DDS7 power (Power of DDS channel #7 of Paul's box): 0 dBm
#DDS8 frequency (Frequency of DDS channel #8 of Paul's box): 0 MHz
#DDS8 power (Power of DDS channel #8 of Paul's box): 0 dBm
#DDS9 frequency (Frequency of DDS channel #9 of Paul's box): 0 MHz
#DDS9 power (Power of DDS channel #9 of Paul's box): 0 dBm
#DP370 power (DP370 photodiode voltage setpoint): 7 mW
#Doppler_time (): 5000 us
#H1 power (H1 photodiode voltage setpoint): 5.5 uW
#H1Flipmount (Thorlabs Flipmount): 1 
#H1seq power (H1seq setpoint): 0 mW
#H2 power (H2 photodiode voltage setpoint): 2.23 uW
#In Oven Current (Scaled version of In oven control voltage (factor: 2.000000, offset:0.000000)): 0 A
#Objective focus position (Scaled version of Focus obective actuator (factor: 0.000024, offset:0.000000)): 24.5719768 mm
#Paul's box run number (to identify the raw data of CCD and PMT): 280293 
#SampleNHold (SampleNHold (digital out of Paul's box)): 1 
#Strobo Trigger (description): 0 
#U_ablation (NI analog out at /Dev2/ao0): 0 V
#Ue endseg 1 (Scaled version of Endseg 1 extra voltage (factor: -1.200000, offset:0.000000)): -9 V
#Ue endseg 2 (Scaled version of Endseg 2 extra voltage (factor: -1.200000, offset:0.000000)): 0 V
#Ue1 (Scaled version of Segment 3 extra compensation voltage (factor: 1.214280, offset:-0.000700)): -9 V
#Ue2 (Scaled version of Segment 3 extra compensation voltage (factor: 1.214280, offset:-0.000700)): -9 V
#Ue3 (Scaled version of Segment 3 extra compensation voltage (factor: 1.214280, offset:-0.000700)): -5 V
#Ue4 (Scaled version of Segment 3 extra compensation voltage (factor: 1.214280, offset:-0.000700)): 0 V
#Ue5 (Scaled version of Segment 3 extra compensation voltage (factor: 1.214280, offset:-0.000700)): 0 V
#Ue6 (Scaled version of Segment 6 extra voltage (factor: -1.200000, offset:0.000000)): 0 V
#Ue7 (Scaled version of Segment 7 extra voltage (factor: -1.200000, offset:0.000000)): 0 V
#Ue8 (Scaled version of Segment 8 extra voltage (factor: -1.200000, offset:0.000000)): 0 V
#Uec endseg 1 (Scaled version of Segment 0 extra compensation voltage (factor: 1.2, offset:0.0)): 0.13545152 V
#Uec endseg 2 (Scaled version of Endseg extra 2 compensation voltage (factor: -1.200000, offset:0.000000)): 0 V
#Uec1 (Scaled version of Segment 1 extra compensation voltage (factor: 1.2, offset:0.0)): 0.13545152 V
#Uec2 (Scaled version of Segment 2 extra compensation voltage (factor: 1.2, offset:0.0)): 0.13545152 V
#Uec3 (Scaled version of Segment 3 extra compensation voltage (factor: 1.2, offset:0.0)): 0.227429813 V
#Uec4 (Scaled version of Segment 4 extra compensation voltage (factor: 1.2, offset:0.0)): 0.227429813 V
#Uec5 (Scaled version of Segment 5 extra compensation voltage (factor: 1.2, offset:0.0)): 0 V
#Uec6 (Scaled version of Segment 6 extra compensation voltage (factor: 1.2, offset:0.0)): 0.408 V
#Uec7 (Scaled version of Segment 7 extra compensation voltage (factor: 1.2, offset:0.0)): 0.408 V
#Uec8 (Scaled version of Segment 8 extra compensation voltage (factor: 1.2, offset:0.0)): 0.408 V
#Uschwinden (U_schwinden to lower rf confinement): 0.5 V
#Ut endseg 1 (Scaled version of Endseg 1 voltage (factor: -1.199740, offset:-0.001200)): 12 V
#Ut endseg 2 (Scaled version of Endseg 2 voltage (factor: -1.197100, offset:-0.003000)): 0 V
#Ut1 (Scaled version of Segment 1 voltage (factor: -1.200900, offset:-0.003600)): -8 V
#Ut2 (Scaled version of Segment 2 voltage (factor: -1.201410, offset:-0.001400)): 12 V
#Ut3 (Scaled version of Segment 3 voltage (factor: -1.198560, offset:-0.003200)): 12 V
#Ut4 (Scaled version of Segment 4 voltage (factor: -1.198560, offset:-0.003200)): 0 V
#Ut5 (Scaled version of Segment 5 voltage (factor: -1.198560, offset:-0.003200)): 0 V
#Ut6 (Scaled version of Segment 6 voltage (factor: -1.198560, offset:-0.003200)): 0 V
#Ut7 (Scaled version of Segment 7 voltage (factor: -1.198560, offset:-0.003200)): 0 V
#Ut8 (Scaled version of Segment 8 voltage (factor: -1.198560, offset:-0.003200)): 0 V
#Utc endseg 1 (Scaled version of Segment 0 compensation voltage (factor: 0.25, offset:0.0)): 0.0542919997 V
#Utc endseg 2 (Scaled version of Endseg 2 compensation voltage (factor: -0.250000, offset:0.000000)): 0 V
#Utc1 (Scaled version of Segment 1 compensation voltage (factor: 0.25, offset:0.0)): 0.0542919997 V
#Utc2 (Scaled version of Segment 2 compensation voltage (factor: 0.25, offset:0.0)): 0.0542919997 V
#Utc3 (Scaled version of Segment 3 compensation voltage (factor: 0.25, offset:0.0)): 0.106663163 V
#Utc4 (Scaled version of Segment 4 compensation voltage (factor: 0.25, offset:0.0)): 0.106663163 V
#Utc5 (Scaled version of Segment 5 compensation voltage (factor: 0.25, offset:0.0)): 0 V
#Utc6 (Scaled version of Segment 6 compensation voltage (factor: 0.25, offset:0.0)): 0 V
#Utc7 (Scaled version of Segment 7 compensation voltage (factor: 1.2, offset:0.0)): 0 V
#Utc8 (Scaled version of Segment 8 compensation voltage (factor: 1.2, offset:0.0)): 0 V
#V power (V photodiode voltage setpoint): 11.25 uW
#Vseq power (Vseq setpoint): 0.4 mW
#WP370H2sw0 (NI analog out at /Dev2/ao2): 5 V
#WP370H2sw1 (NI analog out at /Dev2/ao3): 5 V
#Yb Oven Current (Scaled version of Yb oven control voltage (factor: 3.510000, offset:0.000000)): 0 A
#awg_Pulselength (): 0 s
#awg_amplitude (): 0 Vpp
#awg_frequency (): 0 Hz
#awg_offset (): 0 V
#axial_secular_frequency_AOM (): 0.11 MHz
#carrier_frequency (): 221 MHz
#cooling370 frequency (Attenuation of transition cooling370): 85 MHz
#cooling370 power (Power of transition cooling370): -24 dBm
#cooling_chirp_dds_power (): 0 dBm
#cooling_chirp_freq_step (): 1 MHz
#cooling_chirp_start_freq (): 83.8 MHz
#cooling_chirp_stop_freq (): 113.8 MHz
#cooling_chirp_total_time (): 3 us
#detection370 frequency (Attenuation of transition detection370): 85 MHz
#detection370 power (Power of transition detection370): -2 dBm
#detection_time (): 2500 us
#detuning370 frequency (Attenuation of transition detuning370): 0 MHz
#detuning370 power (Power of transition detuning370): 0 dBm
#emm_pulse_buffer_time (): 0 us
#emm_pulse_wait_time (): 0 us
#feed_forward_waittime_ms (): 0 ms
#flop_sbc_max_pulsetime_factor (): 0 
#freqScaling_411 (): 1.68 MHz/G
#freqScaling_467 (): 1.6 MHz/G
#heating_rate_wait_time (): 5000 us
#intersequence_cooling_rf_frequency (): 85 MHz
#intersequence_cooling_rf_power (): -24 dBm
#load_attempt (): 1 
#mirrorH2H (Motorized mirror mount): 4.37709888 mm
#n_av_LLI (): 50 
#n_points_per_doppler_freq_scan (): 0 
#n_points_per_sb_flops (): 0 
#n_points_per_sb_scan (): 0 
#n_rabi_scan_points (): 0 
#n_rep (): 575 
#octupole467 frequency (Attenuation of transition octupole467): 111.046892 MHz
#octupole467 power (Power of transition octupole467): -6 dBm
#octupole4672 frequency (Attenuation of transition octupole4672): 111.046892 MHz
#octupole4672 power (Power of transition octupole4672): -6 dBm
#offset370PD_H1 (): -0.0132263937 uW
#offset370PD_H2 (): -0.0299202343 uW
#offset370PD_V (): -0.0150179222 uW
#offset467BelowPD (): 0.0073186225 mW
#offset467PD (): 0.0073186225 mW
#picture_number (): 0 
#pulse_time_1650 (): 0 us
#pulse_time_411 (): 5 us
#pulse_time_467 (): 50000 us
#pulse_time_4672 (): 50000 us
#pulse_time_rfLLI (): 14.95 us
#pump_time (): 10 us
#pumping370 frequency (Attenuation of transition pumping370): 85 MHz
#pumping370 power (Power of transition pumping370): -14 dBm
#quench1650 frequency (Attenuation of transition quench1650): 60 MHz
#quench1650 power (Power of transition quench1650): -3.1 dBm
#radial_secular_frequency_AOM (): 0.31 MHz
#ramp_time (): 0 us
#reference 370 Det (): 0 mW
#reference 370 H1 (reference value 370 H1 chart): 3 uW
#reference 370 H2 (reference value 370 H2 chart): 5 uW
#reference 370 V (reference value 370 V chart): 40 uW
#reference 411 Fiber (reference value vertical 411 chart): 0.4 mW
#reference 411 SHG (reference value SHG 411 chart): 8 mW
#reference 411 V (): 0 uW
#reference 639 Fiber (reference value fiber639 chart): 11 mW
#reference SHG 467 (): 5.8 mW
#reference SHG 467 Below (): 0 mW
#rf_Amp (): 0.3 
#rf_Freq (): 3.51533394 MHz
#rf_phase (): 0.5 
#rf_switch_467 (): 0 
#sampling370 frequency (Attenuation of transition sampling370): 85 MHz
#sampling370 power (Power of transition sampling370): -5 dBm
#sampling411 frequency (Attenuation of transition sampling411): 220 MHz
#sampling411 power (Power of transition sampling411): -2 dBm
#sb_cooling_411_Omega (): 0 kHz
#sb_cooling_ddspower_1650 (): -27.5 dBm
#sb_cooling_ddspower_411 (): -10 dBm
#sb_cooling_detuning (): 0 
#sb_cooling_time (): 5000 us
#sb_scan_range_factor (): 0 
#sbc_pulses11 (): 0 
#sbc_pulses12 (): 0 
#sbc_pulses21 (): 0 
#sbc_pulses22 (): 0 
#sbc_pulsetime11 (): 0 us
#sbc_pulsetime12 (): 0 us
#sbc_pulsetime21 (): 0 us
#sbc_pulsetime22 (): 0 us
#sbc_repumptime (): 0 us
#scaling370PD_H1 (): -12.9249723 uW/V
#scaling370PD_H2 (): -14.9627261 uW/V
#scaling370PD_V (): -17.3688494 uW/V
#scaling467BelowPD (): -2.85545297 mW/V
#scaling467PD (): -2.85545297 mW/V
#scan_variable (): 0 unit
#spectroscopy411 frequency (Attenuation of transition spectroscopy411): 221 MHz
#spectroscopy411 power (Power of transition spectroscopy411): -2 dBm
#spectroscopy411rsb11 frequency (Attenuation of transition spectroscopy411rsb11): 0 MHz
#spectroscopy411rsb11 power (Power of transition spectroscopy411rsb11): 0 dBm
#spectroscopy411rsb12 frequency (Attenuation of transition spectroscopy411rsb12): 0 MHz
#spectroscopy411rsb12 power (Power of transition spectroscopy411rsb12): 0 dBm
#spectroscopy411rsb21 frequency (Attenuation of transition spectroscopy411rsb21): 0 MHz
#spectroscopy411rsb21 power (Power of transition spectroscopy411rsb21): 0 dBm
#spectroscopy411rsb22 frequency (Attenuation of transition spectroscopy411rsb22): 0 MHz
#spectroscopy411rsb22 power (Power of transition spectroscopy411rsb22): 0 dBm
#spectroscopy411slave frequency (Attenuation of transition spectroscopy411slave): 80 MHz
#spectroscopy411slave power (Power of transition spectroscopy411slave): -4 dBm
#sweep_frequency_step (): 0 MHz
#sweep_sleep_time (): 0 us
#sweep_start_frequency (): 0 MHz
#sweep_stop_frequency (): 0 MHz
#t_RFtotal (): 1235977.45 us
#t_RFwait (): 100 us
#t_pi_carrier_estim_A (): 0 us
#t_pi_carrier_estim_B (): 0 us
#t_pi_carrier_estim_C (): 0 us
#t_subtract (): 0.1 us
#use_shutters (): 0 
#wait_ramp_down (): 0 us
#waveplate411Ax (Motorized rotation mount): 0 °
#waveplateSplitH1V (Motorized rotation mount): 153.999559 °
#waveplateV (Motorized rotation mount): 27.4999213 °

#UTC / s	rel. time / s	RunNumber / 	rf_Freq / MHz	CorrFreqCenter / 	CorrFreqCenter2 / 	FreqCenter / 	CorrBField / 	CorrBField2 / 	BField / 	FreqPlusPlus / 	FreqPlusMinus / 	FreqMinusPlus / 	FreqMinusMinus / 	FreqPlusCenter / 	FreqMinusCenter / 	roi_plus_plus / 	roi_pp_num_cyc / 	roi_plus_minus / 	roi_pm_num_cyc / 	roi_minus_plus / 	roi_mp_num_cyc / 	roi_minus_minus / 	roi_mm_num_cyc / 	roi_final_E3 / 	number_LLI_cycles / 	det_num_hot / 	det_num_no_exc / 	det_num_quench / 
1644321359	188.855	1	3.51533404	0.41	0.41	111.710731	-0.31	-0.31	2.21280632	112.374578	112.374569	111.046894	111.046885	112.374573	111.04689	0.74	50	0.64	50	0.92	50	0.2	50	15	31	0	19	0
1644321545	374.014	2	3.5153414	-0.01	-6.08153626e-12	111.710731	0.37	2.25016842e-10	2.21280077	112.374576	112.374567	111.046896	111.046887	112.374572	111.046891	0.72	50	0.36	50	0.48	50	0.86	50	8	23	0	27	0
1644321730	559.133	3	3.51533262	-0.18	-0.000972972973	111.710732	-0.34	-0.00183783784	2.21280587	112.374579	112.374569	111.046895	111.046886	112.374574	111.046891	0.38	50	0.9	50	0.68	50	0.52	50	13	32	0	18	0
1644321928	757.195	4	3.51534068	0.01	5.40540541e-05	111.710732	0.53	0.00286486486	2.21279792	112.374576	112.374567	111.046898	111.046888	112.374572	111.046893	0.92	50	0.38	50	0.4	50	0.92	50	14	28	1	22	0
1644322126	955.674	5	3.51532811	-0.28	-0.00141414141	111.710734	-0.22	-0.00111111111	2.21280122	112.374579	112.374569	111.046898	111.046889	112.374574	111.046893	0.34	50	0.84	50	0.7	50	0.76	50	11	30	1	20	0
1644322324	1153.758	6	3.51533333	0.04	0.000201005025	111.710734	0	0	2.21280122	112.374579	112.374569	111.046898	111.046888	112.374574	111.046893	0.64	50	0.6	50	0.64	50	0.6	50	18	36	1	14	0
1644322509	1338.639	7	3.51533333	0.01	5.05050505e-05	111.710734	0.19	0.00095959596	2.21279837	112.374578	112.374568	111.046899	111.046889	112.374573	111.046894	0.64	50	0.44	50	0.62	50	0.8	50	12	36	0	14	0
1644322694	1523.827	8	3.51532882	0.08	0.000432432432	111.710733	-0.26	-0.00140540541	2.21280227	112.374579	112.374569	111.046897	111.046888	112.374574	111.046892	0.5	50	0.68	50	0.96	50	0.62	50	22	37	0	13	0
1644322879	1708.814	9	3.51533499	0.21	0.00113513514	111.710732	-0.43	-0.00232432432	2.21280872	112.374579	112.37457	111.046894	111.046885	112.374575	111.046889	0.64	50	0.86	50	0.86	50	0.22	50	14	34	0	16	0
1644323065	1894.064	10	3.51534519	0.05	0.00027027027	111.710732	0.55	0.00297297297	2.21280047	112.374577	112.374567	111.046896	111.046887	112.374572	111.046892	0.94	50	0.34	50	0.4	50	0.9	50	9	28	0	22	0
1644323252	2081.271	11	3.51533214	-0.13	-0.000702702703	111.710732	-0.01	-5.40540541e-05	2.21280062	112.374577	112.374568	111.046897	111.046888	112.374573	111.046892	0.46	50	0.6	50	0.48	50	0.6	50	23	39	0	11	0
1644323450	2279.397	12	3.51533238	0.3	0.00159574468	111.710731	0.22	0.00117021277	2.21279732	112.374575	112.374565	111.046897	111.046887	112.37457	111.046892	0.92	50	0.4	50	0.76	50	0.68	50	4	18	1	32	0
1644323635	2464.481	13	3.51532716	-0.5	-0.00252525253	111.710733	-0.2	-0.00101010101	2.21280032	112.374578	112.374569	111.046898	111.046889	112.374574	111.046893	0.28	50	0.98	50	0.64	50	0.94	50	21	40	0	10	0
1644323837	2666.694	14	3.51533191	0.34	0.00182795699	111.710732	0.14	0.000752688172	2.21279822	112.374576	112.374566	111.046897	111.046888	112.374571	111.046892	0.78	50	0.3	50	0.72	50	0.52	50	5	17	1	33	0
1644324022	2851.81	15	3.51532859	-0.57	-0.0028358209	111.710735	-0.15	-0.000746268657	2.21280047	112.374579	112.37457	111.046899	111.04689	112.374575	111.046894	0.26	50	0.98	50	0.42	50	0.84	50	19	38	0	12	0
1644324207	3036.856	16	3.51533214	-0.06	-0.000324324324	111.710735	-0.2	-0.00108108108	2.21280347	112.374581	112.374571	111.046899	111.046889	112.374576	111.046894	0.54	50	0.8	50	0.72	50	0.58	50	17	36	0	14	0
1644324393	3222.117	17	3.51533689	-0.03	-0.000162162162	111.710735	-0.01	-5.40540541e-05	2.21280362	112.374581	112.374571	111.046899	111.046889	112.374576	111.046894	0.96	50	1	50	0.98	50	1	50	7	25	0	25	0
1644324591	3420.189	18	3.51533713	0.02	0.000108108108	111.710735	0.36	0.00194594595	2.21279822	112.374579	112.37457	111.0469	111.046891	112.374574	111.046895	1	50	0.62	50	0.62	50	0.96	50	7	13	1	36	1
1644324776	3605.598	19	3.51532859	0.41	0.00207070707	111.710733	0.19	0.00095959596	2.21279537	112.374576	112.374567	111.046899	111.04689	112.374572	111.046894	0.92	50	0.32	50	0.72	50	0.5	50	20	35	0	15	0
1644324962	3791.772	20	3.51532408	0.09	0.000483870968	111.710732	0.15	0.000806451613	2.21279312	112.374575	112.374566	111.046899	111.04689	112.37457	111.046895	0.7	50	0.46	50	0.5	50	0.56	50	12	34	0	16	0
1644325147	3976.85	21	3.51532052	-0.29	-0.00155913978	111.710734	-0.37	-0.00198924731	2.21279867	112.374578	112.374569	111.046899	111.04689	112.374574	111.046894	0.3	50	0.96	50	0.66	50	0.58	50	4	31	0	19	0
1644325332	4161.928	22	3.5153293	-0.19	-0.00102702703	111.710735	0.01	5.40540541e-05	2.21279852	112.374579	112.37457	111.0469	111.046891	112.374574	111.046895	0.36	50	0.54	50	0.46	50	0.66	50	12	33	0	17	0
1644325517	4346.544	23	3.51532906	0.28	0.00151351351	111.710733	-0.02	-0.000108108108	2.21279882	112.374578	112.374568	111.046899	111.046889	112.374573	111.046894	0.78	50	0.52	50	0.84	50	0.54	50	14	29	0	21	0
1644325702	4531.105	24	3.51532954	0.08	0.000432432432	111.710733	-0.16	-0.000864864865	2.21280122	112.374578	112.374569	111.046897	111.046888	112.374573	111.046893	0.56	50	0.64	50	0.8	50	0.56	50	9	31	0	19	0
1644325886	4715.768	25	3.51533333	-0.52	-0.00282608696	111.710736	-0.18	-0.00097826087	2.21280392	112.374582	112.374572	111.046899	111.04689	112.374577	111.046894	0.28	50	0.98	50	0.52	50	0.86	50	9	23	0	27	0
1644326073	4902.08	26	3.5153376	0.43	0.00232432432	111.710734	0.17	0.000918918919	2.21280137	112.374579	112.374569	111.046898	111.046888	112.374574	111.046893	1	50	0.4	50	0.78	50	0.52	50	6	30	0	20	0
1644326257	5086.695	27	3.51533357	-0.11	-0.000591397849	111.710734	0.15	0.000806451613	2.21279912	112.374579	112.374569	111.046899	111.04689	112.374574	111.046894	0.76	50	0.72	50	0.48	50	0.74	50	11	33	0	17	0
1644326441	5270.323	28	3.51533001	0.31	0.00167567568	111.710733	-0.15	-0.000810810811	2.21280137	112.374578	112.374568	111.046897	111.046887	112.374573	111.046892	0.74	50	0.58	50	0.94	50	0.48	50	16	41	0	9	0
1644326624	5453.751	29	3.51533357	0.13	0.000706521739	111.710732	-0.57	-0.00309782609	2.21280992	112.37458	112.37457	111.046894	111.046884	112.374575	111.046889	0.5	50	0.94	50	0.94	50	0.24	50	12	33	0	17	0
1644326822	5651.051	30	3.51534709	-0.04	-0.000218579235	111.710732	0.58	0.00316939891	2.21280122	112.374577	112.374568	111.046896	111.046887	112.374572	111.046892	0.92	50	0.38	50	0.3	50	0.92	50	12	30	1	20	0
1644327018	5847.553	31	3.51533333	-0.04	-0.000203045685	111.710732	-0.26	-0.00131979695	2.21280512	112.374579	112.374569	111.046895	111.046886	112.374574	111.046891	0.5	50	0.8	50	0.7	50	0.48	50	10	27	1	23	0
1644327203	6032.312	32	3.5153395	-0.34	-0.00172588832	111.710734	-0.14	-0.000710659898	2.21280722	112.374581	112.374571	111.046897	111.046887	112.374576	111.046892	0.44	50	0.92	50	0.6	50	0.8	50	7	28	0	22	0
1644327389	6218.327	33	3.51534282	-0.12	-0.000648648649	111.710735	0.42	0.00227027027	2.21280092	112.37458	112.37457	111.046899	111.04689	112.374575	111.046894	0.8	50	0.5	50	0.46	50	1	1	17	30	0	20	0
1644327588	6417.215	34	3.51533286	0.36	0.00193548387	111.710733	-0.06	-0.000322580645	2.21280182	112.374578	112.374569	111.046897	111.046887	112.374573	111.046892	0.92	50	0.62	50	0.92	50	0.5	50	8	23	1	27	0
1644327771	6600.862	35	3.51533428	-0.38	-0.00191919192	111.710735	0.2	0.00101010101	2.21279882	112.374579	112.37457	111.0469	111.04689	112.374574	111.046895	0.6	50	0.78	50	0.36	50	0.94	50	16	37	0	13	0
1644327956	6785.171	36	3.51532954	0.359090909	0.00195158103	111.710733	-0.0409090909	-0.000222332016	2.21279943	112.374577	112.374568	111.046898	111.046888	112.374573	111.046893	0.818181818	44	0.5	50	0.84	50	0.44	50	13	36	0	14	0
1644328153	6982.079	37	3.51533051	-0.23	-0.00125	111.710734	-0.45	-0.00244565217	2.21280618	112.374581	112.374571	111.046897	111.046887	112.374576	111.046892	0.24	50	0.92	50	0.66	50	0.44	50	8	28	1	22	0
1644328337	7166.101	38	3.51534118	0.27	0.00137055838	111.710733	0.19	0.000964467005	2.21280333	112.374578	112.374569	111.046896	111.046887	112.374574	111.046892	0.88	50	0.42	50	0.74	50	0.66	50	8	25	0	25	0
1644328520	7349.817	39	3.51533667	-0.38	-0.00206521739	111.710735	-0.02	-0.000108695652	2.21280363	112.37458	112.374571	111.046898	111.046889	112.374576	111.046893	0.3	50	0.7	50	0.4	50	0.76	50	13	30	0	20	0
1644328704	7533.764	40	3.51533715	0.3	0.00163043478	111.710733	0.1	0.000543478261	2.21280213	112.374578	112.374569	111.046897	111.046888	112.374574	111.046892	0.84	50	0.44	50	0.76	50	0.56	50	5	15	0	35	0
1644328889	7718.531	41	3.51533478	-0.32	-0.00173913043	111.710735	-0.44	-0.00239130435	2.21280873	112.374582	112.374573	111.046897	111.046887	112.374577	111.046892	0.22	50	0.98	50	0.56	50	0.44	50	11	20	0	30	0
1644329099	7928.018	42	3.51534521	0.31	0.00167567568	111.710733	0.31	0.00167567568	2.21280408	112.374579	112.37457	111.046897	111.046887	112.374574	111.046892	0.96	50	0.34	50	0.8	50	0.8	50	2	20	2	30	0
1644329295	8124.656	43	3.51533786	-0.11	-0.000526315789	111.710734	0.57	0.00272727273	2.21279553	112.374577	112.374568	111.0469	111.04689	112.374572	111.046895	0.78	50	0.32	50	0.3	50	0.98	50	8	24	1	26	0
1644329518	8347.948	44	3.51532434	0.21	0.00106598985	111.710733	-0.07	-0.000355329949	2.21279658	112.374576	112.374567	111.046898	111.046889	112.374572	111.046894	0.8	50	0.66	50	0.98	50	0.7	50	4	31	3	19	0
1644329702	8531.89	45	3.515326	-0.0230612245	-0.000103413563	111.710733	-0.576938776	-0.0025871694	2.21280523	112.374579	112.37457	111.046896	111.046886	112.374574	111.046891	0.36	50	0.96	50	0.86	50	0.306122449	49	4	21	0	29	0
1644329899	8728.643	46	3.51533968	-0.35	-0.00190217391	111.710734	-0.09	-0.000489130435	2.21280658	112.374581	112.374572	111.046897	111.046888	112.374576	111.046892	0.36	50	0.8	50	0.66	50	0.92	50	19	42	1	8	0
1644330083	8912.375	47	3.51534182	-0.12	-0.000609137056	111.710735	-0.66	-0.00335025381	2.21281648	112.374585	112.374575	111.046895	111.046885	112.37458	111.04689	0.2	50	0.98	50	0.94	50	0.4	50	17	35	0	15	0
1644330267	9096.307	48	3.51535748	0.11	0.000597826087	111.710735	-0.53	-0.00288043478	2.21282443	112.374587	112.374577	111.046892	111.046882	112.374582	111.046887	0.42	50	0.84	50	0.9	50	0.26	50	20	37	0	13	0
1644330463	9292.619	49	3.51537005	0.09	0.000489130435	111.710734	-0.39	-0.00211956522	2.21283028	112.374588	112.374578	111.04689	111.04688	112.374583	111.046885	0.38	50	0.68	50	0.8	50	0.32	50	16	27	1	23	0
1644330647	9476.528	50	3.5153793	0.22	0.00112244898	111.710733	-0.34	-0.00173469388	2.21283538	112.374588	112.374579	111.046887	111.046878	112.374584	111.046882	0.64	50	0.76	50	0.92	50	0.36	50	15	34	0	16	0
1644330832	9661.041	51	3.51538736	-0.25	-0.00135869565	111.710734	0.07	0.000380434783	2.21283433	112.374589	112.37458	111.046889	111.046879	112.374585	111.046884	0.5	50	0.68	50	0.42	50	0.74	50	16	37	0	13	0
1644331015	9844.936	52	3.5153857	0.3	0.00163043478	111.710733	-0.46	-0.0025	2.21284123	112.37459	112.37458	111.046885	111.046876	112.374585	111.04688	0.42	50	0.58	50	0.96	50	0.2	50	10	31	0	19	0
1644331201	10030.723	53	3.51539662	-0.26	-0.00141304348	111.710734	-0.28	-0.00152173913	2.21284543	112.374592	112.374583	111.046885	111.046876	112.374588	111.04688	0.38	50	0.92	50	0.74	50	0.72	50	8	36	0	14	0
1644331385	10214.646	54	3.51540326	0.53	0.00284946237	111.710731	0.07	0.000376344086	2.21284438	112.374589	112.37458	111.046883	111.046873	112.374585	111.046878	0.82	50	0.22	50	0.92	50	0.46	50	10	25	0	25	0
1644331570	10399.313	55	3.5154016	-0.67	-0.00364130435	111.710735	-0.09	-0.000489130435	2.21284573	112.374593	112.374584	111.046886	111.046876	112.374588	111.046881	0.2	50	0.96	50	0.32	50	0.9	50	19	38	0	12	0
1644331769	10598.079	56	3.51540373	0.57	0.00308108108	111.710732	-0.01	-5.40540541e-05	2.21284588	112.37459	112.374581	111.046883	111.046873	112.374586	111.046878	0.88	50	0.32	50	1	50	0.42	50	8	35	1	15	0
1644331953	10782.212	57	3.51540397	-0.38	-0.00191919192	111.710734	-0.38	-0.00191919192	2.21285158	112.374594	112.374584	111.046883	111.046874	112.374589	111.046878	0.2	50	0.96	50	0.66	50	0.66	50	11	35	0	15	0
1644332163	10992.287	58	3.51541298	-0.15	-0.000815217391	111.710735	-0.03	-0.000163043478	2.21285203	112.374595	112.374585	111.046884	111.046874	112.37459	111.046879	0.6	50	0.78	50	0.52	50	0.64	50	16	35	2	15	0
1644332349	11178.459	59	3.5154137	0.05	0.000236966825	111.710734	0.07	0.000331753555	2.21285098	112.374594	112.374585	111.046884	111.046874	112.37459	111.046879	0.74	50	0.62	50	0.8	50	0.82	50	13	33	0	17	0
1644332533	11362.547	60	3.51541204	0.14	0.000752688172	111.710734	-0.4	-0.00215053763	2.21285698	112.374595	112.374586	111.046881	111.046872	112.374591	111.046876	0.32	50	0.58	50	0.94	50	0.4	50	14	28	0	22	0
1644332730	11559.471	61	3.51542152	0.13	0.000706521739	111.710733	0.51	0.00277173913	2.21284933	112.374592	112.374583	111.046883	111.046873	112.374588	111.046878	0.9	50	0.26	50	0.46	50	0.84	50	15	36	1	13	1
1644332927	11756.445	62	3.51540943	-0.02	-0.000101522843	111.710733	0.34	0.00172588832	2.21284423	112.374591	112.374582	111.046884	111.046875	112.374586	111.04688	0.7	50	0.38	50	0.56	50	0.92	50	8	24	1	26	0
1644333127	11956.422	63	3.51540136	0.01	5.07614213e-05	111.710733	-0.09	-0.000456852792	2.21284558	112.374591	112.374582	111.046884	111.046875	112.374587	111.046879	0.66	50	0.74	50	0.74	50	0.64	50	9	30	1	20	0
1644333311	12140.429	64	3.5154035	0.09	0.00045	111.710733	0.13	0.00065	2.21284363	112.37459	112.374581	111.046884	111.046875	112.374586	111.046879	0.68	50	0.46	50	0.62	50	0.66	50	16	36	0	14	0
1644333496	12325.487	65	3.51540041	-0.4	-0.00217391304	111.710735	-0.24	-0.00130434783	2.21284723	112.374593	112.374584	111.046885	111.046876	112.374589	111.04688	0.28	50	0.92	50	0.46	50	0.62	50	10	23	0	27	0
1644333680	12509.688	66	3.5154061	0.45	0.00243243243	111.710732	-0.05	-0.00027027027	2.21284798	112.374591	112.374582	111.046883	111.046873	112.374587	111.046878	0.62	50	0.22	50	0.92	50	0.42	50	6	27	0	23	0
1644333866	12695.748	67	3.51540729	-0.51	-0.00277173913	111.710735	-0.23	-0.00125	2.21285143	112.374595	112.374586	111.046884	111.046875	112.37459	111.046879	0.26	50	1	50	0.64	50	0.92	50	12	30	0	19	1
1644334063	12892.737	68	3.51541275	0.43	0.00231182796	111.710733	0.05	0.000268817204	2.21285068	112.374593	112.374583	111.046882	111.046873	112.374588	111.046877	0.78	50	0.3	50	0.88	50	0.5	50	7	25	1	25	0
1644334247	13076.838	69	3.51541156	-0.45	-0.00228426396	111.710735	-0.17	-0.000862944162	2.21285323	112.374596	112.374586	111.046884	111.046874	112.374591	111.046879	0.3	50	0.92	50	0.54	50	0.82	50	11	30	0	20	0
1644334446	13275.731	70	3.51541559	0.378571429	0.00205745342	111.710733	-0.0785714286	-0.000427018634	2.21285441	112.374594	112.374585	111.046881	111.046872	112.374589	111.046877	0.74	50	0.44	50	0.857142857	49	0.4	50	7	26	1	24	0
1644334630	13459.821	71	3.51541746	-0.36	-0.00180904523	111.710735	-0.28	-0.00140703518	2.21285861	112.374597	112.374588	111.046882	111.046872	112.374592	111.046877	0.34	50	0.98	50	0.52	50	0.6	50	15	29	0	21	0
1644334814	13643.815	72	3.5154241	0.3	0.00163043478	111.710733	0.08	0.000434782609	2.21285741	112.374595	112.374586	111.046881	111.046871	112.374591	111.046876	0.82	50	0.44	50	0.88	50	0.66	50	19	35	0	15	0
1644334999	13828.078	73	3.5154222	0.06	0.000326086957	111.710733	-0.2	-0.00108695652	2.21286041	112.374596	112.374586	111.04688	111.04687	112.374591	111.046875	0.48	50	0.62	50	0.66	50	0.4	50	10	25	0	24	1
1644335196	14025.804	74	3.51542695	-0.09	-0.000489130435	111.710733	-0.35	-0.00190217391	2.21286566	112.374598	112.374588	111.046879	111.046869	112.374593	111.046874	0.3	50	0.74	50	0.76	50	0.5	50	4	20	1	30	0
1644335381	14210.045	75	3.51543525	-0.266326531	-0.00134508349	111.710735	0.286326531	0.00144609359	2.21286137	112.374598	112.374588	111.046881	111.046872	112.374593	111.046876	0.6	50	0.58	50	0.367346939	49	0.92	50	21	33	0	17	0
1644335566	14395.189	76	3.51542846	-0.07	-0.000380434783	111.710735	0.49	0.00266304348	2.21285402	112.374596	112.374587	111.046884	111.046874	112.374591	111.046879	0.88	50	0.46	50	0.38	50	0.94	50	14	38	0	12	0
1644335749	14578.848	77	3.51541683	-0.34	-0.00183783784	111.710737	-0.36	-0.00194594595	2.21285942	112.374599	112.37459	111.046884	111.046874	112.374595	111.046879	0.26	50	0.96	50	0.84	50	0.82	50	13	33	0	17	0
1644335935	14764.74	78	3.51542537	0.41	0.00222826087	111.710735	0.33	0.00179347826	2.21285447	112.374596	112.374586	111.046883	111.046874	112.374591	111.046878	0.98	50	0.24	50	0.76	50	0.68	50	19	35	0	15	0
1644336119	14948.456	79	3.51541754	-0.35	-0.00188172043	111.710737	-0.33	-0.00177419355	2.21285942	112.374599	112.37459	111.046883	111.046874	112.374594	111.046879	0.28	50	0.96	50	0.58	50	0.6	50	19	33	0	17	0
1644336303	15132.555	80	3.51542537	0.02	0.000108695652	111.710736	-0.08	-0.000434782609	2.21286062	112.374599	112.37459	111.046883	111.046874	112.374595	111.046878	0.58	50	0.64	50	0.66	50	0.56	50	7	30	0	20	0
