# Supplementary material for: Improved bounds on Lorentz violation from composite pulse Ramsey spectroscopy in a trapped ion
Source: Nat Commun. 2022 Nov 27;13:7314. doi: 10.1038/s41467-022-34818-0 (PMC9701673; doi:10.1038/s41467-022-34818-0)
Supplement: Supplementary file 2 — Source Data [file 41467_2022_34818_MOESM2_ESM.zip › Source_data_files/raw_data/20220208/LLI_with_servo_467_04.txt]

#
#1650 rf switch (1650 rf switch (digital out of Paul's box)): 1 
#370 H1 shutter (NI digital out at /Dev1/port0/line2): 1 
#370 H2 shutter (370 H2 shutter (digital out of Paul's box)): 1 
#370 V shutter (NI digital out at /Dev1/port0/line0): 1 
#370 cooling AOM rf attenuator control voltage (NI analog out at /Dev2/ao6): 5.20607339 V
#370 cooling rf switch (370 cooling rf switch (digital out of Paul's box)): 1 
#370 cooling shutter (370 cooling shutter (digital out of Paul's box)): 1 
#370 detuning AOM rf attenuator control voltage (NI analog out at /Dev2/ao10): 10 V
#370 detuning rf switch (370 detuning rf switch (digital out of Paul's box)): 1 
#370 pumping AOM rf attenuator control voltage (NI analog out at /Dev2/ao9): 10 V
#370 pumping rf switch (370 pumping rf switch (digital out of Paul's box)): 1 
#399 shutter (399 shutter (digital out of Paul's box)): 0 
#411 relock shutter (411 relock shutter (digital out of Paul's box)): 1 
#411 rf switch (411 rf switch (digital out of Paul's box)): 0 
#411 slave rf switch (411 slave rf switch (digital out of Paul's box)): 1 
#411 stab hold (411 stab hold (digital out of Paul's box)): 1 
#411IntstabSetpoint (Scaled version of 411 intensity stab set point voltage (factor: 1.000000, offset:0.000000)): 1.962 V
#467 detuning AOM rf attenuator control voltage (NI analog out at /Dev2/ao8): 10 V
#467 rf switch (467 rf switch (digital out of Paul's box)): 0 
#638 rf switch (638 rf switch (digital out of Paul's box)): 1 
#638 shutter (638 shutter (digital out of Paul's box)): 1 
#935 shutter (NI digital out at /Dev1/port0/line3): 1 
#Axial objective position (Scaled version of Axial obective actuator (factor: 0.000024, offset:0.000000)): 11.9739942 mm
#B field H1 (Scaled version of h1BCurrent (factor: 0.400000, offset:0.000000)): 0.12992 G
#B field H2 (Scaled version of h2BCurrent (factor: 1.470000, offset:0.000000)): 0.735 G
#B field V (Scaled version of vBCurrent (factor: 1.248000, offset:0.000000)): 0.3012672 G
#DDS0 frequency (Frequency of DDS channel #0 of Paul's box): 85 MHz
#DDS0 power (Power of DDS channel #1 of Paul's box): -6 dBm
#DDS1 frequency (Frequency of DDS channel #1 of Paul's box): 85 MHz
#DDS1 power (Power of DDS channel #1 of Paul's box): -15 dBm
#DDS10 frequency (Frequency of DDS channel #10 of Paul's box): 0 MHz
#DDS10 power (Power of DDS channel #10 of Paul's box): 0 dBm
#DDS11 frequency (Frequency of DDS channel #11 of Paul's box): 0 MHz
#DDS11 power (Power of DDS channel #11 of Paul's box): 0 dBm
#DDS2 frequency (Frequency of DDS channel #2 of Paul's box): 200 MHz
#DDS2 power (Power of DDS channel #2 of Paul's box): -50 dBm
#DDS3 frequency (Frequency of DDS channel #3 of Paul's box): 60 MHz
#DDS3 power (Power of DDS channel #3 of Paul's box): -50 dBm
#DDS4 frequency (Frequency of DDS channel #4 of Paul's box): 113.8 MHz
#DDS4 power (Power of DDS channel #4 of Paul's box): 10 dBm
#DDS5 frequency (Frequency of DDS channel #5 of Paul's box): 111.5125 MHz
#DDS5 power (Power of DDS channel #5 of Paul's box): -6 dBm
#DDS6 power (Power of DDS channel #6 of Paul's box): 0 dBm
#DDS7 frequency (Frequency of DDS channel #7 of Paul's box): 0 MHz
#DDS7 power (Power of DDS channel #7 of Paul's box): 0 dBm
#DDS8 frequency (Frequency of DDS channel #8 of Paul's box): 0 MHz
#DDS8 power (Power of DDS channel #8 of Paul's box): 0 dBm
#DDS9 frequency (Frequency of DDS channel #9 of Paul's box): 0 MHz
#DDS9 power (Power of DDS channel #9 of Paul's box): 0 dBm
#DP370 power (DP370 photodiode voltage setpoint): 7 mW
#Doppler_time (): 5000 us
#H1 power (H1 photodiode voltage setpoint): 5.5 uW
#H1Flipmount (Thorlabs Flipmount): 1 
#H1seq power (H1seq setpoint): 0 mW
#H2 power (H2 photodiode voltage setpoint): 2.23 uW
#In Oven Current (Scaled version of In oven control voltage (factor: 2.000000, offset:0.000000)): 0 A
#Objective focus position (Scaled version of Focus obective actuator (factor: 0.000024, offset:0.000000)): 24.5719768 mm
#Paul's box run number (to identify the raw data of CCD and PMT): 298133 
#SampleNHold (SampleNHold (digital out of Paul's box)): 1 
#Strobo Trigger (description): 0 
#U_ablation (NI analog out at /Dev2/ao0): 0 V
#Ue endseg 1 (Scaled version of Endseg 1 extra voltage (factor: -1.200000, offset:0.000000)): -9 V
#Ue endseg 2 (Scaled version of Endseg 2 extra voltage (factor: -1.200000, offset:0.000000)): 0 V
#Ue1 (Scaled version of Segment 3 extra compensation voltage (factor: 1.214280, offset:-0.000700)): -9 V
#Ue2 (Scaled version of Segment 3 extra compensation voltage (factor: 1.214280, offset:-0.000700)): -9 V
#Ue3 (Scaled version of Segment 3 extra compensation voltage (factor: 1.214280, offset:-0.000700)): -5 V
#Ue4 (Scaled version of Segment 3 extra compensation voltage (factor: 1.214280, offset:-0.000700)): 0 V
#Ue5 (Scaled version of Segment 3 extra compensation voltage (factor: 1.214280, offset:-0.000700)): 0 V
#Ue6 (Scaled version of Segment 6 extra voltage (factor: -1.200000, offset:0.000000)): 0 V
#Ue7 (Scaled version of Segment 7 extra voltage (factor: -1.200000, offset:0.000000)): 0 V
#Ue8 (Scaled version of Segment 8 extra voltage (factor: -1.200000, offset:0.000000)): 0 V
#Uec endseg 1 (Scaled version of Segment 0 extra compensation voltage (factor: 1.2, offset:0.0)): 0.13545152 V
#Uec endseg 2 (Scaled version of Endseg extra 2 compensation voltage (factor: -1.200000, offset:0.000000)): 0 V
#Uec1 (Scaled version of Segment 1 extra compensation voltage (factor: 1.2, offset:0.0)): 0.13545152 V
#Uec2 (Scaled version of Segment 2 extra compensation voltage (factor: 1.2, offset:0.0)): 0.13545152 V
#Uec3 (Scaled version of Segment 3 extra compensation voltage (factor: 1.2, offset:0.0)): 0.227429813 V
#Uec4 (Scaled version of Segment 4 extra compensation voltage (factor: 1.2, offset:0.0)): 0.227429813 V
#Uec5 (Scaled version of Segment 5 extra compensation voltage (factor: 1.2, offset:0.0)): 0 V
#Uec6 (Scaled version of Segment 6 extra compensation voltage (factor: 1.2, offset:0.0)): 0.408 V
#Uec7 (Scaled version of Segment 7 extra compensation voltage (factor: 1.2, offset:0.0)): 0.408 V
#Uec8 (Scaled version of Segment 8 extra compensation voltage (factor: 1.2, offset:0.0)): 0.408 V
#Uschwinden (U_schwinden to lower rf confinement): 0.5 V
#Ut endseg 1 (Scaled version of Endseg 1 voltage (factor: -1.199740, offset:-0.001200)): 12 V
#Ut endseg 2 (Scaled version of Endseg 2 voltage (factor: -1.197100, offset:-0.003000)): 0 V
#Ut1 (Scaled version of Segment 1 voltage (factor: -1.200900, offset:-0.003600)): -8 V
#Ut2 (Scaled version of Segment 2 voltage (factor: -1.201410, offset:-0.001400)): 12 V
#Ut3 (Scaled version of Segment 3 voltage (factor: -1.198560, offset:-0.003200)): 12 V
#Ut4 (Scaled version of Segment 4 voltage (factor: -1.198560, offset:-0.003200)): 0 V
#Ut5 (Scaled version of Segment 5 voltage (factor: -1.198560, offset:-0.003200)): 0 V
#Ut6 (Scaled version of Segment 6 voltage (factor: -1.198560, offset:-0.003200)): 0 V
#Ut7 (Scaled version of Segment 7 voltage (factor: -1.198560, offset:-0.003200)): 0 V
#Ut8 (Scaled version of Segment 8 voltage (factor: -1.198560, offset:-0.003200)): 0 V
#Utc endseg 1 (Scaled version of Segment 0 compensation voltage (factor: 0.25, offset:0.0)): 0.0542919997 V
#Utc endseg 2 (Scaled version of Endseg 2 compensation voltage (factor: -0.250000, offset:0.000000)): 0 V
#Utc1 (Scaled version of Segment 1 compensation voltage (factor: 0.25, offset:0.0)): 0.0542919997 V
#Utc2 (Scaled version of Segment 2 compensation voltage (factor: 0.25, offset:0.0)): 0.0542919997 V
#Utc3 (Scaled version of Segment 3 compensation voltage (factor: 0.25, offset:0.0)): 0.106663163 V
#Utc4 (Scaled version of Segment 4 compensation voltage (factor: 0.25, offset:0.0)): 0.106663163 V
#Utc5 (Scaled version of Segment 5 compensation voltage (factor: 0.25, offset:0.0)): 0 V
#Utc6 (Scaled version of Segment 6 compensation voltage (factor: 0.25, offset:0.0)): 0 V
#Utc7 (Scaled version of Segment 7 compensation voltage (factor: 1.2, offset:0.0)): 0 V
#Utc8 (Scaled version of Segment 8 compensation voltage (factor: 1.2, offset:0.0)): 0 V
#V power (V photodiode voltage setpoint): 11.25 uW
#Vseq power (Vseq setpoint): 0.4 mW
#WP370H2sw0 (NI analog out at /Dev2/ao2): 5 V
#WP370H2sw1 (NI analog out at /Dev2/ao3): 0 V
#Yb Oven Current (Scaled version of Yb oven control voltage (factor: 3.510000, offset:0.000000)): 0 A
#awg_Pulselength (): 0 s
#awg_amplitude (): 0 Vpp
#awg_frequency (): 0 Hz
#awg_offset (): 0 V
#axial_secular_frequency_AOM (): 0.11 MHz
#carrier_frequency (): 221 MHz
#cooling370 frequency (Attenuation of transition cooling370): 85 MHz
#cooling370 power (Power of transition cooling370): -24 dBm
#cooling_chirp_dds_power (): 0 dBm
#cooling_chirp_freq_step (): 1 MHz
#cooling_chirp_start_freq (): 83.8 MHz
#cooling_chirp_stop_freq (): 113.8 MHz
#cooling_chirp_total_time (): 3 us
#detection370 frequency (Attenuation of transition detection370): 85 MHz
#detection370 power (Power of transition detection370): -2 dBm
#detection_time (): 2500 us
#detuning370 frequency (Attenuation of transition detuning370): 0 MHz
#detuning370 power (Power of transition detuning370): 0 dBm
#emm_pulse_buffer_time (): 0 us
#emm_pulse_wait_time (): 0 us
#feed_forward_waittime_ms (): 0 ms
#flop_sbc_max_pulsetime_factor (): 0 
#freqScaling_411 (): 1.68 MHz/G
#freqScaling_467 (): 1.6 MHz/G
#heating_rate_wait_time (): 5000 us
#intersequence_cooling_rf_frequency (): 85 MHz
#intersequence_cooling_rf_power (): -24 dBm
#load_attempt (): 1 
#mirrorH2H (Motorized mirror mount): 4.37709888 mm
#n_av_LLI (): 50 
#n_points_per_doppler_freq_scan (): 0 
#n_points_per_sb_flops (): 0 
#n_points_per_sb_scan (): 0 
#n_rabi_scan_points (): 0 
#n_rep (): 575 
#octupole467 frequency (Attenuation of transition octupole467): 111.04027 MHz
#octupole467 power (Power of transition octupole467): -6 dBm
#octupole4672 frequency (Attenuation of transition octupole4672): 112.38 MHz
#octupole4672 power (Power of transition octupole4672): -6 dBm
#offset370PD_H1 (): -0.0132263937 uW
#offset370PD_H2 (): -0.0299202343 uW
#offset370PD_V (): -0.0150179222 uW
#offset467BelowPD (): 0.0073186225 mW
#offset467PD (): 0.0073186225 mW
#picture_number (): 0 
#pulse_time_1650 (): 0 us
#pulse_time_411 (): 5 us
#pulse_time_467 (): 50000 us
#pulse_time_4672 (): 50000 us
#pulse_time_rfLLI (): 14.95 us
#pump_time (): 10 us
#pumping370 frequency (Attenuation of transition pumping370): 85 MHz
#pumping370 power (Power of transition pumping370): -14 dBm
#quench1650 frequency (Attenuation of transition quench1650): 60 MHz
#quench1650 power (Power of transition quench1650): -3.1 dBm
#radial_secular_frequency_AOM (): 0.31 MHz
#ramp_time (): 0 us
#reference 370 Det (): 0 mW
#reference 370 H1 (reference value 370 H1 chart): 3 uW
#reference 370 H2 (reference value 370 H2 chart): 5 uW
#reference 370 V (reference value 370 V chart): 40 uW
#reference 411 Fiber (reference value vertical 411 chart): 0.4 mW
#reference 411 SHG (reference value SHG 411 chart): 8 mW
#reference 411 V (): 0 uW
#reference 639 Fiber (reference value fiber639 chart): 11 mW
#reference SHG 467 (): 5.7 mW
#reference SHG 467 Below (): 0 mW
#rf_Amp (): 0.3 
#rf_Freq (): 3.516 MHz
#rf_phase (): 0.5 
#rf_switch_467 (): 0 
#sampling370 frequency (Attenuation of transition sampling370): 85 MHz
#sampling370 power (Power of transition sampling370): -5 dBm
#sampling411 frequency (Attenuation of transition sampling411): 220 MHz
#sampling411 power (Power of transition sampling411): -2 dBm
#sb_cooling_411_Omega (): 0 kHz
#sb_cooling_ddspower_1650 (): -27.5 dBm
#sb_cooling_ddspower_411 (): -10 dBm
#sb_cooling_detuning (): 0 
#sb_cooling_time (): 5000 us
#sb_scan_range_factor (): 0 
#sbc_pulses11 (): 0 
#sbc_pulses12 (): 0 
#sbc_pulses21 (): 0 
#sbc_pulses22 (): 0 
#sbc_pulsetime11 (): 0 us
#sbc_pulsetime12 (): 0 us
#sbc_pulsetime21 (): 0 us
#sbc_pulsetime22 (): 0 us
#sbc_repumptime (): 0 us
#scaling370PD_H1 (): -12.9249723 uW/V
#scaling370PD_H2 (): -14.9627261 uW/V
#scaling370PD_V (): -17.3688494 uW/V
#scaling467BelowPD (): -2.85545297 mW/V
#scaling467PD (): -2.85545297 mW/V
#scan_variable (): 0 unit
#spectroscopy411 frequency (Attenuation of transition spectroscopy411): 221 MHz
#spectroscopy411 power (Power of transition spectroscopy411): -2 dBm
#spectroscopy411rsb11 frequency (Attenuation of transition spectroscopy411rsb11): 0 MHz
#spectroscopy411rsb11 power (Power of transition spectroscopy411rsb11): 0 dBm
#spectroscopy411rsb12 frequency (Attenuation of transition spectroscopy411rsb12): 0 MHz
#spectroscopy411rsb12 power (Power of transition spectroscopy411rsb12): 0 dBm
#spectroscopy411rsb21 frequency (Attenuation of transition spectroscopy411rsb21): 0 MHz
#spectroscopy411rsb21 power (Power of transition spectroscopy411rsb21): 0 dBm
#spectroscopy411rsb22 frequency (Attenuation of transition spectroscopy411rsb22): 0 MHz
#spectroscopy411rsb22 power (Power of transition spectroscopy411rsb22): 0 dBm
#spectroscopy411slave frequency (Attenuation of transition spectroscopy411slave): 80 MHz
#spectroscopy411slave power (Power of transition spectroscopy411slave): -4 dBm
#sweep_frequency_step (): 0 MHz
#sweep_sleep_time (): 0 us
#sweep_start_frequency (): 0 MHz
#sweep_stop_frequency (): 0 MHz
#t_RFtotal (): 1235977.45 us
#t_RFwait (): 100 us
#t_pi_carrier_estim_A (): 0 us
#t_pi_carrier_estim_B (): 0 us
#t_pi_carrier_estim_C (): 0 us
#t_subtract (): 0.1 us
#use_shutters (): 0 
#wait_ramp_down (): 0 us
#waveplate411Ax (Motorized rotation mount): 0 °
#waveplateSplitH1V (Motorized rotation mount): 153.999559 °
#waveplateV (Motorized rotation mount): 27.4999213 °

#UTC / s	rel. time / s	RunNumber / 	rf_Freq / MHz	CorrFreqCenter / 	CorrFreqCenter2 / 	FreqCenter / 	CorrBField / 	CorrBField2 / 	BField / 	FreqPlusPlus / 	FreqPlusMinus / 	FreqMinusPlus / 	FreqMinusMinus / 	FreqPlusCenter / 	FreqMinusCenter / 	roi_plus_plus / 	roi_pp_num_cyc / 	roi_plus_minus / 	roi_pm_num_cyc / 	roi_minus_plus / 	roi_mp_num_cyc / 	roi_minus_minus / 	roi_mm_num_cyc / 	roi_final_E3 / 	number_LLI_cycles / 	det_num_hot / 	det_num_no_exc / 	det_num_quench / 
1644338124	189.328	1	3.51545001	0.22	0.22	111.710741	-0.08	-0.08	2.2128762	112.374609	112.3746	111.046883	111.046874	112.374604	111.046879	0.76	50	0.62	50	0.9	50	0.6	50	17	31	0	19	0
1644338308	374.147	2	3.51545191	-0.21	-1.27710959e-10	111.710742	0.57	3.46644033e-10	2.21286765	112.374607	112.374598	111.046887	111.046877	112.374603	111.046882	0.74	50	0.38	50	0.2	50	0.98	50	21	37	0	13	0
1644338506	571.908	3	3.51543839	-0.33	-0.00178378378	111.710744	0.15	0.000810810811	2.2128654	112.374608	112.374599	111.046889	111.04688	112.374604	111.046884	0.58	50	0.76	50	0.44	50	0.92	50	11	23	1	27	0
1644338691	756.949	4	3.51543483	0.0542857143	0.000274170274	111.710744	-0.374285714	-0.00189033189	2.21287101	112.37461	112.3746	111.046887	111.046878	112.374605	111.046883	0.4	50	0.72	50	0.857142857	49	0.428571429	49	19	34	0	16	0
1644338902	967.676	5	3.51544371	0.15	0.000810810811	111.710743	0.53	0.00286486486	2.21286306	112.374607	112.374597	111.046889	111.046879	112.374602	111.046884	0.98	50	0.3	50	0.4	50	0.78	50	7	27	2	23	0
1644339100	1165.563	6	3.51543114	-0.394480923	-0.00186957783	111.710745	-0.185519077	-0.000879237333	2.21286585	112.37461	112.3746	111.04689	111.046881	112.374605	111.046885	0.36	50	0.94	50	0.586956522	46	0.795918367	49	21	37	1	13	0
1644339298	1363.413	7	3.51543554	0.434583333	0.00219486532	111.710743	-0.234583333	-0.00118476431	2.21286937	112.374608	112.374599	111.046887	111.046877	112.374604	111.046882	0.68	50	0.48	50	0.94	50	0.270833333	48	15	34	1	16	0
1644339509	1574.255	8	3.5154411	-0.212383847	-0.00107809059	111.710744	-0.505575337	-0.00256637227	2.21287695	112.374612	112.374602	111.046886	111.046876	112.374607	111.046881	0.18	50	0.897959184	49	0.74	50	0.446808511	47	15	29	2	21	0
1644339693	1758.776	9	3.5154531	0.217959184	0.00103298191	111.710743	0.422040816	0.00200019344	2.21287062	112.374609	112.374599	111.046886	111.046877	112.374604	111.046882	0.94	50	0.3	50	0.551020408	49	0.755102041	49	11	29	0	21	0
1644339891	1956.363	10	3.51544309	-0.43	-0.00232432432	111.710745	0.23	0.00124324324	2.21286717	112.37461	112.3746	111.04689	111.04688	112.374605	111.046885	0.76	50	0.96	50	0.18	50	0.84	50	21	37	1	13	0
1644340127	2192.895	11	3.51543763	-0.0932653061	-0.00047342795	111.710745	0.0332653061	0.000168859422	2.21286667	112.37461	112.374601	111.04689	111.046881	112.374605	111.046885	0.6	50	0.66	50	0.673469388	49	0.8	50	7	31	4	19	0
1644340325	2390.555	12	3.51543684	-0.2	-0.000843881857	111.710746	-0.18	-0.000759493671	2.21286937	112.374612	112.374603	111.04689	111.046881	112.374607	111.046886	0.4	50	0.78	50	0.64	50	0.66	50	14	34	1	16	0
1644340523	2588.395	13	3.51544111	0.28	0.00141414141	111.710745	-0.54	-0.00272727273	2.21287747	112.374613	112.374604	111.046887	111.046877	112.374608	111.046882	0.5	50	0.76	50	0.96	50	0.14	50	19	39	1	11	0
1644340708	2773.323	14	3.51545392	-0.09	-0.000456852792	111.710746	-0.03	-0.000152284264	2.21287792	112.374614	112.374604	111.046887	111.046877	112.374609	111.046882	0.56	50	0.68	50	0.74	50	0.8	50	8	21	0	29	0
1644340918	2983.902	15	3.51545463	-0.0146938776	-7.94263651e-05	111.710746	-0.425306122	-0.00229895201	2.2128843	112.374616	112.374606	111.046885	111.046876	112.374611	111.04688	0.44	50	0.88	50	0.88	50	0.469387755	49	14	35	2	15	0
1644341143	3208.862	16	3.51546472	0.0621276596	0.000294443884	111.710745	-0.10212766	-0.000484017344	2.21288583	112.374616	112.374606	111.046884	111.046875	112.374611	111.04688	0.74	50	0.78	50	0.76	50	0.595744681	47	12	31	3	19	0
1644341341	3406.574	17	3.51546714	0.35	0.00155555556	111.710744	0.27	0.0012	2.21288178	112.374613	112.374603	111.046884	111.046874	112.374608	111.046879	0.98	50	0.36	50	0.7	50	0.62	50	18	36	1	14	0
1644341526	3591.334	18	3.51546074	-0.372083333	-0.00187920875	111.710745	-0.487916667	-0.00246422559	2.2128891	112.374617	112.374607	111.046883	111.046874	112.374612	111.046879	0.12	50	0.98	50	0.72	50	0.604166667	48	21	32	0	18	0
1644341762	3828.067	19	3.51547231	0.06	0.000326086957	111.710745	0.24	0.00130434783	2.2128855	112.374615	112.374606	111.046884	111.046875	112.374611	111.046879	0.84	50	0.54	50	0.5	50	0.68	50	18	35	4	15	0
1644341961	4026.234	20	3.51546662	0.16	0.000675105485	111.710744	-0.4	-0.00168776371	2.2128915	112.374616	112.374607	111.046882	111.046872	112.374612	111.046877	0.44	50	0.68	50	0.84	50	0.28	50	9	34	1	16	0
1644342185	4250.298	21	3.51547611	0.649591837	0.00328076685	111.710741	0.0504081633	0.000254586683	2.21289074	112.374613	112.374604	111.046879	111.046869	112.374608	111.046874	0.96	50	0.26	50	0.959183673	49	0.36	50	11	29	3	21	0
1644342370	4436.112	22	3.51547491	-0.35375	-0.00157924107	111.710743	-0.28625	-0.00127790179	2.21289504	112.374616	112.374607	111.046879	111.04687	112.374611	111.046874	0.28	50	0.92	50	0.62	50	0.6875	48	20	34	0	16	0
1644342583	4648.78	23	3.5154817	0.406326531	0.00217286915	111.710741	-0.146326531	-0.000782494816	2.21289723	112.374615	112.374605	111.046876	111.046867	112.37461	111.046872	0.62	50	0.36	50	0.92	50	0.367346939	49	11	30	2	20	0
1644342770	4835.598	24	3.51548517	-0.0718367347	-0.000338852522	111.710741	0.399183673	0.00188294186	2.21289124	112.374613	112.374604	111.046879	111.046869	112.374609	111.046874	0.96	50	0.632653061	49	0.448979592	49	0.92	50	12	31	0	19	0
1644342955	5020.394	25	3.5154757	0.314166667	0.00168003565	111.71074	0.0341666667	0.000182709447	2.21289073	112.374612	112.374602	111.046877	111.046868	112.374607	111.046872	0.708333333	48	0.36	50	0.92	50	0.64	50	13	34	0	16	0
1644343139	5204.882	26	3.51547489	-0.37	-0.00201086957	111.710741	-0.07	-0.000380434783	2.21289178	112.374614	112.374604	111.046879	111.046869	112.374609	111.046874	0.4	50	0.84	50	0.44	50	0.74	50	16	36	0	14	0
1644343337	5402.506	27	3.51547655	0.42	0.00227027027	111.710739	0.12	0.000648648649	2.21288998	112.374611	112.374602	111.046877	111.046868	112.374606	111.046872	0.92	50	0.38	50	0.94	50	0.64	50	13	31	1	19	0
1644343535	5600.338	28	3.51547371	-0.46	-0.00233502538	111.710742	-0.24	-0.00121827411	2.21289358	112.374614	112.374605	111.046878	111.046869	112.37461	111.046874	0.28	50	0.98	50	0.6	50	0.82	50	15	32	1	18	0
1644343746	5811.568	29	3.5154794	0.466530612	0.00235621521	111.710739	0.0534693878	0.000270047413	2.21289278	112.374612	112.374602	111.046876	111.046867	112.374607	111.046871	0.86	50	0.34	50	0.76	50	0.346938776	49	9	35	2	15	0
1644343933	5998.549	30	3.51547813	-0.21	-0.000990566038	111.71074	-0.45	-0.00212264151	2.21289953	112.374615	112.374605	111.046875	111.046866	112.37461	111.04687	0.28	50	0.94	50	0.82	50	0.58	50	17	31	0	19	0
1644344196	6261.733	31	3.51548881	0.05	0.000265957447	111.71074	0.03	0.000159574468	2.21289908	112.374615	112.374605	111.046875	111.046866	112.37461	111.04687	0.8	50	0.72	50	0.56	50	0.54	50	9	25	6	25	0
1644344394	6459.362	32	3.5154881	-0.25	-0.000954198473	111.710741	0.07	0.000267175573	2.21289803	112.374615	112.374606	111.046877	111.046867	112.374611	111.046872	0.72	50	0.9	50	0.44	50	0.76	50	19	39	1	11	0
1644344591	6657.098	33	3.51548644	0.03	0.000152284264	111.710741	0.01	5.07614213e-05	2.21289788	112.374615	112.374606	111.046877	111.046867	112.374611	111.046872	0.58	50	0.54	50	0.7	50	0.68	50	14	34	1	16	0
1644344778	6843.799	34	3.5154862	-0.06	-0.000303030303	111.710741	0.16	0.000808080808	2.21289548	112.374615	112.374605	111.046878	111.046868	112.37461	111.046873	0.7	50	0.6	50	0.6	50	0.82	50	18	37	0	13	0
1644345002	7067.561	35	3.5154824	-0.133469388	-0.000713740041	111.710742	-0.166530612	-0.000890538033	2.21289798	112.374616	112.374607	111.046878	111.046868	112.374612	111.046873	0.52	50	0.82	50	0.653061224	49	0.62	50	7	34	3	16	0
1644345214	7279.329	36	3.51548635	0.249183673	0.00111242711	111.710741	-0.209183673	-0.000933855685	2.21290112	112.374616	112.374606	111.046875	111.046866	112.374611	111.046871	0.74	50	0.7	50	0.918367347	49	0.46	50	11	36	2	14	0
1644345424	7490.103	37	3.51549132	0.4	0.0018957346	111.710739	0.08	0.000379146919	2.21289992	112.374614	112.374604	111.046874	111.046864	112.374609	111.046869	0.86	50	0.38	50	0.8	50	0.48	50	13	33	2	17	0
1644345635	7700.632	38	3.51548942	-0.31	-0.00146919431	111.71074	-0.35	-0.00165876777	2.21290517	112.374617	112.374607	111.046874	111.046864	112.374612	111.046869	0.3	50	0.96	50	0.54	50	0.5	50	18	36	2	14	0
1644345859	7924.321	39	3.51549772	-0.08	-0.000379146919	111.710741	0.26	0.00123222749	2.21290127	112.374616	112.374606	111.046875	111.046866	112.374611	111.04687	0.84	50	0.66	50	0.46	50	0.8	50	15	38	3	12	0
1644346056	8121.945	40	3.51549155	0.12	0.000538116592	111.71074	-0.54	-0.00242152466	2.21290937	112.374618	112.374608	111.046872	111.046863	112.374613	111.046867	0.52	50	0.94	50	0.98	50	0.32	50	16	34	1	16	0
1644346267	8332.557	41	3.51550436	0.05	0.000252525253	111.71074	0.45	0.00227272727	2.21290262	112.374616	112.374606	111.046874	111.046864	112.374611	111.046869	1	50	0.5	50	0.5	50	0.9	50	15	34	2	16	0
1644346452	8517.305	42	3.51549369	-0.102244898	-0.000484572976	111.710741	-0.557755102	-0.00264338911	2.21291098	112.374619	112.374609	111.046872	111.046862	112.374614	111.046867	0.3	50	0.96	50	0.68	50	0.224489796	49	18	38	0	12	0
1644346688	8753.982	43	3.51550692	0.4	0.00217391304	111.710739	5.55111512e-17	3.01691039e-19	2.21291098	112.374617	112.374607	111.04687	111.04686	112.374612	111.046865	0.92	50	0.52	50	0.84	50	0.44	50	8	21	4	29	0
1644346888	8953.559	44	3.51550692	-0.0153061224	-6.45827951e-05	111.710739	0.295306122	0.00124601739	2.21290655	112.374615	112.374606	111.046871	111.046862	112.374611	111.046867	0.8	50	0.52	50	0.469387755	49	0.78	50	11	30	1	20	0
1644347100	9165.342	45	3.51549991	-0.398748891	-0.00199374445	111.710741	0.258748891	0.00129374445	2.21290267	112.374616	112.374607	111.046875	111.046865	112.374611	111.04687	0.54	50	0.68	50	0.260869565	46	0.918367347	49	14	35	2	15	0
1644347283	9348.416	46	3.51549378	-0.25	-0.00118483412	111.710742	-0.43	-0.00203791469	2.21290912	112.374619	112.37461	111.046874	111.046864	112.374615	111.046869	0.18	50	0.86	50	0.82	50	0.64	50	18	36	0	14	0
1644347479	9544.38	47	3.51550398	0.53	0.00289617486	111.710739	0.07	0.000382513661	2.21290807	112.374616	112.374607	111.046872	111.046862	112.374612	111.046867	0.9	50	0.3	50	0.9	50	0.44	50	17	34	1	16	0
1644347662	9727.515	48	3.51550231	-0.25	-0.0012755102	111.71074	-0.23	-0.00117346939	2.21291152	112.374619	112.374609	111.046872	111.046862	112.374614	111.046867	0.3	50	0.78	50	0.62	50	0.64	50	15	39	0	11	0
1644347884	9949.502	49	3.51550777	0.07	0.000382513661	111.71074	0.29	0.00158469945	2.21290717	112.374617	112.374607	111.046873	111.046863	112.374612	111.046868	0.92	50	0.56	50	0.64	50	0.86	50	15	29	3	21	0
1644348067	10132.666	50	3.51550089	-0.19	-0.000855855856	111.710741	-0.19	-0.000855855856	2.21291002	112.374619	112.374609	111.046873	111.046863	112.374614	111.046868	0.4	50	0.78	50	0.76	50	0.76	50	16	37	0	13	0
1644348290	10356.026	51	3.5155054	-0.042244898	-0.0002283508	111.710741	0.022244898	0.000120242692	2.21290969	112.374619	112.374609	111.046873	111.046864	112.374614	111.046868	0.62	50	0.64	50	0.775510204	49	0.84	50	12	33	3	17	0
1644348474	10540.161	52	3.51550487	0.21	0.000945945946	111.71074	-0.31	-0.0013963964	2.21291434	112.374619	112.37461	111.046871	111.046861	112.374615	111.046866	0.7	50	0.8	50	0.8	50	0.28	50	21	38	0	12	0
1644348657	10723.183	53	3.51551222	5.55111512e-17	3.01691039e-19	111.71074	0.46	0.0025	2.21290744	112.374617	112.374608	111.046873	111.046863	112.374612	111.046868	0.78	50	0.32	50	0.38	50	0.84	50	13	34	0	16	0
1644348841	10906.412	54	3.51550131	0.264693878	0.00144641463	111.710739	-0.0646938776	-0.000353518457	2.21290841	112.374616	112.374607	111.046871	111.046862	112.374611	111.046866	0.86	50	0.66	50	0.86	50	0.530612245	49	17	33	0	17	0
1644349089	11154.553	55	3.51550285	-0.08	-0.00043715847	111.710739	-0.08	-0.00043715847	2.21290961	112.374617	112.374607	111.046871	111.046862	112.374612	111.046866	0.38	50	0.54	50	0.56	50	0.56	50	9	24	5	26	0
1644349272	11337.796	56	3.51550475	-0.59	-0.00236947791	111.710742	0.01	4.01606426e-05	2.21290946	112.37462	112.37461	111.046874	111.046865	112.374615	111.046869	0.32	50	0.9	50	0.36	50	0.96	50	15	32	0	18	0
1644349455	11521.054	57	3.51550451	0.3	0.00163934426	111.710741	-0.4	-0.00218579235	2.21291546	112.37462	112.374611	111.046871	111.046861	112.374615	111.046866	0.64	50	0.74	50	0.98	50	0.28	50	16	32	0	18	0
1644349653	11718.84	58	3.515514	0.24	0.00131147541	111.71074	-0.18	-0.000983606557	2.21291816	112.37462	112.37461	111.046869	111.046859	112.374615	111.046864	0.7	50	0.64	50	0.88	50	0.46	50	13	31	1	19	0
1644349901	11967.158	59	3.51551827	-0.09	-0.000454545455	111.71074	-0.13	-0.000656565657	2.21292011	112.374621	112.374611	111.046869	111.046859	112.374616	111.046864	0.62	50	0.84	50	0.74	50	0.7	50	10	32	5	18	0
1644350085	12150.485	60	3.51552135	-0.49	-0.00197580645	111.710742	-0.17	-0.000685483871	2.21292266	112.374624	112.374614	111.04687	111.046861	112.374619	111.046866	0.32	50	0.98	50	0.36	50	0.68	50	6	24	0	26	0
1644350294	12359.389	61	3.51552538	-0.06	-0.000327868852	111.710743	0.22	0.00120218579	2.21291936	112.374623	112.374614	111.046872	111.046862	112.374619	111.046867	0.68	50	0.52	50	0.52	50	0.8	50	16	34	2	16	0
1644350491	12557.152	62	3.51552016	0.31	0.00148325359	111.710741	0.15	0.000717703349	2.21291711	112.374621	112.374612	111.046871	111.046861	112.374616	111.046866	0.78	50	0.32	50	0.82	50	0.66	50	20	34	1	16	0
1644350688	12753.245	63	3.51551661	0.125288754	0.000632771484	111.710741	0.234711246	0.00118541033	2.21291359	112.374619	112.37461	111.046871	111.046862	112.374615	111.046866	0.86	50	0.5	50	0.571428571	49	0.680851064	47	6	30	1	20	0
1644350898	12963.245	64	3.51551104	-0.292040816	-0.00149000416	111.710742	-0.407959184	-0.00208142441	2.21291971	112.374623	112.374613	111.046871	111.046861	112.374618	111.046866	0.28	50	0.98	50	0.795918367	49	0.68	50	11	29	2	21	0
1644351106	13172.08	65	3.51552072	0.197346939	0.000939747328	111.710741	0.102653061	0.000488824101	2.21291817	112.374621	112.374612	111.04687	111.046861	112.374616	111.046866	0.82	50	0.52	50	0.734693878	49	0.64	50	14	34	2	16	0
1644351289	13355.087	66	3.51551828	-0.15	-0.000717703349	111.710742	-0.53	-0.00253588517	2.21292612	112.374624	112.374615	111.046869	111.046859	112.37462	111.046864	0.32	50	1	50	0.9	50	0.52	50	18	36	0	14	0
1644351511	13576.971	67	3.51553085	0.23	0.0012568306	111.710741	0.11	0.000601092896	2.21292447	112.374623	112.374613	111.046868	111.046859	112.374618	111.046863	0.78	50	0.44	50	0.8	50	0.68	50	12	29	3	21	0
1644351694	13760.116	68	3.51552824	0.05	0.000225225225	111.71074	0.27	0.00121621622	2.21292042	112.374621	112.374612	111.046869	111.046859	112.374616	111.046864	0.86	50	0.54	50	0.48	50	0.7	50	16	34	0	16	0
1644351891	13956.282	69	3.51552184	0.19	0.00103825137	111.710739	0.51	0.00278688525	2.21291277	112.374618	112.374609	111.04687	111.046861	112.374613	111.046866	0.98	50	0.28	50	0.62	50	0.94	50	17	36	1	14	0
1644352087	14152.332	70	3.51550974	-0.33	-0.00168367347	111.710741	-0.37	-0.0018877551	2.21291832	112.374621	112.374612	111.04687	111.046861	112.374617	111.046866	0.26	50	0.96	50	0.7	50	0.66	50	11	34	1	16	0
1644352270	14335.524	71	3.51551852	-0.06	-0.000306122449	111.710741	0.2	0.00102040816	2.21291532	112.374621	112.374611	111.046872	111.046862	112.374616	111.046867	0.6	50	0.46	50	0.5	50	0.76	50	18	32	0	18	0
1644352453	14519.167	72	3.51551377	0.297416413	0.00161639355	111.71074	0.00258358663	1.40412317e-05	2.21291528	112.374619	112.37461	111.04687	111.046861	112.374614	111.046865	0.88	50	0.58	50	0.723404255	47	0.428571429	49	14	33	0	17	0
1644352650	14715.579	73	3.51551371	-0.15	-0.000819672131	111.710741	0.33	0.00180327869	2.21291033	112.374618	112.374609	111.046872	111.046863	112.374614	111.046868	0.86	50	0.68	50	0.38	50	0.86	50	18	40	1	10	0
1644352834	14899.536	74	3.51550588	-0.327168367	-0.00166075313	111.710742	-0.172831633	-0.000877317932	2.21291292	112.374621	112.374611	111.046873	111.046864	112.374616	111.046868	0.42	50	0.92	50	0.4375	48	0.591836735	49	12	30	0	20	0
1644353082	15147.278	75	3.51550998	0.606734694	0.00329747116	111.710739	-0.0267346939	-0.000145297249	2.21291332	112.374618	112.374608	111.04687	111.04686	112.374613	111.046865	0.94	50	0.36	50	0.96	50	0.326530612	49	5	22	5	28	0
1644353265	15330.358	76	3.51551062	-0.15	-0.000607287449	111.71074	0.33	0.00133603239	2.21290837	112.374617	112.374608	111.046872	111.046863	112.374612	111.046867	0.86	50	0.68	50	0.4	50	0.88	50	18	36	0	14	0
1644353487	15552.446	77	3.51550279	0.29	0.00158469945	111.710739	-0.37	-0.00202185792	2.21291392	112.374617	112.374608	111.046869	111.04686	112.374613	111.046864	0.68	50	0.76	50	0.94	50	0.28	50	23	39	3	11	0
1644353670	15735.823	78	3.51551157	-0.14	-0.000630630631	111.710739	-0.54	-0.00243243243	2.21292202	112.374621	112.374611	111.046867	111.046858	112.374616	111.046863	0.26	50	0.94	50	0.8	50	0.4	50	11	30	0	20	0
1644353879	15944.918	79	3.51552438	-0.13	-0.000706521739	111.71074	0.63	0.00342391304	2.21291257	112.374618	112.374609	111.046871	111.046861	112.374614	111.046866	0.94	50	0.44	50	0.2	50	0.96	50	4	18	2	32	0
1644354063	16128.303	80	3.51550943	-0.118163265	-0.000565374475	111.71074	0.358163265	0.00171369983	2.2129072	112.374617	112.374608	111.046873	111.046864	112.374613	111.046868	0.7	50	0.46	50	0.34	50	0.816326531	49	12	33	0	17	0
1644354298	16363.217	81	3.51550094	0.0391725768	0.000214057797	111.71074	-0.259172577	-0.00141624359	2.21291109	112.374618	112.374609	111.046872	111.046862	112.374614	111.046867	0.5	50	0.72	50	0.787234043	47	0.488888889	45	4	23	4	27	0
1644354494	16559.555	82	3.51550708	-0.5	-0.00212765957	111.710743	-2.77555756e-17	-1.18108832e-19	2.21291109	112.374621	112.374611	111.046874	111.046865	112.374616	111.046869	0.44	50	0.94	50	0.44	50	0.94	50	15	33	1	17	0
1644354705	16770.826	83	3.51550708	0.202083333	0.00102580372	111.710742	-0.182083333	-0.00092428088	2.21291382	112.374621	112.374611	111.046872	111.046863	112.374616	111.046868	0.82	50	0.8	50	0.78	50	0.395833333	48	17	31	2	19	0
1644354890	16955.321	84	3.5155114	-0.21	-0.000995260664	111.710743	-0.21	-0.000995260664	2.21291697	112.374623	112.374613	111.046872	111.046863	112.374618	111.046868	0.42	50	0.84	50	0.72	50	0.72	50	10	27	0	23	0
1644355086	17151.589	85	3.51551638	0.68	0.00369565217	111.710739	-0.04	-0.000217391304	2.21291757	112.374619	112.37461	111.046869	111.046859	112.374615	111.046864	0.94	50	0.3	50	0.92	50	0.2	50	14	34	1	16	0
1644355295	17360.792	86	3.51551733	-0.42	-0.0021319797	111.710742	-0.26	-0.00131979695	2.21292147	112.374623	112.374613	111.04687	111.04686	112.374618	111.046865	0.28	50	0.96	50	0.54	50	0.7	50	20	37	2	13	0
1644355505	17570.41	87	3.5155235	0.315	0.00150717703	111.71074	0.095	0.000454545455	2.21292004	112.374621	112.374611	111.046869	111.046859	112.374616	111.046864	0.75	48	0.34	50	0.86	50	0.64	50	12	35	2	15	0
1644355701	17766.484	88	3.51552125	-0.24	-0.00114832536	111.710741	-0.56	-0.00267942584	2.21292844	112.374624	112.374615	111.046867	111.046858	112.37462	111.046863	0.18	50	0.98	50	0.9	50	0.58	50	13	32	1	18	0
1644355935	18001.053	89	3.51553453	0.42	0.00214285714	111.710739	0.02	0.000102040816	2.21292814	112.374622	112.374613	111.046865	111.046856	112.374617	111.046861	0.74	50	0.3	50	0.86	50	0.46	50	4	16	4	34	0
1644356119	18184.377	90	3.51553406	-0.56125	-0.00238829787	111.710742	-0.03875	-0.000164893617	2.21292872	112.374625	112.374616	111.046868	111.046858	112.37462	111.046863	0.26	50	0.86	50	0.4375	48	0.96	50	10	28	0	22	0
1644356341	18406.46	91	3.51553498	-0.12	-0.000655737705	111.710742	-0.04	-0.000218579235	2.21292932	112.374626	112.374617	111.046868	111.046859	112.374621	111.046864	0.42	50	0.58	50	0.64	50	0.72	50	14	34	3	16	0
1644356524	18589.574	92	3.51553593	-0.027755102	-0.000125022982	111.710743	0.727755102	0.00327817614	2.21291841	112.374623	112.374613	111.046872	111.046862	112.374618	111.046867	1	50	0.3	50	0.224489796	49	0.98	50	11	33	0	17	0
1644356785	18850.53	93	3.51551866	0.61	0.00331521739	111.71074	-0.01	-5.43478261e-05	2.21291856	112.37462	112.37461	111.046869	111.046859	112.374615	111.046864	0.9	50	0.3	50	1	50	0.38	50	11	29	6	21	0
1644356969	19034.233	94	3.5155189	0.125102041	0.000479318164	111.710739	-0.265102041	-0.00101571663	2.21292253	112.37462	112.374611	111.046867	111.046857	112.374616	111.046862	0.66	50	0.8	50	0.88	50	0.489795918	49	14	35	0	15	0
1644357165	19230.428	95	3.51552519	-0.25	-0.00136612022	111.71074	0.39	0.00213114754	2.21291668	112.37462	112.37461	111.04687	111.04686	112.374615	111.046865	0.82	50	0.68	50	0.32	50	0.96	50	9	33	1	17	0
1644357348	19413.814	96	3.51551594	-0.25244898	-0.001288005	111.710741	-0.30755102	-0.00156913786	2.2129213	112.374623	112.374613	111.04687	111.04686	112.374618	111.046865	0.3	50	0.86	50	0.755102041	49	0.7	50	19	35	0	15	0
1644357570	19636.056	97	3.51552323	0.3	0.00163043478	111.71074	0.34	0.00184782609	2.2129162	112.37462	112.37461	111.04687	111.04686	112.374615	111.046865	0.92	50	0.28	50	0.72	50	0.76	50	4	22	3	28	0
1644357771	19836.293	98	3.51551517	-0.325212585	-0.00146492155	111.710742	0.425212585	0.001915372	2.21290982	112.374619	112.37461	111.046873	111.046864	112.374615	111.046869	0.68	50	0.58	50	0.229166667	48	0.979591837	49	15	34	1	16	0
1644357993	20058.258	99	3.51550508	0.24	0.0012	111.71074	-0.36	-0.0018	2.21291522	112.37462	112.37461	111.046871	111.046861	112.374615	111.046866	0.46	50	0.58	50	0.92	50	0.32	50	14	35	3	15	0
1644358176	20241.649	100	3.51551362	0.45625	0.00205518018	111.710738	-0.09625	-0.000433558559	2.21291666	112.374618	112.374608	111.046868	111.046858	112.374613	111.046863	0.86	50	0.5	50	0.8125	48	0.26	50	14	26	0	24	0
1644358424	20489.799	101	3.5155159	-0.458367347	-0.00249112689	111.71074	0.0183673469	9.98225377e-05	2.21291639	112.37462	112.374611	111.04687	111.046861	112.374615	111.046865	0.38	50	0.82	50	0.36	50	0.836734694	49	6	22	5	28	0
1644358620	20686.04	102	3.51551547	0.35	0.00141129032	111.710739	-0.13	-0.000524193548	2.21291834	112.374619	112.374609	111.046868	111.046858	112.374614	111.046863	0.76	50	0.54	50	0.82	50	0.34	50	17	28	1	22	0
1644358857	20922.924	103	3.51551855	-0.574893617	-0.0029331307	111.710741	0.214893617	0.00109639601	2.21291511	112.374621	112.374611	111.046872	111.046862	112.374616	111.046867	0.5	50	0.86	50	0.170212766	47	0.96	50	14	30	4	20	0
1644359056	21121.305	104	3.51551345	0.24	0.00101265823	111.71074	0.16	0.000675105485	2.21291271	112.374619	112.374609	111.046871	111.046862	112.374614	111.046866	0.9	50	0.5	50	0.68	50	0.6	50	18	33	1	17	0
1644359252	21317.898	105	3.51550966	0.14	0.000707070707	111.71074	-0.24	-0.00121212121	2.21291631	112.374619	112.37461	111.046869	111.04686	112.374614	111.046865	0.58	50	0.68	50	0.78	50	0.4	50	8	27	1	23	0
1644359449	21514.409	106	3.51551535	-0.29	-0.00147208122	111.710741	-0.07	-0.000355329949	2.21291736	112.374621	112.374611	111.046871	111.046861	112.374616	111.046866	0.42	50	0.78	50	0.44	50	0.66	50	19	35	1	15	0
1644359670	21735.531	107	3.51551701	0.227959184	0.00116305706	111.71074	-0.0679591837	-0.000346730529	2.21291838	112.37462	112.374611	111.046869	111.04686	112.374615	111.046864	0.78	50	0.62	50	0.795918367	49	0.5	50	7	18	3	32	0
1644359852	21917.746	108	3.51551862	-0.311292517	-0.00140221855	111.710741	0.151292517	0.000681497824	2.21291611	112.374621	112.374612	111.046871	111.046862	112.374616	111.046867	0.6	50	0.76	50	0.333333333	48	0.795918367	49	15	35	0	15	0
1644360060	22125.519	109	3.51551503	0.524878049	0.00288394532	111.710739	0.0551219512	0.000302867864	2.21291529	112.374618	112.374609	111.046869	111.046859	112.374613	111.046864	0.8	50	0.22	50	0.86	50	0.390243902	41	18	41	2	9	0
1644360270	22335.301	110	3.51551373	-0.18	-0.000869565217	111.71074	-0.5	-0.00241545894	2.21292279	112.374621	112.374612	111.046868	111.046858	112.374617	111.046863	0.18	50	0.86	50	0.86	50	0.54	50	11	32	2	18	0
1644360503	22568.68	111	3.51552559	0	0	111.71074	0.68	0.00323809524	2.21291259	112.374618	112.374609	111.046871	111.046861	112.374614	111.046866	0.94	50	0.26	50	0.3	50	0.98	50	12	27	4	23	0
1644360685	22750.685	112	3.51550946	-0.25	-0.00106837607	111.710741	-0.29	-0.00123931624	2.21291694	112.374621	112.374611	111.046871	111.046861	112.374616	111.046866	0.42	50	0.96	50	0.7	50	0.66	50	21	39	0	11	0
1644360892	22958.08	113	3.51551634	0.15	0.000824175824	111.71074	-0.19	-0.00104395604	2.21291979	112.374621	112.374611	111.046869	111.04686	112.374616	111.046864	0.7	50	0.74	50	0.92	50	0.58	50	21	39	2	11	0
1644361074	23139.933	114	3.51552084	0.03	0.000144927536	111.71074	-0.27	-0.00130434783	2.21292384	112.374622	112.374612	111.046868	111.046858	112.374617	111.046863	0.62	50	0.86	50	0.78	50	0.48	50	13	23	0	27	0
1644361256	23321.892	115	3.51552725	0.07	0.000384615385	111.71074	0.55	0.00302197802	2.21291559	112.374619	112.37461	111.04687	111.04686	112.374614	111.046865	0.96	50	0.34	50	0.46	50	0.94	50	12	28	0	22	0
1644361438	23504.09	116	3.5155142	-0.00530612245	-2.9154519e-05	111.71074	-0.134693878	-0.00074007625	2.21291761	112.37462	112.37461	111.046869	111.04686	112.374615	111.046864	0.62	50	0.76	50	0.66	50	0.530612245	49	14	30	0	20	0
1644361661	23726.496	117	3.5155174	-0.0979120879	-0.000537978505	111.71074	0.336373626	0.00184820674	2.21291256	112.374619	112.374609	111.046871	111.046862	112.374614	111.046866	0.7	50	0.461538462	39	0.285714286	49	0.72	50	16	36	3	14	0
1644361856	23922.192	118	3.51550942	-0.0414285714	-0.000186615187	111.71074	-0.558571429	-0.00251608752	2.21292094	112.374621	112.374612	111.046869	111.046859	112.374617	111.046864	0.34	50	0.94	50	0.857142857	49	0.34	50	9	30	1	20	0
1644362077	24143.193	119	3.51552267	-0.01	-5.10204082e-05	111.710741	0.63	0.00321428571	2.21291149	112.374619	112.374609	111.046872	111.046862	112.374614	111.046867	0.94	50	0.32	50	0.32	50	0.96	50	16	35	3	15	0
1644362274	24340.046	120	3.51550772	-0.0810204082	-0.000366608182	111.710741	-0.478979592	-0.00216732847	2.21291868	112.374621	112.374612	111.04687	111.046861	112.374617	111.046865	0.42	50	0.98	50	0.897959184	49	0.5	50	17	35	1	15	0
1644362495	24560.713	121	3.51551909	0.34	0.00172588832	111.710739	-0.18	-0.000913705584	2.21292138	112.37462	112.374611	111.046868	111.046858	112.374616	111.046863	0.7	50	0.54	50	0.84	50	0.32	50	3	13	3	37	0
1644362693	24758.525	122	3.51552335	-0.4	-0.00180995475	111.710741	0.3	0.00135746606	2.21291688	112.374621	112.374612	111.046871	111.046861	112.374616	111.046866	0.6	50	0.7	50	0.2	50	0.9	50	19	29	1	21	0
1644362939	25004.923	123	3.51551624	0.45	0.00227272727	111.710739	-0.03	-0.000151515152	2.21291733	112.374619	112.374609	111.046869	111.046859	112.374614	111.046864	0.88	50	0.46	50	0.84	50	0.36	50	8	27	5	23	0
1644363121	25186.991	124	3.51551695	-0.33	-0.00134146341	111.710741	0.41	0.00166666667	2.21291118	112.374619	112.374609	111.046872	111.046863	112.374614	111.046867	0.8	50	0.72	50	0.24	50	0.98	50	17	36	0	14	0
1644363304	25369.218	125	3.51550722	0.09375	0.00051510989	111.71074	-0.45375	-0.00249313187	2.21291798	112.37462	112.374611	111.046869	111.04686	112.374616	111.046865	0.52	50	0.88	50	0.86	50	0.3125	48	11	32	0	18	0
1644363486	25551.331	126	3.51551799	-0.402738095	-0.00221284668	111.710742	0.162738095	0.000894165358	2.21291554	112.374622	112.374612	111.046872	111.046863	112.374617	111.046867	0.58	50	0.82	50	0.291666667	48	0.857142857	49	14	36	0	14	0
1644363770	25836.026	127	3.51551413	0.49	0.00269230769	111.71074	-0.03	-0.000164835165	2.21291599	112.374619	112.37461	111.04687	111.04686	112.374615	111.046865	0.86	50	0.4	50	0.82	50	0.3	50	5	25	8	25	0
1644363978	26043.635	128	3.51551484	-0.0963265306	-0.000337987827	111.71074	-0.137142857	-0.000481203008	2.21291805	112.37462	112.374611	111.04687	111.04686	112.374616	111.046865	0.44	50	0.673469388	49	0.571428571	49	0.530612245	49	14	25	2	25	0
1644364214	26279.784	129	3.51551809	0.05	0.000240384615	111.71074	0.01	4.80769231e-05	2.2129179	112.37462	112.374611	111.046869	111.04686	112.374615	111.046865	0.66	50	0.6	50	0.54	50	0.5	50	9	26	4	24	0
1644364396	26461.702	130	3.51551786	-0.00387755102	-1.64303009e-05	111.71074	0.223877551	0.000948633691	2.21291454	112.374619	112.37461	111.04687	111.046861	112.374614	111.046866	0.9	50	0.68	50	0.612244898	49	0.84	50	23	36	0	14	0
1644364642	26707.707	131	3.51551254	0.35	0.00192307692	111.710738	0.33	0.00181318681	2.21290959	112.374616	112.374606	111.04687	111.046861	112.374611	111.046865	0.86	50	0.18	50	0.64	50	0.62	50	5	23	5	27	0
1644364850	26915.601	132	3.51550472	-0.484285714	-0.00196864111	111.710741	-0.315714286	-0.00128339141	2.21291433	112.37462	112.37461	111.046871	111.046862	112.374615	111.046866	0.2	50	1	50	0.571428571	49	0.74	50	10	36	2	14	0
1644365058	27123.558	133	3.51551221	0.254489796	0.00122350863	111.710739	0.145510204	0.000699568289	2.21291214	112.374618	112.374608	111.04687	111.046861	112.374613	111.046866	0.9	50	0.5	50	0.66	50	0.551020408	49	14	33	2	17	0
1644365254	27319.713	134	3.51550875	-0.155918367	-0.000749607535	111.71074	-0.335918367	-0.00161499215	2.21291718	112.37462	112.374611	111.04687	111.04686	112.374615	111.046865	0.408163265	49	0.9	50	0.76	50	0.58	50	18	36	1	14	0
1644365475	27540.87	135	3.51551672	-0.22	-0.00112244898	111.710741	0.38	0.00193877551	2.21291148	112.374619	112.37461	111.046873	111.046863	112.374615	111.046868	0.8	50	0.64	50	0.34	50	0.94	50	15	35	3	15	0
1644365657	27722.903	136	3.51550771	0.1825	0.000825791855	111.71074	-0.3225	-0.00145927602	2.21291632	112.37462	112.37461	111.04687	111.046861	112.374615	111.046865	0.56	50	0.7	50	0.88	50	0.375	48	20	35	0	15	0
1644365893	27958.237	137	3.51551536	0.03	0.000164835165	111.71074	-0.05	-0.000274725275	2.21291707	112.37462	112.374611	111.04687	111.04686	112.374615	111.046865	0.72	50	0.74	50	0.8	50	0.72	50	12	29	4	21	0
1644366087	28153.019	138	3.51551654	0.07	0.00029787234	111.71074	-0.09	-0.000382978723	2.21291842	112.37462	112.374611	111.046869	111.04686	112.374615	111.046864	0.54	50	0.56	50	0.84	50	0.68	50	15	37	1	13	0
1644366296	28361.897	139	3.51551868	0.26	0.00133333333	111.710739	0.34	0.00174358974	2.21291332	112.374617	112.374608	111.046869	111.04686	112.374613	111.046865	0.92	50	0.32	50	0.5	50	0.58	50	16	32	2	18	0
1644366479	28544.296	140	3.51551061	-0.485714286	-0.0023239918	111.710741	-0.114285714	-0.000546821599	2.21291503	112.37462	112.374611	111.046871	111.046862	112.374615	111.046866	0.34	50	0.94	50	0.428571429	49	0.8	50	15	30	0	20	0
1644366701	28767.044	141	3.51551333	0.1	0.000549450549	111.71074	0.04	0.00021978022	2.21291443	112.37462	112.37461	111.046871	111.046861	112.374615	111.046866	0.76	50	0.62	50	0.58	50	0.52	50	11	36	3	14	0
1644366911	28976.916	142	3.51551238	-0.175714286	-0.000787956438	111.710741	0.335714286	0.00150544523	2.2129094	112.374619	112.374609	111.046873	111.046864	112.374614	111.046869	0.6	50	0.44	50	0.428571429	49	0.94	50	20	33	2	17	0
1644367149	29214.775	143	3.51550441	0.238510638	0.00113576494	111.71074	-0.198510638	-0.000945288754	2.21291238	112.374619	112.374609	111.046871	111.046862	112.374614	111.046866	0.72	50	0.68	50	0.82	50	0.382978723	47	6	29	4	21	0
1644367333	29398.708	144	3.51550912	-0.277959184	-0.00116789573	111.710742	0.237959184	0.000999828503	2.21290881	112.374619	112.374609	111.046874	111.046864	112.374614	111.046869	0.54	50	0.58	50	0.28	50	0.795918367	49	23	39	0	11	0
1644367534	29599.906	145	3.51550348	0.386086957	0.00209829868	111.71074	-0.166086957	-0.000902646503	2.2129113	112.374618	112.374608	111.046871	111.046861	112.374613	111.046866	0.8	50	0.58	50	0.9	50	0.347826087	46	6	21	1	29	0
1644367731	29796.776	146	3.51550742	-0.475510204	-0.00236572241	111.710742	-0.184489796	-0.000917859681	2.21291406	112.374621	112.374611	111.046873	111.046863	112.374616	111.046868	0.34	50	1	50	0.448979592	49	0.74	50	15	34	1	16	0
1644367928	29993.657	147	3.51551179	0.0208163265	0.000105666632	111.710742	0.459183673	0.00233088159	2.21290718	112.374619	112.374609	111.046874	111.046865	112.374614	111.04687	0.98	50	0.5	50	0.48	50	0.918367347	49	11	33	1	17	0
1644368125	30190.32	148	3.5155009	-0.316505102	-0.00160662488	111.710743	-0.103494898	-0.000525354812	2.21290873	112.374621	112.374611	111.046876	111.046866	112.374616	111.046871	0.46	50	0.88	50	0.5625	48	0.775510204	49	13	35	1	15	0
1644368309	30374.882	149	3.51550336	0.14	0.000714285714	111.710743	-0.42	-0.00214285714	2.21291503	112.374622	112.374613	111.046873	111.046863	112.374617	111.046868	0.5	50	0.78	50	0.9	50	0.34	50	6	31	0	19	0
1644368520	30585.617	150	3.51551332	0.0987755102	0.000533921677	111.710742	0.22122449	0.00119580805	2.21291171	112.374621	112.374611	111.046873	111.046864	112.374616	111.046869	0.82	50	0.5	50	0.734693878	49	0.857142857	49	20	33	2	17	0
1644368729	30795.002	151	3.51550807	0.373571429	0.0017704807	111.71074	-0.233571429	-0.0011069736	2.21291521	112.37462	112.37461	111.046871	111.046861	112.374615	111.046866	0.84	50	0.7	50	0.857142857	49	0.25	48	15	31	2	19	0
1644368913	30978.719	152	3.51551361	0.19	0.000909090909	111.710739	0.35	0.00167464115	2.21290996	112.374617	112.374608	111.046871	111.046862	112.374612	111.046866	0.92	50	0.38	50	0.68	50	0.84	50	15	36	0	14	0
1644369097	31162.42	153	3.51550531	-0.28	-0.00152173913	111.710741	-0.36	-0.00195652174	2.21291536	112.37462	112.374611	111.046871	111.046861	112.374615	111.046866	0.34	50	0.98	50	0.66	50	0.58	50	19	34	0	16	0
1644369307	31372.268	154	3.51551385	0.00666666667	3.64298725e-05	111.710741	-0.0466666667	-0.000255009107	2.21291606	112.37462	112.374611	111.046871	111.046861	112.374616	111.046866	0.7	50	0.74	50	0.72	50	0.666666667	48	8	29	2	21	0
1644369544	31609.474	155	3.51551496	0.12125	0.000577380952	111.71074	-0.22125	-0.00105357143	2.21291938	112.374621	112.374611	111.046869	111.04686	112.374616	111.046864	0.72	50	0.82	50	0.78	50	0.4375	48	3	13	4	37	0
1644369727	31792.885	156	3.5155202	-0.17	-0.000717299578	111.710741	0.25	0.00105485232	2.21291563	112.37462	112.374611	111.046871	111.046862	112.374616	111.046866	0.78	50	0.7	50	0.44	50	0.86	50	13	31	0	19	0
1644369937	32002.445	157	3.51551427	0.3	0.00163043478	111.71074	0.04	0.000217391304	2.21291503	112.374619	112.374609	111.04687	111.04686	112.374614	111.046865	0.96	50	0.62	50	0.74	50	0.48	50	16	35	2	15	0
1644370133	32199.025	158	3.51551332	-0.31	-0.00148325359	111.710741	-0.43	-0.00205741627	2.21292148	112.374622	112.374613	111.046869	111.04686	112.374618	111.046865	0.2	50	0.94	50	0.72	50	0.6	50	13	25	1	25	0
1644370329	32395.158	159	3.51552353	0.2	0.00101522843	111.71074	0.5	0.00253807107	2.21291398	112.374619	112.37461	111.046871	111.046861	112.374614	111.046866	0.98	50	0.28	50	0.48	50	0.78	50	16	39	1	11	0
1644370514	32579.36	160	3.51551166	-0.01	-5.10204082e-05	111.71074	-0.05	-0.000255102041	2.21291473	112.374619	112.37461	111.04687	111.046861	112.374615	111.046866	0.6	50	0.66	50	0.56	50	0.52	50	17	40	0	10	0
1644370697	32762.396	161	3.51551285	-0.28	-0.00152173913	111.710742	-0.12	-0.000652173913	2.21291653	112.374621	112.374612	111.046871	111.046862	112.374617	111.046867	0.38	50	0.78	50	0.5	50	0.66	50	22	38	0	12	0
1644370881	32946.547	162	3.5155157	0.63	0.00344262295	111.710738	0.09	0.000491803279	2.21291518	112.374618	112.374608	111.046869	111.046859	112.374613	111.046864	0.94	50	0.22	50	0.8	50	0.26	50	21	37	0	13	0
1644371103	33169.053	163	3.51551356	-0.43	-0.00232432432	111.710741	0.15	0.000810810811	2.21291293	112.374619	112.37461	111.046871	111.046862	112.374614	111.046867	0.58	50	0.86	50	0.34	50	0.92	50	12	34	3	16	0
1644371287	33352.683	164	3.51551	-0.29	-0.00130630631	111.710742	-0.17	-0.000765765766	2.21291548	112.374621	112.374612	111.046872	111.046863	112.374617	111.046867	0.44	50	0.9	50	0.6	50	0.72	50	12	33	0	17	0
1644371511	33576.497	165	3.51551404	0.04	0.000217391304	111.710742	0.22	0.00119565217	2.21291218	112.37462	112.374611	111.046873	111.046863	112.374615	111.046868	0.5	50	0.24	50	0.54	50	0.72	50	10	32	3	18	0
1644371707	33773.016	166	3.51550882	0.15	0.00067264574	111.710741	-0.19	-0.000852017937	2.21291503	112.37462	112.374611	111.046871	111.046862	112.374616	111.046867	0.66	50	0.7	50	0.78	50	0.44	50	18	33	1	17	0
1644371905	33970.26	167	3.51551332	0.14	0.000710659898	111.71074	0.24	0.00121827411	2.21291143	112.374619	112.374609	111.046872	111.046862	112.374614	111.046867	0.94	50	0.56	50	0.7	50	0.8	50	17	37	1	13	0
1644372088	34153.504	168	3.51550763	-0.31	-0.00157360406	111.710742	0.07	0.000355329949	2.21291038	112.37462	112.37461	111.046874	111.046864	112.374615	111.046869	0.66	50	0.9	50	0.56	50	0.94	50	11	32	0	18	0
1644372274	34339.685	169	3.51550597	0.23	0.0012568306	111.710741	-0.41	-0.00224043716	2.21291653	112.37462	112.374611	111.046871	111.046861	112.374616	111.046866	0.56	50	0.74	50	0.9	50	0.26	50	15	35	0	15	0
1644372458	34523.227	170	3.5155157	-0.309707447	-0.00165618956	111.710742	-0.0902925532	-0.000482847878	2.21291789	112.374622	112.374613	111.046872	111.046862	112.374618	111.046867	0.46	50	0.86	50	0.468085106	47	0.6875	48	11	31	0	18	1
1644372693	34758.886	171	3.51551784	0.48	0.00262295082	111.71074	-0.04	-0.000218579235	2.21291849	112.37462	112.374611	111.046869	111.04686	112.374615	111.046864	0.82	50	0.38	50	0.88	50	0.36	50	7	25	4	25	0
1644372877	34942.314	172	3.51551879	-0.41	-0.00173728814	111.710742	0.23	0.000974576271	2.21291504	112.374621	112.374612	111.046872	111.046863	112.374616	111.046867	0.62	50	0.8	50	0.3	50	0.94	50	13	26	0	24	0
1644373113	35178.206	173	3.51551333	0.31	0.00169398907	111.71074	0.31	0.00169398907	2.21291039	112.374618	112.374609	111.046872	111.046863	112.374614	111.046867	0.9	50	0.28	50	0.58	50	0.58	50	12	37	4	13	0
1644373296	35361.731	174	3.51550598	0.02	8.47457627e-05	111.71074	0.02	8.47457627e-05	2.21291009	112.374618	112.374609	111.046872	111.046863	112.374613	111.046867	0.7	50	0.66	50	0.64	50	0.64	50	23	37	0	13	0
1644373492	35558.136	175	3.5155055	-0.21	-0.00114130435	111.710741	0.15	0.000815217391	2.21290784	112.374618	112.374609	111.046874	111.046864	112.374614	111.046869	0.54	50	0.6	50	0.48	50	0.84	50	18	32	1	18	0
1644373676	35741.34	176	3.51550195	-0.39	-0.00198979592	111.710743	-0.33	-0.00168367347	2.21291279	112.374622	112.374612	111.046874	111.046865	112.374617	111.046869	0.2	50	0.92	50	0.58	50	0.64	50	11	25	0	25	0
1644373911	35976.336	177	3.51550977	0.55	0.00300546448	111.710741	0.05	0.000273224044	2.21291204	112.374619	112.374609	111.046872	111.046862	112.374614	111.046867	0.92	50	0.32	50	0.92	50	0.42	50	4	27	4	23	0
1644374094	36159.73	178	3.51550859	-0.27	-0.00114893617	111.710742	-0.01	-4.25531915e-05	2.21291219	112.37462	112.374611	111.046873	111.046863	112.374616	111.046868	0.52	50	0.8	50	0.64	50	0.9	50	14	29	0	21	0
1644374329	36395.177	179	3.51550882	0.52	0.00282608696	111.710739	-0.12	-0.000652173913	2.21291399	112.374618	112.374609	111.04687	111.04686	112.374613	111.046865	0.72	50	0.32	50	0.86	50	0.22	50	13	33	4	17	0
1644374513	36579.048	180	3.51551167	-0.266122449	-0.00113243595	111.710741	-0.333877551	-0.00142075554	2.212919	112.374621	112.374612	111.04687	111.04686	112.374616	111.046865	0.36	50	0.96	50	0.68	50	0.612244898	49	20	37	0	13	0
1644374736	36801.518	181	3.51551959	0.07	0.000380434783	111.71074	0.55	0.00298913043	2.21291075	112.374618	112.374609	111.046872	111.046862	112.374614	111.046867	0.88	50	0.26	50	0.44	50	0.92	50	20	34	3	16	0
1644374920	36985.517	182	3.51550654	-0.24	-0.00107623318	111.710741	-0.04	-0.000179372197	2.21291135	112.37462	112.37461	111.046873	111.046863	112.374615	111.046868	0.44	50	0.72	50	0.68	50	0.88	50	18	38	0	12	0
1644375129	37195.161	183	3.51550749	0.3	0.00163043478	111.71074	-0.14	-0.000760869565	2.21291345	112.374619	112.374609	111.046871	111.046861	112.374614	111.046866	0.88	50	0.72	50	0.96	50	0.52	50	7	22	2	28	0
1644375326	37391.709	184	3.51551081	-0.24	-0.00114832536	111.710741	0.12	0.000574162679	2.21291165	112.374619	112.37461	111.046872	111.046863	112.374615	111.046868	0.46	50	0.58	50	0.44	50	0.8	50	7	31	1	19	0
1644375536	37601.466	185	3.51550797	-0.0557142857	-0.000282813633	111.710741	0.115714286	0.000587382161	2.21290991	112.374619	112.37461	111.046873	111.046864	112.374614	111.046868	0.58	50	0.52	50	0.428571429	49	0.6	50	14	34	2	16	0
1644375720	37786.159	186	3.51550522	0.06	0.00028708134	111.710741	-0.4	-0.0019138756	2.21291591	112.374621	112.374611	111.046871	111.046862	112.374616	111.046866	0.36	50	0.7	50	0.88	50	0.42	50	10	28	0	22	0
1644375956	38022.066	187	3.51551471	-5.55111512e-17	-3.00060277e-19	111.710741	0.26	0.00140540541	2.21291201	112.37462	112.37461	111.046872	111.046863	112.374615	111.046868	0.82	50	0.56	50	0.56	50	0.82	50	15	32	4	18	0
1644376153	38218.284	188	3.51550854	-0.02	-8.47457627e-05	111.710741	0.5	0.00211864407	2.21290451	112.374617	112.374608	111.046875	111.046865	112.374613	111.04687	0.86	50	0.38	50	0.28	50	0.8	50	22	32	1	18	0
1644376350	38415.434	189	3.51549668	0.56	0.00285714286	111.710738	-0.1	-0.000510204082	2.21290601	112.374615	112.374606	111.046871	111.046862	112.37461	111.046867	0.96	50	0.5	50	0.98	50	0.32	50	14	33	1	16	1
1644376533	38598.701	190	3.51549906	-0.6	-0.00304568528	111.710741	-0.14	-0.000710659898	2.21290811	112.374619	112.374609	111.046874	111.046864	112.374614	111.046869	0.24	50	0.98	50	0.38	50	0.84	50	21	32	0	18	0
1644376755	38820.908	191	3.51550238	0.04	0.000217391304	111.710741	0.24	0.00130434783	2.21290451	112.374617	112.374608	111.046875	111.046865	112.374613	111.04687	0.82	50	0.54	50	0.4	50	0.6	50	15	29	3	20	1
1644376965	39031.028	192	3.51549668	-0.17	-0.000765765766	111.710742	-0.31	-0.0013963964	2.21290916	112.37462	112.37461	111.046874	111.046865	112.374615	111.046869	0.48	50	0.96	50	0.84	50	0.7	50	8	31	2	19	0
1644377149	39215.033	193	3.51550404	0.33	0.00157142857	111.71074	0.23	0.0010952381	2.21290571	112.374617	112.374607	111.046873	111.046864	112.374612	111.046869	0.88	50	0.32	50	0.76	50	0.66	50	19	38	0	12	0
1644377333	39399.02	194	3.51549858	-0.05	-0.00027173913	111.710741	-0.47	-0.00255434783	2.21291276	112.374619	112.37461	111.046872	111.046862	112.374615	111.046867	0.42	50	0.94	50	0.8	50	0.38	50	12	29	0	21	0
1644377530	39596.087	195	3.51550973	0.09	0.000489130435	111.71074	0.27	0.0014673913	2.21290871	112.374618	112.374608	111.046872	111.046863	112.374613	111.046868	0.72	50	0.36	50	0.7	50	0.88	50	13	33	1	17	0
1644377714	39779.99	196	3.51550333	0.03	0.000152284264	111.71074	-0.57	-0.00289340102	2.21291726	112.37462	112.374611	111.04687	111.04686	112.374615	111.046865	0.4	50	0.94	50	0.86	50	0.26	50	26	37	0	13	0
1644377938	40003.532	197	3.51551685	-0.28	-0.00152173913	111.710742	0.1	0.000543478261	2.21291576	112.374621	112.374611	111.046872	111.046862	112.374616	111.046867	0.7	50	0.88	50	0.52	50	0.9	50	12	34	3	16	0
1644378123	40188.842	198	3.51551447	-0.24	-0.00107142857	111.710743	0.28	0.00125	2.21291156	112.374621	112.374611	111.046874	111.046864	112.374616	111.046869	0.78	50	0.74	50	0.36	50	0.88	50	18	36	0	14	0
1644378346	40411.79	199	3.51550783	0.03	0.000162162162	111.710743	-0.03	-0.000162162162	2.21291201	112.374621	112.374611	111.046874	111.046864	112.374616	111.046869	0.76	50	0.76	50	0.76	50	0.7	50	13	33	3	17	0
1644378556	40621.664	200	3.51550854	0.21	0.000941704036	111.710742	-0.41	-0.00183856502	2.21291816	112.374622	112.374612	111.046871	111.046861	112.374617	111.046866	0.42	50	0.62	50	0.98	50	0.36	50	7	23	2	27	0
1644378766	40831.43	201	3.51551827	0.25	0.00119047619	111.71074	0.37	0.00176190476	2.21291261	112.374619	112.374609	111.046871	111.046862	112.374614	111.046866	0.92	50	0.3	50	0.68	50	0.8	50	10	32	2	18	0
1644378988	41053.818	202	3.51550949	-0.03	-0.00014354067	111.71074	-0.63	-0.00301435407	2.21292206	112.374622	112.374612	111.046869	111.046859	112.374617	111.046864	0.32	50	0.98	50	0.88	50	0.28	50	12	26	3	24	0
1644379176	41241.732	203	3.51552444	-0.09	-0.000403587444	111.710741	0.49	0.00219730942	2.21291471	112.37462	112.374611	111.046871	111.046862	112.374615	111.046866	0.78	50	0.38	50	0.38	50	0.96	50	5	21	0	29	0
1644379399	41464.369	204	3.51551281	-0.11	-0.000585106383	111.710741	0.45	0.00239361702	2.21290796	112.374619	112.374609	111.046874	111.046864	112.374614	111.046869	0.9	50	0.56	50	0.28	50	0.84	50	20	34	3	16	0
1644379634	41700.009	205	3.51550214	0.24	0.00108108108	111.71074	0.06	0.00027027027	2.21290706	112.374617	112.374608	111.046873	111.046863	112.374612	111.046868	0.7	50	0.4	50	0.72	50	0.54	50	11	25	4	25	0
1644379818	41883.971	206	3.51550072	-0.19	-0.000805084746	111.710741	-0.57	-0.00241525424	2.21291561	112.374621	112.374611	111.046871	111.046862	112.374616	111.046866	0.18	50	0.94	50	0.96	50	0.58	50	19	37	0	13	0
1644380014	42080.17	207	3.51551424	-0.3	-0.00163043478	111.710743	0.14	0.000760869565	2.21291351	112.374621	112.374612	111.046873	111.046864	112.374617	111.046869	0.52	50	0.68	50	0.28	50	0.72	50	17	34	1	16	0
1644380198	42263.984	208	3.51551092	0.48	0.00244897959	111.71074	-0.14	-0.000714285714	2.21291561	112.37462	112.37461	111.04687	111.046861	112.374615	111.046866	0.82	50	0.48	50	0.96	50	0.34	50	14	33	0	17	0
1644380409	42474.297	209	3.51551424	0.43	0.00233695652	111.710738	-0.29	-0.00157608696	2.21291996	112.374619	112.374609	111.046867	111.046857	112.374614	111.046862	0.76	50	0.62	50	0.94	50	0.22	50	8	27	2	23	0
1644380594	42659.337	210	3.51552112	-0.06	-0.000285714286	111.710738	-0.16	-0.000761904762	2.21292236	112.37462	112.37461	111.046866	111.046857	112.374615	111.046862	0.6	50	0.82	50	0.7	50	0.6	50	20	39	0	11	0
1644380816	42881.847	211	3.51552491	-0.33	-0.00178378378	111.71074	0.41	0.00221621622	2.21291621	112.37462	112.37461	111.04687	111.04686	112.374615	111.046865	0.7	50	0.62	50	0.22	50	0.96	50	12	30	3	20	0
1644381026	43091.431	212	3.51551519	-0.28	-0.00125560538	111.710741	-0.16	-0.000717488789	2.21291861	112.374622	112.374612	111.046871	111.046861	112.374617	111.046866	0.5	50	0.94	50	0.66	50	0.78	50	18	32	2	18	0
1644381223	43288.408	213	3.51551898	-0.01	-4.784689e-05	111.710742	0.45	0.00215311005	2.21291186	112.37462	112.37461	111.046873	111.046863	112.374615	111.046868	0.96	50	0.52	50	0.44	50	0.9	50	13	31	1	19	0
1644381419	43485.057	214	3.51550831	0.07	0.000355329949	111.710741	-0.05	-0.000253807107	2.21291261	112.37462	112.37461	111.046872	111.046863	112.374615	111.046867	0.8	50	0.78	50	0.7	50	0.58	50	15	28	1	22	0
1644381642	43707.918	215	3.51550949	-0.03	-0.000152284264	111.710741	-0.25	-0.00126903553	2.21291636	112.374621	112.374611	111.046871	111.046862	112.374616	111.046866	0.56	50	0.84	50	0.8	50	0.58	50	6	22	3	28	0
1644381852	43917.828	216	3.51551542	-0.07	-0.000313901345	111.710742	0.41	0.00183856502	2.21291021	112.374619	112.37461	111.046873	111.046864	112.374615	111.046869	0.94	50	0.6	50	0.44	50	0.92	50	16	32	2	18	0
1644382064	44129.763	217	3.5155057	0.24	0.00114285714	111.71074	-0.24	-0.00114285714	2.21291381	112.374619	112.37461	111.046871	111.046862	112.374615	111.046866	0.6	50	0.6	50	0.92	50	0.44	50	18	37	2	13	0
1644382263	44328.531	218	3.51551139	0.16	0.000754716981	111.71074	-0.18	-0.000849056604	2.21291651	112.374619	112.37461	111.046869	111.04686	112.374615	111.046865	0.62	50	0.64	50	0.72	50	0.38	50	20	37	1	13	0
1644382473	44538.686	219	3.51551566	0.141020408	0.000708645267	111.710739	0.538979592	0.00270844016	2.21290843	112.374616	112.374607	111.046871	111.046862	112.374611	111.046866	0.9	50	0.22	50	0.5	50	0.897959184	49	10	33	2	17	0
1644382658	44723.269	220	3.51550287	-0.3	-0.00142857143	111.71074	-0.3	-0.00142857143	2.21291293	112.374619	112.37461	111.046871	111.046862	112.374614	111.046867	0.34	50	0.94	50	0.58	50	0.58	50	13	36	0	14	0
1644382893	44958.75	221	3.51550999	-0.01	-5.43478261e-05	111.710741	0.01	5.43478261e-05	2.21291278	112.374619	112.37461	111.046871	111.046862	112.374614	111.046867	0.52	50	0.52	50	0.44	50	0.46	50	15	27	4	23	0
1644383090	45155.335	222	3.51550975	-0.05	-0.000211864407	111.710741	0.13	0.000550847458	2.21291083	112.374619	112.374609	111.046872	111.046863	112.374614	111.046868	0.6	50	0.52	50	0.38	50	0.56	50	14	33	1	16	1
1644383312	45377.737	223	3.51550667	-0.41	-0.00209183673	111.710743	-0.03	-0.000153061224	2.21291128	112.374621	112.374611	111.046874	111.046865	112.374616	111.046869	0.32	50	0.76	50	0.42	50	0.8	50	17	31	3	19	0
1644383496	45561.395	224	3.51550738	0.14	0.000627802691	111.710742	-0.02	-8.96860987e-05	2.21291158	112.37462	112.374611	111.046873	111.046864	112.374616	111.046869	0.68	50	0.56	50	0.5	50	0.34	50	19	34	0	16	0
1644383731	45797.017	225	3.51550786	0.4	0.00218579235	111.71074	0.06	0.000327868852	2.21291068	112.374618	112.374609	111.046872	111.046862	112.374613	111.046867	0.96	50	0.5	50	0.76	50	0.42	50	11	26	4	24	0
1644383915	45980.822	226	3.51550643	-0.09	-0.000381355932	111.710741	0.53	0.00224576271	2.21290273	112.374616	112.374607	111.046874	111.046865	112.374611	111.04687	0.82	50	0.38	50	0.32	50	0.94	50	16	31	0	19	0
1644384151	46216.32	227	3.51549386	0.44	0.00239130435	111.710738	-0.04	-0.000217391304	2.21290333	112.374614	112.374605	111.046872	111.046863	112.374609	111.046867	0.78	50	0.38	50	0.9	50	0.42	50	12	29	4	19	2
1644384347	46412.896	228	3.51549481	-0.39	-0.00165957447	111.71074	-0.39	-0.00165957447	2.21290918	112.374618	112.374608	111.046872	111.046863	112.374613	111.046868	0.16	50	0.94	50	0.64	50	0.64	50	13	36	1	14	0
1644384570	46636.021	229	3.51550406	0.11	0.000558375635	111.71074	-0.23	-0.00116751269	2.21291263	112.374618	112.374609	111.046871	111.046861	112.374614	111.046866	0.48	50	0.6	50	0.68	50	0.34	50	8	24	3	26	0
1644384768	46833.455	230	3.51550952	0.0804081633	0.000360574723	111.710739	0.0395918367	0.000177541869	2.21291203	112.374618	112.374608	111.04687	111.046861	112.374613	111.046866	0.76	50	0.64	50	0.612244898	49	0.571428571	49	18	40	1	10	0
1644384952	47017.745	231	3.51550858	-0.02	-0.000101010101	111.710739	-0.06	-0.000303030303	2.21291293	112.374618	112.374609	111.04687	111.046861	112.374613	111.046866	0.76	50	0.84	50	0.54	50	0.5	50	8	25	0	25	0
1644385136	47201.532	232	3.51551	-0.67	-0.00364130435	111.710743	-0.01	-5.43478261e-05	2.21291308	112.374621	112.374612	111.046874	111.046864	112.374617	111.046869	0.26	50	0.94	50	0.3	50	0.96	50	20	36	0	14	0
1644385372	47437.871	233	3.51551024	0.13	0.000706521739	111.710742	-0.55	-0.00298913043	2.21292133	112.374623	112.374614	111.046871	111.046861	112.374619	111.046866	0.42	50	0.84	50	1	50	0.32	50	15	35	4	15	0
1644385569	47634.604	234	3.51552329	0.45	0.00190677966	111.71074	0.27	0.0011440678	2.21291728	112.37462	112.37461	111.046869	111.04686	112.374615	111.046865	1	50	0.28	50	0.82	50	0.64	50	13	29	1	21	0
1644385752	47818.092	235	3.51551688	0.06	0.000304568528	111.71074	0.28	0.0014213198	2.21291308	112.374618	112.374609	111.04687	111.046861	112.374614	111.046866	0.8	50	0.46	50	0.54	50	0.76	50	10	25	0	25	0
1644385962	48028.113	236	3.51551024	-0.41	-0.00224043716	111.710742	-0.11	-0.000601092896	2.21291473	112.374621	112.374611	111.046872	111.046862	112.374616	111.046867	0.34	50	0.86	50	0.42	50	0.72	50	14	34	2	16	0
1644386199	48265.025	237	3.51551285	0.2	0.000952380952	111.710741	0.2	0.000952380952	2.21291173	112.374619	112.374609	111.046872	111.046862	112.374614	111.046867	0.76	50	0.36	50	0.68	50	0.68	50	14	29	4	21	0
1644386384	48449.31	238	3.5155081	-0.183265306	-0.000773271334	111.710742	0.00326530612	1.3777663e-05	2.21291168	112.37462	112.37461	111.046873	111.046863	112.374615	111.046868	0.7	50	0.88	50	0.673469388	49	0.86	50	10	21	0	29	0
1644386568	48634.076	239	3.51550803	-0.25	-0.00135869565	111.710743	0.31	0.00168478261	2.21290703	112.37462	112.37461	111.046875	111.046866	112.374615	111.046871	0.96	50	0.9	50	0.42	50	0.98	50	0	1	0	49	0
1644386752	48817.982	240	3.51550067	-0.29	-0.00156756757	111.710744	0.29	0.00156756757	2.21290268	112.37462	112.37461	111.046878	111.046869	112.374615	111.046873	0.96	50	0.96	50	0.32	50	0.9	50	0	1	0	49	0
1644387053	49118.431	241	3.51549379	-0.21	-0.00114130435	111.710745	0.19	0.0010326087	2.21289983	112.37462	112.374611	111.04688	111.046871	112.374615	111.046875	0.94	50	0.96	50	0.42	50	0.82	50	10	26	9	24	0
1644387251	49316.468	242	3.51548929	0.093877551	0.00031292517	111.710745	0.166122449	0.000553741497	2.21289734	112.374619	112.374609	111.04688	111.046871	112.374614	111.046876	0.92	50	0.66	50	0.54	50	0.612244898	49	0	0	1	50	0
1644387499	49564.88	243	3.51548535	0.3	0.00151515152	111.710743	-0.28	-0.00141414141	2.21290154	112.374619	112.374609	111.046878	111.046868	112.374614	111.046873	0.94	50	0.92	50	0.92	50	0.34	50	17	34	5	15	1
1644387683	49748.495	244	3.51549199	0.108163265	0.000434390624	111.710743	0.0718367347	0.000288500943	2.21290046	112.374618	112.374608	111.046877	111.046868	112.374613	111.046873	0.86	50	0.68	50	0.816326531	49	0.78	50	0	1	0	49	0
1644387906	49971.909	245	3.51549028	-0.03	-0.000163934426	111.710743	0.19	0.00103825137	2.21289761	112.374617	112.374607	111.046878	111.046869	112.374612	111.046874	0.94	50	0.78	50	0.7	50	0.92	50	1	5	3	45	0
1644388090	50155.662	246	3.51548578	-0.237142857	-0.00105867347	111.710744	0.477142857	0.00213010204	2.21289046	112.374616	112.374607	111.046882	111.046872	112.374611	111.046877	0.84	50	0.6	50	0.285714286	49	1	50	1	3	0	47	0
1644388300	50365.351	247	3.51547446	-0.00693877551	-3.77107365e-05	111.710744	0.486938776	0.00264640639	2.21288315	112.374614	112.374604	111.046884	111.046874	112.374609	111.046879	0.98	50	0.5	50	0.306122449	49	0.8	50	13	37	2	13	0
1644388483	50548.897	248	3.51546291	0.16	0.000765550239	111.710743	0.04	0.00019138756	2.21288255	112.374613	112.374603	111.046883	111.046874	112.374608	111.046879	0.74	50	0.54	50	0.84	50	0.72	50	18	35	0	15	0
1644388718	50784.15	249	3.51546196	0.36755102	0.00199755989	111.710742	0.0924489796	0.000502440106	2.21288117	112.374611	112.374601	111.046882	111.046872	112.374606	111.046877	0.86	50	0.4	50	0.755102041	49	0.48	50	11	25	4	25	0
1644388903	50968.378	250	3.51545976	0.18	0.000765957447	111.710741	0.18	0.000765957447	2.21287847	112.374609	112.374599	111.046882	111.046872	112.374604	111.046877	0.82	50	0.46	50	0.58	50	0.58	50	14	32	0	18	0
1644389139	51204.643	251	3.51545549	0.0179591837	9.76042591e-05	111.710741	-0.268979592	-0.00146184561	2.2128825	112.37461	112.374601	111.046881	111.046871	112.374605	111.046876	0.448979592	49	0.7	50	0.94	50	0.653061224	49	6	20	4	30	0
1644389323	51389.131	252	3.51546188	-0.03	-0.000126582278	111.710741	0.31	0.00130801688	2.21287785	112.374609	112.374599	111.046882	111.046873	112.374604	111.046877	0.76	50	0.48	50	0.54	50	0.88	50	18	37	0	13	0
1644389547	51613.165	253	3.51545452	-1.11022302e-16	-6.03382079e-19	111.710741	0.14	0.000760869565	2.21287575	112.374608	112.374599	111.046883	111.046873	112.374603	111.046878	0.82	50	0.68	50	0.5	50	0.64	50	16	27	3	23	0
1644389744	51810.014	254	3.5154512	-0.23	-0.00102678571	111.710742	-0.17	-0.000758928571	2.2128783	112.37461	112.374601	111.046883	111.046874	112.374605	111.046878	0.5	50	0.9	50	0.5	50	0.56	50	16	31	1	19	0
1644389969	52035.109	255	3.51545523	0.155	0.00078680203	111.710741	0.495	0.00251269036	2.21287088	112.374607	112.374598	111.046885	111.046875	112.374602	111.04688	0.9	50	0.25	48	0.42	50	0.76	50	18	38	3	12	0
1644390169	52235.056	256	3.51544349	0.19	0.000844444444	111.71074	-0.41	-0.00182222222	2.21287703	112.374608	112.374598	111.046882	111.046872	112.374603	111.046877	0.38	50	0.6	50	0.92	50	0.32	50	3	23	1	27	0
1644390392	52457.732	257	3.51545322	-5.55111512e-17	-2.77555756e-19	111.71074	-0.14	-0.0007	2.21287913	112.374609	112.374599	111.046881	111.046872	112.374604	111.046876	0.78	50	0.92	50	0.94	50	0.8	50	6	12	3	38	0
1644390575	52641.193	258	3.51545654	-0.12	-0.000538116592	111.710741	-0.48	-0.00215246637	2.21288633	112.374611	112.374602	111.04688	111.04687	112.374607	111.046875	0.4	50	1	50	0.92	50	0.56	50	16	35	0	15	0
1644390773	52838.941	259	3.51546792	0.09	0.000491803279	111.71074	0.35	0.00191256831	2.21288108	112.374609	112.3746	111.046881	111.046871	112.374605	111.046876	0.92	50	0.48	50	0.52	50	0.78	50	14	27	1	23	0
1644390956	53021.874	260	3.51545962	0.17	0.000858585859	111.710739	-0.09	-0.000454545455	2.21288243	112.374609	112.374599	111.046879	111.04687	112.374604	111.046875	0.8	50	0.72	50	0.78	50	0.52	50	11	28	0	22	0
1644391205	53271.135	261	3.51546176	0.01	5.43478261e-05	111.710739	0.05	0.00027173913	2.21288168	112.374609	112.374599	111.04688	111.04687	112.374604	111.046875	0.86	50	0.8	50	0.62	50	0.66	50	10	27	5	23	0
1644391416	53481.474	262	3.51546057	-0.6	-0.00241935484	111.710742	-0.02	-8.06451613e-05	2.21288198	112.374612	112.374602	111.046883	111.046873	112.374607	111.046878	0.32	50	0.94	50	0.38	50	0.96	50	11	26	2	24	0
1644391666	53732.081	263	3.51546105	0.2	0.000952380952	111.710741	0.04	0.00019047619	2.21288138	112.374611	112.374601	111.046882	111.046872	112.374606	111.046877	0.82	50	0.58	50	0.7	50	0.54	50	8	28	5	22	0
1644391863	53928.29	264	3.5154601	-0.04	-0.00015936255	111.710742	0.06	0.000239043825	2.21288048	112.37461	112.374601	111.046882	111.046873	112.374606	111.046877	0.7	50	0.68	50	0.7	50	0.8	50	15	30	1	20	0
1644392112	54178.141	265	3.51545867	0.38	0.00193877551	111.71074	0.1	0.000510204082	2.21287898	112.374608	112.374599	111.046881	111.046871	112.374603	111.046876	0.78	50	0.3	50	0.8	50	0.52	50	9	30	5	20	0
1644392310	54375.706	266	3.5154563	-0.388367347	-0.00155346939	111.710742	-0.351632653	-0.00140653061	2.21288425	112.374612	112.374602	111.046881	111.046872	112.374607	111.046876	0.2	50	0.94	50	0.8	50	0.836734694	49	8	29	1	21	0
1644392519	54584.934	267	3.51546464	0.37	0.00186868687	111.71074	-0.11	-0.000555555556	2.2128859	112.37461	112.374601	111.046879	111.046869	112.374606	111.046874	0.74	50	0.48	50	0.68	50	0.2	50	12	28	2	22	0
1644392703	54768.33	268	3.51546725	-0.44	-0.00210526316	111.710742	-0.22	-0.00105263158	2.2128892	112.374613	112.374604	111.04688	111.04687	112.374609	111.046875	0.34	50	1	50	0.48	50	0.7	50	15	32	0	18	0
1644392964	55029.648	269	3.51547247	-0.08	-0.00043715847	111.710742	-0.32	-0.00174863388	2.212894	112.374615	112.374606	111.046879	111.046869	112.374611	111.046874	0.4	50	0.8	50	0.76	50	0.52	50	10	26	6	24	0
1644393148	55213.358	270	3.51548006	0.42	0.00160305344	111.71074	-0.34	-0.00129770992	2.2128991	112.374615	112.374605	111.046875	111.046866	112.37461	111.046871	0.64	50	0.56	50	0.98	50	0.22	50	2	8	0	42	0
1644393345	55410.301	271	3.51548813	-0.06	-0.000327868852	111.710741	0.02	0.000109289617	2.2128988	112.374615	112.374605	111.046876	111.046866	112.37461	111.046871	0.9	50	0.94	50	0.8	50	0.88	50	1	4	1	46	0
1644393554	55619.427	272	3.51548765	-0.07	-0.000355329949	111.710741	-0.05	-0.000253807107	2.21289955	112.374616	112.374606	111.046876	111.046866	112.374611	111.046871	0.86	50	0.98	50	0.92	50	0.94	50	9	18	2	32	0
1644393802	55867.685	273	3.51548884	-0.12	-0.000571428571	111.710742	0.26	0.00123809524	2.21289565	112.374615	112.374605	111.046878	111.046868	112.37461	111.046873	0.74	50	0.6	50	0.36	50	0.74	50	14	27	5	23	0
1644393986	56051.676	274	3.51548267	0.0575510204	0.000232060566	111.710741	-0.69755102	-0.00281270573	2.21290611	112.374618	112.374608	111.046874	111.046865	112.374613	111.046869	0.26	50	0.9	50	1	50	0.244897959	49	17	37	0	13	0
1644394195	56260.685	275	3.51549922	0.19	0.0010326087	111.71074	-0.25	-0.00135869565	2.21290986	112.374618	112.374608	111.046872	111.046863	112.374613	111.046867	0.72	50	0.78	50	0.88	50	0.44	50	12	31	2	19	0
1644394379	56444.993	276	3.51550515	-0.364081633	-0.00174201738	111.710742	-0.195918367	-0.000937408456	2.2129128	112.374621	112.374611	111.046873	111.046864	112.374616	111.046868	0.34	50	0.9	50	0.591836735	49	0.76	50	10	24	0	26	0
1644394601	56667.092	277	3.5155098	0.6	0.00326086957	111.710739	0.1	0.000543478261	2.2129113	112.374617	112.374608	111.04687	111.046861	112.374612	111.046866	0.96	50	0.26	50	1	50	0.5	50	7	25	3	25	0
1644394809	56874.939	278	3.51550742	-0.44	-0.00198198198	111.710741	0.04	0.00018018018	2.2129107	112.374619	112.37461	111.046873	111.046863	112.374615	111.046868	0.46	50	0.86	50	0.4	50	0.88	50	15	35	2	15	0
1644395044	57109.909	279	3.51550647	-0.12	-0.000576923077	111.710742	-0.08	-0.000384615385	2.2129119	112.37462	112.374611	111.046873	111.046864	112.374615	111.046868	0.54	50	0.74	50	0.66	50	0.7	50	8	29	4	21	0
1644395231	57296.224	280	3.51550837	0.45	0.00191489362	111.71074	-0.07	-0.00029787234	2.21291295	112.374618	112.374609	111.046871	111.046861	112.374614	111.046866	0.9	50	0.52	50	0.86	50	0.34	50	15	37	0	13	0
1644395453	57519.003	281	3.51551003	0.11	0.000591397849	111.710739	0.49	0.0026344086	2.2129056	112.374616	112.374606	111.046872	111.046863	112.374611	111.046867	0.9	50	0.3	50	0.6	50	0.98	50	8	25	3	25	0
1644395640	57705.297	282	3.51549841	-0.0536734694	-0.000240688204	111.710739	-0.586326531	-0.00262926695	2.2129144	112.374618	112.374609	111.04687	111.04686	112.374614	111.046865	0.3	50	0.94	50	0.9	50	0.367346939	49	11	29	0	21	0
1644395888	57953.614	283	3.51551232	-0.57	-0.00306451613	111.710742	-0.19	-0.00102150538	2.21291725	112.374622	112.374613	111.046872	111.046862	112.374617	111.046867	0.22	50	0.98	50	0.58	50	0.96	50	11	34	5	16	0
1644396098	58163.46	284	3.51551682	0.11	0.000441767068	111.710742	0.01	4.01606426e-05	2.2129171	112.374622	112.374612	111.046871	111.046862	112.374617	111.046867	0.68	50	0.56	50	0.8	50	0.7	50	19	38	2	12	0
1644396308	58373.842	285	3.51551659	-0.15	-0.000717703349	111.710742	0.13	0.000622009569	2.21291515	112.374622	112.374612	111.046873	111.046863	112.374617	111.046868	0.7	50	0.72	50	0.52	50	0.8	50	9	29	2	21	0
1644396492	58557.914	286	3.5155135	-0.02	-9.47867299e-05	111.710743	-0.54	-0.00255924171	2.21292325	112.374624	112.374615	111.04687	111.046861	112.374619	111.046866	0.4	50	0.96	50	0.84	50	0.32	50	11	29	0	21	0
1644396702	58767.52	287	3.51552631	-0.32	-0.00173913043	111.710744	0.26	0.00141304348	2.21291935	112.374625	112.374615	111.046873	111.046864	112.37462	111.046868	0.66	50	0.72	50	0.38	50	0.96	50	16	33	2	17	0
1644396924	58989.711	288	3.51552015	-0.01	-4.76190476e-05	111.710744	0.09	0.000428571429	2.212918	112.374624	112.374615	111.046874	111.046864	112.37462	111.046869	0.82	50	0.74	50	0.62	50	0.72	50	13	24	3	26	0
