# Supplementary material for: Improved bounds on Lorentz violation from composite pulse Ramsey spectroscopy in a trapped ion
Source: Nat Commun. 2022 Nov 27;13:7314. doi: 10.1038/s41467-022-34818-0 (PMC9701673; doi:10.1038/s41467-022-34818-0)
Supplement: Supplementary file 2 — Source Data [file 41467_2022_34818_MOESM2_ESM.zip › Source_data_files/raw_data/20220209/LLI_with_servo_467_00.txt]

#
#1650 rf switch (1650 rf switch (digital out of Paul's box)): 1 
#370 H1 shutter (NI digital out at /Dev1/port0/line2): 1 
#370 H2 shutter (370 H2 shutter (digital out of Paul's box)): 1 
#370 V shutter (NI digital out at /Dev1/port0/line0): 1 
#370 cooling AOM rf attenuator control voltage (NI analog out at /Dev2/ao6): 5.25722282 V
#370 cooling rf switch (370 cooling rf switch (digital out of Paul's box)): 1 
#370 cooling shutter (370 cooling shutter (digital out of Paul's box)): 1 
#370 detuning AOM rf attenuator control voltage (NI analog out at /Dev2/ao10): 10 V
#370 detuning rf switch (370 detuning rf switch (digital out of Paul's box)): 1 
#370 pumping AOM rf attenuator control voltage (NI analog out at /Dev2/ao9): 10 V
#370 pumping rf switch (370 pumping rf switch (digital out of Paul's box)): 1 
#399 shutter (399 shutter (digital out of Paul's box)): 0 
#411 relock shutter (411 relock shutter (digital out of Paul's box)): 1 
#411 rf switch (411 rf switch (digital out of Paul's box)): 0 
#411 slave rf switch (411 slave rf switch (digital out of Paul's box)): 1 
#411 stab hold (411 stab hold (digital out of Paul's box)): 1 
#411IntstabSetpoint (Scaled version of 411 intensity stab set point voltage (factor: 1.000000, offset:0.000000)): 1.962 V
#467 detuning AOM rf attenuator control voltage (NI analog out at /Dev2/ao8): 10 V
#467 rf switch (467 rf switch (digital out of Paul's box)): 0 
#638 rf switch (638 rf switch (digital out of Paul's box)): 1 
#638 shutter (638 shutter (digital out of Paul's box)): 1 
#935 shutter (NI digital out at /Dev1/port0/line3): 1 
#Axial objective position (Scaled version of Axial obective actuator (factor: 0.000024, offset:0.000000)): 11.9759934 mm
#B field H1 (Scaled version of h1BCurrent (factor: 0.400000, offset:0.000000)): 0.12992 G
#B field H2 (Scaled version of h2BCurrent (factor: 1.470000, offset:0.000000)): 0.735 G
#B field V (Scaled version of vBCurrent (factor: 1.248000, offset:0.000000)): 0.3012672 G
#DDS0 frequency (Frequency of DDS channel #0 of Paul's box): 85 MHz
#DDS0 power (Power of DDS channel #1 of Paul's box): -6 dBm
#DDS1 frequency (Frequency of DDS channel #1 of Paul's box): 85 MHz
#DDS1 power (Power of DDS channel #1 of Paul's box): -15 dBm
#DDS10 frequency (Frequency of DDS channel #10 of Paul's box): 0 MHz
#DDS10 power (Power of DDS channel #10 of Paul's box): 0 dBm
#DDS11 frequency (Frequency of DDS channel #11 of Paul's box): 0 MHz
#DDS11 power (Power of DDS channel #11 of Paul's box): 0 dBm
#DDS2 frequency (Frequency of DDS channel #2 of Paul's box): 200 MHz
#DDS2 power (Power of DDS channel #2 of Paul's box): -50 dBm
#DDS3 frequency (Frequency of DDS channel #3 of Paul's box): 60 MHz
#DDS3 power (Power of DDS channel #3 of Paul's box): -50 dBm
#DDS4 frequency (Frequency of DDS channel #4 of Paul's box): 113.8 MHz
#DDS4 power (Power of DDS channel #4 of Paul's box): 10 dBm
#DDS5 frequency (Frequency of DDS channel #5 of Paul's box): 111 MHz
#DDS5 power (Power of DDS channel #5 of Paul's box): -50 dBm
#DDS6 power (Power of DDS channel #6 of Paul's box): 0 dBm
#DDS7 frequency (Frequency of DDS channel #7 of Paul's box): 0 MHz
#DDS7 power (Power of DDS channel #7 of Paul's box): 0 dBm
#DDS8 frequency (Frequency of DDS channel #8 of Paul's box): 0 MHz
#DDS8 power (Power of DDS channel #8 of Paul's box): 0 dBm
#DDS9 frequency (Frequency of DDS channel #9 of Paul's box): 0 MHz
#DDS9 power (Power of DDS channel #9 of Paul's box): 0 dBm
#DP370 power (DP370 photodiode voltage setpoint): 7 mW
#Doppler_time (): 5000 us
#H1 power (H1 photodiode voltage setpoint): 5.5 uW
#H1Flipmount (Thorlabs Flipmount): 1 
#H1seq power (H1seq setpoint): 0 mW
#H2 power (H2 photodiode voltage setpoint): 2.23 uW
#In Oven Current (Scaled version of In oven control voltage (factor: 2.000000, offset:0.000000)): 0 A
#Objective focus position (Scaled version of Focus obective actuator (factor: 0.000024, offset:0.000000)): 24.5719768 mm
#Paul's box run number (to identify the raw data of CCD and PMT): 362742 
#SampleNHold (SampleNHold (digital out of Paul's box)): 1 
#Strobo Trigger (description): 0 
#U_ablation (NI analog out at /Dev2/ao0): 0 V
#Ue endseg 1 (Scaled version of Endseg 1 extra voltage (factor: -1.200000, offset:0.000000)): -9 V
#Ue endseg 2 (Scaled version of Endseg 2 extra voltage (factor: -1.200000, offset:0.000000)): 0 V
#Ue1 (Scaled version of Segment 3 extra compensation voltage (factor: 1.214280, offset:-0.000700)): -9 V
#Ue2 (Scaled version of Segment 3 extra compensation voltage (factor: 1.214280, offset:-0.000700)): -9 V
#Ue3 (Scaled version of Segment 3 extra compensation voltage (factor: 1.214280, offset:-0.000700)): -5 V
#Ue4 (Scaled version of Segment 3 extra compensation voltage (factor: 1.214280, offset:-0.000700)): 0 V
#Ue5 (Scaled version of Segment 3 extra compensation voltage (factor: 1.214280, offset:-0.000700)): 0 V
#Ue6 (Scaled version of Segment 6 extra voltage (factor: -1.200000, offset:0.000000)): 0 V
#Ue7 (Scaled version of Segment 7 extra voltage (factor: -1.200000, offset:0.000000)): 0 V
#Ue8 (Scaled version of Segment 8 extra voltage (factor: -1.200000, offset:0.000000)): 0 V
#Uec endseg 1 (Scaled version of Segment 0 extra compensation voltage (factor: 1.2, offset:0.0)): 0.13545152 V
#Uec endseg 2 (Scaled version of Endseg extra 2 compensation voltage (factor: -1.200000, offset:0.000000)): 0 V
#Uec1 (Scaled version of Segment 1 extra compensation voltage (factor: 1.2, offset:0.0)): 0.13545152 V
#Uec2 (Scaled version of Segment 2 extra compensation voltage (factor: 1.2, offset:0.0)): 0.13545152 V
#Uec3 (Scaled version of Segment 3 extra compensation voltage (factor: 1.2, offset:0.0)): 0.227429813 V
#Uec4 (Scaled version of Segment 4 extra compensation voltage (factor: 1.2, offset:0.0)): 0.227429813 V
#Uec5 (Scaled version of Segment 5 extra compensation voltage (factor: 1.2, offset:0.0)): 0 V
#Uec6 (Scaled version of Segment 6 extra compensation voltage (factor: 1.2, offset:0.0)): 0.408 V
#Uec7 (Scaled version of Segment 7 extra compensation voltage (factor: 1.2, offset:0.0)): 0.408 V
#Uec8 (Scaled version of Segment 8 extra compensation voltage (factor: 1.2, offset:0.0)): 0.408 V
#Uschwinden (U_schwinden to lower rf confinement): 0.5 V
#Ut endseg 1 (Scaled version of Endseg 1 voltage (factor: -1.199740, offset:-0.001200)): 12 V
#Ut endseg 2 (Scaled version of Endseg 2 voltage (factor: -1.197100, offset:-0.003000)): 0 V
#Ut1 (Scaled version of Segment 1 voltage (factor: -1.200900, offset:-0.003600)): -8 V
#Ut2 (Scaled version of Segment 2 voltage (factor: -1.201410, offset:-0.001400)): 12 V
#Ut3 (Scaled version of Segment 3 voltage (factor: -1.198560, offset:-0.003200)): 12 V
#Ut4 (Scaled version of Segment 4 voltage (factor: -1.198560, offset:-0.003200)): 0 V
#Ut5 (Scaled version of Segment 5 voltage (factor: -1.198560, offset:-0.003200)): 0 V
#Ut6 (Scaled version of Segment 6 voltage (factor: -1.198560, offset:-0.003200)): 0 V
#Ut7 (Scaled version of Segment 7 voltage (factor: -1.198560, offset:-0.003200)): 0 V
#Ut8 (Scaled version of Segment 8 voltage (factor: -1.198560, offset:-0.003200)): 0 V
#Utc endseg 1 (Scaled version of Segment 0 compensation voltage (factor: 0.25, offset:0.0)): 0.0542919997 V
#Utc endseg 2 (Scaled version of Endseg 2 compensation voltage (factor: -0.250000, offset:0.000000)): 0 V
#Utc1 (Scaled version of Segment 1 compensation voltage (factor: 0.25, offset:0.0)): 0.0542919997 V
#Utc2 (Scaled version of Segment 2 compensation voltage (factor: 0.25, offset:0.0)): 0.0542919997 V
#Utc3 (Scaled version of Segment 3 compensation voltage (factor: 0.25, offset:0.0)): 0.106663163 V
#Utc4 (Scaled version of Segment 4 compensation voltage (factor: 0.25, offset:0.0)): 0.106663163 V
#Utc5 (Scaled version of Segment 5 compensation voltage (factor: 0.25, offset:0.0)): 0 V
#Utc6 (Scaled version of Segment 6 compensation voltage (factor: 0.25, offset:0.0)): 0 V
#Utc7 (Scaled version of Segment 7 compensation voltage (factor: 1.2, offset:0.0)): 0 V
#Utc8 (Scaled version of Segment 8 compensation voltage (factor: 1.2, offset:0.0)): 0 V
#V power (V photodiode voltage setpoint): 11.25 uW
#Vseq power (Vseq setpoint): 0.4 mW
#WP370H2sw0 (NI analog out at /Dev2/ao2): 5 V
#WP370H2sw1 (NI analog out at /Dev2/ao3): 0 V
#Yb Oven Current (Scaled version of Yb oven control voltage (factor: 3.510000, offset:0.000000)): 0 A
#awg_Pulselength (): 0 s
#awg_amplitude (): 0 Vpp
#awg_frequency (): 0 Hz
#awg_offset (): 0 V
#axial_secular_frequency_AOM (): 0.11 MHz
#carrier_frequency (): 221 MHz
#cooling370 frequency (Attenuation of transition cooling370): 85 MHz
#cooling370 power (Power of transition cooling370): -24 dBm
#cooling_chirp_dds_power (): 0 dBm
#cooling_chirp_freq_step (): 1 MHz
#cooling_chirp_start_freq (): 83.8 MHz
#cooling_chirp_stop_freq (): 113.8 MHz
#cooling_chirp_total_time (): 3 us
#detection370 frequency (Attenuation of transition detection370): 85 MHz
#detection370 power (Power of transition detection370): -2 dBm
#detection_time (): 2500 us
#detuning370 frequency (Attenuation of transition detuning370): 0 MHz
#detuning370 power (Power of transition detuning370): 0 dBm
#emm_pulse_buffer_time (): 0 us
#emm_pulse_wait_time (): 0 us
#feed_forward_waittime_ms (): 0 ms
#flop_sbc_max_pulsetime_factor (): 0 
#freqScaling_411 (): 1.68 MHz/G
#freqScaling_467 (): 1.6 MHz/G
#heating_rate_wait_time (): 5000 us
#intersequence_cooling_rf_frequency (): 85 MHz
#intersequence_cooling_rf_power (): -24 dBm
#load_attempt (): 1 
#mirrorH2H (Motorized mirror mount): 4.37709888 mm
#n_av_LLI (): 50 
#n_points_per_doppler_freq_scan (): 0 
#n_points_per_sb_flops (): 0 
#n_points_per_sb_scan (): 0 
#n_rabi_scan_points (): 0 
#n_rep (): 575 
#octupole467 frequency (Attenuation of transition octupole467): 112.374624 MHz
#octupole467 power (Power of transition octupole467): -6 dBm
#octupole4672 frequency (Attenuation of transition octupole4672): 112.374624 MHz
#octupole4672 power (Power of transition octupole4672): -6 dBm
#offset370PD_H1 (): -0.0132263937 uW
#offset370PD_H2 (): -0.0299202343 uW
#offset370PD_V (): -0.0150179222 uW
#offset467BelowPD (): 0.0073186225 mW
#offset467PD (): 0.0073186225 mW
#picture_number (): 0 
#pulse_time_1650 (): 0 us
#pulse_time_411 (): 5 us
#pulse_time_467 (): 50000 us
#pulse_time_4672 (): 50000 us
#pulse_time_rfLLI (): 14.95 us
#pump_time (): 10 us
#pumping370 frequency (Attenuation of transition pumping370): 85 MHz
#pumping370 power (Power of transition pumping370): -13.5 dBm
#quench1650 frequency (Attenuation of transition quench1650): 60 MHz
#quench1650 power (Power of transition quench1650): -3.1 dBm
#radial_secular_frequency_AOM (): 0.31 MHz
#ramp_time (): 0 us
#reference 370 Det (): 0 mW
#reference 370 H1 (reference value 370 H1 chart): 3 uW
#reference 370 H2 (reference value 370 H2 chart): 5 uW
#reference 370 V (reference value 370 V chart): 40 uW
#reference 411 Fiber (reference value vertical 411 chart): 0.4 mW
#reference 411 SHG (reference value SHG 411 chart): 8 mW
#reference 411 V (): 0 uW
#reference 639 Fiber (reference value fiber639 chart): 11 mW
#reference SHG 467 (): 5.6 mW
#reference SHG 467 Below (): 0 mW
#rf_Amp (): 0.3 
#rf_Freq (): 3.5155987 MHz
#rf_phase (): 0.5 
#rf_switch_467 (): 0 
#sampling370 frequency (Attenuation of transition sampling370): 85 MHz
#sampling370 power (Power of transition sampling370): -5 dBm
#sampling411 frequency (Attenuation of transition sampling411): 220 MHz
#sampling411 power (Power of transition sampling411): -2 dBm
#sb_cooling_411_Omega (): 0 kHz
#sb_cooling_ddspower_1650 (): -27.5 dBm
#sb_cooling_ddspower_411 (): -10 dBm
#sb_cooling_detuning (): 0 
#sb_cooling_time (): 5000 us
#sb_scan_range_factor (): 0 
#sbc_pulses11 (): 0 
#sbc_pulses12 (): 0 
#sbc_pulses21 (): 0 
#sbc_pulses22 (): 0 
#sbc_pulsetime11 (): 0 us
#sbc_pulsetime12 (): 0 us
#sbc_pulsetime21 (): 0 us
#sbc_pulsetime22 (): 0 us
#sbc_repumptime (): 0 us
#scaling370PD_H1 (): -12.9249723 uW/V
#scaling370PD_H2 (): -14.9627261 uW/V
#scaling370PD_V (): -17.3688494 uW/V
#scaling467BelowPD (): -2.85545297 mW/V
#scaling467PD (): -2.85545297 mW/V
#scan_variable (): 0 unit
#spectroscopy411 frequency (Attenuation of transition spectroscopy411): 221 MHz
#spectroscopy411 power (Power of transition spectroscopy411): -2 dBm
#spectroscopy411rsb11 frequency (Attenuation of transition spectroscopy411rsb11): 0 MHz
#spectroscopy411rsb11 power (Power of transition spectroscopy411rsb11): 0 dBm
#spectroscopy411rsb12 frequency (Attenuation of transition spectroscopy411rsb12): 0 MHz
#spectroscopy411rsb12 power (Power of transition spectroscopy411rsb12): 0 dBm
#spectroscopy411rsb21 frequency (Attenuation of transition spectroscopy411rsb21): 0 MHz
#spectroscopy411rsb21 power (Power of transition spectroscopy411rsb21): 0 dBm
#spectroscopy411rsb22 frequency (Attenuation of transition spectroscopy411rsb22): 0 MHz
#spectroscopy411rsb22 power (Power of transition spectroscopy411rsb22): 0 dBm
#spectroscopy411slave frequency (Attenuation of transition spectroscopy411slave): 80 MHz
#spectroscopy411slave power (Power of transition spectroscopy411slave): -4 dBm
#sweep_frequency_step (): 0 MHz
#sweep_sleep_time (): 0 us
#sweep_start_frequency (): 0 MHz
#sweep_stop_frequency (): 0 MHz
#t_RFtotal (): 1235977.45 us
#t_RFwait (): 100 us
#t_pi_carrier_estim_A (): 0 us
#t_pi_carrier_estim_B (): 0 us
#t_pi_carrier_estim_C (): 0 us
#t_subtract (): 0.1 us
#use_shutters (): 0 
#wait_ramp_down (): 0 us
#waveplate411Ax (Motorized rotation mount): 0 °
#waveplateSplitH1V (Motorized rotation mount): 153.999559 °
#waveplateV (Motorized rotation mount): 27.4999213 °

#UTC / s	rel. time / s	RunNumber / 	rf_Freq / MHz	CorrFreqCenter / 	CorrFreqCenter2 / 	FreqCenter / 	CorrBField / 	CorrBField2 / 	BField / 	FreqPlusPlus / 	FreqPlusMinus / 	FreqMinusPlus / 	FreqMinusMinus / 	FreqPlusCenter / 	FreqMinusCenter / 	roi_plus_plus / 	roi_pp_num_cyc / 	roi_plus_minus / 	roi_pm_num_cyc / 	roi_minus_plus / 	roi_mp_num_cyc / 	roi_minus_minus / 	roi_mm_num_cyc / 	roi_final_E3 / 	number_LLI_cycles / 	det_num_hot / 	det_num_no_exc / 	det_num_quench / 
1644404889	202.04	1	3.51576367	1.11022302e-16	1.11022302e-16	111.710746	0.16	0.16	2.21307093	112.374672	112.374663	111.046829	111.04682	112.374667	111.046825	0.66	50	0.5	50	0.54	50	0.7	50	10	21	1	29	0
1644405077	389.119	2	3.51575987	0.05	3.04061367e-11	111.710746	-0.33	-2.00680502e-10	2.21307588	112.374673	112.374664	111.046828	111.046818	112.374669	111.046823	0.7	50	0.98	50	0.98	50	0.6	50	10	31	0	19	0
1644405275	587.639	3	3.5157677	0.221666667	0.00118538324	111.710745	0.318333333	0.00170231729	2.21307111	112.374671	112.374661	111.046828	111.046819	112.374666	111.046823	1	50	0.46	50	0.583333333	48	0.68	50	17	31	1	19	0
1644405459	771.899	4	3.51576015	-0.0444897959	-0.000223566814	111.710745	-0.415510204	-0.00208799098	2.21307734	112.374673	112.374663	111.046826	111.046817	112.374668	111.046822	0.54	50	1	50	0.82	50	0.448979592	49	21	38	0	12	0
1644405669	981.936	5	3.51577	0.11	0.000597826087	111.710744	-0.09	-0.000489130435	2.21307869	112.374673	112.374663	111.046825	111.046816	112.374668	111.046821	0.8	50	0.78	50	0.52	50	0.32	50	14	30	2	20	0
1644405863	1175.198	6	3.51577214	0.07	0.000333333333	111.710744	-0.21	-0.001	2.21308184	112.374673	112.374664	111.046824	111.046815	112.374669	111.046819	0.74	50	0.88	50	0.28	50	0	1	9	32	1	18	0
1644406047	1359.52	7	3.51577712	0.06	0.000310880829	111.710744	0.64	0.00331606218	2.21307224	112.37467	112.374661	111.046827	111.046817	112.374665	111.046822	0.96	50	0.26	50	0.34	50	0.92	50	0	11	0	39	0
1644406244	1556.578	8	3.51576194	-0.42	-0.00227027027	111.710746	-0.26	-0.00140540541	2.21307614	112.374673	112.374664	111.046828	111.046818	112.374669	111.046823	0.28	50	0.96	50	0.64	50	0.8	50	13	31	1	19	0
1644406455	1767.698	9	3.51576811	0.42	0.0021319797	111.710744	-0.24	-0.00121827411	2.21307974	112.374672	112.374663	111.046824	111.046815	112.374668	111.04682	0.72	50	0.54	50	1	50	0.34	50	8	31	2	18	1
1644406652	1964.687	10	3.5157738	-0.34	-0.00161137441	111.710745	0.14	0.000663507109	2.21307764	112.374673	112.374664	111.046827	111.046817	112.374669	111.046822	0.68	50	0.88	50	0.4	50	0.88	50	9	25	1	25	0
1644406863	2175.673	11	3.51577048	0.275102041	0.00139645706	111.710744	-0.0248979592	-0.00012638558	2.21307801	112.374672	112.374663	111.046825	111.046816	112.374667	111.046821	0.74	50	0.489795918	49	0.9	50	0.6	50	14	31	2	19	0
1644407047	2359.994	12	3.51577107	0.02	9.47867299e-05	111.710744	0.06	0.00028436019	2.21307711	112.374672	112.374662	111.046826	111.046816	112.374667	111.046821	0.66	50	0.58	50	0.68	50	0.72	50	12	29	0	21	0
1644407247	2559.232	13	3.51576965	0.05	0.00027173913	111.710744	0.61	0.00331521739	2.21306796	112.374669	112.374659	111.046828	111.046818	112.374664	111.046823	0.88	50	0.22	50	0.38	50	0.94	50	7	31	1	19	0
1644407431	2743.524	14	3.51575518	-0.45	-0.00226130653	111.710746	0.05	0.000251256281	2.21306721	112.374671	112.374661	111.04683	111.046821	112.374666	111.046826	0.48	50	0.88	50	0.4	50	0.9	50	5	14	0	36	0
1644407628	2940.676	15	3.51575399	0.22	0.00118918919	111.710745	-0.12	-0.000648648649	2.21306901	112.37467	112.374661	111.046829	111.046819	112.374665	111.046824	0.96	50	0.86	50	0.92	50	0.58	50	2	7	1	43	0
1644407816	3128.962	16	3.51575684	0.215102041	0.00109188853	111.710744	0.215102041	0.00109188853	2.21306579	112.374668	112.374659	111.046829	111.046819	112.374663	111.046824	0.92	50	0.489795918	49	0.86	50	0.86	50	3	9	0	41	0
1644408039	3351.616	17	3.51575173	0.01	5.31914894e-05	111.710744	0.29	0.00154255319	2.21306144	112.374667	112.374657	111.04683	111.04682	112.374662	111.046825	0.8	50	0.5	50	0.6	50	0.88	50	7	23	3	27	0
1644408249	3561.856	18	3.51574485	-0.11	-0.000493273543	111.710744	0.45	0.00201793722	2.21305469	112.374665	112.374656	111.046833	111.046823	112.374661	111.046828	0.74	50	0.4	50	0.36	50	0.92	50	12	27	2	23	0
1644408459	3771.805	19	3.51573418	0.31	0.00147619048	111.710743	0.31	0.00147619048	2.21305004	112.374662	112.374653	111.046832	111.046823	112.374658	111.046828	0.88	50	0.26	50	0.68	50	0.68	50	12	31	2	19	0
1644408644	3956.302	20	3.51572683	0.04	0.00019047619	111.710742	-0.66	-0.00314285714	2.21305994	112.374665	112.374656	111.046829	111.04682	112.37466	111.046824	0.32	50	0.94	50	0.96	50	0.26	50	12	25	0	24	1
1644408869	4181.096	21	3.51574248	-0.26	-0.00141304348	111.710744	0.44	0.00239130435	2.21305334	112.374665	112.374655	111.046833	111.046823	112.37466	111.046828	0.88	50	0.7	50	0.28	50	0.98	50	14	28	3	22	0
1644409067	4379.211	22	3.51573204	-0.04	-0.000177777778	111.710744	-0.52	-0.00231111111	2.21306114	112.374667	112.374658	111.04683	111.046821	112.374662	111.046826	0.4	50	0.96	50	0.9	50	0.42	50	13	35	1	15	0
1644409290	4602.412	23	3.51574438	0.12	0.000606060606	111.710743	-0.14	-0.000707070707	2.21306324	112.374667	112.374658	111.046829	111.04682	112.374662	111.046824	0.56	50	0.58	50	0.72	50	0.46	50	8	22	3	28	0
1644409474	4786.684	24	3.5157477	-0.36	-0.00160714286	111.710745	8.32667268e-17	3.71726459e-19	2.21306324	112.374669	112.374659	111.046831	111.046821	112.374664	111.046826	0.38	50	0.74	50	0.44	50	0.8	50	9	22	0	28	0
1644409749	5061.799	25	3.5157477	0.45	0.00244565217	111.710743	0.03	0.000163043478	2.21306279	112.374666	112.374657	111.046829	111.046819	112.374662	111.046824	0.76	50	0.28	50	0.86	50	0.44	50	6	19	7	31	0
1644409948	5260.972	26	3.51574699	-0.2525	-0.000918181818	111.710744	0.2875	0.00104545455	2.21305848	112.374666	112.374657	111.046831	111.046822	112.374662	111.046827	0.66	50	0.625	48	0.42	50	0.96	50	10	28	1	22	0
1644410172	5484.15	27	3.51574017	0.07	0.000351758794	111.710744	-0.23	-0.00115577889	2.21306193	112.374667	112.374658	111.04683	111.04682	112.374662	111.046825	0.54	50	0.7	50	0.92	50	0.62	50	8	28	3	22	0
1644410356	5668.447	28	3.51574563	-0.37	-0.00165919283	111.710746	0.11	0.000493273543	2.21306028	112.374669	112.374659	111.046832	111.046823	112.374664	111.046828	0.5	50	0.76	50	0.5	50	0.98	50	2	21	0	29	0
1644410553	5865.816	29	3.51574302	0.24	0.0012972973	111.710744	0.14	0.000756756757	2.21305818	112.374667	112.374657	111.046832	111.046822	112.374662	111.046827	0.98	50	0.6	50	1	50	0.9	50	1	12	1	38	0
1644410738	6050.112	30	3.51573969	0.13	0.000659898477	111.710744	-0.09	-0.000456852792	2.21305953	112.374666	112.374657	111.046831	111.046821	112.374662	111.046826	0.96	50	0.92	50	0.94	50	0.72	50	5	17	0	33	0
1644410950	6262.174	31	3.51574183	-0.36	-0.00195652174	111.710746	0.3	0.00163043478	2.21305503	112.374667	112.374657	111.046834	111.046824	112.374662	111.046829	0.92	50	0.98	50	0.3	50	0.96	50	9	32	2	18	0
1644411147	6459.309	32	3.51573471	0.36	0.00169811321	111.710744	0.26	0.00122641509	2.21305113	112.374664	112.374654	111.046833	111.046824	112.374659	111.046828	0.86	50	0.24	50	0.66	50	0.56	50	22	36	1	14	0
1644411382	6694.863	33	3.51572855	-0.04	-0.000203045685	111.710744	-0.58	-0.00294416244	2.21305983	112.374667	112.374657	111.046831	111.046821	112.374662	111.046826	0.36	50	0.98	50	0.86	50	0.32	50	4	22	4	27	1
1644411609	6921.584	34	3.5157423	0.03	0.000127118644	111.710744	0.19	0.000805084746	2.21305698	112.374666	112.374656	111.046832	111.046822	112.374661	111.046827	0.82	50	0.6	50	0.54	50	0.7	50	16	30	3	20	0
1644411819	7131.629	35	3.5157378	-0.38	-0.00167400881	111.710746	0.06	0.000264317181	2.21305608	112.374667	112.374658	111.046834	111.046824	112.374663	111.046829	0.6	50	0.92	50	0.44	50	0.88	50	11	26	2	24	0
1644412016	7328.933	36	3.51573637	0.15	0.000714285714	111.710745	0.37	0.00176190476	2.21305053	112.374665	112.374655	111.046835	111.046825	112.37466	111.04683	0.92	50	0.4	50	0.62	50	0.84	50	18	32	1	18	0
1644412241	7554.043	37	3.5157276	-0.09	-0.000456852792	111.710745	0.05	0.000253807107	2.21304978	112.374665	112.374656	111.046835	111.046826	112.37466	111.046831	0.68	50	0.72	50	0.76	50	0.9	50	8	37	3	13	0
1644412426	7738.329	38	3.51572641	0.24	0.00106666667	111.710744	-0.42	-0.00186666667	2.21305608	112.374666	112.374656	111.046832	111.046823	112.374661	111.046827	0.58	50	0.76	50	0.94	50	0.28	50	12	32	0	18	0
1644412650	7963.047	39	3.51573637	-0.48	-0.00260869565	111.710747	-0.04	-0.000217391304	2.21305668	112.374668	112.374659	111.046834	111.046825	112.374664	111.04683	0.28	50	0.8	50	0.44	50	0.88	50	13	35	3	15	0
1644412848	8160.486	40	3.51573732	-0.51	-0.00226666667	111.710749	0.25	0.00111111111	2.21305293	112.37467	112.37466	111.046838	111.046829	112.374665	111.046833	0.46	50	0.72	50	0.2	50	0.96	50	13	32	1	18	0
1644413058	8370.657	41	3.51573139	0.62	0.00313131313	111.710746	-0.06	-0.000303030303	2.21305383	112.374667	112.374658	111.046835	111.046825	112.374662	111.04683	0.84	50	0.28	50	1	50	0.32	50	13	40	2	9	1
1644413268	8580.772	42	3.51573282	-0.25	-0.00119047619	111.710747	-0.13	-0.000619047619	2.21305578	112.374669	112.374659	111.046835	111.046826	112.374664	111.046831	0.44	50	0.82	50	0.56	50	0.68	50	15	28	2	22	0
1644413452	8764.977	43	3.5157359	0.55	0.00261904762	111.710745	0.07	0.000333333333	2.21305473	112.374666	112.374656	111.046833	111.046823	112.374661	111.046828	0.9	50	0.28	50	0.9	50	0.42	50	13	33	0	17	0
1644413637	8949.193	44	3.51573424	-0.03	-0.000163043478	111.710745	-0.45	-0.00244565217	2.21306148	112.374668	112.374658	111.046831	111.046822	112.374663	111.046826	0.46	50	0.94	50	1	50	0.58	50	15	36	0	14	0
1644413873	9185.827	45	3.51574491	-0.21	-0.00114130435	111.710746	0.29	0.00157608696	2.21305713	112.374668	112.374658	111.046833	111.046824	112.374663	111.046829	0.68	50	0.6	50	0.3	50	0.8	50	11	30	4	20	0
1644414096	9408.499	46	3.51573803	-0.08	-0.000337552743	111.710746	-0.46	-0.00194092827	2.21306403	112.37467	112.374661	111.046832	111.046822	112.374665	111.046827	0.44	50	0.98	50	0.88	50	0.5	50	11	31	3	19	0
1644414332	9644.581	47	3.51574895	0.09	0.000403587444	111.710746	0.57	0.00255605381	2.21305548	112.374667	112.374658	111.046834	111.046824	112.374662	111.046829	0.98	50	0.32	50	0.38	50	0.86	50	13	32	4	18	0
1644414531	9843.634	48	3.51573542	0.02	8.47457627e-05	111.710746	-0.64	-0.00271186441	2.21306508	112.37467	112.37466	111.046831	111.046821	112.374665	111.046826	0.38	50	1	50	0.96	50	0.3	50	17	31	1	18	1
1644414754	10066.422	49	3.51575061	-0.03	-0.000150753769	111.710746	-0.45	-0.00226130653	2.21307183	112.374672	112.374663	111.046829	111.04682	112.374667	111.046824	0.42	50	0.9	50	0.76	50	0.34	50	17	36	3	14	0
1644414952	10264.522	50	3.51576128	0.13	0.000582959641	111.710745	-0.37	-0.00165919283	2.21307738	112.374673	112.374664	111.046827	111.046817	112.374668	111.046822	0.5	50	0.74	50	0.88	50	0.38	50	12	28	1	22	0
1644415175	10487.226	51	3.51577006	0.1	0.000505050505	111.710745	-0.2	-0.00101010101	2.21308038	112.374674	112.374664	111.046825	111.046816	112.374669	111.046821	0.88	50	0.98	50	0.86	50	0.56	50	10	30	3	20	0
1644415359	10671.613	52	3.5157748	-0.2	-0.000900900901	111.710746	0.24	0.00108108108	2.21307678	112.374673	112.374664	111.046827	111.046818	112.374669	111.046823	0.84	50	0.8	50	0.32	50	0.76	50	9	28	0	22	0
1644415569	10881.412	53	3.51576911	0.11	0.000594594595	111.710745	-0.13	-0.000702702703	2.21307873	112.374673	112.374664	111.046826	111.046817	112.374669	111.046822	0.64	50	0.66	50	0.72	50	0.48	50	5	22	2	28	0
1644415767	11079.483	54	3.51577219	-0.42	-0.002	111.710747	-0.24	-0.00114285714	2.21308233	112.374677	112.374667	111.046827	111.046818	112.374672	111.046823	0.24	50	0.9	50	0.58	50	0.76	50	11	27	1	23	0
1644415964	11276.654	55	3.51577789	0.34	0.00171717172	111.710746	0.36	0.00181818182	2.21307693	112.374673	112.374664	111.046827	111.046818	112.374669	111.046822	0.98	50	0.28	50	0.7	50	0.72	50	6	20	1	30	0
1644416149	11461.131	56	3.51576935	0.12	0.000609137056	111.710745	-0.28	-0.0014213198	2.21308113	112.374674	112.374665	111.046825	111.046816	112.374669	111.046821	0.58	50	0.74	50	0.86	50	0.46	50	22	40	0	10	0
1644416351	11663.137	57	3.51577599	-0.1	-0.000543478261	111.710745	0.3	0.00163043478	2.21307663	112.374673	112.374664	111.046827	111.046818	112.374668	111.046822	0.78	50	0.58	50	0.44	50	0.84	50	7	20	1	30	0
1644416537	11849.789	58	3.51576887	-0.01	-4.95049505e-05	111.710745	-0.01	-4.95049505e-05	2.21307678	112.374673	112.374664	111.046827	111.046818	112.374669	111.046822	0.98	50	1	50	1	50	1	50	14	32	0	18	0
1644416747	12059.966	59	3.51576911	0.01	5.34759358e-05	111.710745	0.03	0.000160427807	2.21307633	112.374673	112.374664	111.046827	111.046818	112.374668	111.046823	0.92	50	0.88	50	0.98	50	1	50	11	25	2	25	0
1644416935	12247.366	60	3.5157684	0.07	0.000333333333	111.710745	-0.67	-0.00319047619	2.21308638	112.374676	112.374666	111.046824	111.046814	112.374671	111.046819	0.34	50	0.94	50	0.92	50	0.18	50	9	25	0	25	0
1644417184	12496.188	61	3.51578429	-0.17	-0.000904255319	111.710746	0.45	0.00239361702	2.21307963	112.374675	112.374665	111.046827	111.046817	112.37467	111.046822	0.82	50	0.54	50	0.34	50	0.96	50	0	15	5	35	0
1644417381	12693.511	62	3.51577362	0.0115972222	4.67629928e-05	111.710746	-0.248402778	-0.0010016241	2.21308335	112.374676	112.374666	111.046826	111.046816	112.374671	111.046821	0.71875	32	0.955555556	45	0.7	50	0.44	50	11	28	1	22	0
