# Supplementary material for: Improved bounds on Lorentz violation from composite pulse Ramsey spectroscopy in a trapped ion
Source: Nat Commun. 2022 Nov 27;13:7314. doi: 10.1038/s41467-022-34818-0 (PMC9701673; doi:10.1038/s41467-022-34818-0)
Supplement: Supplementary file 2 — Source Data [file 41467_2022_34818_MOESM2_ESM.zip › Source_data_files/raw_data/20220209/LLI_with_servo_467_01.txt]

#
#1650 rf switch (1650 rf switch (digital out of Paul's box)): 1 
#370 H1 shutter (NI digital out at /Dev1/port0/line2): 1 
#370 H2 shutter (370 H2 shutter (digital out of Paul's box)): 1 
#370 V shutter (NI digital out at /Dev1/port0/line0): 1 
#370 cooling AOM rf attenuator control voltage (NI analog out at /Dev2/ao6): 5.34016724 V
#370 cooling rf switch (370 cooling rf switch (digital out of Paul's box)): 1 
#370 cooling shutter (370 cooling shutter (digital out of Paul's box)): 1 
#370 detuning AOM rf attenuator control voltage (NI analog out at /Dev2/ao10): 10 V
#370 detuning rf switch (370 detuning rf switch (digital out of Paul's box)): 1 
#370 pumping AOM rf attenuator control voltage (NI analog out at /Dev2/ao9): 10 V
#370 pumping rf switch (370 pumping rf switch (digital out of Paul's box)): 1 
#399 shutter (399 shutter (digital out of Paul's box)): 0 
#411 relock shutter (411 relock shutter (digital out of Paul's box)): 1 
#411 rf switch (411 rf switch (digital out of Paul's box)): 0 
#411 slave rf switch (411 slave rf switch (digital out of Paul's box)): 1 
#411 stab hold (411 stab hold (digital out of Paul's box)): 1 
#411IntstabSetpoint (Scaled version of 411 intensity stab set point voltage (factor: 1.000000, offset:0.000000)): 1.962 V
#467 detuning AOM rf attenuator control voltage (NI analog out at /Dev2/ao8): 10 V
#467 rf switch (467 rf switch (digital out of Paul's box)): 0 
#638 rf switch (638 rf switch (digital out of Paul's box)): 1 
#638 shutter (638 shutter (digital out of Paul's box)): 1 
#935 shutter (NI digital out at /Dev1/port0/line3): 1 
#Axial objective position (Scaled version of Axial obective actuator (factor: 0.000024, offset:0.000000)): 11.9759934 mm
#B field H1 (Scaled version of h1BCurrent (factor: 0.400000, offset:0.000000)): 0.12992 G
#B field H2 (Scaled version of h2BCurrent (factor: 1.470000, offset:0.000000)): 0.735 G
#B field V (Scaled version of vBCurrent (factor: 1.248000, offset:0.000000)): 0.3012672 G
#DDS0 frequency (Frequency of DDS channel #0 of Paul's box): 85 MHz
#DDS0 power (Power of DDS channel #1 of Paul's box): -2 dBm
#DDS1 frequency (Frequency of DDS channel #1 of Paul's box): 85 MHz
#DDS1 power (Power of DDS channel #1 of Paul's box): -13.5 dBm
#DDS10 frequency (Frequency of DDS channel #10 of Paul's box): 0 MHz
#DDS10 power (Power of DDS channel #10 of Paul's box): 0 dBm
#DDS11 frequency (Frequency of DDS channel #11 of Paul's box): 0 MHz
#DDS11 power (Power of DDS channel #11 of Paul's box): 0 dBm
#DDS2 frequency (Frequency of DDS channel #2 of Paul's box): 200 MHz
#DDS2 power (Power of DDS channel #2 of Paul's box): -50 dBm
#DDS3 frequency (Frequency of DDS channel #3 of Paul's box): 60 MHz
#DDS3 power (Power of DDS channel #3 of Paul's box): -50 dBm
#DDS4 frequency (Frequency of DDS channel #4 of Paul's box): 113.8 MHz
#DDS4 power (Power of DDS channel #4 of Paul's box): 10 dBm
#DDS5 frequency (Frequency of DDS channel #5 of Paul's box): 111 MHz
#DDS5 power (Power of DDS channel #5 of Paul's box): -50 dBm
#DDS6 power (Power of DDS channel #6 of Paul's box): 0 dBm
#DDS7 frequency (Frequency of DDS channel #7 of Paul's box): 0 MHz
#DDS7 power (Power of DDS channel #7 of Paul's box): 0 dBm
#DDS8 frequency (Frequency of DDS channel #8 of Paul's box): 0 MHz
#DDS8 power (Power of DDS channel #8 of Paul's box): 0 dBm
#DDS9 frequency (Frequency of DDS channel #9 of Paul's box): 0 MHz
#DDS9 power (Power of DDS channel #9 of Paul's box): 0 dBm
#DP370 power (DP370 photodiode voltage setpoint): 7 mW
#Doppler_time (): 5000 us
#H1 power (H1 photodiode voltage setpoint): 5.5 uW
#H1Flipmount (Thorlabs Flipmount): 1 
#H1seq power (H1seq setpoint): 0 mW
#H2 power (H2 photodiode voltage setpoint): 2.23 uW
#In Oven Current (Scaled version of In oven control voltage (factor: 2.000000, offset:0.000000)): 0 A
#Objective focus position (Scaled version of Focus obective actuator (factor: 0.000024, offset:0.000000)): 24.5719768 mm
#Paul's box run number (to identify the raw data of CCD and PMT): 375711 
#SampleNHold (SampleNHold (digital out of Paul's box)): 1 
#Strobo Trigger (description): 0 
#U_ablation (NI analog out at /Dev2/ao0): 0 V
#Ue endseg 1 (Scaled version of Endseg 1 extra voltage (factor: -1.200000, offset:0.000000)): -9 V
#Ue endseg 2 (Scaled version of Endseg 2 extra voltage (factor: -1.200000, offset:0.000000)): 0 V
#Ue1 (Scaled version of Segment 3 extra compensation voltage (factor: 1.214280, offset:-0.000700)): -9 V
#Ue2 (Scaled version of Segment 3 extra compensation voltage (factor: 1.214280, offset:-0.000700)): -9 V
#Ue3 (Scaled version of Segment 3 extra compensation voltage (factor: 1.214280, offset:-0.000700)): -5 V
#Ue4 (Scaled version of Segment 3 extra compensation voltage (factor: 1.214280, offset:-0.000700)): 0 V
#Ue5 (Scaled version of Segment 3 extra compensation voltage (factor: 1.214280, offset:-0.000700)): 0 V
#Ue6 (Scaled version of Segment 6 extra voltage (factor: -1.200000, offset:0.000000)): 0 V
#Ue7 (Scaled version of Segment 7 extra voltage (factor: -1.200000, offset:0.000000)): 0 V
#Ue8 (Scaled version of Segment 8 extra voltage (factor: -1.200000, offset:0.000000)): 0 V
#Uec endseg 1 (Scaled version of Segment 0 extra compensation voltage (factor: 1.2, offset:0.0)): 0.13545152 V
#Uec endseg 2 (Scaled version of Endseg extra 2 compensation voltage (factor: -1.200000, offset:0.000000)): 0 V
#Uec1 (Scaled version of Segment 1 extra compensation voltage (factor: 1.2, offset:0.0)): 0.13545152 V
#Uec2 (Scaled version of Segment 2 extra compensation voltage (factor: 1.2, offset:0.0)): 0.13545152 V
#Uec3 (Scaled version of Segment 3 extra compensation voltage (factor: 1.2, offset:0.0)): 0.227429813 V
#Uec4 (Scaled version of Segment 4 extra compensation voltage (factor: 1.2, offset:0.0)): 0.227429813 V
#Uec5 (Scaled version of Segment 5 extra compensation voltage (factor: 1.2, offset:0.0)): 0 V
#Uec6 (Scaled version of Segment 6 extra compensation voltage (factor: 1.2, offset:0.0)): 0.408 V
#Uec7 (Scaled version of Segment 7 extra compensation voltage (factor: 1.2, offset:0.0)): 0.408 V
#Uec8 (Scaled version of Segment 8 extra compensation voltage (factor: 1.2, offset:0.0)): 0.408 V
#Uschwinden (U_schwinden to lower rf confinement): 0.5 V
#Ut endseg 1 (Scaled version of Endseg 1 voltage (factor: -1.199740, offset:-0.001200)): 12 V
#Ut endseg 2 (Scaled version of Endseg 2 voltage (factor: -1.197100, offset:-0.003000)): 0 V
#Ut1 (Scaled version of Segment 1 voltage (factor: -1.200900, offset:-0.003600)): -8 V
#Ut2 (Scaled version of Segment 2 voltage (factor: -1.201410, offset:-0.001400)): 12 V
#Ut3 (Scaled version of Segment 3 voltage (factor: -1.198560, offset:-0.003200)): 12 V
#Ut4 (Scaled version of Segment 4 voltage (factor: -1.198560, offset:-0.003200)): 0 V
#Ut5 (Scaled version of Segment 5 voltage (factor: -1.198560, offset:-0.003200)): 0 V
#Ut6 (Scaled version of Segment 6 voltage (factor: -1.198560, offset:-0.003200)): 0 V
#Ut7 (Scaled version of Segment 7 voltage (factor: -1.198560, offset:-0.003200)): 0 V
#Ut8 (Scaled version of Segment 8 voltage (factor: -1.198560, offset:-0.003200)): 0 V
#Utc endseg 1 (Scaled version of Segment 0 compensation voltage (factor: 0.25, offset:0.0)): 0.0542919997 V
#Utc endseg 2 (Scaled version of Endseg 2 compensation voltage (factor: -0.250000, offset:0.000000)): 0 V
#Utc1 (Scaled version of Segment 1 compensation voltage (factor: 0.25, offset:0.0)): 0.0542919997 V
#Utc2 (Scaled version of Segment 2 compensation voltage (factor: 0.25, offset:0.0)): 0.0542919997 V
#Utc3 (Scaled version of Segment 3 compensation voltage (factor: 0.25, offset:0.0)): 0.106663163 V
#Utc4 (Scaled version of Segment 4 compensation voltage (factor: 0.25, offset:0.0)): 0.106663163 V
#Utc5 (Scaled version of Segment 5 compensation voltage (factor: 0.25, offset:0.0)): 0 V
#Utc6 (Scaled version of Segment 6 compensation voltage (factor: 0.25, offset:0.0)): 0 V
#Utc7 (Scaled version of Segment 7 compensation voltage (factor: 1.2, offset:0.0)): 0 V
#Utc8 (Scaled version of Segment 8 compensation voltage (factor: 1.2, offset:0.0)): 0 V
#V power (V photodiode voltage setpoint): 11.25 uW
#Vseq power (Vseq setpoint): 0.4 mW
#WP370H2sw0 (NI analog out at /Dev2/ao2): 5 V
#WP370H2sw1 (NI analog out at /Dev2/ao3): 5 V
#Yb Oven Current (Scaled version of Yb oven control voltage (factor: 3.510000, offset:0.000000)): 0 A
#awg_Pulselength (): 0 s
#awg_amplitude (): 0 Vpp
#awg_frequency (): 0 Hz
#awg_offset (): 0 V
#axial_secular_frequency_AOM (): 0.11 MHz
#carrier_frequency (): 221 MHz
#cooling370 frequency (Attenuation of transition cooling370): 85 MHz
#cooling370 power (Power of transition cooling370): -24 dBm
#cooling_chirp_dds_power (): 0 dBm
#cooling_chirp_freq_step (): 1 MHz
#cooling_chirp_start_freq (): 83.8 MHz
#cooling_chirp_stop_freq (): 113.8 MHz
#cooling_chirp_total_time (): 3 us
#detection370 frequency (Attenuation of transition detection370): 85 MHz
#detection370 power (Power of transition detection370): -2 dBm
#detection_time (): 2500 us
#detuning370 frequency (Attenuation of transition detuning370): 0 MHz
#detuning370 power (Power of transition detuning370): 0 dBm
#emm_pulse_buffer_time (): 0 us
#emm_pulse_wait_time (): 0 us
#feed_forward_waittime_ms (): 0 ms
#flop_sbc_max_pulsetime_factor (): 0 
#freqScaling_411 (): 1.68 MHz/G
#freqScaling_467 (): 1.6 MHz/G
#heating_rate_wait_time (): 5000 us
#intersequence_cooling_rf_frequency (): 85 MHz
#intersequence_cooling_rf_power (): -24 dBm
#load_attempt (): 1 
#mirrorH2H (Motorized mirror mount): 4.37709888 mm
#n_av_LLI (): 50 
#n_points_per_doppler_freq_scan (): 0 
#n_points_per_sb_flops (): 0 
#n_points_per_sb_scan (): 0 
#n_rabi_scan_points (): 0 
#n_rep (): 575 
#octupole467 frequency (Attenuation of transition octupole467): 111.04027 MHz
#octupole467 power (Power of transition octupole467): -6 dBm
#octupole4672 frequency (Attenuation of transition octupole4672): 112.38 MHz
#octupole4672 power (Power of transition octupole4672): -6 dBm
#offset370PD_H1 (): -0.0132263937 uW
#offset370PD_H2 (): -0.0299202343 uW
#offset370PD_V (): -0.0150179222 uW
#offset467BelowPD (): 0.0073186225 mW
#offset467PD (): 0.0073186225 mW
#picture_number (): 0 
#pulse_time_1650 (): 0 us
#pulse_time_411 (): 5 us
#pulse_time_467 (): 50000 us
#pulse_time_4672 (): 50000 us
#pulse_time_rfLLI (): 14.95 us
#pump_time (): 10 us
#pumping370 frequency (Attenuation of transition pumping370): 85 MHz
#pumping370 power (Power of transition pumping370): -13.5 dBm
#quench1650 frequency (Attenuation of transition quench1650): 60 MHz
#quench1650 power (Power of transition quench1650): -3.1 dBm
#radial_secular_frequency_AOM (): 0.31 MHz
#ramp_time (): 0 us
#reference 370 Det (): 0 mW
#reference 370 H1 (reference value 370 H1 chart): 3 uW
#reference 370 H2 (reference value 370 H2 chart): 5 uW
#reference 370 V (reference value 370 V chart): 40 uW
#reference 411 Fiber (reference value vertical 411 chart): 0.4 mW
#reference 411 SHG (reference value SHG 411 chart): 8 mW
#reference 411 V (): 0 uW
#reference 639 Fiber (reference value fiber639 chart): 11 mW
#reference SHG 467 (): 5.6 mW
#reference SHG 467 Below (): 0 mW
#rf_Amp (): 0.3 
#rf_Freq (): 3.516 MHz
#rf_phase (): 0.5 
#rf_switch_467 (): 0 
#sampling370 frequency (Attenuation of transition sampling370): 85 MHz
#sampling370 power (Power of transition sampling370): -5 dBm
#sampling411 frequency (Attenuation of transition sampling411): 220 MHz
#sampling411 power (Power of transition sampling411): -2 dBm
#sb_cooling_411_Omega (): 0 kHz
#sb_cooling_ddspower_1650 (): -27.5 dBm
#sb_cooling_ddspower_411 (): -10 dBm
#sb_cooling_detuning (): 0 
#sb_cooling_time (): 5000 us
#sb_scan_range_factor (): 0 
#sbc_pulses11 (): 0 
#sbc_pulses12 (): 0 
#sbc_pulses21 (): 0 
#sbc_pulses22 (): 0 
#sbc_pulsetime11 (): 0 us
#sbc_pulsetime12 (): 0 us
#sbc_pulsetime21 (): 0 us
#sbc_pulsetime22 (): 0 us
#sbc_repumptime (): 0 us
#scaling370PD_H1 (): -12.9249723 uW/V
#scaling370PD_H2 (): -14.9627261 uW/V
#scaling370PD_V (): -17.3688494 uW/V
#scaling467BelowPD (): -2.85545297 mW/V
#scaling467PD (): -2.85545297 mW/V
#scan_variable (): 0 unit
#spectroscopy411 frequency (Attenuation of transition spectroscopy411): 221 MHz
#spectroscopy411 power (Power of transition spectroscopy411): -2 dBm
#spectroscopy411rsb11 frequency (Attenuation of transition spectroscopy411rsb11): 0 MHz
#spectroscopy411rsb11 power (Power of transition spectroscopy411rsb11): 0 dBm
#spectroscopy411rsb12 frequency (Attenuation of transition spectroscopy411rsb12): 0 MHz
#spectroscopy411rsb12 power (Power of transition spectroscopy411rsb12): 0 dBm
#spectroscopy411rsb21 frequency (Attenuation of transition spectroscopy411rsb21): 0 MHz
#spectroscopy411rsb21 power (Power of transition spectroscopy411rsb21): 0 dBm
#spectroscopy411rsb22 frequency (Attenuation of transition spectroscopy411rsb22): 0 MHz
#spectroscopy411rsb22 power (Power of transition spectroscopy411rsb22): 0 dBm
#spectroscopy411slave frequency (Attenuation of transition spectroscopy411slave): 80 MHz
#spectroscopy411slave power (Power of transition spectroscopy411slave): -4 dBm
#sweep_frequency_step (): 0 MHz
#sweep_sleep_time (): 0 us
#sweep_start_frequency (): 0 MHz
#sweep_stop_frequency (): 0 MHz
#t_RFtotal (): 1235977.45 us
#t_RFwait (): 100 us
#t_pi_carrier_estim_A (): 0 us
#t_pi_carrier_estim_B (): 0 us
#t_pi_carrier_estim_C (): 0 us
#t_subtract (): 0.1 us
#use_shutters (): 0 
#wait_ramp_down (): 0 us
#waveplate411Ax (Motorized rotation mount): 0 °
#waveplateSplitH1V (Motorized rotation mount): 153.999559 °
#waveplateV (Motorized rotation mount): 27.4999213 °

#UTC / s	rel. time / s	RunNumber / 	rf_Freq / MHz	CorrFreqCenter / 	CorrFreqCenter2 / 	FreqCenter / 	CorrBField / 	CorrBField2 / 	BField / 	FreqPlusPlus / 	FreqPlusMinus / 	FreqMinusPlus / 	FreqMinusMinus / 	FreqPlusCenter / 	FreqMinusCenter / 	roi_plus_plus / 	roi_pp_num_cyc / 	roi_plus_minus / 	roi_pm_num_cyc / 	roi_minus_plus / 	roi_mp_num_cyc / 	roi_minus_minus / 	roi_mm_num_cyc / 	roi_final_E3 / 	number_LLI_cycles / 	det_num_hot / 	det_num_no_exc / 	det_num_quench / 
1644418294	188.752	1	3.51577948	-0.21	-0.21	111.710747	-0.31	-0.31	2.21308798	112.374678	112.374669	111.046825	111.046816	112.374673	111.046821	0.4	50	0.92	50	0.84	50	0.74	50	7	31	0	19	0
1644418492	386.148	2	3.51578683	0.09	5.47305999e-11	111.710747	-0.73	-4.43925977e-10	2.21309893	112.374681	112.374672	111.046822	111.046812	112.374676	111.046817	0.36	50	1	50	0.98	50	0.16	50	1	36	1	14	0
1644418676	570.448	3	3.51580415	0.03	0.000151515152	111.710746	0.39	0.00196969697	2.21309308	112.374679	112.37467	111.046823	111.046814	112.374674	111.046819	0.84	50	0.42	50	0.52	50	0.88	50	18	29	0	21	0
1644418873	767.678	4	3.5157949	0.6	0.00326086957	111.710743	0.04	0.000217391304	2.21309248	112.374676	112.374666	111.04682	111.046811	112.374671	111.046816	0.96	50	0.32	50	0.98	50	0.42	50	5	25	1	25	0
1644419062	955.917	5	3.51579395	-0.3	-0.00152284264	111.710745	-0.2	-0.00101522843	2.21309548	112.374678	112.374669	111.046821	111.046812	112.374674	111.046816	0.48	50	0.98	50	0.44	50	0.54	50	17	30	0	20	0
1644419272	1166.044	6	3.51579869	0.3	0.00159574468	111.710743	-0.18	-0.000957446809	2.21309818	112.374678	112.374668	111.046819	111.046809	112.374673	111.046814	0.7	50	0.58	50	0.88	50	0.4	50	11	34	2	16	0
1644419456	1350.522	7	3.51580296	0.01	4.76190476e-05	111.710743	-0.69	-0.00328571429	2.21310853	112.374681	112.374671	111.046816	111.046806	112.374676	111.046811	0.28	50	0.96	50	0.92	50	0.22	50	13	32	0	18	0
1644419667	1560.825	8	3.51581933	-0.1	-0.000540540541	111.710744	0.5	0.0027027027	2.21310103	112.374679	112.374669	111.046818	111.046809	112.374674	111.046814	0.84	50	0.44	50	0.28	50	0.88	50	13	21	2	29	0
1644419866	1760.071	9	3.51580747	-0.39	-0.00185714286	111.710746	0.17	0.00080952381	2.21309848	112.37468	112.374671	111.046821	111.046812	112.374675	111.046816	0.6	50	0.82	50	0.3	50	0.86	50	18	33	1	17	0
1644420050	1944.554	10	3.51580344	0.49	0.00246231156	111.710743	0.11	0.000552763819	2.21309683	112.374677	112.374668	111.046819	111.04681	112.374672	111.046814	0.96	50	0.36	50	0.8	50	0.42	50	19	32	0	18	0
1644420247	2141.821	11	3.51580083	-0.17	-0.000918918919	111.710744	-0.53	-0.00286486486	2.21310478	112.37468	112.374671	111.046818	111.046808	112.374676	111.046813	0.3	50	1	50	0.8	50	0.44	50	14	34	1	16	0
1644420433	2327.267	12	3.5158134	0.25	0.00126903553	111.710743	0.31	0.00157360406	2.21310013	112.374678	112.374668	111.046818	111.046808	112.374673	111.046813	0.94	50	0.38	50	0.78	50	0.84	50	20	28	0	22	0
1644420617	2511.694	13	3.51580605	-0.32	-0.00172043011	111.710745	-0.12	-0.00064516129	2.21310193	112.37468	112.37467	111.046819	111.046809	112.374675	111.046814	0.46	50	0.9	50	0.6	50	0.8	50	26	42	0	8	0
1644420802	2696.01	14	3.5158089	0.53	0.00288043478	111.710742	-0.01	-5.43478261e-05	2.21310208	112.374677	112.374668	111.046816	111.046807	112.374673	111.046811	0.9	50	0.38	50	0.78	50	0.24	50	14	32	0	18	0
1644420989	2883.49	15	3.51580913	-0.36	-0.00195652174	111.710744	-0.18	-0.00097826087	2.21310478	112.37468	112.37467	111.046817	111.046808	112.374675	111.046812	0.36	50	0.9	50	0.66	50	0.84	50	10	28	0	22	0
1644421176	3069.869	16	3.5158134	-0.26	-0.00137566138	111.710745	-0.2	-0.00105820106	2.21310778	112.374682	112.374673	111.046817	111.046808	112.374677	111.046813	0.42	50	0.88	50	0.62	50	0.68	50	13	34	0	15	1
1644421360	3254.434	17	3.51581815	0.4125	0.00222972973	111.710743	0.2125	0.00114864865	2.2131046	112.374679	112.37467	111.046816	111.046807	112.374674	111.046812	0.8	50	0.175	40	0.66	50	0.46	50	19	35	0	15	0
1644421622	3515.996	18	3.51581311	-0.17	-0.000918918919	111.710744	0.33	0.00178378378	2.21309965	112.374678	112.374669	111.046819	111.046809	112.374674	111.046814	0.66	50	0.5	50	0.38	50	0.88	50	18	34	6	16	0
1644421822	3715.832	19	3.51580528	-0.15	-0.000574712644	111.710745	-0.41	-0.00157088123	2.2131058	112.374681	112.374672	111.046818	111.046808	112.374676	111.046813	0.32	50	0.88	50	0.74	50	0.48	50	14	30	1	20	0
1644422021	3915.168	20	3.515815	0.04	0.0002	111.710744	0.48	0.0024	2.2130986	112.374679	112.374669	111.04682	111.04681	112.374674	111.046815	0.9	50	0.38	50	0.44	50	0.88	50	12	33	1	17	0
1644422205	4099.598	21	3.51580362	-0.12	-0.0006	111.710745	-0.32	-0.0016	2.2131034	112.374681	112.374671	111.046819	111.046809	112.374676	111.046814	0.48	50	0.92	50	0.68	50	0.48	50	15	37	0	13	0
1644422391	4285.105	22	3.51581121	0.231632653	0.00125887311	111.710744	0.428367347	0.00232808341	2.21309697	112.374678	112.374668	111.046819	111.04681	112.374673	111.046815	1	50	0.34	50	0.64	50	0.836734694	49	13	29	0	21	0
1644422577	4471.447	23	3.51580105	0.36	0.00194594595	111.710742	-0.36	-0.00194594595	2.21310237	112.374677	112.374668	111.046816	111.046807	112.374673	111.046811	0.6	50	0.6	50	0.96	50	0.24	50	22	38	0	12	0
1644422776	4670.508	24	3.51580959	0.02	0.000106951872	111.710742	0.46	0.00245989305	2.21309547	112.374675	112.374666	111.046818	111.046809	112.374671	111.046813	0.94	50	0.46	50	0.42	50	0.86	50	10	31	1	19	0
1644422974	4868.526	25	3.51579867	0.1	0.000502512563	111.710741	-0.7	-0.00351758794	2.21310597	112.374678	112.374668	111.046814	111.046805	112.374673	111.04681	0.34	50	0.94	50	0.96	50	0.16	50	8	28	1	22	0
1644423172	5065.859	26	3.51581528	-0.38	-0.00191919192	111.710743	0.1	0.000505050505	2.21310447	112.374679	112.37467	111.046817	111.046807	112.374675	111.046812	0.34	50	0.62	50	0.4	50	0.88	50	9	24	1	26	0
1644423370	5264.187	27	3.51581291	-0.26	-0.00131979695	111.710745	-0.02	-0.000101522843	2.21310477	112.374681	112.374671	111.046818	111.046808	112.374676	111.046813	0.56	50	0.84	50	0.62	50	0.86	50	10	26	1	24	0
1644423584	5478.251	28	3.51581338	0.288163265	0.00144805661	111.710743	0.311836735	0.00156701877	2.21310009	112.374678	112.374668	111.046818	111.046808	112.374673	111.046813	0.92	50	0.32	50	0.816326531	49	0.84	50	5	21	2	29	0
1644423768	5662.742	29	3.51580598	-0.05	-0.00023364486	111.710743	0.39	0.00182242991	2.21309424	112.374676	112.374667	111.04682	111.04681	112.374672	111.046815	0.8	50	0.46	50	0.5	50	0.94	50	9	25	0	25	0
1644423953	5847.246	30	3.51579673	0.12	0.000652173913	111.710743	0.52	0.00282608696	2.21308644	112.374674	112.374664	111.046822	111.046812	112.374669	111.046817	0.88	50	0.24	50	0.5	50	0.9	50	14	33	0	17	0
1644424191	6085.016	31	3.5157844	-0.05	-0.00027027027	111.710743	-0.53	-0.00286486486	2.21309439	112.374676	112.374667	111.04682	111.04681	112.374671	111.046815	0.42	50	1	50	0.76	50	0.28	50	1	21	4	29	0
1644424388	6282.014	32	3.51579697	0.236938776	0.000999741669	111.710742	-0.436938776	-0.00184362353	2.21310095	112.374677	112.374667	111.046816	111.046807	112.374672	111.046812	0.78	50	0.98	50	0.98	50	0.306122449	49	11	33	1	17	0
1644424585	6479.275	33	3.51580734	-0.2	-0.00101522843	111.710743	-0.38	-0.00192893401	2.21310665	112.37468	112.37467	111.046816	111.046806	112.374675	111.046811	0.36	50	0.94	50	0.68	50	0.5	50	8	26	1	24	0
1644424785	6679.663	34	3.51581635	-0.14	-0.000707070707	111.710744	0.1	0.000505050505	2.21310515	112.37468	112.37467	111.046817	111.046807	112.374675	111.046812	0.68	50	0.72	50	0.68	50	0.92	50	9	23	1	27	0
1644424982	6876.307	35	3.51581398	-0.334693878	-0.00167346939	111.710745	-0.0853061224	-0.000426530612	2.21310643	112.374682	112.374672	111.046818	111.046809	112.374677	111.046813	0.5	50	0.92	50	0.530612245	49	0.78	50	12	31	1	19	0
1644425165	7059.337	36	3.515816	-0.01	-5.07614213e-05	111.710745	-0.49	-0.00248730964	2.21311378	112.374684	112.374675	111.046816	111.046806	112.374679	111.046811	0.5	50	1	50	0.9	50	0.42	50	10	27	0	23	0
1644425364	7258.398	37	3.51582762	0.3	0.00163934426	111.710744	0.14	0.000765027322	2.21311168	112.374682	112.374673	111.046815	111.046806	112.374677	111.04681	0.92	50	0.48	50	0.6	50	0.44	50	14	35	1	15	0
1644425562	7456.235	38	3.5158243	-0.14	-0.000703517588	111.710745	0.22	0.00110552764	2.21310838	112.374682	112.374672	111.046817	111.046807	112.374677	111.046812	0.52	50	0.44	50	0.26	50	0.62	50	11	27	1	22	1
1644425761	7655.212	39	3.51581908	-0.529591837	-0.00267470625	111.710747	0.0295918367	0.000149453721	2.21310793	112.374684	112.374675	111.04682	111.04681	112.37468	111.046815	0.48	50	0.98	50	0.4	50	0.959183673	49	12	31	1	19	0
1644426003	7897.691	40	3.51581838	0.39	0.00195979899	111.710745	-0.39	-0.00195979899	2.21311378	112.374684	112.374675	111.046816	111.046806	112.374679	111.046811	0.54	50	0.54	50	1	50	0.22	50	14	34	4	16	0
1644426188	8082.505	41	3.51582763	0.23	0.000950413223	111.710744	0.11	0.000454545455	2.21311213	112.374682	112.374673	111.046815	111.046806	112.374678	111.04681	0.82	50	0.48	50	0.8	50	0.68	50	13	30	0	20	0
1644426412	8306.435	42	3.51582502	0.5	0.0027027027	111.710742	-0.18	-0.000972972973	2.21311483	112.374681	112.374671	111.046812	111.046802	112.374676	111.046807	0.78	50	0.46	50	0.96	50	0.28	50	10	25	3	25	0
1644426599	8493.559	43	3.51582929	-0.1	-0.000446428571	111.710742	-0.4	-0.00178571429	2.21312083	112.374683	112.374674	111.046811	111.046801	112.374678	111.046806	0.32	50	0.82	50	0.9	50	0.6	50	15	29	0	21	0
1644426810	8704.75	44	3.51583878	-0.29	-0.00155080214	111.710744	0.55	0.00294117647	2.21311258	112.374682	112.374673	111.046815	111.046805	112.374677	111.04681	0.68	50	0.42	50	0.16	50	1	50	6	24	2	26	0
1644426996	8890.451	45	3.51582574	-0.22	-0.00104265403	111.710745	0.28	0.00132701422	2.21310838	112.374682	112.374672	111.046817	111.046807	112.374677	111.046812	0.64	50	0.58	50	0.46	50	0.96	50	17	33	0	17	0
1644427207	9101.705	46	3.51581909	-0.13	-0.000698924731	111.710745	-0.33	-0.00177419355	2.21311333	112.374684	112.374675	111.046816	111.046807	112.374679	111.046811	0.46	50	0.92	50	0.88	50	0.68	50	12	34	2	16	0
1644427405	9299.701	47	3.51582692	-0.07	-0.000331753555	111.710746	0.17	0.000805687204	2.21311078	112.374684	112.374674	111.046817	111.046808	112.374679	111.046812	0.94	50	0.84	50	0.48	50	0.72	50	15	34	1	16	0
1644427617	9511.418	48	3.51582289	0.21	0.00106060606	111.710745	-0.29	-0.00146464646	2.21311513	112.374684	112.374674	111.046815	111.046805	112.374679	111.04681	0.52	50	0.6	50	0.92	50	0.42	50	4	23	2	27	0
1644427802	9696.362	49	3.51582977	-0.31	-0.00146226415	111.710746	-0.03	-0.000141509434	2.21311558	112.374686	112.374676	111.046816	111.046807	112.374681	111.046811	0.5	50	0.84	50	0.5	50	0.78	50	14	33	0	17	0
1644428013	9907.058	50	3.51583048	0.37	0.002	111.710744	0.37	0.002	2.21311003	112.374682	112.374673	111.046816	111.046807	112.374677	111.046811	0.96	50	0.22	50	0.58	50	0.58	50	10	26	2	24	0
1644428224	10117.892	51	3.5158217	-0.09	-0.000428571429	111.710745	0.17	0.00080952381	2.21310748	112.374682	112.374672	111.046817	111.046808	112.374677	111.046812	0.66	50	0.58	50	0.48	50	0.74	50	15	29	2	21	0
1644428435	10329.055	52	3.51581767	0.24	0.00113744076	111.710744	-0.44	-0.00208530806	2.21311408	112.374683	112.374673	111.046814	111.046805	112.374678	111.046809	0.62	50	0.82	50	0.96	50	0.28	50	6	30	2	20	0
1644428620	10514.27	53	3.51582811	-0.07	-0.000331753555	111.710744	-0.61	-0.00289099526	2.21312323	112.374686	112.374676	111.046812	111.046802	112.374681	111.046807	0.3	50	0.98	50	0.98	50	0.44	50	19	35	0	15	0
1644428805	10699.333	54	3.51584258	-0.16	-0.000860215054	111.710745	0.52	0.00279569892	2.21311543	112.374684	112.374675	111.046815	111.046805	112.374679	111.04681	0.98	50	0.62	50	0.32	50	1	50	6	23	0	27	0
1644428995	10889.517	55	3.51583024	-0.59	-0.00317204301	111.710748	-0.01	-5.37634409e-05	2.21311558	112.374687	112.374678	111.046818	111.046808	112.374682	111.046813	0.28	50	0.88	50	0.4	50	0.98	50	9	24	0	26	0
1644429180	11074.568	56	3.51583048	0.71	0.00375661376	111.710744	0.05	0.000264550265	2.21311483	112.374683	112.374674	111.046814	111.046805	112.374679	111.04681	0.96	50	0.2	50	0.96	50	0.3	50	6	26	0	24	0
1644429418	11312.166	57	3.51582929	-0.13	-0.000702702703	111.710745	-0.01	-5.40540541e-05	2.21311498	112.374684	112.374674	111.046815	111.046805	112.374679	111.04681	0.48	50	0.62	50	0.62	50	0.74	50	10	30	4	20	0
1644429599	11493.096	58	3.51582953	0.32	0.00134453782	111.710743	-0.32	-0.00134453782	2.21311978	112.374684	112.374674	111.046812	111.046802	112.374679	111.046807	0.4	50	0.4	50	0.98	50	0.34	50	5	26	0	24	0
1644429786	11679.889	59	3.51583712	-0.679387755	-0.00377437642	111.710747	-0.0193877551	-0.000107709751	2.21312007	112.374687	112.374678	111.046815	111.046806	112.374683	111.046811	0.24	50	0.93877551	49	0.32	50	0.98	50	13	32	0	18	0
1644429997	11891.071	60	3.51583758	0.06	0.000320855615	111.710746	0.36	0.00192513369	2.21311467	112.374685	112.374676	111.046817	111.046807	112.374681	111.046812	0.8	50	0.38	50	0.44	50	0.74	50	19	36	2	13	1
1644430185	12079.034	61	3.51582904	0.14	0.000663507109	111.710746	0.42	0.00199052133	2.21310837	112.374683	112.374673	111.046818	111.046808	112.374678	111.046813	0.94	50	0.38	50	0.6	50	0.88	50	14	32	0	18	0
1644430396	12289.919	62	3.51581908	0.21	0.00111702128	111.710744	-0.55	-0.00292553191	2.21311662	112.374684	112.374675	111.046814	111.046805	112.374679	111.046809	0.6	50	0.94	50	0.96	50	0.2	50	19	36	2	14	0
1644430580	12474.783	63	3.51583213	-0.25	-0.00118483412	111.710746	-0.15	-0.000710900474	2.21311887	112.374686	112.374677	111.046815	111.046805	112.374681	111.04681	0.32	50	0.72	50	0.62	50	0.72	50	17	27	0	23	0
1644430831	12725.114	64	3.51583568	-0.07	-0.000378378378	111.710746	0.65	0.00351351351	2.21310912	112.374684	112.374674	111.046818	111.046809	112.374679	111.046813	0.92	50	0.34	50	0.26	50	0.98	50	13	32	5	18	0
1644431016	12910.036	65	3.51582027	0.26	0.00104	111.710745	0.16	0.00064	2.21310672	112.374682	112.374672	111.046818	111.046808	112.374677	111.046813	0.92	50	0.5	50	0.7	50	0.6	50	16	39	0	11	0
1644431227	13121.429	66	3.51581647	0.03	0.000162162162	111.710745	-0.05	-0.00027027027	2.21310747	112.374682	112.374672	111.046817	111.046808	112.374677	111.046812	0.72	50	0.74	50	0.9	50	0.82	50	5	24	2	26	0
1644431412	13306.497	67	3.51581766	-0.12	-0.000566037736	111.710745	0.4	0.00188679245	2.21310147	112.37468	112.374671	111.04682	111.04681	112.374676	111.046815	0.82	50	0.54	50	0.26	50	0.78	50	11	26	0	24	0
1644431637	13531.143	68	3.51580817	-0.01	-5.40540541e-05	111.710745	0.19	0.00102702703	2.21309862	112.37468	112.37467	111.04682	111.046811	112.374675	111.046816	0.68	50	0.5	50	0.54	50	0.74	50	12	33	3	17	0
1644431822	13716.277	69	3.51580366	0.21	0.000933333333	111.710744	0.07	0.000311111111	2.21309757	112.374678	112.374669	111.04682	111.04681	112.374673	111.046815	0.8	50	0.52	50	0.72	50	0.58	50	13	31	0	19	0
1644432007	13901.31	70	3.515802	-0.16	-0.000864864865	111.710745	0.14	0.000756756757	2.21309547	112.374678	112.374669	111.046821	111.046812	112.374674	111.046816	0.56	50	0.58	50	0.6	50	0.9	50	12	38	0	12	0
1644432219	14113.277	71	3.51579868	0.15	0.000810810811	111.710744	-0.21	-0.00113513514	2.21309862	112.374679	112.374669	111.046819	111.04681	112.374674	111.046815	0.56	50	0.62	50	0.94	50	0.58	50	17	32	2	18	0
1644432404	14298.244	72	3.51580366	0.31	0.00146226415	111.710743	0.11	0.000518867925	2.21309697	112.374677	112.374667	111.046818	111.046809	112.374672	111.046814	0.94	50	0.52	50	0.72	50	0.52	50	16	32	0	18	0
1644432591	14485.431	73	3.51580105	-0.09	-0.000486486486	111.710743	-0.53	-0.00286486486	2.21310492	112.374679	112.37467	111.046816	111.046807	112.374675	111.046812	0.3	50	0.92	50	0.82	50	0.38	50	6	17	0	33	0
1644432777	14670.88	74	3.51581362	-0.42	-0.0022459893	111.710745	-0.12	-0.00064171123	2.21310672	112.374682	112.374673	111.046818	111.046809	112.374677	111.046813	0.32	50	0.86	50	0.5	50	0.8	50	11	30	0	20	0
1644432961	14855.078	75	3.51581647	0.12	0.000648648649	111.710745	0.1	0.000540540541	2.21310522	112.374681	112.374671	111.046818	111.046808	112.374676	111.046813	0.64	50	0.42	50	0.7	50	0.68	50	7	34	0	16	0
1644433158	15051.896	76	3.5158141	-0.04	-0.000217391304	111.710745	-0.12	-0.000652173913	2.21310702	112.374682	112.374672	111.046818	111.046808	112.374677	111.046813	0.58	50	0.74	50	0.82	50	0.74	50	8	24	1	26	0
1644433384	15278.039	77	3.51581694	-0.12	-0.000609137056	111.710745	-0.1	-0.000507614213	2.21310852	112.374683	112.374673	111.046818	111.046808	112.374678	111.046813	0.66	50	0.88	50	0.56	50	0.58	50	15	33	3	17	0
1644433567	15461.403	78	3.51581932	0.25	0.00110619469	111.710744	0.49	0.00216814159	2.21310117	112.374679	112.37467	111.046819	111.046809	112.374675	111.046814	0.98	50	0.24	50	0.56	50	0.8	50	16	39	0	11	0
1644433764	15658.392	79	3.51580769	-0.304489796	-0.00165483585	111.710746	-0.335510204	-0.00182342502	2.21310621	112.374682	112.374673	111.046819	111.046809	112.374678	111.046814	0.24	50	0.88	50	0.551020408	49	0.52	50	20	38	1	12	0
1644433974	15868.23	80	3.51581565	0.15	0.00076142132	111.710745	-0.01	-5.07614213e-05	2.21310636	112.374682	112.374672	111.046818	111.046808	112.374677	111.046813	0.7	50	0.56	50	0.72	50	0.56	50	11	28	2	22	0
1644434171	16064.975	81	3.51581589	-0.14	-0.000666666667	111.710746	-0.32	-0.00152380952	2.21311116	112.374684	112.374674	111.046817	111.046808	112.374679	111.046812	0.54	50	1	50	0.9	50	0.72	50	20	38	1	12	0
1644434368	16262.314	82	3.51582348	0.25	0.0012755102	111.710744	-0.11	-0.00056122449	2.21311281	112.374683	112.374674	111.046815	111.046806	112.374678	111.046811	0.68	50	0.54	50	0.86	50	0.5	50	8	31	1	19	0
1644434552	16446.45	83	3.51582609	-0.118163265	-0.000596784168	111.710745	0.238163265	0.00120284477	2.21310923	112.374683	112.374673	111.046817	111.046808	112.374678	111.046812	0.64	50	0.52	50	0.46	50	0.816326531	49	19	37	0	13	0
1644434790	16684.421	84	3.51582044	0.09	0.000486486486	111.710745	-0.13	-0.000702702703	2.21311118	112.374683	112.374673	111.046816	111.046806	112.374678	111.046811	0.64	50	0.68	50	0.7	50	0.48	50	9	28	4	22	0
1644434987	16881.451	85	3.51582352	-0.282653061	-0.00119262895	111.710746	0.197346939	0.000832687505	2.21310822	112.374683	112.374674	111.046818	111.046809	112.374678	111.046814	0.734693878	49	0.82	50	0.42	50	0.9	50	17	32	1	18	0
1644435197	17091.469	86	3.51581884	0.34	0.00172588832	111.710744	-0.1	-0.000507614213	2.21310972	112.374682	112.374672	111.046816	111.046807	112.374677	111.046811	0.72	50	0.48	50	0.84	50	0.4	50	7	23	2	27	0
1644435382	17275.915	87	3.51582121	-0.67	-0.00319047619	111.710748	0.05	0.000238095238	2.21310897	112.374685	112.374676	111.04682	111.04681	112.37468	111.046815	0.34	50	0.96	50	0.26	50	0.98	50	13	30	0	19	1
1644435591	17485.384	88	3.51582003	0.32	0.00173913043	111.710746	-0.36	-0.00195652174	2.21311437	112.374685	112.374676	111.046816	111.046807	112.37468	111.046812	0.6	50	0.64	50	0.98	50	0.3	50	0	13	2	37	0
1644435826	17720.448	89	3.51582857	-0.06	-0.000285714286	111.710746	0.52	0.00247619048	2.21310657	112.374683	112.374674	111.046819	111.04681	112.374678	111.046814	0.8	50	0.34	50	0.4	50	0.98	50	14	34	4	16	0
1644436049	17943.762	90	3.51581623	0.05	0.000212765957	111.710746	0.41	0.00174468085	2.21310042	112.374681	112.374671	111.046821	111.046811	112.374676	111.046816	0.88	50	0.42	50	0.44	50	0.8	50	10	29	3	21	0
1644436246	18140.433	91	3.51580651	0.0525	0.000235426009	111.710746	-0.1325	-0.000594170404	2.21310241	112.374681	112.374672	111.04682	111.04681	112.374677	111.046815	0.56	50	0.64	50	0.725	40	0.54	50	9	26	1	23	1
1644436482	18375.853	92	3.51580965	0.06	0.000304568528	111.710746	0.18	0.000913705584	2.21309971	112.37468	112.374671	111.04682	111.046811	112.374675	111.046816	0.8	50	0.56	50	0.7	50	0.82	50	12	34	4	16	0
1644436678	18572.481	93	3.51580538	-0.12	-0.000510638298	111.710746	-0.08	-0.000340425532	2.21310091	112.374681	112.374672	111.046821	111.046811	112.374676	111.046816	0.62	50	0.82	50	0.68	50	0.72	50	19	32	1	18	0
1644436887	18781.518	94	3.51580728	0.19	0.000964467005	111.710745	-0.09	-0.000456852792	2.21310226	112.374681	112.374671	111.046819	111.04681	112.374676	111.046815	0.8	50	0.7	50	0.96	50	0.68	50	10	32	2	17	1
1644437072	18966.088	95	3.51580941	-0.35	-0.00166666667	111.710747	0.01	4.76190476e-05	2.21310211	112.374682	112.374673	111.046821	111.046812	112.374678	111.046816	0.54	50	0.88	50	0.52	50	0.88	50	16	33	0	17	0
1644437294	19188.468	96	3.51580918	0.38	0.00207650273	111.710745	0.06	0.000327868852	2.21310121	112.37468	112.374671	111.046819	111.04681	112.374675	111.046815	0.94	50	0.5	50	0.78	50	0.46	50	4	16	3	34	0
1644437491	19385.263	97	3.51580775	-0.13	-0.000582959641	111.710746	0.61	0.00273542601	2.21309206	112.374678	112.374669	111.046823	111.046813	112.374673	111.046818	0.94	50	0.46	50	0.22	50	0.96	50	16	31	1	19	0
1644437713	19607.794	98	3.51579328	0.31	0.00157360406	111.710744	0.23	0.00116751269	2.21308861	112.374675	112.374666	111.046822	111.046813	112.374671	111.046818	0.74	50	0.2	50	0.86	50	0.78	50	15	34	3	15	1
1644437910	19804.578	99	3.51578783	-0.41	-0.00184684685	111.710746	-0.11	-0.000495495495	2.21309026	112.374678	112.374669	111.046824	111.046814	112.374673	111.046819	0.34	50	0.86	50	0.54	50	0.84	50	8	33	1	17	0
1644438121	20015.112	100	3.51579044	0.13	0.000659898477	111.710746	0.39	0.00197969543	2.21308441	112.374676	112.374666	111.046825	111.046815	112.374671	111.04682	0.86	50	0.34	50	0.56	50	0.82	50	13	38	2	12	0
1644438307	20201.29	101	3.51578118	-0.28	-0.00133333333	111.710747	0.14	0.000666666667	2.21308231	112.374676	112.374667	111.046827	111.046817	112.374672	111.046822	0.7	50	0.84	50	0.34	50	0.76	50	5	34	0	16	0
