# Supplementary material for: Improved bounds on Lorentz violation from composite pulse Ramsey spectroscopy in a trapped ion
Source: Nat Commun. 2022 Nov 27;13:7314. doi: 10.1038/s41467-022-34818-0 (PMC9701673; doi:10.1038/s41467-022-34818-0)
Supplement: Supplementary file 2 — Source Data [file 41467_2022_34818_MOESM2_ESM.zip › Source_data_files/raw_data/20220209/LLI_with_servo_467_02.txt]

#
#1650 rf switch (1650 rf switch (digital out of Paul's box)): 1 
#370 H1 shutter (NI digital out at /Dev1/port0/line2): 1 
#370 H2 shutter (370 H2 shutter (digital out of Paul's box)): 1 
#370 V shutter (NI digital out at /Dev1/port0/line0): 1 
#370 cooling AOM rf attenuator control voltage (NI analog out at /Dev2/ao6): 5.37552253 V
#370 cooling rf switch (370 cooling rf switch (digital out of Paul's box)): 1 
#370 cooling shutter (370 cooling shutter (digital out of Paul's box)): 1 
#370 detuning AOM rf attenuator control voltage (NI analog out at /Dev2/ao10): 10 V
#370 detuning rf switch (370 detuning rf switch (digital out of Paul's box)): 1 
#370 pumping AOM rf attenuator control voltage (NI analog out at /Dev2/ao9): 10 V
#370 pumping rf switch (370 pumping rf switch (digital out of Paul's box)): 1 
#399 shutter (399 shutter (digital out of Paul's box)): 0 
#411 relock shutter (411 relock shutter (digital out of Paul's box)): 1 
#411 rf switch (411 rf switch (digital out of Paul's box)): 0 
#411 slave rf switch (411 slave rf switch (digital out of Paul's box)): 1 
#411 stab hold (411 stab hold (digital out of Paul's box)): 1 
#411IntstabSetpoint (Scaled version of 411 intensity stab set point voltage (factor: 1.000000, offset:0.000000)): 1.962 V
#467 detuning AOM rf attenuator control voltage (NI analog out at /Dev2/ao8): 10 V
#467 rf switch (467 rf switch (digital out of Paul's box)): 0 
#638 rf switch (638 rf switch (digital out of Paul's box)): 1 
#638 shutter (638 shutter (digital out of Paul's box)): 1 
#935 shutter (NI digital out at /Dev1/port0/line3): 1 
#Axial objective position (Scaled version of Axial obective actuator (factor: 0.000024, offset:0.000000)): 11.9759934 mm
#B field H1 (Scaled version of h1BCurrent (factor: 0.400000, offset:0.000000)): 0.12992 G
#B field H2 (Scaled version of h2BCurrent (factor: 1.470000, offset:0.000000)): 0.735 G
#B field V (Scaled version of vBCurrent (factor: 1.248000, offset:0.000000)): 0.3012672 G
#DDS0 frequency (Frequency of DDS channel #0 of Paul's box): 85 MHz
#DDS0 power (Power of DDS channel #1 of Paul's box): -2 dBm
#DDS1 frequency (Frequency of DDS channel #1 of Paul's box): 85 MHz
#DDS1 power (Power of DDS channel #1 of Paul's box): -13.5 dBm
#DDS10 frequency (Frequency of DDS channel #10 of Paul's box): 0 MHz
#DDS10 power (Power of DDS channel #10 of Paul's box): 0 dBm
#DDS11 frequency (Frequency of DDS channel #11 of Paul's box): 0 MHz
#DDS11 power (Power of DDS channel #11 of Paul's box): 0 dBm
#DDS2 frequency (Frequency of DDS channel #2 of Paul's box): 200 MHz
#DDS2 power (Power of DDS channel #2 of Paul's box): -50 dBm
#DDS3 frequency (Frequency of DDS channel #3 of Paul's box): 60 MHz
#DDS3 power (Power of DDS channel #3 of Paul's box): -50 dBm
#DDS4 frequency (Frequency of DDS channel #4 of Paul's box): 113.8 MHz
#DDS4 power (Power of DDS channel #4 of Paul's box): 10 dBm
#DDS5 frequency (Frequency of DDS channel #5 of Paul's box): 111 MHz
#DDS5 power (Power of DDS channel #5 of Paul's box): -50 dBm
#DDS6 power (Power of DDS channel #6 of Paul's box): 0 dBm
#DDS7 frequency (Frequency of DDS channel #7 of Paul's box): 0 MHz
#DDS7 power (Power of DDS channel #7 of Paul's box): 0 dBm
#DDS8 frequency (Frequency of DDS channel #8 of Paul's box): 0 MHz
#DDS8 power (Power of DDS channel #8 of Paul's box): 0 dBm
#DDS9 frequency (Frequency of DDS channel #9 of Paul's box): 0 MHz
#DDS9 power (Power of DDS channel #9 of Paul's box): 0 dBm
#DP370 power (DP370 photodiode voltage setpoint): 7 mW
#Doppler_time (): 5000 us
#H1 power (H1 photodiode voltage setpoint): 5.5 uW
#H1Flipmount (Thorlabs Flipmount): 1 
#H1seq power (H1seq setpoint): 0 mW
#H2 power (H2 photodiode voltage setpoint): 2.23 uW
#In Oven Current (Scaled version of In oven control voltage (factor: 2.000000, offset:0.000000)): 0 A
#Objective focus position (Scaled version of Focus obective actuator (factor: 0.000024, offset:0.000000)): 24.5719768 mm
#Paul's box run number (to identify the raw data of CCD and PMT): 396597 
#SampleNHold (SampleNHold (digital out of Paul's box)): 1 
#Strobo Trigger (description): 0 
#U_ablation (NI analog out at /Dev2/ao0): 0 V
#Ue endseg 1 (Scaled version of Endseg 1 extra voltage (factor: -1.200000, offset:0.000000)): -9 V
#Ue endseg 2 (Scaled version of Endseg 2 extra voltage (factor: -1.200000, offset:0.000000)): 0 V
#Ue1 (Scaled version of Segment 3 extra compensation voltage (factor: 1.214280, offset:-0.000700)): -9 V
#Ue2 (Scaled version of Segment 3 extra compensation voltage (factor: 1.214280, offset:-0.000700)): -9 V
#Ue3 (Scaled version of Segment 3 extra compensation voltage (factor: 1.214280, offset:-0.000700)): -5 V
#Ue4 (Scaled version of Segment 3 extra compensation voltage (factor: 1.214280, offset:-0.000700)): 0 V
#Ue5 (Scaled version of Segment 3 extra compensation voltage (factor: 1.214280, offset:-0.000700)): 0 V
#Ue6 (Scaled version of Segment 6 extra voltage (factor: -1.200000, offset:0.000000)): 0 V
#Ue7 (Scaled version of Segment 7 extra voltage (factor: -1.200000, offset:0.000000)): 0 V
#Ue8 (Scaled version of Segment 8 extra voltage (factor: -1.200000, offset:0.000000)): 0 V
#Uec endseg 1 (Scaled version of Segment 0 extra compensation voltage (factor: 1.2, offset:0.0)): 0.13545152 V
#Uec endseg 2 (Scaled version of Endseg extra 2 compensation voltage (factor: -1.200000, offset:0.000000)): 0 V
#Uec1 (Scaled version of Segment 1 extra compensation voltage (factor: 1.2, offset:0.0)): 0.13545152 V
#Uec2 (Scaled version of Segment 2 extra compensation voltage (factor: 1.2, offset:0.0)): 0.13545152 V
#Uec3 (Scaled version of Segment 3 extra compensation voltage (factor: 1.2, offset:0.0)): 0.227429813 V
#Uec4 (Scaled version of Segment 4 extra compensation voltage (factor: 1.2, offset:0.0)): 0.227429813 V
#Uec5 (Scaled version of Segment 5 extra compensation voltage (factor: 1.2, offset:0.0)): 0 V
#Uec6 (Scaled version of Segment 6 extra compensation voltage (factor: 1.2, offset:0.0)): 0.408 V
#Uec7 (Scaled version of Segment 7 extra compensation voltage (factor: 1.2, offset:0.0)): 0.408 V
#Uec8 (Scaled version of Segment 8 extra compensation voltage (factor: 1.2, offset:0.0)): 0.408 V
#Uschwinden (U_schwinden to lower rf confinement): 0.5 V
#Ut endseg 1 (Scaled version of Endseg 1 voltage (factor: -1.199740, offset:-0.001200)): 12 V
#Ut endseg 2 (Scaled version of Endseg 2 voltage (factor: -1.197100, offset:-0.003000)): 0 V
#Ut1 (Scaled version of Segment 1 voltage (factor: -1.200900, offset:-0.003600)): -8 V
#Ut2 (Scaled version of Segment 2 voltage (factor: -1.201410, offset:-0.001400)): 12 V
#Ut3 (Scaled version of Segment 3 voltage (factor: -1.198560, offset:-0.003200)): 12 V
#Ut4 (Scaled version of Segment 4 voltage (factor: -1.198560, offset:-0.003200)): 0 V
#Ut5 (Scaled version of Segment 5 voltage (factor: -1.198560, offset:-0.003200)): 0 V
#Ut6 (Scaled version of Segment 6 voltage (factor: -1.198560, offset:-0.003200)): 0 V
#Ut7 (Scaled version of Segment 7 voltage (factor: -1.198560, offset:-0.003200)): 0 V
#Ut8 (Scaled version of Segment 8 voltage (factor: -1.198560, offset:-0.003200)): 0 V
#Utc endseg 1 (Scaled version of Segment 0 compensation voltage (factor: 0.25, offset:0.0)): 0.0542919997 V
#Utc endseg 2 (Scaled version of Endseg 2 compensation voltage (factor: -0.250000, offset:0.000000)): 0 V
#Utc1 (Scaled version of Segment 1 compensation voltage (factor: 0.25, offset:0.0)): 0.0542919997 V
#Utc2 (Scaled version of Segment 2 compensation voltage (factor: 0.25, offset:0.0)): 0.0542919997 V
#Utc3 (Scaled version of Segment 3 compensation voltage (factor: 0.25, offset:0.0)): 0.106663163 V
#Utc4 (Scaled version of Segment 4 compensation voltage (factor: 0.25, offset:0.0)): 0.106663163 V
#Utc5 (Scaled version of Segment 5 compensation voltage (factor: 0.25, offset:0.0)): 0 V
#Utc6 (Scaled version of Segment 6 compensation voltage (factor: 0.25, offset:0.0)): 0 V
#Utc7 (Scaled version of Segment 7 compensation voltage (factor: 1.2, offset:0.0)): 0 V
#Utc8 (Scaled version of Segment 8 compensation voltage (factor: 1.2, offset:0.0)): 0 V
#V power (V photodiode voltage setpoint): 11.25 uW
#Vseq power (Vseq setpoint): 0.4 mW
#WP370H2sw0 (NI analog out at /Dev2/ao2): 5 V
#WP370H2sw1 (NI analog out at /Dev2/ao3): 0 V
#Yb Oven Current (Scaled version of Yb oven control voltage (factor: 3.510000, offset:0.000000)): 0 A
#awg_Pulselength (): 0 s
#awg_amplitude (): 0 Vpp
#awg_frequency (): 0 Hz
#awg_offset (): 0 V
#axial_secular_frequency_AOM (): 0.11 MHz
#carrier_frequency (): 221 MHz
#cooling370 frequency (Attenuation of transition cooling370): 85 MHz
#cooling370 power (Power of transition cooling370): -24 dBm
#cooling_chirp_dds_power (): 0 dBm
#cooling_chirp_freq_step (): 1 MHz
#cooling_chirp_start_freq (): 83.8 MHz
#cooling_chirp_stop_freq (): 113.8 MHz
#cooling_chirp_total_time (): 3 us
#detection370 frequency (Attenuation of transition detection370): 85 MHz
#detection370 power (Power of transition detection370): -2 dBm
#detection_time (): 2500 us
#detuning370 frequency (Attenuation of transition detuning370): 0 MHz
#detuning370 power (Power of transition detuning370): 0 dBm
#emm_pulse_buffer_time (): 0 us
#emm_pulse_wait_time (): 0 us
#feed_forward_waittime_ms (): 0 ms
#flop_sbc_max_pulsetime_factor (): 0 
#freqScaling_411 (): 1.68 MHz/G
#freqScaling_467 (): 1.6 MHz/G
#heating_rate_wait_time (): 5000 us
#intersequence_cooling_rf_frequency (): 85 MHz
#intersequence_cooling_rf_power (): -24 dBm
#load_attempt (): 1 
#mirrorH2H (Motorized mirror mount): 4.37709888 mm
#n_av_LLI (): 50 
#n_points_per_doppler_freq_scan (): 0 
#n_points_per_sb_flops (): 0 
#n_points_per_sb_scan (): 0 
#n_rabi_scan_points (): 0 
#n_rep (): 575 
#octupole467 frequency (Attenuation of transition octupole467): 111.04682 MHz
#octupole467 power (Power of transition octupole467): -6 dBm
#octupole4672 frequency (Attenuation of transition octupole4672): 111.04682 MHz
#octupole4672 power (Power of transition octupole4672): -6 dBm
#offset370PD_H1 (): -0.0132263937 uW
#offset370PD_H2 (): -0.0299202343 uW
#offset370PD_V (): -0.0150179222 uW
#offset467BelowPD (): 0.0073186225 mW
#offset467PD (): 0.0073186225 mW
#picture_number (): 0 
#pulse_time_1650 (): 0 us
#pulse_time_411 (): 5 us
#pulse_time_467 (): 50000 us
#pulse_time_4672 (): 50000 us
#pulse_time_rfLLI (): 14.95 us
#pump_time (): 10 us
#pumping370 frequency (Attenuation of transition pumping370): 85 MHz
#pumping370 power (Power of transition pumping370): -13.5 dBm
#quench1650 frequency (Attenuation of transition quench1650): 60 MHz
#quench1650 power (Power of transition quench1650): -3.1 dBm
#radial_secular_frequency_AOM (): 0.31 MHz
#ramp_time (): 0 us
#reference 370 Det (): 0 mW
#reference 370 H1 (reference value 370 H1 chart): 3 uW
#reference 370 H2 (reference value 370 H2 chart): 5 uW
#reference 370 V (reference value 370 V chart): 40 uW
#reference 411 Fiber (reference value vertical 411 chart): 0.4 mW
#reference 411 SHG (reference value SHG 411 chart): 8 mW
#reference 411 V (): 0 uW
#reference 639 Fiber (reference value fiber639 chart): 11 mW
#reference SHG 467 (): 5.6 mW
#reference SHG 467 Below (): 0 mW
#rf_Amp (): 0.3 
#rf_Freq (): 3.51577786 MHz
#rf_phase (): 0.5 
#rf_switch_467 (): 0 
#sampling370 frequency (Attenuation of transition sampling370): 85 MHz
#sampling370 power (Power of transition sampling370): -5 dBm
#sampling411 frequency (Attenuation of transition sampling411): 220 MHz
#sampling411 power (Power of transition sampling411): -2 dBm
#sb_cooling_411_Omega (): 0 kHz
#sb_cooling_ddspower_1650 (): -27.5 dBm
#sb_cooling_ddspower_411 (): -10 dBm
#sb_cooling_detuning (): 0 
#sb_cooling_time (): 5000 us
#sb_scan_range_factor (): 0 
#sbc_pulses11 (): 0 
#sbc_pulses12 (): 0 
#sbc_pulses21 (): 0 
#sbc_pulses22 (): 0 
#sbc_pulsetime11 (): 0 us
#sbc_pulsetime12 (): 0 us
#sbc_pulsetime21 (): 0 us
#sbc_pulsetime22 (): 0 us
#sbc_repumptime (): 0 us
#scaling370PD_H1 (): -12.9249723 uW/V
#scaling370PD_H2 (): -14.9627261 uW/V
#scaling370PD_V (): -17.3688494 uW/V
#scaling467BelowPD (): -2.85545297 mW/V
#scaling467PD (): -2.85545297 mW/V
#scan_variable (): 0 unit
#spectroscopy411 frequency (Attenuation of transition spectroscopy411): 221 MHz
#spectroscopy411 power (Power of transition spectroscopy411): -2 dBm
#spectroscopy411rsb11 frequency (Attenuation of transition spectroscopy411rsb11): 0 MHz
#spectroscopy411rsb11 power (Power of transition spectroscopy411rsb11): 0 dBm
#spectroscopy411rsb12 frequency (Attenuation of transition spectroscopy411rsb12): 0 MHz
#spectroscopy411rsb12 power (Power of transition spectroscopy411rsb12): 0 dBm
#spectroscopy411rsb21 frequency (Attenuation of transition spectroscopy411rsb21): 0 MHz
#spectroscopy411rsb21 power (Power of transition spectroscopy411rsb21): 0 dBm
#spectroscopy411rsb22 frequency (Attenuation of transition spectroscopy411rsb22): 0 MHz
#spectroscopy411rsb22 power (Power of transition spectroscopy411rsb22): 0 dBm
#spectroscopy411slave frequency (Attenuation of transition spectroscopy411slave): 80 MHz
#spectroscopy411slave power (Power of transition spectroscopy411slave): -4 dBm
#sweep_frequency_step (): 0 MHz
#sweep_sleep_time (): 0 us
#sweep_start_frequency (): 0 MHz
#sweep_stop_frequency (): 0 MHz
#t_RFtotal (): 1235977.45 us
#t_RFwait (): 100 us
#t_pi_carrier_estim_A (): 0 us
#t_pi_carrier_estim_B (): 0 us
#t_pi_carrier_estim_C (): 0 us
#t_subtract (): 0.1 us
#use_shutters (): 0 
#wait_ramp_down (): 0 us
#waveplate411Ax (Motorized rotation mount): 0 °
#waveplateSplitH1V (Motorized rotation mount): 153.999559 °
#waveplateV (Motorized rotation mount): 27.4999213 °

#UTC / s	rel. time / s	RunNumber / 	rf_Freq / MHz	CorrFreqCenter / 	CorrFreqCenter2 / 	FreqCenter / 	CorrBField / 	CorrBField2 / 	BField / 	FreqPlusPlus / 	FreqPlusMinus / 	FreqMinusPlus / 	FreqMinusMinus / 	FreqPlusCenter / 	FreqMinusCenter / 	roi_plus_plus / 	roi_pp_num_cyc / 	roi_plus_minus / 	roi_pm_num_cyc / 	roi_minus_plus / 	roi_mp_num_cyc / 	roi_minus_minus / 	roi_mm_num_cyc / 	roi_final_E3 / 	number_LLI_cycles / 	det_num_hot / 	det_num_no_exc / 	det_num_quench / 
1644447027	239.402	1	3.51573994	-0.54	-0.54	111.710745	0.22	0.22	2.21305503	112.374666	112.374657	111.046833	111.046824	112.374662	111.046829	0.34	50	0.66	50	0.24	50	1	50	8	27	4	23	0
1644447211	424.146	2	3.51573473	-0.16	-9.72971442e-11	111.710746	0.36	2.18918574e-10	2.21304963	112.374666	112.374656	111.046836	111.046826	112.374661	111.046831	0.56	50	0.36	50	0.28	50	0.8	50	19	33	0	17	0
1644447460	673.017	3	3.51572619	0.34	0.00182795699	111.710744	0.32	0.00172043011	2.21304483	112.374663	112.374653	111.046836	111.046826	112.374658	111.046831	0.82	50	0.16	50	0.72	50	0.7	50	8	24	5	25	1
1644447656	868.29	4	3.5157186	0.05	0.000201612903	111.710744	0.03	0.000120967742	2.21304438	112.374662	112.374653	111.046835	111.046826	112.374657	111.046831	0.7	50	0.62	50	0.62	50	0.6	50	17	32	1	18	0
1644447889	1101.683	5	3.51571788	-0.26	-0.00133333333	111.710745	0.12	0.000615384615	2.21304258	112.374663	112.374653	111.046837	111.046828	112.374658	111.046833	0.64	50	0.78	50	0.46	50	0.84	50	13	32	4	18	0
1644448072	1285.087	6	3.51571504	-0.0936989796	-0.00040042299	111.710746	-0.28630102	-0.00122350863	2.21304688	112.374665	112.374655	111.046837	111.046827	112.37466	111.046832	0.52	50	0.9	50	0.755102041	49	0.5625	48	14	30	0	20	0
1644448281	1493.192	7	3.51572183	0.3	0.00163934426	111.710744	0.34	0.0018579235	2.21304178	112.374662	112.374652	111.046837	111.046827	112.374657	111.046832	0.84	50	0.2	50	0.62	50	0.66	50	10	27	2	23	0
1644448501	1713.723	8	3.51571376	-0.15	-0.000721153846	111.710745	0.29	0.00139423077	2.21303743	112.374661	112.374652	111.046839	111.046829	112.374656	111.046834	0.76	50	0.62	50	0.38	50	0.82	50	13	33	3	17	0
1644448747	1959.919	9	3.51570688	0.35	0.00158371041	111.710743	0.43	0.00194570136	2.21303098	112.374657	112.374648	111.046839	111.046829	112.374653	111.046834	0.96	50	0.18	50	0.8	50	0.88	50	3	20	5	30	0
1644448955	2167.783	10	3.51569668	-0.44	-0.00178861789	111.710746	-0.1	-0.000406504065	2.21303248	112.37466	112.374651	111.046841	111.046831	112.374655	111.046836	0.26	50	0.8	50	0.58	50	0.92	50	8	27	2	23	0
1644449189	2401.305	11	3.51569906	0.26	0.00125	111.710744	0.2	0.000961538462	2.21302948	112.374658	112.374648	111.04684	111.046831	112.374653	111.046835	0.78	50	0.32	50	0.74	50	0.68	50	8	26	4	24	0
1644449385	2597.576	12	3.51569431	-0.33	-0.00141630901	111.710746	-0.07	-0.000300429185	2.21303053	112.37466	112.37465	111.046841	111.046832	112.374655	111.046837	0.52	50	0.92	50	0.48	50	0.74	50	12	32	1	17	1
1644449593	2805.57	13	3.51569597	0.29	0.00147208122	111.710744	-0.21	-0.00106598985	2.21303368	112.374659	112.37465	111.046839	111.04683	112.374655	111.046834	0.52	50	0.44	50	0.9	50	0.4	50	18	33	2	17	0
1644449804	3016.3	14	3.51570095	0.198235294	0.000953054299	111.710743	-0.441764706	-0.00212386878	2.2130403	112.37466	112.374651	111.046836	111.046827	112.374656	111.046831	0.58	50	0.823529412	34	0.98	50	0.34	50	6	23	2	27	0
1644450012	3224.169	15	3.51571143	-0.05	-0.000238095238	111.710744	0.67	0.00319047619	2.21303025	112.374658	112.374648	111.046839	111.04683	112.374653	111.046835	0.88	50	0.26	50	0.28	50	1	50	3	22	2	28	0
1644450194	3406.322	16	3.51569554	0.1	0.000480769231	111.710743	0.3	0.00144230769	2.21302575	112.374656	112.374646	111.04684	111.046831	112.374651	111.046835	0.8	50	0.4	50	0.48	50	0.68	50	24	40	0	10	0
1644450427	3639.655	17	3.51568842	0.02	0.00010989011	111.710743	0.6	0.0032967033	2.21301675	112.374653	112.374643	111.046843	111.046833	112.374648	111.046838	0.94	50	0.32	50	0.36	50	0.94	50	3	25	4	25	0
1644450636	3848.225	18	3.51567419	-0.18	-0.000769230769	111.710744	0.24	0.00102564103	2.21301315	112.374653	112.374643	111.046845	111.046835	112.374648	111.04684	0.7	50	0.64	50	0.34	50	0.76	50	23	37	2	13	0
1644450933	4145.296	19	3.5156685	0.16	0.000769230769	111.710743	-0.18	-0.000865384615	2.21301585	112.374653	112.374643	111.046843	111.046834	112.374648	111.046838	0.62	50	0.64	50	0.92	50	0.58	50	5	16	9	34	0
1644451128	4340.717	20	3.51567277	-0.15	-0.000505050505	111.710744	0.37	0.00124579125	2.2130103	112.374652	112.374642	111.046846	111.046836	112.374647	111.046841	0.8	50	0.58	50	0.4	50	0.92	50	17	33	1	17	0
1644451362	4574.39	21	3.51566399	0.11	0.00056122449	111.710743	0.01	5.10204082e-05	2.21301015	112.374651	112.374642	111.046845	111.046836	112.374646	111.04684	0.82	50	0.7	50	0.7	50	0.6	50	6	25	4	25	0
1644451545	4757.611	22	3.51566375	-0.06	-0.00025751073	111.710744	0.32	0.00137339056	2.21300535	112.37465	112.374641	111.046847	111.046837	112.374645	111.046842	0.78	50	0.52	50	0.44	50	0.82	50	14	38	0	12	0
1644451830	5042.638	23	3.51565616	0.2	0.00108695652	111.710743	0.32	0.00173913043	2.21300055	112.374648	112.374638	111.046847	111.046838	112.374643	111.046843	0.84	50	0.32	50	0.7	50	0.82	50	7	24	8	26	0
1644452026	5238.391	24	3.51564857	0.157142857	0.000551378446	111.710742	-0.557142857	-0.00195488722	2.21300891	112.374649	112.37464	111.046844	111.046834	112.374645	111.046839	0.56	50	0.96	50	1	50	0.285714286	49	14	26	1	24	0
1644452221	5433.436	25	3.51566179	-0.32	-0.00164102564	111.710743	0.2	0.00102564103	2.21300591	112.37465	112.374641	111.046846	111.046837	112.374645	111.046842	0.44	50	0.56	50	0.44	50	0.96	50	13	35	1	15	0
1644452404	5616.781	26	3.51565704	-0.25	-0.00128205128	111.710745	-0.09	-0.000461538462	2.21300726	112.374652	112.374642	111.046847	111.046838	112.374647	111.046843	0.46	50	0.8	50	0.52	50	0.68	50	9	26	0	24	0
1644452650	5862.869	27	3.51565918	0.34	0.00184782609	111.710743	-0.18	-0.00097826087	2.21300996	112.374651	112.374641	111.046845	111.046835	112.374646	111.04684	0.72	50	0.56	50	0.86	50	0.34	50	10	28	5	22	0
1644452832	6044.978	28	3.51566345	-0.38	-0.00154471545	111.710745	-0.22	-0.000894308943	2.21301326	112.374654	112.374644	111.046846	111.046836	112.374649	111.046841	0.3	50	0.9	50	0.58	50	0.74	50	14	27	0	23	0
1644453105	6317.873	29	3.51566867	0.09	0.000494505495	111.710744	0.47	0.00258241758	2.21300621	112.374651	112.374642	111.046847	111.046838	112.374646	111.046843	0.9	50	0.34	50	0.38	50	0.76	50	12	27	7	23	0
1644453328	6540.727	30	3.51565752	0.09	0.00032967033	111.710744	0.33	0.00120879121	2.21300126	112.374649	112.37464	111.046848	111.046839	112.374644	111.046844	0.88	50	0.46	50	0.36	50	0.6	50	11	34	3	16	0
1644453536	6749.095	31	3.51564969	0.456326531	0.00204630731	111.710742	-0.136326531	-0.000611329734	2.21300331	112.374648	112.374638	111.046846	111.046836	112.374643	111.046841	0.72	50	0.4	50	0.96	50	0.367346939	49	15	31	2	19	0
1644453732	6944.411	32	3.51565292	0.0547826087	0.000263377926	111.710741	-0.545217391	-0.00262123746	2.21301148	112.37465	112.37464	111.046843	111.046833	112.374645	111.046838	0.369565217	46	0.86	50	0.86	50	0.26	50	14	34	1	16	0
1644453965	7177.866	33	3.51566586	-0.49	-0.00251282051	111.710744	-0.15	-0.000769230769	2.21301373	112.374653	112.374643	111.046845	111.046835	112.374648	111.04684	0.32	50	0.96	50	0.46	50	0.8	50	5	25	4	25	0
1644454148	7360.227	34	3.51566941	0.1	0.000427350427	111.710743	0.48	0.00205128205	2.21300653	112.37465	112.374641	111.046846	111.046837	112.374645	111.046841	0.94	50	0.36	50	0.44	50	0.82	50	9	28	0	21	1
1644454396	7608.702	35	3.51565803	-0.03	-0.000164835165	111.710744	0.39	0.00214285714	2.21300068	112.374649	112.374639	111.046848	111.046839	112.374644	111.046843	0.8	50	0.44	50	0.46	50	0.88	50	8	31	5	19	0
1644454580	7793.064	36	3.51564878	-0.28	-0.00112449799	111.710745	-0.54	-0.0021686747	2.21300878	112.374652	112.374643	111.046847	111.046838	112.374648	111.046842	0.18	50	1	50	0.78	50	0.52	50	11	30	0	20	0
1644454827	8039.229	37	3.51566159	0.26	0.00141304348	111.710744	-0.06	-0.000326086957	2.21300968	112.374651	112.374642	111.046846	111.046836	112.374647	111.046841	0.72	50	0.52	50	0.84	50	0.52	50	5	21	5	29	0
1644455022	8234.405	38	3.51566301	-0.12755102	-0.000518500083	111.710744	0.60755102	0.0024697196	2.21300057	112.374649	112.37464	111.046849	111.046839	112.374644	111.046844	0.9	50	0.42	50	0.244897959	49	0.98	50	15	34	1	16	0
1644455217	8429.52	39	3.5156486	0.15	0.000769230769	111.710744	0.33	0.00169230769	2.21299562	112.374647	112.374638	111.04685	111.04684	112.374642	111.046845	0.84	50	0.36	50	0.52	50	0.7	50	17	32	1	18	0
1644455412	8624.935	40	3.51564077	0.02	0.000102040816	111.710743	-0.12	-0.000612244898	2.21299742	112.374647	112.374638	111.046849	111.046839	112.374643	111.046844	0.54	50	0.64	50	0.78	50	0.64	50	15	32	1	18	0
1644455633	8845.588	41	3.51564362	-0.08	-0.00041025641	111.710744	0.22	0.00112820513	2.21299412	112.374647	112.374637	111.04685	111.046841	112.374642	111.046846	0.56	50	0.42	50	0.52	50	0.82	50	19	36	3	14	0
1644455828	9040.623	42	3.5156384	-0.25	-0.00113122172	111.710745	-0.27	-0.00122171946	2.21299817	112.374649	112.37464	111.04685	111.046841	112.374645	111.046846	0.36	50	0.88	50	0.52	50	0.5	50	14	28	1	22	0
1644456087	9299.679	43	3.5156448	-0.05	-0.000256410256	111.710745	-0.31	-0.00158974359	2.21300282	112.374651	112.374641	111.046849	111.04684	112.374646	111.046845	0.36	50	0.72	50	0.8	50	0.54	50	11	25	6	25	0
1644456269	9481.792	44	3.51565216	-0.19	-0.000733590734	111.710746	0.35	0.00135135135	2.21299757	112.37465	112.374641	111.046852	111.046842	112.374646	111.046847	0.64	50	0.48	50	0.36	50	0.9	50	6	24	0	26	0
1644456479	9691.569	45	3.51564385	0.52	0.00285714286	111.710744	-0.3	-0.00164835165	2.21300207	112.374649	112.37464	111.046848	111.046838	112.374644	111.046843	0.68	50	0.46	50	0.94	50	0.12	50	4	24	2	26	0
1644456700	9912.99	46	3.51565097	-0.4	-0.0019047619	111.710746	5.55111512e-17	2.64338815e-19	2.21300207	112.374651	112.374642	111.04685	111.04684	112.374646	111.046845	0.34	50	0.74	50	0.6	50	1	50	13	37	3	13	0
1644456936	10148.313	47	3.51565097	0.03	0.000135746606	111.710746	-0.67	-0.00303167421	2.21301212	112.374654	112.374644	111.046847	111.046837	112.374649	111.046842	0.3	50	0.94	50	0.98	50	0.28	50	13	26	4	23	1
1644457157	10369.859	48	3.51566686	0.16	0.000680851064	111.710745	0.46	0.00195744681	2.21300522	112.374651	112.374642	111.046848	111.046838	112.374646	111.046843	0.94	50	0.32	50	0.52	50	0.82	50	6	26	3	24	0
1644457405	10617.443	49	3.51565595	0.2	0.000900900901	111.710744	0.3	0.00135135135	2.21300072	112.374649	112.374639	111.046848	111.046839	112.374644	111.046844	0.92	50	0.42	50	0.72	50	0.82	50	8	21	5	29	0
1644457602	10814.506	50	3.51564883	-0.45	-0.00182186235	111.710746	0.03	0.00012145749	2.21300027	112.374651	112.374641	111.046851	111.046841	112.374646	111.046846	0.48	50	0.9	50	0.38	50	0.86	50	10	32	1	18	0
1644457901	11113.974	51	3.51564812	0.17	0.000858585859	111.710745	-0.17	-0.000858585859	2.21300282	112.374651	112.374641	111.046849	111.04684	112.374646	111.046844	0.62	50	0.62	50	0.86	50	0.52	50	8	26	9	24	0
1644458113	11325.466	52	3.51565216	-0.0291666667	-9.75473802e-05	111.710745	-0.309166667	-0.00103400223	2.21300746	112.374652	112.374643	111.046848	111.046838	112.374648	111.046843	0.541666667	24	0.88	50	0.74	50	0.46	50	11	26	2	24	0
1644458320	11533.085	53	3.51565949	0.44	0.00208530806	111.710743	0.2	0.000947867299	2.21300446	112.374649	112.37464	111.046847	111.046837	112.374644	111.046842	0.88	50	0.24	50	0.9	50	0.66	50	11	28	2	22	0
1644458516	11728.305	54	3.51565475	-0.42	-0.00201923077	111.710745	0.32	0.00153846154	2.21299966	112.37465	112.37464	111.04685	111.046841	112.374645	111.046845	0.5	50	0.6	50	0.2	50	0.94	50	15	31	1	19	0
1644458749	11961.882	55	3.51564715	0.26	0.00133333333	111.710744	0.26	0.00133333333	2.21299576	112.374647	112.374638	111.04685	111.04684	112.374643	111.046845	0.92	50	0.4	50	0.58	50	0.58	50	16	36	4	14	0
1644458958	12171.046	56	3.51564099	-0.07	-0.000299145299	111.710744	0.41	0.00175213675	2.21298961	112.374646	112.374636	111.046852	111.046843	112.374641	111.046847	0.76	50	0.42	50	0.34	50	0.82	50	11	31	2	19	0
1644459243	12456.153	57	3.51563126	0.265510204	0.00127038375	111.710743	-0.245510204	-0.00117468997	2.21299329	112.374646	112.374636	111.04685	111.04684	112.374641	111.046845	0.54	50	0.52	50	0.96	50	0.448979592	49	12	26	8	24	0
1644459439	12651.24	58	3.51563708	-0.34	-0.00119298246	111.710745	-0.42	-0.00147368421	2.21299959	112.374649	112.37464	111.04685	111.04684	112.374645	111.046845	0.18	50	0.94	50	0.8	50	0.72	50	24	41	1	9	0
1644459646	12858.997	59	3.51564705	-0.08	-0.00041025641	111.710745	0.16	0.000820512821	2.21299719	112.374649	112.374639	111.046851	111.046841	112.374644	111.046846	0.62	50	0.54	50	0.6	50	0.84	50	16	33	2	16	1
1644459829	13041.292	60	3.51564325	-0.06	-0.000288461538	111.710745	-0.72	-0.00346153846	2.21300799	112.374652	112.374643	111.046848	111.046838	112.374648	111.046843	0.22	50	1	50	1	50	0.34	50	6	23	0	27	0
1644460036	13249.083	61	3.51566033	-0.04	-0.00021978022	111.710746	0.72	0.00395604396	2.21299719	112.374649	112.37464	111.046851	111.046842	112.374645	111.046846	0.96	50	0.28	50	0.22	50	0.98	50	10	21	2	29	0
1644460219	13431.224	62	3.51564325	-0.06	-0.000288461538	111.710746	0.28	0.00134615385	2.21299299	112.374648	112.374639	111.046853	111.046843	112.374644	111.046848	0.76	50	0.54	50	0.52	50	0.86	50	8	25	0	25	0
1644460440	13652.314	63	3.51563661	0.34	0.00186813187	111.710744	0.4	0.0021978022	2.21298699	112.374645	112.374635	111.046853	111.046843	112.37464	111.046848	0.98	50	0.24	50	0.72	50	0.78	50	16	31	3	19	0
1644460648	13860.757	64	3.51562712	-0.16	-0.0007239819	111.710745	-0.38	-0.00171945701	2.21299269	112.374647	112.374638	111.046852	111.046842	112.374643	111.046847	0.42	50	0.96	50	0.72	50	0.5	50	16	33	2	17	0
1644460909	14121.786	65	3.51563614	0.15	0.000717703349	111.710744	0.43	0.00205741627	2.21298624	112.374645	112.374635	111.046853	111.046844	112.37464	111.046848	0.9	50	0.32	50	0.54	50	0.82	50	11	30	6	20	0
1644461106	14319.02	66	3.51562594	-0.26	-0.000996168582	111.710745	-0.34	-0.00130268199	2.21299134	112.374648	112.374638	111.046853	111.046843	112.374643	111.046848	0.38	50	0.98	50	0.66	50	0.58	50	14	39	1	11	0
1644461329	14541.466	67	3.515634	0.16	0.000812182741	111.710745	0.38	0.00192893401	2.21298564	112.374645	112.374636	111.046854	111.046844	112.37464	111.046849	0.9	50	0.36	50	0.72	50	0.94	50	14	35	3	14	1
1644461538	14751.084	68	3.51562499	-0.06	-0.00027027027	111.710745	0.48	0.00216216216	2.21297844	112.374643	112.374634	111.046856	111.046847	112.374639	111.046851	0.8	50	0.38	50	0.36	50	0.9	50	6	26	2	24	0
1644461760	14972.578	69	3.5156136	0.26	0.00123809524	111.710744	-0.52	-0.00247619048	2.21298624	112.374644	112.374635	111.046853	111.046843	112.37464	111.046848	0.4	50	0.66	50	0.98	50	0.2	50	6	27	3	23	0
1644461942	15154.908	70	3.51562594	-0.37	-0.00166666667	111.710746	-0.01	-4.5045045e-05	2.21298639	112.374646	112.374637	111.046854	111.046845	112.374641	111.04685	0.38	50	0.76	50	0.42	50	0.78	50	21	32	0	18	0
1644462163	15375.638	71	3.51562617	0.24	0.00131868132	111.710744	0.04	0.00021978022	2.21298579	112.374645	112.374635	111.046853	111.046844	112.37464	111.046849	0.82	50	0.54	50	0.74	50	0.54	50	10	31	3	19	0
1644462384	15596.319	72	3.51562522	0.01	4.52488688e-05	111.710744	-0.31	-0.00140271493	2.21299044	112.374646	112.374637	111.046852	111.046842	112.374641	111.046847	0.4	50	0.7	50	0.74	50	0.42	50	7	28	3	22	0
1644462632	15845.005	73	3.51563258	0.13	0.000590909091	111.710744	0.41	0.00186363636	2.21298429	112.374644	112.374634	111.046853	111.046844	112.374639	111.046848	0.88	50	0.34	50	0.56	50	0.84	50	12	25	5	25	0
1644462828	16040.203	74	3.51562285	-0.04	-0.00016064257	111.710744	0.52	0.00208835341	2.21297649	112.374642	112.374632	111.046856	111.046846	112.374637	111.046851	0.9	50	0.42	50	0.26	50	0.82	50	12	27	1	22	1
1644463087	16299.345	75	3.51561052	-0.07	-0.000358974359	111.710744	-0.21	-0.00107692308	2.21297964	112.374643	112.374633	111.046855	111.046846	112.374638	111.04685	0.42	50	0.7	50	0.82	50	0.68	50	7	20	6	30	0
1644463294	16506.981	76	3.5156155	-0.17	-0.000656370656	111.710745	0.01	3.86100386e-05	2.21297949	112.374644	112.374634	111.046856	111.046846	112.374639	111.046851	0.64	50	0.8	50	0.62	50	0.8	50	12	33	2	17	0
1644463515	16727.675	77	3.51561526	-0.04	-0.000192307692	111.710745	0.18	0.000865384615	2.21297679	112.374643	112.374634	111.046857	111.046847	112.374638	111.046852	0.74	50	0.6	50	0.62	50	0.84	50	17	35	3	15	0
1644463723	16935.482	78	3.51561099	-0.15	-0.000678733032	111.710746	-0.41	-0.00185520362	2.21298294	112.374646	112.374636	111.046856	111.046846	112.374641	111.046851	0.3	50	0.86	50	0.78	50	0.52	50	5	19	2	31	0
1644463944	17156.25	79	3.51562072	0.529591837	0.00255841467	111.710743	0.149591837	0.000722665878	2.2129807	112.374642	112.374633	111.046854	111.046844	112.374638	111.046849	0.959183673	49	0.28	50	0.86	50	0.48	50	12	32	3	18	0
1644464152	17364.463	80	3.51561717	-0.32	-0.0014479638	111.710745	-0.38	-0.00171945701	2.2129864	112.374646	112.374636	111.046854	111.046844	112.374641	111.046849	0.24	50	0.94	50	0.7	50	0.64	50	13	29	2	21	0
1644464385	17597.988	81	3.51562618	0.14	0.000673076923	111.710744	0.44	0.00211538462	2.2129798	112.374643	112.374633	111.046855	111.046846	112.374638	111.04685	0.96	50	0.38	50	0.58	50	0.88	50	9	33	4	17	0
1644464568	17780.475	82	3.51561575	-0.04	-0.000170940171	111.710744	0.06	0.000256410256	2.2129789	112.374643	112.374633	111.046856	111.046846	112.374638	111.046851	0.76	50	0.74	50	0.76	50	0.86	50	18	36	0	14	0
1644464827	18039.587	83	3.51561432	0.16	0.000879120879	111.710744	-0.34	-0.00186813187	2.212984	112.374644	112.374634	111.046853	111.046844	112.374639	111.046848	0.48	50	0.66	50	0.94	50	0.44	50	11	37	6	13	0
1644465009	18222.085	84	3.51562239	-0.32	-0.00123076923	111.710745	-0.3	-0.00115384615	2.2129885	112.374647	112.374637	111.046853	111.046844	112.374642	111.046849	0.36	50	0.98	50	0.6	50	0.62	50	16	38	0	12	0
1644465243	18455.768	85	3.5156295	0.11	0.000604395604	111.710745	0.61	0.00335164835	2.21297935	112.374643	112.374634	111.046856	111.046846	112.374638	111.046851	0.94	50	0.22	50	0.32	50	0.82	50	17	35	4	15	0
1644465451	18663.491	86	3.51561503	-0.21	-0.000897435897	111.710746	-0.03	-0.000128205128	2.2129798	112.374644	112.374635	111.046857	111.046847	112.37464	111.046852	0.54	50	0.78	50	0.66	50	0.84	50	17	34	2	16	0
1644465686	18899.108	87	3.51561575	0.52	0.0025	111.710743	-0.06	-0.000288461538	2.2129807	112.374642	112.374633	111.046854	111.046844	112.374637	111.046849	0.9	50	0.44	50	0.92	50	0.34	50	6	22	4	28	0
1644465883	19095.239	88	3.51561717	-0.42	-0.00178723404	111.710745	0	0	2.2129807	112.374644	112.374635	111.046856	111.046846	112.374639	111.046851	0.36	50	0.78	50	0.5	50	0.92	50	15	31	1	19	0
1644466104	19316.302	89	3.51561717	0.34	0.00173469388	111.710744	0.18	0.000918367347	2.212978	112.374642	112.374632	111.046855	111.046845	112.374637	111.04685	0.84	50	0.32	50	0.74	50	0.58	50	7	18	3	32	0
1644466288	19500.743	90	3.5156129	-0.2	-0.000904977376	111.710745	0.28	0.00126696833	2.2129738	112.374641	112.374632	111.046857	111.046848	112.374637	111.046852	0.58	50	0.5	50	0.4	50	0.88	50	16	34	0	16	0
1644466522	19735.009	91	3.51560626	0.22	0.00118918919	111.710743	-0.36	-0.00194594595	2.2129792	112.374642	112.374632	111.046854	111.046845	112.374637	111.04685	0.64	50	0.78	50	0.94	50	0.36	50	10	26	4	24	0
1644466707	19919.335	92	3.5156148	-0.39	-0.00166666667	111.710745	-0.09	-0.000384615385	2.21298055	112.374644	112.374635	111.046856	111.046846	112.37464	111.046851	0.4	50	0.88	50	0.54	50	0.84	50	8	31	0	19	0
1644466927	20140.045	93	3.51561693	0.31	0.00168478261	111.710744	0.41	0.00222826087	2.2129744	112.374641	112.374631	111.046856	111.046847	112.374636	111.046852	0.94	50	0.22	50	0.64	50	0.74	50	17	41	3	9	0
1644467125	20337.458	94	3.51560721	-0.31	-0.00140271493	111.710745	-0.35	-0.00158371041	2.21297965	112.374644	112.374635	111.046856	111.046847	112.374639	111.046851	0.28	50	0.94	50	0.52	50	0.48	50	15	35	1	14	1
1644467347	20560.142	95	3.51561551	0.26	0.00131979695	111.710744	0.34	0.00172588832	2.21297455	112.374641	112.374632	111.046856	111.046847	112.374636	111.046852	0.86	50	0.26	50	0.66	50	0.74	50	10	31	3	19	0
1644467543	20755.519	96	3.51560744	0.195306122	0.000875812208	111.710743	0.0553061224	0.000248009518	2.21297372	112.37464	112.37463	111.046856	111.046846	112.374635	111.046851	0.72	50	0.469387755	49	0.66	50	0.52	50	17	32	1	18	0
1644467764	20976.717	97	3.51560613	0.01	5.10204082e-05	111.710743	-0.07	-0.000357142857	2.21297477	112.37464	112.374631	111.046855	111.046846	112.374635	111.046851	0.64	50	0.7	50	0.82	50	0.74	50	15	29	3	21	0
1644467946	21158.892	98	3.51560779	-0.04	-0.000180995475	111.710743	-0.34	-0.00153846154	2.21297987	112.374642	112.374632	111.046854	111.046845	112.374637	111.046849	0.56	50	0.94	50	0.86	50	0.56	50	19	35	0	15	0
1644468194	21406.666	99	3.51561586	-0.2	-0.0010989011	111.710744	0.46	0.00252747253	2.21297297	112.374641	112.374631	111.046857	111.046848	112.374636	111.046852	0.68	50	0.42	50	0.28	50	0.94	50	15	34	5	16	0
1644468377	21589.33	100	3.51560494	0.3	0.00120967742	111.710743	-0.1	-0.000403225806	2.21297447	112.37464	112.37463	111.046855	111.046846	112.374635	111.04685	0.84	50	0.64	50	0.78	50	0.38	50	15	34	0	15	1
1644468637	21850.028	101	3.51560732	-0.2	-0.0010989011	111.710744	-0.36	-0.00197802198	2.21297987	112.374642	112.374633	111.046855	111.046845	112.374638	111.04685	0.32	50	0.88	50	0.88	50	0.72	50	5	20	6	30	0
1644468834	22046.707	102	3.51561586	-0.29	-0.00111111111	111.710745	0.35	0.00134099617	2.21297462	112.374642	112.374633	111.046858	111.046848	112.374638	111.046853	0.7	50	0.64	50	0.34	50	0.98	50	8	24	1	26	0
1644469043	22255.99	103	3.51560755	0.09	0.000456852792	111.710745	0.05	0.000253807107	2.21297387	112.374642	112.374632	111.046857	111.046848	112.374637	111.046853	0.62	50	0.48	50	0.7	50	0.66	50	12	36	2	14	0
1644469225	22437.7	104	3.51560637	-0.13	-0.000622009569	111.710745	0.19	0.000909090909	2.21297102	112.374641	112.374632	111.046859	111.046849	112.374637	111.046854	0.74	50	0.68	50	0.48	50	0.8	50	14	32	0	18	0
1644469407	22619.505	105	3.51560186	0.11	0.000604395604	111.710745	-0.01	-5.49450549e-05	2.21297117	112.374641	112.374631	111.046858	111.046849	112.374636	111.046854	0.56	50	0.46	50	0.8	50	0.68	50	13	39	0	11	0
1644469589	22801.174	106	3.5156021	0.01	5.49450549e-05	111.710745	0.15	0.000824175824	2.21296892	112.37464	112.374631	111.046859	111.046849	112.374635	111.046854	0.84	50	0.68	50	0.6	50	0.74	50	10	30	0	20	0
1644469811	23023.368	107	3.51559854	-0.02	-0.000110497238	111.710745	0.44	0.00243093923	2.21296232	112.374638	112.374629	111.046861	111.046851	112.374634	111.046856	0.78	50	0.36	50	0.46	50	0.92	50	10	28	3	21	1
1644470006	23218.773	108	3.5155881	-0.05	-0.000225225225	111.710745	-0.55	-0.00247747748	2.21297057	112.374641	112.374632	111.046859	111.046849	112.374636	111.046854	0.3	50	0.9	50	0.92	50	0.42	50	12	26	1	24	0
1644470215	23427.554	109	3.51560115	-0.07	-0.000357142857	111.710746	0.27	0.00137755102	2.21296652	112.37464	112.374631	111.04686	111.046851	112.374635	111.046856	0.7	50	0.5	50	0.5	50	0.84	50	19	33	2	17	0
1644470397	23609.569	110	3.51559474	-0.32	-0.00153110048	111.710747	-0.42	-0.00200956938	2.21297282	112.374644	112.374634	111.04686	111.046851	112.374639	111.046855	0.24	50	0.98	50	0.72	50	0.62	50	25	35	0	15	0
1644470579	23791.579	111	3.51560471	0.53	0.00291208791	111.710744	-0.13	-0.000714285714	2.21297477	112.374642	112.374632	111.046857	111.046847	112.374637	111.046852	0.76	50	0.36	50	1	50	0.34	50	12	29	0	21	0
1644470761	23973.472	112	3.51560779	0.43	0.00236263736	111.710742	0.27	0.00148351648	2.21297072	112.374638	112.374629	111.046856	111.046846	112.374634	111.046851	0.88	50	0.18	50	0.8	50	0.64	50	14	30	0	20	0
1644470943	24155.895	113	3.51560139	-0.43	-0.00237569061	111.710744	0.25	0.00138121547	2.21296697	112.374639	112.37463	111.046859	111.04685	112.374635	111.046854	0.52	50	0.7	50	0.26	50	0.94	50	9	31	0	19	0
1644471126	24338.264	114	3.51559546	-0.35	-0.00191256831	111.710746	0.23	0.0012568306	2.21296352	112.37464	112.374631	111.046862	111.046852	112.374635	111.046857	0.56	50	0.68	50	0.26	50	0.84	50	14	33	0	17	0
1644471310	24522.441	115	3.51559	0.41	0.00225274725	111.710744	0.29	0.00159340659	2.21295917	112.374637	112.374627	111.046861	111.046852	112.374632	111.046856	0.92	50	0.22	50	0.74	50	0.62	50	12	28	0	22	0
1644471505	24717.554	116	3.51558312	-0.28	-0.00152173913	111.710746	-0.48	-0.00260869565	2.21296637	112.37464	112.374631	111.04686	111.046851	112.374635	111.046856	0.2	50	0.96	50	0.78	50	0.58	50	18	38	1	12	0
1644471713	24925.86	117	3.51559451	0.08	0.000408163265	111.710745	0.16	0.000816326531	2.21296397	112.374639	112.37463	111.046861	111.046851	112.374634	111.046856	0.7	50	0.46	50	0.52	50	0.6	50	19	35	2	14	1
1644471897	25110.09	118	3.51559071	0.31	0.00149038462	111.710744	-0.29	-0.00139423077	2.21296832	112.374639	112.374629	111.046858	111.046848	112.374634	111.046853	0.62	50	0.6	50	0.94	50	0.34	50	13	28	0	22	0
1644472092	25305.039	119	3.51559759	0.06	0.000326086957	111.710743	0.38	0.00206521739	2.21296262	112.374637	112.374627	111.046859	111.04685	112.374632	111.046855	0.78	50	0.34	50	0.52	50	0.84	50	8	39	1	11	0
1644472275	25487.343	120	3.51558858	-0.27	-0.00138461538	111.710745	-0.03	-0.000153846154	2.21296307	112.374638	112.374629	111.04686	111.046851	112.374634	111.046856	0.52	50	0.82	50	0.5	50	0.74	50	21	35	0	15	0
1644472457	25669.643	121	3.51558929	0.21	0.00115384615	111.710744	-0.35	-0.00192307692	2.21296832	112.374639	112.374629	111.046858	111.046848	112.374634	111.046853	0.64	50	0.78	50	0.96	50	0.4	50	16	31	0	19	0
1644472640	25852.658	122	3.51559759	0.56	0.00306010929	111.710741	5.55111512e-17	3.03339624e-19	2.21296832	112.374636	112.374627	111.046855	111.046846	112.374631	111.04685	0.88	50	0.32	50	0.84	50	0.28	50	20	34	0	16	0
1644472823	26035.99	123	3.51559759	-0.20755102	-0.00113415858	111.710742	0.52755102	0.00288279246	2.2129604	112.374635	112.374625	111.046858	111.046849	112.37463	111.046854	0.82	50	0.5	50	0.244897959	49	0.98	50	4	17	0	33	0
1644473006	26218.227	124	3.51558508	-0.73	-0.00398907104	111.710746	0.05	0.000273224044	2.21295965	112.374638	112.374629	111.046862	111.046853	112.374633	111.046858	0.28	50	0.96	50	0.2	50	0.98	50	15	35	0	15	0
1644473188	26401.133	125	3.51558389	0.14	0.000769230769	111.710745	0.3	0.00164835165	2.21295515	112.374636	112.374627	111.046863	111.046854	112.374631	111.046858	0.66	50	0.22	50	0.58	50	0.74	50	16	32	0	18	0
1644473370	26583.123	126	3.51557677	-0.09	-0.000491803279	111.710745	-0.53	-0.00289617486	2.2129631	112.374639	112.374629	111.046861	111.046852	112.374634	111.046856	0.26	50	0.88	50	0.88	50	0.44	50	12	30	0	20	0
1644473553	26765.232	127	3.51558935	0.246326531	0.00135344248	111.710744	0.273673469	0.00150370038	2.212959	112.374636	112.374627	111.046861	111.046852	112.374632	111.046856	0.8	50	0.28	50	0.632653061	49	0.66	50	2	20	0	30	0
1644473737	26949.428	128	3.51558285	-0.33	-0.00181318681	111.710746	-0.19	-0.00104395604	2.21296185	112.374639	112.374629	111.046862	111.046852	112.374634	111.046857	0.26	50	0.78	50	0.54	50	0.68	50	8	27	0	23	0
1644473947	27160.056	129	3.51558736	0.43	0.00233695652	111.710744	0.35	0.00190217391	2.2129566	112.374635	112.374626	111.046861	111.046852	112.374631	111.046857	1	50	0.22	50	0.62	50	0.54	50	8	27	2	22	1
1644474148	27360.22	130	3.51557906	-0.5	-0.00236966825	111.710746	0.18	0.000853080569	2.2129539	112.374637	112.374627	111.046865	111.046855	112.374632	111.04686	0.44	50	0.76	50	0.18	50	0.86	50	11	32	1	18	0
1644474344	27557.127	131	3.51557479	0.62	0.0031	111.710743	-0.1	-0.0005	2.2129554	112.374634	112.374625	111.046861	111.046852	112.37463	111.046856	0.92	50	0.4	50	0.94	50	0.22	50	6	18	1	32	0
1644474540	27752.663	132	3.51557716	-0.31	-0.00157360406	111.710744	-0.15	-0.00076142132	2.21295765	112.374637	112.374627	111.046862	111.046852	112.374632	111.046857	0.36	50	0.82	50	0.5	50	0.66	50	18	33	1	16	1
1644474736	27948.308	133	3.51558072	-0.14	-0.000714285714	111.710745	0.2	0.00102040816	2.21295465	112.374636	112.374627	111.046864	111.046854	112.374632	111.046859	0.66	50	0.6	50	0.4	50	0.74	50	11	32	1	18	0
1644474918	28131.053	134	3.51557598	-0.23	-0.00117948718	111.710746	-0.29	-0.00148717949	2.212959	112.374639	112.374629	111.046863	111.046854	112.374634	111.046859	0.26	50	0.78	50	0.7	50	0.64	50	18	35	0	13	2
1644475100	28312.884	135	3.51558285	0.27	0.00147540984	111.710745	-0.01	-5.46448087e-05	2.21295915	112.374637	112.374628	111.046862	111.046852	112.374633	111.046857	0.78	50	0.52	50	0.74	50	0.46	50	11	25	0	25	0
1644475282	28494.848	136	3.51558309	-0.13	-0.000714285714	111.710746	0.19	0.00104395604	2.2129563	112.374637	112.374628	111.046863	111.046854	112.374633	111.046859	0.56	50	0.5	50	0.46	50	0.78	50	13	31	0	19	0
1644475493	28705.794	137	3.51557858	0.26	0.00142857143	111.710744	-0.48	-0.00263736264	2.2129635	112.374638	112.374629	111.04686	111.046851	112.374633	111.046855	0.5	50	0.72	50	0.96	50	0.22	50	14	28	2	22	0
1644475675	28887.827	138	3.51558997	0.14	0.000663507109	111.710744	0.08	0.000379146919	2.2129623	112.374637	112.374628	111.04686	111.04685	112.374632	111.046855	0.62	50	0.4	50	0.64	50	0.58	50	15	36	0	14	0
1644475857	29069.838	139	3.51558807	-0.23	-0.00126373626	111.710745	0.35	0.00192307692	2.21295705	112.374637	112.374627	111.046862	111.046853	112.374632	111.046858	0.64	50	0.52	50	0.38	50	0.96	50	14	33	0	17	0
1644476039	29251.564	140	3.51557977	0.07	0.000384615385	111.710744	-0.17	-0.000934065934	2.2129596	112.374637	112.374628	111.046861	111.046852	112.374632	111.046857	0.7	50	0.8	50	0.6	50	0.36	50	19	35	0	15	0
1644476248	29460.872	141	3.5155838	0.24	0.00131868132	111.710743	0.1	0.000549450549	2.2129581	112.374635	112.374626	111.046861	111.046851	112.374631	111.046856	0.76	50	0.42	50	0.7	50	0.56	50	5	18	2	32	0
1644476431	29644.075	142	3.51558143	-0.34	-0.00162679426	111.710745	0.3	0.0014354067	2.2129536	112.374636	112.374626	111.046864	111.046854	112.374631	111.046859	0.5	50	0.54	50	0.26	50	0.9	50	18	30	0	20	0
1644476614	29826.311	143	3.51557431	0.18	0.000983606557	111.710744	-0.16	-0.00087431694	2.212956	112.374636	112.374626	111.046862	111.046852	112.374631	111.046857	0.52	50	0.5	50	0.92	50	0.58	50	9	30	0	20	0
1644476808	30020.941	144	3.51557811	-0.46	-0.00252747253	111.710746	0.1	0.000549450549	2.2129545	112.374637	112.374628	111.046865	111.046855	112.374633	111.04686	0.5	50	0.86	50	0.26	50	0.82	50	12	37	1	13	0
1644476990	30202.893	145	3.51557574	0.19	0.000974358974	111.710745	0.17	0.000871794872	2.21295195	112.374636	112.374626	111.046865	111.046855	112.374631	111.04686	0.86	50	0.5	50	0.54	50	0.52	50	16	35	0	15	0
1644477173	30386.042	146	3.51557171	0.256734694	0.00141063019	111.710744	0.223265306	0.00122673245	2.2129486	112.374633	112.374624	111.046864	111.046855	112.374629	111.04686	0.86	50	0.38	50	0.673469388	49	0.64	50	15	29	0	21	0
1644477356	30568.854	147	3.51556641	0.01	5.46448087e-05	111.710744	-0.65	-0.00355191257	2.21295835	112.374636	112.374627	111.046861	111.046852	112.374632	111.046857	0.32	50	0.96	50	1	50	0.34	50	24	37	0	13	0
1644477553	30765.495	148	3.51558183	-0.11	-0.000601092896	111.710745	-0.05	-0.000273224044	2.2129591	112.374637	112.374628	111.046862	111.046852	112.374632	111.046857	0.56	50	0.72	50	0.54	50	0.6	50	12	31	1	19	0
1644477735	30947.332	149	3.51558301	0.67	0.00340101523	111.710741	-0.15	-0.00076142132	2.21296135	112.374634	112.374625	111.046858	111.046848	112.37463	111.046853	0.9	50	0.38	50	0.98	50	0.16	50	10	36	0	14	0
1644477916	31129.135	150	3.51558657	0.09	0.000497237569	111.710741	-0.45	-0.00248618785	2.2129681	112.374636	112.374626	111.046855	111.046846	112.374631	111.04685	0.48	50	0.84	50	0.88	50	0.34	50	14	33	0	17	0
1644478111	31323.844	151	3.51559725	0.01	5.49450549e-05	111.710741	0.67	0.00368131868	2.21295805	112.374633	112.374623	111.046858	111.046849	112.374628	111.046853	0.94	50	0.26	50	0.24	50	0.9	50	1	10	1	40	0
1644478293	31505.834	152	3.51558135	-0.62	-0.00317948718	111.710744	-0.02	-0.000102564103	2.21295835	112.374636	112.374627	111.046861	111.046852	112.374631	111.046856	0.34	50	0.98	50	0.38	50	0.98	50	16	35	0	15	0
1644478489	31701.286	153	3.51558183	0.1	0.000549450549	111.710743	0.04	0.00021978022	2.21295775	112.374635	112.374626	111.046861	111.046851	112.374631	111.046856	0.68	50	0.54	50	0.58	50	0.52	50	7	26	1	24	0
1644478683	31896.009	154	3.51558088	-0.32	-0.00164102564	111.710745	-0.42	-0.00215384615	2.21296405	112.374639	112.374629	111.04686	111.046851	112.374634	111.046856	0.18	50	0.92	50	0.72	50	0.62	50	10	25	1	25	0
1644478879	32091.706	155	3.51559084	-0.22	-0.00112820513	111.710746	0.4	0.00205128205	2.21295805	112.374638	112.374629	111.046863	111.046854	112.374633	111.046859	0.64	50	0.46	50	0.3	50	0.92	50	20	33	1	17	0
1644479076	32288.542	156	3.51558135	0.28	0.00142857143	111.710745	-0.38	-0.00193877551	2.21296375	112.374639	112.374629	111.04686	111.046851	112.374634	111.046856	0.64	50	0.74	50	0.94	50	0.28	50	18	36	1	14	0
1644479258	32470.85	157	3.51559037	0.0451020408	0.00022894437	111.710744	0.114897959	0.000583238371	2.21296203	112.374638	112.374628	111.046861	111.046851	112.374633	111.046856	0.64	50	0.48	50	0.510204082	49	0.58	50	8	33	0	17	0
1644479440	32652.749	158	3.51558764	0.3	0.00164835165	111.710743	-0.32	-0.00175824176	2.21296683	112.374638	112.374628	111.046858	111.046848	112.374633	111.046853	0.82	50	0.84	50	0.94	50	0.32	50	16	30	0	20	0
1644479622	32834.855	159	3.51559523	-0.22	-0.00120879121	111.710744	0.24	0.00131868132	2.21296323	112.374638	112.374628	111.04686	111.04685	112.374633	111.046855	0.78	50	0.76	50	0.46	50	0.92	50	12	33	0	17	0
1644479819	33031.545	160	3.51558954	0.19	0.00104395604	111.710743	-0.21	-0.00115384615	2.21296638	112.374638	112.374628	111.046858	111.046848	112.374633	111.046853	0.88	50	0.9	50	0.96	50	0.56	50	17	31	1	19	0
1644480002	33215.018	161	3.51559452	0.14	0.000707070707	111.710742	0.3	0.00151515152	2.21296188	112.374636	112.374626	111.046859	111.046849	112.374631	111.046854	0.86	50	0.42	50	0.68	50	0.84	50	15	28	0	22	0
1644480199	33411.762	162	3.51558741	-0.37	-0.00203296703	111.710744	-0.37	-0.00203296703	2.21296743	112.374639	112.37463	111.046859	111.046849	112.374634	111.046854	0.22	50	0.96	50	0.62	50	0.62	50	17	39	1	11	0
1644480398	33610.599	163	3.51559618	-0.22	-0.00111675127	111.710745	0.34	0.00172588832	2.21296233	112.374639	112.374629	111.046861	111.046852	112.374634	111.046857	0.66	50	0.54	50	0.4	50	0.96	50	16	34	1	16	0
1644480584	33796.792	164	3.51558812	0.24	0.00120603015	111.710744	-0.26	-0.00130653266	2.21296623	112.374639	112.374629	111.046859	111.046849	112.374634	111.046854	0.58	50	0.6	50	0.82	50	0.32	50	18	36	0	14	0
1644480768	33980.41	165	3.51559428	0.21	0.00112903226	111.710743	0.39	0.00209677419	2.21296038	112.374636	112.374626	111.04686	111.04685	112.374631	111.046855	0.92	50	0.32	50	0.68	50	0.86	50	16	32	0	18	0
1644480952	34165.156	166	3.51558503	-0.22	-0.00120218579	111.710744	0.06	0.000327868852	2.21295948	112.374637	112.374627	111.046861	111.046852	112.374632	111.046856	0.66	50	0.82	50	0.62	50	0.9	50	17	36	0	14	0
1644481136	34348.735	167	3.51558361	0.16	0.000864864865	111.710743	-0.4	-0.00216216216	2.21296548	112.374638	112.374628	111.046858	111.046849	112.374633	111.046854	0.6	50	0.84	50	0.92	50	0.36	50	8	25	0	25	0
1644481320	34532.667	168	3.5155931	-0.22	-0.00119565217	111.710744	0.36	0.00195652174	2.21296008	112.374637	112.374628	111.046861	111.046852	112.374632	111.046856	0.76	50	0.62	50	0.36	50	0.94	50	16	35	0	15	0
1644481504	34716.588	169	3.51558456	0.37	0.00201086957	111.710743	-0.17	-0.000923913043	2.21296263	112.374636	112.374627	111.046859	111.046849	112.374631	111.046854	0.56	50	0.36	50	0.86	50	0.32	50	10	28	0	22	0
