# Supplementary material for: Improved bounds on Lorentz violation from composite pulse Ramsey spectroscopy in a trapped ion
Source: Nat Commun. 2022 Nov 27;13:7314. doi: 10.1038/s41467-022-34818-0 (PMC9701673; doi:10.1038/s41467-022-34818-0)
Supplement: Supplementary file 2 — Source Data [file 41467_2022_34818_MOESM2_ESM.zip › Source_data_files/raw_data/20220210/LLI_with_servo_467_00.txt]

#
#1650 rf switch (1650 rf switch (digital out of Paul's box)): 1 
#370 H1 shutter (Inverted NI digital out at /Dev1/port0/line2): 1 
#370 H2 shutter (370 H2 shutter (digital out of Paul's box)): 1 
#370 V shutter (Inverted NI digital out at /Dev1/port0/line0): 1 
#370 cooling AOM rf attenuator control voltage (NI analog out at /Dev2/ao6): 5.36340438 V
#370 cooling rf switch (370 cooling rf switch (digital out of Paul's box)): 1 
#370 cooling shutter (370 cooling shutter (digital out of Paul's box)): 1 
#370 detuning AOM rf attenuator control voltage (NI analog out at /Dev2/ao10): 10 V
#370 detuning rf switch (370 detuning rf switch (digital out of Paul's box)): 1 
#370 pumping AOM rf attenuator control voltage (NI analog out at /Dev2/ao9): 10 V
#370 pumping rf switch (370 pumping rf switch (digital out of Paul's box)): 1 
#399 shutter (399 shutter (digital out of Paul's box)): 0 
#411 relock shutter (411 relock shutter (digital out of Paul's box)): 1 
#411 rf switch (411 rf switch (digital out of Paul's box)): 0 
#411 slave rf switch (411 slave rf switch (digital out of Paul's box)): 1 
#411 stab hold (411 stab hold (digital out of Paul's box)): 1 
#411IntstabSetpoint (Scaled version of 411 intensity stab set point voltage (factor: 1.000000, offset:0.000000)): 2.002 V
#467 detuning AOM rf attenuator control voltage (NI analog out at /Dev2/ao8): 10 V
#467 rf switch (467 rf switch (digital out of Paul's box)): 0 
#638 rf switch (638 rf switch (digital out of Paul's box)): 1 
#638 shutter (638 shutter (digital out of Paul's box)): 1 
#935 shutter (Inverted NI digital out at /Dev1/port0/line3): 1 
#Axial objective position (Scaled version of Axial obective actuator (factor: 0.000024, offset:0.000000)): 11.974494 mm
#B field H1 (Scaled version of h1BCurrent (factor: 0.400000, offset:0.000000)): 0.12992 G
#B field H2 (Scaled version of h2BCurrent (factor: 1.470000, offset:0.000000)): 0.735 G
#B field V (Scaled version of vBCurrent (factor: 1.248000, offset:0.000000)): 0.3012672 G
#DDS0 frequency (Frequency of DDS channel #0 of Paul's box): 85 MHz
#DDS0 power (Power of DDS channel #0 of Paul's box): -6 dBm
#DDS1 frequency (Frequency of DDS channel #1 of Paul's box): 85 MHz
#DDS1 power (Power of DDS channel #0 of Paul's box): -15 dBm
#DDS10 frequency (Frequency of DDS channel #10 of Paul's box): 0 MHz
#DDS10 power (Power of DDS channel #10 of Paul's box): 0 dBm
#DDS11 frequency (Frequency of DDS channel #11 of Paul's box): 0 MHz
#DDS11 power (Power of DDS channel #11 of Paul's box): 0 dBm
#DDS2 frequency (Frequency of DDS channel #2 of Paul's box): 200 MHz
#DDS2 power (Power of DDS channel #2 of Paul's box): -2 dBm
#DDS3 frequency (Frequency of DDS channel #3 of Paul's box): 60 MHz
#DDS3 power (Power of DDS channel #3 of Paul's box): -3 dBm
#DDS4 frequency (Frequency of DDS channel #4 of Paul's box): 114.5 MHz
#DDS4 power (Power of DDS channel #4 of Paul's box): 10 dBm
#DDS5 frequency (Frequency of DDS channel #5 of Paul's box): 111.5125 MHz
#DDS5 power (Power of DDS channel #5 of Paul's box): -6 dBm
#DDS6 power (Power of DDS channel #6 of Paul's box): 0 dBm
#DDS7 frequency (Frequency of DDS channel #7 of Paul's box): 0 MHz
#DDS7 power (Power of DDS channel #7 of Paul's box): 0 dBm
#DDS8 frequency (Frequency of DDS channel #8 of Paul's box): 0 MHz
#DDS8 power (Power of DDS channel #8 of Paul's box): 0 dBm
#DDS9 frequency (Frequency of DDS channel #9 of Paul's box): 0 MHz
#DDS9 power (Power of DDS channel #9 of Paul's box): 0 dBm
#DP370 power (DP370 photodiode voltage setpoint): 7 mW
#Doppler_time (): 5000 us
#H1 power (H1 photodiode voltage setpoint): 5.5 uW
#H1Flipmount (Thorlabs Flipmount): 1 
#H1seq power (H1seq setpoint): 0 mW
#H2 power (H2 photodiode voltage setpoint): 2.23 uW
#In Oven Current (Scaled version of In oven control voltage (factor: 2.000000, offset:0.000000)): 0 A
#Objective focus position (Scaled version of Focus obective actuator (factor: 0.000024, offset:0.000000)): 24.5719768 mm
#Paul's box run number (to identify the raw data of CCD and PMT): 433503 
#SampleNHold (SampleNHold (digital out of Paul's box)): 1 
#Strobo Trigger (description): 0 
#U_ablation (NI analog out at /Dev2/ao0): 0 V
#Ue endseg 1 (Scaled version of Endseg 1 extra voltage (factor: -1.200000, offset:0.000000)): -9 V
#Ue endseg 2 (Scaled version of Endseg 2 extra voltage (factor: -1.200000, offset:0.000000)): 0 V
#Ue1 (Scaled version of Segment 3 extra compensation voltage (factor: 1.214280, offset:-0.000700)): -9 V
#Ue2 (Scaled version of Segment 3 extra compensation voltage (factor: 1.214280, offset:-0.000700)): -9 V
#Ue3 (Scaled version of Segment 3 extra compensation voltage (factor: 1.214280, offset:-0.000700)): -5 V
#Ue4 (Scaled version of Segment 3 extra compensation voltage (factor: 1.214280, offset:-0.000700)): 0 V
#Ue5 (Scaled version of Segment 3 extra compensation voltage (factor: 1.214280, offset:-0.000700)): 0 V
#Ue6 (Scaled version of Segment 6 extra voltage (factor: -1.200000, offset:0.000000)): 0 V
#Ue7 (Scaled version of Segment 7 extra voltage (factor: -1.200000, offset:0.000000)): 0 V
#Ue8 (Scaled version of Segment 8 extra voltage (factor: -1.200000, offset:0.000000)): 0 V
#Uec endseg 1 (Scaled version of Segment 0 extra compensation voltage (factor: 1.2, offset:0.0)): 0.158637896 V
#Uec endseg 2 (Scaled version of Endseg extra 2 compensation voltage (factor: -1.200000, offset:0.000000)): 0 V
#Uec1 (Scaled version of Segment 1 extra compensation voltage (factor: 1.2, offset:0.0)): 0.158637896 V
#Uec2 (Scaled version of Segment 2 extra compensation voltage (factor: 1.2, offset:0.0)): 0.158637896 V
#Uec3 (Scaled version of Segment 3 extra compensation voltage (factor: 1.2, offset:0.0)): 0.227429813 V
#Uec4 (Scaled version of Segment 4 extra compensation voltage (factor: 1.2, offset:0.0)): 0.227429813 V
#Uec5 (Scaled version of Segment 5 extra compensation voltage (factor: 1.2, offset:0.0)): 0 V
#Uec6 (Scaled version of Segment 6 extra compensation voltage (factor: 1.2, offset:0.0)): 0.408 V
#Uec7 (Scaled version of Segment 7 extra compensation voltage (factor: 1.2, offset:0.0)): 0.408 V
#Uec8 (Scaled version of Segment 8 extra compensation voltage (factor: 1.2, offset:0.0)): 0.408 V
#Uschwinden (U_schwinden to lower rf confinement): 0.5 V
#Ut endseg 1 (Scaled version of Endseg 1 voltage (factor: -1.199740, offset:-0.001200)): 12 V
#Ut endseg 2 (Scaled version of Endseg 2 voltage (factor: -1.197100, offset:-0.003000)): 0 V
#Ut1 (Scaled version of Segment 1 voltage (factor: -1.200900, offset:-0.003600)): -8 V
#Ut2 (Scaled version of Segment 2 voltage (factor: -1.201410, offset:-0.001400)): 12 V
#Ut3 (Scaled version of Segment 3 voltage (factor: -1.198560, offset:-0.003200)): 12 V
#Ut4 (Scaled version of Segment 4 voltage (factor: -1.198560, offset:-0.003200)): 0 V
#Ut5 (Scaled version of Segment 5 voltage (factor: -1.198560, offset:-0.003200)): 0 V
#Ut6 (Scaled version of Segment 6 voltage (factor: -1.198560, offset:-0.003200)): 0 V
#Ut7 (Scaled version of Segment 7 voltage (factor: -1.198560, offset:-0.003200)): 0 V
#Ut8 (Scaled version of Segment 8 voltage (factor: -1.198560, offset:-0.003200)): 0 V
#Utc endseg 1 (Scaled version of Segment 0 compensation voltage (factor: 0.25, offset:0.0)): 0.0544469169 V
#Utc endseg 2 (Scaled version of Endseg 2 compensation voltage (factor: -0.250000, offset:0.000000)): 0 V
#Utc1 (Scaled version of Segment 1 compensation voltage (factor: 0.25, offset:0.0)): 0.0544469169 V
#Utc2 (Scaled version of Segment 2 compensation voltage (factor: 0.25, offset:0.0)): 0.0544469169 V
#Utc3 (Scaled version of Segment 3 compensation voltage (factor: 0.25, offset:0.0)): 0.106663163 V
#Utc4 (Scaled version of Segment 4 compensation voltage (factor: 0.25, offset:0.0)): 0.106663163 V
#Utc5 (Scaled version of Segment 5 compensation voltage (factor: 0.25, offset:0.0)): 0 V
#Utc6 (Scaled version of Segment 6 compensation voltage (factor: 0.25, offset:0.0)): 0 V
#Utc7 (Scaled version of Segment 7 compensation voltage (factor: 1.2, offset:0.0)): 0 V
#Utc8 (Scaled version of Segment 8 compensation voltage (factor: 1.2, offset:0.0)): 0 V
#V power (V photodiode voltage setpoint): 11.25 uW
#Vseq power (Vseq setpoint): 0.4 mW
#WP370H2sw0 (NI analog out at /Dev2/ao2): 5 V
#WP370H2sw1 (NI analog out at /Dev2/ao3): 0 V
#Yb Oven Current (Scaled version of Yb oven control voltage (factor: 3.510000, offset:0.000000)): 0 A
#awg_Pulselength (): 0 s
#awg_amplitude (): 0 Vpp
#awg_frequency (): 0 Hz
#awg_offset (): 0 V
#axial_secular_frequency_AOM (): 0.11 MHz
#carrier_frequency (): 221 MHz
#cooling370 frequency (Attenuation of transition cooling370): 85 MHz
#cooling370 power (Power of transition cooling370): -24 dBm
#cooling_chirp_dds_power (): 0 dBm
#cooling_chirp_freq_step (): 1 MHz
#cooling_chirp_start_freq (): 76.5 MHz
#cooling_chirp_stop_freq (): 106.5 MHz
#cooling_chirp_total_time (): 3 us
#detection370 frequency (Attenuation of transition detection370): 85 MHz
#detection370 power (Power of transition detection370): -2 dBm
#detection_time (): 2500 us
#detuning370 frequency (Attenuation of transition detuning370): 0 MHz
#detuning370 power (Power of transition detuning370): 0 dBm
#emm_pulse_buffer_time (): 0 us
#emm_pulse_wait_time (): 0 us
#feed_forward_waittime_ms (): 0 ms
#flop_sbc_max_pulsetime_factor (): 0 
#freqScaling_411 (): 1.68 MHz/G
#freqScaling_467 (): 1.6 MHz/G
#heating_rate_wait_time (): 5000 us
#intersequence_cooling_rf_frequency (): 85 MHz
#intersequence_cooling_rf_power (): -24 dBm
#load_attempt (): 1 
#mirrorH2H (Motorized mirror mount): 4.37709888 mm
#n_av_LLI (): 50 
#n_points_per_doppler_freq_scan (): 0 
#n_points_per_sb_flops (): 0 
#n_points_per_sb_scan (): 0 
#n_rabi_scan_points (): 0 
#n_rep (): 575 
#octupole467 frequency (Attenuation of transition octupole467): 111.04027 MHz
#octupole467 power (Power of transition octupole467): -6 dBm
#octupole4672 frequency (Attenuation of transition octupole4672): 112.38 MHz
#octupole4672 power (Power of transition octupole4672): -6 dBm
#offset370PD_H1 (): -0.0132263937 uW
#offset370PD_H2 (): -0.0299202343 uW
#offset370PD_V (): -0.0150179222 uW
#offset467BelowPD (): 0.0073186225 mW
#offset467PD (): 0.0073186225 mW
#picture_number (): 0 
#pulse_time_1650 (): 0 us
#pulse_time_411 (): 500 us
#pulse_time_467 (): 50000 us
#pulse_time_4672 (): 50000 us
#pulse_time_rfLLI (): 14.95 us
#pump_time (): 10 us
#pumping370 frequency (Attenuation of transition pumping370): 85 MHz
#pumping370 power (Power of transition pumping370): -13.5 dBm
#quench1650 frequency (Attenuation of transition quench1650): 60 MHz
#quench1650 power (Power of transition quench1650): -3.1 dBm
#radial_secular_frequency_AOM (): 0.31 MHz
#ramp_time (): 0 us
#reference 370 Det (): 0 mW
#reference 370 H1 (reference value 370 H1 chart): 3 uW
#reference 370 H2 (reference value 370 H2 chart): 5 uW
#reference 370 V (reference value 370 V chart): 40 uW
#reference 411 Fiber (reference value vertical 411 chart): 0.4 mW
#reference 411 SHG (reference value SHG 411 chart): 8 mW
#reference 411 V (): 0 uW
#reference 639 Fiber (reference value fiber639 chart): 12.52 mW
#reference SHG 467 (): 5.7 mW
#reference SHG 467 Below (): 0 mW
#rf_Amp (): 0.3 
#rf_Freq (): 3.516 MHz
#rf_phase (): 0.5 
#rf_switch_467 (): 0 
#sampling370 frequency (Attenuation of transition sampling370): 85 MHz
#sampling370 power (Power of transition sampling370): -5 dBm
#sampling411 frequency (Attenuation of transition sampling411): 201.73163 MHz
#sampling411 power (Power of transition sampling411): -2 dBm
#sb_cooling_411_Omega (): 0 kHz
#sb_cooling_ddspower_1650 (): -27.5 dBm
#sb_cooling_ddspower_411 (): -10 dBm
#sb_cooling_detuning (): 0 
#sb_cooling_time (): 5000 us
#sb_scan_range_factor (): 0 
#sbc_pulses11 (): 0 
#sbc_pulses12 (): 0 
#sbc_pulses21 (): 0 
#sbc_pulses22 (): 0 
#sbc_pulsetime11 (): 0 us
#sbc_pulsetime12 (): 0 us
#sbc_pulsetime21 (): 0 us
#sbc_pulsetime22 (): 0 us
#sbc_repumptime (): 0 us
#scaling370PD_H1 (): -12.9249723 uW/V
#scaling370PD_H2 (): -14.9627261 uW/V
#scaling370PD_V (): -17.3688494 uW/V
#scaling467BelowPD (): -2.85545297 mW/V
#scaling467PD (): -2.85545297 mW/V
#scan_variable (): 0 unit
#spectroscopy411 frequency (Attenuation of transition spectroscopy411): 201.73163 MHz
#spectroscopy411 power (Power of transition spectroscopy411): -15 dBm
#spectroscopy411rsb11 frequency (Attenuation of transition spectroscopy411rsb11): 0 MHz
#spectroscopy411rsb11 power (Power of transition spectroscopy411rsb11): 0 dBm
#spectroscopy411rsb12 frequency (Attenuation of transition spectroscopy411rsb12): 0 MHz
#spectroscopy411rsb12 power (Power of transition spectroscopy411rsb12): 0 dBm
#spectroscopy411rsb21 frequency (Attenuation of transition spectroscopy411rsb21): 0 MHz
#spectroscopy411rsb21 power (Power of transition spectroscopy411rsb21): 0 dBm
#spectroscopy411rsb22 frequency (Attenuation of transition spectroscopy411rsb22): 0 MHz
#spectroscopy411rsb22 power (Power of transition spectroscopy411rsb22): 0 dBm
#spectroscopy411slave frequency (Attenuation of transition spectroscopy411slave): 80 MHz
#spectroscopy411slave power (Power of transition spectroscopy411slave): -4 dBm
#sweep_frequency_step (): 0 MHz
#sweep_sleep_time (): 0 us
#sweep_start_frequency (): 0 MHz
#sweep_stop_frequency (): 0 MHz
#t_RFtotal (): 1235977.45 us
#t_RFwait (): 100 us
#t_pi_carrier_estim_A (): 0 us
#t_pi_carrier_estim_B (): 0 us
#t_pi_carrier_estim_C (): 0 us
#t_subtract (): 0.1 us
#use_shutters (): 0 
#wait_ramp_down (): 0 us
#waveplate411Ax (Motorized rotation mount): 0 °
#waveplateSplitH1V (Motorized rotation mount): 154.999746 °
#waveplateV (Motorized rotation mount): 27.4999213 °

#UTC / s	rel. time / s	RunNumber / 	rf_Freq / MHz	CorrFreqCenter / 	CorrFreqCenter2 / 	FreqCenter / 	CorrBField / 	CorrBField2 / 	BField / 	FreqPlusPlus / 	FreqPlusMinus / 	FreqMinusPlus / 	FreqMinusMinus / 	FreqPlusCenter / 	FreqMinusCenter / 	roi_plus_plus / 	roi_pp_num_cyc / 	roi_plus_minus / 	roi_pm_num_cyc / 	roi_minus_plus / 	roi_mp_num_cyc / 	roi_minus_minus / 	roi_mm_num_cyc / 	roi_final_E3 / 	number_LLI_cycles / 	det_num_hot / 	det_num_no_exc / 	det_num_quench / 
1644489231	189.218	1	3.51091392	5.55111512e-17	5.55111512e-17	111.710739	5.55111512e-17	5.55111512e-17	2.21000667	112.373746	112.373736	111.047742	111.047732	112.373741	111.047737	0.6	50	0.6	50	0.56	50	0.56	50	0	19	0	31	0
1644489443	401.085	2	3.51091392	-0.39	-2.37155702e-10	111.710741	0.17	1.03375563e-10	2.21000412	112.373747	112.373737	111.047744	111.047735	112.373742	111.04774	0.68	50	0.9	50	0.4	50	0.96	50	9	31	2	19	0
1644489642	600.123	3	3.51090989	-0.06	-0.000283018868	111.710741	0.66	0.00311320755	2.20999422	112.373744	112.373735	111.047748	111.047738	112.37374	111.047743	0.96	50	0.36	50	0.18	50	0.9	50	6	20	1	30	0
1644489828	785.957	4	3.51089423	0.35	0.00175879397	111.710739	0.23	0.00115577889	2.20999077	112.373741	112.373732	111.047747	111.047738	112.373737	111.047742	1	50	0.42	50	0.68	50	0.56	50	11	28	0	22	0
1644490014	972.054	5	3.51088878	-0.05	-0.000268817204	111.71074	0.71	0.0038172043	2.20998012	112.373739	112.373729	111.04775	111.047741	112.373734	111.047746	0.96	50	0.3	50	0.22	50	0.98	50	5	25	0	25	0
1644490198	1156.118	6	3.51087194	-0.05	-0.000268817204	111.71074	0.59	0.00317204301	2.20997127	112.373736	112.373727	111.047753	111.047744	112.373731	111.047749	0.9	50	0.36	50	0.24	50	0.88	50	10	31	0	19	0
1644490396	1354.034	7	3.51085794	-0.2	-0.00108108108	111.710741	0.46	0.00248648649	2.20996437	112.373735	112.373726	111.047756	111.047747	112.37373	111.047752	0.9	50	0.64	50	0.28	50	0.94	50	20	40	1	10	0
1644490582	1540.339	8	3.51084703	0.338571429	0.00171863669	111.710739	-0.158571429	-0.000804931109	2.20996675	112.373734	112.373725	111.047754	111.047745	112.373729	111.047749	0.68	50	0.5	50	0.857142857	49	0.36	50	23	37	0	13	0
1644490767	1724.57	9	3.51085079	0.01	5.37634409e-05	111.710739	0.81	0.00435483871	2.2099546	112.37373	112.373721	111.047758	111.047748	112.373726	111.047753	0.94	50	0.12	50	0.14	50	0.94	50	16	38	0	12	0
1644490952	1909.745	10	3.51083158	-0.13	-0.000706521739	111.71074	-0.29	-0.00157608696	2.20995895	112.373732	112.373723	111.047757	111.047747	112.373728	111.047752	0.42	50	0.84	50	0.62	50	0.46	50	15	32	0	18	0
1644491136	2094.181	11	3.51083845	-0.09	-0.000483870968	111.71074	0.67	0.00360215054	2.2099489	112.37373	112.37372	111.04776	111.047751	112.373725	111.047756	0.94	50	0.36	50	0.2	50	0.96	50	8	24	0	26	0
1644491334	2291.386	12	3.51082256	0.04	0.000217391304	111.71074	0.08	0.000434782609	2.2099477	112.373729	112.37372	111.047761	111.047751	112.373724	111.047756	0.68	50	0.56	50	0.5	50	0.54	50	9	23	1	27	0
1644491518	2475.623	13	3.51082066	0.17	0.000862944162	111.710739	0.27	0.00137055838	2.20994365	112.373727	112.373718	111.047761	111.047751	112.373722	111.047756	0.92	50	0.48	50	0.7	50	0.8	50	2	12	0	38	0
1644491702	2659.762	14	3.51081426	-0.14	-0.000760869565	111.71074	-0.12	-0.000652173913	2.20994545	112.373728	112.373719	111.047761	111.047752	112.373724	111.047756	0.68	50	0.94	50	0.76	50	0.78	50	7	18	0	32	0
1644491886	2844.031	15	3.51081711	0.03	0.000162162162	111.71074	-0.03	-0.000162162162	2.2099459	112.373728	112.373719	111.047761	111.047751	112.373724	111.047756	0.7	50	0.7	50	0.76	50	0.7	50	4	21	0	28	1
1644492071	3029.232	16	3.51081782	-0.11	-0.000597826087	111.71074	0.13	0.000706521739	2.20994395	112.373728	112.373719	111.047762	111.047752	112.373724	111.047757	0.66	50	0.64	50	0.46	50	0.7	50	14	33	0	17	0
1644492257	3214.57	17	3.51081473	0.17	0.000918918919	111.71074	-0.07	-0.000378378378	2.209945	112.373728	112.373718	111.047761	111.047751	112.373723	111.047756	0.7	50	0.6	50	0.88	50	0.64	50	12	32	0	18	0
1644492456	3413.782	18	3.51081639	0.09	0.000486486486	111.710739	-0.49	-0.00264864865	2.20995235	112.37373	112.37372	111.047758	111.047749	112.373725	111.047753	0.54	50	0.94	50	0.9	50	0.32	50	3	18	1	32	0
1644492640	3598.024	19	3.51082802	-5.55111512e-17	-2.77555756e-19	111.710739	-0.08	-0.0004	2.20995355	112.37373	112.37372	111.047758	111.047748	112.373725	111.047753	0.88	50	0.96	50	1	50	0.92	50	1	2	0	48	0
1644492834	3791.437	20	3.51082991	-0.02	-0.000108695652	111.710739	0	0	2.20995355	112.37373	112.373721	111.047758	111.047748	112.373725	111.047753	0.96	50	0.98	50	0.98	50	1	1	6	27	1	23	0
1644493044	4001.614	21	3.51082991	0.07	0.000362694301	111.710739	0.41	0.00212435233	2.2099474	112.373728	112.373718	111.047759	111.04775	112.373723	111.047755	0.88	50	0.4	50	0.56	50	0.9	50	2	19	2	31	0
1644493228	4185.787	22	3.51082019	0.03	0.000142857143	111.710739	-0.07	-0.000333333333	2.20994845	112.373728	112.373718	111.047759	111.047749	112.373723	111.047754	0.96	50	1	50	0.96	50	0.86	50	11	20	0	30	0
1644493425	4382.891	23	3.51082185	-0.19	-0.00102702703	111.71074	0.31	0.00167567568	2.2099438	112.373728	112.373718	111.047761	111.047752	112.373723	111.047757	0.78	50	0.66	50	0.34	50	0.84	50	17	32	1	18	0
1644493623	4580.948	24	3.5108145	-0.14	-0.000710659898	111.71074	0.08	0.000406091371	2.2099426	112.373728	112.373718	111.047762	111.047753	112.373723	111.047758	0.74	50	0.8	50	0.6	50	0.82	50	19	35	1	14	1
1644493807	4765.176	25	3.5108126	-0.07	-0.000353535354	111.710741	-0.23	-0.00116161616	2.20994605	112.373729	112.37372	111.047762	111.047752	112.373725	111.047757	0.42	50	0.72	50	0.62	50	0.46	50	16	30	0	20	0
1644493993	4950.465	26	3.51081805	0.07	0.000380434783	111.71074	-0.05	-0.00027173913	2.2099468	112.373729	112.37372	111.047761	111.047752	112.373724	111.047756	0.62	50	0.6	50	0.78	50	0.66	50	20	35	0	15	0
1644494177	5134.691	27	3.51081924	0.05	0.00027027027	111.71074	0.53	0.00286486486	2.20993885	112.373727	112.373717	111.047763	111.047754	112.373722	111.047758	0.96	50	0.38	50	0.48	50	0.96	50	6	29	0	21	0
1644494361	5318.907	28	3.51080667	-0.57	-0.00308108108	111.710743	-0.05	-0.00027027027	2.2099396	112.37373	112.37372	111.047766	111.047756	112.373725	111.047761	0.3	50	0.92	50	0.28	50	0.8	50	14	35	0	15	0
1644494546	5503.368	29	3.51080785	0.59	0.00320652174	111.71074	-0.21	-0.00114130435	2.20994275	112.373728	112.373718	111.047762	111.047752	112.373723	111.047757	0.76	50	0.38	50	0.96	50	0.16	50	9	25	0	25	0
1644494730	5687.919	30	3.51081284	-0.24	-0.00130434783	111.710741	0.28	0.00152173913	2.20993855	112.373728	112.373718	111.047764	111.047755	112.373723	111.04776	0.68	50	0.64	50	0.36	50	0.88	50	19	38	0	12	0
1644494927	5885.293	31	3.51080619	0.47	0.00254054054	111.710739	-0.09	-0.000486486486	2.2099399	112.373726	112.373716	111.047762	111.047752	112.373721	111.047757	0.74	50	0.36	50	0.9	50	0.34	50	7	22	1	28	0
1644495125	6082.512	32	3.51080833	-0.18	-0.000913705584	111.71074	0.18	0.000913705584	2.2099372	112.373726	112.373716	111.047763	111.047754	112.373721	111.047759	0.66	50	0.66	50	0.48	50	0.84	50	15	29	1	21	0
1644495309	6267.126	33	3.51080406	0.12	0.000609137056	111.710739	0.04	0.000203045685	2.2099366	112.373725	112.373715	111.047763	111.047753	112.37372	111.047758	0.82	50	0.66	50	0.7	50	0.62	50	17	41	0	9	0
1644495494	6451.508	34	3.51080311	-0.19	-0.00102702703	111.71074	-0.39	-0.00210810811	2.20994245	112.373728	112.373718	111.047762	111.047753	112.373723	111.047757	0.32	50	0.9	50	0.86	50	0.66	50	18	37	0	13	0
1644495680	6638.006	35	3.51081236	-0.29	-0.00157608696	111.710742	0.23	0.00125	2.209939	112.373728	112.373719	111.047765	111.047755	112.373723	111.04776	0.72	50	0.78	50	0.28	50	0.8	50	23	44	0	6	0
1644495864	6822.351	36	3.5108069	0.25	0.0013368984	111.71074	-0.31	-0.00165775401	2.20994365	112.373728	112.373719	111.047762	111.047752	112.373723	111.047757	0.7	50	0.76	50	0.8	50	0.24	50	14	38	0	12	0
1644496050	7007.702	37	3.51081426	-0.12	-0.000652173913	111.710741	0.2	0.00108695652	2.20994065	112.373728	112.373718	111.047763	111.047754	112.373723	111.047759	0.7	50	0.62	50	0.62	50	0.94	50	8	23	0	26	1
1644496234	7191.966	38	3.51080951	0.03	0.000161290323	111.710741	0.01	5.37634409e-05	2.2099405	112.373728	112.373718	111.047763	111.047754	112.373723	111.047759	0.96	50	0.92	50	0.94	50	0.92	50	0	5	0	45	0
1644496418	7376.227	39	3.51080928	0.05	0.00027173913	111.710741	-0.01	-5.43478261e-05	2.20994065	112.373727	112.373718	111.047763	111.047754	112.373723	111.047758	0.9	50	0.86	50	0.94	50	0.88	50	0	5	0	45	0
1644496616	7573.497	40	3.51080951	0.02	0.000108695652	111.71074	0.04	0.000217391304	2.20994005	112.373727	112.373718	111.047763	111.047754	112.373722	111.047758	0.98	50	0.92	50	0.96	50	0.98	50	14	29	1	21	0
1644496813	7771.145	41	3.51080857	0.1	0.000507614213	111.71074	-0.58	-0.00294416244	2.20994875	112.373729	112.37372	111.04776	111.047751	112.373725	111.047755	0.3	50	0.78	50	1	50	0.32	50	11	25	1	25	0
1644497010	7968.315	42	3.51082232	0.05	0.000252525253	111.71074	-0.61	-0.00308080808	2.2099579	112.373732	112.373722	111.047757	111.047748	112.373727	111.047752	0.28	50	0.84	50	0.94	50	0.28	50	14	34	1	16	0
1644497197	8154.544	43	3.51083679	-0.050952381	-0.000258641528	111.71074	0.430952381	0.00218757554	2.20995143	112.37373	112.373721	111.047759	111.04775	112.373725	111.047754	0.78	50	0.4	50	0.28	50	0.761904762	42	15	38	0	12	0
1644497396	8353.657	44	3.51082657	-0.01	-5.37634409e-05	111.71074	-0.03	-0.000161290323	2.20995188	112.37373	112.373721	111.047759	111.04775	112.373726	111.047754	0.88	50	0.92	50	0.9	50	0.88	50	0	3	1	46	1
1644497593	8550.621	45	3.51082728	0	0	111.71074	0.02	0.000100502513	2.20995158	112.37373	112.373721	111.047759	111.04775	112.373725	111.047754	0.98	50	0.96	50	0.98	50	1	50	0	6	1	44	0
1644497779	8736.698	46	3.51082681	-0.11	-0.000558375635	111.710741	0.35	0.00177664975	2.20994633	112.373729	112.37372	111.047761	111.047752	112.373724	111.047757	0.74	50	0.5	50	0.34	50	0.8	50	15	28	0	22	0
1644498015	8972.729	47	3.51081851	0.09	0.000481283422	111.71074	0.65	0.00347593583	2.20993658	112.373726	112.373716	111.047764	111.047754	112.373721	111.047759	0.9	50	0.16	50	0.34	50	0.9	50	12	29	4	21	0
1644498212	9169.921	48	3.51080309	-0.32	-0.0013559322	111.710742	-0.46	-0.00194915254	2.20994348	112.373729	112.37372	111.047763	111.047754	112.373725	111.047759	0.2	50	0.98	50	0.8	50	0.66	50	3	12	1	38	0
1644498396	9354.345	49	3.510814	-0.34	-0.00172588832	111.710743	0.26	0.00131979695	2.20993958	112.37373	112.37372	111.047766	111.047757	112.373725	111.047761	0.88	50	0.96	50	0.34	50	0.94	50	0	8	0	42	0
1644498579	9537.231	50	3.51080783	-0.16	-0.000869565217	111.710744	0.06	0.000326086957	2.20993868	112.373731	112.373721	111.047767	111.047758	112.373726	111.047763	0.76	50	0.86	50	0.68	50	0.9	50	0	7	0	43	0
1644498776	9733.805	51	3.51080641	-0.01	-5.46448087e-05	111.710744	-0.01	-5.46448087e-05	2.20993883	112.373731	112.373721	111.047767	111.047758	112.373726	111.047763	0.82	50	0.84	50	0.84	50	0.84	50	9	20	1	30	0
1644498986	9943.4	52	3.51080664	0.59877551	0.00303946959	111.710741	-0.0812244898	-0.000412307055	2.20994005	112.373728	112.373718	111.047764	111.047754	112.373723	111.047759	0.87755102	49	0.36	50	0.94	50	0.26	50	14	29	2	21	0
1644499207	10164.865	53	3.51080857	0.26	0.00124401914	111.71074	-5.55111512e-17	-2.65603594e-19	2.20994005	112.373727	112.373717	111.047763	111.047753	112.373722	111.047758	0.8	50	0.54	50	0.86	50	0.6	50	11	23	3	27	0
1644499415	10373.36	54	3.51080857	-0.240816327	-0.00108475823	111.710741	-0.459183673	-0.00206839493	2.20994694	112.37373	112.37372	111.047762	111.047752	112.373725	111.047757	0.28	50	0.98	50	0.918367347	49	0.7	50	3	12	2	38	0
1644499629	10586.719	55	3.51081946	0.04	0.000192307692	111.710741	-0.04	-0.000192307692	2.20994754	112.37373	112.37372	111.047761	111.047752	112.373725	111.047757	0.96	50	0.96	50	0.98	50	0.9	50	0	1	2	49	0
1644499827	10784.983	56	3.51082041	0.12	0.000560747664	111.71074	-0.02	-9.34579439e-05	2.20994784	112.373729	112.37372	111.047761	111.047751	112.373725	111.047756	0.98	50	0.88	50	0.92	50	0.78	50	0	6	1	44	0
