# Supplementary material for: Improved bounds on Lorentz violation from composite pulse Ramsey spectroscopy in a trapped ion
Source: Nat Commun. 2022 Nov 27;13:7314. doi: 10.1038/s41467-022-34818-0 (PMC9701673; doi:10.1038/s41467-022-34818-0)
Supplement: Supplementary file 2 — Source Data [file 41467_2022_34818_MOESM2_ESM.zip › Source_data_files/raw_data/20220210/LLI_with_servo_467_01.txt]

#
#1650 rf switch (1650 rf switch (digital out of Paul's box)): 1 
#370 H1 shutter (NI digital out at /Dev1/port0/line2): 1 
#370 H2 shutter (370 H2 shutter (digital out of Paul's box)): 1 
#370 V shutter (NI digital out at /Dev1/port0/line0): 1 
#370 cooling AOM rf attenuator control voltage (NI analog out at /Dev2/ao6): 5.38281211 V
#370 cooling rf switch (370 cooling rf switch (digital out of Paul's box)): 1 
#370 cooling shutter (370 cooling shutter (digital out of Paul's box)): 1 
#370 detuning AOM rf attenuator control voltage (NI analog out at /Dev2/ao10): 10 V
#370 detuning rf switch (370 detuning rf switch (digital out of Paul's box)): 1 
#370 pumping AOM rf attenuator control voltage (NI analog out at /Dev2/ao9): 10 V
#370 pumping rf switch (370 pumping rf switch (digital out of Paul's box)): 1 
#399 shutter (399 shutter (digital out of Paul's box)): 0 
#411 relock shutter (411 relock shutter (digital out of Paul's box)): 1 
#411 rf switch (411 rf switch (digital out of Paul's box)): 0 
#411 slave rf switch (411 slave rf switch (digital out of Paul's box)): 1 
#411 stab hold (411 stab hold (digital out of Paul's box)): 1 
#411IntstabSetpoint (Scaled version of 411 intensity stab set point voltage (factor: 1.000000, offset:0.000000)): 2.002 V
#467 detuning AOM rf attenuator control voltage (NI analog out at /Dev2/ao8): 10 V
#467 rf switch (467 rf switch (digital out of Paul's box)): 0 
#638 rf switch (638 rf switch (digital out of Paul's box)): 1 
#638 shutter (638 shutter (digital out of Paul's box)): 1 
#935 shutter (NI digital out at /Dev1/port0/line3): 1 
#Axial objective position (Scaled version of Axial obective actuator (factor: 0.000024, offset:0.000000)): 11.9754936 mm
#B field H1 (Scaled version of h1BCurrent (factor: 0.400000, offset:0.000000)): 0.12992 G
#B field H2 (Scaled version of h2BCurrent (factor: 1.470000, offset:0.000000)): 0.735 G
#B field V (Scaled version of vBCurrent (factor: 1.248000, offset:0.000000)): 0.3012672 G
#DDS0 frequency (Frequency of DDS channel #0 of Paul's box): 85 MHz
#DDS0 power (Power of DDS channel #1 of Paul's box): -6 dBm
#DDS1 frequency (Frequency of DDS channel #1 of Paul's box): 85 MHz
#DDS1 power (Power of DDS channel #1 of Paul's box): -15 dBm
#DDS10 frequency (Frequency of DDS channel #10 of Paul's box): 0 MHz
#DDS10 power (Power of DDS channel #10 of Paul's box): 0 dBm
#DDS11 frequency (Frequency of DDS channel #11 of Paul's box): 0 MHz
#DDS11 power (Power of DDS channel #11 of Paul's box): 0 dBm
#DDS2 frequency (Frequency of DDS channel #2 of Paul's box): 200 MHz
#DDS2 power (Power of DDS channel #2 of Paul's box): -2 dBm
#DDS3 frequency (Frequency of DDS channel #3 of Paul's box): 60 MHz
#DDS3 power (Power of DDS channel #3 of Paul's box): -50 dBm
#DDS4 frequency (Frequency of DDS channel #4 of Paul's box): 114.5 MHz
#DDS4 power (Power of DDS channel #4 of Paul's box): 10 dBm
#DDS5 frequency (Frequency of DDS channel #5 of Paul's box): 111.5125 MHz
#DDS5 power (Power of DDS channel #5 of Paul's box): -6 dBm
#DDS6 power (Power of DDS channel #6 of Paul's box): 0 dBm
#DDS7 frequency (Frequency of DDS channel #7 of Paul's box): 0 MHz
#DDS7 power (Power of DDS channel #7 of Paul's box): 0 dBm
#DDS8 frequency (Frequency of DDS channel #8 of Paul's box): 0 MHz
#DDS8 power (Power of DDS channel #8 of Paul's box): 0 dBm
#DDS9 frequency (Frequency of DDS channel #9 of Paul's box): 0 MHz
#DDS9 power (Power of DDS channel #9 of Paul's box): 0 dBm
#DP370 power (DP370 photodiode voltage setpoint): 7 mW
#Doppler_time (): 5000 us
#H1 power (H1 photodiode voltage setpoint): 5.5 uW
#H1Flipmount (Thorlabs Flipmount): 1 
#H1seq power (H1seq setpoint): 0 mW
#H2 power (H2 photodiode voltage setpoint): 2.23 uW
#In Oven Current (Scaled version of In oven control voltage (factor: 2.000000, offset:0.000000)): 0 A
#Objective focus position (Scaled version of Focus obective actuator (factor: 0.000024, offset:0.000000)): 24.5719768 mm
#Paul's box run number (to identify the raw data of CCD and PMT): 446385 
#SampleNHold (SampleNHold (digital out of Paul's box)): 1 
#Strobo Trigger (description): 0 
#U_ablation (NI analog out at /Dev2/ao0): 0 V
#Ue endseg 1 (Scaled version of Endseg 1 extra voltage (factor: -1.200000, offset:0.000000)): -9 V
#Ue endseg 2 (Scaled version of Endseg 2 extra voltage (factor: -1.200000, offset:0.000000)): 0 V
#Ue1 (Scaled version of Segment 3 extra compensation voltage (factor: 1.214280, offset:-0.000700)): -9 V
#Ue2 (Scaled version of Segment 3 extra compensation voltage (factor: 1.214280, offset:-0.000700)): -9 V
#Ue3 (Scaled version of Segment 3 extra compensation voltage (factor: 1.214280, offset:-0.000700)): -5 V
#Ue4 (Scaled version of Segment 3 extra compensation voltage (factor: 1.214280, offset:-0.000700)): 0 V
#Ue5 (Scaled version of Segment 3 extra compensation voltage (factor: 1.214280, offset:-0.000700)): 0 V
#Ue6 (Scaled version of Segment 6 extra voltage (factor: -1.200000, offset:0.000000)): 0 V
#Ue7 (Scaled version of Segment 7 extra voltage (factor: -1.200000, offset:0.000000)): 0 V
#Ue8 (Scaled version of Segment 8 extra voltage (factor: -1.200000, offset:0.000000)): 0 V
#Uec endseg 1 (Scaled version of Segment 0 extra compensation voltage (factor: 1.2, offset:0.0)): 0.158637896 V
#Uec endseg 2 (Scaled version of Endseg extra 2 compensation voltage (factor: -1.200000, offset:0.000000)): 0 V
#Uec1 (Scaled version of Segment 1 extra compensation voltage (factor: 1.2, offset:0.0)): 0.158637896 V
#Uec2 (Scaled version of Segment 2 extra compensation voltage (factor: 1.2, offset:0.0)): 0.158637896 V
#Uec3 (Scaled version of Segment 3 extra compensation voltage (factor: 1.2, offset:0.0)): 0.227429813 V
#Uec4 (Scaled version of Segment 4 extra compensation voltage (factor: 1.2, offset:0.0)): 0.227429813 V
#Uec5 (Scaled version of Segment 5 extra compensation voltage (factor: 1.2, offset:0.0)): 0 V
#Uec6 (Scaled version of Segment 6 extra compensation voltage (factor: 1.2, offset:0.0)): 0.408 V
#Uec7 (Scaled version of Segment 7 extra compensation voltage (factor: 1.2, offset:0.0)): 0.408 V
#Uec8 (Scaled version of Segment 8 extra compensation voltage (factor: 1.2, offset:0.0)): 0.408 V
#Uschwinden (U_schwinden to lower rf confinement): 0.5 V
#Ut endseg 1 (Scaled version of Endseg 1 voltage (factor: -1.199740, offset:-0.001200)): 12 V
#Ut endseg 2 (Scaled version of Endseg 2 voltage (factor: -1.197100, offset:-0.003000)): 0 V
#Ut1 (Scaled version of Segment 1 voltage (factor: -1.200900, offset:-0.003600)): -8 V
#Ut2 (Scaled version of Segment 2 voltage (factor: -1.201410, offset:-0.001400)): 12 V
#Ut3 (Scaled version of Segment 3 voltage (factor: -1.198560, offset:-0.003200)): 12 V
#Ut4 (Scaled version of Segment 4 voltage (factor: -1.198560, offset:-0.003200)): 0 V
#Ut5 (Scaled version of Segment 5 voltage (factor: -1.198560, offset:-0.003200)): 0 V
#Ut6 (Scaled version of Segment 6 voltage (factor: -1.198560, offset:-0.003200)): 0 V
#Ut7 (Scaled version of Segment 7 voltage (factor: -1.198560, offset:-0.003200)): 0 V
#Ut8 (Scaled version of Segment 8 voltage (factor: -1.198560, offset:-0.003200)): 0 V
#Utc endseg 1 (Scaled version of Segment 0 compensation voltage (factor: 0.25, offset:0.0)): 0.0544469169 V
#Utc endseg 2 (Scaled version of Endseg 2 compensation voltage (factor: -0.250000, offset:0.000000)): 0 V
#Utc1 (Scaled version of Segment 1 compensation voltage (factor: 0.25, offset:0.0)): 0.0544469169 V
#Utc2 (Scaled version of Segment 2 compensation voltage (factor: 0.25, offset:0.0)): 0.0544469169 V
#Utc3 (Scaled version of Segment 3 compensation voltage (factor: 0.25, offset:0.0)): 0.106663163 V
#Utc4 (Scaled version of Segment 4 compensation voltage (factor: 0.25, offset:0.0)): 0.106663163 V
#Utc5 (Scaled version of Segment 5 compensation voltage (factor: 0.25, offset:0.0)): 0 V
#Utc6 (Scaled version of Segment 6 compensation voltage (factor: 0.25, offset:0.0)): 0 V
#Utc7 (Scaled version of Segment 7 compensation voltage (factor: 1.2, offset:0.0)): 0 V
#Utc8 (Scaled version of Segment 8 compensation voltage (factor: 1.2, offset:0.0)): 0 V
#V power (V photodiode voltage setpoint): 11.25 uW
#Vseq power (Vseq setpoint): 0.4 mW
#WP370H2sw0 (NI analog out at /Dev2/ao2): 5 V
#WP370H2sw1 (NI analog out at /Dev2/ao3): 0 V
#Yb Oven Current (Scaled version of Yb oven control voltage (factor: 3.510000, offset:0.000000)): 0 A
#awg_Pulselength (): 0 s
#awg_amplitude (): 0 Vpp
#awg_frequency (): 0 Hz
#awg_offset (): 0 V
#axial_secular_frequency_AOM (): 0.11 MHz
#carrier_frequency (): 221 MHz
#cooling370 frequency (Attenuation of transition cooling370): 85 MHz
#cooling370 power (Power of transition cooling370): -24 dBm
#cooling_chirp_dds_power (): 0 dBm
#cooling_chirp_freq_step (): 1 MHz
#cooling_chirp_start_freq (): 84.5 MHz
#cooling_chirp_stop_freq (): 114.5 MHz
#cooling_chirp_total_time (): 3 us
#detection370 frequency (Attenuation of transition detection370): 85 MHz
#detection370 power (Power of transition detection370): -2 dBm
#detection_time (): 2500 us
#detuning370 frequency (Attenuation of transition detuning370): 0 MHz
#detuning370 power (Power of transition detuning370): 0 dBm
#emm_pulse_buffer_time (): 0 us
#emm_pulse_wait_time (): 0 us
#feed_forward_waittime_ms (): 0 ms
#flop_sbc_max_pulsetime_factor (): 0 
#freqScaling_411 (): 1.68 MHz/G
#freqScaling_467 (): 1.6 MHz/G
#heating_rate_wait_time (): 5000 us
#intersequence_cooling_rf_frequency (): 85 MHz
#intersequence_cooling_rf_power (): -24 dBm
#load_attempt (): 1 
#mirrorH2H (Motorized mirror mount): 4.37709888 mm
#n_av_LLI (): 50 
#n_points_per_doppler_freq_scan (): 0 
#n_points_per_sb_flops (): 0 
#n_points_per_sb_scan (): 0 
#n_rabi_scan_points (): 0 
#n_rep (): 575 
#octupole467 frequency (Attenuation of transition octupole467): 112.374821 MHz
#octupole467 power (Power of transition octupole467): -6 dBm
#octupole4672 frequency (Attenuation of transition octupole4672): 112.374821 MHz
#octupole4672 power (Power of transition octupole4672): -6 dBm
#offset370PD_H1 (): -0.0132263937 uW
#offset370PD_H2 (): -0.0299202343 uW
#offset370PD_V (): -0.0150179222 uW
#offset467BelowPD (): 0.0073186225 mW
#offset467PD (): 0.0073186225 mW
#picture_number (): 0 
#pulse_time_1650 (): 0 us
#pulse_time_411 (): 450 us
#pulse_time_467 (): 50000 us
#pulse_time_4672 (): 50000 us
#pulse_time_rfLLI (): 14.95 us
#pump_time (): 10 us
#pumping370 frequency (Attenuation of transition pumping370): 85 MHz
#pumping370 power (Power of transition pumping370): -13.5 dBm
#quench1650 frequency (Attenuation of transition quench1650): 60 MHz
#quench1650 power (Power of transition quench1650): -3.1 dBm
#radial_secular_frequency_AOM (): 0.31 MHz
#ramp_time (): 0 us
#reference 370 Det (): 0 mW
#reference 370 H1 (reference value 370 H1 chart): 3 uW
#reference 370 H2 (reference value 370 H2 chart): 5 uW
#reference 370 V (reference value 370 V chart): 40 uW
#reference 411 Fiber (reference value vertical 411 chart): 0.4 mW
#reference 411 SHG (reference value SHG 411 chart): 8 mW
#reference 411 V (): 0 uW
#reference 639 Fiber (reference value fiber639 chart): 12.52 mW
#reference SHG 467 (): 5.7 mW
#reference SHG 467 Below (): 0 mW
#rf_Amp (): 0.3 
#rf_Freq (): 3.51659042 MHz
#rf_phase (): 0.5 
#rf_switch_467 (): 0 
#sampling370 frequency (Attenuation of transition sampling370): 85 MHz
#sampling370 power (Power of transition sampling370): -5 dBm
#sampling411 frequency (Attenuation of transition sampling411): 201.73163 MHz
#sampling411 power (Power of transition sampling411): -2 dBm
#sb_cooling_411_Omega (): 0 kHz
#sb_cooling_ddspower_1650 (): -27.5 dBm
#sb_cooling_ddspower_411 (): -10 dBm
#sb_cooling_detuning (): 0 
#sb_cooling_time (): 5000 us
#sb_scan_range_factor (): 0 
#sbc_pulses11 (): 0 
#sbc_pulses12 (): 0 
#sbc_pulses21 (): 0 
#sbc_pulses22 (): 0 
#sbc_pulsetime11 (): 0 us
#sbc_pulsetime12 (): 0 us
#sbc_pulsetime21 (): 0 us
#sbc_pulsetime22 (): 0 us
#sbc_repumptime (): 0 us
#scaling370PD_H1 (): -12.9249723 uW/V
#scaling370PD_H2 (): -14.9627261 uW/V
#scaling370PD_V (): -17.3688494 uW/V
#scaling467BelowPD (): -2.85545297 mW/V
#scaling467PD (): -2.85545297 mW/V
#scan_variable (): 0 unit
#spectroscopy411 frequency (Attenuation of transition spectroscopy411): 201.73163 MHz
#spectroscopy411 power (Power of transition spectroscopy411): -15 dBm
#spectroscopy411rsb11 frequency (Attenuation of transition spectroscopy411rsb11): 0 MHz
#spectroscopy411rsb11 power (Power of transition spectroscopy411rsb11): 0 dBm
#spectroscopy411rsb12 frequency (Attenuation of transition spectroscopy411rsb12): 0 MHz
#spectroscopy411rsb12 power (Power of transition spectroscopy411rsb12): 0 dBm
#spectroscopy411rsb21 frequency (Attenuation of transition spectroscopy411rsb21): 0 MHz
#spectroscopy411rsb21 power (Power of transition spectroscopy411rsb21): 0 dBm
#spectroscopy411rsb22 frequency (Attenuation of transition spectroscopy411rsb22): 0 MHz
#spectroscopy411rsb22 power (Power of transition spectroscopy411rsb22): 0 dBm
#spectroscopy411slave frequency (Attenuation of transition spectroscopy411slave): 80 MHz
#spectroscopy411slave power (Power of transition spectroscopy411slave): -4 dBm
#sweep_frequency_step (): 0 MHz
#sweep_sleep_time (): 0 us
#sweep_start_frequency (): 0 MHz
#sweep_stop_frequency (): 0 MHz
#t_RFtotal (): 1235977.45 us
#t_RFwait (): 100 us
#t_pi_carrier_estim_A (): 0 us
#t_pi_carrier_estim_B (): 0 us
#t_pi_carrier_estim_C (): 0 us
#t_subtract (): 0.1 us
#use_shutters (): 0 
#wait_ramp_down (): 0 us
#waveplate411Ax (Motorized rotation mount): 0 °
#waveplateSplitH1V (Motorized rotation mount): 154.999746 °
#waveplateV (Motorized rotation mount): 27.4999213 °

#UTC / s	rel. time / s	RunNumber / 	rf_Freq / MHz	CorrFreqCenter / 	CorrFreqCenter2 / 	FreqCenter / 	CorrBField / 	CorrBField2 / 	BField / 	FreqPlusPlus / 	FreqPlusMinus / 	FreqMinusPlus / 	FreqMinusMinus / 	FreqPlusCenter / 	FreqMinusCenter / 	roi_plus_plus / 	roi_pp_num_cyc / 	roi_plus_minus / 	roi_pm_num_cyc / 	roi_minus_plus / 	roi_mp_num_cyc / 	roi_minus_minus / 	roi_mm_num_cyc / 	roi_final_E3 / 	number_LLI_cycles / 	det_num_hot / 	det_num_no_exc / 	det_num_quench / 
1644503409	189.271	1	3.51662819	-0.04	-0.04	111.71074	0	0	2.21362	112.374831	112.374821	111.046659	111.046649	112.374826	111.046654	0.66	50	0.7	50	0.76	50	0.8	50	11	28	0	22	0
1644503594	374.212	2	3.51662819	-0.649795918	-3.95131997e-10	111.710743	-0.0102040816	-6.20496226e-12	2.21362015	112.374834	112.374825	111.046662	111.046653	112.374829	111.046657	0.28	50	0.94	50	0.34	50	0.979591837	49	17	31	0	19	0
1644503779	559.348	3	3.51662843	0.28	0.00151351351	111.710742	0.12	0.000648648649	2.21361835	112.374832	112.374823	111.046661	111.046652	112.374828	111.046657	0.78	50	0.38	50	0.82	50	0.66	50	10	18	0	32	0
1644503965	745.444	4	3.51662558	-0.01	-5.40540541e-05	111.710742	-0.63	-0.00340540541	2.2136278	112.374835	112.374826	111.046659	111.046649	112.37483	111.046654	0.36	50	1	50	1	50	0.38	50	3	20	0	30	0
1644504165	945.391	5	3.51664053	0.07	0.000376344086	111.710742	-0.31	-0.00166666667	2.21363245	112.374836	112.374827	111.046657	111.046647	112.374831	111.046652	0.42	50	0.66	50	0.94	50	0.56	50	13	35	1	15	0
1644504351	1131.183	6	3.51664788	-0.03	-0.00015	111.710742	-0.01	-5e-05	2.2136326	112.374836	112.374827	111.046657	111.046647	112.374832	111.046652	0.54	50	0.58	50	0.68	50	0.7	50	8	34	0	16	0
1644504535	1315.549	7	3.51664812	0.14	0.000752688172	111.710741	0.24	0.00129032258	2.213629	112.374835	112.374825	111.046657	111.046648	112.37483	111.046652	0.96	50	0.58	50	0.74	50	0.84	50	5	25	0	25	0
1644504720	1499.774	8	3.51664242	-0.01	-5.43478261e-05	111.710741	0.25	0.00135869565	2.21362525	112.374834	112.374824	111.046658	111.046649	112.374829	111.046654	0.72	50	0.48	50	0.5	50	0.76	50	13	30	0	20	0
1644504904	1684.131	9	3.51663649	-0.23	-0.00125	111.710742	-0.03	-0.000163043478	2.2136257	112.374835	112.374825	111.046659	111.04665	112.37483	111.046655	0.48	50	0.74	50	0.5	50	0.7	50	15	34	0	16	0
1644505101	1881.434	10	3.5166372	0.13	0.000702702703	111.710742	-0.17	-0.000918918919	2.21362825	112.374835	112.374825	111.046658	111.046649	112.37483	111.046653	0.7	50	0.74	50	0.72	50	0.42	50	16	30	1	20	0
1644505298	2078.502	11	3.51664124	0.17	0.000862944162	111.710741	0.11	0.000558375635	2.2136266	112.374834	112.374824	111.046658	111.046648	112.374829	111.046653	0.72	50	0.44	50	0.64	50	0.58	50	23	39	1	11	0
1644505496	2276.252	12	3.51663863	-0.21	-0.00106598985	111.710742	-0.59	-0.00299492386	2.21363545	112.374837	112.374828	111.046656	111.046647	112.374833	111.046651	0.16	50	0.96	50	0.72	50	0.34	50	12	29	1	21	0
1644505682	2462.537	13	3.51665262	0.37	0.00186868687	111.71074	0.35	0.00176767677	2.2136302	112.374834	112.374824	111.046656	111.046646	112.374829	111.046651	0.92	50	0.2	50	0.62	50	0.6	50	8	29	0	21	0
1644505867	2647.209	14	3.51664432	-0.0346938776	-0.000186526223	111.71074	-0.485306122	-0.0026091727	2.21363748	112.374836	112.374827	111.046654	111.046644	112.374832	111.046649	0.42	50	0.94	50	0.92	50	0.469387755	49	17	31	0	19	0
1644506053	2832.785	15	3.51665583	-0.11	-0.000591397849	111.710741	0.25	0.00134408602	2.21363373	112.374836	112.374826	111.046655	111.046646	112.374831	111.046651	0.7	50	0.56	50	0.52	50	0.88	50	4	22	0	27	1
1644506237	3017.259	16	3.5166499	-0.48	-0.00260869565	111.710743	0.26	0.00141304348	2.21362983	112.374837	112.374827	111.046659	111.04665	112.374832	111.046654	0.56	50	0.78	50	0.22	50	0.96	50	17	34	0	16	0
1644506434	3214.462	17	3.51664374	0.35	0.00189189189	111.710741	0.15	0.000810810811	2.21362758	112.374834	112.374825	111.046658	111.046648	112.37483	111.046653	0.96	50	0.46	50	0.68	50	0.48	50	12	33	1	17	0
1644506632	3411.777	18	3.51664018	-0.32	-0.00162436548	111.710743	-0.26	-0.00131979695	2.21363148	112.374837	112.374828	111.046658	111.046649	112.374833	111.046654	0.28	50	0.86	50	0.62	50	0.68	50	14	33	1	17	0
1644506816	3596.167	19	3.51664634	0.14	0.000710659898	111.710742	-0.42	-0.0021319797	2.21363778	112.374838	112.374829	111.046656	111.046646	112.374834	111.046651	0.42	50	0.7	50	0.94	50	0.38	50	13	38	0	12	0
1644507000	3780.518	20	3.51665631	0.17755102	0.000959735245	111.710741	0.26244898	0.00141864313	2.21363385	112.374836	112.374827	111.046656	111.046647	112.374832	111.046651	0.9	50	0.46	50	0.755102041	49	0.84	50	21	43	0	7	0
1644507202	3981.839	21	3.51665008	-0.17	-0.000923913043	111.710742	0.07	0.000380434783	2.2136328	112.374837	112.374827	111.046657	111.046648	112.374832	111.046652	0.56	50	0.66	50	0.4	50	0.64	50	6	18	1	32	0
1644507386	4166.096	22	3.51664842	1.11022302e-16	5.52349763e-19	111.710742	0.46	0.00228855721	2.2136259	112.374835	112.374825	111.046659	111.04665	112.37483	111.046655	0.88	50	0.42	50	0.26	50	0.72	50	12	30	0	19	1
1644507585	4365.277	23	3.51663751	0.44	0.00237837838	111.71074	-0.3	-0.00162162162	2.2136304	112.374834	112.374825	111.046656	111.046646	112.374829	111.046651	0.82	50	0.68	50	0.96	50	0.22	50	13	36	1	14	0
1644507782	4562.51	24	3.51664463	-0.32	-0.0016080402	111.710742	-0.24	-0.00120603015	2.213634	112.374837	112.374827	111.046656	111.046647	112.374832	111.046652	0.42	50	0.98	50	0.6	50	0.68	50	25	39	1	10	1
1644507993	4772.733	25	3.51665032	-0.03	-0.000152284264	111.710742	-0.01	-5.07614213e-05	2.21363415	112.374837	112.374827	111.046656	111.046647	112.374832	111.046652	0.72	50	0.76	50	0.6	50	0.62	50	12	26	2	24	0
1644508215	4995.365	26	3.51665056	-0.25	-0.00119047619	111.710743	0.11	0.000523809524	2.2136325	112.374838	112.374828	111.046658	111.046649	112.374833	111.046653	0.56	50	0.7	50	0.44	50	0.8	50	12	31	3	19	0
1644508412	5192.555	27	3.51664795	0.29	0.00130044843	111.710742	0.43	0.00192825112	2.21362605	112.374834	112.374825	111.046659	111.046649	112.374829	111.046654	0.96	50	0.24	50	0.48	50	0.62	50	20	39	1	11	0
1644508627	5407.4	28	3.51663775	-0.144897959	-0.000735522635	111.710742	0.0151020408	7.66601057e-05	2.21362582	112.374835	112.374825	111.046659	111.04665	112.37483	111.046655	0.510204082	49	0.64	50	0.74	50	0.9	50	14	38	2	12	0
1644508812	5591.726	29	3.51663739	0.27	0.00125581395	111.710741	-0.05	-0.00023255814	2.21362657	112.374834	112.374824	111.046658	111.046648	112.374829	111.046653	0.74	50	0.52	50	0.76	50	0.44	50	4	21	0	29	0
1644508996	5776.146	30	3.51663857	0.01	5.43478261e-05	111.710741	0.49	0.00266304348	2.21361922	112.374832	112.374822	111.04666	111.04665	112.374827	111.046655	0.92	50	0.42	50	0.32	50	0.8	50	9	35	0	15	0
1644509180	5960.406	31	3.51662695	-0.21	-0.00113513514	111.710742	0.43	0.00232432432	2.21361277	112.374831	112.374821	111.046663	111.046653	112.374826	111.046658	0.84	50	0.62	50	0.32	50	0.96	50	13	35	0	15	0
1644509367	6146.748	32	3.51661675	-0.673333333	-0.00365942029	111.710745	-0.0666666667	-0.000362318841	2.21361377	112.374834	112.374825	111.046666	111.046657	112.37483	111.046661	0.26	50	1	50	0.333333333	45	0.94	50	10	21	0	29	0
1644509566	6345.76	33	3.51661833	0.408333333	0.0021953405	111.710743	-0.251666667	-0.00135304659	2.21361754	112.374833	112.374824	111.046663	111.046653	112.374829	111.046658	0.74	50	0.583333333	48	0.94	50	0.28	50	17	35	1	15	0
1644509776	6555.738	34	3.5166243	0.113877551	0.000572249	111.710743	-0.466122449	-0.00234232386	2.21362454	112.374835	112.374825	111.04666	111.046651	112.37483	111.046655	0.387755102	49	0.74	50	0.94	50	0.36	50	17	35	2	15	0
1644509973	6752.908	35	3.51663536	0.41	0.00195238095	111.710741	-0.11	-0.000523809524	2.21362619	112.374833	112.374824	111.046658	111.046648	112.374829	111.046653	0.78	50	0.48	50	0.8	50	0.28	50	9	30	1	20	0
1644510172	6952.25	36	3.51663797	-0.3	-0.00151515152	111.710742	0.04	0.000202020202	2.21362559	112.374835	112.374825	111.046659	111.04665	112.37483	111.046655	0.48	50	0.74	50	0.36	50	0.7	50	16	37	1	13	0
1644510383	7163.289	37	3.51663702	0.1	0.0005	111.710742	0.5	0.0025	2.21361809	112.374832	112.374822	111.046661	111.046652	112.374827	111.046656	0.92	50	0.32	50	0.36	50	0.76	50	8	34	2	16	0
1644510568	7347.613	38	3.51662516	-0.1	-0.000476190476	111.710742	0.18	0.000857142857	2.21361539	112.374832	112.374822	111.046662	111.046653	112.374827	111.046658	0.82	50	0.74	50	0.44	50	0.72	50	14	32	0	18	0
1644510764	7543.995	39	3.51662089	0.01	5.43478261e-05	111.710742	-0.15	-0.000815217391	2.21361764	112.374832	112.374823	111.046662	111.046652	112.374828	111.046657	0.8	50	0.94	50	0.7	50	0.54	50	19	34	1	16	0
1644510958	7738.521	40	3.51662445	-0.05	-0.000253807107	111.710742	-0.41	-0.00208121827	2.21362379	112.374834	112.374825	111.04666	111.046651	112.37483	111.046655	0.46	50	0.92	50	0.86	50	0.5	50	20	39	1	11	0
1644511140	7920.376	41	3.51663417	0.11	0.000567010309	111.710742	0.05	0.000257731959	2.21362304	112.374834	112.374824	111.04666	111.04665	112.374829	111.046655	0.54	50	0.38	50	0.58	50	0.52	50	12	34	0	16	0
1644511335	8114.66	42	3.51663299	-0.11	-0.000604395604	111.710742	-0.57	-0.00313186813	2.21363159	112.374837	112.374827	111.046658	111.046648	112.374832	111.046653	0.3	50	0.98	50	0.78	50	0.32	50	15	33	1	17	0
1644511519	8299.519	43	3.51664651	0.27	0.00139175258	111.710741	-0.47	-0.00242268041	2.21363864	112.374837	112.374828	111.046654	111.046645	112.374833	111.04665	0.64	50	0.84	50	0.96	50	0.22	50	19	37	0	13	0
1644511727	8506.829	44	3.51665766	0.18	0.000972972973	111.71074	-0.62	-0.00335135135	2.21364794	112.374839	112.37483	111.046651	111.046641	112.374835	111.046646	0.54	50	0.98	50	1	50	0.2	50	12	37	2	13	0
1644511921	8701.377	45	3.51667236	-0.32	-0.00154589372	111.710742	-0.1	-0.000483091787	2.21364944	112.374841	112.374832	111.046652	111.046642	112.374837	111.046647	0.36	50	0.78	50	0.72	50	0.94	50	7	29	1	21	0
1644512129	8908.754	46	3.51667474	-0.34	-0.00174358974	111.710744	-0.06	-0.000307692308	2.21365034	112.374843	112.374834	111.046653	111.046644	112.374839	111.046648	0.4	50	0.8	50	0.52	50	0.8	50	14	31	2	19	0
1644512323	9103.476	47	3.51667616	0.48	0.00231884058	111.710741	-0.28	-0.001352657	2.21365454	112.374842	112.374833	111.04665	111.04664	112.374837	111.046645	0.78	50	0.58	50	1	50	0.24	50	4	19	1	31	0
1644512518	9298.477	48	3.5166828	-0.40755102	-0.00209000523	111.710743	0.33244898	0.00170486656	2.21364955	112.374843	112.374833	111.046653	111.046644	112.374838	111.046648	0.68	50	0.755102041	49	0.2	50	0.94	50	7	22	1	28	0
1644512700	9480.302	49	3.51667492	-0.03	-0.000153846154	111.710743	0.67	0.00343589744	2.2136395	112.37484	112.37483	111.046656	111.046647	112.374835	111.046651	0.98	50	0.34	50	0.24	50	0.94	50	7	24	0	24	2
1644512882	9661.937	50	3.51665902	-0.04	-0.00021978022	111.710744	0.58	0.00318681319	2.2136308	112.374837	112.374828	111.046659	111.04665	112.374833	111.046654	0.94	50	0.4	50	0.3	50	0.92	50	12	29	0	21	0
1644513076	9856.507	51	3.51664526	0.3	0.00164835165	111.710742	0.04	0.00021978022	2.2136302	112.374836	112.374826	111.046658	111.046648	112.374831	111.046653	0.72	50	0.38	50	0.78	50	0.52	50	11	39	1	11	0
1644513258	10037.879	52	3.51664432	-0.2	-0.00103092784	111.710743	-0.58	-0.00298969072	2.2136389	112.374839	112.37483	111.046656	111.046647	112.374835	111.046651	0.22	50	1	50	0.68	50	0.3	50	9	27	0	23	0
1644513440	10220.492	53	3.51665807	-0.12	-0.000662983425	111.710744	-0.72	-0.00397790055	2.2136497	112.374843	112.374834	111.046653	111.046644	112.374839	111.046649	0.16	50	1	50	0.94	50	0.34	50	14	36	0	14	0
1644513625	10405.221	54	3.51667515	-0.38	-0.00207650273	111.710746	-0.22	-0.00120218579	2.213653	112.374846	112.374837	111.046654	111.046645	112.374841	111.04665	0.34	50	0.94	50	0.5	50	0.66	50	15	30	0	20	0
1644513807	10586.712	55	3.51668037	-0.02	-0.000108108108	111.710746	-0.66	-0.00356756757	2.2136629	112.374849	112.37484	111.046651	111.046642	112.374844	111.046647	0.3	50	0.98	50	0.96	50	0.32	50	15	37	0	13	0
1644514001	10781.007	56	3.51669603	0.17	0.000939226519	111.710745	0.57	0.00314917127	2.21365435	112.374846	112.374836	111.046653	111.046644	112.374841	111.046648	0.98	50	0.24	50	0.36	50	0.76	50	9	26	1	24	0
1644514208	10987.672	57	3.51668251	0.33	0.00169230769	111.710743	0.27	0.00138461538	2.2136503	112.374843	112.374833	111.046653	111.046643	112.374838	111.046648	0.96	50	0.36	50	0.7	50	0.64	50	8	31	2	19	0
1644514402	11182.007	58	3.5166761	-0.27	-0.00131067961	111.710744	0.53	0.00257281553	2.21364235	112.374842	112.374832	111.046656	111.046647	112.374837	111.046652	0.88	50	0.62	50	0.16	50	0.96	50	10	31	1	19	0
1644514583	11363.393	59	3.51666353	0.48	0.00246153846	111.710742	-0.28	-0.00143589744	2.21364655	112.374841	112.374831	111.046653	111.046643	112.374836	111.046648	0.78	50	0.58	50	0.98	50	0.22	50	15	34	0	16	0
1644514790	11570.554	60	3.51667017	0.04	0.000220994475	111.710742	0.26	0.00143646409	2.21364265	112.374839	112.37483	111.046654	111.046644	112.374835	111.046649	0.76	50	0.46	50	0.48	50	0.7	50	16	28	2	21	1
1644514972	11752.227	61	3.516664	-0.1	-0.000483091787	111.710742	0.58	0.00280193237	2.21363395	112.374837	112.374828	111.046657	111.046647	112.374833	111.046652	0.9	50	0.42	50	0.3	50	0.98	50	2	18	0	32	0
1644515154	11933.813	62	3.51665025	-0.25	-0.00137362637	111.710744	0.07	0.000384615385	2.2136329	112.374838	112.374829	111.046658	111.046649	112.374833	111.046654	0.62	50	0.8	50	0.56	50	0.88	50	8	26	0	23	1
1644515348	12128.531	63	3.51664859	0.02	0.000110497238	111.710744	-0.24	-0.00132596685	2.2136365	112.374839	112.37483	111.046657	111.046648	112.374834	111.046653	0.5	50	0.72	50	0.54	50	0.28	50	12	32	1	17	1
1644515530	12310.204	64	3.51665428	-0.02	-0.000102564103	111.710744	-0.58	-0.00297435897	2.2136452	112.374842	112.374832	111.046655	111.046645	112.374837	111.04665	0.34	50	0.94	50	0.86	50	0.3	50	17	29	0	21	0
1644515712	12492.031	65	3.51666804	0.18	0.000989010989	111.710743	-0.24	-0.00131868132	2.2136488	112.374842	112.374833	111.046653	111.046643	112.374837	111.046648	0.68	50	0.74	50	0.86	50	0.44	50	8	21	0	29	0
1644515906	12686.422	66	3.51667373	-0.12	-0.000659340659	111.710743	0.36	0.00197802198	2.2136434	112.374841	112.374832	111.046655	111.046646	112.374836	111.04665	0.9	50	0.66	50	0.36	50	0.84	50	15	24	1	26	0
1644516101	12880.608	67	3.51666519	0.1	0.000515463918	111.710743	0.42	0.00216494845	2.2136371	112.374839	112.374829	111.046656	111.046647	112.374834	111.046652	0.94	50	0.42	50	0.4	50	0.72	50	9	22	1	28	0
1644516282	13062.162	68	3.51665523	-0.2	-0.00103092784	111.710744	0.02	0.000103092784	2.2136368	112.37484	112.37483	111.046658	111.046648	112.374835	111.046653	0.46	50	0.64	50	0.56	50	0.78	50	16	36	0	14	0
1644516478	13257.914	69	3.51665475	0.289591837	0.00159116394	111.710742	-0.309591837	-0.00170105405	2.21364144	112.37484	112.37483	111.046655	111.046645	112.374835	111.04665	0.74	50	0.76	50	0.959183673	49	0.36	50	9	34	1	16	0
1644516663	13443.408	70	3.5166621	-0.28	-0.00142857143	111.710744	0.26	0.00132653061	2.21363754	112.37484	112.37483	111.046657	111.046648	112.374835	111.046652	0.74	50	0.76	50	0.28	50	0.82	50	12	32	0	18	0
1644516848	13628.065	71	3.51665593	0.34	0.00183783784	111.710742	-0.34	-0.00183783784	2.21364264	112.37484	112.37483	111.046654	111.046645	112.374835	111.046649	0.7	50	0.7	50	0.96	50	0.28	50	8	28	0	22	0
1644517043	13823.482	72	3.51666399	-0.51	-0.00275675676	111.710745	-0.21	-0.00113513514	2.21364579	112.374843	112.374834	111.046656	111.046646	112.374838	111.046651	0.24	50	0.96	50	0.44	50	0.74	50	16	34	1	16	0
1644517254	14034.052	73	3.51666898	-0.11	-0.000564102564	111.710745	-0.01	-5.12820513e-05	2.21364594	112.374844	112.374834	111.046656	111.046647	112.374839	111.046651	0.54	50	0.66	50	0.58	50	0.68	50	11	31	2	19	0
1644517450	14230.228	74	3.51666921	0.35	0.00165876777	111.710743	-0.37	-0.0017535545	2.21365149	112.374844	112.374834	111.046653	111.046643	112.374839	111.046648	0.76	50	0.78	50	0.9	50	0.18	50	10	36	1	14	0
1644517646	14426.408	75	3.51667799	-0.06	-0.000306122449	111.710744	0.46	0.00234693878	2.21364459	112.374842	112.374832	111.046655	111.046646	112.374837	111.04665	0.92	50	0.52	50	0.36	50	0.88	50	11	33	1	15	2
1644517832	14611.804	76	3.51666708	0.04	0.000204081633	111.710744	0.3	0.00153061224	2.21364009	112.37484	112.374831	111.046656	111.046647	112.374836	111.046651	0.94	50	0.6	50	0.6	50	0.86	50	7	21	0	29	0
1644518015	14795.134	77	3.51665996	0.2	0.00108108108	111.710743	-0.52	-0.00281081081	2.21364789	112.374842	112.374832	111.046653	111.046643	112.374837	111.046648	0.6	50	0.92	50	0.94	50	0.22	50	18	31	0	19	0
1644518213	14992.785	78	3.5166723	0.0728571429	0.000395962733	111.710742	-0.172857143	-0.000939440994	2.21365049	112.374842	112.374833	111.046652	111.046642	112.374837	111.046647	0.84	50	0.94	50	0.96	50	0.714285714	49	9	31	1	19	0
1644518409	15189.041	79	3.5166764	0.21	0.00106598985	111.710741	-0.03	-0.000152284264	2.21365094	112.374841	112.374832	111.046651	111.046641	112.374836	111.046646	0.7	50	0.52	50	0.76	50	0.52	50	8	23	1	27	0
1644518605	15385.307	80	3.51667711	-0.25	-0.00126903553	111.710742	-0.09	-0.000456852792	2.21365229	112.374843	112.374833	111.046651	111.046642	112.374838	111.046647	0.36	50	0.7	50	0.7	50	0.86	50	17	32	1	18	0
1644518789	15568.706	81	3.51667924	0.09	0.000459183673	111.710742	-0.75	-0.00382653061	2.21366354	112.374846	112.374836	111.046648	111.046638	112.374841	111.046643	0.28	50	0.94	50	1	50	0.16	50	16	38	0	12	0
1644519000	15780.513	82	3.51669704	0.294489796	0.00160923386	111.71074	-0.345510204	-0.0018880339	2.21366872	112.374846	112.374836	111.046645	111.046635	112.374841	111.04664	0.5	50	0.551020408	49	0.94	50	0.3	50	13	32	2	18	0
1644519184	15964.131	83	3.51670523	0.03	0.000141509434	111.71074	0.77	0.00363207547	2.21365717	112.374842	112.374833	111.046648	111.046638	112.374837	111.046643	0.98	50	0.18	50	0.26	50	1	50	1	4	0	46	0
1644519368	16148.3	84	3.51668697	0.07	0.000380434783	111.71074	0.61	0.00331521739	2.21364802	112.374839	112.37483	111.04665	111.046641	112.374834	111.046646	0.98	50	0.3	50	0.42	50	0.96	50	11	29	0	21	0
1644519565	16344.664	85	3.5166725	-0.01	-5.43478261e-05	111.71074	0.57	0.00309782609	2.21363947	112.374837	112.374827	111.046653	111.046643	112.374832	111.046648	0.88	50	0.32	50	0.36	50	0.94	50	7	17	1	33	0
1644519761	16541.194	86	3.51665897	-0.2	-0.00102040816	111.710741	0.58	0.00295918367	2.21363077	112.374835	112.374825	111.046656	111.046647	112.37483	111.046652	0.9	50	0.52	50	0.22	50	1	50	21	31	1	19	0
1644519984	16763.602	87	3.51664522	-0.2	-0.00101522843	111.710742	0.26	0.00131979695	2.21362687	112.374835	112.374825	111.046659	111.046649	112.37483	111.046654	0.76	50	0.7	50	0.5	50	0.96	50	12	29	3	21	0
1644520180	16960.235	88	3.51663905	0.156530612	0.000705092848	111.710741	-0.363469388	-0.00163724949	2.21363232	112.374836	112.374826	111.046656	111.046647	112.374831	111.046651	0.653061224	49	0.86	50	0.86	50	0.34	50	14	34	1	16	0
1644520390	17170.468	89	3.51664767	-0.06	-0.000304568528	111.710741	-0.04	-0.000203045685	2.21363292	112.374836	112.374827	111.046656	111.046647	112.374831	111.046652	0.58	50	0.68	50	0.58	50	0.6	50	6	29	2	21	0
1644520602	17382.371	90	3.51664862	0.01	4.76190476e-05	111.710741	0.15	0.000714285714	2.21363067	112.374835	112.374826	111.046657	111.046647	112.374831	111.046652	0.6	50	0.44	50	0.6	50	0.74	50	7	34	2	16	0
1644520786	17565.807	91	3.51664506	0.3	0.00141509434	111.71074	-0.06	-0.000283018868	2.21363157	112.374834	112.374825	111.046655	111.046646	112.374829	111.04665	0.78	50	0.54	50	0.92	50	0.56	50	4	15	0	35	0
1644521007	17787.521	92	3.51664648	-0.43	-0.00234972678	111.710742	0.37	0.00202185792	2.21362602	112.374835	112.374825	111.046659	111.04665	112.37483	111.046654	0.66	50	0.72	50	0.18	50	0.98	50	21	35	3	15	0
1644521191	17970.954	93	3.51663771	-0.24	-0.00108108108	111.710743	0.2	0.000900900901	2.21362302	112.374835	112.374825	111.046661	111.046652	112.37483	111.046656	0.68	50	0.72	50	0.34	50	0.78	50	8	27	0	23	0
1644521403	18183.065	94	3.51663296	-0.1	-0.000543478261	111.710744	-0.04	-0.000217391304	2.21362362	112.374836	112.374826	111.046661	111.046652	112.374831	111.046657	0.6	50	0.74	50	0.48	50	0.54	50	11	30	2	20	0
1644521600	18380.492	95	3.51663391	0.31	0.00146226415	111.710742	0.39	0.00183962264	2.21361777	112.374832	112.374823	111.046662	111.046652	112.374828	111.046657	0.94	50	0.24	50	0.62	50	0.7	50	22	36	1	13	1
1644521784	18563.952	96	3.51662466	0.37	0.00187817259	111.71074	-0.05	-0.000253807107	2.21361852	112.374831	112.374821	111.04666	111.04665	112.374826	111.046655	0.84	50	0.52	50	0.72	50	0.3	50	10	25	0	25	0
1644521980	18760.338	97	3.51662585	0.07	0.000380434783	111.71074	0.01	5.43478261e-05	2.21361837	112.37483	112.374821	111.046659	111.04665	112.374826	111.046655	0.7	50	0.62	50	0.88	50	0.82	50	2	15	1	35	0
1644522192	18971.78	98	3.51662561	-0.39	-0.00198979592	111.710742	0.23	0.00117346939	2.21361492	112.374831	112.374822	111.046662	111.046653	112.374826	111.046658	0.5	50	0.66	50	0.2	50	0.82	50	20	37	2	13	0
1644522377	19157.433	99	3.51662015	0.15	0.000710900474	111.710741	0.35	0.00165876777	2.21360967	112.374829	112.374819	111.046663	111.046654	112.374824	111.046658	0.78	50	0.28	50	0.5	50	0.7	50	5	21	0	29	0
1644522561	19340.785	100	3.51661185	-0.11	-0.000591397849	111.710742	-0.15	-0.000806451613	2.21361192	112.37483	112.374821	111.046663	111.046653	112.374825	111.046658	0.64	50	0.9	50	0.7	50	0.66	50	15	30	0	20	0
1644522770	19549.99	101	3.51661541	-0.11	-0.000601092896	111.710742	0.61	0.00333333333	2.21360277	112.374828	112.374818	111.046666	111.046657	112.374823	111.046662	0.8	50	0.3	50	0.26	50	0.98	50	13	34	2	16	0
1644522981	19761.116	102	3.51660094	-0.11	-0.000523809524	111.710743	-0.35	-0.00166666667	2.21360802	112.37483	112.374821	111.046665	111.046656	112.374825	111.04666	0.42	50	0.88	50	0.66	50	0.42	50	10	29	2	21	0
1644523164	19944.486	103	3.51660924	0.25	0.00118483412	111.710742	0.45	0.00213270142	2.21360127	112.374827	112.374817	111.046666	111.046657	112.374822	111.046661	0.98	50	0.28	50	0.68	50	0.88	50	11	31	0	19	0
1644523350	20129.958	104	3.51659857	-0.05	-0.000273224044	111.710742	-0.03	-0.000163934426	2.21360172	112.374827	112.374818	111.046666	111.046657	112.374822	111.046661	0.7	50	0.78	50	0.56	50	0.58	50	16	35	0	15	0
1644523533	20313.27	105	3.51659928	0.18	0.000967741935	111.710741	0.1	0.000537634409	2.21360022	112.374826	112.374816	111.046666	111.046656	112.374821	111.046661	0.7	50	0.42	50	0.68	50	0.6	50	2	14	0	36	0
1644523743	20522.668	106	3.51659691	-0.19	-0.00103825137	111.710742	0.51	0.00278688525	2.21359257	112.374824	112.374815	111.046669	111.046659	112.37482	111.046664	0.92	50	0.6	50	0.3	50	1	50	20	36	2	14	0
1644523926	20705.968	107	3.51658481	-0.04	-0.00019138756	111.710742	-5.55111512e-17	-2.65603594e-19	2.21359257	112.374825	112.374815	111.046669	111.04666	112.37482	111.046664	0.58	50	0.62	50	0.7	50	0.74	50	4	19	0	31	0
1644524122	20902.228	108	3.51658481	0.32	0.00173913043	111.710741	0.26	0.00141304348	2.21358867	112.374822	112.374812	111.046669	111.046659	112.374817	111.046664	0.98	50	0.4	50	0.54	50	0.48	50	13	31	1	19	0
1644524318	21098.47	109	3.51657864	-0.14	-0.000714285714	111.710741	0.44	0.00224489796	2.21358207	112.374821	112.374811	111.046671	111.046662	112.374816	111.046667	0.74	50	0.44	50	0.38	50	0.96	50	11	34	1	16	0
1644524515	21294.743	110	3.5165682	0.12	0.000612244898	111.710741	-0.5	-0.00255102041	2.21358957	112.374822	112.374813	111.046669	111.046659	112.374818	111.046664	0.42	50	0.8	50	0.92	50	0.3	50	14	31	1	19	0
1644524724	21504.39	111	3.51658006	-0.15	-0.000765306122	111.710741	-0.43	-0.00219387755	2.21359602	112.374825	112.374815	111.046667	111.046658	112.37482	111.046663	0.3	50	0.88	50	0.9	50	0.62	50	14	36	2	13	1
1644524908	21688.18	112	3.51659026	-0.38	-0.00180952381	111.710743	2.77555756e-17	1.32169408e-19	2.21359602	112.374827	112.374817	111.046669	111.04666	112.374822	111.046664	0.48	50	0.86	50	0.42	50	0.8	50	13	33	0	17	0
1644525091	21871.564	113	3.51659026	-0.02	-0.000108695652	111.710743	-0.6	-0.00326086957	2.21360502	112.37483	112.37482	111.046667	111.046657	112.374825	111.046662	0.24	50	0.86	50	0.96	50	0.38	50	14	29	0	21	0
1644525288	22068.225	114	3.5166045	0.37	0.00202185792	111.710742	-0.39	-0.00213114754	2.21361087	112.37483	112.37482	111.046663	111.046654	112.374825	111.046658	0.58	50	0.6	50	1	50	0.24	50	21	37	1	13	0
1644525471	22251.534	115	3.51661375	0.21	0.00106598985	111.71074	-0.17	-0.000862944162	2.21361342	112.374829	112.37482	111.046661	111.046652	112.374825	111.046656	0.7	50	0.66	50	0.84	50	0.46	50	9	31	0	19	0
1644525655	22434.971	116	3.51661778	-0.33	-0.00180327869	111.710742	-0.25	-0.00136612022	2.21361717	112.374832	112.374823	111.046662	111.046652	112.374827	111.046657	0.38	50	0.96	50	0.74	50	0.82	50	15	35	0	15	0
1644525852	22632.175	117	3.51662371	-0.1	-0.000543478261	111.710743	0.6	0.00326086957	2.21360817	112.37483	112.37482	111.046665	111.046655	112.374825	111.04666	0.86	50	0.36	50	0.28	50	0.98	50	11	24	1	26	0
1644526036	22816.353	118	3.51660948	0	0	111.710743	0.56	0.00284263959	2.21359977	112.374827	112.374818	111.046667	111.046658	112.374823	111.046663	1	50	0.44	50	0.42	50	0.98	50	6	26	0	24	0
1644526220	22999.617	119	3.51659619	0.11	0.000597826087	111.710742	0.57	0.00309782609	2.21359122	112.374824	112.374815	111.046669	111.04666	112.374819	111.046665	0.94	50	0.26	50	0.36	50	0.82	50	6	25	0	25	0
1644526403	23183.239	120	3.51658267	0.05	0.000273224044	111.710742	0.39	0.00213114754	2.21358537	112.374822	112.374813	111.046671	111.046661	112.374817	111.046666	0.84	50	0.4	50	0.36	50	0.7	50	16	36	0	14	0
1644526587	23366.782	121	3.51657342	0.04	0.000217391304	111.710742	0.62	0.00336956522	2.21357607	112.374819	112.37481	111.046674	111.046664	112.374814	111.046669	0.92	50	0.26	50	0.38	50	0.96	50	12	35	0	15	0
1644526772	23552.244	122	3.51655871	-0.01	-5.46448087e-05	111.710742	0.05	0.000273224044	2.21357532	112.374819	112.37481	111.046674	111.046664	112.374814	111.046669	0.6	50	0.56	50	0.66	50	0.72	50	11	33	0	17	0
1644526956	23735.814	123	3.51655753	0.12	0.00064516129	111.710741	0.18	0.000967741935	2.21357262	112.374818	112.374808	111.046674	111.046665	112.374813	111.046669	0.78	50	0.48	50	0.76	50	0.82	50	5	22	0	28	0
1644527152	23932.287	124	3.51655326	-0.19	-0.00103825137	111.710742	0.61	0.00333333333	2.21356347	112.374816	112.374806	111.046678	111.046668	112.374811	111.046673	0.94	50	0.52	50	0.14	50	0.94	50	18	33	1	17	0
1644527336	24116.202	125	3.51653879	0.12	0.000609137056	111.710741	0.1	0.000507614213	2.21356197	112.374815	112.374805	111.046678	111.046668	112.37481	111.046673	0.8	50	0.58	50	0.76	50	0.74	50	5	27	0	23	0
1644527521	24300.609	126	3.51653642	-0.31	-0.00168478261	111.710743	-0.17	-0.000923913043	2.21356452	112.374817	112.374808	111.046678	111.046669	112.374812	111.046674	0.44	50	0.92	50	0.68	50	0.82	50	23	36	0	14	0
1644527706	24485.966	127	3.51654045	0.16	0.000864864865	111.710742	-0.06	-0.000324324324	2.21356542	112.374817	112.374807	111.046677	111.046668	112.374812	111.046673	0.74	50	0.64	50	0.66	50	0.44	50	17	32	0	18	0
1644527902	24682.344	128	3.51654187	-0.19	-0.00102702703	111.710743	-0.21	-0.00113513514	2.21356857	112.374818	112.374809	111.046677	111.046668	112.374814	111.046673	0.44	50	0.84	50	0.5	50	0.48	50	15	32	1	18	0
1644528088	24867.598	129	3.51654685	0.3	0.00153061224	111.710742	-0.12	-0.000612244898	2.21357037	112.374817	112.374808	111.046675	111.046666	112.374813	111.046671	0.72	50	0.54	50	0.88	50	0.46	50	3	16	0	34	0
1644528286	25066.464	130	3.5165497	-0.06	-0.000324324324	111.710742	0.64	0.00345945946	2.21356077	112.374815	112.374805	111.046678	111.046669	112.37481	111.046674	0.96	50	0.38	50	0.24	50	0.94	50	16	35	1	15	0
1644528470	25250.021	131	3.51653452	0.14	0.000703517588	111.710741	0.28	0.00140703518	2.21355657	112.374813	112.374803	111.046679	111.04667	112.374808	111.046674	0.78	50	0.36	50	0.48	50	0.62	50	11	29	0	21	0
1644528654	25433.77	132	3.51652788	-0.43	-0.00233695652	111.710743	0.15	0.000815217391	2.21355432	112.374814	112.374805	111.046682	111.046672	112.37481	111.046677	0.56	50	0.84	50	0.38	50	0.96	50	7	22	0	28	0
1644528838	25617.94	133	3.51652432	0.23	0.0012568306	111.710742	0.49	0.00267759563	2.21354697	112.374811	112.374802	111.046683	111.046673	112.374806	111.046678	0.98	50	0.26	50	0.5	50	0.76	50	16	39	0	11	0
1644529024	25803.895	134	3.51651269	0.15	0.000810810811	111.710741	-0.27	-0.00145945946	2.21355102	112.374812	112.374802	111.046681	111.046671	112.374807	111.046676	0.62	50	0.74	50	0.84	50	0.42	50	9	29	0	21	0
1644529207	25987.546	135	3.5165191	-0.07	-0.000378378378	111.710742	0.53	0.00286486486	2.21354307	112.37481	112.3748	111.046684	111.046674	112.374805	111.046679	0.88	50	0.42	50	0.38	50	0.98	50	5	24	0	26	0
1644529442	26222.294	136	3.51650653	-0.27	-0.0014673913	111.710743	0.11	0.000597826087	2.21354142	112.37481	112.374801	111.046686	111.046676	112.374806	111.046681	0.74	50	0.9	50	0.52	50	0.9	50	15	29	4	20	1
1644529624	26404.239	137	3.51650392	0.29	0.00123404255	111.710742	0.15	0.000638297872	2.21353917	112.374808	112.374799	111.046685	111.046675	112.374803	111.04668	0.86	50	0.42	50	0.8	50	0.66	50	6	32	0	18	0
1644529806	26586.422	138	3.51650036	-0.48	-0.00263736264	111.710744	0.26	0.00142857143	2.21353527	112.374809	112.3748	111.046688	111.046679	112.374805	111.046684	0.4	50	0.62	50	0.2	50	0.94	50	11	25	0	25	0
1644530001	26780.975	139	3.51649419	0.11	0.000604395604	111.710744	-0.51	-0.0028021978	2.21354292	112.374811	112.374802	111.046685	111.046676	112.374806	111.046681	0.28	50	0.68	50	0.86	50	0.24	50	9	31	1	17	2
1644530196	26975.645	140	3.51650629	-0.02	-0.000102564103	111.710744	0.5	0.00256410256	2.21353542	112.374809	112.3748	111.046688	111.046678	112.374804	111.046683	0.86	50	0.38	50	0.22	50	0.74	50	21	41	1	9	0
1644530390	27170.375	141	3.51649443	0.17	0.00087628866	111.710743	0.47	0.00242268041	2.21352837	112.374806	112.374797	111.046689	111.04668	112.374801	111.046684	0.98	50	0.34	50	0.52	50	0.82	50	19	37	1	13	0
1644530572	27352.555	142	3.51648328	-0.0183673469	-9.41915228e-05	111.710743	-0.238367347	-0.00122239665	2.21353195	112.374807	112.374798	111.046688	111.046679	112.374803	111.046683	0.58	50	0.836734694	49	0.64	50	0.42	50	4	36	0	14	0
1644530757	27536.588	143	3.51648893	0.07	0.000384615385	111.710743	0.57	0.00313186813	2.2135234	112.374804	112.374795	111.04669	111.046681	112.3748	111.046686	0.94	50	0.3	50	0.36	50	0.86	50	10	32	0	17	1
1644530952	27732.333	144	3.51647541	0.12	0.000652173913	111.710742	0.18	0.00097826087	2.2135207	112.374803	112.374793	111.046691	111.046681	112.374798	111.046686	0.76	50	0.46	50	0.5	50	0.56	50	9	32	1	18	0
1644531134	27913.833	145	3.51647114	-0.14	-0.000714285714	111.710743	-0.18	-0.000918367347	2.2135234	112.374804	112.374795	111.04669	111.046681	112.3748	111.046686	0.34	50	0.66	50	0.6	50	0.56	50	15	37	0	13	0
1644531316	28095.624	146	3.51647541	0.27	0.00149171271	111.710741	-0.45	-0.00248618785	2.21353015	112.374805	112.374796	111.046687	111.046678	112.3748	111.046682	0.4	50	0.58	50	0.96	50	0.24	50	6	31	0	19	0
1644531512	28292.253	147	3.51648609	0.14	0.000769230769	111.710741	0.6	0.0032967033	2.21352115	112.374802	112.374792	111.046689	111.04668	112.374797	111.046684	1	50	0.26	50	0.4	50	0.86	50	10	34	1	16	0
1644531694	28473.94	148	3.51647185	-0.12	-0.000609137056	111.710741	-0.04	-0.000203045685	2.21352175	112.374803	112.374793	111.046689	111.04668	112.374798	111.046685	0.7	50	0.86	50	0.46	50	0.54	50	14	30	0	20	0
1644531891	28671.452	149	3.5164728	0.2	0.00109289617	111.71074	-0.42	-0.00229508197	2.21352805	112.374803	112.374794	111.046687	111.046677	112.374799	111.046682	0.52	50	0.74	50	0.96	50	0.34	50	3	37	1	13	0
1644532087	28867.025	150	3.51648277	0.31	0.00158163265	111.710739	-0.07	-0.000357142857	2.2135291	112.374802	112.374793	111.046685	111.046675	112.374797	111.04668	0.68	50	0.44	50	0.84	50	0.46	50	3	34	1	16	0
1644532269	29048.957	151	3.51648443	-0.08	-0.000408163265	111.710739	0.54	0.00275510204	2.213521	112.3748	112.374791	111.046688	111.046678	112.374795	111.046683	0.72	50	0.26	50	0.32	50	0.94	50	3	29	0	21	0
1644532464	29243.673	152	3.51647162	-0.56	-0.00307692308	111.710742	-0.18	-0.000989010989	2.2135237	112.374804	112.374794	111.04669	111.04668	112.374799	111.046685	0.26	50	1	50	0.4	50	0.78	50	17	34	1	16	0
1644532645	29425.53	153	3.51647589	0.14	0.000721649485	111.710741	-0.04	-0.000206185567	2.2135243	112.374803	112.374794	111.046689	111.046679	112.374798	111.046684	0.76	50	0.66	50	0.78	50	0.6	50	15	41	0	9	0
1644532827	29607.573	154	3.51647684	0.0932653061	0.000512446737	111.710741	-0.226734694	-0.00124579502	2.2135277	112.374804	112.374794	111.046687	111.046678	112.374799	111.046682	0.54	50	0.673469388	49	0.84	50	0.52	50	9	37	0	13	0
1644533024	29804.465	155	3.51648221	0.2	0.0010989011	111.71074	-0.1	-0.000549450549	2.2135292	112.374803	112.374794	111.046686	111.046676	112.374798	111.046681	0.82	50	0.72	50	0.84	50	0.54	50	3	33	1	17	0
1644533234	30013.839	156	3.51648459	-0.27	-0.00137055838	111.710741	0.19	0.000964467005	2.21352635	112.374804	112.374794	111.046688	111.046678	112.374799	111.046683	0.56	50	0.64	50	0.4	50	0.86	50	2	32	2	18	0
1644533416	30195.593	157	3.51648008	0.09	0.00043062201	111.710741	-0.13	-0.000622009569	2.2135283	112.374804	112.374794	111.046687	111.046677	112.374799	111.046682	0.68	50	0.72	50	0.84	50	0.62	50	6	37	0	13	0
1644533597	30377.338	158	3.51648316	-0.31	-0.0017032967	111.710742	0.31	0.0017032967	2.21352365	112.374804	112.374795	111.04669	111.04668	112.374799	111.046685	0.58	50	0.58	50	0.34	50	0.96	50	19	39	0	11	0
1644533779	30559.077	159	3.51647581	0.52	0.00285714286	111.71074	-0.02	-0.00010989011	2.21352395	112.374801	112.374792	111.046687	111.046678	112.374797	111.046682	0.92	50	0.42	50	0.94	50	0.4	50	6	20	0	30	0
1644533975	30754.723	160	3.51647628	-0.44	-0.00241758242	111.710742	0.26	0.00142857143	2.21352005	112.374803	112.374793	111.04669	111.046681	112.374798	111.046686	0.66	50	0.84	50	0.22	50	0.92	50	6	33	1	17	0
1644534170	30950.515	161	3.51647012	0.35	0.00179487179	111.71074	-0.19	-0.000974358974	2.2135229	112.374802	112.374792	111.046688	111.046678	112.374797	111.046683	0.7	50	0.54	50	0.9	50	0.36	50	5	27	1	23	0
1644534355	31134.668	162	3.51647462	-0.24	-0.0012244898	111.710741	0.26	0.00132653061	2.213519	112.374802	112.374792	111.04669	111.046681	112.374797	111.046686	0.72	50	0.7	50	0.36	50	0.86	50	6	29	0	21	0
1644534536	31316.55	163	3.51646846	0.19	0.0010326087	111.71074	0.23	0.00125	2.21351555	112.3748	112.37479	111.04669	111.046681	112.374795	111.046686	0.8	50	0.38	50	0.62	50	0.66	50	8	34	0	16	0
1644534719	31498.586	164	3.516463	-0.13	-0.000714285714	111.710741	0.23	0.00126373626	2.2135121	112.374799	112.37479	111.046692	111.046683	112.374795	111.046687	0.58	50	0.48	50	0.38	50	0.74	50	21	37	0	13	0
1644534915	31695.527	165	3.51645754	0.17	0.000934065934	111.71074	0.33	0.00181318681	2.21350715	112.374797	112.374787	111.046693	111.046683	112.374792	111.046688	0.92	50	0.42	50	0.56	50	0.72	50	7	33	1	17	0
1644535099	31878.659	166	3.51644972	-0.296153846	-0.00150331902	111.710742	-0.443846154	-0.00225302616	2.21351381	112.3748	112.374791	111.046692	111.046683	112.374796	111.046687	0.22	50	0.96	50	0.84	50	0.692307692	13	14	30	0	20	0
1644535293	32073.382	167	3.51646024	0.15	0.000819672131	111.710741	0.33	0.00180327869	2.21350886	112.374798	112.374789	111.046693	111.046683	112.374793	111.046688	0.92	50	0.44	50	0.5	50	0.68	50	10	27	1	23	0
1644535475	32255.301	168	3.51645242	0.05	0.000256410256	111.710741	0.37	0.0018974359	2.21350331	112.374796	112.374787	111.046694	111.046685	112.374792	111.04669	0.82	50	0.4	50	0.52	50	0.84	50	17	33	0	17	0
1644535670	32449.969	169	3.51644364	0.17	0.000934065934	111.71074	0.19	0.00104395604	2.21350046	112.374795	112.374785	111.046694	111.046685	112.37479	111.04669	0.76	50	0.4	50	0.68	50	0.7	50	14	36	1	14	0
1644535880	32660.487	170	3.51643913	-0.36	-0.00184615385	111.710741	0.16	0.000820512821	2.21349806	112.374796	112.374786	111.046697	111.046687	112.374791	111.046692	0.62	50	0.82	50	0.34	50	0.86	50	12	34	2	16	0
1644536062	32842.24	171	3.51643534	0.35	0.00166666667	111.71074	-0.17	-0.00080952381	2.21350061	112.374795	112.374785	111.046694	111.046685	112.37479	111.04669	0.88	50	0.7	50	0.92	50	0.4	50	14	37	0	13	0
1644536247	33027.203	172	3.51643937	-0.4	-0.0021978022	111.710742	0.16	0.000879120879	2.21349821	112.374796	112.374786	111.046697	111.046688	112.374791	111.046692	0.6	50	0.84	50	0.16	50	0.72	50	14	32	0	18	0
1644536444	33224.041	173	3.51643557	0.4	0.00216216216	111.71074	-0.06	-0.000324324324	2.21349911	112.374794	112.374785	111.046695	111.046685	112.374789	111.04669	0.98	50	0.64	50	0.88	50	0.42	50	14	43	1	7	0
1644536641	33420.713	174	3.516437	-0.25	-0.00126903553	111.710741	-0.21	-0.00106598985	2.21350226	112.374796	112.374787	111.046695	111.046686	112.374792	111.04669	0.34	50	0.8	50	0.66	50	0.7	50	15	30	1	20	0
1644536824	33603.603	175	3.51644198	-0.11	-0.00056122449	111.710742	0.41	0.00209183673	2.21349611	112.374795	112.374786	111.046697	111.046688	112.37479	111.046693	0.62	50	0.32	50	0.34	50	0.86	50	13	40	0	10	0
1644537005	33785.499	176	3.51643225	0.33	0.00180327869	111.71074	0.23	0.0012568306	2.21349266	112.374792	112.374783	111.046697	111.046687	112.374788	111.046692	0.92	50	0.36	50	0.68	50	0.58	50	19	32	0	18	0
1644537187	33967.532	177	3.5164268	0.09	0.000494505495	111.710739	0.21	0.00115384615	2.21348951	112.374791	112.374782	111.046697	111.046688	112.374786	111.046693	0.82	50	0.52	50	0.52	50	0.64	50	20	38	0	12	0
1644537369	34149.39	178	3.51642182	-0.2	-0.0010989011	111.71074	-0.26	-0.00142857143	2.21349341	112.374793	112.374784	111.046697	111.046688	112.374788	111.046692	0.44	50	0.9	50	0.68	50	0.62	50	20	37	0	13	0
1644537552	34332.24	179	3.51642798	0.53	0.00291208791	111.710738	-0.11	-0.000604395604	2.21349506	112.374791	112.374782	111.046694	111.046685	112.374786	111.046689	0.88	50	0.46	50	0.98	50	0.34	50	11	36	0	14	0
1644537734	34514.108	180	3.51643059	-0.21	-0.00114754098	111.710739	-0.35	-0.00191256831	2.21350031	112.374794	112.374784	111.046693	111.046684	112.374789	111.046689	0.38	50	0.94	50	0.66	50	0.52	50	11	33	0	17	0
1644537919	34699.048	181	3.5164389	-0.1	-0.000549450549	111.710739	0.64	0.00351648352	2.21349071	112.374791	112.374782	111.046697	111.046687	112.374787	111.046692	1	50	0.46	50	0.2	50	0.94	50	0	6	0	44	0
1644538101	34880.838	182	3.51642371	-0.61	-0.0032972973	111.710742	0.19	0.00102702703	2.21348786	112.374793	112.374784	111.046701	111.046691	112.374789	111.046696	0.44	50	0.86	50	0.18	50	0.98	50	7	30	0	20	0
1644538311	35090.739	183	3.51641921	0.62	0.00342541436	111.710739	-0.02	-0.000110497238	2.21348816	112.37479	112.374781	111.046698	111.046688	112.374786	111.046693	0.84	50	0.24	50	0.94	50	0.3	50	16	34	2	16	0
1644538506	35286.303	184	3.51641968	0.06	0.000285714286	111.710739	0.14	0.000666666667	2.21348606	112.37479	112.37478	111.046698	111.046688	112.374785	111.046693	0.76	50	0.56	50	0.68	50	0.76	50	14	33	1	17	0
1644538701	35481.063	185	3.51641636	-0.06	-0.000306122449	111.710739	0.4	0.00204081633	2.21348006	112.374788	112.374779	111.0467	111.046691	112.374783	111.046695	0.8	50	0.46	50	0.46	50	0.92	50	9	28	1	22	0
1644538883	35662.701	186	3.51640687	-0.16	-0.000820512821	111.71074	-0.16	-0.000820512821	2.21348246	112.37479	112.37478	111.0467	111.046691	112.374785	111.046695	0.44	50	0.76	50	0.66	50	0.66	50	18	37	0	12	1
1644539065	35844.837	187	3.51641067	-0.130816327	-0.000722742136	111.710741	0.569183673	0.00314466118	2.21347392	112.374788	112.374778	111.046703	111.046694	112.374783	111.046699	0.918367347	49	0.48	50	0.28	50	0.98	50	21	40	0	10	0
1644539263	36043.539	188	3.51639716	0.186734694	0.0010260148	111.71074	0.326734694	0.00179524557	2.21346902	112.374785	112.374776	111.046704	111.046694	112.374781	111.046699	0.84	50	0.326530612	49	0.7	50	0.84	50	11	28	1	21	1
1644539445	36225.528	189	3.51638941	-0.08	-0.00040201005	111.71074	-0.56	-0.00281407035	2.21347742	112.374788	112.374779	111.046702	111.046692	112.374783	111.046697	0.34	50	0.98	50	0.96	50	0.48	50	11	37	0	13	0
1644539628	36408.453	190	3.5164027	-0.19	-0.00104395604	111.710741	0.41	0.00225274725	2.21347127	112.374787	112.374778	111.046705	111.046695	112.374783	111.0467	0.8	50	0.58	50	0.34	50	0.94	50	12	31	0	18	1
1644539810	36590.487	191	3.51639297	0.41	0.00224043716	111.710739	0.11	0.000601092896	2.21346962	112.374785	112.374775	111.046703	111.046693	112.37478	111.046698	0.82	50	0.3	50	0.92	50	0.62	50	7	22	0	28	0
1644539992	36772.567	192	3.51639036	-0.39	-0.00214285714	111.710741	0.05	0.000274725275	2.21346887	112.374786	112.374777	111.046705	111.046696	112.374782	111.0467	0.32	50	0.66	50	0.42	50	0.86	50	16	37	0	13	0
1644540187	36967.282	193	3.51638918	0.19375	0.00106456044	111.71074	0.54625	0.00300137363	2.21346067	112.374783	112.374774	111.046707	111.046697	112.374778	111.046702	1	50	0.26	50	0.46	50	0.8125	48	10	27	1	23	0
1644540397	37177.017	194	3.51637622	-0.32	-0.00164102564	111.710742	-0.36	-0.00184615385	2.21346607	112.374786	112.374777	111.046707	111.046697	112.374782	111.046702	0.26	50	0.94	50	0.7	50	0.66	50	14	38	2	12	0
1644540580	37359.9	195	3.51638476	0.3	0.00142180095	111.71074	0.38	0.00180094787	2.21346037	112.374783	112.374774	111.046707	111.046697	112.374778	111.046702	0.94	50	0.26	50	0.78	50	0.86	50	10	36	0	14	0
1644540763	37542.769	196	3.51637574	-0.29	-0.00159340659	111.710742	-0.21	-0.00115384615	2.21346352	112.374785	112.374776	111.046707	111.046698	112.374781	111.046703	0.32	50	0.82	50	0.68	50	0.76	50	12	26	0	24	0
1644540945	37724.794	197	3.51638073	0.1	0.000549450549	111.710741	0.38	0.00208791209	2.21345782	112.374783	112.374774	111.046709	111.046699	112.374778	111.046704	0.8	50	0.32	50	0.4	50	0.68	50	16	37	0	13	0
1644541127	37906.683	198	3.51637171	-0.14	-0.000769230769	111.710742	-0.32	-0.00175824176	2.21346262	112.374785	112.374776	111.046708	111.046698	112.374781	111.046703	0.38	50	0.84	50	0.82	50	0.64	50	14	30	0	20	0
1644541336	38116.421	199	3.5163793	0.155510204	0.000854451671	111.710741	0.215510204	0.001184122	2.21345939	112.374784	112.374774	111.046708	111.046698	112.374779	111.046703	0.82	50	0.448979592	49	0.72	50	0.78	50	10	27	2	23	0
1644541531	38311.19	200	3.51637419	-0.02	-9.52380952e-05	111.710741	0.1	0.000476190476	2.21345789	112.374783	112.374774	111.046709	111.046699	112.374779	111.046704	0.76	50	0.68	50	0.68	50	0.8	50	12	31	1	19	0
1644541726	38506.151	201	3.51637182	0.37	0.0018974359	111.710739	-0.03	-0.000153846154	2.21345834	112.374782	112.374772	111.046707	111.046697	112.374777	111.046702	0.74	50	0.4	50	0.88	50	0.48	50	19	40	1	10	0
1644541908	38688.02	202	3.51637253	-0.33	-0.00169230769	111.710741	-0.23	-0.00117948718	2.21346179	112.374784	112.374775	111.046707	111.046698	112.37478	111.046702	0.28	50	0.84	50	0.64	50	0.74	50	7	27	0	23	0
1644542090	38869.959	203	3.51637799	-0.01	-5.49450549e-05	111.710741	0.73	0.00401098901	2.21345084	112.374781	112.374772	111.046711	111.046701	112.374776	111.046706	0.96	50	0.24	50	0.26	50	1	50	18	36	0	14	0
1644542285	39065.454	204	3.51636067	0.27	0.00148351648	111.71074	0.13	0.000714285714	2.21344889	112.374779	112.37477	111.04671	111.0467	112.374774	111.046705	0.82	50	0.42	50	0.74	50	0.6	50	15	31	1	19	0
1644542467	39247.366	205	3.51635759	-0.27	-0.00138461538	111.710741	0.41	0.0021025641	2.21344274	112.374779	112.374769	111.046713	111.046703	112.374774	111.046708	0.62	50	0.48	50	0.28	50	0.96	50	13	34	0	16	0
1644542663	39442.904	206	3.51634786	-0.2	-0.0010989011	111.710742	0.2	0.0010989011	2.21343974	112.374779	112.374769	111.046715	111.046705	112.374774	111.04671	0.58	50	0.58	50	0.36	50	0.76	50	13	31	1	19	0
1644542845	39624.807	207	3.51634312	0.55	0.00282051282	111.710739	0.05	0.000256410256	2.21343899	112.374776	112.374766	111.046712	111.046703	112.374771	111.046708	0.8	50	0.2	50	0.94	50	0.44	50	2	24	0	26	0
1644543028	39807.809	208	3.51634193	-0.69	-0.00379120879	111.710743	-0.01	-5.49450549e-05	2.21343914	112.374779	112.37477	111.046716	111.046706	112.374774	111.046711	0.24	50	0.94	50	0.18	50	0.86	50	16	44	0	6	0
1644543210	39989.736	209	3.51634217	0.62	0.00338797814	111.71074	-0.04	-0.000218579235	2.21343974	112.374776	112.374767	111.046712	111.046703	112.374772	111.046708	0.86	50	0.28	50	0.98	50	0.32	50	27	45	0	5	0
1644543407	40187.447	210	3.51634312	-0.09	-0.000494505495	111.71074	-0.31	-0.0017032967	2.21344439	112.374778	112.374769	111.046711	111.046702	112.374773	111.046707	0.42	50	0.82	50	0.62	50	0.4	50	13	32	1	18	0
1644543620	40400.041	211	3.51635047	-0.04	-0.000202020202	111.71074	0.68	0.00343434343	2.21343419	112.374775	112.374766	111.046715	111.046705	112.374771	111.04671	0.96	50	0.32	50	0.22	50	0.94	50	17	27	2	23	0
1644543803	40583.115	212	3.51633434	-0.2	-0.000938967136	111.710741	-0.22	-0.00103286385	2.21343749	112.374777	112.374768	111.046715	111.046705	112.374773	111.04671	0.36	50	0.78	50	0.78	50	0.76	50	14	30	0	20	0
1644543985	40765.369	213	3.51633956	-0.06	-0.000327868852	111.710742	0.34	0.0018579235	2.21343239	112.374776	112.374767	111.046717	111.046707	112.374771	111.046712	0.76	50	0.48	50	0.48	50	0.88	50	16	40	0	10	0
1644544169	40949.499	214	3.51633149	-0.26	-0.00142857143	111.710743	0.16	0.000879120879	2.21342999	112.374777	112.374767	111.046719	111.046709	112.374772	111.046714	0.54	50	0.64	50	0.44	50	0.86	50	8	30	0	20	0
1644544351	41131.547	215	3.5163277	0.45	0.00244565217	111.710741	0.25	0.00135869565	2.21342624	112.374773	112.374764	111.046717	111.046708	112.374768	111.046713	0.98	50	0.28	50	0.82	50	0.62	50	11	34	0	16	0
1644544534	41313.825	216	3.51632177	-0.284782609	-0.00156473961	111.710742	-0.455217391	-0.00250119446	2.21343307	112.374777	112.374767	111.046717	111.046707	112.374772	111.046712	0.24	50	0.98	50	0.54	50	0.369565217	46	16	31	0	19	0
1644544716	41495.891	217	3.51633256	-0.14	-0.000769230769	111.710743	0.48	0.00263736264	2.21342587	112.374775	112.374766	111.04672	111.04671	112.37477	111.046715	0.8	50	0.46	50	0.32	50	0.94	50	19	40	0	10	0
1644544925	41705.182	218	3.51632118	0.56	0.00307692308	111.71074	0.04	0.00021978022	2.21342527	112.374772	112.374763	111.046717	111.046708	112.374768	111.046712	0.86	50	0.26	50	0.86	50	0.34	50	11	37	2	13	0
1644545120	41900.039	219	3.51632023	-0.1	-0.000476190476	111.71074	0.02	9.52380952e-05	2.21342497	112.374773	112.374763	111.046718	111.046708	112.374768	111.046713	0.62	50	0.7	50	0.56	50	0.68	50	12	22	1	28	0
1644545303	42082.665	220	3.51631975	-0.16	-0.000820512821	111.710741	-0.08	-0.00041025641	2.21342617	112.374774	112.374764	111.046718	111.046709	112.374769	111.046713	0.6	50	0.84	50	0.8	50	0.88	50	13	30	0	20	0
1644545489	42268.623	221	3.51632165	0.32	0.00175824176	111.71074	0.24	0.00131868132	2.21342257	112.374771	112.374762	111.046718	111.046708	112.374766	111.046713	0.9	50	0.34	50	0.62	50	0.54	50	11	27	0	23	0
1644545671	42450.669	222	3.51631596	-0.23	-0.00123655914	111.710741	0.11	0.000591397849	2.21342092	112.374772	112.374762	111.046719	111.04671	112.374767	111.046715	0.66	50	0.78	50	0.56	50	0.9	50	23	40	0	10	0
1644545866	42646.396	223	3.51631335	0.09	0.000494505495	111.71074	0.19	0.00104395604	2.21341807	112.374771	112.374761	111.04672	111.04671	112.374766	111.046715	0.84	50	0.56	50	0.62	50	0.72	50	17	39	1	11	0
1644546061	42841.343	224	3.51630884	0.01	5.10204082e-05	111.71074	0.05	0.000255102041	2.21341732	112.37477	112.374761	111.04672	111.04671	112.374765	111.046715	0.82	50	0.76	50	0.68	50	0.72	50	12	32	1	18	0
1644546244	43024.278	225	3.51630766	-0.19	-0.000974358974	111.710741	0.31	0.00158974359	2.21341267	112.37477	112.37476	111.046722	111.046713	112.374765	111.046717	0.74	50	0.62	50	0.44	50	0.94	50	19	35	0	15	0
1644546440	43219.79	226	3.5163003	-0.2	-0.00109289617	111.710742	-0.42	-0.00229508197	2.21341897	112.374773	112.374763	111.046721	111.046712	112.374768	111.046717	0.26	50	0.88	50	0.78	50	0.56	50	12	25	1	25	0
1644546634	43414.574	227	3.51631027	0.54	0.00276923077	111.71074	0.14	0.000717948718	2.21341687	112.374769	112.37476	111.046719	111.04671	112.374765	111.046714	0.9	50	0.22	50	0.86	50	0.46	50	9	33	1	16	1
1644546817	43596.647	228	3.51630695	-0.09	-0.000461538462	111.71074	0.05	0.000256410256	2.21341612	112.37477	112.37476	111.04672	111.04671	112.374765	111.046715	0.8	50	0.84	50	0.62	50	0.76	50	22	39	0	10	1
1644547000	43779.685	229	3.51630576	0.35	0.00192307692	111.710738	-0.35	-0.00192307692	2.21342137	112.374769	112.37476	111.046717	111.046707	112.374765	111.046712	0.62	50	0.62	50	0.98	50	0.28	50	17	37	0	13	0
1644547182	43961.936	230	3.51631406	-0.172916667	-0.000944899818	111.710739	-0.287083333	-0.00156876138	2.21342567	112.374772	112.374762	111.046716	111.046707	112.374767	111.046711	0.38	50	0.84	50	0.854166667	48	0.74	50	12	33	0	16	1
1644547377	44156.992	231	3.51632087	0.18	0.000983606557	111.710738	0.36	0.00196721311	2.21342027	112.374769	112.37476	111.046717	111.046707	112.374764	111.046712	0.92	50	0.38	50	0.56	50	0.74	50	17	38	1	12	0
1644547559	44338.969	232	3.51631233	-0.23	-0.00117948718	111.710739	-0.53	-0.00271794872	2.21342822	112.374773	112.374763	111.046716	111.046706	112.374768	111.046711	0.2	50	0.96	50	0.72	50	0.42	50	18	38	0	12	0
1644547742	44521.825	233	3.5163249	-0.22	-0.00120879121	111.71074	0.18	0.000989010989	2.21342552	112.374773	112.374763	111.046718	111.046708	112.374768	111.046713	0.66	50	0.7	50	0.32	50	0.72	50	15	33	0	17	0
1644547924	44703.779	234	3.51632063	-0.02	-0.00010989011	111.710741	0.02	0.00010989011	2.21342522	112.374773	112.374763	111.046718	111.046708	112.374768	111.046713	0.72	50	0.72	50	0.5	50	0.54	50	15	29	0	21	0
1644548114	44893.764	235	3.51632016	0.18	0.000989010989	111.71074	-0.4	-0.0021978022	2.21343122	112.374774	112.374764	111.046715	111.046706	112.374769	111.04671	0.64	50	0.86	50	0.98	50	0.4	50	10	25	0	25	0
1644548339	45119.082	236	3.51632965	-0.25	-0.00131578947	111.710741	0.41	0.00215789474	2.21342507	112.374773	112.374764	111.046718	111.046709	112.374768	111.046713	0.74	50	0.58	50	0.28	50	0.94	50	17	32	3	18	0
1644548521	45301.052	237	3.51631992	0.36	0.00159292035	111.710739	0.3	0.00132743363	2.21342057	112.37477	112.374761	111.046718	111.046708	112.374765	111.046713	0.9	50	0.24	50	0.76	50	0.7	50	19	37	0	13	0
1644548704	45483.679	238	3.51631281	-0.43	-0.00234972678	111.710741	-0.31	-0.00169398907	2.21342522	112.374774	112.374764	111.046718	111.046709	112.374769	111.046714	0.2	50	0.94	50	0.66	50	0.78	50	15	34	0	16	0
1644548885	45665.578	239	3.51632016	0.4	0.00220994475	111.710739	0.36	0.00198895028	2.21341982	112.37477	112.37476	111.046718	111.046709	112.374765	111.046713	0.96	50	0.2	50	0.62	50	0.58	50	9	24	0	26	0
1644549067	45847.512	240	3.51631162	-0.19	-0.00104395604	111.71074	-0.17	-0.000934065934	2.21342237	112.374772	112.374762	111.046718	111.046709	112.374767	111.046713	0.54	50	0.9	50	0.6	50	0.62	50	12	29	0	21	0
1644549251	46031.349	241	3.51631565	0.35	0.00192307692	111.710738	0.29	0.00159340659	2.21341802	112.374769	112.374759	111.046718	111.046708	112.374764	111.046713	0.92	50	0.28	50	0.64	50	0.58	50	7	30	0	20	0
1644549435	46215.116	242	3.51630877	-0.32	-0.00173913043	111.71074	-0.24	-0.00130434783	2.21342162	112.374771	112.374762	111.046718	111.046709	112.374767	111.046714	0.32	50	0.88	50	0.66	50	0.74	50	10	30	0	20	0
1644549630	46409.659	243	3.51631447	0.32	0.00173913043	111.710738	0.38	0.00206521739	2.21341592	112.374768	112.374758	111.046718	111.046709	112.374763	111.046714	1	50	0.3	50	0.58	50	0.64	50	8	25	1	25	0
1644549813	46592.598	244	3.51630545	-0.19	-0.000979381443	111.710739	-0.05	-0.000257731959	2.21341667	112.374769	112.37476	111.046719	111.04671	112.374764	111.046714	0.66	50	0.9	50	0.54	50	0.68	50	8	37	0	13	0
1644550033	46812.892	245	3.51630664	0.09	0.000491803279	111.710739	0.41	0.00224043716	2.21341052	112.374767	112.374757	111.046721	111.046711	112.374762	111.046716	0.9	50	0.4	50	0.34	50	0.66	50	11	25	3	25	0
1644550211	46990.811	246	3.51629691	0.04	0.000181818182	111.710739	0.16	0.000727272727	2.21340812	112.374766	112.374756	111.046721	111.046712	112.374761	111.046716	0.74	50	0.54	50	0.54	50	0.66	50	13	31	0	19	0
1644550406	47186.573	247	3.51629312	0.316410256	0.00177758571	111.710737	-0.116410256	-0.000653990205	2.21340987	112.374765	112.374755	111.046719	111.046709	112.37476	111.046714	0.62	50	0.42	50	0.92	25	0.487179487	39	6	15	1	35	0
1644550588	47368.554	248	3.51629588	-0.73	-0.0037244898	111.710741	0.11	0.00056122449	2.21340822	112.374768	112.374759	111.046723	111.046714	112.374763	111.046718	0.26	50	0.88	50	0.16	50	1	50	16	37	0	13	0
1644550770	47550.346	249	3.51629327	0.25	0.00137362637	111.71074	-0.37	-0.00203296703	2.21341377	112.374768	112.374759	111.04672	111.046711	112.374764	111.046715	0.48	50	0.6	50	0.9	50	0.28	50	12	28	0	22	0
1644550953	47733.191	250	3.51630205	-0.19	-0.00104395604	111.710741	-0.17	-0.000934065934	2.21341632	112.37477	112.374761	111.04672	111.046711	112.374765	111.046716	0.44	50	0.8	50	0.52	50	0.54	50	13	30	0	20	0
1644551135	47915.052	251	3.51630608	0.4	0.00218579235	111.710739	-0.08	-0.00043715847	2.21341752	112.374769	112.374759	111.046718	111.046709	112.374764	111.046713	0.74	50	0.42	50	0.82	50	0.34	50	4	22	0	26	2
1644551319	48099.051	252	3.51630798	-0.02	-0.00010989011	111.710739	-0.02	-0.00010989011	2.21341782	112.374769	112.374759	111.046718	111.046709	112.374764	111.046713	0.7	50	0.74	50	0.7	50	0.7	50	11	31	0	19	0
1644551502	48281.943	253	3.51630845	-0.02	-0.000108695652	111.710739	-0.04	-0.000217391304	2.21341842	112.374769	112.374759	111.046718	111.046708	112.374764	111.046713	0.76	50	0.82	50	0.64	50	0.62	50	7	25	0	25	0
1644551684	48463.648	254	3.5163094	-0.08	-0.00043715847	111.710739	0.16	0.00087431694	2.21341602	112.374769	112.374759	111.046719	111.04671	112.374764	111.046714	0.82	50	0.74	50	0.62	50	0.86	50	17	38	0	12	0
1644551865	48645.572	255	3.5163056	0.05	0.000276243094	111.710739	0.03	0.000165745856	2.21341557	112.374768	112.374759	111.046719	111.046709	112.374764	111.046714	0.78	50	0.7	50	0.78	50	0.76	50	9	33	0	17	0
1644552060	48840.175	256	3.51630489	-0.08	-0.00043956044	111.710739	-0.26	-0.00142857143	2.21341947	112.37477	112.37476	111.046718	111.046709	112.374765	111.046713	0.48	50	0.82	50	0.6	50	0.42	50	13	28	1	22	0
1644552268	49047.99	257	3.51631106	0.01	5.12820513e-05	111.710739	0.37	0.0018974359	2.21341392	112.374768	112.374759	111.04672	111.04671	112.374763	111.046715	0.76	50	0.38	50	0.4	50	0.76	50	14	33	2	17	0
1644552450	49230.02	258	3.51630228	-0.17	-0.000817307692	111.71074	-0.03	-0.000144230769	2.21341437	112.374769	112.37476	111.046721	111.046711	112.374764	111.046716	0.6	50	0.8	50	0.58	50	0.72	50	9	33	0	17	0
1644552628	49407.875	259	3.516303	0.21	0.00115384615	111.710739	-0.21	-0.00115384615	2.21341752	112.374769	112.37476	111.046719	111.046709	112.374764	111.046714	0.48	50	0.48	50	0.92	50	0.5	50	11	27	0	23	0
1644552810	49589.7	260	3.51630798	-0.06	-0.000338983051	111.710739	0.04	0.000225988701	2.21341692	112.374769	112.37476	111.046719	111.046709	112.374764	111.046714	0.76	50	0.78	50	0.58	50	0.68	50	14	32	0	18	0
1644552992	49771.62	261	3.51630703	0.19	0.00104395604	111.710738	0.21	0.00115384615	2.21341377	112.374767	112.374758	111.046719	111.046709	112.374763	111.046714	0.68	50	0.28	50	0.64	50	0.66	50	4	22	0	28	0
