# Supplementary material for: Improved bounds on Lorentz violation from composite pulse Ramsey spectroscopy in a trapped ion
Source: Nat Commun. 2022 Nov 27;13:7314. doi: 10.1038/s41467-022-34818-0 (PMC9701673; doi:10.1038/s41467-022-34818-0)
Supplement: Supplementary file 2 — Source Data [file 41467_2022_34818_MOESM2_ESM.zip › Source_data_files/raw_data/20220211/LLI_with_servo_467_00.txt]

#
#1650 rf switch (1650 rf switch (digital out of Paul's box)): 1 
#370 H1 shutter (Inverted NI digital out at /Dev1/port0/line2): 1 
#370 H2 shutter (370 H2 shutter (digital out of Paul's box)): 1 
#370 V shutter (Inverted NI digital out at /Dev1/port0/line0): 1 
#370 cooling AOM rf attenuator control voltage (NI analog out at /Dev2/ao6): 5.14697882 V
#370 cooling rf switch (370 cooling rf switch (digital out of Paul's box)): 1 
#370 cooling shutter (370 cooling shutter (digital out of Paul's box)): 1 
#370 detuning AOM rf attenuator control voltage (NI analog out at /Dev2/ao10): 10 V
#370 detuning rf switch (370 detuning rf switch (digital out of Paul's box)): 1 
#370 pumping AOM rf attenuator control voltage (NI analog out at /Dev2/ao9): 10 V
#370 pumping rf switch (370 pumping rf switch (digital out of Paul's box)): 1 
#399 shutter (399 shutter (digital out of Paul's box)): 0 
#411 relock shutter (411 relock shutter (digital out of Paul's box)): 1 
#411 rf switch (411 rf switch (digital out of Paul's box)): 0 
#411 slave rf switch (411 slave rf switch (digital out of Paul's box)): 1 
#411 stab hold (411 stab hold (digital out of Paul's box)): 1 
#411IntstabSetpoint (Scaled version of 411 intensity stab set point voltage (factor: 1.000000, offset:0.000000)): 2.002 V
#467 detuning AOM rf attenuator control voltage (NI analog out at /Dev2/ao8): 10 V
#467 rf switch (467 rf switch (digital out of Paul's box)): 0 
#638 rf switch (638 rf switch (digital out of Paul's box)): 1 
#638 shutter (638 shutter (digital out of Paul's box)): 1 
#935 shutter (Inverted NI digital out at /Dev1/port0/line3): 1 
#Axial objective position (Scaled version of Axial obective actuator (factor: 0.000024, offset:0.000000)): 11.9724948 mm
#B field H1 (Scaled version of h1BCurrent (factor: 0.400000, offset:0.000000)): 0.12992 G
#B field H2 (Scaled version of h2BCurrent (factor: 1.470000, offset:0.000000)): 0.735 G
#B field V (Scaled version of vBCurrent (factor: 1.248000, offset:0.000000)): 0.3012672 G
#DDS0 frequency (Frequency of DDS channel #0 of Paul's box): 85 MHz
#DDS0 power (Power of DDS channel #0 of Paul's box): -6 dBm
#DDS1 frequency (Frequency of DDS channel #1 of Paul's box): 85 MHz
#DDS1 power (Power of DDS channel #0 of Paul's box): -15 dBm
#DDS10 frequency (Frequency of DDS channel #10 of Paul's box): 0 MHz
#DDS10 power (Power of DDS channel #10 of Paul's box): 0 dBm
#DDS11 frequency (Frequency of DDS channel #11 of Paul's box): 0 MHz
#DDS11 power (Power of DDS channel #11 of Paul's box): 0 dBm
#DDS2 frequency (Frequency of DDS channel #2 of Paul's box): 200 MHz
#DDS2 power (Power of DDS channel #2 of Paul's box): -50 dBm
#DDS3 frequency (Frequency of DDS channel #3 of Paul's box): 60 MHz
#DDS3 power (Power of DDS channel #3 of Paul's box): -3 dBm
#DDS4 frequency (Frequency of DDS channel #4 of Paul's box): 114.7 MHz
#DDS4 power (Power of DDS channel #4 of Paul's box): 10 dBm
#DDS5 frequency (Frequency of DDS channel #5 of Paul's box): 111 MHz
#DDS5 power (Power of DDS channel #5 of Paul's box): -50 dBm
#DDS6 power (Power of DDS channel #6 of Paul's box): 0 dBm
#DDS7 frequency (Frequency of DDS channel #7 of Paul's box): 0 MHz
#DDS7 power (Power of DDS channel #7 of Paul's box): 0 dBm
#DDS8 frequency (Frequency of DDS channel #8 of Paul's box): 0 MHz
#DDS8 power (Power of DDS channel #8 of Paul's box): 0 dBm
#DDS9 frequency (Frequency of DDS channel #9 of Paul's box): 0 MHz
#DDS9 power (Power of DDS channel #9 of Paul's box): 0 dBm
#DP370 power (DP370 photodiode voltage setpoint): 7 mW
#Doppler_time (): 5000 us
#H1 power (H1 photodiode voltage setpoint): 5.5 uW
#H1Flipmount (Thorlabs Flipmount): 1 
#H1seq power (H1seq setpoint): 0 mW
#H2 power (H2 photodiode voltage setpoint): 2.23 uW
#In Oven Current (Scaled version of In oven control voltage (factor: 2.000000, offset:0.000000)): 0 A
#Objective focus position (Scaled version of Focus obective actuator (factor: 0.000024, offset:0.000000)): 24.5719768 mm
#Paul's box run number (to identify the raw data of CCD and PMT): 500010 
#SampleNHold (SampleNHold (digital out of Paul's box)): 1 
#Strobo Trigger (description): 0 
#U_ablation (NI analog out at /Dev2/ao0): 0 V
#Ue endseg 1 (Scaled version of Endseg 1 extra voltage (factor: -1.200000, offset:0.000000)): -9 V
#Ue endseg 2 (Scaled version of Endseg 2 extra voltage (factor: -1.200000, offset:0.000000)): 0 V
#Ue1 (Scaled version of Segment 3 extra compensation voltage (factor: 1.214280, offset:-0.000700)): -9 V
#Ue2 (Scaled version of Segment 3 extra compensation voltage (factor: 1.214280, offset:-0.000700)): -9 V
#Ue3 (Scaled version of Segment 3 extra compensation voltage (factor: 1.214280, offset:-0.000700)): -5 V
#Ue4 (Scaled version of Segment 3 extra compensation voltage (factor: 1.214280, offset:-0.000700)): 0 V
#Ue5 (Scaled version of Segment 3 extra compensation voltage (factor: 1.214280, offset:-0.000700)): 0 V
#Ue6 (Scaled version of Segment 6 extra voltage (factor: -1.200000, offset:0.000000)): 0 V
#Ue7 (Scaled version of Segment 7 extra voltage (factor: -1.200000, offset:0.000000)): 0 V
#Ue8 (Scaled version of Segment 8 extra voltage (factor: -1.200000, offset:0.000000)): 0 V
#Uec endseg 1 (Scaled version of Segment 0 extra compensation voltage (factor: 1.2, offset:0.0)): 0.209738757 V
#Uec endseg 2 (Scaled version of Endseg extra 2 compensation voltage (factor: -1.200000, offset:0.000000)): 0 V
#Uec1 (Scaled version of Segment 1 extra compensation voltage (factor: 1.2, offset:0.0)): 0.209738757 V
#Uec2 (Scaled version of Segment 2 extra compensation voltage (factor: 1.2, offset:0.0)): 0.209738757 V
#Uec3 (Scaled version of Segment 3 extra compensation voltage (factor: 1.2, offset:0.0)): 0.227429813 V
#Uec4 (Scaled version of Segment 4 extra compensation voltage (factor: 1.2, offset:0.0)): 0.227429813 V
#Uec5 (Scaled version of Segment 5 extra compensation voltage (factor: 1.2, offset:0.0)): 0 V
#Uec6 (Scaled version of Segment 6 extra compensation voltage (factor: 1.2, offset:0.0)): 0.408 V
#Uec7 (Scaled version of Segment 7 extra compensation voltage (factor: 1.2, offset:0.0)): 0.408 V
#Uec8 (Scaled version of Segment 8 extra compensation voltage (factor: 1.2, offset:0.0)): 0.408 V
#Uschwinden (U_schwinden to lower rf confinement): 0.5 V
#Ut endseg 1 (Scaled version of Endseg 1 voltage (factor: -1.199740, offset:-0.001200)): 12 V
#Ut endseg 2 (Scaled version of Endseg 2 voltage (factor: -1.197100, offset:-0.003000)): 0 V
#Ut1 (Scaled version of Segment 1 voltage (factor: -1.200900, offset:-0.003600)): -8 V
#Ut2 (Scaled version of Segment 2 voltage (factor: -1.201410, offset:-0.001400)): 12 V
#Ut3 (Scaled version of Segment 3 voltage (factor: -1.198560, offset:-0.003200)): 12 V
#Ut4 (Scaled version of Segment 4 voltage (factor: -1.198560, offset:-0.003200)): 0 V
#Ut5 (Scaled version of Segment 5 voltage (factor: -1.198560, offset:-0.003200)): 0 V
#Ut6 (Scaled version of Segment 6 voltage (factor: -1.198560, offset:-0.003200)): 0 V
#Ut7 (Scaled version of Segment 7 voltage (factor: -1.198560, offset:-0.003200)): 0 V
#Ut8 (Scaled version of Segment 8 voltage (factor: -1.198560, offset:-0.003200)): 0 V
#Utc endseg 1 (Scaled version of Segment 0 compensation voltage (factor: 0.25, offset:0.0)): 0.0531705617 V
#Utc endseg 2 (Scaled version of Endseg 2 compensation voltage (factor: -0.250000, offset:0.000000)): 0 V
#Utc1 (Scaled version of Segment 1 compensation voltage (factor: 0.25, offset:0.0)): 0.0531705617 V
#Utc2 (Scaled version of Segment 2 compensation voltage (factor: 0.25, offset:0.0)): 0.0531705617 V
#Utc3 (Scaled version of Segment 3 compensation voltage (factor: 0.25, offset:0.0)): 0.106663163 V
#Utc4 (Scaled version of Segment 4 compensation voltage (factor: 0.25, offset:0.0)): 0.106663163 V
#Utc5 (Scaled version of Segment 5 compensation voltage (factor: 0.25, offset:0.0)): 0 V
#Utc6 (Scaled version of Segment 6 compensation voltage (factor: 0.25, offset:0.0)): 0 V
#Utc7 (Scaled version of Segment 7 compensation voltage (factor: 1.2, offset:0.0)): 0 V
#Utc8 (Scaled version of Segment 8 compensation voltage (factor: 1.2, offset:0.0)): 0 V
#V power (V photodiode voltage setpoint): 11.25 uW
#Vseq power (Vseq setpoint): 0.4 mW
#WP370H2sw0 (NI analog out at /Dev2/ao2): 5 V
#WP370H2sw1 (NI analog out at /Dev2/ao3): 0 V
#Yb Oven Current (Scaled version of Yb oven control voltage (factor: 3.510000, offset:0.000000)): 0 A
#awg_Pulselength (): 0 s
#awg_amplitude (): 0 Vpp
#awg_frequency (): 0 Hz
#awg_offset (): 0 V
#axial_secular_frequency_AOM (): 0.11 MHz
#carrier_frequency (): 221 MHz
#cooling370 frequency (Attenuation of transition cooling370): 85 MHz
#cooling370 power (Power of transition cooling370): -24 dBm
#cooling_chirp_dds_power (): 0 dBm
#cooling_chirp_freq_step (): 1 MHz
#cooling_chirp_start_freq (): 76.7 MHz
#cooling_chirp_stop_freq (): 106.7 MHz
#cooling_chirp_total_time (): 3 us
#detection370 frequency (Attenuation of transition detection370): 85 MHz
#detection370 power (Power of transition detection370): -2 dBm
#detection_time (): 2500 us
#detuning370 frequency (Attenuation of transition detuning370): 0 MHz
#detuning370 power (Power of transition detuning370): 0 dBm
#emm_pulse_buffer_time (): 0 us
#emm_pulse_wait_time (): 0 us
#feed_forward_waittime_ms (): 0 ms
#flop_sbc_max_pulsetime_factor (): 0 
#freqScaling_411 (): 1.68 MHz/G
#freqScaling_467 (): 1.6 MHz/G
#heating_rate_wait_time (): 5000 us
#intersequence_cooling_rf_frequency (): 85 MHz
#intersequence_cooling_rf_power (): -24 dBm
#load_attempt (): 1 
#mirrorH2H (Motorized mirror mount): 4.37709888 mm
#n_av_LLI (): 50 
#n_points_per_doppler_freq_scan (): 0 
#n_points_per_sb_flops (): 0 
#n_points_per_sb_scan (): 0 
#n_rabi_scan_points (): 0 
#n_rep (): 575 
#octupole467 frequency (Attenuation of transition octupole467): 111.04027 MHz
#octupole467 power (Power of transition octupole467): -6 dBm
#octupole4672 frequency (Attenuation of transition octupole4672): 112.38 MHz
#octupole4672 power (Power of transition octupole4672): -6 dBm
#offset370PD_H1 (): -0.0132263937 uW
#offset370PD_H2 (): -0.0299202343 uW
#offset370PD_V (): -0.0150179222 uW
#offset467BelowPD (): 0.0073186225 mW
#offset467PD (): 0.0073186225 mW
#picture_number (): 0 
#pulse_time_1650 (): 0 us
#pulse_time_411 (): 5 us
#pulse_time_467 (): 50000 us
#pulse_time_4672 (): 50000 us
#pulse_time_rfLLI (): 14.95 us
#pump_time (): 10 us
#pumping370 frequency (Attenuation of transition pumping370): 85 MHz
#pumping370 power (Power of transition pumping370): -13.5 dBm
#quench1650 frequency (Attenuation of transition quench1650): 60 MHz
#quench1650 power (Power of transition quench1650): -3.1 dBm
#radial_secular_frequency_AOM (): 0.31 MHz
#ramp_time (): 0 us
#reference 370 Det (): 0 mW
#reference 370 H1 (reference value 370 H1 chart): 3 uW
#reference 370 H2 (reference value 370 H2 chart): 5 uW
#reference 370 V (reference value 370 V chart): 40 uW
#reference 411 Fiber (reference value vertical 411 chart): 0.4 mW
#reference 411 SHG (reference value SHG 411 chart): 8 mW
#reference 411 V (): 0 uW
#reference 639 Fiber (reference value fiber639 chart): 12.52 mW
#reference SHG 467 (): 5.7 mW
#reference SHG 467 Below (): 0 mW
#rf_Amp (): 0.3 
#rf_Freq (): 3.516 MHz
#rf_phase (): 0.5 
#rf_switch_467 (): 0 
#sampling370 frequency (Attenuation of transition sampling370): 85 MHz
#sampling370 power (Power of transition sampling370): -5 dBm
#sampling411 frequency (Attenuation of transition sampling411): 220 MHz
#sampling411 power (Power of transition sampling411): -2 dBm
#sb_cooling_411_Omega (): 0 kHz
#sb_cooling_ddspower_1650 (): -27.5 dBm
#sb_cooling_ddspower_411 (): -10 dBm
#sb_cooling_detuning (): 0 
#sb_cooling_time (): 5000 us
#sb_scan_range_factor (): 0 
#sbc_pulses11 (): 0 
#sbc_pulses12 (): 0 
#sbc_pulses21 (): 0 
#sbc_pulses22 (): 0 
#sbc_pulsetime11 (): 0 us
#sbc_pulsetime12 (): 0 us
#sbc_pulsetime21 (): 0 us
#sbc_pulsetime22 (): 0 us
#sbc_repumptime (): 0 us
#scaling370PD_H1 (): -12.9249723 uW/V
#scaling370PD_H2 (): -14.9627261 uW/V
#scaling370PD_V (): -17.3688494 uW/V
#scaling467BelowPD (): -2.85545297 mW/V
#scaling467PD (): -2.85545297 mW/V
#scan_variable (): 0 unit
#spectroscopy411 frequency (Attenuation of transition spectroscopy411): 221 MHz
#spectroscopy411 power (Power of transition spectroscopy411): -2 dBm
#spectroscopy411rsb11 frequency (Attenuation of transition spectroscopy411rsb11): 0 MHz
#spectroscopy411rsb11 power (Power of transition spectroscopy411rsb11): 0 dBm
#spectroscopy411rsb12 frequency (Attenuation of transition spectroscopy411rsb12): 0 MHz
#spectroscopy411rsb12 power (Power of transition spectroscopy411rsb12): 0 dBm
#spectroscopy411rsb21 frequency (Attenuation of transition spectroscopy411rsb21): 0 MHz
#spectroscopy411rsb21 power (Power of transition spectroscopy411rsb21): 0 dBm
#spectroscopy411rsb22 frequency (Attenuation of transition spectroscopy411rsb22): 0 MHz
#spectroscopy411rsb22 power (Power of transition spectroscopy411rsb22): 0 dBm
#spectroscopy411slave frequency (Attenuation of transition spectroscopy411slave): 80 MHz
#spectroscopy411slave power (Power of transition spectroscopy411slave): -4 dBm
#sweep_frequency_step (): 0 MHz
#sweep_sleep_time (): 0 us
#sweep_start_frequency (): 0 MHz
#sweep_stop_frequency (): 0 MHz
#t_RFtotal (): 1235977.45 us
#t_RFwait (): 100 us
#t_pi_carrier_estim_A (): 0 us
#t_pi_carrier_estim_B (): 0 us
#t_pi_carrier_estim_C (): 0 us
#t_subtract (): 0.1 us
#use_shutters (): 0 
#wait_ramp_down (): 0 us
#waveplate411Ax (Motorized rotation mount): 0 °
#waveplateSplitH1V (Motorized rotation mount): 154.999746 °
#waveplateV (Motorized rotation mount): 27.4999213 °

#UTC / s	rel. time / s	RunNumber / 	rf_Freq / MHz	CorrFreqCenter / 	CorrFreqCenter2 / 	FreqCenter / 	CorrBField / 	CorrBField2 / 	BField / 	FreqPlusPlus / 	FreqPlusMinus / 	FreqMinusPlus / 	FreqMinusMinus / 	FreqPlusCenter / 	FreqMinusCenter / 	roi_plus_plus / 	roi_pp_num_cyc / 	roi_plus_minus / 	roi_pm_num_cyc / 	roi_minus_plus / 	roi_mp_num_cyc / 	roi_minus_minus / 	roi_mm_num_cyc / 	roi_final_E3 / 	number_LLI_cycles / 	det_num_hot / 	det_num_no_exc / 	det_num_quench / 
1644574735	199.675	1	3.51640678	-0.05	-0.05	111.710737	-0.13	-0.13	2.21348195	112.374787	112.374777	111.046697	111.046688	112.374782	111.046693	0.62	50	0.8	50	0.96	50	0.88	50	9	37	1	13	0
1644574918	382.515	2	3.51640987	-0.13	-7.90477908e-11	111.710738	0.27	1.64176181e-10	2.2134779	112.374786	112.374777	111.046699	111.04669	112.374781	111.046695	0.8	50	0.66	50	0.52	50	0.92	50	8	25	0	25	0
1644575101	565.452	3	3.51640346	-0.03	-0.000163934426	111.710738	-0.63	-0.00344262295	2.21348735	112.374789	112.37478	111.046697	111.046687	112.374784	111.046692	0.26	50	0.92	50	0.92	50	0.32	50	21	36	0	14	0
1644575286	750.185	4	3.51641841	0.17	0.000928961749	111.710737	-0.33	-0.00180327869	2.2134923	112.37479	112.37478	111.046694	111.046685	112.374785	111.04669	0.62	50	0.78	50	0.82	50	0.32	50	17	32	0	18	0
1644575466	930.545	5	3.51642624	-0.3	-0.00162162162	111.710739	0.28	0.00151351351	2.2134881	112.37479	112.37478	111.046697	111.046688	112.374785	111.046692	0.74	50	0.76	50	0.28	50	0.86	50	21	39	0	11	0
1644575647	1110.941	6	3.51641959	0.06	0.000333333333	111.710738	-0.58	-0.00322222222	2.2134968	112.374792	112.374783	111.046694	111.046685	112.374787	111.046689	0.38	50	0.9	50	0.9	50	0.26	50	25	41	0	9	0
1644575827	1291.425	7	3.51643335	0.41	0.00227777778	111.710736	-0.11	-0.000611111111	2.21349845	112.374791	112.374781	111.046692	111.046682	112.374786	111.046687	0.64	50	0.34	50	0.9	50	0.38	50	21	38	0	12	0
1644576008	1471.911	8	3.51643596	-0.31	-0.00171270718	111.710738	-0.43	-0.00237569061	2.2135049	112.374794	112.374785	111.046691	111.046682	112.374789	111.046686	0.24	50	0.98	50	0.8	50	0.68	50	16	35	0	15	0
1644576188	1652.266	9	3.51644616	0.21	0.00116666667	111.710737	0.43	0.00238888889	2.21349845	112.374791	112.374782	111.046692	111.046683	112.374786	111.046687	0.92	50	0.28	50	0.6	50	0.82	50	12	28	0	22	0
1644576381	1845.251	10	3.51643596	-0.42	-0.00232044199	111.710739	-0.2	-0.00110497238	2.21350145	112.374794	112.374785	111.046693	111.046684	112.374789	111.046689	0.2	50	0.82	50	0.42	50	0.64	50	14	38	1	12	0
1644576564	2028.013	11	3.51644071	-0.22	-0.00113989637	111.71074	-0.26	-0.00134715026	2.21350535	112.374796	112.374787	111.046693	111.046684	112.374792	111.046688	0.36	50	0.84	50	0.68	50	0.64	50	12	38	0	12	0
1644576746	2210.471	12	3.51644687	-0.05	-0.000274725275	111.71074	0.45	0.00247252747	2.2134986	112.374795	112.374785	111.046695	111.046686	112.37479	111.046691	0.74	50	0.34	50	0.28	50	0.78	50	18	42	0	8	0
1644576927	2390.947	13	3.5164362	0.3	0.00163934426	111.710739	-0.02	-0.000109289617	2.2134989	112.374793	112.374784	111.046694	111.046684	112.374788	111.046689	0.84	50	0.56	50	0.78	50	0.46	50	4	23	0	27	0
1644577107	2571.243	14	3.51643667	-0.35	-0.00194444444	111.710741	-0.13	-0.000722222222	2.21350085	112.374796	112.374786	111.046695	111.046686	112.374791	111.04669	0.42	50	0.9	50	0.5	50	0.72	50	30	40	0	10	0
1644577317	2781.058	15	3.51643976	0.39	0.00215469613	111.710739	0.21	0.00116022099	2.2134977	112.374793	112.374783	111.046694	111.046685	112.374788	111.046689	0.9	50	0.3	50	0.7	50	0.52	50	11	28	2	22	0
1644577511	2975.58	16	3.51643478	-0.21	-0.00100478469	111.71074	0.49	0.00234449761	2.21349035	112.374792	112.374782	111.046697	111.046688	112.374787	111.046693	0.94	50	0.66	50	0.22	50	0.92	50	12	32	1	18	0
1644577693	3157.026	17	3.51642315	0.112040816	0.000574568289	111.710739	-0.467959184	-0.00239979069	2.21349737	112.374793	112.374784	111.046695	111.046685	112.374788	111.04669	0.44	50	0.795918367	49	0.94	50	0.36	50	18	36	0	14	0
1644577889	3353.145	18	3.51643425	-0.39	-0.00215469613	111.710741	-0.25	-0.00138121547	2.21350112	112.374796	112.374787	111.046695	111.046686	112.374791	111.046691	0.26	50	0.9	50	0.6	50	0.74	50	4	24	1	26	0
1644578084	3547.809	19	3.51644018	-0.23	-0.00116751269	111.710742	-0.33	-0.0016751269	2.21350607	112.374799	112.374789	111.046695	111.046686	112.374794	111.04669	0.4	50	0.96	50	0.62	50	0.52	50	7	28	1	22	0
1644578264	3728.592	20	3.51644801	-0.05	-0.000257731959	111.710742	-0.05	-0.000257731959	2.21350682	112.374799	112.37479	111.046695	111.046686	112.374794	111.04669	0.64	50	0.74	50	0.56	50	0.56	50	18	34	0	16	0
1644578488	3951.743	21	3.5164492	0.45	0.00248618785	111.71074	0.19	0.00104972376	2.21350397	112.374796	112.374787	111.046694	111.046684	112.374791	111.046689	0.9	50	0.26	50	0.84	50	0.58	50	15	31	3	19	0
1644578669	4132.89	22	3.51644469	0.03	0.000134529148	111.71074	0.23	0.00103139013	2.21350052	112.374795	112.374785	111.046695	111.046685	112.37479	111.04669	0.78	50	0.52	50	0.44	50	0.64	50	23	38	0	12	0
1644578854	4318.137	23	3.51643923	-0.08	-0.00044198895	111.71074	0.16	0.000883977901	2.21349812	112.374795	112.374785	111.046696	111.046686	112.37479	111.046691	0.84	50	0.76	50	0.62	50	0.86	50	18	39	0	11	0
1644579036	4500.163	24	3.51643544	-0.1	-0.000534759358	111.710741	-0.4	-0.00213903743	2.21350412	112.374797	112.374787	111.046694	111.046685	112.374792	111.04669	0.4	50	0.9	50	0.9	50	0.6	50	9	31	0	19	0
1644579217	4681.248	25	3.51644493	0.5	0.00276243094	111.710738	0.08	0.00044198895	2.21350292	112.374794	112.374785	111.046692	111.046683	112.374789	111.046688	0.88	50	0.3	50	0.92	50	0.5	50	5	23	0	27	0
1644579414	4877.804	26	3.51644303	-0.53	-0.0029281768	111.710741	-0.17	-0.000939226519	2.21350547	112.374797	112.374788	111.046694	111.046685	112.374793	111.046689	0.26	50	0.96	50	0.52	50	0.88	50	3	19	1	31	0
1644579594	5058.677	27	3.51644706	0.17	0.000867346939	111.71074	0.45	0.00229591837	2.21349872	112.374795	112.374785	111.046695	111.046686	112.37479	111.046691	0.94	50	0.32	50	0.48	50	0.76	50	17	37	0	13	0
1644579775	5239.675	28	3.51643639	0.21	0.00116022099	111.710739	-0.27	-0.00149171271	2.21350277	112.374795	112.374785	111.046693	111.046684	112.37479	111.046688	0.74	50	0.8	50	0.78	50	0.3	50	17	37	0	13	0
1644579957	5420.92	29	3.51644279	-0.25	-0.00138121547	111.71074	0.35	0.00193370166	2.21349752	112.374794	112.374785	111.046696	111.046686	112.37479	111.046691	0.66	50	0.56	50	0.38	50	0.98	50	10	35	0	15	0
1644580138	5602.088	30	3.51643449	-0.31	-0.00171270718	111.710742	0.25	0.00138121547	2.21349377	112.374795	112.374785	111.046699	111.046689	112.37479	111.046694	0.58	50	0.64	50	0.44	50	1	50	8	30	0	20	0
1644580319	5783.509	31	3.51642856	0.44	0.00241758242	111.71074	-0.32	-0.00175824176	2.21349857	112.374794	112.374785	111.046695	111.046685	112.374789	111.04669	0.64	50	0.52	50	0.98	50	0.22	50	6	25	0	25	0
1644580502	5966.032	32	3.51643615	-0.65	-0.00359116022	111.710743	0.03	0.000165745856	2.21349812	112.374797	112.374788	111.046698	111.046689	112.374792	111.046694	0.34	50	0.96	50	0.22	50	0.9	50	11	30	0	20	0
1644580684	6148.49	33	3.51643544	0.09	0.000494505495	111.710743	0.25	0.00137362637	2.21349437	112.374796	112.374786	111.046699	111.04669	112.374791	111.046694	0.78	50	0.44	50	0.46	50	0.62	50	15	39	0	11	0
1644580868	6331.789	34	3.51642951	0.52	0.00284153005	111.71074	-0.16	-0.00087431694	2.21349677	112.374794	112.374784	111.046696	111.046686	112.374789	111.046691	0.82	50	0.46	50	0.94	50	0.26	50	12	33	0	17	0
1644581049	6513.157	35	3.5164333	-0.2	-0.00109289617	111.710741	0.16	0.00087431694	2.21349437	112.374794	112.374785	111.046697	111.046688	112.374789	111.046693	0.44	50	0.48	50	0.5	50	0.86	50	21	43	0	7	0
1644581230	6694.332	36	3.51642951	-0.4	-0.0021978022	111.710743	-0.14	-0.000769230769	2.21349647	112.374797	112.374787	111.046699	111.046689	112.374792	111.046694	0.36	50	0.9	50	0.5	50	0.76	50	13	32	0	17	1
1644581428	6892.343	37	3.51643283	0.26	0.00143646409	111.710742	0.04	0.000220994475	2.21349587	112.374795	112.374786	111.046698	111.046688	112.37479	111.046693	0.86	50	0.56	50	0.96	50	0.74	50	13	36	1	14	0
1644581624	7088.702	38	3.51643188	-0.08	-0.000404040404	111.710742	0.16	0.000808080808	2.21349347	112.374795	112.374785	111.046699	111.046689	112.37479	111.046694	0.66	50	0.58	50	0.64	50	0.88	50	16	34	1	16	0
1644581807	7271.069	39	3.51642809	-0.09	-0.000459183673	111.710743	-0.07	-0.000357142857	2.21349452	112.374796	112.374786	111.046699	111.046689	112.374791	111.046694	0.56	50	0.72	50	0.66	50	0.68	50	9	19	0	31	0
1644581988	7452.284	40	3.51642975	0.2	0.00109289617	111.710742	0.32	0.00174863388	2.21348972	112.374793	112.374784	111.046699	111.04669	112.374788	111.046695	0.98	50	0.46	50	0.6	50	0.72	50	17	34	0	16	0
1644582195	7659.141	41	3.51642215	0.14	0.000773480663	111.710741	0.38	0.00209944751	2.21348402	112.374791	112.374781	111.0467	111.046691	112.374786	111.046696	0.8	50	0.28	50	0.54	50	0.78	50	17	34	2	16	0
1644582377	7840.809	42	3.51641314	-0.44	-0.00212560386	111.710743	-0.22	-0.00106280193	2.21348732	112.374794	112.374784	111.046702	111.046692	112.374789	111.046697	0.3	50	0.96	50	0.62	50	0.84	50	18	31	0	19	0
1644582575	8039.022	43	3.51641836	0.33	0.00182320442	111.710741	0.15	0.000828729282	2.21348507	112.374792	112.374782	111.046701	111.046691	112.374787	111.046696	0.8	50	0.32	50	0.84	50	0.66	50	14	36	1	14	0
1644582757	8220.829	44	3.5164148	5.55111512e-17	2.8035935e-19	111.710741	-0.02	-0.000101010101	2.21348537	112.374792	112.374782	111.046701	111.046691	112.374787	111.046696	0.68	50	0.7	30	0.64	50	0.62	50	15	25	0	24	1
1644582966	8430.155	45	3.51641528	-0.1	-0.000549450549	111.710742	-0.26	-0.00142857143	2.21348927	112.374793	112.374784	111.0467	111.04669	112.374789	111.046695	0.48	50	0.84	50	0.76	50	0.6	50	5	32	2	18	0
1644583161	8625.694	46	3.51642144	0.259795918	0.00123712342	111.710741	0.439795918	0.00209426628	2.21348267	112.37479	112.374781	111.046701	111.046691	112.374785	111.046696	0.979591837	49	0.28	50	0.64	50	0.82	50	17	36	1	14	0
1644583345	8808.771	47	3.51641101	-0.02	-0.000102564103	111.710741	0.5	0.00256410256	2.21347517	112.374788	112.374778	111.046703	111.046693	112.374783	111.046698	0.82	50	0.34	50	0.34	50	0.86	50	17	34	0	15	1
1644583523	8987.548	48	3.51639915	-0.03	-0.000163934426	111.710741	-0.77	-0.00420765027	2.21348672	112.374792	112.374782	111.0467	111.04669	112.374787	111.046695	0.2	50	1	50	1	50	0.26	50	19	33	0	17	0
1644583708	9172.365	49	3.51641742	0.07	0.000391061453	111.71074	0.15	0.000837988827	2.21348447	112.374791	112.374781	111.0467	111.04669	112.374786	111.046695	0.82	50	0.6	50	0.66	50	0.74	50	1	11	0	39	0
1644583906	9369.772	50	3.51641386	-0.26	-0.00140540541	111.710742	0.34	0.00183783784	2.21347937	112.37479	112.374781	111.046703	111.046693	112.374786	111.046698	0.72	50	0.64	50	0.38	50	0.98	50	10	17	1	32	1
1644584088	9552.163	51	3.51640579	-0.05	-0.000253807107	111.710742	0.33	0.0016751269	2.21347442	112.374789	112.37478	111.046704	111.046695	112.374784	111.0467	1	50	0.72	50	0.56	50	0.94	50	13	26	0	23	1
1644584270	9734.502	52	3.51639796	0.13	0.000710382514	111.710741	-0.71	-0.00387978142	2.21348507	112.374792	112.374782	111.046701	111.046691	112.374787	111.046696	0.34	50	0.92	50	1	50	0.16	50	15	30	0	20	0
1644584453	9916.889	53	3.51641481	-0.01	-5.49450549e-05	111.710741	0.11	0.000604395604	2.21348342	112.374791	112.374782	111.046701	111.046692	112.374786	111.046696	0.78	50	0.68	50	0.78	50	0.9	50	5	29	0	21	0
1644584635	10098.768	54	3.5164122	-0.0279591837	-0.000153621888	111.710742	-0.167959184	-0.000922852658	2.21348594	112.374792	112.374783	111.046701	111.046691	112.374787	111.046696	0.6	50	0.795918367	49	0.6	50	0.46	50	13	37	0	13	0
1644584816	10280.22	55	3.51641618	0	0	111.710742	0.52	0.00285714286	2.21347814	112.37479	112.37478	111.046703	111.046693	112.374785	111.046698	0.9	50	0.38	50	0.38	50	0.9	50	14	35	0	15	0
1644585011	10475.469	56	3.51640385	0.18	0.000989010989	111.710741	-0.4	-0.0021978022	2.21348414	112.374791	112.374781	111.0467	111.046691	112.374786	111.046695	0.6	50	0.82	50	0.96	50	0.38	50	20	37	1	13	0
1644585235	10699.635	57	3.51641333	0.23	0.00117948718	111.71074	0.33	0.00169230769	2.21347919	112.374788	112.374779	111.046701	111.046691	112.374783	111.046696	0.9	50	0.34	50	0.74	50	0.84	50	7	19	3	31	0
1644585417	10881.375	58	3.51640551	-0.63	-0.0028125	111.710743	0.19	0.000848214286	2.21347634	112.37479	112.374781	111.046705	111.046695	112.374786	111.0467	0.46	50	0.9	50	0.18	50	1	50	12	30	0	20	0
1644585599	11062.925	59	3.516401	0.46	0.00252747253	111.71074	-0.3	-0.00164835165	2.21348084	112.374789	112.37478	111.046701	111.046691	112.374785	111.046696	0.56	50	0.4	50	0.92	50	0.16	50	12	35	0	15	0
1644585781	11245.67	60	3.51640812	-0.29	-0.00160220994	111.710742	-0.11	-0.000607734807	2.21348249	112.374791	112.374782	111.046702	111.046692	112.374787	111.046697	0.44	50	0.84	50	0.58	50	0.76	50	13	32	0	18	0
1644585963	11427.245	61	3.51641072	0.21	0.00114754098	111.710741	-0.37	-0.00202185792	2.21348804	112.374792	112.374782	111.046699	111.04669	112.374787	111.046694	0.46	50	0.62	50	0.98	50	0.4	50	22	39	0	11	0
1644586146	11610.192	62	3.5164195	0.36	0.00196721311	111.710739	-0.34	-0.0018579235	2.21349314	112.374792	112.374782	111.046696	111.046686	112.374787	111.046691	0.8	50	0.78	50	0.9	50	0.2	50	13	34	0	15	1
1644586343	11806.775	63	3.51642757	-0.2	-0.0010989011	111.71074	0.52	0.00285714286	2.21348534	112.37479	112.374781	111.046699	111.04669	112.374786	111.046694	0.84	50	0.52	50	0.28	50	1	50	6	24	1	26	0
1644586580	12044.509	64	3.51641523	0.2	0.00102040816	111.710739	-0.02	-0.000102040816	2.21348564	112.374789	112.37478	111.046698	111.046689	112.374785	111.046693	0.74	50	0.56	50	0.74	50	0.52	50	8	26	4	24	0
1644586788	12252.456	65	3.51641571	-0.04	-0.000168067227	111.710739	-0.5	-0.00210084034	2.21349314	112.374792	112.374782	111.046696	111.046686	112.374787	111.046691	0.28	50	0.82	50	0.88	50	0.42	50	12	35	2	14	1
1644586983	12447.654	66	3.51642757	-0.3	-0.00144230769	111.710741	-0.42	-0.00201923077	2.21349944	112.374795	112.374786	111.046696	111.046686	112.374791	111.046691	0.22	50	0.94	50	0.74	50	0.62	50	15	32	1	18	0
1644587181	12644.952	67	3.51643753	0.31	0.00158974359	111.710739	-0.27	-0.00138461538	2.21350349	112.374795	112.374785	111.046693	111.046683	112.37479	111.046688	0.54	50	0.5	50	0.94	50	0.36	50	8	19	1	31	0
1644587376	12840.138	68	3.51644394	-0.52	-0.00263959391	111.710742	-0.06	-0.000304568528	2.21350439	112.374798	112.374788	111.046695	111.046686	112.374793	111.04669	0.34	50	0.92	50	0.52	50	0.98	50	7	21	1	29	0
1644587571	13035.529	69	3.51644536	0.16	0.000816326531	111.710741	0.52	0.00265306122	2.21349659	112.374795	112.374785	111.046697	111.046687	112.37479	111.046692	0.96	50	0.28	50	0.54	50	0.9	50	11	33	1	17	0
1644587767	13230.922	70	3.51643302	0	0	111.710741	-0.14	-0.000717948718	2.21349869	112.374795	112.374786	111.046696	111.046687	112.374791	111.046691	0.7	50	0.84	50	0.72	50	0.58	50	13	31	1	19	0
1644587945	13409.705	71	3.51643634	0.05	0.000256410256	111.710741	0.05	0.000256410256	2.21349794	112.374795	112.374785	111.046696	111.046687	112.37479	111.046691	0.76	50	0.66	50	0.74	50	0.74	50	9	31	0	19	0
1644588128	13592.457	72	3.51643516	-0.03	-0.000167597765	111.710741	-0.21	-0.00117318436	2.21350109	112.374796	112.374786	111.046695	111.046686	112.374791	111.046691	0.62	50	0.86	50	0.72	50	0.54	50	15	32	0	18	0
1644588311	13775.118	73	3.51644014	0.41	0.00224043716	111.710739	-0.17	-0.000928961749	2.21350364	112.374795	112.374785	111.046692	111.046683	112.37479	111.046688	0.92	50	0.68	50	0.98	50	0.4	50	16	34	0	16	0
1644588495	13958.811	74	3.51644417	0.04	0.000217391304	111.710739	-0.76	-0.00413043478	2.21351504	112.374798	112.374788	111.046689	111.046679	112.374793	111.046684	0.24	50	0.96	50	0.92	50	0.12	50	16	28	0	22	0
1644588690	14154.648	75	3.5164622	-0.49	-0.00269230769	111.710741	0.09	0.000494505495	2.21351369	112.3748	112.37479	111.046692	111.046682	112.374795	111.046687	0.5	50	0.9	50	0.38	50	0.96	50	17	35	1	15	0
1644588900	14363.884	76	3.51646007	-0.25	-0.0012755102	111.710742	-0.37	-0.0018877551	2.21351924	112.374803	112.374793	111.046691	111.046682	112.374798	111.046687	0.24	50	0.86	50	0.78	50	0.66	50	14	32	2	18	0
1644589082	14546.533	77	3.51646884	0.16	0.000765550239	111.710741	-0.64	-0.00306220096	2.21352884	112.374805	112.374795	111.046688	111.046678	112.3748	111.046683	0.32	50	0.8	50	1	50	0.2	50	14	39	0	11	0
1644589304	14767.936	78	3.51648402	0.02	0.000109289617	111.710741	-0.22	-0.00120218579	2.21353214	112.374806	112.374796	111.046686	111.046677	112.374801	111.046682	0.66	50	0.86	50	0.84	50	0.6	50	11	32	3	18	0
1644589500	14963.875	79	3.51648924	0.24	0.00108597285	111.71074	0.3	0.00135746606	2.21352764	112.374803	112.374794	111.046687	111.046677	112.374798	111.046682	0.84	50	0.3	50	0.68	50	0.74	50	2	26	1	24	0
1644589773	15236.765	80	3.51648213	-0.38	-0.00193877551	111.710742	-0.02	-0.000102040816	2.21352794	112.374805	112.374796	111.046688	111.046679	112.3748	111.046684	0.46	50	0.86	50	0.56	50	0.92	50	6	26	7	24	0
1644590033	15497.483	81	3.5164826	-0.01	-3.66300366e-05	111.710742	0.77	0.00282051282	2.21351639	112.374802	112.374792	111.046692	111.046682	112.374797	111.046687	1	50	0.24	50	0.16	50	0.94	50	3	31	6	19	0
1644590242	15706.473	82	3.51646434	-0.22	-0.000842911877	111.710743	0.42	0.0016091954	2.21351009	112.374801	112.374792	111.046695	111.046685	112.374796	111.04669	0.88	50	0.68	50	0.26	50	0.9	50	13	39	2	11	0
1644590425	15889.658	83	3.51645437	0.54	0.00258373206	111.710741	0.02	9.56937799e-05	2.21350979	112.374798	112.374789	111.046692	111.046683	112.374793	111.046688	0.86	50	0.3	50	0.92	50	0.4	50	19	41	0	9	0
1644590634	16098.43	84	3.5164539	-0.17	-0.000928961749	111.710741	-0.57	-0.0031147541	2.21351834	112.374802	112.374792	111.046691	111.046681	112.374797	111.046686	0.24	50	0.98	50	0.82	50	0.42	50	12	33	2	17	0
1644590818	16282.021	85	3.51646742	0.16	0.000765550239	111.710741	0.2	0.000956937799	2.21351534	112.3748	112.37479	111.046691	111.046681	112.374795	111.046686	0.72	50	0.36	50	0.68	50	0.72	50	14	29	0	21	0
1644591014	16478.522	86	3.51646268	-0.166530612	-0.000910003346	111.710741	-0.446530612	-0.00244005799	2.21352204	112.374803	112.374793	111.04669	111.04668	112.374798	111.046685	0.346938776	49	0.96	50	0.7	50	0.42	50	15	36	1	14	0
1644591211	16675.351	87	3.51647327	0.03	0.000152284264	111.710741	-0.19	-0.000964467005	2.21352489	112.374803	112.374794	111.046689	111.046679	112.374799	111.046684	0.6	50	0.76	50	0.94	50	0.72	50	11	32	1	18	0
1644591421	16885.568	88	3.51647777	-0.29	-0.00147208122	111.710743	-0.33	-0.0016751269	2.21352984	112.374806	112.374797	111.046689	111.046679	112.374802	111.046684	0.28	50	0.9	50	0.84	50	0.8	50	4	33	2	17	0
1644591618	17082.167	89	3.5164856	0.35	0.00166666667	111.710741	-0.05	-0.000238095238	2.21353059	112.374805	112.374795	111.046687	111.046677	112.3748	111.046682	0.82	50	0.52	50	0.96	50	0.56	50	5	31	1	19	0
1644591801	17265.695	90	3.51648679	-0.13	-0.000659898477	111.710742	-0.25	-0.00126903553	2.21353434	112.374807	112.374797	111.046686	111.046677	112.374802	111.046681	0.54	50	0.92	50	0.78	50	0.66	50	5	24	0	26	0
1644591998	17462.247	91	3.51649272	0.15	0.000819672131	111.710741	0.49	0.00267759563	2.21352699	112.374804	112.374794	111.046688	111.046678	112.374799	111.046683	0.96	50	0.32	50	0.44	50	0.78	50	7	24	1	26	0
1644592219	17683.454	92	3.5164811	-0.32	-0.00162436548	111.710742	-0.06	-0.000304568528	2.21352789	112.374806	112.374796	111.046689	111.046679	112.374801	111.046684	0.46	50	0.84	50	0.34	50	0.6	50	7	33	3	17	0
1644592481	17944.748	93	3.51648252	0.33	0.00149321267	111.710741	-0.13	-0.000588235294	2.21352984	112.374805	112.374795	111.046687	111.046677	112.3748	111.046682	0.72	50	0.52	50	0.96	50	0.5	50	1	28	6	21	1
1644592692	18156.304	94	3.5164856	-0.139387755	-0.000534052702	111.710742	-0.279387755	-0.00107045117	2.21353403	112.374806	112.374797	111.046686	111.046677	112.374802	111.046681	0.52	50	0.93877551	49	1	50	0.86	50	12	29	2	21	0
1644592889	18352.897	95	3.51649223	-0.03	-0.000141509434	111.710742	-0.33	-0.00155660377	2.21353898	112.374808	112.374799	111.046685	111.046675	112.374803	111.04668	0.48	50	0.84	50	0.8	50	0.5	50	0	18	1	32	0
1644593099	18562.89	96	3.51650006	-0.3	-0.00153061224	111.710743	0.4	0.00204081633	2.21353298	112.374808	112.374798	111.046688	111.046679	112.374803	111.046683	0.64	50	0.54	50	0.24	50	0.94	50	16	36	2	14	0
1644593295	18759.024	97	3.51649057	0.15	0.000714285714	111.710742	-0.03	-0.000142857143	2.21353343	112.374807	112.374798	111.046687	111.046678	112.374802	111.046682	0.86	50	0.74	50	0.76	50	0.58	50	5	33	1	17	0
1644593502	18966.329	98	3.51649128	-0.02	-0.000102040816	111.710743	-0.52	-0.00265306122	2.21354123	112.37481	112.3748	111.046685	111.046675	112.374805	111.04668	0.28	50	0.82	50	0.86	50	0.36	50	14	34	2	16	0
1644593697	19161.017	99	3.51650362	-0.09	-0.000432692308	111.710743	-0.15	-0.000721153846	2.21354348	112.374811	112.374801	111.046685	111.046675	112.374806	111.04668	0.58	50	0.82	50	0.62	50	0.56	50	12	34	1	16	0
1644593892	19356.694	100	3.51650717	0.27	0.00139175258	111.710742	0.21	0.00108247423	2.21354033	112.374808	112.374799	111.046684	111.046675	112.374804	111.04668	0.9	50	0.42	50	0.62	50	0.56	50	13	35	1	15	0
1644594074	19538.341	101	3.51650219	0.42	0.00214285714	111.71074	-0.4	-0.00204081633	2.21354633	112.374808	112.374799	111.04668	111.046671	112.374803	111.046676	0.56	50	0.54	50	0.98	50	0.16	50	11	30	0	20	0
1644594268	19731.756	102	3.51651168	0.16	0.000879120879	111.710739	0	0	2.21354633	112.374807	112.374798	111.04668	111.04667	112.374803	111.046675	0.78	50	0.62	50	0.66	50	0.5	50	10	26	1	24	0
1644594448	19912.271	103	3.51651168	-0.32	-0.00165803109	111.71074	-0.28	-0.0014507772	2.21355053	112.37481	112.374801	111.04668	111.04667	112.374805	111.046675	0.4	50	1	50	0.58	50	0.62	50	7	25	0	25	0
1644594629	20092.98	104	3.51651832	-0.49	-0.00270718232	111.710743	0.07	0.000386740331	2.21354948	112.374812	112.374803	111.046683	111.046673	112.374808	111.046678	0.38	50	0.8	50	0.36	50	0.92	50	8	27	0	23	0
1644594809	20273.666	105	3.51651666	-0.09	-0.0005	111.710743	0.35	0.00194444444	2.21354423	112.374811	112.374802	111.046685	111.046675	112.374806	111.04668	0.78	50	0.52	50	0.46	50	0.9	50	10	31	0	19	0
1644595019	20482.997	106	3.51650836	0.35	0.00193370166	111.710741	0.19	0.00104972376	2.21354138	112.374809	112.374799	111.046684	111.046674	112.374804	111.046679	0.9	50	0.36	50	0.78	50	0.62	50	10	29	2	21	0
1644595200	20663.909	107	3.51650385	-0.0567346939	-0.000271457865	111.710742	-0.416734694	-0.0019939459	2.21354763	112.374811	112.374801	111.046682	111.046673	112.374806	111.046677	0.326530612	49	0.8	50	0.84	50	0.48	50	2	18	0	32	0
1644595381	20845.06	108	3.51651374	-0.1	-0.000552486188	111.710742	0.56	0.00309392265	2.21353923	112.374809	112.374799	111.046685	111.046676	112.374804	111.04668	0.9	50	0.44	50	0.26	50	0.92	50	17	32	0	18	0
1644595562	21026.093	109	3.51650046	-0.155918367	-0.000856694326	111.710743	-0.195918367	-0.00107647455	2.21354217	112.37481	112.374801	111.046685	111.046676	112.374806	111.04668	0.408163265	49	0.76	50	0.58	50	0.54	50	9	34	0	16	0
1644595768	21232.423	110	3.5165051	0.04	0.000220994475	111.710743	0.28	0.00154696133	2.21353797	112.374809	112.374799	111.046686	111.046677	112.374804	111.046681	0.74	50	0.42	50	0.44	50	0.68	50	10	35	2	15	0
1644595951	21415.296	111	3.51649846	0.32	0.00155339806	111.710741	-0.32	-0.00155339806	2.21354277	112.374809	112.374799	111.046683	111.046674	112.374804	111.046678	0.48	50	0.48	50	0.94	50	0.3	50	11	29	0	21	0
1644596146	21609.797	112	3.51650605	-0.132653061	-0.000724880116	111.710742	-0.527346939	-0.00288167726	2.21355068	112.374812	112.374802	111.046681	111.046672	112.374807	111.046677	0.2	50	0.86	50	0.734693878	49	0.34	50	9	35	1	15	0
1644596328	21792.427	113	3.51651856	0.01	5.15463918e-05	111.710742	0.69	0.00355670103	2.21354033	112.374809	112.374799	111.046684	111.046675	112.374804	111.04668	0.96	50	0.26	50	0.3	50	0.98	50	11	31	0	19	0
1644596523	21987.128	114	3.51650219	-0.09	-0.000491803279	111.710742	-0.09	-0.000491803279	2.21354168	112.37481	112.3748	111.046685	111.046675	112.374805	111.04668	0.58	50	0.76	50	0.78	50	0.78	50	12	27	1	23	0
1644596704	22168.209	115	3.51650433	0.15	0.000769230769	111.710742	0.57	0.00292307692	2.21353313	112.374806	112.374797	111.046686	111.046677	112.374801	111.046682	1	50	0.28	50	0.48	50	0.9	50	13	38	0	12	0
1644596911	22375.001	116	3.51649081	-0.23	-0.00127071823	111.710743	-0.07	-0.000386740331	2.21353418	112.374808	112.374798	111.046687	111.046678	112.374803	111.046682	0.5	50	0.8	50	0.54	50	0.7	50	6	31	2	19	0
1644597132	22596.272	117	3.51649247	0.34	0.00165048544	111.710741	0.34	0.00165048544	2.21352908	112.374804	112.374795	111.046687	111.046678	112.3748	111.046682	0.98	50	0.3	50	0.64	50	0.64	50	10	31	3	19	0
1644597328	22792.528	118	3.5164844	-0.499387755	-0.00224949439	111.710743	-0.179387755	-0.000808052951	2.21353177	112.374808	112.374798	111.046689	111.046679	112.374803	111.046684	0.26	50	0.93877551	49	0.5	50	0.82	50	5	26	1	23	1
1644597511	22974.888	119	3.51648866	0.14	0.000714285714	111.710743	-0.66	-0.00336734694	2.21354167	112.37481	112.374801	111.046685	111.046676	112.374805	111.04668	0.42	50	0.94	50	0.96	50	0.16	50	19	38	0	11	1
1644597705	23168.783	120	3.51650431	-0.06	-0.00032967033	111.710743	-0.64	-0.00351648352	2.21355127	112.374813	112.374804	111.046682	111.046673	112.374808	111.046678	0.3	50	1	50	0.96	50	0.38	50	19	35	1	15	0
1644597886	23349.84	121	3.5165195	0.09	0.000463917526	111.710743	0.41	0.00211340206	2.21354512	112.374811	112.374801	111.046684	111.046674	112.374806	111.046679	0.98	50	0.48	50	0.54	50	0.86	50	17	37	0	12	1
1644598067	23531.298	122	3.51650977	0.0676595745	0.000373809804	111.710742	-0.00765957447	-4.2318091e-05	2.21354524	112.374811	112.374801	111.046683	111.046674	112.374806	111.046679	0.68	50	0.62	50	0.82	50	0.744680851	47	19	31	0	19	0
1644598261	23725.504	123	3.51650995	-0.04	-0.00021978022	111.710742	0.06	0.00032967033	2.21354434	112.374811	112.374801	111.046684	111.046674	112.374806	111.046679	0.56	50	0.54	50	0.48	50	0.58	50	7	29	1	21	0
1644598444	23908.229	124	3.51650853	-0.44	-0.00226804124	111.710745	-0.26	-0.00134020619	2.21354824	112.374814	112.374804	111.046685	111.046675	112.374809	111.04668	0.28	50	0.98	50	0.74	50	0.92	50	19	35	0	15	0
1644598626	24089.974	125	3.5165147	-0.21	-0.00114754098	111.710746	0.05	0.000273224044	2.21354749	112.374815	112.374805	111.046686	111.046677	112.37481	111.046681	0.56	50	0.72	50	0.56	50	0.82	50	14	31	0	19	0
1644598822	24286.379	126	3.51651351	-0.01	-5.52486188e-05	111.710746	0.37	0.0020441989	2.21354194	112.374813	112.374804	111.046688	111.046678	112.374808	111.046683	0.96	50	0.6	50	0.18	50	0.56	50	6	18	1	32	0
1644599018	24482.443	127	3.51650473	0.14	0.000710659898	111.710745	0.56	0.00284263959	2.21353354	112.37481	112.3748	111.04669	111.04668	112.374805	111.046685	1	50	0.3	50	0.26	50	0.68	50	12	32	1	18	0
1644599201	24664.731	128	3.51649145	0.52	0.00265306122	111.710742	-0.04	-0.000204081633	2.21353414	112.374807	112.374798	111.046687	111.046678	112.374803	111.046682	0.96	50	0.48	50	0.94	50	0.38	50	9	33	0	17	0
1644599378	24841.909	129	3.5164924	0.04	0.00021978022	111.710742	-0.08	-0.00043956044	2.21353534	112.374808	112.374798	111.046686	111.046677	112.374803	111.046682	0.96	50	1	1	0.8	50	0.68	50	8	21	0	29	0
1644599573	25036.983	130	3.5164943	-0.25	-0.00141242938	111.710744	0.43	0.00242937853	2.21352889	112.374807	112.374797	111.04669	111.04668	112.374802	111.046685	0.84	50	0.66	50	0.3	50	0.98	50	15	29	1	21	0
1644599767	25231.242	131	3.51648409	0.27	0.00138461538	111.710742	0.19	0.000974358974	2.21352604	112.374805	112.374795	111.046689	111.04668	112.3748	111.046684	0.98	50	0.52	50	0.88	50	0.8	50	4	25	1	25	0
1644600078	25542.298	132	3.51647959	-0.16	-0.000820512821	111.710743	0.6	0.00307692308	2.21351704	112.374803	112.374793	111.046693	111.046683	112.374798	111.046688	0.88	50	0.44	50	0.2	50	0.96	50	5	30	10	20	0
1644600272	25736.23	133	3.51646535	0.03	9.64630225e-05	111.710743	0.63	0.00202572347	2.21350759	112.3748	112.37479	111.046695	111.046686	112.374795	111.046691	0.92	50	0.26	50	0.3	50	0.9	50	7	32	1	18	0
1644600479	25943.336	134	3.51645041	-0.0759183673	-0.00039133179	111.710743	-0.395918367	-0.00204081633	2.21351353	112.374802	112.374793	111.046694	111.046684	112.374797	111.046689	0.408163265	49	0.88	50	0.88	50	0.56	50	25	37	2	13	0
1644600675	26139.293	135	3.5164598	0.0659183673	0.000318446219	111.710743	0.205918367	0.000994774721	2.21351044	112.374801	112.374791	111.046695	111.046685	112.374796	111.04669	0.68	50	0.408163265	49	0.48	50	0.62	50	16	28	1	22	0
1644600885	26348.806	136	3.51645492	0.21	0.00107142857	111.710742	-0.09	-0.000459183673	2.21351179	112.3748	112.374791	111.046693	111.046684	112.374795	111.046688	0.92	50	0.8	50	0.86	50	0.56	50	11	29	2	21	0
1644601069	26532.901	137	3.51645705	0.1	0.0004784689	111.710741	0.28	0.00133971292	2.21350759	112.374798	112.374789	111.046694	111.046684	112.374794	111.046689	0.86	50	0.48	50	0.5	50	0.68	50	15	36	0	14	0
1644601253	26717.047	138	3.51645041	-0.19	-0.0010326087	111.710742	-0.19	-0.0010326087	2.21351044	112.3748	112.374791	111.046694	111.046684	112.374795	111.046689	0.46	50	0.84	50	0.7	50	0.7	50	11	31	0	19	0
1644601451	26914.832	139	3.51645492	-0.11	-0.000594594595	111.710743	0.19	0.00102702703	2.21350759	112.3748	112.37479	111.046695	111.046686	112.374795	111.046691	0.76	50	0.68	50	0.54	50	0.84	50	13	34	1	15	1
1644601635	27098.803	140	3.51645041	0.15	0.00076142132	111.710742	0.49	0.00248730964	2.21350024	112.374797	112.374787	111.046697	111.046687	112.374792	111.046692	0.94	50	0.3	50	0.3	50	0.64	50	13	35	0	15	0
1644601818	27282.65	141	3.51643879	-0.02	-0.000108695652	111.710742	0.44	0.00239130435	2.21349364	112.374795	112.374786	111.046699	111.046689	112.37479	111.046694	0.8	50	0.38	50	0.4	50	0.86	50	22	42	0	8	0
1644602015	27479.158	142	3.51642835	0.02	0.000108695652	111.710742	-0.38	-0.00206521739	2.21349934	112.374797	112.374787	111.046697	111.046688	112.374792	111.046692	0.36	50	0.72	50	0.88	50	0.48	50	19	31	1	19	0
1644602200	27664.183	143	3.51643736	0.32	0.00162436548	111.71074	0.26	0.00131979695	2.21349544	112.374794	112.374784	111.046697	111.046687	112.374789	111.046692	0.86	50	0.28	50	0.76	50	0.7	50	6	27	0	23	0
1644602397	27861.318	144	3.5164312	-0.33	-0.00178378378	111.710742	0.05	0.00027027027	2.21349469	112.374795	112.374786	111.046698	111.046689	112.374791	111.046694	0.56	50	0.84	50	0.3	50	0.68	50	9	31	1	19	0
1644602594	28057.932	145	3.51643001	-0.03	-0.000152284264	111.710742	0.29	0.00147208122	2.21349034	112.374794	112.374785	111.0467	111.04669	112.374789	111.046695	0.92	50	0.66	50	0.42	50	0.74	50	13	36	1	14	0
1644602779	28242.814	146	3.51642313	-0.32	-0.00162436548	111.710744	-0.34	-0.00172588832	2.21349544	112.374797	112.374788	111.0467	111.046691	112.374793	111.046695	0.3	50	0.96	50	0.8	50	0.78	50	7	26	0	24	0
1644602963	28426.942	147	3.5164312	0.11	0.000597826087	111.710743	0.09	0.000489130435	2.21349409	112.374796	112.374787	111.0467	111.04669	112.374792	111.046695	0.64	50	0.44	50	0.8	50	0.78	50	11	27	0	23	0
1644603149	28613.058	148	3.51642906	0.44	0.00239130435	111.710741	0.32	0.00173913043	2.21348929	112.374793	112.374783	111.046699	111.04669	112.374788	111.046694	0.96	50	0.2	50	0.72	50	0.6	50	14	35	0	15	0
1644603333	28797.02	149	3.51642147	-0.02	-0.000106951872	111.710741	0.24	0.00128342246	2.21348569	112.374792	112.374782	111.0467	111.046691	112.374787	111.046696	0.84	50	0.62	50	0.54	50	0.8	50	13	38	0	12	0
1644603517	28981.063	150	3.51641578	-0.3	-0.00163934426	111.710743	-0.1	-0.000546448087	2.21348719	112.374794	112.374784	111.046701	111.046692	112.374789	111.046697	0.52	50	0.92	50	0.58	50	0.78	50	11	37	0	13	0
1644603701	29164.978	151	3.51641815	0.31	0.00167567568	111.710741	0.25	0.00135135135	2.21348344	112.374791	112.374781	111.046701	111.046691	112.374786	111.046696	0.88	50	0.32	50	0.66	50	0.6	50	11	31	0	19	0
1644603937	29401.599	152	3.51641222	0	0	111.710741	0	0	2.21348344	112.374791	112.374781	111.046701	111.046691	112.374786	111.046696	-1	0	0	1	0.333333333	3	0.78	50	12	25	3	25	0
1644604122	29585.888	153	3.51641222	-0.35	-0.00147679325	111.710743	0.31	0.00130801688	2.21347879	112.374791	112.374782	111.046704	111.046695	112.374787	111.046699	0.66	50	0.7	50	0.34	50	1	50	17	36	0	14	0
1644604319	29783.221	154	3.51640486	0.29	0.00157608696	111.710741	-0.09	-0.000489130435	2.21348014	112.37479	112.374781	111.046702	111.046693	112.374786	111.046697	0.74	50	0.54	50	0.86	50	0.48	50	10	21	1	29	0
1644604504	29968.317	155	3.516407	0	0	111.710741	0.5	0.00252525253	2.21347264	112.374788	112.374779	111.046704	111.046695	112.374783	111.0467	0.88	50	0.38	50	0.4	50	0.9	50	13	31	0	19	0
1644604701	30165.074	156	3.51639514	0.05	0.00027027027	111.710741	0.49	0.00264864865	2.21346529	112.374786	112.374776	111.046706	111.046697	112.374781	111.046702	0.94	50	0.4	50	0.34	50	0.78	50	23	38	1	12	0
1644604885	30348.928	157	3.51638352	0.14	0.000710659898	111.710741	0.44	0.00223350254	2.21345869	112.374783	112.374773	111.046708	111.046698	112.374778	111.046703	0.98	50	0.4	50	0.54	50	0.84	50	14	35	0	15	0
1644605069	30532.886	158	3.51637308	-0.0588888889	-0.000321797207	111.710741	-0.318888889	-0.00174256223	2.21346347	112.374785	112.374775	111.046707	111.046697	112.37478	111.046702	0.466666667	15	0.844444444	45	0.9	50	0.64	50	14	34	0	16	0
1644605253	30716.824	159	3.51638064	-0.01	-5.43478261e-05	111.710741	0.03	0.000163043478	2.21346302	112.374785	112.374775	111.046707	111.046697	112.37478	111.046702	0.54	50	0.52	50	0.68	50	0.72	50	8	31	0	19	0
1644605436	30900.716	160	3.51637993	-0.07	-0.000380434783	111.710741	-0.05	-0.00027173913	2.21346377	112.374785	112.374776	111.046707	111.046697	112.37478	111.046702	0.6	50	0.72	50	0.82	50	0.84	50	7	28	0	22	0
1644605621	31085.461	161	3.51638112	0.11	0.000597826087	111.710741	0.41	0.00222826087	2.21345762	112.374783	112.374773	111.046708	111.046699	112.374778	111.046703	0.88	50	0.36	50	0.54	50	0.84	50	10	35	0	15	0
1644605818	31282.584	162	3.51637139	0.0942857143	0.00050965251	111.71074	-0.0742857143	-0.000401544402	2.21345873	112.374783	112.374773	111.046707	111.046698	112.374778	111.046703	0.8	50	0.78	50	0.74	50	0.571428571	49	17	31	1	19	0
1644606003	31466.795	163	3.51637315	0.01	5.07614213e-05	111.71074	0.57	0.00289340102	2.21345018	112.37478	112.37477	111.04671	111.0467	112.374775	111.046705	0.9	50	0.32	50	0.3	50	0.86	50	13	32	0	18	0
1644606200	31664.515	164	3.51635963	-0.09	-0.000489130435	111.710741	0.25	0.00135869565	2.21344643	112.374779	112.37477	111.046711	111.046702	112.374775	111.046707	0.8	50	0.64	50	0.38	50	0.72	50	11	34	1	16	0
1644606384	31848.592	165	3.5163537	0.5	0.00252525253	111.710738	0.28	0.00141414141	2.21344223	112.374776	112.374766	111.04671	111.046701	112.374771	111.046705	0.98	50	0.2	50	0.9	50	0.68	50	8	27	0	23	0
1644606568	32032.645	166	3.51634706	-0.64	-0.00347826087	111.710741	0.24	0.00130434783	2.21343863	112.374778	112.374768	111.046714	111.046705	112.374773	111.04671	0.36	50	0.76	50	0.12	50	1	50	14	32	0	18	0
1644606753	32216.76	167	3.51634137	0.59	0.00320652174	111.710738	-0.01	-5.43478261e-05	2.21343878	112.374775	112.374765	111.046711	111.046702	112.37477	111.046707	0.88	50	0.3	50	0.92	50	0.32	50	9	26	0	24	0
1644606938	32401.773	168	3.5163416	-0.41	-0.00222826087	111.71074	-0.21	-0.00114130435	2.21344193	112.374778	112.374768	111.046713	111.046703	112.374773	111.046708	0.36	50	0.98	50	0.54	50	0.74	50	14	34	0	16	0
1644607135	32599.497	169	3.51634659	0.38	0.00205405405	111.710739	-0.02	-0.000108108108	2.21344223	112.374776	112.374766	111.046711	111.046701	112.374771	111.046706	0.92	50	0.56	50	0.84	50	0.44	50	14	31	1	19	0
1644607320	32783.731	170	3.51634706	-0.37	-0.00186868687	111.71074	0.31	0.00156565657	2.21343758	112.374776	112.374767	111.046714	111.046704	112.374772	111.046709	0.6	50	0.66	50	0.28	50	0.96	50	9	31	0	19	0
1644607517	32981.558	171	3.51633971	-0.3	-0.00163043478	111.710742	0.1	0.000543478261	2.21343608	112.374777	112.374768	111.046716	111.046706	112.374773	111.046711	0.6	50	0.8	50	0.52	50	0.92	50	10	31	1	19	0
1644607701	33165.625	172	3.51633733	0.59	0.00297979798	111.710739	-0.05	-0.000252525253	2.21343683	112.374775	112.374765	111.046713	111.046703	112.37477	111.046708	0.92	50	0.38	50	0.86	50	0.22	50	13	38	0	12	0
1644607886	33349.953	173	3.51633852	0.15	0.000815217391	111.710738	0.35	0.00190217391	2.21343158	112.374772	112.374763	111.046713	111.046704	112.374768	111.046709	0.86	50	0.36	50	0.6	50	0.8	50	8	35	0	15	0
1644608083	33546.798	174	3.51633022	-0.28	-0.00152173913	111.71074	-0.4	-0.00217391304	2.21343758	112.374776	112.374766	111.046713	111.046704	112.374771	111.046708	0.3	50	0.98	50	0.62	50	0.5	50	7	28	1	22	0
1644608267	33730.796	175	3.51633971	0.26	0.00131979695	111.710738	0.48	0.00243654822	2.21343038	112.374772	112.374763	111.046714	111.046704	112.374767	111.046709	0.96	50	0.22	50	0.5	50	0.72	50	16	38	0	12	0
1644608453	33917.041	176	3.51632832	-0.33	-0.00179347826	111.71074	0.19	0.0010326087	2.21342753	112.374773	112.374763	111.046716	111.046707	112.374768	111.046712	0.68	50	0.82	50	0.42	50	0.94	50	12	33	0	17	0
1644608637	34101.237	177	3.51632381	0.6	0.00320855615	111.710737	-0.18	-0.000962566845	2.21343023	112.374771	112.374761	111.046713	111.046703	112.374766	111.046708	0.92	50	0.5	50	0.92	50	0.14	50	17	43	0	7	0
1644608821	34285.296	178	3.51632808	0.11	0.000597826087	111.710736	-0.01	-5.43478261e-05	2.21343038	112.37477	112.374761	111.046712	111.046703	112.374765	111.046707	0.78	50	0.68	50	0.78	50	0.66	50	12	24	0	26	0
1644609018	34482.162	179	3.51632832	-0.48	-0.00260869565	111.710739	0.18	0.00097826087	2.21342768	112.374772	112.374762	111.046715	111.046706	112.374767	111.04671	0.28	50	0.58	50	0.16	50	0.82	50	9	29	1	21	0
1644609202	34666.122	180	3.51632405	-0.03	-0.000152284264	111.710739	-0.43	-0.00218274112	2.21343413	112.374774	112.374764	111.046713	111.046704	112.374769	111.046709	0.42	50	0.88	50	0.76	50	0.36	50	17	30	0	20	0
1644609386	34850.156	181	3.51633425	0.28	0.00152173913	111.710738	-0.06	-0.000326086957	2.21343503	112.374773	112.374763	111.046712	111.046702	112.374768	111.046707	0.68	50	0.46	50	0.72	50	0.38	50	21	40	0	10	0
1644609570	35034.3	182	3.51633567	-0.13	-0.000706521739	111.710738	-0.49	-0.00266304348	2.21344238	112.374776	112.374766	111.04671	111.046701	112.374771	111.046705	0.36	50	0.98	50	0.88	50	0.52	50	17	36	0	14	0
1644609767	35231.267	183	3.5163473	0.23	0.00125	111.710737	0.27	0.0014673913	2.21343833	112.374773	112.374764	111.04671	111.046701	112.374769	111.046706	0.78	50	0.28	50	0.64	50	0.68	50	16	41	1	9	0
1644609951	35415.277	184	3.51634089	-0.19	-0.000964467005	111.710738	-0.53	-0.00269035533	2.21344628	112.374777	112.374767	111.046709	111.046699	112.374772	111.046704	0.26	50	0.98	50	0.82	50	0.48	50	20	35	0	15	0
1644610135	35599.446	185	3.51635346	0.13	0.000706521739	111.710737	0.13	0.000706521739	2.21344433	112.374775	112.374766	111.046709	111.046699	112.374771	111.046704	0.74	50	0.48	50	0.82	50	0.82	50	13	34	0	16	0
1644610332	35796.572	186	3.51635038	-0.24	-0.00130434783	111.710739	-0.18	-0.00097826087	2.21344703	112.374777	112.374768	111.046709	111.0467	112.374773	111.046704	0.32	50	0.74	50	0.64	50	0.7	50	15	41	1	9	0
1644610517	35981.026	187	3.51635465	0.14	0.000710659898	111.710738	0.02	0.000101522843	2.21344673	112.374777	112.374767	111.046709	111.046699	112.374772	111.046704	0.7	50	0.54	50	0.74	50	0.62	50	10	34	0	16	0
1644610701	36165.249	188	3.51635418	0.24	0.0012972973	111.710737	-0.16	-0.000864864865	2.21344913	112.374776	112.374767	111.046707	111.046697	112.374771	111.046702	0.8	50	0.72	50	0.84	50	0.44	50	12	30	0	20	0
1644610885	36349.465	189	3.51635797	-0.12	-0.000652173913	111.710737	-0.48	-0.00260869565	2.21345633	112.374779	112.374769	111.046705	111.046696	112.374774	111.0467	0.38	50	0.98	50	0.8	50	0.44	50	22	45	0	5	0
1644611082	36546.395	190	3.51636936	-0.2	-0.00108695652	111.710738	-0.2	-0.00108695652	2.21345933	112.374781	112.374771	111.046705	111.046696	112.374776	111.0467	0.48	50	0.88	50	0.62	50	0.62	50	11	31	1	19	0
1644611267	36731.453	191	3.5163741	0.58	0.00294416244	111.710735	-0.12	-0.000609137056	2.21346113	112.374778	112.374769	111.046702	111.046692	112.374774	111.046697	0.86	50	0.4	50	0.94	50	0.24	50	16	40	0	10	0
1644611464	36928.546	192	3.51637695	-0.15	-0.000810810811	111.710736	-0.37	-0.002	2.21346668	112.374781	112.374771	111.046701	111.046691	112.374776	111.046696	0.4	50	0.92	50	0.64	50	0.42	50	12	33	1	17	0
1644611649	37112.753	193	3.51638573	-0.0225641026	-0.000114538592	111.710736	0.717435897	0.00364180659	2.21345592	112.374778	112.374768	111.046704	111.046695	112.374773	111.046699	0.9	50	0.205128205	39	0.2	50	0.94	50	6	23	0	27	0
1644611847	37311.652	194	3.51636871	-0.31	-0.00168478261	111.710738	0.15	0.000815217391	2.21345367	112.374779	112.374769	111.046706	111.046697	112.374774	111.046702	0.72	50	0.88	50	0.38	50	0.84	50	11	31	1	19	0
1644612033	37497.453	195	3.51636515	0.54	0.00271356784	111.710735	-0.02	-0.000100502513	2.21345397	112.374776	112.374766	111.046704	111.046694	112.374771	111.046699	0.86	50	0.34	50	0.9	50	0.34	50	5	16	0	34	0
1644612217	37681.481	196	3.51636562	-0.31	-0.00166666667	111.710737	0.39	0.00209677419	2.21344812	112.374776	112.374766	111.046707	111.046697	112.374771	111.046702	0.68	50	0.6	50	0.22	50	0.92	50	18	37	0	13	0
1644612401	37865.537	197	3.51635637	-0.02	-0.000108695652	111.710737	0.6	0.00326086957	2.21343912	112.374773	112.374764	111.04671	111.0467	112.374768	111.046705	0.88	50	0.3	50	0.3	50	0.92	50	7	17	0	33	0
1644612585	38049.484	198	3.51634214	-0.04	-0.000217391304	111.710737	0.66	0.00358695652	2.21342922	112.37477	112.374761	111.046713	111.046703	112.374766	111.046708	0.84	50	0.22	50	0.26	50	0.96	50	14	34	0	16	0
1644612771	38234.73	199	3.51632648	-0.195116279	-0.00106041456	111.710738	-0.495116279	-0.00269084934	2.21343665	112.374774	112.374764	111.046712	111.046702	112.374769	111.046707	0.24	50	0.930232558	43	0.76	50	0.46	50	0	8	0	42	0
1644612967	38431.488	200	3.51633823	-0.02	-0.000108108108	111.710738	0.78	0.00421621622	2.21342495	112.37477	112.374761	111.046715	111.046706	112.374765	111.04671	1	50	0.24	50	0.2	50	1	50	7	21	1	29	0
1644613151	38615.524	201	3.51631972	-0.02	-0.000101522843	111.710738	0.7	0.00355329949	2.21341445	112.374767	112.374758	111.046718	111.046709	112.374762	111.046714	0.98	50	0.3	50	0.24	50	0.96	50	8	23	0	27	0
1644613348	38812.227	202	3.51630312	0.02	0.000108695652	111.710738	-0.34	-0.00184782609	2.21341955	112.374769	112.374759	111.046717	111.046707	112.374764	111.046712	0.56	50	0.88	50	0.82	50	0.46	50	4	20	1	29	1
1644613545	39008.909	203	3.51631118	1.11022302e-16	5.63564987e-19	111.710738	0.72	0.00365482234	2.21340875	112.374765	112.374756	111.04672	111.046711	112.374761	111.046715	0.9	50	0.18	50	0.28	50	1	50	0	11	1	39	0
1644613729	39193.049	204	3.51629411	-0.21	-0.00107142857	111.710739	0.43	0.00219387755	2.2134023	112.374764	112.374755	111.046723	111.046714	112.37476	111.046718	0.74	50	0.52	50	0.32	50	0.96	50	15	32	0	18	0
1644613914	39378.121	205	3.51628391	0.28	0.00151351351	111.710738	-0.42	-0.00227027027	2.2134086	112.374765	112.374755	111.04672	111.04671	112.37476	111.046715	0.42	50	0.56	50	0.96	50	0.26	50	13	29	0	21	0
1644614098	39562.122	206	3.51629387	-0.38	-0.00205405405	111.71074	0.18	0.000972972973	2.2134059	112.374766	112.374757	111.046722	111.046713	112.374761	111.046718	0.56	50	0.76	50	0.42	50	0.98	50	17	36	0	14	0
1644614282	39746.313	207	3.5162896	0.07	0.000380434783	111.710739	0.17	0.000923913043	2.21340335	112.374765	112.374755	111.046723	111.046713	112.37476	111.046718	0.86	50	0.62	50	0.5	50	0.6	50	9	33	0	17	0
1644614493	39957.39	208	3.51628557	0.02	0.000108695652	111.710739	-0.28	-0.00152173913	2.21340755	112.374766	112.374757	111.046722	111.046712	112.374761	111.046717	0.66	50	0.92	50	0.8	50	0.5	50	11	29	2	21	0
1644614703	40167.5	209	3.51629221	0.31	0.00146919431	111.710738	0.45	0.00213270142	2.2134008	112.374762	112.374753	111.046722	111.046713	112.374758	111.046717	1	50	0.24	50	0.58	50	0.72	50	10	35	2	15	0
1644614889	40353.669	210	3.51628153	-0.12	-0.000571428571	111.710738	-0.46	-0.00219047619	2.2134077	112.374765	112.374756	111.046721	111.046711	112.37476	111.046716	0.34	50	0.92	50	0.76	50	0.42	50	9	35	0	15	0
1644615074	40537.861	211	3.51629244	0.06	0.000322580645	111.710738	0.52	0.00279569892	2.2133999	112.374763	112.374753	111.046723	111.046713	112.374758	111.046718	0.9	50	0.32	50	0.5	50	0.96	50	10	36	0	14	0
1644615272	40736.413	212	3.51628011	-0.34	-0.00184782609	111.71074	-0.16	-0.000869565217	2.2134023	112.374765	112.374755	111.046724	111.046714	112.37476	111.046719	0.38	50	0.88	50	0.6	50	0.78	50	12	35	1	15	0
1644615469	40933.703	213	3.51628391	0.23	0.00115577889	111.710738	0.21	0.00105527638	2.21339915	112.374763	112.374753	111.046723	111.046714	112.374758	111.046719	0.94	50	0.5	50	0.74	50	0.72	50	9	26	1	24	0
1644615654	41118.08	214	3.51627892	-0.25	-0.00126903553	111.71074	-0.39	-0.00197969543	2.213405	112.374766	112.374756	111.046723	111.046713	112.374761	111.046718	0.28	50	0.92	50	0.74	50	0.6	50	17	31	0	19	0
1644615838	41302.079	215	3.51628818	0.42	0.00227027027	111.710738	-0.34	-0.00183783784	2.2134101	112.374765	112.374756	111.046719	111.04671	112.374761	111.046714	0.66	50	0.58	50	0.92	50	0.16	50	7	23	0	27	0
1644616035	41499.14	216	3.51629624	-0.12	-0.000652173913	111.710738	-0.44	-0.00239130435	2.2134167	112.374768	112.374758	111.046718	111.046708	112.374763	111.046713	0.34	50	0.9	50	0.76	50	0.44	50	11	30	1	20	0
1644616233	41696.899	217	3.51630668	0.13	0.000659898477	111.710737	0.43	0.00218274112	2.21341025	112.374765	112.374756	111.046719	111.04671	112.374761	111.046714	0.94	50	0.38	50	0.44	50	0.74	50	3	22	1	28	0
1644616417	41880.976	218	3.51629648	-0.16	-0.000812182741	111.710738	-0.1	-0.000507614213	2.21341175	112.374767	112.374757	111.046719	111.04671	112.374762	111.046715	0.34	50	0.6	50	0.28	50	0.34	50	16	33	0	17	0
1644616613	42077.712	219	3.51629885	-0.02	-0.000108695652	111.710738	0.68	0.00369565217	2.21340155	112.374764	112.374754	111.046723	111.046713	112.374759	111.046718	0.98	50	0.32	50	0.28	50	0.98	50	9	26	1	24	0
1644616798	42261.939	220	3.51628272	0.06	0.000304568528	111.710738	-0.52	-0.00263959391	2.21340935	112.374766	112.374756	111.04672	111.046711	112.374761	111.046715	0.48	50	0.94	50	0.96	50	0.38	50	18	36	0	14	0
1644616982	42446.109	221	3.51629505	0.32	0.00173913043	111.710736	-0.12	-0.000652173913	2.21341115	112.374765	112.374755	111.046718	111.046708	112.37476	111.046713	0.64	50	0.44	50	0.76	50	0.32	50	10	29	0	21	0
1644617179	42642.889	222	3.5162979	-0.2	-0.00108108108	111.710737	-0.14	-0.000756756757	2.21341325	112.374766	112.374757	111.046718	111.046709	112.374761	111.046713	0.56	50	0.9	50	0.64	50	0.7	50	15	39	1	11	0
1644617364	42828.245	223	3.51630122	0.48	0.00244897959	111.710735	-0.38	-0.00193877551	2.21341895	112.374765	112.374756	111.046714	111.046705	112.374761	111.046709	0.7	50	0.6	50	1	50	0.14	50	11	29	0	21	0
1644617561	43025.251	224	3.51631024	0.12	0.00064516129	111.710734	-0.24	-0.00129032258	2.21342255	112.374766	112.374756	111.046712	111.046703	112.374761	111.046708	0.52	50	0.64	50	0.74	50	0.38	50	12	28	1	22	0
1644617745	43209.325	225	3.51631593	-0.04	-0.000203045685	111.710735	0.38	0.00192893401	2.21341685	112.374764	112.374755	111.046714	111.046705	112.37476	111.04671	0.86	50	0.52	50	0.5	50	0.92	50	0	3	0	47	0
1644617942	43406.453	226	3.51630692	0.13	0.000706521739	111.710734	0.43	0.00233695652	2.2134104	112.374762	112.374752	111.046716	111.046706	112.374757	111.046711	0.92	50	0.36	50	0.58	50	0.88	50	4	19	1	30	1
1644618126	43590.7	227	3.51629671	-0.27	-0.00137055838	111.710735	0.27	0.00137055838	2.21340635	112.374762	112.374753	111.046718	111.046709	112.374757	111.046713	0.6	50	0.6	50	0.34	50	0.88	50	7	22	0	28	0
1644618311	43775.056	228	3.51629031	-0.42	-0.0022826087	111.710737	-0.18	-0.00097826087	2.21340905	112.374765	112.374755	111.046719	111.04671	112.37476	111.046715	0.26	50	0.86	50	0.34	50	0.58	50	13	25	0	25	0
1644618509	43972.995	229	3.51629458	0.14	0.000756756757	111.710737	-0.3	-0.00162162162	2.21341355	112.374766	112.374756	111.046717	111.046708	112.374761	111.046713	0.56	50	0.72	50	0.92	50	0.48	50	2	19	1	31	0
1644618693	44157.074	230	3.5163017	-0.07	-0.000355329949	111.710737	0.75	0.0038071066	2.2134023	112.374763	112.374753	111.046721	111.046712	112.374758	111.046716	0.96	50	0.28	50	0.16	50	0.98	50	16	35	0	15	0
1644618879	44343.496	231	3.51628391	0.46	0.00248648649	111.710735	0.1	0.000540540541	2.2134008	112.37476	112.37475	111.046719	111.04671	112.374755	111.046715	0.86	50	0.3	50	0.84	50	0.48	50	19	34	0	16	0
1644619068	44531.772	232	3.51628153	-0.53	-0.00284946237	111.710737	-0.19	-0.00102150538	2.21340365	112.374763	112.374754	111.046721	111.046712	112.374759	111.046716	0.24	50	0.96	50	0.42	50	0.76	50	7	28	0	21	1
1644619264	44728.678	233	3.51628604	0.51	0.00271276596	111.710735	0.29	0.00154255319	2.2133993	112.374759	112.37475	111.04672	111.04671	112.374755	111.046715	0.94	50	0.14	50	0.74	50	0.52	50	10	29	1	20	1
1644619449	44913.027	234	3.51627916	-0.34	-0.00172588832	111.710737	0.44	0.00223350254	2.2133927	112.374759	112.37475	111.046724	111.046714	112.374754	111.046719	0.76	50	0.66	50	0.16	50	0.94	50	13	36	0	14	0
1644619635	45099.223	235	3.51626872	0.07	0.000378378378	111.710736	-0.13	-0.000702702703	2.21339465	112.374759	112.37475	111.046723	111.046713	112.374755	111.046718	0.62	50	0.68	50	0.8	50	0.6	50	14	37	0	13	0
1644619845	45308.894	236	3.51627181	0.04	0.000215053763	111.710736	0.14	0.000752688172	2.21339255	112.374759	112.374749	111.046723	111.046714	112.374754	111.046718	0.84	50	0.66	50	0.56	50	0.66	50	11	34	2	16	0
1644620042	45506.02	237	3.51626849	0.47	0.00224880383	111.710734	-0.05	-0.00023923445	2.2133933	112.374756	112.374747	111.04672	111.046711	112.374752	111.046716	0.9	50	0.48	50	0.84	50	0.32	50	15	33	1	17	0
1644620226	45690.492	238	3.51626967	-0.28	-0.0014213198	111.710735	-0.46	-0.00233502538	2.2134002	112.37476	112.37475	111.04672	111.04671	112.374755	111.046715	0.24	50	0.98	50	0.6	50	0.42	50	12	32	0	18	0
1644620410	45874.71	239	3.51628058	-0.241836735	-0.00130722559	111.710736	0.518163265	0.00280088252	2.21339243	112.374759	112.374749	111.046723	111.046714	112.374754	111.046719	0.816326531	49	0.54	50	0.24	50	1	50	9	27	0	23	0
1644620595	46059.031	240	3.51626829	0.04	0.000217391304	111.710736	0.56	0.00304347826	2.21338403	112.374756	112.374747	111.046726	111.046716	112.374751	111.046721	0.86	50	0.26	50	0.4	50	0.92	50	7	29	0	21	0
1644620779	46243.587	241	3.51625501	0.26	0.00140540541	111.710735	-0.14	-0.000756756757	2.21338613	112.374755	112.374746	111.046724	111.046714	112.374751	111.046719	0.52	50	0.4	50	0.92	50	0.52	50	14	38	0	12	0
1644620990	46453.889	242	3.51625833	-0.18	-0.00097826087	111.710736	-0.5	-0.0027173913	2.21339363	112.374759	112.374749	111.046722	111.046713	112.374754	111.046718	0.24	50	0.92	50	0.88	50	0.56	50	20	39	2	11	0
1644621187	46651.255	243	3.51627019	-0.17	-0.00080952381	111.710737	0.25	0.00119047619	2.21338988	112.374758	112.374749	111.046724	111.046715	112.374754	111.04672	0.8	50	0.72	50	0.5	50	0.92	50	17	39	1	11	0
1644621384	46848.356	244	3.51626426	0.15	0.000757575758	111.710736	-0.05	-0.000252525253	2.21339063	112.374758	112.374748	111.046723	111.046714	112.374753	111.046719	0.68	50	0.58	50	0.86	50	0.66	50	13	28	1	22	0
1644621607	47071.534	245	3.51626545	0.12	0.000609137056	111.710735	0.18	0.000913705584	2.21338793	112.374756	112.374747	111.046724	111.046714	112.374752	111.046719	0.84	50	0.54	50	0.72	50	0.78	50	4	21	3	29	0
1644621818	47281.731	246	3.51626118	-0.07	-0.000313901345	111.710736	0.27	0.00121076233	2.21338388	112.374755	112.374746	111.046725	111.046716	112.374751	111.04672	0.86	50	0.66	50	0.48	50	0.82	50	10	20	2	30	0
1644622000	47463.894	247	3.51625477	-0.14	-0.000666666667	111.710736	-0.3	-0.00142857143	2.21338838	112.374758	112.374748	111.046725	111.046715	112.374753	111.04672	0.36	50	0.8	50	0.72	50	0.56	50	6	31	0	19	0
1644622183	47646.928	248	3.51626189	-0.03	-0.000164835165	111.710736	0.49	0.00269230769	2.21338103	112.374755	112.374746	111.046727	111.046717	112.374751	111.046722	0.84	50	0.38	50	0.24	50	0.76	50	14	37	0	13	0
1644622391	47854.746	249	3.51625026	0.15	0.000819672131	111.710736	-0.59	-0.00322404372	2.21338988	112.374757	112.374748	111.046723	111.046714	112.374753	111.046719	0.28	50	0.72	50	1	50	0.26	50	3	30	2	20	0
1644622573	48036.821	250	3.51626426	-0.13	-0.000625	111.710736	0.03	0.000144230769	2.21338943	112.374758	112.374748	111.046724	111.046715	112.374753	111.046719	0.62	50	0.72	50	0.44	50	0.6	50	17	30	0	20	0
1644622756	48219.923	251	3.51626355	-0.18	-0.000989010989	111.710737	0.52	0.00285714286	2.21338163	112.374756	112.374747	111.046727	111.046718	112.374752	111.046723	0.9	50	0.56	50	0.18	50	0.88	50	21	38	0	11	1
1644622950	48414.694	252	3.51625121	0.39	0.00213114754	111.710735	-0.11	-0.000601092896	2.21338328	112.374755	112.374745	111.046725	111.046716	112.37475	111.04672	0.9	50	0.62	50	0.74	50	0.24	50	5	41	1	9	0
1644623132	48596.577	253	3.51625382	0.06	0.000307692308	111.710735	0.2	0.00102564103	2.21338028	112.374754	112.374744	111.046726	111.046716	112.374749	111.046721	0.78	50	0.52	50	0.74	50	0.88	50	14	41	0	9	0
1644623365	48829.414	254	3.51624908	-0.26	-0.00142857143	111.710736	-0.3	-0.00164835165	2.21338478	112.374756	112.374747	111.046726	111.046716	112.374752	111.046721	0.38	50	0.94	50	0.64	50	0.6	50	4	34	4	16	0
1644623547	49011.38	255	3.51625619	0.18	0.000772532189	111.710735	0.08	0.000343347639	2.21338358	112.374755	112.374746	111.046725	111.046716	112.37475	111.04672	0.68	50	0.42	50	0.84	50	0.74	50	11	37	0	13	0
1644623755	49218.935	256	3.5162543	-0.14	-0.000769230769	111.710736	-0.1	-0.000549450549	2.21338508	112.374756	112.374747	111.046725	111.046716	112.374752	111.046721	0.62	50	0.86	50	0.52	50	0.56	50	8	32	2	18	0
1644623950	49413.88	257	3.51625667	0.18	0.000869565217	111.710735	0.3	0.00144927536	2.21338058	112.374754	112.374745	111.046726	111.046716	112.374749	111.046721	0.8	50	0.32	50	0.58	50	0.7	50	6	26	1	24	0
1644624170	49634.017	258	3.51624955	-0.55	-0.00282051282	111.710738	-0.03	-0.000153846154	2.21338103	112.374757	112.374747	111.046728	111.046719	112.374752	111.046724	0.32	50	0.9	50	0.44	50	0.96	50	3	34	3	16	0
1644624390	49854.474	259	3.51625026	0.66	0.003	111.710735	0.18	0.000818181818	2.21337833	112.374753	112.374743	111.046726	111.046716	112.374748	111.046721	0.98	50	0.14	50	0.84	50	0.36	50	3	34	3	16	0
1644624598	50062.69	260	3.51624599	-0.306122449	-0.00138516945	111.710736	0.226122449	0.0010231785	2.21337493	112.374753	112.374744	111.046728	111.046719	112.374749	111.046724	0.7	50	0.78	50	0.387755102	49	0.92	50	7	27	2	23	0
1644624795	50258.881	261	3.51624063	0.3	0.00144230769	111.710735	0.36	0.00173076923	2.21336953	112.37475	112.374741	111.046729	111.046719	112.374746	111.046724	0.94	50	0.28	50	0.58	50	0.64	50	19	36	1	14	0
1644625002	50466.456	262	3.51623209	-0.07	-0.000357142857	111.710735	-0.19	-0.000969387755	2.21337238	112.374751	112.374742	111.046728	111.046719	112.374747	111.046723	0.32	50	0.58	50	0.7	50	0.58	50	14	35	2	15	0
1644625184	50648.571	263	3.5162366	-0.14	-0.000673076923	111.710736	-0.5	-0.00240384615	2.21337988	112.374754	112.374745	111.046726	111.046717	112.37475	111.046722	0.34	50	0.98	50	0.74	50	0.38	50	17	35	0	15	0
1644625392	50856.561	264	3.51624846	-0.35	-0.00192307692	111.710737	-0.15	-0.000824175824	2.21338213	112.374757	112.374747	111.046728	111.046718	112.374752	111.046723	0.38	50	0.88	50	0.46	50	0.66	50	6	27	2	23	0
1644625574	51038.591	265	3.51625202	0.24	0.00115384615	111.710736	0.32	0.00153846154	2.21337733	112.374754	112.374745	111.046728	111.046718	112.374749	111.046723	0.92	50	0.36	50	0.64	50	0.72	50	12	38	0	12	0
1644625769	51233.655	266	3.51624443	0.12	0.000659340659	111.710736	-0.04	-0.00021978022	2.21337793	112.374754	112.374744	111.046727	111.046718	112.374749	111.046722	0.7	50	0.62	50	0.74	50	0.58	50	13	35	1	15	0
1644625952	51415.761	267	3.51624537	0.29	0.00148717949	111.710734	0.05	0.000256410256	2.21337718	112.374752	112.374743	111.046726	111.046716	112.374747	111.046721	0.8	50	0.46	50	0.76	50	0.52	50	9	29	0	20	1
1644626147	51610.846	268	3.51624419	-0.301304348	-0.00165551839	111.710736	-0.0186956522	-0.000102723364	2.21337747	112.374754	112.374744	111.046727	111.046718	112.374749	111.046722	0.4	50	0.72	50	0.5	46	0.782608696	46	12	33	1	17	0
1644626329	51793.095	269	3.51624463	0.14	0.000717948718	111.710735	0.36	0.00184615385	2.21337207	112.374751	112.374742	111.046728	111.046719	112.374747	111.046723	0.86	50	0.36	50	0.56	50	0.78	50	8	29	0	21	0
1644626511	51975.201	270	3.51623609	-0.12	-0.000655737705	111.710736	-0.38	-0.00207650273	2.21337777	112.374754	112.374744	111.046727	111.046718	112.374749	111.046722	0.32	50	0.82	50	0.82	50	0.56	50	19	39	0	11	0
1644626696	52160.289	271	3.51624511	0.08	0.00043956044	111.710735	0.46	0.00252747253	2.21337087	112.374751	112.374742	111.046729	111.046719	112.374746	111.046724	0.9	50	0.36	50	0.42	50	0.8	50	12	28	0	22	0
1644626930	52394.365	272	3.51623419	-0.39	-0.00210810811	111.710737	-0.09	-0.000486486486	2.21337222	112.374754	112.374744	111.04673	111.046721	112.374749	111.046725	0.36	50	0.84	50	0.48	50	0.78	50	8	27	4	23	0
1644627112	52576.454	273	3.51623633	0.49	0.00209401709	111.710735	-0.21	-0.000897435897	2.21337537	112.374752	112.374743	111.046727	111.046717	112.374747	111.046722	0.74	50	0.46	50	0.96	50	0.26	50	10	31	0	19	0
1644627294	52758.709	274	3.51624131	-0.32	-0.00175824176	111.710736	-0.38	-0.00208791209	2.21338107	112.374755	112.374746	111.046727	111.046717	112.374751	111.046722	0.28	50	0.98	50	0.7	50	0.64	50	12	34	0	16	0
1644627502	52966.277	275	3.51625033	0.14	0.000769230769	111.710736	0.4	0.0021978022	2.21337507	112.374753	112.374743	111.046728	111.046718	112.374748	111.046723	0.9	50	0.36	50	0.68	50	0.94	50	2	28	2	22	0
1644627697	53161.508	276	3.51624084	-0.18	-0.000865384615	111.710737	0.34	0.00163461538	2.21336997	112.374752	112.374743	111.04673	111.046721	112.374747	111.046726	0.68	50	0.52	50	0.36	50	0.88	50	12	25	1	25	0
1644627893	53357.557	277	3.51623277	0.134166667	0.000688034188	111.710736	0.465833333	0.00238888889	2.21336298	112.374749	112.37474	111.046732	111.046722	112.374745	111.046727	0.9	50	0.3	50	0.46	50	0.791666667	48	21	38	1	12	0
1644628090	53553.749	278	3.51622172	-0.21	-0.00107142857	111.710737	-0.57	-0.00290816327	2.21337153	112.374753	112.374744	111.04673	111.046721	112.374748	111.046725	0.16	50	0.94	50	0.84	50	0.48	50	12	24	1	26	0
1644628275	53738.916	279	3.51623524	0.18	0.000913705584	111.710736	0.54	0.00274111675	2.21336343	112.37475	112.37474	111.046732	111.046722	112.374745	111.046727	0.92	50	0.2	50	0.48	50	0.84	50	16	37	0	13	0
1644628473	53936.907	280	3.51622243	-0.12	-0.000652173913	111.710737	0.32	0.00173913043	2.21335863	112.374749	112.374739	111.046734	111.046724	112.374744	111.046729	0.84	50	0.64	50	0.48	50	0.92	50	10	35	1	15	0
1644628655	54119.21	281	3.51621484	0.24	0.00121212121	111.710735	-0.32	-0.00161616162	2.21336343	112.374749	112.37474	111.046731	111.046722	112.374744	111.046726	0.64	50	0.72	50	0.94	50	0.38	50	12	25	0	25	0
1644628863	54327.074	282	3.51622243	-0.32	-0.00174863388	111.710737	0.4	0.00218579235	2.21335743	112.374749	112.374739	111.046735	111.046725	112.374744	111.04673	0.64	50	0.56	50	0.2	50	0.92	50	19	37	2	13	0
1644629084	54548.091	283	3.51621294	0.13	0.000625	111.710736	0.03	0.000144230769	2.21335698	112.374748	112.374739	111.046734	111.046724	112.374743	111.046729	0.82	50	0.66	50	0.8	50	0.7	50	15	28	3	22	0
1644629266	54730.524	284	3.51621223	-0.36	-0.00162895928	111.710738	-0.02	-9.04977376e-05	2.21335728	112.37475	112.374741	111.046736	111.046726	112.374745	111.046731	0.38	50	0.76	50	0.3	50	0.64	50	14	34	0	16	0
1644629477	54940.805	285	3.51621271	0.28375	0.00155906593	111.710737	0.24375	0.00133928571	2.21335362	112.374748	112.374738	111.046735	111.046726	112.374743	111.046731	0.84	50	0.3125	48	0.68	50	0.64	50	15	33	2	17	0
1644629673	55136.957	286	3.51620692	-0.08	-0.000380952381	111.710737	-0.58	-0.00276190476	2.21336232	112.374751	112.374741	111.046733	111.046724	112.374746	111.046728	0.34	50	1	50	0.92	50	0.42	50	21	36	1	14	0
1644629869	55332.968	287	3.51622068	0.28	0.00142857143	111.710736	0.06	0.000306122449	2.21336142	112.374749	112.374739	111.046732	111.046723	112.374744	111.046727	0.8	50	0.46	50	0.82	50	0.6	50	1	14	1	36	0
1644630051	55515.22	288	3.51621926	-0.47	-0.00239795918	111.710738	0.23	0.00117346939	2.21335797	112.37475	112.374741	111.046735	111.046726	112.374745	111.046731	0.5	50	0.74	50	0.16	50	0.86	50	15	33	0	17	0
1644630233	55697.548	289	3.5162138	0.59	0.00322404372	111.710735	-0.01	-5.46448087e-05	2.21335812	112.374747	112.374738	111.046732	111.046723	112.374743	111.046728	0.88	50	0.3	50	0.96	50	0.36	50	14	37	0	13	0
1644630428	55892.527	290	3.51621404	-0.26	-0.00142857143	111.710736	-0.12	-0.000659340659	2.21335992	112.374749	112.37474	111.046733	111.046724	112.374744	111.046728	0.46	50	0.84	50	0.48	50	0.62	50	16	32	1	18	0
1644630648	56112.122	291	3.51621689	-0.01	-5.12820513e-05	111.710736	-0.33	-0.00169230769	2.21336487	112.374751	112.374741	111.046732	111.046722	112.374746	111.046727	0.56	50	0.9	50	0.8	50	0.48	50	12	34	3	16	0
1644630856	56320.199	292	3.51622472	-0.3	-0.00136363636	111.710738	0.06	0.000272727273	2.21336397	112.374752	112.374742	111.046734	111.046724	112.374747	111.046729	0.56	50	0.8	50	0.52	50	0.88	50	14	30	2	20	0
1644631039	56502.747	293	3.51622329	0.35	0.00168269231	111.710736	-0.21	-0.00100961538	2.21336712	112.374751	112.374742	111.046731	111.046721	112.374746	111.046726	0.74	50	0.6	50	0.98	50	0.42	50	9	28	0	22	0
1644631224	56687.922	294	3.51622827	-0.21	-0.00115384615	111.710737	-0.23	-0.00126373626	2.21337057	112.374753	112.374744	111.046731	111.046721	112.374748	111.046726	0.3	50	0.74	50	0.56	50	0.54	50	16	34	0	16	0
1644631419	56883.061	295	3.51623373	0.62	0.00335135135	111.710734	-0.1	-0.000540540541	2.21337207	112.374751	112.374741	111.046727	111.046718	112.374746	111.046723	0.98	50	0.46	50	0.98	50	0.26	50	14	38	1	11	1
1644631601	57065.286	296	3.5162361	-0.34	-0.00173469388	111.710736	-0.34	-0.00173469388	2.21337717	112.374754	112.374744	111.046727	111.046718	112.374749	111.046723	0.26	50	0.94	50	0.68	50	0.68	50	14	39	0	11	0
1644631798	57262.307	297	3.51624417	-0.14	-0.000769230769	111.710737	0.64	0.00351648352	2.21336757	112.374752	112.374742	111.046731	111.046722	112.374747	111.046726	0.72	50	0.22	50	0.18	50	0.96	50	4	33	1	17	0
1644631993	57457.271	298	3.51622899	-0.08	-0.000406091371	111.710737	0.16	0.000812182741	2.21336517	112.374751	112.374742	111.046732	111.046723	112.374747	111.046727	0.8	50	0.72	50	0.46	50	0.7	50	11	31	1	19	0
1644632188	57652.525	299	3.51622519	0	0	111.710737	0.4	0.00205128205	2.21335917	112.374749	112.37474	111.046734	111.046724	112.374745	111.046729	0.8	50	0.4	50	0.46	50	0.86	50	14	34	1	16	0
1644632386	57849.78	300	3.5162157	-0.14	-0.000717948718	111.710738	-0.1	-0.000512820513	2.21336067	112.374751	112.374741	111.046734	111.046725	112.374746	111.046729	0.5	50	0.74	50	0.58	50	0.62	50	19	34	1	16	0
1644632569	58033.187	301	3.51621807	0.25	0.00126903553	111.710736	0.27	0.00137055838	2.21335662	112.374748	112.374739	111.046734	111.046725	112.374743	111.046729	0.82	50	0.3	50	0.68	50	0.7	50	7	29	0	21	0
1644632764	58228.3	302	3.51621167	-0.39	-0.00211956522	111.710738	0.27	0.0014673913	2.21335257	112.374749	112.374739	111.046737	111.046728	112.374744	111.046733	0.48	50	0.6	50	0.28	50	0.94	50	9	31	1	19	0
1644632974	58438.276	303	3.51620526	0.199259259	0.00102184236	111.710737	0.180740741	0.000926875594	2.21334986	112.374747	112.374738	111.046737	111.046728	112.374742	111.046732	0.88	50	0.5	50	0.518518519	27	0.5	50	12	35	2	15	0
1644633169	58633.496	304	3.51620098	0.36	0.00171428571	111.710736	-0.14	-0.000666666667	2.21335196	112.374746	112.374736	111.046735	111.046725	112.374741	111.04673	0.66	50	0.44	50	0.76	50	0.26	50	16	30	1	20	0
1644633352	58815.803	305	3.5162043	-8.32667268e-17	-4.27008856e-19	111.710736	-0.26	-0.00133333333	2.21335586	112.374747	112.374738	111.046734	111.046724	112.374742	111.046729	0.58	50	0.84	50	0.72	50	0.46	50	10	32	0	18	0
1644633547	59010.962	306	3.51621047	-0.54	-0.00296703297	111.710738	0.18	0.000989010989	2.21335316	112.374749	112.374739	111.046737	111.046728	112.374744	111.046732	0.34	50	0.7	50	0.16	50	0.88	50	9	36	1	14	0
1644633730	59194.138	307	3.5162062	0.6	0.00307692308	111.710735	-0.06	-0.000307692308	2.21335406	112.374746	112.374737	111.046734	111.046724	112.374741	111.046729	0.94	50	0.4	50	0.96	50	0.3	50	7	23	0	27	0
1644633925	59389.087	308	3.51620762	-0.5	-0.0027173913	111.710738	0.28	0.00152173913	2.21334986	112.374747	112.374738	111.046738	111.046728	112.374743	111.046733	0.56	50	0.78	50	0.2	50	0.98	50	11	28	1	22	0
1644634123	59587.136	309	3.51620098	0.42	0.00215384615	111.710736	0.26	0.00133333333	2.21334596	112.374744	112.374735	111.046737	111.046727	112.374739	111.046732	0.96	50	0.28	50	0.7	50	0.54	50	12	34	1	16	0
1644634305	59769.554	310	3.51619481	-0.21	-0.00106060606	111.710737	0.23	0.00116161616	2.21334251	112.374744	112.374735	111.046739	111.046729	112.374739	111.046734	0.6	50	0.58	50	0.3	50	0.74	50	16	34	0	16	0
1644634502	59966.112	311	3.51618935	0.38	0.00208791209	111.710735	-0.2	-0.0010989011	2.21334551	112.374743	112.374734	111.046736	111.046726	112.374738	111.046731	0.76	50	0.58	50	0.88	50	0.3	50	6	29	1	21	0
1644634697	60161.061	312	3.5161941	-0.29	-0.00147208122	111.710736	0.05	0.000253807107	2.21334476	112.374744	112.374735	111.046738	111.046728	112.37474	111.046733	0.28	50	0.52	50	0.54	50	0.88	50	13	29	1	21	0
1644634879	60343.422	313	3.51619291	0.41	0.0021025641	111.710734	0.07	0.000358974359	2.21334371	112.374742	112.374733	111.046736	111.046726	112.374737	111.046731	0.94	50	0.46	50	0.9	50	0.56	50	8	26	0	24	0
1644635087	60551.234	314	3.51619125	-0.35	-0.00192307692	111.710736	0.01	5.49450549e-05	2.21334356	112.374744	112.374734	111.046738	111.046728	112.374739	111.046733	0.54	50	0.88	50	0.5	50	0.86	50	11	31	2	19	0
1644635283	60747.261	315	3.51619101	-0.01	-4.80769231e-05	111.710736	0.09	0.000432692308	2.21334221	112.374743	112.374734	111.046738	111.046729	112.374739	111.046733	0.8	50	0.72	50	0.74	50	0.84	50	8	29	1	21	0
1644635478	60942.359	316	3.51618888	0.17	0.000867346939	111.710735	-0.03	-0.000153061224	2.21334266	112.374743	112.374733	111.046737	111.046728	112.374738	111.046732	0.8	50	0.66	50	0.66	50	0.46	50	14	40	1	10	0
1644635674	61138.637	317	3.51618959	-0.03	-0.000153061224	111.710735	0.29	0.00147959184	2.21333831	112.374742	112.374732	111.046739	111.046729	112.374737	111.046734	0.86	50	0.6	50	0.46	50	0.78	50	13	35	1	15	0
1644635857	61321.123	318	3.51618271	-0.1	-0.000512820513	111.710736	-0.48	-0.00246153846	2.21334551	112.374744	112.374735	111.046737	111.046727	112.374739	111.046732	0.36	50	0.94	50	0.96	50	0.58	50	17	40	0	10	0
1644636039	61503.411	319	3.5161941	0.14	0.000765027322	111.710735	0.6	0.00327868852	2.21333651	112.374741	112.374731	111.046739	111.046729	112.374736	111.046734	0.98	50	0.24	50	0.46	50	0.92	50	16	39	0	10	1
1644636260	61723.95	320	3.51617986	-0.04	-0.00021978022	111.710735	-0.58	-0.00318681319	2.21334521	112.374744	112.374734	111.046737	111.046727	112.374739	111.046732	0.3	50	0.92	50	0.86	50	0.32	50	16	35	3	15	0
1644636442	61906.306	321	3.51619362	0.08	0.000363636364	111.710735	0.16	0.000727272727	2.21334281	112.374743	112.374733	111.046737	111.046727	112.374738	111.046732	0.78	50	0.54	50	0.6	50	0.68	50	13	34	0	16	0
1644636650	62114.632	322	3.51618983	-0.16	-0.00087431694	111.710736	-0.22	-0.00120218579	2.21334611	112.374744	112.374735	111.046737	111.046727	112.37474	111.046732	0.48	50	0.86	50	0.66	50	0.6	50	4	29	2	21	0
1644636834	62297.934	323	3.51619505	0.02	9.61538462e-05	111.710736	0.16	0.000769230769	2.21334371	112.374743	112.374734	111.046737	111.046728	112.374739	111.046733	0.66	50	0.48	50	0.62	50	0.76	50	15	41	0	9	0
1644637017	62481.401	324	3.51619125	-0.27	-0.00147540984	111.710737	-0.21	-0.00114754098	2.21334686	112.374746	112.374736	111.046738	111.046728	112.374741	111.046733	0.32	50	0.8	50	0.56	50	0.62	50	12	31	0	19	0
1644637200	62663.99	325	3.51619623	0.37	0.00201086957	111.710735	0.29	0.00157608696	2.21334251	112.374743	112.374733	111.046737	111.046728	112.374738	111.046732	0.94	50	0.28	50	0.7	50	0.62	50	16	33	0	17	0
1644637382	62846.479	326	3.51618935	-0.286666667	-0.00157509158	111.710737	0.0933333333	0.000512820513	2.21334111	112.374744	112.374734	111.046739	111.046729	112.374739	111.046734	0.666666667	42	0.86	50	0.5	50	0.88	50	18	40	0	10	0
1644637567	63030.918	327	3.51618714	0.31	0.00169398907	111.710735	-0.13	-0.000710382514	2.21334306	112.374743	112.374733	111.046737	111.046727	112.374738	111.046732	0.88	50	0.7	50	0.98	50	0.54	50	18	34	0	16	0
1644637762	63226	328	3.51619022	0.04	0.000217391304	111.710735	-0.04	-0.000217391304	2.21334366	112.374743	112.374733	111.046736	111.046727	112.374738	111.046732	0.64	50	0.64	50	0.5	50	0.42	50	9	32	1	18	0
1644637945	63409.384	329	3.51619117	0.38	0.00194871795	111.710733	-0.38	-0.00194871795	2.21334936	112.374742	112.374733	111.046733	111.046723	112.374738	111.046728	0.74	50	0.74	50	0.98	50	0.22	50	9	28	0	22	0
1644638141	63604.915	330	3.51620019	-0.25	-0.00135869565	111.710734	-0.13	-0.000706521739	2.21335131	112.374744	112.374735	111.046734	111.046724	112.37474	111.046729	0.32	50	0.7	50	0.62	50	0.74	50	17	40	1	10	0
1644638323	63787.307	331	3.51620327	0.43	0.00220512821	111.710732	-0.19	-0.000974358974	2.21335416	112.374743	112.374733	111.046731	111.046721	112.374738	111.046726	0.64	50	0.4	50	0.92	50	0.3	50	4	23	0	27	0
1644638506	63970.664	332	3.51620778	-0.18	-0.000983606557	111.710733	-0.48	-0.00262295082	2.21336136	112.374746	112.374737	111.046729	111.04672	112.374741	111.046724	0.32	50	0.98	50	0.8	50	0.5	50	8	28	0	22	0
1644638689	64153.201	333	3.51621916	0.21	0.00114754098	111.710732	0.39	0.00213114754	2.21335551	112.374743	112.374734	111.04673	111.04672	112.374739	111.046725	1	50	0.4	50	0.8	50	0.98	50	0	3	0	47	0
1644638871	64335.622	334	3.51620991	0.01	5.46448087e-05	111.710732	0.13	0.000710382514	2.21335356	112.374743	112.374733	111.04673	111.046721	112.374738	111.046726	0.68	50	0.54	50	0.82	50	0.94	50	19	34	0	16	0
1644639067	64530.916	335	3.51620683	0.07	0.000384615385	111.710731	0.49	0.00269230769	2.21334621	112.37474	112.374731	111.046732	111.046723	112.374735	111.046728	0.94	50	0.38	50	0.52	50	0.94	50	0	1	1	49	0
1644639249	64713.292	336	3.5161952	-0.49	-0.00251282051	111.710734	0.13	0.000666666667	2.21334426	112.374742	112.374732	111.046735	111.046726	112.374737	111.046731	0.56	50	0.92	50	0.34	50	0.96	50	23	38	0	12	0
1644639432	64895.818	337	3.51619212	-0.22	-0.00120218579	111.710735	0.34	0.0018579235	2.21333916	112.374741	112.374732	111.046738	111.046729	112.374737	111.046733	0.5	50	0.38	50	0.32	50	0.88	50	6	35	0	15	0
1644639614	65078.463	338	3.51618406	-0.355102041	-0.00195111011	111.710737	0.184897959	0.00101592285	2.21333639	112.374742	112.374733	111.046741	111.046731	112.374738	111.046736	0.489795918	49	0.66	50	0.38	50	0.92	50	14	28	0	22	0
1644639797	65260.953	339	3.51617967	0.55	0.00300546448	111.710734	0.03	0.000163934426	2.21333594	112.37474	112.37473	111.046738	111.046728	112.374735	111.046733	0.96	50	0.38	50	0.94	50	0.42	50	11	31	0	19	0
1644639980	65444.563	340	3.51617896	-0.39	-0.00214285714	111.710736	0.13	0.000714285714	2.21333399	112.374741	112.374731	111.046741	111.046731	112.374736	111.046736	0.62	50	0.88	50	0.26	50	0.78	50	10	25	0	25	0
1644640163	65627.119	341	3.51617587	0.2	0.00108695652	111.710735	-0.04	-0.000217391304	2.21333459	112.37474	112.374731	111.046739	111.04673	112.374735	111.046735	0.78	50	0.62	50	0.92	50	0.68	50	14	36	0	14	0
1644640358	65822.637	342	3.51617682	-0.0289795918	-0.000158358425	111.710735	-0.388979592	-0.00212557154	2.21334042	112.374742	112.374732	111.046738	111.046728	112.374737	111.046733	0.48	50	0.897959184	49	0.9	50	0.54	50	14	36	1	14	0
1644640541	66005.118	343	3.51618605	0.13	0.000666666667	111.710734	0.37	0.0018974359	2.21333487	112.37474	112.37473	111.046739	111.046729	112.374735	111.046734	0.92	50	0.42	50	0.64	50	0.88	50	8	31	0	19	0
1644640748	66212.261	344	3.51617727	0	0	111.710734	0	0	2.21333487	112.37474	112.37473	111.046739	111.046729	112.374735	111.046734	-1	0	0.933333333	30	0.58	50	0.74	50	18	30	1	19	1
1644640931	66394.817	345	3.51617727	0.17	0.000821256039	111.710734	-0.25	-0.00120772947	2.21333862	112.37474	112.37473	111.046737	111.046727	112.374735	111.046732	0.52	50	0.6	50	0.9	50	0.48	50	14	31	0	19	0
1644641127	66591.131	346	3.5161832	-0.49	-0.00269230769	111.710736	-0.17	-0.000934065934	2.21334117	112.374743	112.374734	111.046738	111.046729	112.374738	111.046734	0.3	50	0.96	50	0.44	50	0.76	50	19	37	1	13	0
1644641322	66786.602	347	3.51618724	0.225416667	0.00114424704	111.710735	-0.0945833333	-0.000480118443	2.21334259	112.374742	112.374733	111.046737	111.046727	112.374738	111.046732	0.770833333	48	0.64	50	0.82	50	0.5	50	8	24	1	26	0
1644641505	66969.08	348	3.51618948	-0.13	-0.000666666667	111.710736	0.49	0.00251282051	2.21333524	112.374741	112.374731	111.04674	111.04673	112.374736	111.046735	0.78	50	0.42	50	0.28	50	0.9	50	17	31	0	19	0
1644641701	67165.128	349	3.51617786	0.18	0.000983606557	111.710735	-0.2	-0.00109289617	2.21333824	112.374741	112.374731	111.046738	111.046728	112.374736	111.046733	0.62	50	0.64	50	0.74	50	0.36	50	12	35	1	15	0
1644641909	67372.967	350	3.5161826	-0.43	-0.00219387755	111.710737	0.05	0.000255102041	2.21333749	112.374743	112.374733	111.04674	111.046731	112.374738	111.046736	0.48	50	0.86	50	0.42	50	0.9	50	11	32	2	18	0
1644642104	67568.233	351	3.51618141	0.2	0.000966183575	111.710736	0.1	0.000483091787	2.21333599	112.374741	112.374732	111.04674	111.04673	112.374737	111.046735	0.94	50	0.64	50	0.82	50	0.72	50	15	31	1	19	0
1644642287	67750.933	352	3.51617904	0.32	0.00163265306	111.710734	-0.34	-0.00173469388	2.21334109	112.374741	112.374732	111.046737	111.046727	112.374737	111.046732	0.54	50	0.56	50	0.92	50	0.26	50	12	36	0	14	0
1644642469	67933.43	353	3.51618711	-0.22	-0.00120879121	111.710735	0.3	0.00164835165	2.21333659	112.374741	112.374732	111.046739	111.04673	112.374736	111.046734	0.72	50	0.64	50	0.32	50	0.84	50	11	35	0	15	0
1644642652	68116.086	354	3.51617999	0.125306122	0.00068473291	111.710735	-0.474693878	-0.00259395562	2.21334371	112.374743	112.374733	111.046736	111.046727	112.374738	111.046732	0.530612245	49	0.88	50	0.9	50	0.3	50	15	29	0	21	0
1644642847	68311.444	355	3.51619125	-0.31	-0.00169398907	111.710736	0.31	0.00169398907	2.21333906	112.374743	112.374733	111.046739	111.04673	112.374738	111.046735	0.64	50	0.64	50	0.3	50	0.92	50	10	34	1	16	0
1644643043	68507.578	356	3.5161839	-0.14	-0.000714285714	111.710737	-0.26	-0.00132653061	2.21334296	112.374745	112.374735	111.046739	111.046729	112.37474	111.046734	0.54	50	0.94	50	0.6	50	0.48	50	21	39	1	11	0
1644643226	68690.174	357	3.51619007	0.14	0.000717948718	111.710736	0.04	0.000205128205	2.21334236	112.374744	112.374734	111.046738	111.046729	112.374739	111.046734	0.66	50	0.48	50	0.76	50	0.66	50	12	33	0	17	0
1644643408	68872.403	358	3.51618912	0.03	0.000163934426	111.710736	-0.43	-0.00234972678	2.21334881	112.374746	112.374736	111.046736	111.046727	112.374741	111.046731	0.52	50	0.92	50	0.94	50	0.48	50	19	40	0	10	0
1644643604	69067.772	359	3.51619932	0.14	0.000769230769	111.710735	0.26	0.00142857143	2.21334491	112.374744	112.374734	111.046737	111.046727	112.374739	111.046732	0.94	50	0.54	50	0.46	50	0.58	50	5	26	1	23	1
1644643800	69264.371	360	3.51619315	0.07	0.000358974359	111.710735	-0.23	-0.00117948718	2.21334836	112.374744	112.374735	111.046735	111.046726	112.37474	111.046731	0.36	50	0.52	50	0.84	50	0.54	50	15	38	1	12	0
1644643983	69447.107	361	3.51619861	0.15	0.00076142132	111.710734	0.15	0.00076142132	2.21334611	112.374743	112.374733	111.046735	111.046726	112.374738	111.04673	0.68	50	0.38	50	0.66	50	0.66	50	3	24	0	26	0
1644644166	69630.031	362	3.51619505	-0.48	-0.00262295082	111.710737	-0.08	-0.00043715847	2.21334731	112.374746	112.374736	111.046737	111.046728	112.374741	111.046733	0.34	50	0.9	50	0.48	50	0.88	50	8	31	0	19	0
1644644349	69812.736	363	3.51619694	0.46	0.0025136612	111.710734	-0.04	-0.000218579235	2.21334791	112.374744	112.374734	111.046735	111.046725	112.374739	111.04673	0.92	50	0.5	50	0.92	50	0.42	50	11	29	0	21	0
1644644546	70010.213	364	3.51619789	-0.25	-0.00137362637	111.710736	0.23	0.00126373626	2.21334446	112.374744	112.374734	111.046737	111.046728	112.374739	111.046732	0.68	50	0.7	50	0.36	50	0.84	50	18	37	1	13	0
1644644728	70192.711	365	3.51619244	0.13	0.000656565657	111.710735	0.35	0.00176767677	2.21333921	112.374742	112.374732	111.046738	111.046729	112.374737	111.046733	0.9	50	0.42	50	0.54	50	0.76	50	13	33	0	17	0
1644644925	70388.887	366	3.51618413	-0.02	-0.00010989011	111.710735	-0.64	-0.00351648352	2.21334881	112.374745	112.374735	111.046735	111.046726	112.37474	111.04673	0.32	50	0.98	50	0.94	50	0.32	50	17	32	1	18	0
1644645136	70599.805	367	3.51619932	-0.03	-0.000152284264	111.710735	0.31	0.00157360406	2.21334416	112.374743	112.374734	111.046737	111.046727	112.374739	111.046732	0.7	50	0.42	50	0.5	50	0.84	50	17	33	2	17	0
1644645319	70783.287	368	3.51619196	0.14	0.000666666667	111.710735	0.26	0.00123809524	2.21334026	112.374741	112.374732	111.046737	111.046728	112.374737	111.046732	0.8	50	0.4	50	0.46	50	0.58	50	6	38	0	12	0
1644645501	70965.694	369	3.5161858	-0.05	-0.00027173913	111.710735	-0.09	-0.000489130435	2.21334161	112.374742	112.374733	111.046737	111.046728	112.374737	111.046732	0.46	50	0.6	50	0.68	50	0.64	50	18	40	0	9	1
1644645697	71161.245	370	3.51618793	-0.08	-0.00043956044	111.710735	1.11022302e-16	6.10012651e-19	2.21334161	112.374742	112.374733	111.046737	111.046728	112.374738	111.046733	0.56	50	0.64	50	0.6	50	0.68	50	11	36	1	14	0
1644645881	71344.825	371	3.51618793	0.27106383	0.00138297872	111.710734	0.30893617	0.00157620495	2.21333698	112.37474	112.37473	111.046738	111.046728	112.374735	111.046733	0.96	50	0.38	50	0.70212766	47	0.74	50	17	42	0	8	0
1644646063	71527.334	372	3.5161806	-0.2	-0.00109289617	111.710735	-0.56	-0.00306010929	2.21334538	112.374743	112.374734	111.046736	111.046726	112.374738	111.046731	0.22	50	0.98	50	0.8	50	0.44	50	21	37	0	13	0
1644646271	71735.477	373	3.51619389	0.14	0.000765027322	111.710734	0.38	0.00207650273	2.21333968	112.374741	112.374731	111.046737	111.046728	112.374736	111.046732	0.8	50	0.28	50	0.58	50	0.82	50	8	31	2	19	0
1644646492	71956.214	374	3.51618487	-0.11	-0.000528846154	111.710735	-0.07	-0.000336538462	2.21334073	112.374742	112.374732	111.046737	111.046728	112.374737	111.046732	0.58	50	0.76	50	0.68	50	0.72	50	19	32	3	18	0
1644646688	72152.486	375	3.51618653	0.1	0.000452488688	111.710734	0.22	0.000995475113	2.21333743	112.37474	112.374731	111.046738	111.046728	112.374735	111.046733	0.74	50	0.42	50	0.54	50	0.66	50	19	41	1	8	1
1644646884	72347.731	376	3.51618131	-0.06	-0.000306122449	111.710735	-0.26	-0.00132653061	2.21334133	112.374742	112.374732	111.046737	111.046727	112.374737	111.046732	0.62	50	0.94	50	0.82	50	0.62	50	19	33	1	17	0
1644647080	72543.894	377	3.51618748	0.32	0.00164102564	111.710733	-0.1	-0.000512820513	2.21334283	112.374741	112.374731	111.046735	111.046725	112.374736	111.04673	0.76	50	0.54	50	0.74	50	0.32	50	3	26	1	24	0
1644647262	72726.218	378	3.51618985	-0.36	-0.00183673469	111.710735	-0.22	-0.00112244898	2.21334613	112.374743	112.374734	111.046736	111.046726	112.374739	111.046731	0.4	50	0.98	50	0.68	50	0.82	50	13	29	0	21	0
1644647445	72909.495	379	3.51619507	0.37	0.00201086957	111.710733	0.09	0.000489130435	2.21334478	112.374741	112.374732	111.046734	111.046725	112.374736	111.046729	0.88	50	0.42	50	0.9	50	0.62	50	5	25	0	25	0
1644647628	73091.863	380	3.51619294	-0.45	-0.00247252747	111.710735	-0.23	-0.00126373626	2.21334823	112.374744	112.374735	111.046735	111.046726	112.37474	111.046731	0.22	50	0.9	50	0.4	50	0.62	50	14	33	0	17	0
1644647811	73275.292	381	3.51619839	0.37	0.00203296703	111.710733	0.31	0.0017032967	2.21334358	112.374741	112.374732	111.046735	111.046725	112.374736	111.04673	0.94	50	0.26	50	0.66	50	0.6	50	6	27	0	23	0
1644647993	73457.7	382	3.51619104	-0.03	-0.000163043478	111.710733	0.59	0.00320652174	2.21333473	112.374739	112.374729	111.046738	111.046728	112.374734	111.046733	0.84	50	0.28	50	0.28	50	0.9	50	19	33	0	17	0
1644648176	73640.09	383	3.51617704	0.28	0.00153846154	111.710732	-0.12	-0.000659340659	2.21333653	112.374738	112.374728	111.046736	111.046726	112.374733	111.046731	0.54	50	0.38	50	0.88	50	0.48	50	11	27	0	23	0
1644648373	73837.35	384	3.51617989	-0.45	-0.00245901639	111.710734	-0.17	-0.000928961749	2.21333908	112.374741	112.374731	111.046737	111.046728	112.374736	111.046733	0.34	50	0.96	50	0.54	50	0.82	50	12	33	1	17	0
1644648555	74019.698	385	3.51618392	-0.14	-0.000710659898	111.710735	0.16	0.000812182741	2.21333668	112.374741	112.374731	111.046739	111.046729	112.374736	111.046734	0.8	50	0.78	50	0.38	50	0.68	50	13	29	0	21	0
1644648744	74208.062	386	3.51618013	-5.55111512e-17	-3.03339624e-19	111.710735	-0.08	-0.00043715847	2.21333788	112.374741	112.374732	111.046738	111.046729	112.374736	111.046734	0.68	50	0.76	50	0.7	50	0.62	50	12	30	0	20	0
1644648926	74390.41	387	3.51618203	0.06	0.000319148936	111.710735	-0.5	-0.00265957447	2.21334538	112.374743	112.374734	111.046736	111.046726	112.374738	111.046731	0.28	50	0.72	50	0.92	50	0.36	50	9	26	0	24	0
1644649111	74574.897	388	3.51619389	-0.05	-0.000274725275	111.710735	0.25	0.00137362637	2.21334163	112.374742	112.374733	111.046737	111.046728	112.374737	111.046732	0.76	50	0.56	50	0.38	50	0.68	50	12	34	0	16	0
1644649293	74757.213	389	3.51618796	0.03	0.000163043478	111.710735	-0.21	-0.00114130435	2.21334478	112.374743	112.374733	111.046736	111.046727	112.374738	111.046731	0.46	50	0.64	50	0.68	50	0.44	50	7	22	0	28	0
1644649475	74939.594	390	3.51619294	-0.15	-0.000819672131	111.710736	-0.01	-5.46448087e-05	2.21334493	112.374744	112.374734	111.046737	111.046727	112.374739	111.046732	0.68	50	0.84	50	0.58	50	0.72	50	14	34	0	16	0
1644649658	75121.964	391	3.51619317	0.4	0.0021978022	111.710734	0	0	2.21334493	112.374742	112.374732	111.046735	111.046725	112.374737	111.04673	0.82	50	0.42	50	0.8	50	0.4	50	4	15	0	35	0
1644649853	75317.108	392	3.51619317	-0.57	-0.00313186813	111.710736	-0.11	-0.000604395604	2.21334658	112.374745	112.374736	111.046737	111.046728	112.37474	111.046732	0.32	50	1	50	0.54	50	1	50	11	29	1	20	1
1644650048	75512.167	393	3.51619578	0.23	0.00117346939	111.710735	0.07	0.000357142857	2.21334553	112.374744	112.374734	111.046736	111.046727	112.374739	111.046732	0.84	50	0.54	50	0.82	50	0.66	50	10	36	1	14	0
1644650231	75695.59	394	3.51619412	-0.11	-0.00056122449	111.710736	0.39	0.00198979592	2.21333968	112.374742	112.374733	111.046739	111.046729	112.374738	111.046734	0.76	50	0.48	50	0.26	50	0.76	50	14	32	0	18	0
1644650427	75891.011	395	3.51618487	0.324081633	0.00178066831	111.710734	0.0159183673	8.74635569e-05	2.21333944	112.374741	112.374731	111.046737	111.046728	112.374736	111.046732	0.74	50	0.4	50	0.9	50	0.591836735	49	6	29	1	21	0
1644650622	76086.272	396	3.51618449	-0.12	-0.000615384615	111.710735	0.22	0.00112820513	2.21333614	112.37474	112.374731	111.046739	111.046729	112.374736	111.046734	0.88	50	0.78	50	0.32	50	0.66	50	16	40	1	10	0
1644650805	76268.758	397	3.51617928	-0.01	-5.10204082e-05	111.710735	0.41	0.00209183673	2.21332999	112.374739	112.374729	111.046741	111.046731	112.374734	111.046736	0.84	50	0.44	50	0.5	50	0.92	50	18	38	0	12	0
1644650987	76451.244	398	3.51616955	0.01	5.49450549e-05	111.710735	-0.49	-0.00269230769	2.21333734	112.374741	112.374731	111.046738	111.046729	112.374736	111.046734	0.36	50	0.84	50	0.84	50	0.34	50	20	40	0	10	0
1644651169	76633.673	399	3.51618117	0.09	0.000491803279	111.710734	0.19	0.00103825137	2.21333449	112.374739	112.37473	111.046739	111.046729	112.374735	111.046734	0.82	50	0.54	50	0.52	50	0.62	50	11	36	0	13	1
1644651352	76816.138	400	3.51617667	-0.2	-0.0010989011	111.710735	-0.26	-0.00142857143	2.21333839	112.374742	112.374732	111.046739	111.046729	112.374737	111.046734	0.36	50	0.82	50	0.66	50	0.6	50	17	31	0	19	0
1644651536	77000.519	401	3.51618283	0.07	0.000382513661	111.710735	-0.39	-0.00213114754	2.21334424	112.374743	112.374733	111.046736	111.046727	112.374738	111.046732	0.4	50	0.72	50	0.86	50	0.4	50	12	26	0	24	0
1644651744	77208.545	402	3.51619209	-0.09	-0.000489130435	111.710735	0.07	0.000380434783	2.21334319	112.374743	112.374734	111.046737	111.046728	112.374738	111.046732	0.8	50	0.82	50	0.5	50	0.66	50	5	31	2	19	0
1644651927	77390.975	403	3.51619042	-0.06	-0.000288461538	111.710736	0.66	0.00317307692	2.21333329	112.37474	112.374731	111.04674	111.046731	112.374736	111.046736	1	50	0.4	50	0.26	50	0.98	50	16	35	0	15	0
1644652109	77573.403	404	3.51617477	-0.16	-0.000879120879	111.710736	0.06	0.00032967033	2.21333239	112.374741	112.374731	111.046742	111.046732	112.374736	111.046737	0.44	50	0.54	50	0.54	50	0.76	50	13	36	0	14	0
1644652306	77770.444	405	3.51617335	0.45	0.00245901639	111.710734	0.03	0.000163934426	2.21333194	112.374739	112.374729	111.046739	111.04673	112.374734	111.046735	0.86	50	0.38	50	0.84	50	0.42	50	13	34	1	16	0
1644652501	77965.472	406	3.51617263	-0.4	-0.00203045685	111.710736	-0.06	-0.000304568528	2.21333284	112.374741	112.374731	111.046741	111.046732	112.374736	111.046736	0.3	50	0.76	50	0.38	50	0.72	50	18	35	1	15	0
1644652684	78148.066	407	3.51617406	0.39	0.002	111.710734	0.13	0.000666666667	2.21333089	112.374738	112.374729	111.04674	111.04673	112.374734	111.046735	0.86	50	0.34	50	0.74	50	0.48	50	10	38	0	12	0
1644652866	78330.689	408	3.51617097	0.19	0.00103825137	111.710733	-0.39	-0.00213114754	2.21333674	112.374739	112.37473	111.046737	111.046728	112.374734	111.046732	0.56	50	0.76	50	0.92	50	0.34	50	13	33	0	17	0
1644653049	78513.193	409	3.51618022	-0.14	-0.000769230769	111.710734	0	0	2.21333674	112.37474	112.37473	111.046738	111.046728	112.374735	111.046733	0.46	50	0.6	50	0.58	50	0.72	50	14	30	0	20	0
1644653232	78695.847	410	3.51618022	-0.49	-0.00267759563	111.710736	-0.13	-0.000710382514	2.21333869	112.374743	112.374733	111.04674	111.04673	112.374738	111.046735	0.28	50	0.9	50	0.42	50	0.78	50	13	35	0	15	0
1644653414	78878.514	411	3.51618331	0.42	0.00230769231	111.710734	0.08	0.00043956044	2.21333749	112.37474	112.374731	111.046738	111.046728	112.374736	111.046733	0.98	50	0.48	50	0.76	50	0.42	50	10	30	0	19	1
1644653610	79073.871	412	3.51618141	-0.14	-0.000765027322	111.710735	-0.2	-0.00109289617	2.21334049	112.374742	112.374732	111.046738	111.046728	112.374737	111.046733	0.5	50	0.84	50	0.74	50	0.68	50	11	30	1	20	0
1644653793	79257.43	413	3.51618615	0.0304081633	0.00015514369	111.710735	0.429591837	0.00219179509	2.21333404	112.37474	112.37473	111.046739	111.04673	112.374735	111.046735	0.82	50	0.36	50	0.56	50	0.959183673	49	17	37	0	13	0
1644654001	79465.557	414	3.51617596	-0.23	-0.0012568306	111.710736	-0.25	-0.00136612022	2.21333779	112.374742	112.374733	111.04674	111.04673	112.374737	111.046735	0.46	50	0.94	50	0.62	50	0.6	50	9	22	2	28	0
1644654184	79647.837	415	3.51618189	0.37	0.00177884615	111.710734	0.37	0.00177884615	2.21333224	112.374739	112.374729	111.046739	111.04673	112.374734	111.046735	0.98	50	0.24	50	0.64	50	0.64	50	13	32	0	18	0
1644654366	79830.309	416	3.51617312	0.02	0.00010989011	111.710734	-0.3	-0.00164835165	2.21333674	112.37474	112.37473	111.046738	111.046728	112.374735	111.046733	0.44	50	0.72	50	0.76	50	0.44	50	17	40	0	10	0
1644654549	80012.737	417	3.51618023	-0.08	-0.00043715847	111.710735	-0.38	-0.00207650273	2.21334244	112.374742	112.374733	111.046737	111.046727	112.374737	111.046732	0.32	50	0.78	50	0.9	50	0.6	50	15	35	0	15	0
1644654745	80208.843	418	3.51618925	0.03	0.000163934426	111.710734	0.33	0.00180327869	2.21333749	112.37474	112.374731	111.046738	111.046728	112.374736	111.046733	0.66	50	0.3	50	0.36	50	0.66	50	17	30	1	20	0
1644654927	80391.253	419	3.51618142	0.08	0.00041025641	111.710734	-0.56	-0.00287179487	2.21334589	112.374743	112.374733	111.046735	111.046725	112.374738	111.04673	0.34	50	0.82	50	0.96	50	0.32	50	16	40	0	10	0
1644655109	80573.592	420	3.5161947	-0.13	-0.000710382514	111.710735	-0.21	-0.00114754098	2.21334904	112.374744	112.374735	111.046735	111.046725	112.374739	111.04673	0.48	50	0.82	50	0.7	50	0.62	50	12	34	0	16	0
1644655292	80756.538	421	3.51619969	-0.08	-0.00043956044	111.710735	0.58	0.00318681319	2.21334034	112.374742	112.374732	111.046738	111.046728	112.374737	111.046733	0.86	50	0.36	50	0.28	50	0.94	50	13	33	0	17	0
1644655477	80940.968	422	3.51618593	-0.1	-0.000546448087	111.710736	0.16	0.00087431694	2.21333794	112.374742	112.374732	111.046739	111.046729	112.374737	111.046734	0.54	50	0.48	50	0.56	50	0.82	50	13	33	0	17	0
1644655661	81125.382	423	3.51618213	0.2	0.00108695652	111.710735	0.38	0.00206521739	2.21333224	112.374739	112.374729	111.04674	111.04673	112.374734	111.046735	0.86	50	0.28	50	0.64	50	0.82	50	16	37	0	13	0
1644655846	81309.757	424	3.51617312	-0.21	-0.00113513514	111.710736	-0.43	-0.00232432432	2.21333869	112.374742	112.374732	111.046739	111.046729	112.374737	111.046734	0.3	50	0.94	50	0.7	50	0.48	50	18	37	0	13	0
1644656030	81494.166	425	3.51618332	0.04	0.000217391304	111.710735	0.48	0.00260869565	2.21333149	112.37474	112.37473	111.046741	111.046731	112.374735	111.046736	0.84	50	0.32	50	0.54	50	0.98	50	13	35	0	15	0
1644656240	81704.16	426	3.51617193	-0.23	-0.00124324324	111.710737	0.15	0.000810810811	2.21332924	112.37474	112.374731	111.046743	111.046733	112.374735	111.046738	0.64	50	0.72	50	0.5	50	0.88	50	6	37	2	13	0
1644656424	81888.672	427	3.51616837	0.45	0.00214285714	111.710734	-0.43	-0.00204761905	2.21333569	112.37474	112.37473	111.046738	111.046729	112.374735	111.046734	0.64	50	0.62	50	1	50	0.12	50	4	32	0	18	0
1644656622	82086.094	428	3.51617857	-0.56	-0.00304347826	111.710737	-0.14	-0.000760869565	2.21333779	112.374743	112.374734	111.046741	111.046731	112.374738	111.046736	0.28	50	0.98	50	0.46	50	0.88	50	16	36	1	14	0
1644656805	82269.386	429	3.51618189	0.06	0.000303030303	111.710737	-0.24	-0.00121212121	2.21334139	112.374744	112.374734	111.046739	111.04673	112.374739	111.046734	0.56	50	0.74	50	0.92	50	0.62	50	9	28	0	21	1
1644657001	82465.566	430	3.51618759	0.37	0.00202185792	111.710735	0.09	0.000491803279	2.21334004	112.374742	112.374732	111.046738	111.046728	112.374737	111.046733	0.98	50	0.52	50	0.84	50	0.56	50	16	34	1	16	0
1644657184	82647.949	431	3.51618545	-0.05	-0.000255102041	111.710735	0.33	0.00168367347	2.21333509	112.37474	112.374731	111.046739	111.04673	112.374736	111.046735	0.8	50	0.52	50	0.5	50	0.88	50	17	35	0	15	0
1644657379	82842.954	432	3.51617762	0.08	0.00043956044	111.710735	-0.1	-0.000549450549	2.21333659	112.374741	112.374731	111.046739	111.046729	112.374736	111.046734	0.62	50	0.64	50	0.66	50	0.48	50	17	37	1	13	0
1644657561	83025.419	433	3.51618	0.08	0.00041025641	111.710734	0.44	0.00225641026	2.21332999	112.374738	112.374729	111.04674	111.046731	112.374733	111.046735	0.94	50	0.42	50	0.52	50	0.88	50	14	33	0	17	0
1644657756	83220.695	434	3.51616956	-0.16	-0.00087431694	111.710735	0.24	0.00131147541	2.21332639	112.374738	112.374728	111.046742	111.046733	112.374733	111.046737	0.58	50	0.5	50	0.2	50	0.6	50	4	14	1	36	0
1644657952	83416.022	435	3.51616387	0.25	0.00128205128	111.710734	-0.27	-0.00138461538	2.21333044	112.374738	112.374728	111.04674	111.04673	112.374733	111.046735	0.52	50	0.54	50	0.82	50	0.3	50	16	32	1	18	0
1644658135	83599.327	436	3.51617027	-0.13	-0.000666666667	111.710735	0.09	0.000461538462	2.21332909	112.374738	112.374729	111.046741	111.046731	112.374733	111.046736	0.7	50	0.74	50	0.38	50	0.6	50	11	30	0	20	0
1644658317	83781.681	437	3.51616814	0.13	0.000706521739	111.710734	-0.17	-0.000923913043	2.21333164	112.374738	112.374729	111.046739	111.04673	112.374733	111.046734	0.58	50	0.62	50	0.8	50	0.5	50	3	20	0	30	0
1644658500	83964.129	438	3.51617217	-0.28	-0.00153846154	111.710735	0.4	0.0021978022	2.21332564	112.374738	112.374728	111.046742	111.046733	112.374733	111.046738	0.7	50	0.58	50	0.26	50	0.94	50	15	35	0	15	0
1644658682	84146.45	439	3.51616268	0.39	0.00213114754	111.710733	-0.31	-0.00169398907	2.21333029	112.374737	112.374728	111.046739	111.04673	112.374732	111.046734	0.58	50	0.5	50	0.98	50	0.28	50	9	19	0	30	1
1644658865	84328.961	440	3.51617003	-0.52	-0.00285714286	111.710736	-0.1	-0.000549450549	2.21333179	112.37474	112.374731	111.046741	111.046732	112.374736	111.046736	0.34	50	0.96	50	0.32	50	0.74	50	12	25	0	25	0
1644659049	84513.38	441	3.51617241	0.13	0.000714285714	111.710735	0.47	0.00258241758	2.21332474	112.374738	112.374728	111.046743	111.046733	112.374733	111.046738	0.98	50	0.38	50	0.5	50	0.84	50	13	35	0	15	0
1644659245	84709.501	442	3.51616126	-0.14	-0.000752688172	111.710736	-0.08	-0.000430107527	2.21332594	112.374739	112.374729	111.046743	111.046734	112.374734	111.046738	0.56	50	0.78	50	0.5	50	0.56	50	11	30	1	20	0
1644659428	84892.056	443	3.51616315	0.36	0.00184615385	111.710734	0.08	0.00041025641	2.21332474	112.374736	112.374727	111.046742	111.046732	112.374732	111.046737	0.8	50	0.36	50	0.88	50	0.6	50	13	30	0	20	0
1644659635	85099.7	444	3.51616126	-0.49	-0.00267759563	111.710737	-0.21	-0.00114754098	2.21332789	112.37474	112.37473	111.046743	111.046734	112.374735	111.046738	0.3	50	1	50	0.5	50	0.78	50	12	34	2	16	0
1644659820	85283.877	445	3.51616624	0.63	0.00304347826	111.710734	0.05	0.000241545894	2.21332714	112.374736	112.374727	111.04674	111.046731	112.374732	111.046735	0.92	50	0.24	50	0.9	50	0.32	50	9	25	0	25	0
1644660003	85467.383	446	3.51616505	-0.53	-0.00288043478	111.710736	0.03	0.000163043478	2.21332669	112.374739	112.374729	111.046743	111.046733	112.374734	111.046738	0.4	50	0.9	50	0.3	50	0.86	50	12	34	0	16	0
1644660186	85649.935	447	3.51616434	0.39	0.00211956522	111.710734	0.21	0.00114130435	2.21332354	112.374736	112.374727	111.046742	111.046732	112.374731	111.046737	0.84	50	0.24	50	0.7	50	0.52	50	11	23	0	27	0
1644660368	85832.374	448	3.51615936	-0.21	-0.00115384615	111.710735	-0.17	-0.000934065934	2.21332609	112.374738	112.374728	111.046742	111.046733	112.374733	111.046737	0.48	50	0.86	50	0.68	50	0.72	50	11	27	0	23	0
1644660564	86027.756	449	3.51616339	0.05375	0.000293715847	111.710735	0.53375	0.00291666667	2.21331809	112.374735	112.374726	111.046744	111.046735	112.37473	111.04674	0.9	50	0.3125	48	0.38	50	0.86	50	11	37	1	13	0
1644660747	86211.23	450	3.51615073	-0.13	-0.000666666667	111.710736	0.01	5.12820513e-05	2.21331794	112.374736	112.374726	111.046745	111.046736	112.374731	111.04674	0.56	50	0.68	50	0.5	50	0.64	50	14	32	0	18	0
1644660931	86395.58	451	3.51615049	0.13	0.000706521739	111.710735	0.31	0.00168478261	2.21331329	112.374734	112.374724	111.046746	111.046736	112.374729	111.046741	0.96	50	0.52	50	0.52	50	0.7	50	20	37	0	13	0
1644661114	86577.879	452	3.51614314	0.12	0.000652173913	111.710734	-0.1	-0.000543478261	2.21331479	112.374734	112.374724	111.046745	111.046735	112.374729	111.04674	0.76	50	0.74	50	0.8	50	0.58	50	22	37	0	13	0
1644661296	86760.215	453	3.51614551	0.3	0.00164835165	111.710733	-0.04	-0.00021978022	2.21331539	112.374732	112.374723	111.046743	111.046734	112.374728	111.046738	0.7	50	0.44	50	0.82	50	0.48	50	5	21	0	29	0
1644661478	86942.355	454	3.51614646	-0.62	-0.00338797814	111.710736	-0.18	-0.000983606557	2.21331809	112.374736	112.374727	111.046745	111.046736	112.374731	111.046741	0.14	50	0.94	50	0.48	50	0.92	50	18	32	0	18	0
1644661662	87126.697	455	3.51615073	0.22	0.00120879121	111.710735	0.22	0.00120879121	2.21331479	112.374734	112.374725	111.046745	111.046736	112.374729	111.04674	0.84	50	0.4	50	0.52	50	0.52	50	10	34	0	16	0
1644661858	87322.052	456	3.51614551	0.02	0.000108695652	111.710735	-0.24	-0.00130434783	2.21331839	112.374735	112.374726	111.046744	111.046735	112.37473	111.046739	0.56	50	0.78	50	0.64	50	0.38	50	9	28	1	20	2
1644662041	87505.538	457	3.5161512	0.33	0.00168367347	111.710733	-0.27	-0.00137755102	2.21332244	112.374735	112.374725	111.046741	111.046732	112.37473	111.046736	0.52	50	0.46	50	0.84	50	0.24	50	4	18	0	32	0
1644662239	87702.848	458	3.51615761	-0.48	-0.00262295082	111.710736	0.2	0.00109289617	2.21331944	112.374736	112.374727	111.046744	111.046735	112.374731	111.04674	0.52	50	0.8	50	0.22	50	0.9	50	13	32	1	18	0
1644662423	87887.181	459	3.51615287	0.29	0.00147208122	111.710734	-0.31	-0.00157360406	2.21332409	112.374736	112.374727	111.046742	111.046732	112.374731	111.046737	0.64	50	0.66	50	0.9	50	0.3	50	7	26	0	24	0
1644662607	88071.464	460	3.51616022	-0.244761905	-0.00132303732	111.710735	-0.0952380952	-0.000514800515	2.21332552	112.374738	112.374728	111.046742	111.046733	112.374733	111.046738	0.52	50	0.86	50	0.66	50	0.80952381	42	15	36	0	14	0
1644662791	88255.651	461	3.51616248	0.24	0.00130434783	111.710734	0.12	0.000652173913	2.21332372	112.374736	112.374727	111.046742	111.046732	112.374731	111.046737	0.84	50	0.48	50	0.74	50	0.62	50	2	15	0	35	0
1644662976	88440.1	462	3.51615963	-0.59	-0.00320652174	111.710737	0.13	0.000706521739	2.21332177	112.374738	112.374729	111.046745	111.046736	112.374734	111.046741	0.32	50	0.78	50	0.2	50	0.92	50	17	35	0	15	0
1644663160	88624.447	463	3.51615655	0.5	0.0027027027	111.710735	-0.1	-0.000540540541	2.21332327	112.374736	112.374727	111.046742	111.046733	112.374732	111.046738	0.68	50	0.28	50	0.94	50	0.34	50	12	37	0	13	0
1644663359	88823.504	464	3.51615892	-0.4	-0.00217391304	111.710737	0.04	0.000217391304	2.21332267	112.374738	112.374729	111.046745	111.046735	112.374733	111.04674	0.42	50	0.78	50	0.4	50	0.84	50	9	34	1	16	0
1644663544	89007.866	465	3.51615797	0.46	0.00231155779	111.710734	0.18	0.000904522613	2.21331997	112.374735	112.374726	111.046743	111.046734	112.37473	111.046738	0.98	50	0.34	50	0.92	50	0.64	50	7	33	0	17	0
1644663728	89192.106	466	3.5161537	-0.27	-0.0014673913	111.710736	0.37	0.00201086957	2.21331442	112.374735	112.374725	111.046746	111.046737	112.37473	111.046741	0.78	50	0.68	50	0.26	50	0.9	50	17	35	0	15	0
1644663913	89376.829	467	3.51614492	0.25	0.00135135135	111.710734	-0.39	-0.00210810811	2.21332027	112.374735	112.374726	111.046743	111.046734	112.37473	111.046738	0.66	50	0.8	50	0.92	50	0.28	50	6	24	0	26	0
1644664110	89574.168	468	3.51615418	-0.22	-0.00119565217	111.710735	0.08	0.000434782609	2.21331907	112.374736	112.374726	111.046745	111.046735	112.374731	111.04674	0.52	50	0.66	50	0.42	50	0.72	50	19	34	1	16	0
1644664294	89758.635	469	3.51615228	0.31	0.00156565657	111.710734	0.15	0.000757575758	2.21331682	112.374734	112.374724	111.046744	111.046734	112.374729	111.046739	0.88	50	0.42	50	0.8	50	0.64	50	11	28	0	22	0
1644664481	89944.952	470	3.51614872	-0.15	-0.000815217391	111.710735	0.39	0.00211956522	2.21331097	112.374733	112.374723	111.046746	111.046737	112.374728	111.046741	0.8	50	0.56	50	0.38	50	0.92	50	13	28	0	22	0
1644664665	90129.582	471	3.51613947	-0.22	-0.0011827957	111.710736	0.3	0.00161290323	2.21330647	112.374732	112.374723	111.046749	111.046739	112.374728	111.046744	0.66	50	0.58	50	0.34	50	0.86	50	13	28	0	22	0
1644664850	90313.856	472	3.51613235	0.02	0.000108108108	111.710736	-0.34	-0.00183783784	2.21331157	112.374734	112.374724	111.046747	111.046737	112.374729	111.046742	0.5	50	0.82	50	0.78	50	0.42	50	8	24	0	26	0
1644665034	90498.157	473	3.51614042	0.2	0.00108695652	111.710735	-0.34	-0.00184782609	2.21331667	112.374734	112.374725	111.046744	111.046735	112.37473	111.04674	0.62	50	0.76	50	0.92	50	0.38	50	5	26	0	24	0
1644665233	90697.251	474	3.51614848	-0.03	-0.000162162162	111.710735	-0.03	-0.000162162162	2.21331712	112.374735	112.374725	111.046744	111.046735	112.37473	111.04674	0.6	50	0.66	50	0.74	50	0.74	50	13	31	1	19	0
1644665417	90881.461	475	3.51614919	-0.08	-0.00040201005	111.710735	0.36	0.00180904523	2.21331172	112.374734	112.374724	111.046746	111.046737	112.374729	111.046742	0.88	50	0.6	50	0.42	50	0.86	50	14	38	0	12	0
1644665602	91065.755	476	3.51614065	-0.19	-0.0010326087	111.710736	0.21	0.00114130435	2.21330857	112.374734	112.374724	111.046748	111.046739	112.374729	111.046744	0.64	50	0.62	50	0.42	50	0.82	50	14	31	0	19	0
1644665786	91250.184	477	3.51613567	0.44	0.00239130435	111.710734	-0.1	-0.000543478261	2.21331007	112.374732	112.374722	111.046746	111.046736	112.374727	111.046741	0.8	50	0.46	50	0.86	50	0.32	50	10	31	0	19	0
1644665970	91434.5	478	3.51613804	-0.09	-0.000486486486	111.710734	-0.31	-0.00167567568	2.21331472	112.374734	112.374724	111.046745	111.046735	112.374729	111.04674	0.48	50	0.88	50	0.66	50	0.44	50	20	36	0	14	0
1644666155	91618.767	479	3.5161454	-0.14	-0.000760869565	111.710735	0.02	0.000108695652	2.21331442	112.374734	112.374725	111.046746	111.046736	112.374729	111.046741	0.84	50	0.96	50	0.66	50	0.82	50	21	41	0	9	0
1644666339	91803.129	480	3.51614492	0.04	0.000217391304	111.710735	-0.18	-0.00097826087	2.21331712	112.374735	112.374725	111.046745	111.046735	112.37473	111.04674	0.68	50	0.82	50	0.82	50	0.6	50	13	29	0	21	0
1644666523	91987.381	481	3.51614919	0.29	0.00156756757	111.710733	0.19	0.00102702703	2.21331427	112.374733	112.374723	111.046744	111.046734	112.374728	111.046739	0.92	50	0.44	50	0.88	50	0.78	50	11	33	0	17	0
1644666720	92184.307	482	3.51614469	-0.41	-0.00222826087	111.710736	0.15	0.000815217391	2.21331202	112.374734	112.374724	111.046747	111.046737	112.374729	111.046742	0.4	50	0.66	50	0.38	50	0.94	50	12	35	1	15	0
1644666917	92381.336	483	3.51614113	0.18	0.000913705584	111.710735	-0.26	-0.00131979695	2.21331592	112.374734	112.374725	111.046745	111.046735	112.374729	111.04674	0.58	50	0.66	50	0.92	50	0.48	50	8	32	1	18	0
1644667101	92565.589	484	3.5161473	-0.04	-0.000203045685	111.710735	-0.1	-0.000507614213	2.21331742	112.374735	112.374725	111.046744	111.046735	112.37473	111.04674	0.54	50	0.68	50	0.7	50	0.64	50	9	32	0	17	1
1644667286	92749.832	485	3.51614967	-0.11	-0.000597826087	111.710735	0.55	0.00298913043	2.21330917	112.374733	112.374723	111.046747	111.046738	112.374728	111.046743	0.94	50	0.5	50	0.32	50	0.98	50	9	26	0	24	0
1644667470	92933.91	486	3.51613662	-0.08	-0.000434782609	111.710736	0.24	0.00130434783	2.21330557	112.374732	112.374723	111.046749	111.046739	112.374727	111.046744	0.88	50	0.72	50	0.36	50	0.68	50	10	30	0	20	0
1644667655	93118.946	487	3.51613093	0.05	0.00027173913	111.710736	0.53	0.00288043478	2.21329762	112.37473	112.37472	111.046751	111.046742	112.374725	111.046746	0.92	50	0.34	50	0.34	50	0.82	50	17	30	0	20	0
1644667840	93304.183	488	3.51611836	0.11	0.000591397849	111.710735	-0.53	-0.00284946237	2.21330557	112.374731	112.374722	111.046748	111.046739	112.374727	111.046743	0.48	50	0.9	50	0.96	50	0.32	50	16	39	0	11	0
1644668051	93514.846	489	3.51613093	-0.09	-0.000486486486	111.710735	-0.47	-0.00254054054	2.21331262	112.374734	112.374724	111.046746	111.046737	112.374729	111.046742	0.34	50	0.9	50	0.9	50	0.52	50	17	32	2	18	0
1644668248	93712.024	490	3.51614208	-0.24	-0.00114285714	111.710737	-0.24	-0.00114285714	2.21331622	112.374736	112.374727	111.046747	111.046737	112.374732	111.046742	0.5	50	0.98	50	0.64	50	0.64	50	1	12	1	38	0
1644668445	93909.129	491	3.51614777	0.2	0.00101010101	111.710736	0.38	0.00191919192	2.21331052	112.374734	112.374724	111.046747	111.046738	112.374729	111.046742	0.9	50	0.32	50	0.52	50	0.7	50	15	36	1	14	0
1644668629	94093.495	492	3.51613876	0.0330434783	0.000167733392	111.710735	0.113043478	0.000573824763	2.21330882	112.374733	112.374723	111.046748	111.046738	112.374728	111.046743	0.82	50	0.673913043	46	0.54	50	0.62	50	16	38	0	12	0
1644668816	94279.797	493	3.51613607	0.066122449	0.000359361136	111.710735	-0.133877551	-0.000727595386	2.21331083	112.374733	112.374724	111.046747	111.046737	112.374728	111.046742	0.612244898	49	0.68	50	0.88	50	0.68	50	9	27	0	22	1
1644669051	94515.326	494	3.51613925	-0.18	-0.000967741935	111.710736	-0.1	-0.000537634409	2.21331233	112.374734	112.374725	111.046747	111.046738	112.37473	111.046742	0.38	50	0.66	50	0.82	50	0.9	50	9	25	4	25	0
1644669236	94699.724	495	3.51614162	0.43	0.0018220339	111.710734	0.09	0.000381355932	2.21331098	112.374732	112.374722	111.046745	111.046736	112.374727	111.046741	0.78	50	0.26	50	0.8	50	0.46	50	11	36	0	14	0
1644669420	94884.122	496	3.51613949	-0.16	-0.000869565217	111.710735	0.06	0.000326086957	2.21331008	112.374732	112.374723	111.046746	111.046737	112.374728	111.046742	0.68	50	0.78	50	0.46	50	0.68	50	13	33	0	17	0
1644669617	95081.279	497	3.51613806	-0.16	-0.000864864865	111.710735	0.46	0.00248648649	2.21330318	112.374731	112.374722	111.046749	111.04674	112.374726	111.046745	0.78	50	0.48	50	0.26	50	0.88	50	13	36	1	14	0
1644669801	95265.508	498	3.51612715	-0.07	-0.000355329949	111.710736	-0.39	-0.00197969543	2.21330903	112.374733	112.374724	111.046748	111.046738	112.374729	111.046743	0.48	50	0.94	50	0.88	50	0.56	50	17	28	0	22	0
1644669987	95450.753	499	3.5161364	-0.02	-0.000108695652	111.710736	0.22	0.00119565217	2.21330573	112.374732	112.374723	111.046749	111.046739	112.374728	111.046744	0.62	50	0.42	50	0.58	50	0.82	50	24	43	0	7	0
1644670171	95635.016	500	3.51613119	-0.17	-0.000918918919	111.710737	-0.41	-0.00221621622	2.21331188	112.374735	112.374726	111.046748	111.046738	112.37473	111.046743	0.32	50	0.9	50	0.78	50	0.54	50	9	31	0	19	0
1644670369	95832.961	501	3.51614091	0.31	0.00168478261	111.710735	-0.11	-0.000597826087	2.21331353	112.374734	112.374725	111.046746	111.046736	112.374729	111.046741	0.76	50	0.56	50	0.98	50	0.56	50	13	31	1	19	0
1644670553	96017.216	502	3.51614352	0.02	0.000101010101	111.710735	0.14	0.000707070707	2.21331143	112.374733	112.374724	111.046746	111.046737	112.374729	111.046742	0.7	50	0.54	50	0.4	50	0.52	50	16	33	0	17	0
1644670737	96201.595	503	3.5161402	-0.22	-0.00118918919	111.710736	0.4	0.00216216216	2.21330543	112.374733	112.374723	111.046749	111.04674	112.374728	111.046745	0.74	50	0.56	50	0.24	50	0.86	50	13	27	0	23	0
1644670922	96385.985	504	3.51613071	0.01	5.43478261e-05	111.710736	-0.69	-0.00375	2.21331578	112.374736	112.374726	111.046746	111.046737	112.374731	111.046741	0.32	50	1	50	0.88	50	0.18	50	13	26	0	24	0
1644671106	96570.457	505	3.51614708	0.04	0.000217391304	111.710736	-0.22	-0.00119565217	2.21331908	112.374736	112.374727	111.046745	111.046736	112.374732	111.04674	0.5	50	0.68	50	0.6	50	0.34	50	9	24	0	26	0
1644671290	96754.699	506	3.5161523	0.14	0.000756756757	111.710735	-0.1	-0.000540540541	2.21332058	112.374736	112.374727	111.046744	111.046734	112.374731	111.046739	0.78	50	0.74	50	0.68	50	0.44	50	13	35	0	15	0
1644671475	96938.889	507	3.51615467	-0.1	-0.000543478261	111.710736	0.34	0.00184782609	2.21331548	112.374735	112.374726	111.046746	111.046736	112.37473	111.046741	0.7	50	0.46	50	0.46	50	0.9	50	9	30	0	20	0
1644671659	97123.179	508	3.5161466	0.04	0.000217391304	111.710736	0.14	0.000760869565	2.21331338	112.374734	112.374725	111.046746	111.046737	112.37473	111.046742	0.66	50	0.48	50	0.66	50	0.76	50	12	31	0	19	0
1644671883	97346.931	509	3.51614328	0.22	0.0011827957	111.710734	0.5	0.00268817204	2.21330588	112.374731	112.374722	111.046747	111.046738	112.374726	111.046743	0.96	50	0.24	50	0.38	50	0.66	50	10	33	3	17	0
1644672080	97544.012	510	3.51613142	-0.35	-0.00157657658	111.710736	-0.41	-0.00184684685	2.21331203	112.374735	112.374725	111.046747	111.046738	112.37473	111.046743	0.2	50	0.96	50	0.62	50	0.56	50	8	31	1	19	0
1644672277	97741.126	511	3.51614115	0.14	0.000707070707	111.710736	0.26	0.00131313131	2.21330813	112.374733	112.374723	111.046748	111.046738	112.374728	111.046743	0.88	50	0.48	50	0.5	50	0.62	50	15	37	1	13	0
1644672476	97940.266	512	3.51613498	-0.04	-0.000203045685	111.710736	-0.2	-0.00101522843	2.21331113	112.374734	112.374724	111.046747	111.046738	112.374729	111.046742	0.46	50	0.7	50	0.68	50	0.52	50	9	29	1	21	0
1644672662	98126.556	513	3.51613973	0.3	0.00150753769	111.710734	-0.08	-0.00040201005	2.21331233	112.374733	112.374723	111.046745	111.046736	112.374728	111.046741	0.86	50	0.64	50	0.82	50	0.44	50	13	39	0	11	0
1644672861	98324.809	514	3.51614162	-0.44	-0.0023655914	111.710736	-0.26	-0.00139784946	2.21331623	112.374736	112.374727	111.046746	111.046737	112.374731	111.046742	0.2	50	0.9	50	0.54	50	0.72	50	16	32	1	18	0
1644673046	98510.092	515	3.51614779	-0.04	-0.000202020202	111.710737	0.02	0.000101010101	2.21331593	112.374736	112.374727	111.046747	111.046737	112.374731	111.046742	0.6	50	0.62	50	0.72	50	0.78	50	17	37	0	12	1
1644673230	98694.352	516	3.51614732	0.11	0.000591397849	111.710736	0.11	0.000591397849	2.21331428	112.374735	112.374726	111.046747	111.046737	112.37473	111.046742	0.72	50	0.5	50	0.74	50	0.74	50	12	33	0	17	0
1644673428	98892.378	517	3.51614471	0.45	0.00244565217	111.710734	0.27	0.0014673913	2.21331023	112.374732	112.374722	111.046746	111.046736	112.374727	111.046741	0.92	50	0.2	50	0.82	50	0.64	50	9	39	1	10	1
1644673613	99076.73	518	3.5161383	-0.24	-0.00121212121	111.710735	-0.44	-0.00222222222	2.21331683	112.374735	112.374725	111.046745	111.046735	112.37473	111.04674	0.32	50	1	50	0.7	50	0.5	50	19	37	0	13	0
1644673798	99261.97	519	3.51614874	0.04	0.000217391304	111.710735	0.2	0.00108695652	2.21331383	112.374734	112.374724	111.046745	111.046736	112.374729	111.046741	0.7	50	0.46	50	0.54	50	0.7	50	5	23	0	27	0
1644674008	99471.952	520	3.516144	-0.34	-0.00183783784	111.710737	-0.06	-0.000324324324	2.21331473	112.374736	112.374726	111.046747	111.046737	112.374731	111.046742	0.44	50	0.84	50	0.48	50	0.76	50	13	30	2	19	1
1644674192	99656.264	521	3.51614542	0.41	0.00195238095	111.710734	-0.07	-0.000333333333	2.21331578	112.374734	112.374724	111.046745	111.046735	112.374729	111.04674	0.76	50	0.42	50	0.96	50	0.48	50	19	43	0	7	0
1644674377	99840.825	522	3.51614708	-0.28	-0.00151351351	111.710736	-0.18	-0.000972972973	2.21331848	112.374736	112.374727	111.046745	111.046736	112.374731	111.04674	0.5	50	0.96	50	0.66	50	0.76	50	22	34	0	16	0
1644674561	100025.151	523	3.51615135	0.49	0.00266304348	111.710733	-0.31	-0.00168478261	2.21332313	112.374735	112.374726	111.046741	111.046732	112.37473	111.046737	0.68	50	0.5	50	0.98	50	0.18	50	6	25	0	25	0
1644674746	100210.546	524	3.5161587	-0.26	-0.00140540541	111.710735	0.26	0.00140540541	2.21331923	112.374735	112.374726	111.046744	111.046734	112.374731	111.046739	0.64	50	0.64	50	0.38	50	0.9	50	15	30	0	20	0
1644674931	100394.84	525	3.51615253	-0.09	-0.000486486486	111.710735	0.27	0.00145945946	2.21331518	112.374735	112.374725	111.046745	111.046736	112.37473	111.046741	0.64	50	0.46	50	0.56	50	0.92	50	7	22	0	28	0
1644675128	100592.188	526	3.51614613	-0.17	-0.000923913043	111.710736	0.09	0.000489130435	2.21331383	112.374735	112.374725	111.046747	111.046737	112.37473	111.046742	0.66	50	0.74	50	0.54	50	0.8	50	10	36	1	14	0
1644675312	100776.47	527	3.516144	0.07	0.000353535354	111.710736	0.37	0.00186868687	2.21330828	112.374733	112.374723	111.046748	111.046738	112.374728	111.046743	0.86	50	0.42	50	0.46	50	0.76	50	10	27	0	23	0
1644675497	100960.74	528	3.51613522	-0.1	-0.000543478261	111.710736	0.12	0.000652173913	2.21330648	112.374733	112.374723	111.046749	111.04674	112.374728	111.046744	0.6	50	0.58	50	0.7	50	0.92	50	13	35	0	15	0
1644675681	101145.196	529	3.51613237	0.0328571429	0.000178571429	111.710736	-0.0671428571	-0.000364906832	2.21330749	112.374733	112.374724	111.046749	111.046739	112.374728	111.046744	0.68	50	0.714285714	49	0.74	50	0.64	50	20	30	0	20	0
1644675865	101329.426	530	3.51613396	-0.04	-0.000216216216	111.710736	-0.32	-0.00172972973	2.21331229	112.374735	112.374725	111.046747	111.046738	112.37473	111.046743	0.54	50	0.9	50	0.66	50	0.38	50	14	37	0	13	0
1644676063	101527.177	531	3.51614156	0.5	0.0027173913	111.710734	-0.16	-0.000869565217	2.21331469	112.374733	112.374723	111.046744	111.046735	112.374728	111.046739	0.82	50	0.48	50	0.94	50	0.28	50	19	38	1	12	0
1644676261	101725.081	532	3.51614535	-0.07	-0.000351758794	111.710734	-0.23	-0.00115577889	2.21331814	112.374734	112.374725	111.046743	111.046734	112.37473	111.046739	0.34	50	0.64	50	0.72	50	0.56	50	12	33	1	17	0
1644676459	101922.862	533	3.51615081	-0.32	-0.00162436548	111.710736	0.38	0.00192893401	2.21331244	112.374734	112.374725	111.046747	111.046737	112.374729	111.046742	0.56	50	0.5	50	0.26	50	0.96	50	10	35	1	15	0
1644676657	102120.849	534	3.51614179	-0.3	-0.00152284264	111.710737	-0.08	-0.000406091371	2.21331364	112.374736	112.374727	111.046748	111.046738	112.374731	111.046743	0.42	50	0.8	50	0.62	50	0.84	50	10	33	1	17	0
1644676843	102307.003	535	3.51614369	0.31	0.00156565657	111.710736	-0.43	-0.00217171717	2.21332009	112.374736	112.374727	111.046744	111.046735	112.374732	111.04674	0.52	50	0.64	50	0.96	50	0.22	50	15	37	0	13	0
1644677040	102504.584	536	3.51615389	0.15	0.000806451613	111.710735	-0.27	-0.0014516129	2.21332414	112.374737	112.374727	111.046742	111.046733	112.374732	111.046738	0.56	50	0.68	50	0.7	50	0.28	50	12	29	1	21	0
1644677224	102688.502	537	3.5161603	0.04	0.000202020202	111.710735	0.48	0.00242424242	2.21331694	112.374735	112.374725	111.046744	111.046735	112.37473	111.04674	0.96	50	0.44	50	0.48	50	0.92	50	2	21	0	29	0
1644677434	102897.899	538	3.51614891	-0.42	-0.0022826087	111.710737	0.2	0.00108695652	2.21331394	112.374736	112.374726	111.046747	111.046738	112.374731	111.046743	0.7	50	0.92	50	0.18	50	0.8	50	17	40	2	10	0
1644677618	103082.156	539	3.51614416	0.21	0.00100478469	111.710736	0.19	0.000909090909	2.21331109	112.374734	112.374724	111.046747	111.046738	112.374729	111.046742	0.74	50	0.34	50	0.64	50	0.62	50	12	26	0	24	0
1644677802	103266.343	540	3.51613966	-0.33	-0.00178378378	111.710737	0.01	5.40540541e-05	2.21331094	112.374735	112.374726	111.046749	111.046739	112.374731	111.046744	0.48	50	0.8	50	0.42	50	0.76	50	16	34	0	16	0
1644677986	103450.555	541	3.51613942	0.34	0.00184782609	111.710736	0.24	0.00130434783	2.21330734	112.374733	112.374723	111.046748	111.046739	112.374728	111.046743	0.94	50	0.36	50	0.68	50	0.58	50	6	26	0	24	0
1644678184	103647.953	542	3.51613373	-0.43	-0.00233695652	111.710738	0.05	0.00027173913	2.21330659	112.374735	112.374725	111.046751	111.046741	112.37473	111.046746	0.44	50	0.82	50	0.28	50	0.76	50	14	32	1	18	0
1644678368	103832.223	543	3.51613254	0.623333333	0.0031641286	111.710735	0.00333333333	1.69204738e-05	2.21330654	112.374731	112.374722	111.046748	111.046738	112.374727	111.046743	0.96	50	0.333333333	48	0.98	50	0.36	50	16	30	0	20	0
1644678564	104028.435	544	3.51613246	-0.34	-0.00183783784	111.710736	-0.48	-0.00259459459	2.21331374	112.374735	112.374726	111.046747	111.046738	112.374731	111.046742	0.18	50	1	50	0.78	50	0.64	50	9	28	1	22	0
1644678775	104238.789	545	3.51614385	0.678333333	0.00346088435	111.710733	-0.00166666667	-8.50340136e-06	2.21331376	112.374732	112.374722	111.046744	111.046734	112.374727	111.046739	0.916666667	48	0.24	50	0.96	50	0.28	50	4	27	2	23	0
1644678957	104421.611	546	3.51614389	-0.36	-0.00171428571	111.710735	-0.32	-0.00152380952	2.21331856	112.374735	112.374726	111.046744	111.046735	112.37473	111.046739	0.26	50	0.94	50	0.7	50	0.74	50	12	33	0	17	0
1644679140	104604.117	547	3.51615148	-0.11	-0.000601092896	111.710735	0.63	0.00344262295	2.21330911	112.374733	112.374723	111.046747	111.046738	112.374728	111.046743	0.92	50	0.4	50	0.24	50	0.98	50	10	29	0	21	0
1644679337	104800.739	548	3.51613653	-0.123877551	-0.000676926508	111.710736	0.016122449	8.81008141e-05	2.21330887	112.374733	112.374724	111.046748	111.046739	112.374729	111.046743	0.612244898	49	0.72	50	0.54	50	0.68	50	14	36	1	14	0
1644679519	104983.552	549	3.51613615	0.11	0.00056122449	111.710735	0.05	0.000255102041	2.21330812	112.374733	112.374723	111.046748	111.046738	112.374728	111.046743	0.8	50	0.64	50	0.8	50	0.74	50	8	28	0	22	0
1644679703	105167.014	550	3.51613497	-0.45	-0.00245901639	111.710738	-0.01	-5.46448087e-05	2.21330827	112.374735	112.374725	111.04675	111.04674	112.37473	111.046745	0.32	50	0.78	50	0.36	50	0.8	50	12	28	0	22	0
1644679885	105349.568	551	3.5161352	0.25	0.00135869565	111.710736	0.21	0.00114130435	2.21330512	112.374733	112.374723	111.04675	111.04674	112.374728	111.046745	1	50	0.54	50	0.84	50	0.8	50	15	38	0	12	0
1644680068	105531.965	552	3.51613022	0.29	0.00159340659	111.710735	-0.21	-0.00115384615	2.21330827	112.374732	112.374723	111.046747	111.046738	112.374727	111.046743	0.72	50	0.64	50	0.88	50	0.38	50	11	27	0	23	0
1644680250	105714.421	553	3.5161352	-0.28	-0.00153846154	111.710736	0.12	0.000659340659	2.21330647	112.374733	112.374724	111.046749	111.04674	112.374728	111.046744	0.54	50	0.7	50	0.44	50	0.84	50	19	40	0	10	0
1644680433	105896.852	554	3.51613236	-0.22	-0.00120218579	111.710737	-0.14	-0.000765027322	2.21330857	112.374735	112.374725	111.04675	111.04674	112.37473	111.046745	0.42	50	0.78	50	0.68	50	0.76	50	12	34	0	16	0
1644680642	106106.054	555	3.51613568	0.07	0.000384615385	111.710737	0.27	0.00148351648	2.21330452	112.374733	112.374724	111.046751	111.046741	112.374729	111.046746	0.92	50	0.58	50	0.66	50	0.86	50	8	32	2	18	0
1644680824	106288.55	556	3.51612927	0.06	0.000285714286	111.710737	-0.52	-0.00247619048	2.21331232	112.374735	112.374726	111.046748	111.046738	112.374731	111.046743	0.38	50	0.84	50	0.9	50	0.32	50	13	33	0	17	0
1644681007	106470.964	557	3.51614161	-0.01	-5.49450549e-05	111.710737	0.61	0.00335164835	2.21330317	112.374733	112.374723	111.046751	111.046741	112.374728	111.046746	0.84	50	0.24	50	0.36	50	0.98	50	19	39	0	11	0
1644681189	106653.446	558	3.51612714	0.2	0.0010989011	111.710736	-0.22	-0.00120879121	2.21330647	112.374733	112.374723	111.046749	111.046739	112.374728	111.046744	0.68	50	0.7	50	0.86	50	0.44	50	14	33	0	17	0
1644681384	106848.7	559	3.51613236	-0.36	-0.00196721311	111.710738	0.12	0.000655737705	2.21330467	112.374734	112.374724	111.046751	111.046742	112.374729	111.046746	0.58	50	0.82	50	0.36	50	0.84	50	15	32	1	18	0
1644681567	107031.127	560	3.51612951	0.26	0.00133333333	111.710736	-0.16	-0.000820512821	2.21330707	112.374733	112.374724	111.046749	111.04674	112.374729	111.046744	0.78	50	0.68	50	0.68	50	0.26	50	10	32	0	18	0
1644681749	107213.536	561	3.5161333	-0.21	-0.00114754098	111.710737	-0.11	-0.000601092896	2.21330872	112.374735	112.374725	111.04675	111.04674	112.37473	111.046745	0.48	50	0.8	50	0.66	50	0.76	50	12	31	0	18	1
1644681959	107423.017	562	3.51613591	0.141212121	0.000775890776	111.710737	-0.0987878788	-0.000542790543	2.2133102	112.374735	112.374725	111.046748	111.046739	112.37473	111.046744	0.8	50	0.757575758	33	0.7	50	0.46	50	11	26	2	24	0
1644682141	107605.533	563	3.51613826	-0.01	-4.784689e-05	111.710737	0.33	0.00157894737	2.21330525	112.374733	112.374724	111.04675	111.04674	112.374728	111.046745	0.7	50	0.38	50	0.6	50	0.94	50	17	35	0	15	0
1644682324	107787.96	564	3.51613043	-0.33	-0.00180327869	111.710738	0.19	0.00103825137	2.2133024	112.374734	112.374724	111.046752	111.046743	112.374729	111.046748	0.56	50	0.7	50	0.34	50	0.86	50	11	30	0	20	0
1644682507	107971.522	565	3.51612592	0.32	0.00175824176	111.710737	-0.28	-0.00153846154	2.2133066	112.374734	112.374724	111.04675	111.04674	112.374729	111.046745	0.74	50	0.7	50	1	50	0.4	50	13	29	0	21	0
1644682690	108154.218	566	3.51613256	-0.00695652174	-3.78071834e-05	111.710737	-0.586956522	-0.0031899811	2.21331541	112.374736	112.374727	111.046747	111.046738	112.374731	111.046742	0.326086957	46	0.92	50	0.94	50	0.36	50	12	29	0	21	0
1644682887	108351.52	567	3.51614649	-0.045	-0.000245901639	111.710737	-0.265	-0.00144808743	2.21331938	112.374738	112.374728	111.046746	111.046737	112.374733	111.046741	0.44	50	0.75	28	0.84	50	0.62	50	15	31	1	19	0
1644683070	108534.125	568	3.51615277	-0.09	-0.000456852792	111.710738	-0.07	-0.000355329949	2.21332043	112.374738	112.374729	111.046746	111.046737	112.374734	111.046741	0.66	50	0.82	50	0.58	50	0.6	50	10	24	0	26	0
1644683266	108730.419	569	3.51615443	0.15	0.000819672131	111.710737	0.43	0.00234972678	2.21331398	112.374736	112.374726	111.046747	111.046738	112.374731	111.046743	0.96	50	0.38	50	0.46	50	0.74	50	22	35	1	15	0
1644683450	108913.944	570	3.51614423	-0.16	-0.000816326531	111.710738	-0.14	-0.000714285714	2.21331608	112.374737	112.374728	111.046748	111.046738	112.374732	111.046743	0.44	50	0.74	50	0.62	50	0.64	50	12	32	0	18	0
1644683645	109109.123	571	3.51614756	0.35	0.00191256831	111.710736	-0.09	-0.000491803279	2.21331743	112.374736	112.374726	111.046745	111.046736	112.374731	111.046741	0.58	50	0.32	50	0.88	50	0.44	50	9	33	1	17	0
1644683828	109292.617	572	3.51614969	-0.39	-0.00198979592	111.710738	0.07	0.000357142857	2.21331638	112.374737	112.374728	111.046748	111.046738	112.374733	111.046743	0.5	50	0.82	50	0.38	50	0.84	50	13	39	0	10	1
1644684037	109500.756	573	3.51614803	0.35	0.00191256831	111.710736	-0.03	-0.000163934426	2.21331683	112.374736	112.374726	111.046746	111.046736	112.374731	111.046741	0.78	50	0.46	50	0.92	50	0.54	50	4	29	2	21	0
1644684220	109684.36	574	3.51614874	-0.308163265	-0.00148155416	111.710738	-0.151836735	-0.000729984301	2.21331911	112.374738	112.374729	111.046747	111.046737	112.374733	111.046742	0.34	50	0.8	50	0.66	50	0.816326531	49	11	26	0	24	0
1644684403	109866.85	575	3.51615234	0.03	0.000163043478	111.710737	0.51	0.00277173913	2.21331146	112.374736	112.374726	111.046749	111.046739	112.374731	111.046744	0.9	50	0.36	50	0.38	50	0.86	50	13	37	0	13	0
1644684585	110049.306	576	3.51614025	0.0859183673	0.000472078941	111.710737	-0.265918367	-0.00146108993	2.21331545	112.374736	112.374727	111.046747	111.046738	112.374732	111.046742	0.56	50	0.74	50	0.76	50	0.408163265	49	15	27	0	23	0
1644684781	110244.803	577	3.51614655	0.19	0.00103825137	111.710736	-0.13	-0.000710382514	2.2133174	112.374736	112.374727	111.046746	111.046736	112.374731	111.046741	0.6	50	0.54	50	0.8	50	0.48	50	11	35	1	15	0
1644684977	110441.195	578	3.51614964	0.0369387755	0.000189429618	111.710736	0.00306122449	1.56985871e-05	2.21331735	112.374736	112.374726	111.046745	111.046736	112.374731	111.046741	0.82	50	0.78	50	0.693877551	49	0.66	50	8	33	1	17	0
1644685160	110623.873	579	3.51614956	0.11	0.000558375635	111.710735	0.27	0.00137055838	2.2133133	112.374734	112.374725	111.046746	111.046737	112.374729	111.046741	0.78	50	0.4	50	0.62	50	0.78	50	8	27	0	23	0
1644685356	110820.355	580	3.51614316	-0.445510204	-0.00244785826	111.710738	0.234489796	0.00128840547	2.21330978	112.374735	112.374726	111.046749	111.04674	112.37473	111.046745	0.448979592	49	0.66	50	0.3	50	0.98	50	7	32	1	18	0
1644685553	111017.589	581	3.5161376	0.42	0.0021319797	111.710735	0	0	2.21330978	112.374733	112.374724	111.046747	111.046738	112.374728	111.046743	0.82	50	0.4	50	0.88	50	0.46	50	7	32	1	18	0
1644685738	111201.87	582	3.5161376	-0.28	-0.0014213198	111.710737	-0.42	-0.0021319797	2.21331608	112.374736	112.374727	111.046747	111.046737	112.374732	111.046742	0.3	50	1	50	0.62	50	0.48	50	16	29	0	21	0
1644685922	111385.967	583	3.51614756	-0.05	-0.00027173913	111.710737	-0.05	-0.00027173913	2.21331683	112.374737	112.374727	111.046747	111.046737	112.374732	111.046742	0.52	50	0.62	50	0.7	50	0.7	50	10	25	0	25	0
1644686133	111596.996	584	3.51614875	-0.34	-0.00184782609	111.710739	-5.55111512e-17	-3.01691039e-19	2.21331683	112.374739	112.374729	111.046749	111.046739	112.374734	111.046744	0.5	50	0.84	50	0.52	50	0.86	50	10	24	2	26	0
1644686319	111783.188	585	3.51614875	0.57	0.0027014218	111.710736	0.13	0.000616113744	2.21331488	112.374735	112.374726	111.046746	111.046737	112.37473	111.046741	0.94	50	0.24	50	0.74	50	0.3	50	7	29	0	21	0
1644686503	111967.506	586	3.51614566	-0.238163265	-0.00127360035	111.710737	0.0181632653	9.7129761e-05	2.21331461	112.374736	112.374727	111.046748	111.046738	112.374732	111.046743	0.58	50	0.8	50	0.56	50	0.816326531	49	13	30	0	20	0
1644686688	112151.916	587	3.51614523	0.21	0.00114130435	111.710736	-0.19	-0.0010326087	2.21331746	112.374736	112.374727	111.046746	111.046736	112.374731	111.046741	0.58	50	0.56	50	0.86	50	0.46	50	8	25	0	25	0
1644686872	112336.164	588	3.51614974	-0.178367347	-0.000969387755	111.710737	0.398367347	0.00216503993	2.21331149	112.374735	112.374726	111.046748	111.046739	112.37473	111.046744	0.78	50	0.56	50	0.26	50	0.836734694	49	6	20	0	30	0
1644687069	112533.291	589	3.51614029	0.07	0.000378378378	111.710737	-0.13	-0.000702702703	2.21331344	112.374735	112.374726	111.046747	111.046738	112.374731	111.046743	0.54	50	0.6	50	0.76	50	0.56	50	12	32	1	18	0
1644687253	112717.527	590	3.51614337	0.1	0.000507614213	111.710736	0.08	0.000406091371	2.21331224	112.374735	112.374725	111.046747	111.046738	112.37473	111.046742	0.76	50	0.58	50	0.56	50	0.54	50	14	35	0	15	0
1644687438	112901.749	591	3.51614148	-0.11	-0.000597826087	111.710737	0.19	0.0010326087	2.21330939	112.374734	112.374725	111.046749	111.046739	112.37473	111.046744	0.72	50	0.64	50	0.44	50	0.74	50	10	29	0	21	0
1644687635	113098.951	592	3.51613697	0.2	0.00108695652	111.710736	0.36	0.00195652174	2.21330399	112.374732	112.374722	111.046749	111.04674	112.374727	111.046744	0.94	50	0.38	50	0.52	50	0.68	50	9	35	1	15	0
1644687819	113283.221	593	3.51612843	-0.21	-0.00106598985	111.710737	-0.09	-0.000456852792	2.21330534	112.374733	112.374724	111.04675	111.04674	112.374728	111.046745	0.5	50	0.8	50	0.64	50	0.76	50	13	31	0	19	0
1644688016	113480.23	594	3.51613056	-0.06	-0.000324324324	111.710737	0.06	0.000324324324	2.21330444	112.374733	112.374724	111.04675	111.046741	112.374728	111.046746	0.64	50	0.64	50	0.5	50	0.62	50	11	35	1	14	1
1644688201	113665.463	595	3.51612914	0.2	0.00101522843	111.710736	0.32	0.00162436548	2.21329964	112.374731	112.374721	111.046751	111.046741	112.374726	111.046746	0.9	50	0.38	50	0.74	50	0.86	50	22	39	0	11	0
1644688386	113849.863	596	3.51612155	-0.282244898	-0.0015256481	111.710737	-0.557755102	-0.00301489244	2.213308	112.374735	112.374725	111.04675	111.04674	112.37473	111.046745	0.12	50	0.96	50	0.775510204	49	0.5	50	16	34	0	16	0
1644688583	114047.16	597	3.51613478	0.33	0.00179347826	111.710736	-0.25	-0.00135869565	2.21331175	112.374734	112.374725	111.046747	111.046738	112.374729	111.046742	0.62	50	0.54	50	0.9	50	0.32	50	8	30	1	20	0
1644688793	114257.022	598	3.51614071	-0.2025	-0.00102272727	111.710737	0.2825	0.00142676768	2.21330751	112.374734	112.374724	111.046749	111.04674	112.374729	111.046745	0.7	50	0.62	50	0.375	48	0.86	50	10	33	2	17	0
1644688977	114441.324	599	3.51613401	-0.2	-0.000952380952	111.710738	-0.1	-0.000476190476	2.21330901	112.374735	112.374726	111.04675	111.04674	112.374731	111.046745	0.54	50	0.84	50	0.56	50	0.66	50	15	35	0	15	0
1644689161	114625.59	600	3.51613638	0.24	0.00130434783	111.710737	-0.24	-0.00130434783	2.21331261	112.374735	112.374726	111.046748	111.046738	112.37473	111.046743	0.76	50	0.76	50	0.88	50	0.4	50	8	26	0	24	0
1644689358	114822.671	601	3.51614207	0.22	0.00119565217	111.710736	-0.3	-0.00163043478	2.21331711	112.374735	112.374726	111.046745	111.046736	112.374731	111.04674	0.64	50	0.72	50	1	50	0.48	50	3	21	1	29	0
1644689543	115007.05	602	3.51614919	-0.175306122	-0.000889878794	111.710736	0.204693878	0.00103905522	2.21331404	112.374735	112.374726	111.046747	111.046737	112.374731	111.046742	0.56	50	0.530612245	49	0.36	50	0.74	50	10	24	0	26	0
1644689753	115216.786	603	3.51614434	5.55111512e-17	3.00060277e-19	111.710736	0.2	0.00108108108	2.21331104	112.374734	112.374725	111.046748	111.046738	112.37473	111.046743	0.64	50	0.44	50	0.66	50	0.86	50	10	34	2	16	0
1644689963	115426.855	604	3.51613959	0.0157142857	7.51879699e-05	111.710736	-0.395714286	-0.00189336979	2.21331698	112.374736	112.374727	111.046746	111.046736	112.374731	111.046741	0.38	50	0.76	50	0.84	50	0.428571429	49	18	32	2	18	0
1644690147	115611.351	605	3.51614898	-0.382079426	-0.00181942584	111.710738	0.373430778	0.0017782418	2.21331138	112.374736	112.374727	111.04675	111.04674	112.374732	111.046745	0.64	50	0.648648649	37	0.224489796	49	0.98	50	16	31	0	19	0
1644690346	115809.935	606	3.51614012	0.15	0.000810810811	111.710737	-0.49	-0.00264864865	2.21331873	112.374738	112.374728	111.046747	111.046737	112.374733	111.046742	0.5	50	0.84	50	0.98	50	0.34	50	9	28	1	22	0
1644690568	116032.602	607	3.51615174	0.71	0.00358585859	111.710734	0.01	5.05050505e-05	2.21331858	112.374734	112.374725	111.046743	111.046734	112.374729	111.046738	1	50	0.28	50	1	50	0.3	50	8	32	3	18	0
1644690777	116241.705	608	3.51615151	-0.110068027	-0.000491375121	111.710734	0.269931973	0.00120505345	2.21331453	112.374734	112.374724	111.046745	111.046735	112.374729	111.04674	0.326530612	49	0.166666667	6	0.2	5	0.58	50	3	13	2	37	0
1644690962	116426.091	609	3.5161451	0.000416666667	2.00320513e-06	111.710734	-0.500416667	-0.00240584936	2.21332204	112.374736	112.374726	111.046743	111.046733	112.374731	111.046738	0.4	50	0.9	50	0.98	50	0.479166667	48	12	33	0	17	0
1644691173	116637.039	610	3.51615697	0.24	0.0012972973	111.710733	-0.18	-0.000972972973	2.21332474	112.374735	112.374726	111.046741	111.046731	112.374731	111.046736	0.7	50	0.64	50	0.82	50	0.4	50	12	26	2	24	0
1644691357	116821.547	611	3.51616124	-0.08	-0.000379146919	111.710734	0.64	0.00303317536	2.21331514	112.374733	112.374723	111.046744	111.046734	112.374728	111.046739	0.88	50	0.32	50	0.28	50	1	50	3	17	0	33	0
1644691542	117006.155	612	3.51614606	-0.51	-0.00277173913	111.710736	0.31	0.00168478261	2.21331049	112.374734	112.374725	111.046748	111.046738	112.374729	111.046743	0.52	50	0.72	50	0.18	50	1	50	4	24	0	26	0
1644691726	117190.378	613	3.51613871	-0.09	-0.000486486486	111.710737	-0.15	-0.000810810811	2.21331274	112.374735	112.374726	111.046748	111.046738	112.37473	111.046743	0.42	50	0.66	50	0.66	50	0.6	50	10	32	0	18	0
1644691910	117374.683	614	3.51614227	-0.09	-0.000489130435	111.710737	-0.49	-0.00266304348	2.21332009	112.374738	112.374728	111.046746	111.046736	112.374733	111.046741	0.42	50	1	50	0.84	50	0.44	50	22	39	0	11	0
1644692108	117571.943	615	3.51615389	0.03	0.000163043478	111.710737	0.47	0.00255434783	2.21331304	112.374736	112.374726	111.046748	111.046738	112.374731	111.046743	0.92	50	0.42	50	0.42	50	0.86	50	18	30	1	20	0
1644692292	117755.986	616	3.51614274	0.03	0.000152284264	111.710737	-0.53	-0.00269035533	2.21332099	112.374738	112.374728	111.046745	111.046736	112.374733	111.046741	0.3	50	0.8	50	0.96	50	0.4	50	18	35	0	15	0
1644692476	117940.116	617	3.51615531	-5.55111512e-17	-3.01691039e-19	111.710737	0.22	0.00119565217	2.21331769	112.374737	112.374727	111.046746	111.046737	112.374732	111.046742	0.82	50	0.6	50	0.5	50	0.72	50	15	36	0	14	0
1644692660	118123.894	618	3.51615009	-0.05	-0.00027027027	111.710737	0.21	0.00113513514	2.21331454	112.374736	112.374727	111.046747	111.046738	112.374731	111.046743	0.86	50	0.7	50	0.5	50	0.76	50	17	38	0	12	0
1644692882	118346.502	619	3.51614511	0.12	0.000655737705	111.710736	0.04	0.000218579235	2.21331394	112.374735	112.374726	111.046747	111.046738	112.374731	111.046742	0.74	50	0.58	50	0.6	50	0.52	50	12	27	3	23	0
1644693067	118531.038	620	3.51614416	-0.0742857143	-0.000333119795	111.710737	-0.365714286	-0.00163997438	2.21331942	112.374737	112.374728	111.046746	111.046736	112.374733	111.046741	0.4	50	0.84	50	0.72	50	0.428571429	49	14	34	0	16	0
1644693277	118740.922	621	3.51615284	-0.11	-0.000594594595	111.710737	0.41	0.00221621622	2.21331327	112.374736	112.374727	111.046748	111.046739	112.374731	111.046743	0.82	50	0.52	50	0.36	50	0.88	50	10	30	2	20	0
1644693461	118925.02	622	3.51614311	0.388367347	0.00185821697	111.710735	-0.208367347	-0.000996972952	2.2133164	112.374735	112.374726	111.046745	111.046736	112.37473	111.046741	0.6	50	0.42	50	0.76	50	0.163265306	49	6	28	0	22	0
1644693645	119109.309	623	3.51614806	-0.14	-0.000760869565	111.710736	-0.02	-0.000108695652	2.2133167	112.374736	112.374726	111.046746	111.046736	112.374731	111.046741	0.56	50	0.72	50	0.62	50	0.74	50	10	28	0	22	0
1644693829	119293.426	624	3.51614853	-0.22	-0.00118918919	111.710737	-0.36	-0.00194594595	2.2133221	112.374739	112.374729	111.046745	111.046736	112.374734	111.046741	0.32	50	0.9	50	0.64	50	0.5	50	12	34	0	16	0
1644694026	119490.365	625	3.51615707	0.06	0.000326086957	111.710737	-0.24	-0.00130434783	2.2133257	112.374739	112.37473	111.046744	111.046734	112.374735	111.046739	0.54	50	0.72	50	0.84	50	0.54	50	13	32	1	18	0
1644694223	119687.323	626	3.51616276	-0.0457142857	-0.000232052212	111.710737	-0.314285714	-0.00159535896	2.21333041	112.374741	112.374732	111.046743	111.046733	112.374736	111.046738	0.42	50	0.78	50	0.84	50	0.571428571	49	10	30	1	20	0
1644694434	119898.316	627	3.51617022	0.13	0.000659898477	111.710737	0.21	0.00106598985	2.21332726	112.374739	112.37473	111.046743	111.046734	112.374735	111.046738	0.74	50	0.4	50	0.68	50	0.76	50	8	29	2	21	0
1644694619	120083.591	628	3.51616524	-0.375306122	-0.001778702	111.710738	-0.124693878	-0.000590966244	2.21332913	112.374742	112.374732	111.046744	111.046735	112.374737	111.04674	0.48	50	0.98	50	0.469387755	49	0.72	50	11	30	0	20	0
1644694804	120267.826	629	3.51616819	0.09	0.000486486486	111.710738	-0.35	-0.00189189189	2.21333438	112.374743	112.374734	111.046742	111.046733	112.374738	111.046738	0.48	50	0.74	50	0.82	50	0.38	50	13	33	0	17	0
1644694988	120452.026	630	3.5161765	0.28	0.00152173913	111.710737	0.36	0.00195652174	2.21332898	112.37474	112.37473	111.046743	111.046733	112.374735	111.046738	0.96	50	0.32	50	0.66	50	0.74	50	16	33	0	17	0
1644695200	120664.135	631	3.51616796	0.0114285714	6.17760618e-05	111.710736	0.305714286	0.00165250965	2.2133244	112.374739	112.374729	111.046744	111.046734	112.374734	111.046739	0.857142857	49	0.54	50	0.42	50	0.714285714	49	12	33	2	17	0
1644695384	120848.351	632	3.51616071	-0.114489796	-0.000540046207	111.710737	0.294489796	0.00138910281	2.21331998	112.374738	112.374728	111.046746	111.046736	112.374733	111.046741	0.76	50	0.58	50	0.551020408	49	0.96	50	4	23	0	27	0
1644695569	121032.764	633	3.51615372	0.31	0.00168478261	111.710736	-0.11	-0.000597826087	2.21332163	112.374737	112.374727	111.046744	111.046734	112.374732	111.046739	0.76	50	0.56	50	0.88	50	0.46	50	10	31	0	19	0
1644695766	121230.129	634	3.51615633	-0.45	-0.00244565217	111.710738	-0.19	-0.0010326087	2.21332448	112.37474	112.37473	111.046745	111.046736	112.374735	111.04674	0.32	50	0.96	50	0.48	50	0.74	50	16	41	1	9	0
1644695976	121440.135	635	3.51616084	0.26	0.00131313131	111.710736	0	0	2.21332448	112.374739	112.374729	111.046744	111.046734	112.374734	111.046739	0.84	50	0.58	50	0.88	50	0.62	50	18	37	2	13	0
1644696186	121650.677	636	3.51616084	-0.18	-0.000857142857	111.710737	0.04	0.00019047619	2.21332388	112.374739	112.37473	111.046745	111.046735	112.374735	111.04674	0.66	50	0.8	50	0.58	50	0.8	50	20	34	2	16	0
1644696410	121874	637	3.51615989	0.22	0.00104761905	111.710736	0.24	0.00114285714	2.21332028	112.374737	112.374728	111.046745	111.046735	112.374732	111.04674	0.84	50	0.38	50	0.8	50	0.82	50	7	24	3	26	0
1644696606	122070.607	638	3.51615419	-0.36	-0.00161434978	111.710738	-0.3	-0.00134529148	2.21332478	112.37474	112.374731	111.046745	111.046736	112.374735	111.046741	0.32	50	0.98	50	0.78	50	0.84	50	11	33	1	17	0
1644696790	122254.705	639	3.51616131	0.08	0.000406091371	111.710738	0.14	0.000710659898	2.21332268	112.374739	112.37473	111.046746	111.046736	112.374734	111.046741	0.64	50	0.42	50	0.64	50	0.7	50	12	35	0	15	0
1644696976	122439.791	640	3.51615799	0.21	0.00113513514	111.710737	-0.31	-0.00167567568	2.21332733	112.37474	112.37473	111.046743	111.046734	112.374735	111.046738	0.58	50	0.68	50	0.88	50	0.36	50	11	35	0	15	0
1644697160	122623.833	641	3.51616534	0.09	0.000489130435	111.710736	0.33	0.00179347826	2.21332238	112.374738	112.374728	111.046744	111.046735	112.374733	111.046739	0.86	50	0.44	50	0.46	50	0.7	50	12	37	0	13	0
1644697357	122820.989	642	3.51615752	-0.2	-0.00108695652	111.710737	-0.38	-0.00206521739	2.21332808	112.37474	112.374731	111.046743	111.046734	112.374736	111.046739	0.4	50	0.98	50	0.8	50	0.62	50	11	30	1	19	1
1644697554	123018.071	643	3.51616653	0.0659183673	0.000334611002	111.710737	-0.0859183673	-0.000436133844	2.21332937	112.37474	112.374731	111.046743	111.046733	112.374736	111.046738	0.6	50	0.62	50	0.56	50	0.408163265	49	5	32	1	18	0
1644697738	123202.458	644	3.51616857	-0.09	-0.000454545455	111.710737	-0.13	-0.000656565657	2.21333132	112.374741	112.374732	111.046743	111.046733	112.374737	111.046738	0.58	50	0.8	50	0.56	50	0.52	50	15	36	0	14	0
1644697923	123386.724	645	3.51617165	0.1	0.000543478261	111.710737	-0.14	-0.000760869565	2.21333342	112.374742	112.374732	111.046742	111.046732	112.374737	111.046737	0.56	50	0.6	50	0.84	50	0.6	50	8	30	0	20	0
1644698107	123571.306	646	3.51617497	-0.286938776	-0.00155944987	111.710738	-0.0730612245	-0.000397071872	2.21333451	112.374743	112.374734	111.046743	111.046733	112.374739	111.046738	0.38	50	0.74	50	0.48	50	0.693877551	49	13	35	0	15	0
1644698294	123757.778	647	3.51617671	0.184693878	0.000998345284	111.710737	-0.00469387755	-2.53723111e-05	2.21333458	112.374742	112.374733	111.046742	111.046732	112.374738	111.046737	0.72	50	0.54	50	0.72	50	0.530612245	49	14	36	0	14	0
1644698491	123954.87	648	3.51617682	-0.02	-0.000107526882	111.710737	-0.14	-0.000752688172	2.21333668	112.374743	112.374734	111.046741	111.046732	112.374738	111.046736	0.56	50	0.72	50	0.7	50	0.58	50	7	29	1	21	0
1644698688	124152.091	649	3.51618014	0.33	0.0016751269	111.710736	0.29	0.00147208122	2.21333233	112.37474	112.374731	111.046741	111.046731	112.374735	111.046736	1	50	0.38	50	0.72	50	0.68	50	9	30	1	20	0
1644698872	124336.419	650	3.51617326	-0.08	-0.000404040404	111.710736	0.38	0.00191919192	2.21332663	112.374739	112.374729	111.046743	111.046733	112.374734	111.046738	0.76	50	0.46	50	0.4	50	0.86	50	13	35	0	14	1
1644699084	124548.366	651	3.51616424	-0.09	-0.000489130435	111.710737	0.37	0.00201086957	2.21332108	112.374738	112.374728	111.046745	111.046736	112.374733	111.04674	0.88	50	0.6	50	0.44	50	0.9	50	14	32	2	18	0
1644699281	124745.535	652	3.51615547	0.07	0.000330188679	111.710736	-0.29	-0.00136792453	2.21332543	112.374739	112.374729	111.046743	111.046734	112.374734	111.046739	0.68	50	0.9	50	0.88	50	0.52	50	11	25	1	25	0
1644699505	124969.527	653	3.51616235	-0.42	-0.0021319797	111.710738	0.12	0.000609137056	2.21332363	112.37474	112.374731	111.046746	111.046737	112.374735	111.046741	0.58	50	0.88	50	0.4	50	0.94	50	11	32	3	18	0
1644699691	125155.113	654	3.5161595	0.2	0.000892857143	111.710737	-0.1	-0.000446428571	2.21332513	112.37474	112.37473	111.046745	111.046735	112.374735	111.04674	0.62	50	0.52	50	0.78	50	0.48	50	18	35	0	15	0
1644699914	125377.969	655	3.51616187	0.1	0.000537634409	111.710737	-0.48	-0.00258064516	2.21333233	112.374741	112.374732	111.046742	111.046732	112.374737	111.046737	0.54	50	0.92	50	0.96	50	0.38	50	9	28	3	22	0
1644700098	125562.457	656	3.51617326	-0.157346939	-0.000708769994	111.710738	0.477346939	0.00215021144	2.21332517	112.37474	112.37473	111.046745	111.046735	112.374735	111.04674	0.76	50	0.44	50	0.265306122	49	0.9	50	17	36	0	14	0
1644700309	125772.768	657	3.51616194	0.220851064	0.00119378953	111.710737	0.279148936	0.00150891317	2.21332099	112.374738	112.374728	111.046745	111.046735	112.374733	111.04674	0.86	50	0.36	50	0.58	50	0.638297872	47	13	40	2	10	0
1644700506	125969.895	658	3.51615531	-0.042244898	-0.000201166181	111.710737	-0.337755102	-0.00160835763	2.21332605	112.374739	112.37473	111.046744	111.046734	112.374735	111.046739	0.5	50	0.88	50	0.775510204	49	0.48	50	16	27	1	23	0
1644700716	126179.923	659	3.51616333	0.02	0.000101522843	111.710737	-0.06	-0.000304568528	2.21332695	112.374739	112.37473	111.046743	111.046734	112.374735	111.046739	0.68	50	0.72	50	0.8	50	0.72	50	13	31	2	19	0
1644700900	126364.301	660	3.51616475	-0.28	-0.00133333333	111.710738	-0.24	-0.00114285714	2.21333055	112.374742	112.374732	111.046744	111.046734	112.374737	111.046739	0.36	50	0.88	50	0.62	50	0.66	50	11	28	0	22	0
1644701125	126589.313	661	3.51617044	0.18	0.000972972973	111.710737	0.34	0.00183783784	2.21332545	112.37474	112.37473	111.046744	111.046735	112.374735	111.04674	0.9	50	0.38	50	0.52	50	0.68	50	10	33	3	17	0
1644701322	126786.708	662	3.51616238	0.142916667	0.000635185185	111.710736	-0.362916667	-0.00161296296	2.2133309	112.37474	112.374731	111.046742	111.046732	112.374736	111.046737	0.64	50	0.86	50	0.86	50	0.354166667	48	7	30	1	20	0
1644701509	126973.196	663	3.51617099	-0.04	-0.000203045685	111.710737	0.1	0.000507614213	2.2133294	112.37474	112.374731	111.046743	111.046733	112.374735	111.046738	0.56	50	0.5	50	0.7	50	0.84	50	10	32	0	18	0
1644701693	127157.626	664	3.51616861	-0.245714286	-0.00131398014	111.710738	-0.334285714	-0.00178762414	2.21333441	112.374743	112.374733	111.046742	111.046733	112.374738	111.046738	0.28	50	0.86	50	0.66	50	0.571428571	49	21	37	0	13	0
1644701929	127393.37	665	3.51617654	0.276122449	0.00150066548	111.710736	0.283877551	0.00154281278	2.21333015	112.37474	112.374731	111.046742	111.046733	112.374736	111.046737	0.96	50	0.4	50	0.612244898	49	0.62	50	7	19	4	31	0
1644702114	127577.798	666	3.51616981	0.05	0.000211864407	111.710736	-0.39	-0.00165254237	2.213336	112.374742	112.374732	111.04674	111.046731	112.374737	111.046735	0.44	50	0.78	50	0.84	50	0.4	50	9	25	0	25	0
1644702311	127775.042	667	3.51617906	-0.38755102	-0.00210625555	111.710738	0.32755102	0.00178016859	2.21333109	112.374742	112.374733	111.046744	111.046734	112.374737	111.046739	0.62	50	0.68	50	0.244897959	49	0.96	50	22	35	1	15	0
1644702497	127961.573	668	3.51617129	0.17	0.000858585859	111.710737	0.13	0.000656565657	2.21332914	112.374741	112.374731	111.046743	111.046734	112.374736	111.046739	0.8	50	0.5	50	0.72	50	0.68	50	8	32	0	18	0
1644702709	128172.941	669	3.51616821	0.34375	0.00184811828	111.710736	-0.24375	-0.00131048387	2.2133328	112.37474	112.374731	111.046741	111.046731	112.374735	111.046736	0.68	50	0.58	50	0.9	50	0.3125	48	12	34	2	16	0
1644702907	128371.435	670	3.51617399	0.182916667	0.000866903633	111.710735	-0.422916667	-0.00200434439	2.21333914	112.374741	112.374732	111.046738	111.046728	112.374736	111.046733	0.46	50	0.7	50	0.96	50	0.354166667	48	12	34	1	16	0
1644703105	128568.779	671	3.51618402	-0.311666667	-0.00156616415	111.710736	0.271666667	0.00136515913	2.21333506	112.374742	112.374732	111.04674	111.046731	112.374737	111.046736	0.56	50	0.6	50	0.416666667	48	1	50	13	33	1	17	0
1644703302	128766.152	672	3.51617758	-0.152083333	-0.000771996616	111.710737	-0.00791666667	-4.01861252e-05	2.21333518	112.374742	112.374733	111.046741	111.046732	112.374738	111.046736	0.52	50	0.68	50	0.46	50	0.604166667	48	14	31	1	19	0
1644703564	129028.184	673	3.51617776	0.0830612245	0.000419501134	111.710737	0.196938776	0.00099464028	2.21333223	112.374741	112.374732	111.046742	111.046732	112.374736	111.046737	0.8	50	0.52	50	0.58	50	0.693877551	49	9	32	6	18	0
1644703765	129229.594	674	3.51617309	-0.134285714	-0.000512540894	111.710737	-0.625714286	-0.00238822246	2.21334161	112.374744	112.374735	111.04674	111.04673	112.37474	111.046735	0.16	50	0.92	50	0.92	50	0.428571429	49	8	27	1	23	0
1644703977	129441.632	675	3.51618794	0.114897959	0.000571631638	111.710737	0.465102041	0.0023139405	2.21333464	112.374742	112.374732	111.046741	111.046732	112.374737	111.046736	0.94	50	0.36	50	0.489795918	49	0.84	50	15	33	2	17	0
1644704190	129654.045	676	3.5161769	0.0463265306	0.000218521371	111.710736	-0.586326531	-0.00276569118	2.21334343	112.374744	112.374735	111.046738	111.046729	112.374739	111.046733	0.38	50	0.92	50	0.897959184	49	0.265306122	49	8	34	2	16	0
1644704413	129876.769	677	3.51619081	-0.0471428571	-0.000221327968	111.710737	0.467142857	0.00219315895	2.21333643	112.374742	112.374733	111.046741	111.046731	112.374738	111.046736	0.8	50	0.38	50	0.285714286	49	0.8	50	17	37	3	13	0
1644704599	130063.379	678	3.51617973	-0.1	-0.00045045045	111.710737	0.06	0.00027027027	2.21333553	112.374743	112.374733	111.046741	111.046732	112.374738	111.046737	0.48	50	0.52	50	0.48	50	0.64	50	12	32	0	18	0
1644704809	130273.585	679	3.51617831	0.0625	0.000334224599	111.710737	0.2975	0.00159090909	2.21333106	112.374741	112.374731	111.046742	111.046733	112.374736	111.046738	0.86	50	0.5	50	0.625	48	0.86	50	20	42	2	8	0
1644705007	130470.883	680	3.51617125	0.170833333	0.000813492063	111.710736	-0.290833333	-0.00138492063	2.21333543	112.374741	112.374732	111.04674	111.046731	112.374737	111.046735	0.66	50	0.78	50	0.92	50	0.458333333	48	8	31	1	19	0
1644705204	130668.123	681	3.51617815	-0.0330612245	-0.000167823475	111.710736	0.666938776	0.00338547602	2.21332542	112.374739	112.374729	111.046743	111.046734	112.374734	111.046739	0.94	50	0.306122449	49	0.26	50	0.96	50	11	34	1	16	0
1644705401	130865.427	682	3.51616233	-0.18	-0.000909090909	111.710737	-0.38	-0.00191919192	2.21333112	112.374741	112.374732	111.046742	111.046733	112.374736	111.046738	0.38	50	0.94	50	0.8	50	0.6	50	4	21	1	29	0
1644705586	131049.953	683	3.51617134	-0.04	-0.000203045685	111.710737	-0.02	-0.000101522843	2.21333142	112.374741	112.374732	111.046743	111.046733	112.374737	111.046738	0.58	50	0.64	50	0.58	50	0.6	50	7	31	0	19	0
1644705798	131262.223	684	3.51617182	-0.147142857	-0.000799689441	111.710738	0.00714285714	3.88198758e-05	2.21333131	112.374742	112.374733	111.046743	111.046734	112.374737	111.046739	0.54	50	0.68	50	0.56	50	0.714285714	49	6	32	2	18	0
1644705995	131459.682	685	3.51617165	0.334693878	0.00157133276	111.710736	0.105306122	0.000494394941	2.21332973	112.37474	112.374731	111.046742	111.046733	112.374735	111.046737	0.74	50	0.3	50	0.76	50	0.530612245	49	4	23	1	27	0
1644706196	131660.004	686	3.51616915	-0.21755102	-0.00109874253	111.710737	0.43755102	0.00220985364	2.21332317	112.374739	112.37473	111.046745	111.046736	112.374734	111.04674	0.44	50	0.22	50	0.244897959	49	0.9	50	19	36	1	14	0
1644706419	131883.091	687	3.51615877	0.397142857	0.00199569275	111.710735	0.262857143	0.00132089017	2.21331923	112.374736	112.374726	111.046744	111.046735	112.374731	111.04674	0.98	50	0.32	50	0.714285714	49	0.58	50	7	33	3	17	0
1644706602	132066.611	688	3.51615253	-0.11	-0.000491071429	111.710736	-0.41	-0.00183035714	2.21332538	112.374738	112.374729	111.046743	111.046734	112.374734	111.046738	0.4	50	0.92	50	0.7	50	0.4	50	14	29	0	21	0
1644706786	132250.326	689	3.51616226	-0.148367347	-0.00081075053	111.710737	0.0283673469	0.000155012825	2.21332495	112.374739	112.374729	111.046744	111.046735	112.374734	111.046739	0.5	50	0.62	50	0.66	50	0.836734694	49	11	35	0	15	0
1644706969	132433.079	690	3.51616159	-0.27	-0.0014673913	111.710738	-0.11	-0.000597826087	2.2133266	112.374741	112.374731	111.046745	111.046735	112.374736	111.04674	0.48	50	0.86	50	0.54	50	0.7	50	16	32	0	18	0
1644707151	132615.608	691	3.5161642	0.46	0.0025136612	111.710736	-0.02	-0.000109289617	2.2133269	112.374739	112.374729	111.046742	111.046733	112.374734	111.046738	0.84	50	0.4	50	0.88	50	0.4	50	8	30	0	20	0
1644707360	132823.891	692	3.51616467	-0.395510204	-0.00217313299	111.710738	0.0555102041	0.000305001121	2.21332607	112.37474	112.374731	111.046745	111.046735	112.374736	111.04674	0.58	50	0.92	50	0.448979592	49	0.9	50	14	36	2	14	0
1644707568	133032.019	693	3.51616335	0.448979592	0.00215855573	111.710736	0.0710204082	0.00034144427	2.21332501	112.374738	112.374728	111.046743	111.046733	112.374733	111.046738	0.84	50	0.32	50	0.897959184	49	0.52	50	7	23	2	27	0
1644707750	133214.498	694	3.51616167	-0.387234043	-0.00186170213	111.710737	-0.0327659574	-0.000157528642	2.2133255	112.37474	112.37473	111.046745	111.046735	112.374735	111.04674	0.5	50	0.92	50	0.425531915	47	0.78	50	17	30	0	20	0
1644707997	133461.345	695	3.51616245	0.144285714	0.000788446526	111.710737	-0.224285714	-0.001225605	2.21332886	112.37474	112.374731	111.046743	111.046733	112.374735	111.046738	0.7	50	0.78	50	0.94	50	0.571428571	49	3	24	5	26	0
1644708193	133656.84	696	3.51616777	-0.1	-0.0004048583	111.710737	0.4	0.0016194332	2.21332286	112.374739	112.374729	111.046745	111.046736	112.374734	111.04674	0.84	50	0.54	50	0.26	50	0.76	50	12	34	1	15	1
1644708414	133878.179	697	3.51615828	0.0645833333	0.000331196581	111.710737	-0.604583333	-0.00310042735	2.21333193	112.374741	112.374732	111.046742	111.046733	112.374736	111.046737	0.3	50	0.84	50	0.94	50	0.270833333	48	6	23	3	27	0
1644708622	134086.526	698	3.51617262	0.161632653	0.000728075014	111.710736	-0.00163265306	-7.35429307e-06	2.21333195	112.37474	112.374731	111.046741	111.046732	112.374736	111.046737	0.62	50	0.46	50	0.632653061	49	0.469387755	49	9	36	2	14	0
1644708820	134283.928	699	3.51617266	-0.05	-0.000240384615	111.710736	-0.19	-0.000913461538	2.2133348	112.374742	112.374732	111.046741	111.046731	112.374737	111.046736	0.52	50	0.76	50	0.84	50	0.7	50	16	36	1	14	0
1644709030	134494.298	700	3.51617717	-0.07	-0.000355329949	111.710737	-0.37	-0.00187817259	2.21334035	112.374744	112.374734	111.046739	111.04673	112.374739	111.046735	0.42	50	0.86	50	0.84	50	0.54	50	15	34	2	16	0
1644709252	134716.306	701	3.51618594	0.22	0.00104265403	111.710736	0.56	0.00265402844	2.21333195	112.37474	112.37473	111.046741	111.046731	112.374735	111.046736	1	50	0.22	50	0.38	50	0.72	50	12	34	3	16	0
1644709487	134950.956	702	3.51617266	-0.423877551	-0.00190935834	111.710738	-0.256122449	-0.00115370473	2.2133358	112.374743	112.374734	111.046742	111.046732	112.374738	111.046737	0.3	50	0.98	50	0.612244898	49	0.78	50	16	30	4	20	0
1644709670	135134.109	703	3.51617873	0.212857143	0.00090964591	111.710737	0.287142857	0.00122710623	2.21333149	112.374741	112.374731	111.046742	111.046732	112.374736	111.046737	0.9	50	0.4	50	0.64	50	0.714285714	49	19	33	0	17	0
1644709917	135381.123	704	3.51617192	-0.02	-0.000108695652	111.710737	-0.46	-0.0025	2.21333839	112.374743	112.374734	111.04674	111.04673	112.374738	111.046735	0.46	50	0.94	50	0.86	50	0.42	50	6	33	5	17	0
1644710125	135589.687	705	3.51618283	0.50877551	0.00205981988	111.710734	0.0112244898	4.54432785e-05	2.21333822	112.37474	112.374731	111.046738	111.046728	112.374736	111.046733	0.94	50	0.42	50	0.87755102	49	0.38	50	13	28	2	22	0
1644710308	135772.589	706	3.51618257	-0.21122449	-0.00101550235	111.710735	-0.36877551	-0.00177295918	2.21334375	112.374743	112.374734	111.046737	111.046727	112.374738	111.046732	0.34	50	0.92	50	0.87755102	49	0.72	50	14	26	0	24	0
1644710530	135993.956	707	3.51619132	0	0	111.710735	0.7	0.00382513661	2.21333325	112.37474	112.37473	111.04674	111.046731	112.374735	111.046735	0.96	50	0.26	50	0.3	50	1	50	3	16	3	34	0
1644710726	136190.598	708	3.51617471	-0.345833333	-0.00155780781	111.710737	0.365833333	0.0016478979	2.21332776	112.37474	112.374731	111.046743	111.046734	112.374735	111.046739	0.66	50	0.64	50	0.208333333	48	0.92	50	17	37	1	13	0
1644710910	136374.441	709	3.51616603	-0.022244898	-0.000113494377	111.710737	0.202244898	0.00103186172	2.21332473	112.374739	112.37473	111.046744	111.046735	112.374735	111.04674	0.72	50	0.54	50	0.510204082	49	0.734693878	49	18	39	0	11	0
1644711131	136595.523	710	3.51616124	-0.06625	-0.000360054348	111.710737	-0.28625	-0.00155570652	2.21332902	112.374741	112.374731	111.046743	111.046734	112.374736	111.046739	0.46	50	0.8125	48	0.72	50	0.5	50	12	29	3	21	0
1644711340	136804.142	711	3.51616803	0.18	0.000814479638	111.710737	0.44	0.00199095023	2.21332242	112.374738	112.374729	111.046745	111.046735	112.374733	111.04674	0.98	50	0.36	50	0.52	50	0.78	50	6	30	2	20	0
1644711535	136999.708	712	3.51615759	0.03	0.00014354067	111.710736	-0.39	-0.00186602871	2.21332827	112.37474	112.37473	111.046743	111.046733	112.374735	111.046738	0.54	50	0.9	50	0.92	50	0.5	50	4	12	1	38	0
1644711744	137208.157	713	3.51616684	-0.06	-0.000307692308	111.710737	-0.5	-0.00256410256	2.21333577	112.374742	112.374733	111.046741	111.046731	112.374737	111.046736	0.42	50	0.98	50	0.9	50	0.46	50	10	36	2	14	0
1644711939	137403.622	714	3.5161787	-0.33	-0.00157894737	111.710738	0.01	4.784689e-05	2.21333562	112.374744	112.374734	111.046742	111.046733	112.374739	111.046738	0.58	50	0.9	50	0.46	50	0.8	50	10	30	1	20	0
1644712135	137599.323	715	3.51617846	0.377083333	0.00193376068	111.710736	-0.437083333	-0.00224145299	2.21334218	112.374744	112.374734	111.046739	111.046729	112.374739	111.046734	0.64	50	0.7	50	0.96	50	0.145833333	48	9	19	1	31	0
1644712344	137807.85	716	3.51618883	-5.55111512e-17	-2.83220159e-19	111.710736	0.28	0.00142857143	2.21333798	112.374743	112.374733	111.04674	111.04673	112.374738	111.046735	0.84	50	0.56	50	0.56	50	0.84	50	15	34	2	16	0
1644712539	138003.508	717	3.51618219	-0.343061224	-0.00164933281	111.710738	-0.27	-0.00129807692	2.21334203	112.374746	112.374736	111.04674	111.046731	112.374741	111.046736	0.346938776	49	0.96	50	0.58	50	0.653061224	49	10	28	1	22	0
1644712735	138199.17	718	3.51618859	-0.106326531	-0.000542482299	111.710739	0.526326531	0.00268533944	2.21333414	112.374744	112.374734	111.046743	111.046734	112.374739	111.046738	0.96	50	0.54	50	0.224489796	49	0.857142857	49	9	27	1	23	0
1644712946	138409.915	719	3.51617611	0.05	0.000255102041	111.710738	-0.29	-0.00147959184	2.21333849	112.374745	112.374735	111.046742	111.046732	112.37474	111.046737	0.76	50	1	1	0.78	50	0.44	50	15	34	2	16	0
1644713155	138619.011	720	3.51618299	0.492340426	0.00234447822	111.710736	-0.172340426	-0.000820668693	2.21334107	112.374743	112.374734	111.046738	111.046729	112.374738	111.046734	0.72	50	0.4	50	0.92	50	0.255319149	47	13	28	2	21	1
1644713352	138816.371	721	3.51618708	-0.288571429	-0.00138072454	111.710737	0.148571429	0.000710868079	2.21333884	112.374744	112.374734	111.046741	111.046731	112.374739	111.046736	0.46	50	0.6	50	0.42	50	0.857142857	49	16	28	1	22	0
1644713541	139004.805	722	3.51618355	-0.112222222	-0.0005667789	111.710738	-0.387777778	-0.00195847363	2.21334466	112.374746	112.374737	111.046739	111.04673	112.374741	111.046735	0.48	50	0.98	50	0.755555556	45	0.48	50	16	31	0	19	0
1644713738	139202.005	723	3.51619275	0.0336734694	0.000179114199	111.710738	0.0263265306	0.000140034737	2.21334426	112.374746	112.374736	111.046739	111.04673	112.374741	111.046735	0.68	50	0.62	50	0.64	50	0.632653061	49	8	30	1	20	0
1644713948	139412.152	724	3.51619213	0.126938776	0.000644359267	111.710737	-0.246938776	-0.00125349632	2.21334797	112.374746	112.374737	111.046738	111.046728	112.374742	111.046733	0.6	50	0.72	50	0.68	50	0.306122449	49	10	29	2	21	0
1644714172	139636.449	725	3.51619798	-0.0840816327	-0.00039849115	111.710738	0.224081633	0.00106199826	2.21334461	112.374746	112.374736	111.046739	111.046729	112.374741	111.046734	0.62	50	0.48	50	0.591836735	49	0.9	50	12	28	3	22	0
1644714374	139838.166	726	3.51619267	-0.06	-0.000267857143	111.710738	-0.32	-0.00142857143	2.21334941	112.374747	112.374738	111.046738	111.046728	112.374743	111.046733	0.58	50	0.96	50	0.76	50	0.5	50	17	33	1	17	0
1644714587	140050.766	727	3.51620026	0.257346939	0.00127399475	111.710737	-0.142653061	-0.000706203273	2.21335155	112.374747	112.374737	111.046736	111.046726	112.374742	111.046731	0.734693878	49	0.62	50	0.92	50	0.52	50	13	31	2	19	0
1644714786	140250.382	728	3.51620364	-0.19	-0.000896226415	111.710738	-0.19	-0.000896226415	2.2133544	112.374749	112.374739	111.046736	111.046727	112.374744	111.046731	0.48	50	0.86	50	0.9	50	0.9	50	16	36	1	14	0
1644714999	140463.45	729	3.51620815	-0.186326531	-0.000931632653	111.710739	0.106326531	0.000531632653	2.2133528	112.374749	112.37474	111.046737	111.046728	112.374744	111.046733	0.66	50	0.74	50	0.367346939	49	0.66	50	12	29	2	21	0
1644715184	140648.016	730	3.51620563	-0.456938776	-0.00214525247	111.710741	0.196938776	0.00092459519	2.21334985	112.37475	112.374741	111.046741	111.046731	112.374746	111.046736	0.56	50	0.82	50	0.306122449	49	0.96	50	15	29	0	21	0
1644715385	140849.289	731	3.51620096	0.5625	0.00304054054	111.710738	-0.0025	-1.35135135e-05	2.21334989	112.374748	112.374738	111.046738	111.046728	112.374743	111.046733	0.96	50	0.4	50	0.94	50	0.375	48	9	33	1	17	0
1644715582	141046.53	732	3.51620102	-0.116326531	-0.000578738958	111.710739	-0.483673469	-0.00240633567	2.21335714	112.37475	112.374741	111.046736	111.046727	112.374746	111.046731	0.32	50	0.92	50	0.897959184	49	0.530612245	49	7	28	1	22	0
1644715782	141245.767	733	3.51621249	0.335306122	0.00170206154	111.710737	0.144693878	0.000734486688	2.21335497	112.374748	112.374739	111.046735	111.046726	112.374743	111.04673	0.8	50	0.32	50	0.66	50	0.469387755	49	5	27	1	23	0
1644715979	141443.282	734	3.51620906	-0.49	-0.00246231156	111.710739	0.07	0.000351758794	2.21335392	112.37475	112.374741	111.046738	111.046728	112.374746	111.046733	0.46	50	0.88	50	0.38	50	0.94	50	8	23	1	27	0
1644716164	141627.912	735	3.5162074	0.29	0.00146464646	111.710738	0.51	0.00257575758	2.21334627	112.374747	112.374737	111.046739	111.046729	112.374742	111.046734	0.98	50	0.18	50	0.6	50	0.82	50	9	27	0	22	1
1644716350	141814.317	736	3.5161953	0.15	0.000815217391	111.710737	-0.27	-0.0014673913	2.21335032	112.374747	112.374737	111.046737	111.046727	112.374742	111.046732	0.82	50	0.94	50	0.94	50	0.52	50	4	21	0	29	0
1644716551	142015.698	737	3.5162017	0.24	0.00128342246	111.710736	-0.26	-0.00139037433	2.21335422	112.374747	112.374737	111.046734	111.046725	112.374742	111.04673	0.62	50	0.64	50	0.88	50	0.38	50	3	23	1	27	0
1644716762	142226.133	738	3.51620787	-0.25	-0.00124378109	111.710737	0.37	0.00184079602	2.21334867	112.374747	112.374737	111.046737	111.046728	112.374742	111.046733	0.92	50	0.8	50	0.36	50	0.98	50	14	28	2	22	0
1644716973	142437.049	739	3.51619909	0.11	0.000521327014	111.710737	0.39	0.00184834123	2.21334282	112.374744	112.374735	111.046739	111.046729	112.374739	111.046734	0.88	50	0.38	50	0.48	50	0.76	50	17	38	2	12	0
1644717159	142623.466	740	3.51618984	-0.0314370748	-0.000148990876	111.710737	-0.408562925	-0.00193631718	2.21334895	112.374746	112.374737	111.046737	111.046727	112.374741	111.046732	0.36	50	0.8	50	0.897959184	49	0.520833333	48	10	25	0	25	0
1644717383	142846.94	741	3.51619953	-0.1425	-0.000766129032	111.710738	0.2825	0.0015188172	2.21334471	112.374746	112.374736	111.046739	111.046729	112.374741	111.046734	0.78	50	0.64	50	0.375	48	0.8	50	15	34	3	16	0
1644717567	143031.633	742	3.51619283	0.23	0.00103139013	111.710736	-0.33	-0.00147982063	2.21334966	112.374746	112.374737	111.046736	111.046727	112.374741	111.046731	0.76	50	0.86	50	0.96	50	0.4	50	13	39	0	10	1
1644717767	143231.483	743	3.51620066	0.19	0.00102702703	111.710735	-0.39	-0.00210810811	2.21335551	112.374747	112.374737	111.046734	111.046724	112.374742	111.046729	0.6	50	0.8	50	0.92	50	0.34	50	5	22	1	28	0
1644717952	143415.924	744	3.51620991	-0.282978723	-0.00141489362	111.710737	0.322978723	0.00161489362	2.21335067	112.374747	112.374737	111.046736	111.046727	112.374742	111.046732	0.64	50	0.6	50	0.234042553	47	0.84	50	12	30	0	20	0
1644718138	143602.521	745	3.51620225	0.0704081633	0.000382653061	111.710736	0.569591837	0.00309560781	2.21334212	112.374744	112.374734	111.046739	111.046729	112.374739	111.046734	0.92	50	0.28	50	0.46	50	0.959183673	49	19	34	0	16	0
1644718327	143790.915	746	3.51618874	0.025	0.00013368984	111.710736	-0.625	-0.00334224599	2.2133515	112.374747	112.374737	111.046736	111.046726	112.374742	111.046731	0.34	50	0.94	50	0.9	50	0.25	48	13	30	0	20	0
1644718537	144001.134	747	3.51620357	0.03	0.000159574468	111.710736	0.53	0.00281914894	2.21334355	112.374744	112.374735	111.046738	111.046728	112.374739	111.046733	0.88	50	0.32	50	0.4	50	0.9	50	8	28	2	22	0
1644718721	144185.678	748	3.51619099	-0.121836735	-0.000577425283	111.710737	-0.138163265	-0.000654802205	2.21334562	112.374745	112.374736	111.046738	111.046728	112.37474	111.046733	0.54	50	0.8	50	0.816326531	49	0.8	50	9	32	0	18	0
1644718933	144396.897	749	3.51619427	0.1	0.000543478261	111.710736	-0.36	-0.00195652174	2.21335102	112.374746	112.374737	111.046736	111.046726	112.374742	111.046731	0.58	50	0.84	50	0.86	50	0.4	50	2	16	2	34	0
1644719172	144636.181	750	3.51620281	-0.39	-0.00184834123	111.710738	0.13	0.000616113744	2.21334907	112.374748	112.374738	111.046738	111.046729	112.374743	111.046734	0.54	50	0.8	50	0.4	50	0.92	50	12	23	4	27	0
1644719369	144833.614	751	3.51619973	0.455714286	0.00189880952	111.710736	-0.115714286	-0.000482142857	2.21335081	112.374746	112.374736	111.046735	111.046726	112.374741	111.046731	0.74	50	0.4	50	0.87755102	49	0.306122449	49	6	25	1	25	0
1644719556	145019.955	752	3.51620247	-0.26	-0.00131979695	111.710737	-0.22	-0.00111675127	2.21335411	112.374748	112.374739	111.046736	111.046726	112.374744	111.046731	0.46	50	0.94	50	0.66	50	0.7	50	16	29	0	21	0
1644719742	145206.637	753	3.51620769	0.47	0.00252688172	111.710735	0.09	0.000483870968	2.21335276	112.374746	112.374736	111.046734	111.046724	112.374741	111.046729	0.86	50	0.3	50	0.98	50	0.6	50	5	16	0	34	0
1644719953	145416.995	754	3.51620556	-0.472916667	-0.00252896613	111.710737	-0.0270833333	-0.00014483066	2.21335316	112.374748	112.374738	111.046736	111.046727	112.374743	111.046731	0.48	50	0.98	50	0.354166667	48	0.8	50	15	29	2	21	0
1644720163	145627.264	755	3.5162062	0.4	0.0019047619	111.710735	0.02	9.52380952e-05	2.21335286	112.374746	112.374736	111.046734	111.046725	112.374741	111.046729	0.88	50	0.46	50	0.82	50	0.44	50	6	24	2	26	0
1644720348	145811.923	756	3.51620572	-0.205714286	-0.000974949221	111.710736	-0.114285714	-0.000541638456	2.21335458	112.374747	112.374738	111.046735	111.046725	112.374743	111.04673	0.6	50	0.92	50	0.428571429	49	0.52	50	11	30	0	20	0
1644720536	146000.299	757	3.51620843	0.04	0.000217391304	111.710736	-0.34	-0.00184782609	2.21335968	112.374749	112.374739	111.046733	111.046723	112.374744	111.046728	0.5	50	0.8	50	0.88	50	0.5	50	6	21	0	29	0
1644720723	146187.003	758	3.5162165	-0.214081633	-0.00113270705	111.710737	-0.185918367	-0.000983695065	2.21336247	112.374751	112.374741	111.046733	111.046724	112.374746	111.046728	0.46	50	0.86	50	0.591836735	49	0.62	50	13	33	0	17	0
1644720907	146371.628	759	3.51622091	0.636938776	0.00342440202	111.710734	0.0630612245	0.000339038841	2.21336152	112.374747	112.374738	111.04673	111.046721	112.374742	111.046726	0.98	50	0.28	50	0.88	50	0.306122449	49	12	31	0	19	0
1644721105	146569.056	760	3.51621941	-0.0640816327	-0.000346387204	111.710734	-0.295918367	-0.00159955874	2.21336596	112.374749	112.374739	111.046729	111.04672	112.374744	111.046725	0.5	50	0.86	50	0.64	50	0.408163265	49	9	33	1	17	0
1644721341	146805.025	761	3.51622643	-0.168510638	-0.00085106383	111.710735	0.408510638	0.00206318504	2.21335983	112.374748	112.374738	111.046732	111.046722	112.374743	111.046727	0.86	50	0.62	50	0.382978723	47	0.96	50	3	16	4	34	0
1644721539	147003.127	762	3.51621674	-0.697346939	-0.00295485991	111.710739	0.0173469388	7.35039779e-05	2.21335957	112.374751	112.374742	111.046736	111.046726	112.374747	111.046731	0.24	50	0.92	50	0.265306122	49	0.98	50	7	20	1	30	0
1644721739	147203.348	763	3.51621633	0.237755102	0.00120078334	111.710737	0.302244898	0.00152648938	2.21335504	112.374749	112.374739	111.046736	111.046726	112.374744	111.046731	0.86	50	0.32	50	0.775510204	49	0.84	50	13	26	1	24	0
1644721936	147400.689	764	3.51620916	-0.175833333	-0.000879166667	111.710738	-0.104166667	-0.000520833333	2.2133566	112.37475	112.374741	111.046736	111.046727	112.374745	111.046731	0.54	50	0.82	50	0.72	50	0.791666667	48	14	27	1	23	0
1644722149	147613.027	765	3.51621163	0.297142857	0.00150833938	111.710737	0.342857143	0.00174039159	2.21335146	112.374747	112.374738	111.046736	111.046727	112.374742	111.046731	0.92	50	0.28	50	0.714285714	49	0.76	50	10	28	2	22	0
1644722374	147838.197	766	3.5162035	0.00653061224	3.06601514e-05	111.710737	-0.566530612	-0.00265976813	2.21335995	112.37475	112.37474	111.046734	111.046724	112.374745	111.046729	0.4	50	0.96	50	0.92	50	0.346938776	49	15	31	3	19	0
1644722584	148048.542	767	3.51621694	0.05	0.000222222222	111.710737	0.05	0.000222222222	2.2133592	112.374749	112.37474	111.046734	111.046724	112.374744	111.046729	0.7	50	0.6	50	0.68	50	0.68	50	17	39	2	11	0
1644722782	148245.896	768	3.51621575	-0.0953191489	-0.000453900709	111.710737	-0.324680851	-0.00154609929	2.21336407	112.374751	112.374742	111.046733	111.046723	112.374746	111.046728	0.42	50	0.84	50	0.74	50	0.510638298	47	15	36	1	14	0
1644722968	148432.448	769	3.51622345	0.39	0.00197969543	111.710735	0.01	5.07614213e-05	2.21336392	112.374749	112.37474	111.046731	111.046721	112.374744	111.046726	0.88	50	0.48	50	0.96	50	0.58	50	7	25	0	25	0
1644723153	148616.997	770	3.51622322	-0.399447279	-0.00213608171	111.710737	-0.100552721	-0.000537715086	2.21336543	112.374751	112.374742	111.046732	111.046723	112.374747	111.046727	0.4	50	0.9	50	0.354166667	48	0.653061224	49	10	25	0	25	0
1644723350	148814.17	771	3.5162256	0.0210204082	0.000114241349	111.710737	0.438979592	0.00238575865	2.21335885	112.374749	112.37474	111.046734	111.046725	112.374745	111.046729	0.8	50	0.34	50	0.48	50	0.897959184	49	9	34	1	16	0
1644723547	149011.399	772	3.51621519	-0.15	-0.000757575758	111.710738	-0.39	-0.00196969697	2.2133647	112.374752	112.374742	111.046733	111.046724	112.374747	111.046728	0.32	50	0.86	50	0.74	50	0.5	50	14	32	1	18	0
1644723796	149259.984	773	3.51622444	0.447959184	0.00227390449	111.710736	0.132040816	0.000670257951	2.21336272	112.374749	112.37474	111.046731	111.046722	112.374744	111.046727	0.94	50	0.36	50	0.795918367	49	0.48	50	8	28	5	22	0
1644723981	149444.794	774	3.51622131	-0.284081633	-0.00114549045	111.710737	0.355918367	0.00143515471	2.21335738	112.374749	112.374739	111.046734	111.046725	112.374744	111.04673	0.591836735	49	0.52	50	0.28	50	0.92	50	17	38	0	12	0
1644724180	149644.222	775	3.51621287	-0.08625	-0.000466216216	111.710737	0.12625	0.000682432432	2.21335548	112.374749	112.374739	111.046735	111.046726	112.374744	111.046731	0.74	50	0.7	50	0.6	50	0.8125	48	14	33	1	16	1
1644724368	149832.583	776	3.51620987	0.0240816327	0.000120408163	111.710737	-0.144081633	-0.000720408163	2.21335765	112.374749	112.37474	111.046735	111.046725	112.374745	111.04673	0.56	50	0.68	50	0.76	50	0.591836735	49	8	29	0	21	0
1644724555	150019.15	777	3.51621329	0.0426530612	0.000226877985	111.710737	0.0773469388	0.000411419887	2.21335649	112.374749	112.374739	111.046735	111.046725	112.374744	111.04673	0.7	50	0.58	50	0.7	50	0.734693878	49	14	39	0	11	0
1644724757	150220.882	778	3.51621145	-0.161760204	-0.000865027829	111.710738	-0.298239796	-0.00159486522	2.21336096	112.374751	112.374741	111.046734	111.046725	112.374746	111.04673	0.46	50	0.92	50	0.6875	48	0.551020408	49	8	25	1	25	0
1644724954	150418.304	779	3.51621853	-0.0258333333	-0.000128524046	111.710738	0.645833333	0.00321310116	2.21335127	112.374748	112.374739	111.046737	111.046728	112.374743	111.046733	0.96	50	0.34	50	0.208333333	48	0.88	50	18	33	1	17	0
1644725141	150604.892	780	3.51620321	0.354285714	0.00178932179	111.710736	-0.0742857143	-0.000375180375	2.21335239	112.374747	112.374737	111.046735	111.046726	112.374742	111.04673	0.74	50	0.46	50	0.795918367	49	0.367346939	49	14	31	0	19	0
1644725354	150818.168	781	3.51620497	0.391702128	0.00210592542	111.710734	-0.291702128	-0.00156829101	2.21335676	112.374746	112.374737	111.046732	111.046722	112.374741	111.046727	0.7	50	0.6	50	0.96	50	0.276595745	47	16	33	2	17	0
1644725538	151002.485	782	3.51621189	-0.0882482993	-0.00041237523	111.710735	0.0282482993	0.000132001399	2.21335634	112.374746	112.374737	111.046733	111.046723	112.374742	111.046728	0.68	50	0.74	50	0.591836735	49	0.708333333	48	14	34	0	16	0
