# Supplementary material for: Improved bounds on Lorentz violation from composite pulse Ramsey spectroscopy in a trapped ion
Source: Nat Commun. 2022 Nov 27;13:7314. doi: 10.1038/s41467-022-34818-0 (PMC9701673; doi:10.1038/s41467-022-34818-0)
Supplement: Supplementary file 2 — Source Data [file 41467_2022_34818_MOESM2_ESM.zip › Source_data_files/raw_data/20220213/LLI_with_servo_467_00.txt]

#
#1650 rf switch (1650 rf switch (digital out of Paul's box)): 1 
#370 H1 shutter (Inverted NI digital out at /Dev1/port0/line2): 1 
#370 H2 shutter (370 H2 shutter (digital out of Paul's box)): 1 
#370 V shutter (Inverted NI digital out at /Dev1/port0/line0): 1 
#370 cooling AOM rf attenuator control voltage (NI analog out at /Dev2/ao6): 5.17507269 V
#370 cooling rf switch (370 cooling rf switch (digital out of Paul's box)): 1 
#370 cooling shutter (370 cooling shutter (digital out of Paul's box)): 1 
#370 detuning AOM rf attenuator control voltage (NI analog out at /Dev2/ao10): 10 V
#370 detuning rf switch (370 detuning rf switch (digital out of Paul's box)): 1 
#370 pumping AOM rf attenuator control voltage (NI analog out at /Dev2/ao9): 10 V
#370 pumping rf switch (370 pumping rf switch (digital out of Paul's box)): 1 
#399 shutter (399 shutter (digital out of Paul's box)): 0 
#411 relock shutter (411 relock shutter (digital out of Paul's box)): 1 
#411 rf switch (411 rf switch (digital out of Paul's box)): 0 
#411 slave rf switch (411 slave rf switch (digital out of Paul's box)): 1 
#411 stab hold (411 stab hold (digital out of Paul's box)): 1 
#411IntstabSetpoint (Scaled version of 411 intensity stab set point voltage (factor: 1.000000, offset:0.000000)): 2.002 V
#467 detuning AOM rf attenuator control voltage (NI analog out at /Dev2/ao8): 10 V
#467 rf switch (467 rf switch (digital out of Paul's box)): 0 
#638 rf switch (638 rf switch (digital out of Paul's box)): 1 
#638 shutter (638 shutter (digital out of Paul's box)): 1 
#935 shutter (Inverted NI digital out at /Dev1/port0/line3): 1 
#Axial objective position (Scaled version of Axial obective actuator (factor: 0.000024, offset:0.000000)): 11.9724948 mm
#B field H1 (Scaled version of h1BCurrent (factor: 0.400000, offset:0.000000)): 0.12992 G
#B field H2 (Scaled version of h2BCurrent (factor: 1.470000, offset:0.000000)): 0.735 G
#B field V (Scaled version of vBCurrent (factor: 1.248000, offset:0.000000)): 0.3012672 G
#DDS0 frequency (Frequency of DDS channel #0 of Paul's box): 85 MHz
#DDS0 power (Power of DDS channel #0 of Paul's box): -2 dBm
#DDS1 frequency (Frequency of DDS channel #1 of Paul's box): 85 MHz
#DDS1 power (Power of DDS channel #0 of Paul's box): -13.5 dBm
#DDS10 frequency (Frequency of DDS channel #10 of Paul's box): 0 MHz
#DDS10 power (Power of DDS channel #10 of Paul's box): 0 dBm
#DDS11 frequency (Frequency of DDS channel #11 of Paul's box): 0 MHz
#DDS11 power (Power of DDS channel #11 of Paul's box): 0 dBm
#DDS2 frequency (Frequency of DDS channel #2 of Paul's box): 200 MHz
#DDS2 power (Power of DDS channel #2 of Paul's box): -2 dBm
#DDS3 frequency (Frequency of DDS channel #3 of Paul's box): 60 MHz
#DDS3 power (Power of DDS channel #3 of Paul's box): -3 dBm
#DDS4 frequency (Frequency of DDS channel #4 of Paul's box): 114.4 MHz
#DDS4 power (Power of DDS channel #4 of Paul's box): 10 dBm
#DDS5 frequency (Frequency of DDS channel #5 of Paul's box): 111 MHz
#DDS5 power (Power of DDS channel #5 of Paul's box): -50 dBm
#DDS6 power (Power of DDS channel #6 of Paul's box): 0 dBm
#DDS7 frequency (Frequency of DDS channel #7 of Paul's box): 0 MHz
#DDS7 power (Power of DDS channel #7 of Paul's box): 0 dBm
#DDS8 frequency (Frequency of DDS channel #8 of Paul's box): 0 MHz
#DDS8 power (Power of DDS channel #8 of Paul's box): 0 dBm
#DDS9 frequency (Frequency of DDS channel #9 of Paul's box): 0 MHz
#DDS9 power (Power of DDS channel #9 of Paul's box): 0 dBm
#DP370 power (DP370 photodiode voltage setpoint): 7 mW
#Doppler_time (): 5000 us
#H1 power (H1 photodiode voltage setpoint): 5.5 uW
#H1Flipmount (Thorlabs Flipmount): 1 
#H1seq power (H1seq setpoint): 0 mW
#H2 power (H2 photodiode voltage setpoint): 2.23 uW
#In Oven Current (Scaled version of In oven control voltage (factor: 2.000000, offset:0.000000)): 0 A
#Objective focus position (Scaled version of Focus obective actuator (factor: 0.000024, offset:0.000000)): 24.5719768 mm
#Paul's box run number (to identify the raw data of CCD and PMT): 660654 
#SampleNHold (SampleNHold (digital out of Paul's box)): 1 
#Strobo Trigger (description): 0 
#U_ablation (NI analog out at /Dev2/ao0): 0 V
#Ue endseg 1 (Scaled version of Endseg 1 extra voltage (factor: -1.200000, offset:0.000000)): -9 V
#Ue endseg 2 (Scaled version of Endseg 2 extra voltage (factor: -1.200000, offset:0.000000)): 0 V
#Ue1 (Scaled version of Segment 3 extra compensation voltage (factor: 1.214280, offset:-0.000700)): -9 V
#Ue2 (Scaled version of Segment 3 extra compensation voltage (factor: 1.214280, offset:-0.000700)): -9 V
#Ue3 (Scaled version of Segment 3 extra compensation voltage (factor: 1.214280, offset:-0.000700)): -5 V
#Ue4 (Scaled version of Segment 3 extra compensation voltage (factor: 1.214280, offset:-0.000700)): 0 V
#Ue5 (Scaled version of Segment 3 extra compensation voltage (factor: 1.214280, offset:-0.000700)): 0 V
#Ue6 (Scaled version of Segment 6 extra voltage (factor: -1.200000, offset:0.000000)): 0 V
#Ue7 (Scaled version of Segment 7 extra voltage (factor: -1.200000, offset:0.000000)): 0 V
#Ue8 (Scaled version of Segment 8 extra voltage (factor: -1.200000, offset:0.000000)): 0 V
#Uec endseg 1 (Scaled version of Segment 0 extra compensation voltage (factor: 1.2, offset:0.0)): 0.336437928 V
#Uec endseg 2 (Scaled version of Endseg extra 2 compensation voltage (factor: -1.200000, offset:0.000000)): 0 V
#Uec1 (Scaled version of Segment 1 extra compensation voltage (factor: 1.2, offset:0.0)): 0.336437928 V
#Uec2 (Scaled version of Segment 2 extra compensation voltage (factor: 1.2, offset:0.0)): 0.336437928 V
#Uec3 (Scaled version of Segment 3 extra compensation voltage (factor: 1.2, offset:0.0)): 0.227429813 V
#Uec4 (Scaled version of Segment 4 extra compensation voltage (factor: 1.2, offset:0.0)): 0.227429813 V
#Uec5 (Scaled version of Segment 5 extra compensation voltage (factor: 1.2, offset:0.0)): 0 V
#Uec6 (Scaled version of Segment 6 extra compensation voltage (factor: 1.2, offset:0.0)): 0.408 V
#Uec7 (Scaled version of Segment 7 extra compensation voltage (factor: 1.2, offset:0.0)): 0.408 V
#Uec8 (Scaled version of Segment 8 extra compensation voltage (factor: 1.2, offset:0.0)): 0.408 V
#Uschwinden (U_schwinden to lower rf confinement): 0.5 V
#Ut endseg 1 (Scaled version of Endseg 1 voltage (factor: -1.199740, offset:-0.001200)): 12 V
#Ut endseg 2 (Scaled version of Endseg 2 voltage (factor: -1.197100, offset:-0.003000)): 0 V
#Ut1 (Scaled version of Segment 1 voltage (factor: -1.200900, offset:-0.003600)): -8 V
#Ut2 (Scaled version of Segment 2 voltage (factor: -1.201410, offset:-0.001400)): 12 V
#Ut3 (Scaled version of Segment 3 voltage (factor: -1.198560, offset:-0.003200)): 12 V
#Ut4 (Scaled version of Segment 4 voltage (factor: -1.198560, offset:-0.003200)): 0 V
#Ut5 (Scaled version of Segment 5 voltage (factor: -1.198560, offset:-0.003200)): 0 V
#Ut6 (Scaled version of Segment 6 voltage (factor: -1.198560, offset:-0.003200)): 0 V
#Ut7 (Scaled version of Segment 7 voltage (factor: -1.198560, offset:-0.003200)): 0 V
#Ut8 (Scaled version of Segment 8 voltage (factor: -1.198560, offset:-0.003200)): 0 V
#Utc endseg 1 (Scaled version of Segment 0 compensation voltage (factor: 0.25, offset:0.0)): 0.051403378 V
#Utc endseg 2 (Scaled version of Endseg 2 compensation voltage (factor: -0.250000, offset:0.000000)): 0 V
#Utc1 (Scaled version of Segment 1 compensation voltage (factor: 0.25, offset:0.0)): 0.051403378 V
#Utc2 (Scaled version of Segment 2 compensation voltage (factor: 0.25, offset:0.0)): 0.051403378 V
#Utc3 (Scaled version of Segment 3 compensation voltage (factor: 0.25, offset:0.0)): 0.106663163 V
#Utc4 (Scaled version of Segment 4 compensation voltage (factor: 0.25, offset:0.0)): 0.106663163 V
#Utc5 (Scaled version of Segment 5 compensation voltage (factor: 0.25, offset:0.0)): 0 V
#Utc6 (Scaled version of Segment 6 compensation voltage (factor: 0.25, offset:0.0)): 0 V
#Utc7 (Scaled version of Segment 7 compensation voltage (factor: 1.2, offset:0.0)): 0 V
#Utc8 (Scaled version of Segment 8 compensation voltage (factor: 1.2, offset:0.0)): 0 V
#V power (V photodiode voltage setpoint): 11.25 uW
#Vseq power (Vseq setpoint): 0.4 mW
#WP370H2sw0 (NI analog out at /Dev2/ao2): 5 V
#WP370H2sw1 (NI analog out at /Dev2/ao3): 0 V
#Yb Oven Current (Scaled version of Yb oven control voltage (factor: 3.510000, offset:0.000000)): 0 A
#awg_Pulselength (): 0 s
#awg_amplitude (): 0 Vpp
#awg_frequency (): 0 Hz
#awg_offset (): 0 V
#axial_secular_frequency_AOM (): 0.11 MHz
#carrier_frequency (): 221 MHz
#cooling370 frequency (Attenuation of transition cooling370): 85 MHz
#cooling370 power (Power of transition cooling370): -24 dBm
#cooling_chirp_dds_power (): 0 dBm
#cooling_chirp_freq_step (): 1 MHz
#cooling_chirp_start_freq (): 76.4 MHz
#cooling_chirp_stop_freq (): 106.4 MHz
#cooling_chirp_total_time (): 3 us
#detection370 frequency (Attenuation of transition detection370): 85 MHz
#detection370 power (Power of transition detection370): -2 dBm
#detection_time (): 2500 us
#detuning370 frequency (Attenuation of transition detuning370): 0 MHz
#detuning370 power (Power of transition detuning370): 0 dBm
#emm_pulse_buffer_time (): 0 us
#emm_pulse_wait_time (): 0 us
#feed_forward_waittime_ms (): 0 ms
#flop_sbc_max_pulsetime_factor (): 0 
#freqScaling_411 (): 1.68 MHz/G
#freqScaling_467 (): 1.6 MHz/G
#heating_rate_wait_time (): 5000 us
#intersequence_cooling_rf_frequency (): 85 MHz
#intersequence_cooling_rf_power (): -24 dBm
#load_attempt (): 1 
#mirrorH2H (Motorized mirror mount): 4.37709888 mm
#n_av_LLI (): 50 
#n_points_per_doppler_freq_scan (): 0 
#n_points_per_sb_flops (): 0 
#n_points_per_sb_scan (): 0 
#n_rabi_scan_points (): 0 
#n_rep (): 575 
#octupole467 frequency (Attenuation of transition octupole467): 111.04027 MHz
#octupole467 power (Power of transition octupole467): -6 dBm
#octupole4672 frequency (Attenuation of transition octupole4672): 112.38 MHz
#octupole4672 power (Power of transition octupole4672): -6 dBm
#offset370PD_H1 (): -0.0132263937 uW
#offset370PD_H2 (): -0.0299202343 uW
#offset370PD_V (): -0.0150179222 uW
#offset467BelowPD (): 0.0073186225 mW
#offset467PD (): 0.0073186225 mW
#picture_number (): 0 
#pulse_time_1650 (): 0 us
#pulse_time_411 (): 5 us
#pulse_time_467 (): 50000 us
#pulse_time_4672 (): 50000 us
#pulse_time_rfLLI (): 14.95 us
#pump_time (): 10 us
#pumping370 frequency (Attenuation of transition pumping370): 85 MHz
#pumping370 power (Power of transition pumping370): -13.5 dBm
#quench1650 frequency (Attenuation of transition quench1650): 60 MHz
#quench1650 power (Power of transition quench1650): -3.1 dBm
#radial_secular_frequency_AOM (): 0.31 MHz
#ramp_time (): 0 us
#reference 370 Det (): 0 mW
#reference 370 H1 (reference value 370 H1 chart): 3 uW
#reference 370 H2 (reference value 370 H2 chart): 5 uW
#reference 370 V (reference value 370 V chart): 40 uW
#reference 411 Fiber (reference value vertical 411 chart): 0.4 mW
#reference 411 SHG (reference value SHG 411 chart): 8 mW
#reference 411 V (): 0 uW
#reference 639 Fiber (reference value fiber639 chart): 12.52 mW
#reference SHG 467 (): 5.7 mW
#reference SHG 467 Below (): 0 mW
#rf_Amp (): 0.3 
#rf_Freq (): 3.516 MHz
#rf_phase (): 0.5 
#rf_switch_467 (): 0 
#sampling370 frequency (Attenuation of transition sampling370): 85 MHz
#sampling370 power (Power of transition sampling370): -5 dBm
#sampling411 frequency (Attenuation of transition sampling411): 220 MHz
#sampling411 power (Power of transition sampling411): -2 dBm
#sb_cooling_411_Omega (): 0 kHz
#sb_cooling_ddspower_1650 (): -27.5 dBm
#sb_cooling_ddspower_411 (): -10 dBm
#sb_cooling_detuning (): 0 
#sb_cooling_time (): 5000 us
#sb_scan_range_factor (): 0 
#sbc_pulses11 (): 0 
#sbc_pulses12 (): 0 
#sbc_pulses21 (): 0 
#sbc_pulses22 (): 0 
#sbc_pulsetime11 (): 0 us
#sbc_pulsetime12 (): 0 us
#sbc_pulsetime21 (): 0 us
#sbc_pulsetime22 (): 0 us
#sbc_repumptime (): 0 us
#scaling370PD_H1 (): -12.9249723 uW/V
#scaling370PD_H2 (): -14.9627261 uW/V
#scaling370PD_V (): -17.3688494 uW/V
#scaling467BelowPD (): -2.85545297 mW/V
#scaling467PD (): -2.85545297 mW/V
#scan_variable (): 0 unit
#spectroscopy411 frequency (Attenuation of transition spectroscopy411): 221 MHz
#spectroscopy411 power (Power of transition spectroscopy411): -2 dBm
#spectroscopy411rsb11 frequency (Attenuation of transition spectroscopy411rsb11): 0 MHz
#spectroscopy411rsb11 power (Power of transition spectroscopy411rsb11): 0 dBm
#spectroscopy411rsb12 frequency (Attenuation of transition spectroscopy411rsb12): 0 MHz
#spectroscopy411rsb12 power (Power of transition spectroscopy411rsb12): 0 dBm
#spectroscopy411rsb21 frequency (Attenuation of transition spectroscopy411rsb21): 0 MHz
#spectroscopy411rsb21 power (Power of transition spectroscopy411rsb21): 0 dBm
#spectroscopy411rsb22 frequency (Attenuation of transition spectroscopy411rsb22): 0 MHz
#spectroscopy411rsb22 power (Power of transition spectroscopy411rsb22): 0 dBm
#spectroscopy411slave frequency (Attenuation of transition spectroscopy411slave): 80 MHz
#spectroscopy411slave power (Power of transition spectroscopy411slave): -4 dBm
#sweep_frequency_step (): 0 MHz
#sweep_sleep_time (): 0 us
#sweep_start_frequency (): 0 MHz
#sweep_stop_frequency (): 0 MHz
#t_RFtotal (): 1235977.45 us
#t_RFwait (): 100 us
#t_pi_carrier_estim_A (): 0 us
#t_pi_carrier_estim_B (): 0 us
#t_pi_carrier_estim_C (): 0 us
#t_subtract (): 0.1 us
#use_shutters (): 0 
#wait_ramp_down (): 0 us
#waveplate411Ax (Motorized rotation mount): 0 °
#waveplateSplitH1V (Motorized rotation mount): 153.999559 °
#waveplateV (Motorized rotation mount): 27.4999213 °

#UTC / s	rel. time / s	RunNumber / 	rf_Freq / MHz	CorrFreqCenter / 	CorrFreqCenter2 / 	FreqCenter / 	CorrBField / 	CorrBField2 / 	BField / 	FreqPlusPlus / 	FreqPlusMinus / 	FreqMinusPlus / 	FreqMinusMinus / 	FreqPlusCenter / 	FreqMinusCenter / 	roi_plus_plus / 	roi_pp_num_cyc / 	roi_plus_minus / 	roi_pm_num_cyc / 	roi_minus_plus / 	roi_mp_num_cyc / 	roi_minus_minus / 	roi_mm_num_cyc / 	roi_final_E3 / 	number_LLI_cycles / 	det_num_hot / 	det_num_no_exc / 	det_num_quench / 
1644748807	276.448	1	3.51627628	-0.37	-0.37	111.710739	-0.11	-0.11	2.21339913	112.374764	112.374754	111.046724	111.046715	112.374759	111.04672	0.38	50	0.86	50	0.64	50	0.9	50	11	28	1	22	0
1644749005	473.935	2	3.51627889	0.39	2.37118274e-10	111.710737	-0.05	-3.03997787e-11	2.21339988	112.374762	112.374753	111.046722	111.046713	112.374757	111.046717	0.82	50	0.48	50	0.92	50	0.48	50	13	32	1	18	0
1644749189	658.138	3	3.51628008	0.18	0.000913705584	111.710736	0.48	0.00243654822	2.21339268	112.374759	112.374749	111.046723	111.046714	112.374754	111.046719	0.98	50	0.32	50	0.5	50	0.8	50	15	38	0	12	0
1644749374	843.489	4	3.51626869	0.2	0.00108108108	111.710735	0.18	0.000972972973	2.21338998	112.374757	112.374748	111.046723	111.046714	112.374752	111.046718	0.76	50	0.38	50	0.58	50	0.56	50	15	43	0	7	0
1644749559	1027.973	5	3.51626442	-0.18	-0.000972972973	111.710736	-0.42	-0.00227027027	2.21339628	112.37476	112.37475	111.046722	111.046713	112.374755	111.046717	0.34	50	0.94	50	0.72	50	0.48	50	10	35	0	15	0
1644749757	1226.541	6	3.51627438	-0.105416667	-0.00056981982	111.710737	0.445416667	0.00240765766	2.2133896	112.374758	112.374749	111.046725	111.046715	112.374754	111.04672	0.82	50	0.48	50	0.229166667	48	0.78	50	17	32	1	18	0
1644749955	1423.792	7	3.51626382	-0.296938776	-0.00149969079	111.710738	0.0569387755	0.000287569573	2.21338874	112.37476	112.37475	111.046726	111.046717	112.374755	111.046722	0.62	50	0.86	50	0.34	50	0.693877551	49	10	28	1	22	0
1644750152	1621.499	8	3.51626247	0.68	0.00345177665	111.710735	-0.02	-0.000101522843	2.21338904	112.374756	112.374747	111.046723	111.046713	112.374752	111.046718	0.94	50	0.28	50	0.92	50	0.22	50	8	36	1	14	0
1644750337	1806.559	9	3.51626294	-0.34	-0.00171717172	111.710737	0.24	0.00121212121	2.21338544	112.374757	112.374748	111.046726	111.046716	112.374752	111.046721	0.62	50	0.72	50	0.36	50	0.94	50	15	31	0	19	0
1644750523	1992.152	10	3.51625725	0.05	0.000268817204	111.710736	0.65	0.00349462366	2.21337569	112.374754	112.374744	111.046728	111.046719	112.374749	111.046724	0.96	50	0.26	50	0.34	50	0.94	50	14	31	0	19	0
1644750707	2176.249	11	3.51624183	-0.249925994	-0.00135095132	111.710738	0.390074006	0.00210850814	2.21336984	112.374753	112.374744	111.046731	111.046722	112.374749	111.046727	0.586956522	46	0.446808511	47	0.2	50	0.84	50	9	34	0	16	0
1644750891	2360.433	12	3.51623258	0.14	0.000760869565	111.710737	-0.08	-0.000434782609	2.21337104	112.374753	112.374744	111.04673	111.046721	112.374748	111.046726	0.6	50	0.54	50	0.82	50	0.6	50	10	33	0	17	0
1644751075	2544.513	13	3.51623447	0.16	0.000869565217	111.710736	-0.18	-0.00097826087	2.21337374	112.374753	112.374744	111.046729	111.046719	112.374748	111.046724	0.56	50	0.58	50	0.68	50	0.34	50	17	37	0	13	0
1644751263	2732.448	14	3.51623874	-0.15	-0.000815217391	111.710737	0.03	0.000163043478	2.21337329	112.374754	112.374744	111.04673	111.04672	112.374749	111.046725	0.56	50	0.68	50	0.66	50	0.84	50	18	34	0	16	0
1644751447	2916.571	15	3.51623803	-0.12	-0.000638297872	111.710737	-0.18	-0.000957446809	2.21337599	112.374755	112.374746	111.046729	111.04672	112.37475	111.046725	0.54	50	0.84	50	0.66	50	0.6	50	10	30	0	20	0
1644751657	3126.746	16	3.5162423	-0.168367347	-0.000915039929	111.710738	0.648367347	0.00352373558	2.21336627	112.374753	112.374743	111.046733	111.046724	112.374748	111.046728	0.72	50	0.24	50	0.163265306	49	0.98	50	15	35	2	15	0
1644751842	3311.139	17	3.51622692	0.13	0.000619047619	111.710738	-0.35	-0.00166666667	2.21337152	112.374754	112.374744	111.046731	111.046721	112.374749	111.046726	0.6	50	0.82	50	0.76	50	0.28	50	15	38	0	12	0
1644752026	3495.343	18	3.51623522	0.16	0.000864864865	111.710737	0.14	0.000756756757	2.21336942	112.374752	112.374743	111.046731	111.046721	112.374748	111.046726	0.76	50	0.46	50	0.52	50	0.5	50	3	15	0	35	0
1644752224	3693.169	19	3.5162319	-0.54	-0.00293478261	111.71074	0.08	0.000434782609	2.21336822	112.374755	112.374745	111.046734	111.046724	112.37475	111.046729	0.38	50	0.84	50	0.32	50	0.94	50	10	24	1	26	0
1644752409	3878.274	20	3.51623	0.17	0.000858585859	111.710739	0.47	0.00237373737	2.21336117	112.374752	112.374742	111.046735	111.046726	112.374747	111.04673	0.94	50	0.3	50	0.5	50	0.8	50	15	36	0	14	0
1644752595	4064.506	21	3.51621886	0.1	0.000540540541	111.710738	-0.36	-0.00194594595	2.21336657	112.374753	112.374743	111.046733	111.046724	112.374748	111.046728	0.66	50	0.92	50	0.78	50	0.32	50	13	28	0	22	0
1644752793	4261.91	22	3.5162274	0.32	0.00172043011	111.710737	0.02	0.000107526882	2.21336627	112.374751	112.374742	111.046732	111.046722	112.374747	111.046727	0.84	50	0.5	50	0.72	50	0.42	50	3	10	1	39	1
1644752990	4458.918	23	3.51622692	-0.24	-0.00121827411	111.710738	0.38	0.00192893401	2.21336057	112.374751	112.374741	111.046734	111.046725	112.374746	111.04673	0.6	50	0.46	50	0.26	50	0.88	50	15	27	1	23	0
1644753175	4644.194	24	3.51621791	-0.13	-0.000659898477	111.710738	0.65	0.00329949239	2.21335082	112.374748	112.374739	111.046738	111.046728	112.374744	111.046733	0.88	50	0.36	50	0.14	50	0.92	50	19	41	0	9	0
1644753359	4828.472	25	3.51620249	0	0	111.710738	0.06	0.000322580645	2.21334992	112.374748	112.374739	111.046738	111.046729	112.374743	111.046734	0.66	50	0.6	50	0.76	50	0.82	50	10	33	0	17	0
1644753557	5026.568	26	3.51620106	0.45	0.00244565217	111.710736	-0.27	-0.0014673913	2.21335397	112.374747	112.374738	111.046735	111.046725	112.374742	111.04673	0.62	50	0.44	50	0.94	50	0.22	50	7	30	1	20	0
1644753741	5210.679	27	3.51620747	-0.44	-0.00222222222	111.710738	0.06	0.000303030303	2.21335307	112.374749	112.37474	111.046737	111.046728	112.374744	111.046733	0.34	50	0.72	50	0.42	50	0.92	50	15	34	0	16	0
1644753926	5394.868	28	3.51620605	0.15	0.000815217391	111.710738	0.05	0.00027173913	2.21335232	112.374748	112.374739	111.046737	111.046727	112.374743	111.046732	0.54	50	0.34	50	0.78	50	0.68	50	12	31	0	19	0
1644754124	5592.982	29	3.51620486	-0.19	-0.0010326087	111.710739	0.11	0.000597826087	2.21335067	112.374749	112.374739	111.046738	111.046729	112.374744	111.046733	0.46	50	0.54	50	0.34	50	0.64	50	15	34	1	16	0
1644754308	5777.096	30	3.51620225	0.12	0.000606060606	111.710738	-0.44	-0.00222222222	2.21335727	112.37475	112.37474	111.046736	111.046726	112.374745	111.046731	0.44	50	0.76	50	0.96	50	0.4	50	15	34	0	16	0
1644754493	5962.026	31	3.51621269	0.08	0.000430107527	111.710738	-0.1	-0.000537634409	2.21335877	112.37475	112.374741	111.046735	111.046725	112.374745	111.04673	0.7	50	0.72	50	0.76	50	0.58	50	16	33	0	17	0
1644754679	6148.052	32	3.51621506	-0.17	-0.000928961749	111.710738	0.17	0.000928961749	2.21335622	112.37475	112.374741	111.046736	111.046727	112.374745	111.046732	0.34	50	0.34	50	0.62	50	0.96	50	9	32	0	18	0
1644754876	6345.057	33	3.51621103	0.17	0.000913978495	111.710738	0.29	0.00155913978	2.21335187	112.374748	112.374738	111.046737	111.046727	112.374743	111.046732	0.86	50	0.4	50	0.48	50	0.6	50	17	31	1	19	0
1644755060	6529.238	34	3.51620415	-0.1	-0.000507614213	111.710738	-0.04	-0.000203045685	2.21335247	112.374749	112.374739	111.046737	111.046728	112.374744	111.046732	0.46	50	0.6	50	0.56	50	0.62	50	16	39	0	11	0
1644755245	6714.143	35	3.5162051	-0.09	-0.000486486486	111.710739	-0.29	-0.00156756757	2.21335682	112.37475	112.374741	111.046736	111.046727	112.374746	111.046732	0.44	50	0.82	50	0.8	50	0.6	50	11	29	0	21	0
1644755430	6899.235	36	3.51621198	0.21	0.00112903226	111.710738	0.49	0.0026344086	2.21334947	112.374747	112.374738	111.046737	111.046728	112.374742	111.046733	0.84	50	0.14	50	0.44	50	0.72	50	16	37	0	13	0
1644755615	7084.123	37	3.51620035	-0.07	-0.000378378378	111.710738	0.13	0.000702702703	2.21334752	112.374747	112.374737	111.046738	111.046729	112.374742	111.046734	0.7	50	0.64	50	0.52	50	0.72	50	9	27	0	23	0
1644755799	7268.341	38	3.51619727	-0.07	-0.000380434783	111.710738	0.25	0.00135869565	2.21334377	112.374746	112.374737	111.04674	111.04673	112.374741	111.046735	0.88	50	0.7	50	0.44	50	0.76	50	10	34	0	16	0
1644755984	7453.471	39	3.51619134	0.04	0.000217391304	111.710738	-0.12	-0.000652173913	2.21334557	112.374746	112.374737	111.046739	111.04673	112.374742	111.046734	0.8	50	0.88	50	0.66	50	0.5	50	12	33	0	17	0
1644756168	7637.554	40	3.51619419	-0.05	-0.00027027027	111.710738	-0.17	-0.000918918919	2.21334812	112.374747	112.374738	111.046739	111.046729	112.374743	111.046734	0.54	50	0.76	50	0.64	50	0.52	50	13	30	0	20	0
1644756365	7834.622	41	3.51619822	-0.1	-0.000543478261	111.710739	-0.2	-0.00108695652	2.21335112	112.374749	112.374739	111.046738	111.046729	112.374744	111.046733	0.44	50	0.74	50	0.78	50	0.68	50	15	34	1	16	0
1644756575	8044.365	42	3.51620296	-0.07	-0.000355329949	111.710739	0.51	0.00258883249	2.21334347	112.374747	112.374737	111.046741	111.046731	112.374742	111.046736	0.92	50	0.48	50	0.36	50	0.94	50	20	39	2	11	0
1644756760	8229.344	43	3.51619086	0.09	0.000428571429	111.710739	-0.27	-0.00128571429	2.21334752	112.374748	112.374738	111.046739	111.04673	112.374743	111.046734	0.72	50	0.9	50	0.86	50	0.5	50	14	29	0	21	0
1644756983	8452.343	44	3.51619727	0.1	0.000540540541	111.710738	0.1	0.000540540541	2.21334602	112.374747	112.374737	111.046739	111.04673	112.374742	111.046734	0.8	50	0.6	50	0.58	50	0.58	50	7	23	3	27	0
1644757167	8636.595	45	3.5161949	-0.27	-0.00121076233	111.71074	-0.13	-0.000582959641	2.21334797	112.374749	112.374739	111.04674	111.04673	112.374744	111.046735	0.4	50	0.8	50	0.54	50	0.68	50	17	37	0	13	0
1644757365	8834.519	46	3.51619798	0.13	0.000706521739	111.710739	0.07	0.000380434783	2.21334692	112.374748	112.374738	111.04674	111.04673	112.374743	111.046735	0.7	50	0.5	50	0.68	50	0.62	50	13	29	1	21	0
1644757549	9018.703	47	3.51619632	-0.04	-0.000202020202	111.710739	-0.24	-0.00121212121	2.21335052	112.374749	112.374739	111.046739	111.046729	112.374744	111.046734	0.54	50	0.82	50	0.78	50	0.58	50	11	33	0	17	0
1644757746	9215.68	48	3.51620201	0.235510204	0.00127994676	111.710738	-0.255510204	-0.00138864241	2.21335435	112.374749	112.374739	111.046736	111.046727	112.374744	111.046732	0.6	50	0.62	50	0.94	50	0.448979592	49	11	31	1	19	0
1644757931	9399.883	49	3.51620807	-0.05	-0.000253807107	111.710738	0.03	0.000152284264	2.2133539	112.374749	112.37474	111.046737	111.046727	112.374744	111.046732	0.78	50	0.8	50	0.58	50	0.66	50	16	28	0	22	0
1644758128	9596.856	50	3.51620736	0.08	0.000434782609	111.710738	0.08	0.000434782609	2.2133527	112.374748	112.374739	111.046737	111.046727	112.374744	111.046732	0.66	50	0.5	50	0.66	50	0.66	50	8	30	1	20	0
1644758325	9793.8	51	3.51620546	-0.6	-0.00304568528	111.710741	-0.04	-0.000203045685	2.2133533	112.374751	112.374742	111.04674	111.04673	112.374747	111.046735	0.34	50	0.98	50	0.3	50	0.86	50	17	34	1	16	0
1644758510	9978.794	52	3.51620641	0.34	0.00172588832	111.710739	-0.12	-0.000609137056	2.2133551	112.37475	112.374741	111.046737	111.046728	112.374746	111.046733	0.68	50	0.46	50	0.92	50	0.46	50	12	33	0	17	0
1644758719	10188.624	53	3.51620926	0.13	0.000702702703	111.710738	0.31	0.00167567568	2.21335045	112.374748	112.374739	111.046738	111.046729	112.374744	111.046733	0.76	50	0.32	50	0.5	50	0.68	50	9	33	2	17	0
1644758903	10372.751	54	3.51620191	0.24	0.00114285714	111.710737	-0.28	-0.00133333333	2.21335465	112.374748	112.374739	111.046736	111.046726	112.374744	111.046731	0.58	50	0.62	50	0.92	50	0.4	50	7	27	0	23	0
1644759101	10570.531	55	3.51620855	-0.2	-0.00108695652	111.710738	0.18	0.00097826087	2.21335195	112.374749	112.374739	111.046737	111.046728	112.374744	111.046733	0.74	50	0.76	50	0.52	50	0.9	50	11	35	1	15	0
1644759285	10754.572	56	3.51620428	0.05	0.000252525253	111.710738	-0.17	-0.000858585859	2.2133545	112.374749	112.37474	111.046736	111.046727	112.374744	111.046732	0.62	50	0.74	50	0.82	50	0.6	50	19	37	0	13	0
1644759482	10951.604	57	3.51620831	0.547959184	0.00297803904	111.710735	-0.127959184	-0.000695430346	2.21335642	112.374747	112.374737	111.046733	111.046724	112.374742	111.046728	0.72	50	0.3	50	0.88	50	0.204081633	49	12	34	1	16	0
1644759679	11148.602	58	3.51621135	-0.236326531	-0.00119962706	111.710736	0.336326531	0.00170724127	2.21335137	112.374747	112.374737	111.046736	111.046726	112.374742	111.046731	0.84	50	0.74	50	0.367346939	49	0.94	50	6	32	1	18	0
1644759863	11332.663	59	3.51620337	-0.297142857	-0.00150833938	111.710738	-0.462857143	-0.00234952864	2.21335832	112.37475	112.374741	111.046735	111.046726	112.374745	111.04673	0.24	50	1	50	0.88	50	0.714285714	49	12	32	0	18	0
1644760047	11516.685	60	3.51621435	-0.2	-0.00108695652	111.710739	0.38	0.00206521739	2.21335262	112.374749	112.37474	111.046738	111.046728	112.374745	111.046733	0.6	50	0.42	50	0.34	50	0.92	50	12	31	0	19	0
1644760246	11714.952	61	3.51620533	-0.19	-0.0010326087	111.71074	0.23	0.00125	2.21334917	112.374749	112.37474	111.04674	111.04673	112.374745	111.046735	0.72	50	0.68	50	0.46	50	0.88	50	13	25	1	25	0
1644760430	11899.046	62	3.51619988	0.42	0.00212121212	111.710738	-1.11022302e-16	-5.60718699e-19	2.21334917	112.374747	112.374738	111.046738	111.046728	112.374742	111.046733	0.82	50	0.4	50	0.92	50	0.5	50	7	19	0	31	0
1644760640	12109.068	63	3.51619988	0.01	5.43478261e-05	111.710738	-0.65	-0.0035326087	2.21335892	112.37475	112.374741	111.046735	111.046725	112.374745	111.04673	0.3	50	0.94	50	0.98	50	0.32	50	13	30	2	20	0
1644760838	12307.059	64	3.5162153	0.14	0.000663507109	111.710737	0.48	0.00227488152	2.21335172	112.374747	112.374738	111.046736	111.046727	112.374742	111.046731	0.96	50	0.34	50	0.62	50	0.96	50	8	31	1	19	0
1644761022	12491.599	65	3.51620391	-0.0959183673	-0.000486895266	111.710737	-0.415918367	-0.00211126075	2.21335795	112.37475	112.37474	111.046735	111.046725	112.374745	111.04673	0.408163265	49	0.92	50	0.82	50	0.5	50	15	33	0	17	0
1644761220	12689.081	66	3.51621378	-0.26	-0.00140540541	111.710739	0.12	0.000648648649	2.21335615	112.37475	112.374741	111.046737	111.046727	112.374746	111.046732	0.5	50	0.64	50	0.54	50	0.92	50	11	24	1	26	0
1644761404	12873.381	67	3.51621093	-0.02	-0.000101010101	111.710739	0.02	0.000101010101	2.21335585	112.37475	112.374741	111.046737	111.046727	112.374746	111.046732	0.74	50	0.74	50	0.54	50	0.58	50	17	33	0	17	0
1644761588	13057.761	68	3.51621046	-0.212040816	-0.00115239574	111.71074	-0.00795918367	-4.3256433e-05	2.21335597	112.374751	112.374742	111.046738	111.046728	112.374747	111.046733	0.5	50	0.72	50	0.571428571	49	0.775510204	49	10	33	0	17	0
1644761785	13254.717	69	3.51621064	-0.158333333	-0.000860507246	111.710741	-0.00166666667	-9.05797101e-06	2.213356	112.374752	112.374743	111.046739	111.046729	112.374748	111.046734	0.5	50	0.66	50	0.583333333	48	0.74	50	4	26	1	23	1
1644761983	13452.727	70	3.51621068	0.500869565	0.0025424851	111.710738	-0.159130435	-0.000807768704	2.21335839	112.37475	112.374741	111.046735	111.046726	112.374746	111.046731	0.82	50	0.47826087	46	0.96	50	0.3	50	16	38	1	12	0
1644762181	13649.961	71	3.51621446	-0.01	-5.05050505e-05	111.710738	-0.49	-0.00247474747	2.21336574	112.374753	112.374743	111.046733	111.046724	112.374748	111.046729	0.44	50	0.94	50	0.86	50	0.38	50	10	25	1	25	0
1644762378	13847.067	72	3.51622608	-0.35	-0.00177664975	111.71074	0.19	0.000964467005	2.21336289	112.374754	112.374744	111.046736	111.046726	112.374749	111.046731	0.5	50	0.66	50	0.32	50	0.86	50	6	32	1	18	0
1644762563	14032.154	73	3.51622158	0.0263265306	0.000133637211	111.71074	0.0336734694	0.000170931317	2.21336238	112.374753	112.374744	111.046736	111.046726	112.374749	111.046731	0.6	50	0.54	50	0.632653061	49	0.64	50	9	26	0	24	0
1644762773	14242.096	74	3.51622078	0.25	0.00134408602	111.710739	-0.05	-0.000268817204	2.21336313	112.374752	112.374743	111.046734	111.046725	112.374748	111.04673	0.66	50	0.46	50	0.82	50	0.52	50	13	35	2	15	0
1644762957	14426.198	75	3.51622196	0.104693878	0.000498542274	111.710738	0.00469387755	2.23517979e-05	2.21336306	112.374752	112.374742	111.046734	111.046724	112.374747	111.046729	0.64	50	0.530612245	49	0.54	50	0.44	50	21	42	0	8	0
1644763167	14636.291	76	3.51622185	-0.22	-0.00119565217	111.710739	0.24	0.00130434783	2.21335946	112.374752	112.374742	111.046736	111.046727	112.374747	111.046731	0.76	50	0.74	50	0.38	50	0.84	50	10	31	2	19	0
1644763365	14834.02	77	3.51621616	-0.0748979592	-0.000356656948	111.71074	-0.325102041	-0.00154810496	2.21336434	112.374754	112.374744	111.046735	111.046726	112.374749	111.04673	0.5	50	0.9	50	0.74	50	0.489795918	49	11	30	1	20	0
1644763564	15032.783	78	3.51622387	0.252653061	0.00127602556	111.710738	0.167346939	0.000845186559	2.21336183	112.374752	112.374742	111.046735	111.046725	112.374747	111.04673	0.94	50	0.52	50	0.82	50	0.734693878	49	14	36	1	14	0
1644763761	15229.82	79	3.5162199	-0.241632653	-0.00122036693	111.71074	-0.0783673469	-0.000395794682	2.213363	112.374753	112.374744	111.046735	111.046726	112.374748	111.046731	0.56	50	0.88	50	0.530612245	49	0.693877551	49	12	37	1	13	0
1644763945	15414.086	80	3.51622176	0.27	0.00137055838	111.710738	-0.07	-0.000355329949	2.21336405	112.374752	112.374743	111.046734	111.046724	112.374747	111.046729	0.74	50	0.54	50	0.78	50	0.44	50	11	29	0	21	0
1644764142	15611.664	81	3.51622342	-0.28	-0.00151351351	111.71074	0.16	0.000864864865	2.21336165	112.374753	112.374743	111.046736	111.046726	112.374748	111.046731	0.42	50	0.54	50	0.46	50	0.9	50	8	26	1	24	0
1644764353	15822.038	82	3.51621962	0.16	0.000812182741	111.710739	0.44	0.00223350254	2.21335505	112.37475	112.374741	111.046737	111.046728	112.374745	111.046732	0.94	50	0.34	50	0.54	50	0.82	50	14	37	2	13	0
1644764550	16019.06	83	3.51620919	-0.156122449	-0.000743440233	111.71074	-0.243877551	-0.00116132167	2.21335871	112.374752	112.374742	111.046737	111.046727	112.374747	111.046732	0.48	50	0.88	50	0.7	50	0.612244898	49	7	23	1	27	0
