# Supplementary material for: Improved bounds on Lorentz violation from composite pulse Ramsey spectroscopy in a trapped ion
Source: Nat Commun. 2022 Nov 27;13:7314. doi: 10.1038/s41467-022-34818-0 (PMC9701673; doi:10.1038/s41467-022-34818-0)
Supplement: Supplementary file 2 — Source Data [file 41467_2022_34818_MOESM2_ESM.zip › Source_data_files/raw_data/20220213/LLI_with_servo_467_01.txt]

#
#1650 rf switch (1650 rf switch (digital out of Paul's box)): 1 
#370 H1 shutter (NI digital out at /Dev1/port0/line2): 1 
#370 H2 shutter (370 H2 shutter (digital out of Paul's box)): 1 
#370 V shutter (NI digital out at /Dev1/port0/line0): 1 
#370 cooling AOM rf attenuator control voltage (NI analog out at /Dev2/ao6): 5.20262751 V
#370 cooling rf switch (370 cooling rf switch (digital out of Paul's box)): 1 
#370 cooling shutter (370 cooling shutter (digital out of Paul's box)): 1 
#370 detuning AOM rf attenuator control voltage (NI analog out at /Dev2/ao10): 10 V
#370 detuning rf switch (370 detuning rf switch (digital out of Paul's box)): 1 
#370 pumping AOM rf attenuator control voltage (NI analog out at /Dev2/ao9): 10 V
#370 pumping rf switch (370 pumping rf switch (digital out of Paul's box)): 1 
#399 shutter (399 shutter (digital out of Paul's box)): 0 
#411 relock shutter (411 relock shutter (digital out of Paul's box)): 1 
#411 rf switch (411 rf switch (digital out of Paul's box)): 0 
#411 slave rf switch (411 slave rf switch (digital out of Paul's box)): 1 
#411 stab hold (411 stab hold (digital out of Paul's box)): 1 
#411IntstabSetpoint (Scaled version of 411 intensity stab set point voltage (factor: 1.000000, offset:0.000000)): 2.002 V
#467 detuning AOM rf attenuator control voltage (NI analog out at /Dev2/ao8): 10 V
#467 rf switch (467 rf switch (digital out of Paul's box)): 0 
#638 rf switch (638 rf switch (digital out of Paul's box)): 1 
#638 shutter (638 shutter (digital out of Paul's box)): 1 
#935 shutter (NI digital out at /Dev1/port0/line3): 1 
#Axial objective position (Scaled version of Axial obective actuator (factor: 0.000024, offset:0.000000)): 11.9724948 mm
#B field H1 (Scaled version of h1BCurrent (factor: 0.400000, offset:0.000000)): 0.12992 G
#B field H2 (Scaled version of h2BCurrent (factor: 1.470000, offset:0.000000)): 0.735 G
#B field V (Scaled version of vBCurrent (factor: 1.248000, offset:0.000000)): 0.3012672 G
#DDS0 frequency (Frequency of DDS channel #0 of Paul's box): 85 MHz
#DDS0 power (Power of DDS channel #1 of Paul's box): -2 dBm
#DDS1 frequency (Frequency of DDS channel #1 of Paul's box): 85 MHz
#DDS1 power (Power of DDS channel #1 of Paul's box): -13.5 dBm
#DDS10 frequency (Frequency of DDS channel #10 of Paul's box): 0 MHz
#DDS10 power (Power of DDS channel #10 of Paul's box): 0 dBm
#DDS11 frequency (Frequency of DDS channel #11 of Paul's box): 0 MHz
#DDS11 power (Power of DDS channel #11 of Paul's box): 0 dBm
#DDS2 frequency (Frequency of DDS channel #2 of Paul's box): 200 MHz
#DDS2 power (Power of DDS channel #2 of Paul's box): -50 dBm
#DDS3 frequency (Frequency of DDS channel #3 of Paul's box): 60 MHz
#DDS3 power (Power of DDS channel #3 of Paul's box): -50 dBm
#DDS4 frequency (Frequency of DDS channel #4 of Paul's box): 114.4 MHz
#DDS4 power (Power of DDS channel #4 of Paul's box): 10 dBm
#DDS5 frequency (Frequency of DDS channel #5 of Paul's box): 111 MHz
#DDS5 power (Power of DDS channel #5 of Paul's box): -50 dBm
#DDS6 power (Power of DDS channel #6 of Paul's box): 0 dBm
#DDS7 frequency (Frequency of DDS channel #7 of Paul's box): 0 MHz
#DDS7 power (Power of DDS channel #7 of Paul's box): 0 dBm
#DDS8 frequency (Frequency of DDS channel #8 of Paul's box): 0 MHz
#DDS8 power (Power of DDS channel #8 of Paul's box): 0 dBm
#DDS9 frequency (Frequency of DDS channel #9 of Paul's box): 0 MHz
#DDS9 power (Power of DDS channel #9 of Paul's box): 0 dBm
#DP370 power (DP370 photodiode voltage setpoint): 7 mW
#Doppler_time (): 5000 us
#H1 power (H1 photodiode voltage setpoint): 5.5 uW
#H1Flipmount (Thorlabs Flipmount): 1 
#H1seq power (H1seq setpoint): 0 mW
#H2 power (H2 photodiode voltage setpoint): 2.23 uW
#In Oven Current (Scaled version of In oven control voltage (factor: 2.000000, offset:0.000000)): 0 A
#Objective focus position (Scaled version of Focus obective actuator (factor: 0.000024, offset:0.000000)): 24.5719768 mm
#Paul's box run number (to identify the raw data of CCD and PMT): 677808 
#SampleNHold (SampleNHold (digital out of Paul's box)): 1 
#Strobo Trigger (description): 0 
#U_ablation (NI analog out at /Dev2/ao0): 0 V
#Ue endseg 1 (Scaled version of Endseg 1 extra voltage (factor: -1.200000, offset:0.000000)): -9 V
#Ue endseg 2 (Scaled version of Endseg 2 extra voltage (factor: -1.200000, offset:0.000000)): 0 V
#Ue1 (Scaled version of Segment 3 extra compensation voltage (factor: 1.214280, offset:-0.000700)): -9 V
#Ue2 (Scaled version of Segment 3 extra compensation voltage (factor: 1.214280, offset:-0.000700)): -9 V
#Ue3 (Scaled version of Segment 3 extra compensation voltage (factor: 1.214280, offset:-0.000700)): -5 V
#Ue4 (Scaled version of Segment 3 extra compensation voltage (factor: 1.214280, offset:-0.000700)): 0 V
#Ue5 (Scaled version of Segment 3 extra compensation voltage (factor: 1.214280, offset:-0.000700)): 0 V
#Ue6 (Scaled version of Segment 6 extra voltage (factor: -1.200000, offset:0.000000)): 0 V
#Ue7 (Scaled version of Segment 7 extra voltage (factor: -1.200000, offset:0.000000)): 0 V
#Ue8 (Scaled version of Segment 8 extra voltage (factor: -1.200000, offset:0.000000)): 0 V
#Uec endseg 1 (Scaled version of Segment 0 extra compensation voltage (factor: 1.2, offset:0.0)): 0.336437928 V
#Uec endseg 2 (Scaled version of Endseg extra 2 compensation voltage (factor: -1.200000, offset:0.000000)): 0 V
#Uec1 (Scaled version of Segment 1 extra compensation voltage (factor: 1.2, offset:0.0)): 0.336437928 V
#Uec2 (Scaled version of Segment 2 extra compensation voltage (factor: 1.2, offset:0.0)): 0.336437928 V
#Uec3 (Scaled version of Segment 3 extra compensation voltage (factor: 1.2, offset:0.0)): 0.227429813 V
#Uec4 (Scaled version of Segment 4 extra compensation voltage (factor: 1.2, offset:0.0)): 0.227429813 V
#Uec5 (Scaled version of Segment 5 extra compensation voltage (factor: 1.2, offset:0.0)): 0 V
#Uec6 (Scaled version of Segment 6 extra compensation voltage (factor: 1.2, offset:0.0)): 0.408 V
#Uec7 (Scaled version of Segment 7 extra compensation voltage (factor: 1.2, offset:0.0)): 0.408 V
#Uec8 (Scaled version of Segment 8 extra compensation voltage (factor: 1.2, offset:0.0)): 0.408 V
#Uschwinden (U_schwinden to lower rf confinement): 0.5 V
#Ut endseg 1 (Scaled version of Endseg 1 voltage (factor: -1.199740, offset:-0.001200)): 12 V
#Ut endseg 2 (Scaled version of Endseg 2 voltage (factor: -1.197100, offset:-0.003000)): 0 V
#Ut1 (Scaled version of Segment 1 voltage (factor: -1.200900, offset:-0.003600)): -8 V
#Ut2 (Scaled version of Segment 2 voltage (factor: -1.201410, offset:-0.001400)): 12 V
#Ut3 (Scaled version of Segment 3 voltage (factor: -1.198560, offset:-0.003200)): 12 V
#Ut4 (Scaled version of Segment 4 voltage (factor: -1.198560, offset:-0.003200)): 0 V
#Ut5 (Scaled version of Segment 5 voltage (factor: -1.198560, offset:-0.003200)): 0 V
#Ut6 (Scaled version of Segment 6 voltage (factor: -1.198560, offset:-0.003200)): 0 V
#Ut7 (Scaled version of Segment 7 voltage (factor: -1.198560, offset:-0.003200)): 0 V
#Ut8 (Scaled version of Segment 8 voltage (factor: -1.198560, offset:-0.003200)): 0 V
#Utc endseg 1 (Scaled version of Segment 0 compensation voltage (factor: 0.25, offset:0.0)): 0.051403378 V
#Utc endseg 2 (Scaled version of Endseg 2 compensation voltage (factor: -0.250000, offset:0.000000)): 0 V
#Utc1 (Scaled version of Segment 1 compensation voltage (factor: 0.25, offset:0.0)): 0.051403378 V
#Utc2 (Scaled version of Segment 2 compensation voltage (factor: 0.25, offset:0.0)): 0.051403378 V
#Utc3 (Scaled version of Segment 3 compensation voltage (factor: 0.25, offset:0.0)): 0.106663163 V
#Utc4 (Scaled version of Segment 4 compensation voltage (factor: 0.25, offset:0.0)): 0.106663163 V
#Utc5 (Scaled version of Segment 5 compensation voltage (factor: 0.25, offset:0.0)): 0 V
#Utc6 (Scaled version of Segment 6 compensation voltage (factor: 0.25, offset:0.0)): 0 V
#Utc7 (Scaled version of Segment 7 compensation voltage (factor: 1.2, offset:0.0)): 0 V
#Utc8 (Scaled version of Segment 8 compensation voltage (factor: 1.2, offset:0.0)): 0 V
#V power (V photodiode voltage setpoint): 11.25 uW
#Vseq power (Vseq setpoint): 0.4 mW
#WP370H2sw0 (NI analog out at /Dev2/ao2): 5 V
#WP370H2sw1 (NI analog out at /Dev2/ao3): 5 V
#Yb Oven Current (Scaled version of Yb oven control voltage (factor: 3.510000, offset:0.000000)): 0 A
#awg_Pulselength (): 0 s
#awg_amplitude (): 0 Vpp
#awg_frequency (): 0 Hz
#awg_offset (): 0 V
#axial_secular_frequency_AOM (): 0.11 MHz
#carrier_frequency (): 221 MHz
#cooling370 frequency (Attenuation of transition cooling370): 85 MHz
#cooling370 power (Power of transition cooling370): -24 dBm
#cooling_chirp_dds_power (): 0 dBm
#cooling_chirp_freq_step (): 1 MHz
#cooling_chirp_start_freq (): 84.4 MHz
#cooling_chirp_stop_freq (): 114.4 MHz
#cooling_chirp_total_time (): 3 us
#detection370 frequency (Attenuation of transition detection370): 85 MHz
#detection370 power (Power of transition detection370): -2 dBm
#detection_time (): 2500 us
#detuning370 frequency (Attenuation of transition detuning370): 0 MHz
#detuning370 power (Power of transition detuning370): 0 dBm
#emm_pulse_buffer_time (): 0 us
#emm_pulse_wait_time (): 0 us
#feed_forward_waittime_ms (): 0 ms
#flop_sbc_max_pulsetime_factor (): 0 
#freqScaling_411 (): 1.68 MHz/G
#freqScaling_467 (): 1.6 MHz/G
#heating_rate_wait_time (): 5000 us
#intersequence_cooling_rf_frequency (): 85 MHz
#intersequence_cooling_rf_power (): -24 dBm
#load_attempt (): 1 
#mirrorH2H (Motorized mirror mount): 4.37709888 mm
#n_av_LLI (): 50 
#n_points_per_doppler_freq_scan (): 0 
#n_points_per_sb_flops (): 0 
#n_points_per_sb_scan (): 0 
#n_rabi_scan_points (): 0 
#n_rep (): 575 
#octupole467 frequency (Attenuation of transition octupole467): 111.046734 MHz
#octupole467 power (Power of transition octupole467): -6 dBm
#octupole4672 frequency (Attenuation of transition octupole4672): 111.046734 MHz
#octupole4672 power (Power of transition octupole4672): -6 dBm
#offset370PD_H1 (): -0.0132263937 uW
#offset370PD_H2 (): -0.0299202343 uW
#offset370PD_V (): -0.0150179222 uW
#offset467BelowPD (): 0.0073186225 mW
#offset467PD (): 0.0073186225 mW
#picture_number (): 0 
#pulse_time_1650 (): 0 us
#pulse_time_411 (): 5 us
#pulse_time_467 (): 50000 us
#pulse_time_4672 (): 50000 us
#pulse_time_rfLLI (): 14.95 us
#pump_time (): 10 us
#pumping370 frequency (Attenuation of transition pumping370): 85 MHz
#pumping370 power (Power of transition pumping370): -13.5 dBm
#quench1650 frequency (Attenuation of transition quench1650): 60 MHz
#quench1650 power (Power of transition quench1650): -3.1 dBm
#radial_secular_frequency_AOM (): 0.31 MHz
#ramp_time (): 0 us
#reference 370 Det (): 0 mW
#reference 370 H1 (reference value 370 H1 chart): 3 uW
#reference 370 H2 (reference value 370 H2 chart): 5 uW
#reference 370 V (reference value 370 V chart): 40 uW
#reference 411 Fiber (reference value vertical 411 chart): 0.4 mW
#reference 411 SHG (reference value SHG 411 chart): 8 mW
#reference 411 V (): 0 uW
#reference 639 Fiber (reference value fiber639 chart): 12.52 mW
#reference SHG 467 (): 5.7 mW
#reference SHG 467 Below (): 0 mW
#rf_Amp (): 0.3 
#rf_Freq (): 3.51621497 MHz
#rf_phase (): 0.5 
#rf_switch_467 (): 0 
#sampling370 frequency (Attenuation of transition sampling370): 85 MHz
#sampling370 power (Power of transition sampling370): -5 dBm
#sampling411 frequency (Attenuation of transition sampling411): 220 MHz
#sampling411 power (Power of transition sampling411): -2 dBm
#sb_cooling_411_Omega (): 0 kHz
#sb_cooling_ddspower_1650 (): -27.5 dBm
#sb_cooling_ddspower_411 (): -10 dBm
#sb_cooling_detuning (): 0 
#sb_cooling_time (): 5000 us
#sb_scan_range_factor (): 0 
#sbc_pulses11 (): 0 
#sbc_pulses12 (): 0 
#sbc_pulses21 (): 0 
#sbc_pulses22 (): 0 
#sbc_pulsetime11 (): 0 us
#sbc_pulsetime12 (): 0 us
#sbc_pulsetime21 (): 0 us
#sbc_pulsetime22 (): 0 us
#sbc_repumptime (): 0 us
#scaling370PD_H1 (): -12.9249723 uW/V
#scaling370PD_H2 (): -14.9627261 uW/V
#scaling370PD_V (): -17.3688494 uW/V
#scaling467BelowPD (): -2.85545297 mW/V
#scaling467PD (): -2.85545297 mW/V
#scan_variable (): 0 unit
#spectroscopy411 frequency (Attenuation of transition spectroscopy411): 221 MHz
#spectroscopy411 power (Power of transition spectroscopy411): -2 dBm
#spectroscopy411rsb11 frequency (Attenuation of transition spectroscopy411rsb11): 0 MHz
#spectroscopy411rsb11 power (Power of transition spectroscopy411rsb11): 0 dBm
#spectroscopy411rsb12 frequency (Attenuation of transition spectroscopy411rsb12): 0 MHz
#spectroscopy411rsb12 power (Power of transition spectroscopy411rsb12): 0 dBm
#spectroscopy411rsb21 frequency (Attenuation of transition spectroscopy411rsb21): 0 MHz
#spectroscopy411rsb21 power (Power of transition spectroscopy411rsb21): 0 dBm
#spectroscopy411rsb22 frequency (Attenuation of transition spectroscopy411rsb22): 0 MHz
#spectroscopy411rsb22 power (Power of transition spectroscopy411rsb22): 0 dBm
#spectroscopy411slave frequency (Attenuation of transition spectroscopy411slave): 80 MHz
#spectroscopy411slave power (Power of transition spectroscopy411slave): -4 dBm
#sweep_frequency_step (): 0 MHz
#sweep_sleep_time (): 0 us
#sweep_start_frequency (): 0 MHz
#sweep_stop_frequency (): 0 MHz
#t_RFtotal (): 1235977.45 us
#t_RFwait (): 100 us
#t_pi_carrier_estim_A (): 0 us
#t_pi_carrier_estim_B (): 0 us
#t_pi_carrier_estim_C (): 0 us
#t_subtract (): 0.1 us
#use_shutters (): 0 
#wait_ramp_down (): 0 us
#waveplate411Ax (Motorized rotation mount): 0 °
#waveplateSplitH1V (Motorized rotation mount): 153.999559 °
#waveplateV (Motorized rotation mount): 27.4999213 °

#UTC / s	rel. time / s	RunNumber / 	rf_Freq / MHz	CorrFreqCenter / 	CorrFreqCenter2 / 	FreqCenter / 	CorrBField / 	CorrBField2 / 	BField / 	FreqPlusPlus / 	FreqPlusMinus / 	FreqMinusPlus / 	FreqMinusMinus / 	FreqPlusCenter / 	FreqMinusCenter / 	roi_plus_plus / 	roi_pp_num_cyc / 	roi_plus_minus / 	roi_pm_num_cyc / 	roi_minus_plus / 	roi_mp_num_cyc / 	roi_minus_minus / 	roi_mm_num_cyc / 	roi_final_E3 / 	number_LLI_cycles / 	det_num_hot / 	det_num_no_exc / 	det_num_quench / 
1644765948	283.119	1	3.5162115	0.24	0.24	111.710738	-5.55111512e-17	-5.55111512e-17	2.21335652	112.37475	112.37474	111.046736	111.046726	112.374745	111.046731	0.78	50	0.54	50	0.9	50	0.66	50	8	25	2	25	0
1644766134	469.221	2	3.5162115	-0.256326531	-1.55843772e-10	111.710739	-0.336326531	-2.04482911e-10	2.21336156	112.374752	112.374743	111.046735	111.046726	112.374748	111.046731	0.367346939	49	0.96	50	0.74	50	0.66	50	19	33	0	17	0
1644766318	653.358	3	3.51621948	-0.172857143	-0.000924369748	111.71074	-0.0471428571	-0.00025210084	2.21336227	112.374753	112.374744	111.046736	111.046727	112.374749	111.046731	0.52	50	0.74	50	0.714285714	49	0.84	50	13	33	0	17	0
1644766501	835.914	4	3.5162206	0.07	0.000382513661	111.71074	-0.49	-0.00267759563	2.21336962	112.374755	112.374746	111.046734	111.046724	112.374751	111.046729	0.4	50	0.82	50	0.84	50	0.28	50	10	31	0	19	0
1644766724	1059.132	5	3.51623222	0.34	0.0018579235	111.710738	0.22	0.00120218579	2.21336632	112.374753	112.374743	111.046733	111.046723	112.374748	111.046728	0.9	50	0.34	50	0.72	50	0.6	50	5	35	3	15	0
1644766907	1241.823	6	3.516227	-0.14	-0.000627802691	111.710739	0.12	0.000538116592	2.21336452	112.374753	112.374743	111.046734	111.046725	112.374748	111.046729	0.74	50	0.76	50	0.64	50	0.9	50	15	35	0	15	0
1644767102	1437.334	7	3.51622416	0.262040816	0.00143191703	111.710737	0.357959184	0.00195606111	2.21335915	112.37475	112.37474	111.046734	111.046725	112.374745	111.04673	0.98	50	0.36	50	0.7	50	0.795918367	49	10	24	1	26	0
1644767298	1632.785	8	3.51621567	-0.586938776	-0.00300994244	111.71074	0.0469387755	0.000240711669	2.21335845	112.374753	112.374743	111.046737	111.046728	112.374748	111.046733	0.42	50	0.96	50	0.306122449	49	0.94	50	16	27	1	22	1
1644767493	1828.235	9	3.51621455	0.320612245	0.00163577676	111.710739	0.0708163265	0.000361307788	2.21335738	112.374751	112.374741	111.046736	111.046727	112.374746	111.046731	0.82	50	0.428571429	49	0.76	50	0.510204082	49	12	33	1	17	0
1644767691	2025.473	10	3.51621287	-0.04	-0.000205128205	111.710739	-0.26	-0.00133333333	2.21336128	112.374752	112.374743	111.046735	111.046726	112.374747	111.04673	0.56	50	0.86	50	0.62	50	0.4	50	18	35	1	15	0
1644767873	2208.064	11	3.51621904	0.178367347	0.000905418005	111.710738	-0.258367347	-0.00131150938	2.21336516	112.374752	112.374743	111.046733	111.046724	112.374748	111.046728	0.66	50	0.74	50	0.836734694	49	0.4	50	14	25	0	25	0
1644768057	2391.587	12	3.51622517	-0.39	-0.00213114754	111.71074	-0.15	-0.000819672131	2.21336741	112.374755	112.374745	111.046734	111.046725	112.37475	111.04673	0.36	50	0.9	50	0.44	50	0.68	50	10	31	0	19	0
1644768266	2601.323	13	3.51622873	0.24	0.00131147541	111.710739	0.14	0.000765027322	2.21336531	112.374753	112.374744	111.046734	111.046724	112.374748	111.046729	0.88	50	0.5	50	0.78	50	0.68	50	14	38	2	12	0
1644768462	2797.047	14	3.51622541	-0.18	-0.000857142857	111.71074	-0.14	-0.000666666667	2.21336741	112.374755	112.374745	111.046734	111.046725	112.37475	111.046729	0.52	50	0.84	50	0.66	50	0.7	50	9	26	1	24	0
1644768659	2993.638	15	3.51622873	0.1	0.000510204082	111.710739	-0.04	-0.000204081633	2.21336801	112.374754	112.374745	111.046733	111.046724	112.37475	111.046729	0.8	50	0.74	50	0.56	50	0.42	50	14	37	1	13	0
1644768854	3189.103	16	3.51622968	-0.26	-0.00132653061	111.71074	-0.12	-0.000612244898	2.21336981	112.374756	112.374747	111.046734	111.046725	112.374751	111.046729	0.42	50	0.8	50	0.56	50	0.7	50	10	30	1	20	0
1644769049	3384.255	17	3.51623252	0.03	0.000153061224	111.71074	0.69	0.00352040816	2.21335946	112.374753	112.374743	111.046737	111.046728	112.374748	111.046732	0.96	50	0.24	50	0.3	50	0.96	50	12	36	1	14	0
1644769232	3566.889	18	3.51621616	0.257346939	0.00131972789	111.710739	-0.357346939	-0.0018325484	2.21336482	112.374753	112.374744	111.046734	111.046725	112.374748	111.04673	0.66	50	0.76	50	0.88	50	0.265306122	49	10	31	0	19	0
1644769427	3762.121	19	3.51622463	0.1	0.000546448087	111.710738	0.4	0.00218579235	2.21335882	112.374751	112.374741	111.046736	111.046726	112.374746	111.046731	0.92	50	0.42	50	0.62	50	0.92	50	16	21	1	29	0
1644769610	3944.569	20	3.51621514	-0.19	-0.000974358974	111.710739	0.05	0.000256410256	2.21335807	112.374752	112.374742	111.046737	111.046727	112.374747	111.046732	0.54	50	0.68	50	0.6	50	0.84	50	5	24	0	26	0
1644769832	4166.659	21	3.51621396	0.426530612	0.00234357479	111.710737	-0.126530612	-0.000695223144	2.21335997	112.37475	112.374741	111.046734	111.046725	112.374745	111.046729	0.76	50	0.46	50	0.9	50	0.346938776	49	15	23	3	27	0
1644770041	4376.032	22	3.51621696	-0.320816327	-0.00144511859	111.710739	0.168979592	0.000761169333	2.21335743	112.374751	112.374741	111.046736	111.046727	112.374746	111.046732	0.408163265	49	0.56	50	0.346938776	49	0.836734694	49	15	27	2	23	0
1644770237	4571.409	23	3.51621295	-0.17	-0.00080952381	111.71074	0.35	0.00166666667	2.21335218	112.37475	112.374741	111.046739	111.046729	112.374745	111.046734	0.72	50	0.54	50	0.28	50	0.8	50	14	37	1	13	0
1644770458	4792.698	24	3.51620465	0.33	0.00169230769	111.710738	-0.03	-0.000153846154	2.21335263	112.374749	112.374739	111.046737	111.046728	112.374744	111.046732	0.7	50	0.4	50	0.82	50	0.46	50	19	36	3	14	0
1644770640	4975.268	25	3.51620536	-0.22	-0.000990990991	111.710739	0.38	0.00171171171	2.21334693	112.374748	112.374739	111.04674	111.04673	112.374743	111.046735	0.8	50	0.64	50	0.22	50	0.82	50	18	36	0	14	0
1644770836	5170.836	26	3.51619635	-0.330952381	-0.00181841968	111.710741	-0.410952381	-0.00225798012	2.2133531	112.374752	112.374742	111.04674	111.04673	112.374747	111.046735	0.238095238	21	0.98	50	0.66	50	0.58	50	17	31	1	19	0
1644771045	5379.988	27	3.51620609	0.335306122	0.00171074552	111.710739	-0.155306122	-0.000792378176	2.21335543	112.374751	112.374741	111.046737	111.046728	112.374746	111.046733	0.76	50	0.58	50	0.96	50	0.469387755	49	8	25	2	25	0
1644771254	5589.262	28	3.51620978	0.16	0.000765550239	111.710738	-0.2	-0.000956937799	2.21335843	112.374751	112.374741	111.046736	111.046726	112.374746	111.046731	0.62	50	0.66	50	0.76	50	0.4	50	10	23	2	27	0
1644771437	5771.813	29	3.51621452	-0.08	-0.00038277512	111.710739	0.24	0.00114832536	2.21335483	112.37475	112.37474	111.046737	111.046728	112.374745	111.046732	0.66	50	0.5	50	0.62	50	0.94	50	8	27	0	23	0
1644771633	5967.388	30	3.51620883	-0.161836735	-0.000884353741	111.71074	-0.0332653061	-0.000181777629	2.21335532	112.374751	112.374741	111.046738	111.046728	112.374746	111.046733	0.56	50	0.755102041	49	0.571428571	49	0.7	50	10	32	1	18	0
1644771815	6149.917	31	3.51620962	0.04	0.000205128205	111.710739	0.32	0.00164102564	2.21335052	112.374749	112.37474	111.046739	111.046729	112.374745	111.046734	0.88	50	0.52	50	0.64	50	0.92	50	16	33	0	17	0
1644772012	6347.242	32	3.51620203	0.188979592	0.00103267537	111.710738	-0.508979592	-0.00278130925	2.21335816	112.374751	112.374741	111.046736	111.046726	112.374746	111.046731	0.44	50	0.76	50	0.897959184	49	0.2	50	17	30	1	20	0
1644772221	6555.479	33	3.5162141	-0.17	-0.000862944162	111.710739	0.17	0.000862944162	2.21335561	112.374751	112.374741	111.046737	111.046728	112.374746	111.046733	0.46	50	0.46	50	0.5	50	0.84	50	12	35	2	15	0
1644772416	6751.003	34	3.51621007	-0.29	-0.00139423077	111.710741	-0.05	-0.000240384615	2.21335636	112.374752	112.374743	111.046739	111.046729	112.374748	111.046734	0.48	50	0.82	50	0.56	50	0.8	50	17	29	1	21	0
1644772614	6948.436	35	3.51621125	0.51	0.00260204082	111.710738	-0.07	-0.000357142857	2.21335741	112.37475	112.374741	111.046736	111.046726	112.374745	111.046731	0.84	50	0.4	50	1	50	0.42	50	10	35	1	15	0
1644772796	7131.145	36	3.51621292	-0.04	-0.000203045685	111.710738	-0.28	-0.0014213198	2.21336161	112.374752	112.374742	111.046735	111.046725	112.374747	111.04673	0.5	50	0.82	50	0.82	50	0.58	50	13	36	0	14	0
1644772979	7313.855	37	3.51621956	-0.0636734694	-0.000347942456	111.710739	0.243673469	0.00133154901	2.21335795	112.374751	112.374741	111.046736	111.046727	112.374746	111.046731	0.78	50	0.6	50	0.632653061	49	0.94	50	9	24	0	26	0
1644773162	7496.507	38	3.51621378	-0.31	-0.00169398907	111.71074	-0.27	-0.00147540984	2.213362	112.374754	112.374744	111.046736	111.046727	112.374749	111.046732	0.28	50	0.86	50	0.5	50	0.54	50	17	34	0	16	0
1644773357	7691.732	39	3.51622018	0.34	0.00186813187	111.710739	0.18	0.000989010989	2.2133593	112.374751	112.374742	111.046736	111.046726	112.374746	111.046731	0.9	50	0.38	50	0.76	50	0.6	50	12	31	1	19	0
1644773542	7876.362	40	3.51621591	-0.5	-0.00255102041	111.710741	-0.22	-0.00112244898	2.2133626	112.374755	112.374745	111.046737	111.046728	112.37475	111.046732	0.24	50	0.96	50	0.72	50	1	1	20	34	0	15	1
1644773724	8058.975	41	3.51622113	0.285416667	0.00155117754	111.71074	-0.465416667	-0.00252943841	2.21336959	112.374755	112.374746	111.046734	111.046724	112.374751	111.046729	0.56	50	0.74	50	0.98	50	0.229166667	48	14	35	0	15	0
1644773907	8241.601	42	3.51623217	0.16	0.00087431694	111.710739	-0.24	-0.00131147541	2.21337319	112.374756	112.374746	111.046732	111.046722	112.374751	111.046727	0.54	50	0.62	50	0.82	50	0.42	50	14	27	0	23	0
1644774102	8436.909	43	3.51623786	-0.104897959	-0.000576362413	111.710739	-0.335102041	-0.00184122	2.21337821	112.374758	112.374748	111.046731	111.046721	112.374753	111.046726	0.52	50	0.96	50	0.72	50	0.489795918	49	14	31	1	19	0
1644774310	8645.228	44	3.51624581	-0.0691666667	-0.000352891156	111.71074	-0.0708333333	-0.000361394558	2.21337927	112.374758	112.374749	111.046731	111.046721	112.374753	111.046726	0.68	50	0.82	50	0.46	50	0.458333333	48	9	28	2	22	0
1644774506	8840.631	45	3.51624749	0.00591836735	2.84536892e-05	111.71074	0.414081633	0.00199077708	2.21337306	112.374756	112.374747	111.046733	111.046723	112.374752	111.046728	0.82	50	0.4	50	0.428571429	49	0.836734694	49	8	30	1	20	0
1644774688	9023.13	46	3.51623767	-0.134081633	-0.000687598116	111.71074	-0.0259183673	-0.000132914704	2.21337345	112.374757	112.374748	111.046733	111.046724	112.374752	111.046728	0.6	50	0.76	50	0.591836735	49	0.7	50	18	30	0	20	0
1644774884	9218.469	47	3.51623829	0.115510204	0.000631203301	111.71074	-0.355510204	-0.00194267871	2.21337878	112.374758	112.374749	111.046731	111.046721	112.374753	111.046726	0.62	50	0.86	50	0.92	50	0.448979592	49	10	28	1	22	0
1644775092	9426.522	48	3.51624672	0.15	0.000769230769	111.710739	0.09	0.000461538462	2.21337743	112.374757	112.374748	111.046731	111.046721	112.374752	111.046726	0.86	50	0.62	50	0.84	50	0.78	50	17	30	2	20	0
1644775300	9634.867	49	3.51624458	-0.137142857	-0.000659340659	111.71074	0.457142857	0.0021978022	2.21337058	112.374756	112.374746	111.046733	111.046724	112.374751	111.046729	0.7	50	0.38	50	0.285714286	49	0.88	50	9	23	2	27	0
1644775508	9842.91	50	3.51623374	-0.0932653061	-0.000446245484	111.71074	0.233265306	0.00111610194	2.21336708	112.374755	112.374746	111.046735	111.046725	112.37475	111.04673	0.82	50	0.68	50	0.408163265	49	0.734693878	49	10	27	2	23	0
1644775717	10051.838	51	3.51622821	-0.0467346939	-0.000224686028	111.71074	0.586734694	0.00282083987	2.21335828	112.374753	112.374743	111.046738	111.046728	112.374748	111.046733	0.86	50	0.32	50	0.326530612	49	0.96	50	10	36	2	14	0
1644775912	10247.12	52	3.51621429	0.131428571	0.000628844839	111.71074	-0.197959184	-0.000947173128	2.21336125	112.374753	112.374743	111.046736	111.046727	112.374748	111.046731	0.673469388	49	0.74	50	0.86	50	0.530612245	49	12	33	1	17	0
1644776133	10467.893	53	3.51621898	0.05	0.000256410256	111.71074	-0.13	-0.000666666667	2.2133632	112.374753	112.374744	111.046735	111.046726	112.374748	111.046731	0.76	50	0.84	50	0.72	50	0.54	50	8	27	3	23	0
1644776316	10651.208	54	3.51622207	-0.260408163	-0.00117831748	111.710741	-0.219591837	-0.000993628221	2.21336649	112.374756	112.374746	111.046736	111.046726	112.374751	111.046731	0.44	50	0.92	50	0.530612245	49	0.571428571	49	13	29	0	21	0
1644776524	10859.319	55	3.51622728	0.39	0.00213114754	111.710739	0.45	0.00245901639	2.21335974	112.374752	112.374742	111.046736	111.046726	112.374747	111.046731	0.98	50	0.14	50	0.74	50	0.8	50	6	15	2	35	0
1644776720	11054.382	56	3.5162166	-0.29	-0.00139423077	111.71074	0.07	0.000336538462	2.21335869	112.374753	112.374743	111.046737	111.046728	112.374748	111.046733	0.56	50	0.78	50	0.58	50	0.94	50	12	31	1	19	0
1644776916	11250.723	57	3.51621494	0.114081633	0.000585034014	111.71074	-0.0140816327	-7.22135008e-05	2.2133589	112.374752	112.374743	111.046737	111.046727	112.374747	111.046732	0.72	50	0.62	50	0.72	50	0.591836735	49	10	31	1	19	0
1644777100	11435.095	58	3.51621528	-0.262244898	-0.00133119238	111.710741	-0.037755102	-0.000191650264	2.21335947	112.374754	112.374744	111.046738	111.046728	112.374749	111.046733	0.58	50	0.88	50	0.448979592	49	0.673469388	49	15	27	0	23	0
1644777285	11619.405	59	3.51621617	0.263061224	0.00142968057	111.71074	0.0569387755	0.000309449867	2.21335861	112.374752	112.374743	111.046737	111.046727	112.374747	111.046732	0.7	50	0.38	50	0.9	50	0.693877551	49	12	34	0	16	0
1644777468	11803.031	60	3.51621482	-0.19	-0.0010326087	111.710741	-0.07	-0.000380434783	2.21335966	112.374753	112.374744	111.046738	111.046728	112.374749	111.046733	0.54	50	0.8	50	0.5	50	0.62	50	9	25	0	25	0
1644777665	11999.775	61	3.51621648	0.386794218	0.00210214249	111.710739	0.139039116	0.000755647368	2.21335758	112.374751	112.374741	111.046736	111.046727	112.374746	111.046731	0.88	50	0.354166667	48	0.86	50	0.612244898	49	8	33	1	17	0
1644777875	12210.125	62	3.51621318	-0.18	-0.000913705584	111.71074	-0.08	-0.000406091371	2.21335878	112.374752	112.374743	111.046737	111.046727	112.374747	111.046732	0.52	50	0.78	50	0.62	50	0.72	50	6	28	2	22	0
1644778085	12420.004	63	3.51621508	0.0353061224	0.000168124393	111.710739	0.344693878	0.00164139942	2.21335361	112.37475	112.374741	111.046738	111.046729	112.374746	111.046733	0.74	50	0.36	50	0.530612245	49	0.84	50	11	38	2	12	0
1644778269	12603.955	64	3.5162069	-0.219676871	-0.00104608034	111.710741	-0.0513435374	-0.000244493035	2.21335438	112.374752	112.374742	111.046739	111.04673	112.374747	111.046734	0.448979592	49	0.72	50	0.54	50	0.708333333	48	10	26	0	24	0
1644778452	12787.334	65	3.51620812	0.364693878	0.00198203194	111.710739	0.0646938776	0.000351597161	2.21335341	112.37475	112.37474	111.046737	111.046728	112.374745	111.046733	0.96	50	0.530612245	49	0.84	50	0.54	50	13	33	0	17	0
1644778649	12983.612	66	3.51620659	-0.166326531	-0.000908888145	111.71074	0.166326531	0.000908888145	2.21335091	112.37475	112.37474	111.046739	111.04673	112.374745	111.046734	0.68	50	0.68	50	0.367346939	49	0.7	50	18	38	1	12	0
1644778871	13205.723	67	3.51620264	0.328163265	0.00167430237	111.710738	-0.368163265	-0.00187838401	2.21335644	112.37475	112.37474	111.046736	111.046726	112.374745	111.046731	0.64	50	0.68	50	0.88	50	0.183673469	49	13	22	3	28	0
1644779054	13389.319	68	3.51621138	-0.172916667	-0.000775411061	111.710739	-0.267083333	-0.00119768311	2.21336044	112.374752	112.374742	111.046735	111.046726	112.374747	111.046731	0.48	50	0.92	50	0.74	50	0.645833333	48	11	31	0	19	0
1644779277	13611.514	69	3.51621771	-0.147346939	-0.000805174529	111.71074	0.507346939	0.00277238764	2.21335283	112.37475	112.374741	111.046738	111.046729	112.374745	111.046734	0.94	50	0.58	50	0.265306122	49	0.92	50	8	31	3	19	0
1644779462	13796.738	70	3.51620568	-0.0132653061	-5.97536312e-05	111.71074	-0.237755102	-0.00107096893	2.2133564	112.374751	112.374742	111.046737	111.046728	112.374747	111.046733	0.448979592	49	0.7	50	0.653061224	49	0.428571429	49	12	32	0	18	0
1644779685	14019.941	71	3.51621132	0.131489362	0.000706932052	111.710739	-0.0114893617	-6.17707618e-05	2.21335657	112.374751	112.374741	111.046737	111.046727	112.374746	111.046732	0.62	50	0.5	50	0.76	50	0.617021277	47	12	29	3	21	0
1644779869	14204.041	72	3.51621159	-0.265714286	-0.00119154388	111.71074	-0.394285714	-0.00176809737	2.21336248	112.374754	112.374744	111.046736	111.046727	112.374749	111.046732	0.28	50	0.94	50	0.7	50	0.571428571	49	14	20	0	30	0
1644780066	14400.598	73	3.51622094	-0.39	-0.00211956522	111.710742	0.07	0.000380434783	2.21336143	112.374755	112.374746	111.046739	111.046729	112.374751	111.046734	0.44	50	0.76	50	0.38	50	0.84	50	9	23	1	27	0
1644780249	14584.157	74	3.51621928	0.287755102	0.00146813828	111.710741	0.152244898	0.000776759683	2.21335915	112.374753	112.374744	111.046738	111.046728	112.374749	111.046733	0.86	50	0.42	50	0.775510204	49	0.64	50	12	26	0	24	0
1644780459	14794.296	75	3.51621567	0.25	0.00135869565	111.71074	0.35	0.00190217391	2.2133539	112.37475	112.374741	111.046738	111.046729	112.374746	111.046733	1	50	0.4	50	0.74	50	0.84	50	7	28	2	22	0
1644780669	15004.277	76	3.51620737	0.16	0.000761904762	111.710739	-0.3	-0.00142857143	2.2133584	112.374751	112.374742	111.046736	111.046726	112.374746	111.046731	0.58	50	0.72	50	0.8	50	0.34	50	9	25	2	25	0
1644780880	15214.599	77	3.51621448	0.2275	0.00108333333	111.710738	0.1725	0.000821428571	2.21335581	112.374749	112.37474	111.046736	111.046726	112.374744	111.046731	0.8	50	0.4	50	0.68	50	0.625	48	9	21	2	29	0
1644781077	15411.47	78	3.51621039	-0.12	-0.000571428571	111.710738	0.28	0.00133333333	2.21335161	112.374748	112.374739	111.046737	111.046728	112.374744	111.046733	0.6	50	0.44	50	0.48	50	0.88	50	4	29	1	21	0
1644781261	15595.362	79	3.51620375	-0.278163265	-0.00141199627	111.71074	0.0279591837	0.00014192479	2.21335119	112.37475	112.37474	111.046739	111.046729	112.374745	111.046734	0.489795918	49	0.74	50	0.367346939	49	0.673469388	49	10	29	0	21	0
1644781444	15778.767	80	3.51620309	0.19	0.0010326087	111.710739	-0.33	-0.00179347826	2.21335614	112.37475	112.374741	111.046737	111.046727	112.374745	111.046732	0.64	50	0.78	50	0.94	50	0.42	50	16	33	0	17	0
1644781628	15963.292	81	3.51621091	-0.09	-0.000489130435	111.710739	0.05	0.00027173913	2.21335539	112.37475	112.374741	111.046737	111.046728	112.374746	111.046732	0.58	50	0.62	50	0.6	50	0.74	50	10	31	0	19	0
1644781813	16147.793	82	3.51620973	-0.0734042553	-0.00039893617	111.710739	-0.286595745	-0.00155758557	2.21335969	112.374752	112.374743	111.046736	111.046727	112.374747	111.046732	0.42	50	0.78	50	0.66	50	0.446808511	47	18	30	0	20	0
1644782011	16345.505	83	3.51621653	-0.07	-0.000378378378	111.71074	0.11	0.000594594595	2.21335804	112.374752	112.374742	111.046737	111.046728	112.374747	111.046732	0.7	50	0.66	50	0.46	50	0.64	50	15	33	1	17	0
1644782233	16567.531	84	3.51621392	-0.174489796	-0.000885735005	111.710741	-0.245510204	-0.00124624469	2.21336173	112.374754	112.374744	111.046737	111.046727	112.374749	111.046732	0.48	50	0.9	50	0.551020408	49	0.48	50	9	27	3	23	0
1644782416	16750.971	85	3.51621974	0.396595745	0.00178646732	111.710739	0.0234042553	0.000105424574	2.21336137	112.374752	112.374742	111.046735	111.046726	112.374747	111.04673	0.72	50	0.3	50	0.82	50	0.446808511	47	10	34	0	16	0
1644782626	16960.737	86	3.51621919	-0.158163265	-0.000859582964	111.710739	-0.341836735	-0.00185780834	2.2133665	112.374754	112.374745	111.046734	111.046725	112.374749	111.04673	0.42	50	0.92	50	0.510204082	49	0.326530612	49	15	32	2	18	0
1644782835	17170.251	87	3.51622729	-0.049787234	-0.000237082067	111.71074	-0.030212766	-0.000143870314	2.21336696	112.374755	112.374745	111.046734	111.046725	112.37475	111.04673	0.64	50	0.72	50	0.64	50	0.659574468	47	9	30	2	20	0
1644783032	17367.143	88	3.51622801	-0.0370212766	-0.000177135295	111.71074	-0.282978723	-0.00135396518	2.2133712	112.374756	112.374747	111.046733	111.046724	112.374751	111.046729	0.52	50	0.84	50	0.765957447	47	0.52	50	11	34	1	16	0
1644783230	17564.604	89	3.51623472	0.335306122	0.00170206154	111.710738	-0.104693878	-0.000531441003	2.21337277	112.374755	112.374745	111.046731	111.046722	112.37475	111.046726	0.7	50	0.469387755	49	0.86	50	0.42	50	4	29	1	21	0
1644783426	17761.107	90	3.51623721	-0.506122449	-0.00256914949	111.710741	-0.066122449	-0.000335646949	2.21337376	112.374758	112.374748	111.046733	111.046724	112.374753	111.046729	0.387755102	49	0.96	50	0.42	50	0.86	50	13	30	1	20	0
1644783611	17945.555	91	3.51623878	0.275918367	0.00140060085	111.710739	-0.0959183673	-0.000486895266	2.2133752	112.374757	112.374747	111.046732	111.046722	112.374752	111.046727	0.68	50	0.5	50	0.78	50	0.408163265	49	10	24	0	26	0
1644783794	18129.254	92	3.51624105	-0.06	-0.000326086957	111.71074	0.16	0.000869565217	2.2133728	112.374756	112.374747	111.046733	111.046723	112.374752	111.046728	0.6	50	0.5	50	0.56	50	0.78	50	14	26	0	24	0
1644784004	18338.888	93	3.51623726	-0.03	-0.000163043478	111.71074	0.31	0.00168478261	2.21336815	112.374755	112.374746	111.046734	111.046725	112.37475	111.046729	0.72	50	0.44	50	0.48	50	0.82	50	12	25	2	25	0
1644784214	18548.418	94	3.5162299	-0.302978723	-0.00144275583	111.710741	-0.0629787234	-0.000299898683	2.2133691	112.374757	112.374747	111.046735	111.046726	112.374752	111.046731	0.4	50	0.765957447	47	0.42	50	0.66	50	11	30	2	19	1
1644784410	18745.31	95	3.5162314	0.36877551	0.00176447613	111.71074	-0.12877551	-0.000616150767	2.21337103	112.374756	112.374746	111.046733	111.046723	112.374751	111.046728	0.68	50	0.44	50	0.87755102	49	0.38	50	12	24	1	26	0
1644784607	18942.162	96	3.51623445	-0.07	-0.000355329949	111.71074	-0.09	-0.000456852792	2.21337238	112.374756	112.374747	111.046733	111.046723	112.374752	111.046728	0.7	50	0.86	50	0.76	50	0.74	50	12	31	1	19	0
1644784791	19126.025	97	3.51623659	0.447159864	0.00226984703	111.710738	-0.165493197	-0.000840066991	2.21337486	112.374755	112.374745	111.04673	111.04672	112.37475	111.046725	0.74	50	0.458333333	48	0.98	50	0.367346939	49	9	25	0	25	0
