# Supplementary material for: Improved bounds on Lorentz violation from composite pulse Ramsey spectroscopy in a trapped ion
Source: Nat Commun. 2022 Nov 27;13:7314. doi: 10.1038/s41467-022-34818-0 (PMC9701673; doi:10.1038/s41467-022-34818-0)
Supplement: Supplementary file 2 — Source Data [file 41467_2022_34818_MOESM2_ESM.zip › Source_data_files/raw_data/20220214/LLI_with_servo_467_01.txt]

#
#1650 rf switch (1650 rf switch (digital out of Paul's box)): 1 
#370 H1 shutter (NI digital out at /Dev1/port0/line2): 1 
#370 H2 shutter (370 H2 shutter (digital out of Paul's box)): 1 
#370 V shutter (NI digital out at /Dev1/port0/line0): 1 
#370 cooling AOM rf attenuator control voltage (NI analog out at /Dev2/ao6): 5.23309214 V
#370 cooling rf switch (370 cooling rf switch (digital out of Paul's box)): 1 
#370 cooling shutter (370 cooling shutter (digital out of Paul's box)): 1 
#370 detuning AOM rf attenuator control voltage (NI analog out at /Dev2/ao10): 10 V
#370 detuning rf switch (370 detuning rf switch (digital out of Paul's box)): 1 
#370 pumping AOM rf attenuator control voltage (NI analog out at /Dev2/ao9): 10 V
#370 pumping rf switch (370 pumping rf switch (digital out of Paul's box)): 1 
#399 shutter (399 shutter (digital out of Paul's box)): 0 
#411 relock shutter (411 relock shutter (digital out of Paul's box)): 1 
#411 rf switch (411 rf switch (digital out of Paul's box)): 0 
#411 slave rf switch (411 slave rf switch (digital out of Paul's box)): 1 
#411 stab hold (411 stab hold (digital out of Paul's box)): 1 
#411IntstabSetpoint (Scaled version of 411 intensity stab set point voltage (factor: 1.000000, offset:0.000000)): 2.002 V
#467 detuning AOM rf attenuator control voltage (NI analog out at /Dev2/ao8): 10 V
#467 rf switch (467 rf switch (digital out of Paul's box)): 0 
#638 rf switch (638 rf switch (digital out of Paul's box)): 1 
#638 shutter (638 shutter (digital out of Paul's box)): 1 
#935 shutter (NI digital out at /Dev1/port0/line3): 1 
#Axial objective position (Scaled version of Axial obective actuator (factor: 0.000024, offset:0.000000)): 11.9724948 mm
#B field H1 (Scaled version of h1BCurrent (factor: 0.400000, offset:0.000000)): 0.12992 G
#B field H2 (Scaled version of h2BCurrent (factor: 1.470000, offset:0.000000)): 0.735 G
#B field V (Scaled version of vBCurrent (factor: 1.248000, offset:0.000000)): 0.3012672 G
#DDS0 frequency (Frequency of DDS channel #0 of Paul's box): 85 MHz
#DDS0 power (Power of DDS channel #1 of Paul's box): -6 dBm
#DDS1 frequency (Frequency of DDS channel #1 of Paul's box): 85 MHz
#DDS1 power (Power of DDS channel #1 of Paul's box): -15 dBm
#DDS10 frequency (Frequency of DDS channel #10 of Paul's box): 0 MHz
#DDS10 power (Power of DDS channel #10 of Paul's box): 0 dBm
#DDS11 frequency (Frequency of DDS channel #11 of Paul's box): 0 MHz
#DDS11 power (Power of DDS channel #11 of Paul's box): 0 dBm
#DDS2 frequency (Frequency of DDS channel #2 of Paul's box): 200 MHz
#DDS2 power (Power of DDS channel #2 of Paul's box): -50 dBm
#DDS3 frequency (Frequency of DDS channel #3 of Paul's box): 60 MHz
#DDS3 power (Power of DDS channel #3 of Paul's box): -50 dBm
#DDS4 frequency (Frequency of DDS channel #4 of Paul's box): 114.4 MHz
#DDS4 power (Power of DDS channel #4 of Paul's box): 10 dBm
#DDS5 frequency (Frequency of DDS channel #5 of Paul's box): 111 MHz
#DDS5 power (Power of DDS channel #5 of Paul's box): -50 dBm
#DDS6 power (Power of DDS channel #6 of Paul's box): 0 dBm
#DDS7 frequency (Frequency of DDS channel #7 of Paul's box): 0 MHz
#DDS7 power (Power of DDS channel #7 of Paul's box): 0 dBm
#DDS8 frequency (Frequency of DDS channel #8 of Paul's box): 0 MHz
#DDS8 power (Power of DDS channel #8 of Paul's box): 0 dBm
#DDS9 frequency (Frequency of DDS channel #9 of Paul's box): 0 MHz
#DDS9 power (Power of DDS channel #9 of Paul's box): 0 dBm
#DP370 power (DP370 photodiode voltage setpoint): 7 mW
#Doppler_time (): 8000 us
#H1 power (H1 photodiode voltage setpoint): 5.5 uW
#H1Flipmount (Thorlabs Flipmount): 1 
#H1seq power (H1seq setpoint): 0 mW
#H2 power (H2 photodiode voltage setpoint): 2.23 uW
#In Oven Current (Scaled version of In oven control voltage (factor: 2.000000, offset:0.000000)): 0 A
#Objective focus position (Scaled version of Focus obective actuator (factor: 0.000024, offset:0.000000)): 24.5719768 mm
#Paul's box run number (to identify the raw data of CCD and PMT): 703399 
#SampleNHold (SampleNHold (digital out of Paul's box)): 1 
#Strobo Trigger (description): 0 
#U_ablation (NI analog out at /Dev2/ao0): 0 V
#Ue endseg 1 (Scaled version of Endseg 1 extra voltage (factor: -1.200000, offset:0.000000)): -9 V
#Ue endseg 2 (Scaled version of Endseg 2 extra voltage (factor: -1.200000, offset:0.000000)): 0 V
#Ue1 (Scaled version of Segment 3 extra compensation voltage (factor: 1.214280, offset:-0.000700)): -9 V
#Ue2 (Scaled version of Segment 3 extra compensation voltage (factor: 1.214280, offset:-0.000700)): -9 V
#Ue3 (Scaled version of Segment 3 extra compensation voltage (factor: 1.214280, offset:-0.000700)): -5 V
#Ue4 (Scaled version of Segment 3 extra compensation voltage (factor: 1.214280, offset:-0.000700)): 0 V
#Ue5 (Scaled version of Segment 3 extra compensation voltage (factor: 1.214280, offset:-0.000700)): 0 V
#Ue6 (Scaled version of Segment 6 extra voltage (factor: -1.200000, offset:0.000000)): 0 V
#Ue7 (Scaled version of Segment 7 extra voltage (factor: -1.200000, offset:0.000000)): 0 V
#Ue8 (Scaled version of Segment 8 extra voltage (factor: -1.200000, offset:0.000000)): 0 V
#Uec endseg 1 (Scaled version of Segment 0 extra compensation voltage (factor: 1.2, offset:0.0)): 0.336437928 V
#Uec endseg 2 (Scaled version of Endseg extra 2 compensation voltage (factor: -1.200000, offset:0.000000)): 0 V
#Uec1 (Scaled version of Segment 1 extra compensation voltage (factor: 1.2, offset:0.0)): 0.336437928 V
#Uec2 (Scaled version of Segment 2 extra compensation voltage (factor: 1.2, offset:0.0)): 0.336437928 V
#Uec3 (Scaled version of Segment 3 extra compensation voltage (factor: 1.2, offset:0.0)): 0.227429813 V
#Uec4 (Scaled version of Segment 4 extra compensation voltage (factor: 1.2, offset:0.0)): 0.227429813 V
#Uec5 (Scaled version of Segment 5 extra compensation voltage (factor: 1.2, offset:0.0)): 0 V
#Uec6 (Scaled version of Segment 6 extra compensation voltage (factor: 1.2, offset:0.0)): 0.408 V
#Uec7 (Scaled version of Segment 7 extra compensation voltage (factor: 1.2, offset:0.0)): 0.408 V
#Uec8 (Scaled version of Segment 8 extra compensation voltage (factor: 1.2, offset:0.0)): 0.408 V
#Uschwinden (U_schwinden to lower rf confinement): 0.5 V
#Ut endseg 1 (Scaled version of Endseg 1 voltage (factor: -1.199740, offset:-0.001200)): 12 V
#Ut endseg 2 (Scaled version of Endseg 2 voltage (factor: -1.197100, offset:-0.003000)): 0 V
#Ut1 (Scaled version of Segment 1 voltage (factor: -1.200900, offset:-0.003600)): -8 V
#Ut2 (Scaled version of Segment 2 voltage (factor: -1.201410, offset:-0.001400)): 12 V
#Ut3 (Scaled version of Segment 3 voltage (factor: -1.198560, offset:-0.003200)): 12 V
#Ut4 (Scaled version of Segment 4 voltage (factor: -1.198560, offset:-0.003200)): 0 V
#Ut5 (Scaled version of Segment 5 voltage (factor: -1.198560, offset:-0.003200)): 0 V
#Ut6 (Scaled version of Segment 6 voltage (factor: -1.198560, offset:-0.003200)): 0 V
#Ut7 (Scaled version of Segment 7 voltage (factor: -1.198560, offset:-0.003200)): 0 V
#Ut8 (Scaled version of Segment 8 voltage (factor: -1.198560, offset:-0.003200)): 0 V
#Utc endseg 1 (Scaled version of Segment 0 compensation voltage (factor: 0.25, offset:0.0)): 0.051403378 V
#Utc endseg 2 (Scaled version of Endseg 2 compensation voltage (factor: -0.250000, offset:0.000000)): 0 V
#Utc1 (Scaled version of Segment 1 compensation voltage (factor: 0.25, offset:0.0)): 0.051403378 V
#Utc2 (Scaled version of Segment 2 compensation voltage (factor: 0.25, offset:0.0)): 0.051403378 V
#Utc3 (Scaled version of Segment 3 compensation voltage (factor: 0.25, offset:0.0)): 0.106663163 V
#Utc4 (Scaled version of Segment 4 compensation voltage (factor: 0.25, offset:0.0)): 0.106663163 V
#Utc5 (Scaled version of Segment 5 compensation voltage (factor: 0.25, offset:0.0)): 0 V
#Utc6 (Scaled version of Segment 6 compensation voltage (factor: 0.25, offset:0.0)): 0 V
#Utc7 (Scaled version of Segment 7 compensation voltage (factor: 1.2, offset:0.0)): 0 V
#Utc8 (Scaled version of Segment 8 compensation voltage (factor: 1.2, offset:0.0)): 0 V
#V power (V photodiode voltage setpoint): 11.25 uW
#Vseq power (Vseq setpoint): 0.4 mW
#WP370H2sw0 (NI analog out at /Dev2/ao2): 5 V
#WP370H2sw1 (NI analog out at /Dev2/ao3): 0 V
#Yb Oven Current (Scaled version of Yb oven control voltage (factor: 3.510000, offset:0.000000)): 0 A
#awg_Pulselength (): 0 s
#awg_amplitude (): 0 Vpp
#awg_frequency (): 0 Hz
#awg_offset (): 0 V
#axial_secular_frequency_AOM (): 0.11 MHz
#carrier_frequency (): 221 MHz
#cooling370 frequency (Attenuation of transition cooling370): 85 MHz
#cooling370 power (Power of transition cooling370): -24 dBm
#cooling_chirp_dds_power (): 0 dBm
#cooling_chirp_freq_step (): 1 MHz
#cooling_chirp_start_freq (): 84.4 MHz
#cooling_chirp_stop_freq (): 114.4 MHz
#cooling_chirp_total_time (): 3 us
#detection370 frequency (Attenuation of transition detection370): 85 MHz
#detection370 power (Power of transition detection370): -2 dBm
#detection_time (): 2500 us
#detuning370 frequency (Attenuation of transition detuning370): 0 MHz
#detuning370 power (Power of transition detuning370): 0 dBm
#emm_pulse_buffer_time (): 0 us
#emm_pulse_wait_time (): 0 us
#feed_forward_waittime_ms (): 0 ms
#flop_sbc_max_pulsetime_factor (): 0 
#freqScaling_411 (): 1.68 MHz/G
#freqScaling_467 (): 1.6 MHz/G
#heating_rate_wait_time (): 5000 us
#intersequence_cooling_rf_frequency (): 85 MHz
#intersequence_cooling_rf_power (): -24 dBm
#load_attempt (): 1 
#mirrorH2H (Motorized mirror mount): 4.37709888 mm
#n_av_LLI (): 50 
#n_points_per_doppler_freq_scan (): 0 
#n_points_per_sb_flops (): 0 
#n_points_per_sb_scan (): 0 
#n_rabi_scan_points (): 0 
#n_rep (): 575 
#octupole467 frequency (Attenuation of transition octupole467): 111.04027 MHz
#octupole467 power (Power of transition octupole467): -6 dBm
#octupole4672 frequency (Attenuation of transition octupole4672): 112.38 MHz
#octupole4672 power (Power of transition octupole4672): -6 dBm
#offset370PD_H1 (): -0.0132263937 uW
#offset370PD_H2 (): -0.0299202343 uW
#offset370PD_V (): -0.0150179222 uW
#offset467BelowPD (): 0.0073186225 mW
#offset467PD (): 0.0073186225 mW
#picture_number (): 0 
#pulse_time_1650 (): 0 us
#pulse_time_411 (): 5 us
#pulse_time_467 (): 50000 us
#pulse_time_4672 (): 50000 us
#pulse_time_rfLLI (): 14.95 us
#pump_time (): 10 us
#pumping370 frequency (Attenuation of transition pumping370): 85 MHz
#pumping370 power (Power of transition pumping370): -13 dBm
#quench1650 frequency (Attenuation of transition quench1650): 60 MHz
#quench1650 power (Power of transition quench1650): -3.1 dBm
#radial_secular_frequency_AOM (): 0.31 MHz
#ramp_time (): 0 us
#reference 370 Det (): 0 mW
#reference 370 H1 (reference value 370 H1 chart): 3 uW
#reference 370 H2 (reference value 370 H2 chart): 5 uW
#reference 370 V (reference value 370 V chart): 40 uW
#reference 411 Fiber (reference value vertical 411 chart): 0.4 mW
#reference 411 SHG (reference value SHG 411 chart): 8 mW
#reference 411 V (): 0 uW
#reference 639 Fiber (reference value fiber639 chart): 12.52 mW
#reference SHG 467 (): 5.7 mW
#reference SHG 467 Below (): 0 mW
#rf_Amp (): 0.3 
#rf_Freq (): 3.516 MHz
#rf_phase (): 0.5 
#rf_switch_467 (): 0 
#sampling370 frequency (Attenuation of transition sampling370): 85 MHz
#sampling370 power (Power of transition sampling370): -5 dBm
#sampling411 frequency (Attenuation of transition sampling411): 220 MHz
#sampling411 power (Power of transition sampling411): -2 dBm
#sb_cooling_411_Omega (): 0 kHz
#sb_cooling_ddspower_1650 (): -27.5 dBm
#sb_cooling_ddspower_411 (): -10 dBm
#sb_cooling_detuning (): 0 
#sb_cooling_time (): 5000 us
#sb_scan_range_factor (): 0 
#sbc_pulses11 (): 0 
#sbc_pulses12 (): 0 
#sbc_pulses21 (): 0 
#sbc_pulses22 (): 0 
#sbc_pulsetime11 (): 0 us
#sbc_pulsetime12 (): 0 us
#sbc_pulsetime21 (): 0 us
#sbc_pulsetime22 (): 0 us
#sbc_repumptime (): 0 us
#scaling370PD_H1 (): -12.9249723 uW/V
#scaling370PD_H2 (): -14.9627261 uW/V
#scaling370PD_V (): -17.3688494 uW/V
#scaling467BelowPD (): -2.85545297 mW/V
#scaling467PD (): -2.85545297 mW/V
#scan_variable (): 0 unit
#spectroscopy411 frequency (Attenuation of transition spectroscopy411): 221 MHz
#spectroscopy411 power (Power of transition spectroscopy411): -2 dBm
#spectroscopy411rsb11 frequency (Attenuation of transition spectroscopy411rsb11): 0 MHz
#spectroscopy411rsb11 power (Power of transition spectroscopy411rsb11): 0 dBm
#spectroscopy411rsb12 frequency (Attenuation of transition spectroscopy411rsb12): 0 MHz
#spectroscopy411rsb12 power (Power of transition spectroscopy411rsb12): 0 dBm
#spectroscopy411rsb21 frequency (Attenuation of transition spectroscopy411rsb21): 0 MHz
#spectroscopy411rsb21 power (Power of transition spectroscopy411rsb21): 0 dBm
#spectroscopy411rsb22 frequency (Attenuation of transition spectroscopy411rsb22): 0 MHz
#spectroscopy411rsb22 power (Power of transition spectroscopy411rsb22): 0 dBm
#spectroscopy411slave frequency (Attenuation of transition spectroscopy411slave): 80 MHz
#spectroscopy411slave power (Power of transition spectroscopy411slave): -4 dBm
#sweep_frequency_step (): 0 MHz
#sweep_sleep_time (): 0 us
#sweep_start_frequency (): 0 MHz
#sweep_stop_frequency (): 0 MHz
#t_RFtotal (): 1235977.45 us
#t_RFwait (): 100 us
#t_pi_carrier_estim_A (): 0 us
#t_pi_carrier_estim_B (): 0 us
#t_pi_carrier_estim_C (): 0 us
#t_subtract (): 0.1 us
#use_shutters (): 0 
#wait_ramp_down (): 0 us
#waveplate411Ax (Motorized rotation mount): 0 °
#waveplateSplitH1V (Motorized rotation mount): 153.999559 °
#waveplateV (Motorized rotation mount): 27.4999213 °

#UTC / s	rel. time / s	RunNumber / 	rf_Freq / MHz	CorrFreqCenter / 	CorrFreqCenter2 / 	FreqCenter / 	CorrBField / 	CorrBField2 / 	BField / 	FreqPlusPlus / 	FreqPlusMinus / 	FreqMinusPlus / 	FreqMinusMinus / 	FreqPlusCenter / 	FreqMinusCenter / 	roi_plus_plus / 	roi_pp_num_cyc / 	roi_plus_minus / 	roi_pm_num_cyc / 	roi_minus_plus / 	roi_mp_num_cyc / 	roi_minus_minus / 	roi_mm_num_cyc / 	roi_final_E3 / 	number_LLI_cycles / 	det_num_hot / 	det_num_no_exc / 	det_num_quench / 
1644835754	187.745	1	3.51622228	0.48	0.48	111.710741	-5.55111512e-17	-5.55111512e-17	2.21336333	112.374754	112.374745	111.046736	111.046727	112.37475	111.046732	0.86	50	0.38	50	0.98	50	0.5	50	9	27	0	23	0
1644835937	371.615	2	3.51622228	-0.22	-1.33751956e-10	111.710742	-0.42	-2.55344643e-10	2.21336963	112.374757	112.374748	111.046736	111.046726	112.374753	111.046731	0.26	50	0.9	50	0.86	50	0.66	50	4	23	0	27	0
1644836120	553.995	3	3.51623225	0.21	0.00114130435	111.710741	-0.19	-0.0010326087	2.21337248	112.374757	112.374748	111.046734	111.046724	112.374752	111.046729	0.88	50	0.86	50	0.94	50	0.54	50	0	7	0	43	0
1644836303	737.39	4	3.51623675	-0.15	-0.000819672131	111.710741	0.27	0.00147540984	2.21336843	112.374757	112.374747	111.046736	111.046726	112.374752	111.046731	0.78	50	0.66	50	0.56	50	0.98	50	2	14	0	36	0
1644836486	919.769	5	3.51623035	0.06	0.000327868852	111.710741	0.06	0.000327868852	2.21336753	112.374756	112.374747	111.046736	111.046726	112.374751	111.046731	0.88	50	0.76	50	0.88	50	0.88	50	0	5	0	45	0
1644836668	1102.437	6	3.51622893	-0.07	-0.000384615385	111.710741	0.45	0.00247252747	2.21336078	112.374754	112.374745	111.046738	111.046728	112.37475	111.046733	0.9	50	0.52	50	0.38	50	0.9	50	12	25	0	25	0
1644836851	1285.074	7	3.51621825	-0.15	-0.000819672131	111.710742	0.07	0.000382513661	2.21335973	112.374755	112.374745	111.046739	111.04673	112.37475	111.046734	0.76	50	0.84	50	0.54	50	0.76	50	12	31	0	19	0
1644837033	1467.563	8	3.51621659	-0.12	-0.000655737705	111.710743	-0.1	-0.000546448087	2.21336123	112.374756	112.374746	111.046739	111.04673	112.374751	111.046734	0.64	50	0.86	50	0.64	50	0.66	50	7	23	0	27	0
1644837242	1675.851	9	3.51621896	0.34	0.00186813187	111.710741	0.32	0.00175824176	2.21335643	112.374753	112.374743	111.046739	111.046729	112.374748	111.046734	0.92	50	0.26	50	0.7	50	0.68	50	14	30	2	20	0
1644837438	1872.313	10	3.51621137	0.18	0.000865384615	111.71074	-0.2	-0.000961538462	2.21335943	112.374753	112.374743	111.046737	111.046728	112.374748	111.046732	0.88	50	0.9	50	0.9	50	0.52	50	5	20	1	30	0
1644837623	2056.736	11	3.51621612	-0.02	-0.000101522843	111.71074	0.48	0.00243654822	2.21335223	112.374751	112.374741	111.046739	111.04673	112.374746	111.046735	0.88	50	0.42	50	0.42	50	0.92	50	5	11	0	39	0
1644837818	2251.937	12	3.51620473	-0.33	-0.00179347826	111.710742	0.25	0.00135869565	2.21334848	112.374751	112.374742	111.046742	111.046733	112.374746	111.046737	0.7	50	0.78	50	0.38	50	0.96	50	6	25	1	25	0
1644838038	2471.993	13	3.5161988	0.3	0.00153846154	111.71074	-0.16	-0.000820512821	2.21335088	112.37475	112.374741	111.04674	111.04673	112.374746	111.046735	0.72	50	0.58	50	0.92	50	0.46	50	10	19	3	31	0
1644838220	2654.394	14	3.51620259	0.03	0.000135746606	111.71074	-0.51	-0.00230769231	2.21335853	112.374753	112.374743	111.046737	111.046728	112.374748	111.046733	0.48	50	0.96	50	0.88	50	0.34	50	9	29	0	21	0
1644838403	2836.84	15	3.51621469	0.01	5.49450549e-05	111.71074	0.55	0.00302197802	2.21335028	112.37475	112.374741	111.04674	111.04673	112.374745	111.046735	0.94	50	0.38	50	0.44	50	0.98	50	10	24	0	26	0
1644838587	3021.311	16	3.51620165	-0.35	-0.00191256831	111.710742	0.13	0.000710382514	2.21334833	112.374751	112.374742	111.046742	111.046733	112.374747	111.046738	0.58	50	0.8	50	0.4	50	0.88	50	9	31	0	19	0
1644838770	3203.666	17	3.51619856	0.39	0.00211956522	111.71074	-0.25	-0.00135869565	2.21335208	112.37475	112.374741	111.046739	111.04673	112.374746	111.046734	0.66	50	0.52	50	0.96	50	0.32	50	12	19	0	31	0
1644838953	3387.128	18	3.51620449	-0.27	-0.00148351648	111.710741	0.17	0.000934065934	2.21334953	112.374751	112.374742	111.046741	111.046732	112.374746	111.046737	0.7	50	0.8	50	0.44	50	0.88	50	9	29	0	21	0
1644839135	3569.52	19	3.51620046	0.01	5.43478261e-05	111.710741	0.37	0.00201086957	2.21334398	112.374749	112.37474	111.046743	111.046733	112.374745	111.046738	0.88	50	0.5	50	0.44	50	0.8	50	9	24	0	26	0
1644839318	3752.079	20	3.51619168	-0.19	-0.00104395604	111.710742	-0.39	-0.00214285714	2.21334983	112.374752	112.374743	111.046742	111.046733	112.374747	111.046737	0.26	50	0.84	50	0.76	50	0.56	50	8	18	0	32	0
1644839526	3960.197	21	3.51620093	0.09	0.000491803279	111.710742	0.47	0.00256830601	2.21334278	112.374749	112.37474	111.046744	111.046734	112.374745	111.046739	0.96	50	0.4	50	0.6	50	0.98	50	15	36	2	13	1
1644839708	4142.605	22	3.51618978	-0.02	-9.61538462e-05	111.710742	-0.16	-0.000769230769	2.21334518	112.37475	112.374741	111.046743	111.046734	112.374746	111.046738	0.6	50	0.78	50	0.62	50	0.48	50	9	22	0	28	0
1644839904	4338.023	23	3.51619358	0.39	0.00214285714	111.71074	0.15	0.000824175824	2.21334293	112.374748	112.374738	111.046742	111.046732	112.374743	111.046737	0.96	50	0.42	50	0.82	50	0.58	50	4	22	1	28	0
1644840086	4520.578	24	3.51619002	-0.3	-0.00153061224	111.710742	0.04	0.000204081633	2.21334233	112.374749	112.374739	111.046744	111.046734	112.374744	111.046739	0.44	50	0.7	50	0.6	50	0.94	50	7	26	0	24	0
1644840269	4703.065	25	3.51618907	0.22	0.00120879121	111.71074	-0.12	-0.000659340659	2.21334413	112.374748	112.374739	111.046742	111.046732	112.374744	111.046737	0.8	50	0.7	50	0.84	50	0.5	50	10	26	0	24	0
1644840464	4898.525	26	3.51619192	-0.45	-0.00245901639	111.710743	0.11	0.000601092896	2.21334248	112.37475	112.374741	111.046745	111.046735	112.374745	111.04674	0.48	50	0.82	50	0.38	50	0.94	50	13	23	1	27	0
1644840660	5094.083	27	3.51618931	0.45	0.00230769231	111.71074	-0.07	-0.000358974359	2.21334353	112.374748	112.374739	111.046742	111.046733	112.374743	111.046737	0.74	50	0.36	50	0.94	50	0.42	50	6	16	1	33	1
1644840855	5289.578	28	3.51619097	-0.29	-0.00147959184	111.710742	-0.33	-0.00168367347	2.21334848	112.374751	112.374742	111.046742	111.046733	112.374746	111.046737	0.32	50	0.94	50	0.66	50	0.62	50	10	28	1	22	0
1644841066	5500.464	29	3.5161988	0.03	0.000153846154	111.710742	-0.11	-0.000564102564	2.21335013	112.374751	112.374742	111.046741	111.046732	112.374747	111.046737	0.6	50	0.68	50	0.74	50	0.6	50	6	26	2	24	0
1644841264	5698.248	30	3.51620141	-0.19	-0.000900473934	111.710743	0.21	0.000995260664	2.21334698	112.374751	112.374742	111.046743	111.046734	112.374747	111.046739	0.78	50	0.76	50	0.46	50	0.86	50	12	33	1	17	0
1644841447	5881.46	31	3.51619643	-0.06	-0.000303030303	111.710743	-0.1	-0.000505050505	2.21334848	112.374752	112.374743	111.046743	111.046734	112.374747	111.046738	0.56	50	0.72	50	0.66	50	0.62	50	7	33	0	17	0
1644841643	6077.398	32	3.5161988	0.37	0.00202185792	111.710741	-0.07	-0.000382513661	2.21334953	112.374751	112.374741	111.046741	111.046731	112.374746	111.046736	0.8	50	0.5	50	0.9	50	0.46	50	12	28	1	22	0
1644841826	6260.595	33	3.51620046	-0.19	-0.000969387755	111.710742	0.43	0.00219387755	2.21334308	112.37475	112.37474	111.046744	111.046734	112.374745	111.046739	0.86	50	0.62	50	0.32	50	0.94	50	13	39	0	11	0
1644842011	6445.382	34	3.51619026	0.253265306	0.00138396342	111.710741	0.266734694	0.00145756663	2.21333908	112.374747	112.374738	111.046744	111.046734	112.374743	111.046739	0.98	50	0.46	50	0.66	50	0.673469388	49	13	32	0	18	0
1644842198	6631.729	35	3.51618393	0.11	0.000591397849	111.71074	0.49	0.0026344086	2.21333173	112.374745	112.374735	111.046745	111.046736	112.37474	111.046741	0.94	50	0.34	50	0.58	50	0.96	50	10	36	0	14	0
1644842397	6830.683	36	3.51617231	-0.27	-0.00145945946	111.710742	-0.35	-0.00189189189	2.21333698	112.374747	112.374738	111.046745	111.046736	112.374743	111.04674	0.3	50	0.92	50	0.7	50	0.62	50	12	20	1	30	0
1644842580	7014.608	37	3.51618061	0.0369387755	0.000185621987	111.710741	-0.516938776	-0.00259768229	2.21334474	112.37475	112.37474	111.046743	111.046733	112.374745	111.046738	0.28	50	0.76	50	0.86	50	0.306122449	49	7	21	0	29	0
1644842764	7198.081	38	3.51619287	-0.28	-0.00152173913	111.710743	0.14	0.000760869565	2.21334264	112.37475	112.374741	111.046745	111.046735	112.374746	111.04674	0.62	50	0.76	50	0.48	50	0.9	50	10	28	0	22	0
1644842978	7412.587	39	3.51618955	0.43	0.00233695652	111.710741	0.01	5.43478261e-05	2.21334249	112.374748	112.374739	111.046743	111.046733	112.374743	111.046738	0.82	50	0.38	50	0.88	50	0.46	50	9	27	2	23	0
1644843165	7598.766	40	3.51618931	-0.17	-0.000794392523	111.710741	-0.15	-0.000700934579	2.21334474	112.37475	112.37474	111.046743	111.046733	112.374745	111.046738	0.5	50	0.82	50	0.68	50	0.7	50	9	34	0	16	0
1644843351	7784.714	41	3.51619287	0.02	0.000107526882	111.710741	0.02	0.000107526882	2.21334444	112.374749	112.37474	111.046743	111.046733	112.374745	111.046738	0.68	50	0.64	50	0.76	50	0.76	50	13	37	0	12	1
1644843536	7970.608	42	3.5161924	-0.02	-0.000107526882	111.710741	-0.48	-0.00258064516	2.21335164	112.374752	112.374742	111.046741	111.046731	112.374747	111.046736	0.44	50	0.94	50	0.92	50	0.46	50	11	30	0	20	0
1644843725	8159.503	43	3.51620379	5.55111512e-17	2.9844705e-19	111.710741	0.32	0.00172043011	2.21334684	112.37475	112.374741	111.046742	111.046733	112.374746	111.046737	0.92	50	0.6	50	0.62	50	0.94	50	18	37	0	13	0
1644843911	8345.528	44	3.51619619	-0.14	-0.000740740741	111.710742	-0.46	-0.00243386243	2.21335374	112.374753	112.374744	111.046741	111.046731	112.374748	111.046736	0.38	50	0.98	50	0.78	50	0.46	50	10	30	0	20	0
1644844113	8546.738	45	3.51620711	0.24	0.00129032258	111.710741	0.04	0.000215053763	2.21335314	112.374752	112.374742	111.04674	111.04673	112.374747	111.046735	0.78	50	0.5	50	0.98	50	0.78	50	8	27	1	23	0
1644844299	8732.797	46	3.51620616	0.11	0.000547263682	111.71074	-0.23	-0.00114427861	2.21335659	112.374752	112.374743	111.046738	111.046729	112.374747	111.046733	0.74	50	0.86	50	0.82	50	0.48	50	9	28	0	22	0
1644844499	8932.808	47	3.51621161	-0.33	-0.00177419355	111.710742	0.21	0.00112903226	2.21335344	112.374753	112.374743	111.046741	111.046731	112.374748	111.046736	0.64	50	0.76	50	0.46	50	1	50	13	26	1	24	0
1644844698	9131.707	48	3.51620663	-0.28	-0.0014	111.710743	0.04	0.0002	2.21335284	112.374754	112.374745	111.046742	111.046733	112.374749	111.046738	0.68	50	0.92	50	0.5	50	0.82	50	9	28	1	22	0
1644844884	9317.972	49	3.51620568	0.19	0.000954773869	111.710743	-0.49	-0.00246231156	2.21336019	112.374755	112.374746	111.046739	111.04673	112.374751	111.046734	0.42	50	0.72	50	0.96	50	0.28	50	9	24	0	26	0
1644845070	9504.137	50	3.51621731	-0.2	-0.00106951872	111.710744	-0.02	-0.000106951872	2.21336049	112.374756	112.374747	111.04674	111.046731	112.374752	111.046735	0.52	50	0.74	50	0.56	50	0.74	50	10	24	0	26	0
1644845257	9691.187	51	3.51621778	0.47	0.00251336898	111.710741	-0.01	-5.34759358e-05	2.21336064	112.374754	112.374745	111.046738	111.046728	112.374749	111.046733	0.84	50	0.38	50	0.94	50	0.46	50	10	24	0	26	0
1644845457	9891.448	52	3.51621802	-0.43	-0.00231182796	111.710743	0.11	0.000591397849	2.21335899	112.374756	112.374746	111.04674	111.046731	112.374751	111.046736	0.48	50	0.8	50	0.44	50	0.98	50	7	28	1	22	0
1644845657	10091.162	53	3.51621541	0.25	0.00125	111.710742	-0.17	-0.00085	2.21336154	112.374755	112.374746	111.046738	111.046729	112.374751	111.046734	0.86	50	0.78	50	0.86	50	0.44	50	12	27	1	23	0
1644845843	10277.473	54	3.51621944	-0.3	-0.0015	111.710744	0.3	0.0015	2.21335704	112.374755	112.374746	111.046741	111.046732	112.374751	111.046736	0.64	50	0.64	50	0.34	50	0.94	50	8	22	0	28	0
1644846031	10464.686	55	3.51621232	0.03	0.000160427807	111.710743	0.55	0.00294117647	2.21334879	112.374753	112.374743	111.046744	111.046734	112.374748	111.046739	0.86	50	0.28	50	0.48	50	1	50	5	13	0	37	0
1644846217	10650.916	56	3.51619928	0.01	5.37634409e-05	111.710743	-0.07	-0.000376344086	2.21334984	112.374753	112.374744	111.046743	111.046734	112.374748	111.046738	0.72	50	0.78	50	0.96	50	0.88	50	1	5	0	45	0
1644846405	10839.041	57	3.51620094	0.04	0.000215053763	111.710743	-0.3	-0.00161290323	2.21335434	112.374754	112.374745	111.046742	111.046732	112.374749	111.046737	0.7	50	0.96	50	0.92	50	0.58	50	8	23	0	27	0
1644846605	11039.238	58	3.51620806	-0.06	-0.000315789474	111.710743	-0.48	-0.00252631579	2.21336154	112.374757	112.374747	111.04674	111.04673	112.374752	111.046735	0.38	50	0.92	50	0.9	50	0.48	50	12	30	1	20	0
1644846791	11225.218	59	3.51621944	0.5	0.00251256281	111.710741	-0.26	-0.00130653266	2.21336544	112.374755	112.374746	111.046736	111.046727	112.374751	111.046731	0.72	50	0.48	50	1	50	0.24	50	9	32	0	18	0
1644846977	11411.123	60	3.51622561	-0.1	-0.000537634409	111.710741	-0.44	-0.0023655914	2.21337204	112.374758	112.374748	111.046735	111.046725	112.374753	111.04673	0.34	50	0.88	50	0.82	50	0.48	50	4	18	0	32	0
1644847163	11597.085	61	3.51623605	0.1	0.000537634409	111.710741	-5.55111512e-17	-2.9844705e-19	2.21337204	112.374757	112.374748	111.046734	111.046725	112.374753	111.046729	0.98	50	0.88	50	0.96	50	0.86	50	0	2	0	48	0
1644847349	11783.215	62	3.51623605	-0.04	-0.000215053763	111.710741	0.02	0.000107526882	2.21337174	112.374757	112.374748	111.046734	111.046725	112.374753	111.04673	0.94	50	0.96	50	0.9	50	0.96	50	1	6	0	44	0
