# Supplementary material for: Improved bounds on Lorentz violation from composite pulse Ramsey spectroscopy in a trapped ion
Source: Nat Commun. 2022 Nov 27;13:7314. doi: 10.1038/s41467-022-34818-0 (PMC9701673; doi:10.1038/s41467-022-34818-0)
Supplement: Supplementary file 2 — Source Data [file 41467_2022_34818_MOESM2_ESM.zip › Source_data_files/raw_data/20220214/LLI_with_servo_467_04.txt]

#
#1650 rf switch (1650 rf switch (digital out of Paul's box)): 0 
#370 H1 shutter (NI digital out at /Dev1/port0/line2): 1 
#370 H2 shutter (370 H2 shutter (digital out of Paul's box)): 1 
#370 V shutter (NI digital out at /Dev1/port0/line0): 1 
#370 cooling AOM rf attenuator control voltage (NI analog out at /Dev2/ao6): 5.23309214 V
#370 cooling rf switch (370 cooling rf switch (digital out of Paul's box)): 0 
#370 cooling shutter (370 cooling shutter (digital out of Paul's box)): 1 
#370 detuning AOM rf attenuator control voltage (NI analog out at /Dev2/ao10): 10 V
#370 detuning rf switch (370 detuning rf switch (digital out of Paul's box)): 1 
#370 pumping AOM rf attenuator control voltage (NI analog out at /Dev2/ao9): 10 V
#370 pumping rf switch (370 pumping rf switch (digital out of Paul's box)): 0 
#399 shutter (399 shutter (digital out of Paul's box)): 0 
#411 relock shutter (411 relock shutter (digital out of Paul's box)): 1 
#411 rf switch (411 rf switch (digital out of Paul's box)): 0 
#411 slave rf switch (411 slave rf switch (digital out of Paul's box)): 1 
#411 stab hold (411 stab hold (digital out of Paul's box)): 1 
#411IntstabSetpoint (Scaled version of 411 intensity stab set point voltage (factor: 1.000000, offset:0.000000)): 2.002 V
#467 detuning AOM rf attenuator control voltage (NI analog out at /Dev2/ao8): 10 V
#467 rf switch (467 rf switch (digital out of Paul's box)): 1 
#638 rf switch (638 rf switch (digital out of Paul's box)): 1 
#638 shutter (638 shutter (digital out of Paul's box)): 0 
#935 shutter (NI digital out at /Dev1/port0/line3): 0 
#Axial objective position (Scaled version of Axial obective actuator (factor: 0.000024, offset:0.000000)): 11.9724948 mm
#B field H1 (Scaled version of h1BCurrent (factor: 0.400000, offset:0.000000)): 0.12992 G
#B field H2 (Scaled version of h2BCurrent (factor: 1.470000, offset:0.000000)): 0.735 G
#B field V (Scaled version of vBCurrent (factor: 1.248000, offset:0.000000)): 0.3012672 G
#DDS0 frequency (Frequency of DDS channel #0 of Paul's box): 85 MHz
#DDS0 power (Power of DDS channel #1 of Paul's box): -50 dBm
#DDS1 frequency (Frequency of DDS channel #1 of Paul's box): 85 MHz
#DDS1 power (Power of DDS channel #1 of Paul's box): -50 dBm
#DDS10 frequency (Frequency of DDS channel #10 of Paul's box): 0 MHz
#DDS10 power (Power of DDS channel #10 of Paul's box): 0 dBm
#DDS11 frequency (Frequency of DDS channel #11 of Paul's box): 0 MHz
#DDS11 power (Power of DDS channel #11 of Paul's box): 0 dBm
#DDS2 frequency (Frequency of DDS channel #2 of Paul's box): 200 MHz
#DDS2 power (Power of DDS channel #2 of Paul's box): -50 dBm
#DDS3 frequency (Frequency of DDS channel #3 of Paul's box): 60 MHz
#DDS3 power (Power of DDS channel #3 of Paul's box): -50 dBm
#DDS4 frequency (Frequency of DDS channel #4 of Paul's box): 114.4 MHz
#DDS4 power (Power of DDS channel #4 of Paul's box): 10 dBm
#DDS5 frequency (Frequency of DDS channel #5 of Paul's box): 111 MHz
#DDS5 power (Power of DDS channel #5 of Paul's box): -50 dBm
#DDS6 power (Power of DDS channel #6 of Paul's box): 0 dBm
#DDS7 frequency (Frequency of DDS channel #7 of Paul's box): 0 MHz
#DDS7 power (Power of DDS channel #7 of Paul's box): 0 dBm
#DDS8 frequency (Frequency of DDS channel #8 of Paul's box): 0 MHz
#DDS8 power (Power of DDS channel #8 of Paul's box): 0 dBm
#DDS9 frequency (Frequency of DDS channel #9 of Paul's box): 0 MHz
#DDS9 power (Power of DDS channel #9 of Paul's box): 0 dBm
#DP370 power (DP370 photodiode voltage setpoint): 7 mW
#Doppler_time (): 8000 us
#H1 power (H1 photodiode voltage setpoint): 5.5 uW
#H1Flipmount (Thorlabs Flipmount): 1 
#H1seq power (H1seq setpoint): 0 mW
#H2 power (H2 photodiode voltage setpoint): 2.23 uW
#In Oven Current (Scaled version of In oven control voltage (factor: 2.000000, offset:0.000000)): 0 A
#Objective focus position (Scaled version of Focus obective actuator (factor: 0.000024, offset:0.000000)): 24.5719768 mm
#Paul's box run number (to identify the raw data of CCD and PMT): 719700 
#SampleNHold (SampleNHold (digital out of Paul's box)): 1 
#Strobo Trigger (description): 0 
#U_ablation (NI analog out at /Dev2/ao0): 0 V
#Ue endseg 1 (Scaled version of Endseg 1 extra voltage (factor: -1.200000, offset:0.000000)): -9 V
#Ue endseg 2 (Scaled version of Endseg 2 extra voltage (factor: -1.200000, offset:0.000000)): 0 V
#Ue1 (Scaled version of Segment 3 extra compensation voltage (factor: 1.214280, offset:-0.000700)): -9 V
#Ue2 (Scaled version of Segment 3 extra compensation voltage (factor: 1.214280, offset:-0.000700)): -9 V
#Ue3 (Scaled version of Segment 3 extra compensation voltage (factor: 1.214280, offset:-0.000700)): -5 V
#Ue4 (Scaled version of Segment 3 extra compensation voltage (factor: 1.214280, offset:-0.000700)): 0 V
#Ue5 (Scaled version of Segment 3 extra compensation voltage (factor: 1.214280, offset:-0.000700)): 0 V
#Ue6 (Scaled version of Segment 6 extra voltage (factor: -1.200000, offset:0.000000)): 0 V
#Ue7 (Scaled version of Segment 7 extra voltage (factor: -1.200000, offset:0.000000)): 0 V
#Ue8 (Scaled version of Segment 8 extra voltage (factor: -1.200000, offset:0.000000)): 0 V
#Uec endseg 1 (Scaled version of Segment 0 extra compensation voltage (factor: 1.2, offset:0.0)): 0.336437928 V
#Uec endseg 2 (Scaled version of Endseg extra 2 compensation voltage (factor: -1.200000, offset:0.000000)): 0 V
#Uec1 (Scaled version of Segment 1 extra compensation voltage (factor: 1.2, offset:0.0)): 0.336437928 V
#Uec2 (Scaled version of Segment 2 extra compensation voltage (factor: 1.2, offset:0.0)): 0.336437928 V
#Uec3 (Scaled version of Segment 3 extra compensation voltage (factor: 1.2, offset:0.0)): 0.227429813 V
#Uec4 (Scaled version of Segment 4 extra compensation voltage (factor: 1.2, offset:0.0)): 0.227429813 V
#Uec5 (Scaled version of Segment 5 extra compensation voltage (factor: 1.2, offset:0.0)): 0 V
#Uec6 (Scaled version of Segment 6 extra compensation voltage (factor: 1.2, offset:0.0)): 0.408 V
#Uec7 (Scaled version of Segment 7 extra compensation voltage (factor: 1.2, offset:0.0)): 0.408 V
#Uec8 (Scaled version of Segment 8 extra compensation voltage (factor: 1.2, offset:0.0)): 0.408 V
#Uschwinden (U_schwinden to lower rf confinement): 0.5 V
#Ut endseg 1 (Scaled version of Endseg 1 voltage (factor: -1.199740, offset:-0.001200)): 12 V
#Ut endseg 2 (Scaled version of Endseg 2 voltage (factor: -1.197100, offset:-0.003000)): 0 V
#Ut1 (Scaled version of Segment 1 voltage (factor: -1.200900, offset:-0.003600)): -8 V
#Ut2 (Scaled version of Segment 2 voltage (factor: -1.201410, offset:-0.001400)): 12 V
#Ut3 (Scaled version of Segment 3 voltage (factor: -1.198560, offset:-0.003200)): 12 V
#Ut4 (Scaled version of Segment 4 voltage (factor: -1.198560, offset:-0.003200)): 0 V
#Ut5 (Scaled version of Segment 5 voltage (factor: -1.198560, offset:-0.003200)): 0 V
#Ut6 (Scaled version of Segment 6 voltage (factor: -1.198560, offset:-0.003200)): 0 V
#Ut7 (Scaled version of Segment 7 voltage (factor: -1.198560, offset:-0.003200)): 0 V
#Ut8 (Scaled version of Segment 8 voltage (factor: -1.198560, offset:-0.003200)): 0 V
#Utc endseg 1 (Scaled version of Segment 0 compensation voltage (factor: 0.25, offset:0.0)): 0.051403378 V
#Utc endseg 2 (Scaled version of Endseg 2 compensation voltage (factor: -0.250000, offset:0.000000)): 0 V
#Utc1 (Scaled version of Segment 1 compensation voltage (factor: 0.25, offset:0.0)): 0.051403378 V
#Utc2 (Scaled version of Segment 2 compensation voltage (factor: 0.25, offset:0.0)): 0.051403378 V
#Utc3 (Scaled version of Segment 3 compensation voltage (factor: 0.25, offset:0.0)): 0.106663163 V
#Utc4 (Scaled version of Segment 4 compensation voltage (factor: 0.25, offset:0.0)): 0.106663163 V
#Utc5 (Scaled version of Segment 5 compensation voltage (factor: 0.25, offset:0.0)): 0 V
#Utc6 (Scaled version of Segment 6 compensation voltage (factor: 0.25, offset:0.0)): 0 V
#Utc7 (Scaled version of Segment 7 compensation voltage (factor: 1.2, offset:0.0)): 0 V
#Utc8 (Scaled version of Segment 8 compensation voltage (factor: 1.2, offset:0.0)): 0 V
#V power (V photodiode voltage setpoint): 11.25 uW
#Vseq power (Vseq setpoint): 0.4 mW
#WP370H2sw0 (NI analog out at /Dev2/ao2): 5 V
#WP370H2sw1 (NI analog out at /Dev2/ao3): 5 V
#Yb Oven Current (Scaled version of Yb oven control voltage (factor: 3.510000, offset:0.000000)): 0 A
#awg_Pulselength (): 0 s
#awg_amplitude (): 0 Vpp
#awg_frequency (): 0 Hz
#awg_offset (): 0 V
#axial_secular_frequency_AOM (): 0.11 MHz
#carrier_frequency (): 221 MHz
#cooling370 frequency (Attenuation of transition cooling370): 85 MHz
#cooling370 power (Power of transition cooling370): -24 dBm
#cooling_chirp_dds_power (): 0 dBm
#cooling_chirp_freq_step (): 1 MHz
#cooling_chirp_start_freq (): 84.4 MHz
#cooling_chirp_stop_freq (): 114.4 MHz
#cooling_chirp_total_time (): 3 us
#detection370 frequency (Attenuation of transition detection370): 85 MHz
#detection370 power (Power of transition detection370): -2 dBm
#detection_time (): 2500 us
#detuning370 frequency (Attenuation of transition detuning370): 0 MHz
#detuning370 power (Power of transition detuning370): 0 dBm
#emm_pulse_buffer_time (): 0 us
#emm_pulse_wait_time (): 0 us
#feed_forward_waittime_ms (): 0 ms
#flop_sbc_max_pulsetime_factor (): 0 
#freqScaling_411 (): 1.68 MHz/G
#freqScaling_467 (): 1.6 MHz/G
#heating_rate_wait_time (): 5000 us
#intersequence_cooling_rf_frequency (): 85 MHz
#intersequence_cooling_rf_power (): -24 dBm
#load_attempt (): 1 
#mirrorH2H (Motorized mirror mount): 4.37709888 mm
#n_av_LLI (): 50 
#n_points_per_doppler_freq_scan (): 0 
#n_points_per_sb_flops (): 0 
#n_points_per_sb_scan (): 0 
#n_rabi_scan_points (): 0 
#n_rep (): 575 
#octupole467 frequency (Attenuation of transition octupole467): 111.046721 MHz
#octupole467 power (Power of transition octupole467): -6 dBm
#octupole4672 frequency (Attenuation of transition octupole4672): 111.046721 MHz
#octupole4672 power (Power of transition octupole4672): -6 dBm
#offset370PD_H1 (): -0.0132263937 uW
#offset370PD_H2 (): -0.0299202343 uW
#offset370PD_V (): -0.0150179222 uW
#offset467BelowPD (): 0.0073186225 mW
#offset467PD (): 0.0073186225 mW
#picture_number (): 0 
#pulse_time_1650 (): 0 us
#pulse_time_411 (): 5 us
#pulse_time_467 (): 50000 us
#pulse_time_4672 (): 50000 us
#pulse_time_rfLLI (): 14.95 us
#pump_time (): 10 us
#pumping370 frequency (Attenuation of transition pumping370): 85 MHz
#pumping370 power (Power of transition pumping370): -13 dBm
#quench1650 frequency (Attenuation of transition quench1650): 60 MHz
#quench1650 power (Power of transition quench1650): -3.1 dBm
#radial_secular_frequency_AOM (): 0.31 MHz
#ramp_time (): 0 us
#reference 370 Det (): 0 mW
#reference 370 H1 (reference value 370 H1 chart): 3 uW
#reference 370 H2 (reference value 370 H2 chart): 5 uW
#reference 370 V (reference value 370 V chart): 40 uW
#reference 411 Fiber (reference value vertical 411 chart): 0.4 mW
#reference 411 SHG (reference value SHG 411 chart): 8 mW
#reference 411 V (): 0 uW
#reference 639 Fiber (reference value fiber639 chart): 12.52 mW
#reference SHG 467 (): 5.7 mW
#reference SHG 467 Below (): 0 mW
#rf_Amp (): 0.3 
#rf_Freq (): 3.51628383 MHz
#rf_phase (): 0.5 
#rf_switch_467 (): 0 
#sampling370 frequency (Attenuation of transition sampling370): 85 MHz
#sampling370 power (Power of transition sampling370): -5 dBm
#sampling411 frequency (Attenuation of transition sampling411): 220 MHz
#sampling411 power (Power of transition sampling411): -2 dBm
#sb_cooling_411_Omega (): 0 kHz
#sb_cooling_ddspower_1650 (): -27.5 dBm
#sb_cooling_ddspower_411 (): -10 dBm
#sb_cooling_detuning (): 0 
#sb_cooling_time (): 5000 us
#sb_scan_range_factor (): 0 
#sbc_pulses11 (): 0 
#sbc_pulses12 (): 0 
#sbc_pulses21 (): 0 
#sbc_pulses22 (): 0 
#sbc_pulsetime11 (): 0 us
#sbc_pulsetime12 (): 0 us
#sbc_pulsetime21 (): 0 us
#sbc_pulsetime22 (): 0 us
#sbc_repumptime (): 0 us
#scaling370PD_H1 (): -12.9249723 uW/V
#scaling370PD_H2 (): -14.9627261 uW/V
#scaling370PD_V (): -17.3688494 uW/V
#scaling467BelowPD (): -2.85545297 mW/V
#scaling467PD (): -2.85545297 mW/V
#scan_variable (): 0 unit
#spectroscopy411 frequency (Attenuation of transition spectroscopy411): 221 MHz
#spectroscopy411 power (Power of transition spectroscopy411): -2 dBm
#spectroscopy411rsb11 frequency (Attenuation of transition spectroscopy411rsb11): 0 MHz
#spectroscopy411rsb11 power (Power of transition spectroscopy411rsb11): 0 dBm
#spectroscopy411rsb12 frequency (Attenuation of transition spectroscopy411rsb12): 0 MHz
#spectroscopy411rsb12 power (Power of transition spectroscopy411rsb12): 0 dBm
#spectroscopy411rsb21 frequency (Attenuation of transition spectroscopy411rsb21): 0 MHz
#spectroscopy411rsb21 power (Power of transition spectroscopy411rsb21): 0 dBm
#spectroscopy411rsb22 frequency (Attenuation of transition spectroscopy411rsb22): 0 MHz
#spectroscopy411rsb22 power (Power of transition spectroscopy411rsb22): 0 dBm
#spectroscopy411slave frequency (Attenuation of transition spectroscopy411slave): 80 MHz
#spectroscopy411slave power (Power of transition spectroscopy411slave): -4 dBm
#sweep_frequency_step (): 0 MHz
#sweep_sleep_time (): 0 us
#sweep_start_frequency (): 0 MHz
#sweep_stop_frequency (): 0 MHz
#t_RFtotal (): 1235977.45 us
#t_RFwait (): 100 us
#t_pi_carrier_estim_A (): 0 us
#t_pi_carrier_estim_B (): 0 us
#t_pi_carrier_estim_C (): 0 us
#t_subtract (): 0.1 us
#use_shutters (): 0 
#wait_ramp_down (): 0 us
#waveplate411Ax (Motorized rotation mount): 0 °
#waveplateSplitH1V (Motorized rotation mount): 153.999559 °
#waveplateV (Motorized rotation mount): 27.4999213 °

#UTC / s	rel. time / s	RunNumber / 	rf_Freq / MHz	CorrFreqCenter / 	CorrFreqCenter2 / 	FreqCenter / 	CorrBField / 	CorrBField2 / 	BField / 	FreqPlusPlus / 	FreqPlusMinus / 	FreqMinusPlus / 	FreqMinusMinus / 	FreqPlusCenter / 	FreqMinusCenter / 	roi_plus_plus / 	roi_pp_num_cyc / 	roi_plus_minus / 	roi_pm_num_cyc / 	roi_minus_plus / 	roi_mp_num_cyc / 	roi_minus_minus / 	roi_mm_num_cyc / 	roi_final_E3 / 	number_LLI_cycles / 	det_num_hot / 	det_num_no_exc / 	det_num_quench / 
1644852895	254.995	1	3.51630494	0.27	0.27	111.710743	0.31	0.31	2.21341095	112.374771	112.374761	111.046724	111.046715	112.374766	111.04672	0.94	50	0.36	50	0.68	50	0.72	50	9	33	0	17	0
1644853078	437.405	2	3.51629759	0.09	5.4716139e-11	111.710743	0.05	3.0397855e-11	2.2134102	112.37477	112.374761	111.046724	111.046715	112.374766	111.046719	0.8	50	0.66	50	0.7	50	0.66	50	14	20	0	30	0
1644853274	633.8	3	3.5162964	0.33	0.00181318681	111.710741	0.01	5.49450549e-05	2.21341005	112.374769	112.374759	111.046723	111.046713	112.374764	111.046718	0.84	50	0.5	50	0.92	50	0.6	50	6	30	1	20	0
1644853486	846.245	4	3.51629616	-0.09	-0.000454545455	111.710741	-0.01	-5.05050505e-05	2.2134102	112.374769	112.37476	111.046723	111.046713	112.374764	111.046718	0.76	50	0.86	50	0.64	50	0.72	50	7	25	2	25	0
1644853669	1029.02	5	3.5162964	-0.14	-0.000663507109	111.710742	0.32	0.00151658768	2.2134054	112.374768	112.374759	111.046725	111.046716	112.374764	111.04672	0.7	50	0.52	50	0.46	50	0.92	50	11	36	0	14	0
1644853852	1212.023	6	3.51628881	-0.28	-0.00153005464	111.710743	-0.34	-0.0018579235	2.2134105	112.374771	112.374762	111.046725	111.046716	112.374767	111.04672	0.38	50	1	50	0.72	50	0.66	50	9	30	0	20	0
1644854035	1395.024	7	3.51629687	0.39	0.00213114754	111.710741	0.19	0.00103825137	2.21340765	112.374768	112.374759	111.046724	111.046714	112.374764	111.046719	0.94	50	0.36	50	0.82	50	0.62	50	10	32	0	18	0
1644854224	1584.188	8	3.51629237	-0.34	-0.0018579235	111.710743	-0.14	-0.000765027322	2.21340975	112.374771	112.374761	111.046725	111.046715	112.374766	111.04672	0.36	50	0.84	50	0.6	50	0.8	50	10	26	0	24	0
1644854414	1773.404	9	3.51629569	0.14	0.000740740741	111.710742	-0.16	-0.000846560847	2.21341215	112.374771	112.374761	111.046724	111.046714	112.374766	111.046719	0.82	50	0.84	50	0.94	50	0.64	50	10	30	0	20	0
1644854597	1956.307	10	3.51629948	-0.09	-0.000476190476	111.710743	-0.49	-0.00259259259	2.2134195	112.374774	112.374764	111.046722	111.046712	112.374769	111.046717	0.42	50	1	50	0.92	50	0.52	50	10	32	0	18	0
1644854794	2154.247	11	3.51631111	0.18	0.000983606557	111.710742	0.18	0.000983606557	2.2134168	112.374772	112.374762	111.046722	111.046712	112.374767	111.046717	0.86	50	0.5	50	0.6	50	0.6	50	8	27	1	23	0
1644854977	2336.964	12	3.51630684	-0.21	-0.00106060606	111.710743	0.01	5.05050505e-05	2.21341665	112.374773	112.374763	111.046723	111.046713	112.374768	111.046718	0.7	50	0.9	50	0.52	50	0.74	50	10	24	0	25	1
1644855173	2532.395	13	3.5163066	-0.01	-5.46448087e-05	111.710743	-0.11	-0.000601092896	2.2134183	112.374773	112.374764	111.046722	111.046713	112.374769	111.046718	0.64	50	0.76	50	0.74	50	0.64	50	11	31	1	19	0
1644855370	2729.981	14	3.51630921	-0.08	-0.00041025641	111.710744	0.28	0.00143589744	2.2134141	112.374772	112.374763	111.046724	111.046715	112.374768	111.046719	0.82	50	0.62	50	0.36	50	0.72	50	6	23	1	26	1
1644855553	2912.41	15	3.51630257	0.3	0.00151515152	111.710742	-0.2	-0.00101010101	2.2134171	112.374772	112.374762	111.046722	111.046712	112.374767	111.046717	0.66	50	0.56	50	0.92	50	0.42	50	4	24	0	26	0
1644855733	3092.431	16	3.51630731	-0.29	-0.00159340659	111.710743	-0.37	-0.00203296703	2.21342265	112.374775	112.374765	111.046721	111.046712	112.37477	111.046717	0.28	50	0.94	50	0.72	50	0.64	50	6	27	0	23	0
1644855914	3273.427	17	3.51631609	-0.07	-0.000388888889	111.710744	0.57	0.00316666667	2.2134141	112.374773	112.374763	111.046724	111.046715	112.374768	111.04672	0.92	50	0.42	50	0.18	50	0.82	50	13	31	0	19	0
1644856095	3454.446	18	3.51630257	5.55111512e-17	3.06691443e-19	111.710744	0.18	0.000994475138	2.2134114	112.374772	112.374762	111.046725	111.046716	112.374767	111.04672	0.76	50	0.58	50	0.56	50	0.74	50	10	33	0	17	0
1644856275	3634.608	19	3.5162983	0.31	0.00171270718	111.710742	-0.03	-0.000165745856	2.21341185	112.374771	112.374761	111.046723	111.046714	112.374766	111.046719	0.78	50	0.5	50	0.92	50	0.58	50	8	38	0	12	0
1644856455	3814.548	20	3.51629901	-0.21	-0.00116666667	111.710743	-0.11	-0.000611111111	2.2134135	112.374772	112.374763	111.046724	111.046715	112.374767	111.046719	0.56	50	0.88	50	0.58	50	0.68	50	13	33	0	17	0
1644856635	3994.667	21	3.51630162	0.38	0.00211111111	111.710741	0.02	0.000111111111	2.2134132	112.37477	112.374761	111.046722	111.046713	112.374765	111.046717	0.86	50	0.46	50	0.78	50	0.42	50	6	27	0	23	0
1644856815	4174.57	22	3.51630114	-0.29	-0.00160220994	111.710743	-0.13	-0.000718232044	2.21341515	112.374772	112.374763	111.046723	111.046714	112.374767	111.046718	0.5	50	0.92	50	0.6	50	0.76	50	9	30	0	20	0
1644857008	4368.115	23	3.51630423	-5.55111512e-17	-3.10118163e-19	111.710743	0.38	0.00212290503	2.21340945	112.37477	112.374761	111.046725	111.046715	112.374766	111.04672	0.94	50	0.56	50	0.48	50	0.86	50	10	30	1	20	0
1644857188	4548.244	24	3.51629521	-0.29	-0.00149484536	111.710744	-0.25	-0.00128865979	2.2134132	112.374773	112.374764	111.046725	111.046716	112.374768	111.04672	0.44	50	0.98	50	0.72	50	0.76	50	7	26	0	24	0
1644857381	4740.941	25	3.51630114	0.27	0.0015	111.710743	0.27	0.0015	2.21340915	112.37477	112.374761	111.046725	111.046715	112.374766	111.04672	0.96	50	0.42	50	0.7	50	0.7	50	15	30	1	20	0
1644857563	4923.192	26	3.51629474	-0.41	-0.00212435233	111.710745	0.01	5.18134715e-05	2.213409	112.374772	112.374763	111.046727	111.046718	112.374768	111.046722	0.36	50	0.76	50	0.42	50	0.84	50	5	18	0	32	0
1644857759	5118.887	27	3.5162945	0.42	0.00230769231	111.710743	-0.18	-0.000989010989	2.2134117	112.374771	112.374762	111.046724	111.046715	112.374766	111.046719	0.84	50	0.6	50	0.98	50	0.38	50	7	22	1	28	0
1644857947	5307.022	28	3.51629877	-0.0951020408	-0.000485214494	111.710743	-0.315102041	-0.00160766347	2.21341643	112.374773	112.374764	111.046723	111.046714	112.374768	111.046718	0.489795918	49	0.9	50	0.6	50	0.38	50	4	16	0	34	0
1644858130	5490.197	29	3.51630625	0.09	0.000478723404	111.710743	0.63	0.00335106383	2.21340698	112.37477	112.37476	111.046726	111.046716	112.374765	111.046721	1	50	0.28	50	0.28	50	0.82	50	10	35	0	15	0
1644858315	5675.248	30	3.5162913	-0.1	-0.000546448087	111.710743	0.2	0.00109289617	2.21340398	112.374769	112.37476	111.046727	111.046717	112.374765	111.046722	0.78	50	0.68	50	0.4	50	0.7	50	3	17	0	33	0
1644858499	5858.386	31	3.51628656	0.04	0.000216216216	111.710743	0.06	0.000324324324	2.21340308	112.374769	112.374759	111.046727	111.046718	112.374764	111.046722	0.76	50	0.66	50	0.78	50	0.8	50	10	25	0	25	0
1644858682	6041.608	32	3.51628513	0.1	0.000546448087	111.710743	0.24	0.00131147541	2.21339948	112.374767	112.374758	111.046728	111.046718	112.374763	111.046723	0.84	50	0.5	50	0.46	50	0.6	50	7	20	0	30	0
1644858867	6226.732	33	3.51627944	-0.32	-0.00174863388	111.710744	0.18	0.000983606557	2.21339678	112.374768	112.374759	111.04673	111.046721	112.374763	111.046725	0.7	50	0.84	50	0.34	50	0.84	50	12	32	0	18	0
1644859050	6409.707	34	3.51627517	0.34	0.00182795699	111.710743	-0.1	-0.000537634409	2.21339828	112.374767	112.374757	111.046728	111.046718	112.374762	111.046723	0.84	50	0.6	50	0.9	50	0.46	50	8	29	0	21	0
1644859235	6594.842	35	3.51627754	-0.32	-0.00174863388	111.710744	0.26	0.00142076503	2.21339438	112.374767	112.374758	111.046731	111.046721	112.374763	111.046726	0.7	50	0.76	50	0.3	50	0.88	50	8	23	0	27	0
1644859418	6777.972	36	3.51627138	0.24	0.0012972973	111.710743	-0.02	-0.000108108108	2.21339468	112.374766	112.374757	111.046729	111.04672	112.374761	111.046725	0.76	50	0.54	50	0.68	50	0.42	50	10	28	0	22	0
1644859601	6960.961	37	3.51627185	-5.55111512e-17	-3.03339624e-19	111.710743	0.34	0.0018579235	2.21338958	112.374765	112.374755	111.046731	111.046721	112.37476	111.046726	0.9	50	0.56	50	0.54	50	0.88	50	7	23	0	27	0
1644859786	7146.116	38	3.51626379	-0.09	-0.000491803279	111.710743	-0.11	-0.000601092896	2.21339123	112.374766	112.374756	111.046731	111.046721	112.374761	111.046726	0.62	50	0.82	50	0.54	50	0.52	50	6	29	0	21	0
1644859982	7341.8	39	3.51626639	0.07	0.000378378378	111.710743	0.53	0.00286486486	2.21338328	112.374763	112.374753	111.046733	111.046723	112.374758	111.046728	0.98	50	0.38	50	0.36	50	0.82	50	8	31	1	19	0
1644860167	7526.901	40	3.51625382	-0.16	-0.000816326531	111.710744	0.06	0.000306122449	2.21338238	112.374763	112.374754	111.046734	111.046724	112.374759	111.046729	0.58	50	0.68	50	0.54	50	0.76	50	9	29	0	21	0
1644860363	7722.759	41	3.5162524	-0.08	-0.000432432432	111.710744	0.12	0.000648648649	2.21338058	112.374763	112.374754	111.046735	111.046725	112.374758	111.04673	0.6	50	0.56	50	0.54	50	0.74	50	8	27	1	23	0
1644860547	7906.628	42	3.51624955	-0.05	-0.000255102041	111.710745	-0.25	-0.0012755102	2.21338433	112.374765	112.374755	111.046734	111.046725	112.37476	111.046729	0.4	50	0.7	50	0.8	50	0.6	50	1	23	0	27	0
1644860730	8089.58	43	3.51625548	0.26	0.00142076503	111.710743	0.28	0.00153005464	2.21338013	112.374762	112.374753	111.046734	111.046724	112.374757	111.046729	0.98	50	0.44	50	0.56	50	0.58	50	6	25	0	25	0
1644860912	8271.452	44	3.51624884	-0.07	-0.000382513661	111.710744	0.31	0.00169398907	2.21337548	112.374761	112.374752	111.046736	111.046726	112.374756	111.046731	0.82	50	0.58	50	0.44	50	0.82	50	10	26	0	24	0
1644861092	8451.84	45	3.51624149	-0.08	-0.00043956044	111.710744	-0.32	-0.00175824176	2.21338028	112.374763	112.374753	111.046735	111.046725	112.374758	111.04673	0.48	50	0.88	50	0.92	50	0.68	50	8	27	0	23	0
1644861272	8632.256	46	3.51624908	-0.09	-0.000497237569	111.710744	-0.03	-0.000165745856	2.21338073	112.374763	112.374754	111.046735	111.046726	112.374759	111.04673	0.66	50	0.78	50	0.64	50	0.7	50	10	29	0	21	0
1644861466	8826.175	47	3.51624979	0.2	0.00111111111	111.710743	0.1	0.000555555556	2.21337923	112.374762	112.374752	111.046734	111.046725	112.374757	111.04673	0.84	50	0.54	50	0.64	50	0.54	50	12	27	1	22	1
1644861647	9007.069	48	3.51624742	-0.02	-0.000103092784	111.710744	-0.08	-0.000412371134	2.21338043	112.374762	112.374753	111.046734	111.046725	112.374758	111.046729	0.78	50	0.88	50	0.76	50	0.7	50	5	25	0	25	0
1644861841	9201.053	49	3.51624931	0.13	0.000718232044	111.710743	0.53	0.0029281768	2.21337248	112.374759	112.37475	111.046736	111.046726	112.374755	111.046731	0.92	50	0.26	50	0.24	50	0.64	50	15	33	1	17	0
1644862024	9383.907	50	3.51623674	-0.05	-0.000257731959	111.710743	-0.61	-0.0031443299	2.21338163	112.374762	112.374753	111.046733	111.046724	112.374758	111.046729	0.32	50	0.98	50	0.94	50	0.38	50	7	27	0	23	0
1644862205	9564.712	51	3.51625121	-0.101111111	-0.000552519733	111.710744	0.281111111	0.00153612629	2.21337741	112.374762	112.374752	111.046735	111.046726	112.374757	111.04673	0.7	50	0.52	50	0.44	50	0.822222222	45	9	40	0	10	0
1644862385	9744.996	52	3.51624454	0.14	0.000773480663	111.710743	-0.2	-0.00110497238	2.21338041	112.374762	112.374752	111.046734	111.046724	112.374757	111.046729	0.7	50	0.76	50	0.88	50	0.54	50	6	23	0	27	0
1644862566	9925.82	53	3.51624929	-0.22	-0.00122222222	111.710744	0.22	0.00122222222	2.21337711	112.374762	112.374752	111.046736	111.046726	112.374757	111.046731	0.7	50	0.7	50	0.38	50	0.82	50	11	33	0	17	0
1644862749	10108.451	54	3.51624407	-0.03	-0.000165745856	111.710744	-0.57	-0.00314917127	2.21338566	112.374765	112.374755	111.046733	111.046724	112.37476	111.046729	0.4	50	1	50	0.92	50	0.38	50	10	26	0	24	0
1644862942	10302.156	55	3.51625759	0.13	0.000714285714	111.710744	-0.01	-5.49450549e-05	2.21338581	112.374764	112.374755	111.046733	111.046723	112.374759	111.046728	0.7	50	0.58	50	0.62	50	0.48	50	4	30	1	20	0
1644863123	10483.087	56	3.51625783	0.13	0.000670103093	111.710743	-0.19	-0.000979381443	2.21338866	112.374764	112.374755	111.046731	111.046722	112.37476	111.046726	0.7	50	0.76	50	0.94	50	0.62	50	12	35	0	15	0
1644863304	10663.925	57	3.51626234	-0.06	-0.000331491713	111.710743	0.38	0.00209944751	2.21338296	112.374763	112.374753	111.046733	111.046724	112.374758	111.046728	0.84	50	0.52	50	0.44	50	0.88	50	9	32	0	18	0
1644863499	10858.779	58	3.51625332	-0.09	-0.000497237569	111.710744	-0.03	-0.000165745856	2.21338341	112.374763	112.374754	111.046733	111.046724	112.374759	111.046729	0.62	50	0.74	50	0.42	50	0.48	50	7	24	1	26	0
1644863707	11066.591	59	3.51625403	0.04	0.000205128205	111.710743	0.52	0.00266666667	2.21337561	112.374761	112.374751	111.046736	111.046726	112.374756	111.046731	0.86	50	0.3	50	0.44	50	0.92	50	15	32	2	18	0
1644863889	11248.549	60	3.5162417	-0.03	-0.000144230769	111.710744	-0.53	-0.00254807692	2.21338356	112.374763	112.374754	111.046733	111.046724	112.374759	111.046729	0.4	50	0.96	50	0.94	50	0.44	50	5	22	0	28	0
1644864070	11429.537	61	3.51625427	-0.08	-0.00044198895	111.710744	-0.1	-0.000552486188	2.21338506	112.374764	112.374755	111.046733	111.046724	112.37476	111.046729	0.56	50	0.74	50	0.8	50	0.78	50	6	30	0	20	0
