# Supplementary material for: Improved bounds on Lorentz violation from composite pulse Ramsey spectroscopy in a trapped ion
Source: Nat Commun. 2022 Nov 27;13:7314. doi: 10.1038/s41467-022-34818-0 (PMC9701673; doi:10.1038/s41467-022-34818-0)
Supplement: Supplementary file 2 — Source Data [file 41467_2022_34818_MOESM2_ESM.zip › Source_data_files/raw_data/20220214/LLI_with_servo_467_05.txt]

#
#1650 rf switch (1650 rf switch (digital out of Paul's box)): 1 
#370 H1 shutter (NI digital out at /Dev1/port0/line2): 1 
#370 H2 shutter (370 H2 shutter (digital out of Paul's box)): 1 
#370 V shutter (NI digital out at /Dev1/port0/line0): 1 
#370 cooling AOM rf attenuator control voltage (NI analog out at /Dev2/ao6): 5.23309214 V
#370 cooling rf switch (370 cooling rf switch (digital out of Paul's box)): 1 
#370 cooling shutter (370 cooling shutter (digital out of Paul's box)): 1 
#370 detuning AOM rf attenuator control voltage (NI analog out at /Dev2/ao10): 10 V
#370 detuning rf switch (370 detuning rf switch (digital out of Paul's box)): 1 
#370 pumping AOM rf attenuator control voltage (NI analog out at /Dev2/ao9): 10 V
#370 pumping rf switch (370 pumping rf switch (digital out of Paul's box)): 1 
#399 shutter (399 shutter (digital out of Paul's box)): 0 
#411 relock shutter (411 relock shutter (digital out of Paul's box)): 1 
#411 rf switch (411 rf switch (digital out of Paul's box)): 0 
#411 slave rf switch (411 slave rf switch (digital out of Paul's box)): 1 
#411 stab hold (411 stab hold (digital out of Paul's box)): 1 
#411IntstabSetpoint (Scaled version of 411 intensity stab set point voltage (factor: 1.000000, offset:0.000000)): 2.002 V
#467 detuning AOM rf attenuator control voltage (NI analog out at /Dev2/ao8): 10 V
#467 rf switch (467 rf switch (digital out of Paul's box)): 1 
#638 rf switch (638 rf switch (digital out of Paul's box)): 1 
#638 shutter (638 shutter (digital out of Paul's box)): 1 
#935 shutter (NI digital out at /Dev1/port0/line3): 1 
#Axial objective position (Scaled version of Axial obective actuator (factor: 0.000024, offset:0.000000)): 11.9724948 mm
#B field H1 (Scaled version of h1BCurrent (factor: 0.400000, offset:0.000000)): 0.12992 G
#B field H2 (Scaled version of h2BCurrent (factor: 1.470000, offset:0.000000)): 0.735 G
#B field V (Scaled version of vBCurrent (factor: 1.248000, offset:0.000000)): 0.3012672 G
#DDS0 frequency (Frequency of DDS channel #0 of Paul's box): 85 MHz
#DDS0 power (Power of DDS channel #1 of Paul's box): -6 dBm
#DDS1 frequency (Frequency of DDS channel #1 of Paul's box): 85 MHz
#DDS1 power (Power of DDS channel #1 of Paul's box): -15 dBm
#DDS10 frequency (Frequency of DDS channel #10 of Paul's box): 0 MHz
#DDS10 power (Power of DDS channel #10 of Paul's box): 0 dBm
#DDS11 frequency (Frequency of DDS channel #11 of Paul's box): 0 MHz
#DDS11 power (Power of DDS channel #11 of Paul's box): 0 dBm
#DDS2 frequency (Frequency of DDS channel #2 of Paul's box): 200 MHz
#DDS2 power (Power of DDS channel #2 of Paul's box): -50 dBm
#DDS3 frequency (Frequency of DDS channel #3 of Paul's box): 60 MHz
#DDS3 power (Power of DDS channel #3 of Paul's box): -50 dBm
#DDS4 frequency (Frequency of DDS channel #4 of Paul's box): 114.4 MHz
#DDS4 power (Power of DDS channel #4 of Paul's box): 10 dBm
#DDS5 frequency (Frequency of DDS channel #5 of Paul's box): 111 MHz
#DDS5 power (Power of DDS channel #5 of Paul's box): -50 dBm
#DDS6 power (Power of DDS channel #6 of Paul's box): 0 dBm
#DDS7 frequency (Frequency of DDS channel #7 of Paul's box): 0 MHz
#DDS7 power (Power of DDS channel #7 of Paul's box): 0 dBm
#DDS8 frequency (Frequency of DDS channel #8 of Paul's box): 0 MHz
#DDS8 power (Power of DDS channel #8 of Paul's box): 0 dBm
#DDS9 frequency (Frequency of DDS channel #9 of Paul's box): 0 MHz
#DDS9 power (Power of DDS channel #9 of Paul's box): 0 dBm
#DP370 power (DP370 photodiode voltage setpoint): 7 mW
#Doppler_time (): 8000 us
#H1 power (H1 photodiode voltage setpoint): 5.5 uW
#H1Flipmount (Thorlabs Flipmount): 1 
#H1seq power (H1seq setpoint): 0 mW
#H2 power (H2 photodiode voltage setpoint): 2.23 uW
#In Oven Current (Scaled version of In oven control voltage (factor: 2.000000, offset:0.000000)): 0 A
#Objective focus position (Scaled version of Focus obective actuator (factor: 0.000024, offset:0.000000)): 24.5719768 mm
#Paul's box run number (to identify the raw data of CCD and PMT): 732354 
#SampleNHold (SampleNHold (digital out of Paul's box)): 1 
#Strobo Trigger (description): 0 
#U_ablation (NI analog out at /Dev2/ao0): 0 V
#Ue endseg 1 (Scaled version of Endseg 1 extra voltage (factor: -1.200000, offset:0.000000)): -9 V
#Ue endseg 2 (Scaled version of Endseg 2 extra voltage (factor: -1.200000, offset:0.000000)): 0 V
#Ue1 (Scaled version of Segment 3 extra compensation voltage (factor: 1.214280, offset:-0.000700)): -9 V
#Ue2 (Scaled version of Segment 3 extra compensation voltage (factor: 1.214280, offset:-0.000700)): -9 V
#Ue3 (Scaled version of Segment 3 extra compensation voltage (factor: 1.214280, offset:-0.000700)): -5 V
#Ue4 (Scaled version of Segment 3 extra compensation voltage (factor: 1.214280, offset:-0.000700)): 0 V
#Ue5 (Scaled version of Segment 3 extra compensation voltage (factor: 1.214280, offset:-0.000700)): 0 V
#Ue6 (Scaled version of Segment 6 extra voltage (factor: -1.200000, offset:0.000000)): 0 V
#Ue7 (Scaled version of Segment 7 extra voltage (factor: -1.200000, offset:0.000000)): 0 V
#Ue8 (Scaled version of Segment 8 extra voltage (factor: -1.200000, offset:0.000000)): 0 V
#Uec endseg 1 (Scaled version of Segment 0 extra compensation voltage (factor: 1.2, offset:0.0)): 0.336437928 V
#Uec endseg 2 (Scaled version of Endseg extra 2 compensation voltage (factor: -1.200000, offset:0.000000)): 0 V
#Uec1 (Scaled version of Segment 1 extra compensation voltage (factor: 1.2, offset:0.0)): 0.336437928 V
#Uec2 (Scaled version of Segment 2 extra compensation voltage (factor: 1.2, offset:0.0)): 0.336437928 V
#Uec3 (Scaled version of Segment 3 extra compensation voltage (factor: 1.2, offset:0.0)): 0.227429813 V
#Uec4 (Scaled version of Segment 4 extra compensation voltage (factor: 1.2, offset:0.0)): 0.227429813 V
#Uec5 (Scaled version of Segment 5 extra compensation voltage (factor: 1.2, offset:0.0)): 0 V
#Uec6 (Scaled version of Segment 6 extra compensation voltage (factor: 1.2, offset:0.0)): 0.408 V
#Uec7 (Scaled version of Segment 7 extra compensation voltage (factor: 1.2, offset:0.0)): 0.408 V
#Uec8 (Scaled version of Segment 8 extra compensation voltage (factor: 1.2, offset:0.0)): 0.408 V
#Uschwinden (U_schwinden to lower rf confinement): 0.5 V
#Ut endseg 1 (Scaled version of Endseg 1 voltage (factor: -1.199740, offset:-0.001200)): 12 V
#Ut endseg 2 (Scaled version of Endseg 2 voltage (factor: -1.197100, offset:-0.003000)): 0 V
#Ut1 (Scaled version of Segment 1 voltage (factor: -1.200900, offset:-0.003600)): -8 V
#Ut2 (Scaled version of Segment 2 voltage (factor: -1.201410, offset:-0.001400)): 12 V
#Ut3 (Scaled version of Segment 3 voltage (factor: -1.198560, offset:-0.003200)): 12 V
#Ut4 (Scaled version of Segment 4 voltage (factor: -1.198560, offset:-0.003200)): 0 V
#Ut5 (Scaled version of Segment 5 voltage (factor: -1.198560, offset:-0.003200)): 0 V
#Ut6 (Scaled version of Segment 6 voltage (factor: -1.198560, offset:-0.003200)): 0 V
#Ut7 (Scaled version of Segment 7 voltage (factor: -1.198560, offset:-0.003200)): 0 V
#Ut8 (Scaled version of Segment 8 voltage (factor: -1.198560, offset:-0.003200)): 0 V
#Utc endseg 1 (Scaled version of Segment 0 compensation voltage (factor: 0.25, offset:0.0)): 0.051403378 V
#Utc endseg 2 (Scaled version of Endseg 2 compensation voltage (factor: -0.250000, offset:0.000000)): 0 V
#Utc1 (Scaled version of Segment 1 compensation voltage (factor: 0.25, offset:0.0)): 0.051403378 V
#Utc2 (Scaled version of Segment 2 compensation voltage (factor: 0.25, offset:0.0)): 0.051403378 V
#Utc3 (Scaled version of Segment 3 compensation voltage (factor: 0.25, offset:0.0)): 0.106663163 V
#Utc4 (Scaled version of Segment 4 compensation voltage (factor: 0.25, offset:0.0)): 0.106663163 V
#Utc5 (Scaled version of Segment 5 compensation voltage (factor: 0.25, offset:0.0)): 0 V
#Utc6 (Scaled version of Segment 6 compensation voltage (factor: 0.25, offset:0.0)): 0 V
#Utc7 (Scaled version of Segment 7 compensation voltage (factor: 1.2, offset:0.0)): 0 V
#Utc8 (Scaled version of Segment 8 compensation voltage (factor: 1.2, offset:0.0)): 0 V
#V power (V photodiode voltage setpoint): 11.25 uW
#Vseq power (Vseq setpoint): 0.4 mW
#WP370H2sw0 (NI analog out at /Dev2/ao2): 5 V
#WP370H2sw1 (NI analog out at /Dev2/ao3): 0 V
#Yb Oven Current (Scaled version of Yb oven control voltage (factor: 3.510000, offset:0.000000)): 0 A
#awg_Pulselength (): 0 s
#awg_amplitude (): 0 Vpp
#awg_frequency (): 0 Hz
#awg_offset (): 0 V
#axial_secular_frequency_AOM (): 0.11 MHz
#carrier_frequency (): 221 MHz
#cooling370 frequency (Attenuation of transition cooling370): 85 MHz
#cooling370 power (Power of transition cooling370): -24 dBm
#cooling_chirp_dds_power (): 0 dBm
#cooling_chirp_freq_step (): 1 MHz
#cooling_chirp_start_freq (): 84.4 MHz
#cooling_chirp_stop_freq (): 114.4 MHz
#cooling_chirp_total_time (): 3 us
#detection370 frequency (Attenuation of transition detection370): 85 MHz
#detection370 power (Power of transition detection370): -2 dBm
#detection_time (): 2500 us
#detuning370 frequency (Attenuation of transition detuning370): 0 MHz
#detuning370 power (Power of transition detuning370): 0 dBm
#emm_pulse_buffer_time (): 0 us
#emm_pulse_wait_time (): 0 us
#feed_forward_waittime_ms (): 0 ms
#flop_sbc_max_pulsetime_factor (): 0 
#freqScaling_411 (): 1.68 MHz/G
#freqScaling_467 (): 1.6 MHz/G
#heating_rate_wait_time (): 5000 us
#intersequence_cooling_rf_frequency (): 85 MHz
#intersequence_cooling_rf_power (): -24 dBm
#load_attempt (): 1 
#mirrorH2H (Motorized mirror mount): 4.37709888 mm
#n_av_LLI (): 50 
#n_points_per_doppler_freq_scan (): 0 
#n_points_per_sb_flops (): 0 
#n_points_per_sb_scan (): 0 
#n_rabi_scan_points (): 0 
#n_rep (): 575 
#octupole467 frequency (Attenuation of transition octupole467): 111.04027 MHz
#octupole467 power (Power of transition octupole467): -6 dBm
#octupole4672 frequency (Attenuation of transition octupole4672): 112.38 MHz
#octupole4672 power (Power of transition octupole4672): -6 dBm
#offset370PD_H1 (): -0.0132263937 uW
#offset370PD_H2 (): -0.0299202343 uW
#offset370PD_V (): -0.0150179222 uW
#offset467BelowPD (): 0.0073186225 mW
#offset467PD (): 0.0073186225 mW
#picture_number (): 0 
#pulse_time_1650 (): 0 us
#pulse_time_411 (): 5 us
#pulse_time_467 (): 50000 us
#pulse_time_4672 (): 50000 us
#pulse_time_rfLLI (): 14.95 us
#pump_time (): 10 us
#pumping370 frequency (Attenuation of transition pumping370): 85 MHz
#pumping370 power (Power of transition pumping370): -13 dBm
#quench1650 frequency (Attenuation of transition quench1650): 60 MHz
#quench1650 power (Power of transition quench1650): -3.1 dBm
#radial_secular_frequency_AOM (): 0.31 MHz
#ramp_time (): 0 us
#reference 370 Det (): 0 mW
#reference 370 H1 (reference value 370 H1 chart): 3 uW
#reference 370 H2 (reference value 370 H2 chart): 5 uW
#reference 370 V (reference value 370 V chart): 40 uW
#reference 411 Fiber (reference value vertical 411 chart): 0.4 mW
#reference 411 SHG (reference value SHG 411 chart): 8 mW
#reference 411 V (): 0 uW
#reference 639 Fiber (reference value fiber639 chart): 12.52 mW
#reference SHG 467 (): 5.7 mW
#reference SHG 467 Below (): 0 mW
#rf_Amp (): 0.3 
#rf_Freq (): 3.516 MHz
#rf_phase (): 0.5 
#rf_switch_467 (): 0 
#sampling370 frequency (Attenuation of transition sampling370): 85 MHz
#sampling370 power (Power of transition sampling370): -5 dBm
#sampling411 frequency (Attenuation of transition sampling411): 220 MHz
#sampling411 power (Power of transition sampling411): -2 dBm
#sb_cooling_411_Omega (): 0 kHz
#sb_cooling_ddspower_1650 (): -27.5 dBm
#sb_cooling_ddspower_411 (): -10 dBm
#sb_cooling_detuning (): 0 
#sb_cooling_time (): 5000 us
#sb_scan_range_factor (): 0 
#sbc_pulses11 (): 0 
#sbc_pulses12 (): 0 
#sbc_pulses21 (): 0 
#sbc_pulses22 (): 0 
#sbc_pulsetime11 (): 0 us
#sbc_pulsetime12 (): 0 us
#sbc_pulsetime21 (): 0 us
#sbc_pulsetime22 (): 0 us
#sbc_repumptime (): 0 us
#scaling370PD_H1 (): -12.9249723 uW/V
#scaling370PD_H2 (): -14.9627261 uW/V
#scaling370PD_V (): -17.3688494 uW/V
#scaling467BelowPD (): -2.85545297 mW/V
#scaling467PD (): -2.85545297 mW/V
#scan_variable (): 0 unit
#spectroscopy411 frequency (Attenuation of transition spectroscopy411): 221 MHz
#spectroscopy411 power (Power of transition spectroscopy411): -2 dBm
#spectroscopy411rsb11 frequency (Attenuation of transition spectroscopy411rsb11): 0 MHz
#spectroscopy411rsb11 power (Power of transition spectroscopy411rsb11): 0 dBm
#spectroscopy411rsb12 frequency (Attenuation of transition spectroscopy411rsb12): 0 MHz
#spectroscopy411rsb12 power (Power of transition spectroscopy411rsb12): 0 dBm
#spectroscopy411rsb21 frequency (Attenuation of transition spectroscopy411rsb21): 0 MHz
#spectroscopy411rsb21 power (Power of transition spectroscopy411rsb21): 0 dBm
#spectroscopy411rsb22 frequency (Attenuation of transition spectroscopy411rsb22): 0 MHz
#spectroscopy411rsb22 power (Power of transition spectroscopy411rsb22): 0 dBm
#spectroscopy411slave frequency (Attenuation of transition spectroscopy411slave): 80 MHz
#spectroscopy411slave power (Power of transition spectroscopy411slave): -4 dBm
#sweep_frequency_step (): 0 MHz
#sweep_sleep_time (): 0 us
#sweep_start_frequency (): 0 MHz
#sweep_stop_frequency (): 0 MHz
#t_RFtotal (): 1235977.45 us
#t_RFwait (): 100 us
#t_pi_carrier_estim_A (): 0 us
#t_pi_carrier_estim_B (): 0 us
#t_pi_carrier_estim_C (): 0 us
#t_subtract (): 0.1 us
#use_shutters (): 0 
#wait_ramp_down (): 0 us
#waveplate411Ax (Motorized rotation mount): 0 °
#waveplateSplitH1V (Motorized rotation mount): 153.999559 °
#waveplateV (Motorized rotation mount): 27.4999213 °

#UTC / s	rel. time / s	RunNumber / 	rf_Freq / MHz	CorrFreqCenter / 	CorrFreqCenter2 / 	FreqCenter / 	CorrBField / 	CorrBField2 / 	BField / 	FreqPlusPlus / 	FreqPlusMinus / 	FreqMinusPlus / 	FreqMinusMinus / 	FreqPlusCenter / 	FreqMinusCenter / 	roi_plus_plus / 	roi_pp_num_cyc / 	roi_plus_minus / 	roi_pm_num_cyc / 	roi_minus_plus / 	roi_mp_num_cyc / 	roi_minus_minus / 	roi_mm_num_cyc / 	roi_final_E3 / 	number_LLI_cycles / 	det_num_hot / 	det_num_no_exc / 	det_num_quench / 
1644866697	254.742	1	3.51627885	0.06	0.06	111.710744	-0.06	-0.06	2.2134	112.374769	112.37476	111.046729	111.04672	112.374764	111.046724	0.76	50	0.76	50	0.78	50	0.66	50	8	22	0	28	0
1644866878	436.132	2	3.51628027	0.11	6.68747199e-11	111.710744	0.39	2.3710128e-10	2.21339415	112.374767	112.374757	111.04673	111.046721	112.374762	111.046726	0.96	50	0.46	50	0.52	50	0.8	50	11	34	0	16	0
1644867090	647.406	3	3.51627102	0.01	5.52486188e-05	111.710744	0.07	0.000386740331	2.2133931	112.374766	112.374757	111.046731	111.046721	112.374762	111.046726	0.82	50	0.74	50	0.5	50	0.56	50	10	31	2	19	0
1644867274	831.763	4	3.51626936	0.24	0.00113744076	111.710743	-0.32	-0.00151658768	2.2133979	112.374767	112.374757	111.046728	111.046718	112.374762	111.046723	0.66	50	0.74	50	0.94	50	0.38	50	11	34	0	16	0
1644867468	1026.349	5	3.51627695	-0.02	-0.000108108108	111.710743	-0.1	-0.000540540541	2.2133994	112.374767	112.374758	111.046728	111.046718	112.374763	111.046723	0.62	50	0.74	50	0.48	50	0.4	50	9	30	1	20	0
1644867650	1208.031	6	3.51627932	-0.16	-0.000824742268	111.710744	0.28	0.00144329897	2.2133952	112.374767	112.374757	111.04673	111.04672	112.374762	111.046725	0.66	50	0.54	50	0.4	50	0.84	50	9	30	0	20	0
1644867845	1402.454	7	3.51627268	-0.11	-0.000604395604	111.710744	-0.13	-0.000714285714	2.21339715	112.374768	112.374758	111.04673	111.04672	112.374763	111.046725	0.64	50	0.88	50	0.7	50	0.68	50	9	29	1	21	0
1644868042	1600.125	8	3.51627576	0.11	0.000567010309	111.710744	0.45	0.00231958763	2.2133904	112.374765	112.374756	111.046731	111.046722	112.374761	111.046726	0.96	50	0.4	50	0.58	50	0.92	50	7	20	1	30	0
1644868239	1796.556	9	3.51626509	-0.04	-0.000202020202	111.710744	0.46	0.00232323232	2.2133835	112.374764	112.374754	111.046733	111.046724	112.374759	111.046729	0.88	50	0.46	50	0.4	50	0.9	50	16	24	1	26	0
1644868420	1978.211	10	3.51625418	0.13	0.000663265306	111.710743	0.39	0.00198979592	2.21337765	112.374761	112.374752	111.046735	111.046725	112.374756	111.04673	0.88	50	0.36	50	0.64	50	0.9	50	9	30	0	20	0
1644868618	2175.653	11	3.51624492	-0.01	-5.49450549e-05	111.710743	-0.43	-0.00236263736	2.2133841	112.374763	112.374754	111.046733	111.046723	112.374758	111.046728	0.44	50	0.88	50	0.94	50	0.52	50	7	23	1	27	0
1644868799	2357.325	12	3.51625512	-0.01	-5.07614213e-05	111.710743	0.31	0.00157360406	2.21337945	112.374762	112.374752	111.046734	111.046725	112.374757	111.046729	0.78	50	0.48	50	0.6	50	0.92	50	9	24	0	26	0
1644868996	2554.288	13	3.51624777	-0.126666667	-0.000695970696	111.710744	0.0933333333	0.000512820513	2.21337805	112.374762	112.374752	111.046735	111.046726	112.374757	111.04673	0.666666667	45	0.7	50	0.54	50	0.76	50	12	28	1	22	0
1644869195	2753.156	14	3.51624556	0.16	0.000812182741	111.710743	0.24	0.00121827411	2.21337445	112.37476	112.374751	111.046735	111.046726	112.374755	111.046731	1	50	0.6	50	0.7	50	0.78	50	13	36	1	14	0
1644869391	2948.778	15	3.51623986	-0.05	-0.000251256281	111.710743	-0.27	-0.00135678392	2.2133785	112.374762	112.374752	111.046734	111.046725	112.374757	111.04673	0.48	50	0.8	50	0.72	50	0.5	14	11	28	1	22	0
1644869573	3130.914	16	3.51624627	0.1	0.000510204082	111.710743	0.22	0.00112244898	2.2133752	112.37476	112.374751	111.046735	111.046725	112.374755	111.04673	0.72	50	0.4	50	0.6	50	0.72	50	14	34	0	16	0
1644869771	3329.086	17	3.51624105	-0.24	-0.00131868132	111.710744	-0.32	-0.00175824176	2.21338	112.374763	112.374753	111.046735	111.046725	112.374758	111.04673	0.4	50	0.96	50	0.62	50	0.54	50	10	29	1	21	0
1644869980	3538.268	18	3.51624864	0.01	5.05050505e-05	111.710744	0.29	0.00146464646	2.21337565	112.374761	112.374752	111.046736	111.046726	112.374757	111.046731	0.78	50	0.48	50	0.66	50	0.94	50	10	34	2	16	0
1644870163	3720.422	19	3.51624176	-0.19	-0.000909090909	111.710745	-0.23	-0.00110047847	2.2133791	112.374763	112.374754	111.046736	111.046726	112.374759	111.046731	0.46	50	0.88	50	0.86	50	0.82	50	10	29	0	21	0
1644870345	3902.485	20	3.51624722	0.25	0.00137362637	111.710744	-0.05	-0.000274725275	2.21337985	112.374762	112.374753	111.046734	111.046725	112.374758	111.04673	0.74	50	0.54	50	0.86	50	0.56	50	7	35	0	15	0
1644870528	4085.394	21	3.5162484	-0.41	-0.00225274725	111.710746	0.07	0.000384615385	2.2133788	112.374764	112.374755	111.046737	111.046727	112.374759	111.046732	0.5	50	0.84	50	0.34	50	0.82	50	11	23	0	27	0
1644870710	4267.489	22	3.51624674	0.6	0.00327868852	111.710743	-0.04	-0.000218579235	2.2133794	112.374761	112.374752	111.046734	111.046724	112.374756	111.046729	0.96	50	0.4	50	0.98	50	0.34	50	2	26	0	24	0
1644870904	4462.279	23	3.51624769	-0.34	-0.00186813187	111.710744	-0.02	-0.00010989011	2.2133797	112.374763	112.374753	111.046735	111.046726	112.374758	111.04673	0.5	50	0.86	50	0.54	50	0.86	50	15	30	1	20	0
1644871099	4656.985	24	3.51624817	0.08	0.00041025641	111.710744	0.2	0.00102564103	2.2133767	112.374762	112.374752	111.046736	111.046726	112.374757	111.046731	0.82	50	0.54	50	0.5	50	0.62	50	14	32	1	18	0
1644871281	4838.923	25	3.51624342	-0.05	-0.000256410256	111.710744	-0.01	-5.12820513e-05	2.21337685	112.374762	112.374752	111.046736	111.046726	112.374757	111.046731	0.82	50	0.88	50	0.76	50	0.8	50	8	37	0	13	0
1644871463	5020.917	26	3.51624366	-0.06	-0.00032967033	111.710744	-0.12	-0.000659340659	2.21337865	112.374763	112.374753	111.046736	111.046726	112.374758	111.046731	0.62	50	0.8	50	0.58	50	0.52	50	15	30	0	20	0
1644871660	5217.691	27	3.51624651	-0.27	-0.00148351648	111.710746	-0.37	-0.00203296703	2.2133842	112.374766	112.374756	111.046735	111.046726	112.374761	111.046731	0.34	50	0.98	50	0.72	50	0.62	50	14	19	1	31	0
1644871846	5403.684	28	3.51625528	0.36	0.00183673469	111.710744	0.18	0.000918367347	2.2133815	112.374763	112.374754	111.046734	111.046725	112.374758	111.04673	0.98	50	0.44	50	0.74	50	0.56	50	10	30	0	20	0
1644872043	5600.613	29	3.51625101	0.1	0.000537634409	111.710744	0.3	0.00161290323	2.213377	112.374761	112.374752	111.046735	111.046726	112.374757	111.04673	0.82	50	0.42	50	0.48	50	0.68	50	6	22	1	28	0
1644872225	5782.384	30	3.5162439	0.14	0.000710659898	111.710743	0.16	0.000812182741	2.2133746	112.37476	112.37475	111.046735	111.046726	112.374755	111.04673	0.76	50	0.46	50	0.72	50	0.74	50	17	37	0	13	0
