# Supplementary material for: Improved bounds on Lorentz violation from composite pulse Ramsey spectroscopy in a trapped ion
Source: Nat Commun. 2022 Nov 27;13:7314. doi: 10.1038/s41467-022-34818-0 (PMC9701673; doi:10.1038/s41467-022-34818-0)
Supplement: Supplementary file 2 — Source Data [file 41467_2022_34818_MOESM2_ESM.zip › Source_data_files/raw_data/20220214/LLI_with_servo_467_06.txt]

#
#1650 rf switch (1650 rf switch (digital out of Paul's box)): 1 
#370 H1 shutter (Inverted NI digital out at /Dev1/port0/line2): 1 
#370 H2 shutter (370 H2 shutter (digital out of Paul's box)): 1 
#370 V shutter (Inverted NI digital out at /Dev1/port0/line0): 1 
#370 cooling AOM rf attenuator control voltage (NI analog out at /Dev2/ao6): 5.10510979 V
#370 cooling rf switch (370 cooling rf switch (digital out of Paul's box)): 1 
#370 cooling shutter (370 cooling shutter (digital out of Paul's box)): 1 
#370 detuning AOM rf attenuator control voltage (NI analog out at /Dev2/ao10): 10 V
#370 detuning rf switch (370 detuning rf switch (digital out of Paul's box)): 1 
#370 pumping AOM rf attenuator control voltage (NI analog out at /Dev2/ao9): 10 V
#370 pumping rf switch (370 pumping rf switch (digital out of Paul's box)): 1 
#399 shutter (399 shutter (digital out of Paul's box)): 0 
#411 relock shutter (411 relock shutter (digital out of Paul's box)): 1 
#411 rf switch (411 rf switch (digital out of Paul's box)): 0 
#411 slave rf switch (411 slave rf switch (digital out of Paul's box)): 1 
#411 stab hold (411 stab hold (digital out of Paul's box)): 1 
#411IntstabSetpoint (Scaled version of 411 intensity stab set point voltage (factor: 1.000000, offset:0.000000)): 2.002 V
#467 detuning AOM rf attenuator control voltage (NI analog out at /Dev2/ao8): 10 V
#467 rf switch (467 rf switch (digital out of Paul's box)): 1 
#638 rf switch (638 rf switch (digital out of Paul's box)): 1 
#638 shutter (638 shutter (digital out of Paul's box)): 1 
#935 shutter (Inverted NI digital out at /Dev1/port0/line3): 1 
#Axial objective position (Scaled version of Axial obective actuator (factor: 0.000024, offset:0.000000)): 11.9724948 mm
#B field H1 (Scaled version of h1BCurrent (factor: 0.400000, offset:0.000000)): 0.12992 G
#B field H2 (Scaled version of h2BCurrent (factor: 1.470000, offset:0.000000)): 0.735 G
#B field V (Scaled version of vBCurrent (factor: 1.248000, offset:0.000000)): 0.3012672 G
#DDS0 frequency (Frequency of DDS channel #0 of Paul's box): 85 MHz
#DDS0 power (Power of DDS channel #0 of Paul's box): -2 dBm
#DDS1 frequency (Frequency of DDS channel #1 of Paul's box): 85 MHz
#DDS1 power (Power of DDS channel #0 of Paul's box): -13.5 dBm
#DDS10 frequency (Frequency of DDS channel #10 of Paul's box): 0 MHz
#DDS10 power (Power of DDS channel #10 of Paul's box): 0 dBm
#DDS11 frequency (Frequency of DDS channel #11 of Paul's box): 0 MHz
#DDS11 power (Power of DDS channel #11 of Paul's box): 0 dBm
#DDS2 frequency (Frequency of DDS channel #2 of Paul's box): 200 MHz
#DDS2 power (Power of DDS channel #2 of Paul's box): -50 dBm
#DDS3 frequency (Frequency of DDS channel #3 of Paul's box): 60 MHz
#DDS3 power (Power of DDS channel #3 of Paul's box): -3 dBm
#DDS4 frequency (Frequency of DDS channel #4 of Paul's box): 114.4 MHz
#DDS4 power (Power of DDS channel #4 of Paul's box): 10 dBm
#DDS5 frequency (Frequency of DDS channel #5 of Paul's box): 111 MHz
#DDS5 power (Power of DDS channel #5 of Paul's box): -50 dBm
#DDS6 power (Power of DDS channel #6 of Paul's box): 0 dBm
#DDS7 frequency (Frequency of DDS channel #7 of Paul's box): 0 MHz
#DDS7 power (Power of DDS channel #7 of Paul's box): 0 dBm
#DDS8 frequency (Frequency of DDS channel #8 of Paul's box): 0 MHz
#DDS8 power (Power of DDS channel #8 of Paul's box): 0 dBm
#DDS9 frequency (Frequency of DDS channel #9 of Paul's box): 0 MHz
#DDS9 power (Power of DDS channel #9 of Paul's box): 0 dBm
#DP370 power (DP370 photodiode voltage setpoint): 7 mW
#Doppler_time (): 8000 us
#H1 power (H1 photodiode voltage setpoint): 5.5 uW
#H1Flipmount (Thorlabs Flipmount): 1 
#H1seq power (H1seq setpoint): 0 mW
#H2 power (H2 photodiode voltage setpoint): 2.23 uW
#In Oven Current (Scaled version of In oven control voltage (factor: 2.000000, offset:0.000000)): 0 A
#Objective focus position (Scaled version of Focus obective actuator (factor: 0.000024, offset:0.000000)): 24.5719768 mm
#Paul's box run number (to identify the raw data of CCD and PMT): 738644 
#SampleNHold (SampleNHold (digital out of Paul's box)): 1 
#Strobo Trigger (description): 0 
#U_ablation (NI analog out at /Dev2/ao0): 0 V
#Ue endseg 1 (Scaled version of Endseg 1 extra voltage (factor: -1.200000, offset:0.000000)): -9 V
#Ue endseg 2 (Scaled version of Endseg 2 extra voltage (factor: -1.200000, offset:0.000000)): 0 V
#Ue1 (Scaled version of Segment 3 extra compensation voltage (factor: 1.214280, offset:-0.000700)): -9 V
#Ue2 (Scaled version of Segment 3 extra compensation voltage (factor: 1.214280, offset:-0.000700)): -9 V
#Ue3 (Scaled version of Segment 3 extra compensation voltage (factor: 1.214280, offset:-0.000700)): -5 V
#Ue4 (Scaled version of Segment 3 extra compensation voltage (factor: 1.214280, offset:-0.000700)): 0 V
#Ue5 (Scaled version of Segment 3 extra compensation voltage (factor: 1.214280, offset:-0.000700)): 0 V
#Ue6 (Scaled version of Segment 6 extra voltage (factor: -1.200000, offset:0.000000)): 0 V
#Ue7 (Scaled version of Segment 7 extra voltage (factor: -1.200000, offset:0.000000)): 0 V
#Ue8 (Scaled version of Segment 8 extra voltage (factor: -1.200000, offset:0.000000)): 0 V
#Uec endseg 1 (Scaled version of Segment 0 extra compensation voltage (factor: 1.2, offset:0.0)): 0.336437928 V
#Uec endseg 2 (Scaled version of Endseg extra 2 compensation voltage (factor: -1.200000, offset:0.000000)): 0 V
#Uec1 (Scaled version of Segment 1 extra compensation voltage (factor: 1.2, offset:0.0)): 0.336437928 V
#Uec2 (Scaled version of Segment 2 extra compensation voltage (factor: 1.2, offset:0.0)): 0.336437928 V
#Uec3 (Scaled version of Segment 3 extra compensation voltage (factor: 1.2, offset:0.0)): 0.227429813 V
#Uec4 (Scaled version of Segment 4 extra compensation voltage (factor: 1.2, offset:0.0)): 0.227429813 V
#Uec5 (Scaled version of Segment 5 extra compensation voltage (factor: 1.2, offset:0.0)): 0 V
#Uec6 (Scaled version of Segment 6 extra compensation voltage (factor: 1.2, offset:0.0)): 0.408 V
#Uec7 (Scaled version of Segment 7 extra compensation voltage (factor: 1.2, offset:0.0)): 0.408 V
#Uec8 (Scaled version of Segment 8 extra compensation voltage (factor: 1.2, offset:0.0)): 0.408 V
#Uschwinden (U_schwinden to lower rf confinement): 0.5 V
#Ut endseg 1 (Scaled version of Endseg 1 voltage (factor: -1.199740, offset:-0.001200)): 12 V
#Ut endseg 2 (Scaled version of Endseg 2 voltage (factor: -1.197100, offset:-0.003000)): 0 V
#Ut1 (Scaled version of Segment 1 voltage (factor: -1.200900, offset:-0.003600)): -8 V
#Ut2 (Scaled version of Segment 2 voltage (factor: -1.201410, offset:-0.001400)): 12 V
#Ut3 (Scaled version of Segment 3 voltage (factor: -1.198560, offset:-0.003200)): 12 V
#Ut4 (Scaled version of Segment 4 voltage (factor: -1.198560, offset:-0.003200)): 0 V
#Ut5 (Scaled version of Segment 5 voltage (factor: -1.198560, offset:-0.003200)): 0 V
#Ut6 (Scaled version of Segment 6 voltage (factor: -1.198560, offset:-0.003200)): 0 V
#Ut7 (Scaled version of Segment 7 voltage (factor: -1.198560, offset:-0.003200)): 0 V
#Ut8 (Scaled version of Segment 8 voltage (factor: -1.198560, offset:-0.003200)): 0 V
#Utc endseg 1 (Scaled version of Segment 0 compensation voltage (factor: 0.25, offset:0.0)): 0.051403378 V
#Utc endseg 2 (Scaled version of Endseg 2 compensation voltage (factor: -0.250000, offset:0.000000)): 0 V
#Utc1 (Scaled version of Segment 1 compensation voltage (factor: 0.25, offset:0.0)): 0.051403378 V
#Utc2 (Scaled version of Segment 2 compensation voltage (factor: 0.25, offset:0.0)): 0.051403378 V
#Utc3 (Scaled version of Segment 3 compensation voltage (factor: 0.25, offset:0.0)): 0.106663163 V
#Utc4 (Scaled version of Segment 4 compensation voltage (factor: 0.25, offset:0.0)): 0.106663163 V
#Utc5 (Scaled version of Segment 5 compensation voltage (factor: 0.25, offset:0.0)): 0 V
#Utc6 (Scaled version of Segment 6 compensation voltage (factor: 0.25, offset:0.0)): 0 V
#Utc7 (Scaled version of Segment 7 compensation voltage (factor: 1.2, offset:0.0)): 0 V
#Utc8 (Scaled version of Segment 8 compensation voltage (factor: 1.2, offset:0.0)): 0 V
#V power (V photodiode voltage setpoint): 11.25 uW
#Vseq power (Vseq setpoint): 0.4 mW
#WP370H2sw0 (NI analog out at /Dev2/ao2): 5 V
#WP370H2sw1 (NI analog out at /Dev2/ao3): 5 V
#Yb Oven Current (Scaled version of Yb oven control voltage (factor: 3.510000, offset:0.000000)): 0 A
#awg_Pulselength (): 0 s
#awg_amplitude (): 0 Vpp
#awg_frequency (): 0 Hz
#awg_offset (): 0 V
#axial_secular_frequency_AOM (): 0.11 MHz
#carrier_frequency (): 221 MHz
#cooling370 frequency (Attenuation of transition cooling370): 85 MHz
#cooling370 power (Power of transition cooling370): -24 dBm
#cooling_chirp_dds_power (): 0 dBm
#cooling_chirp_freq_step (): 1 MHz
#cooling_chirp_start_freq (): 84.4 MHz
#cooling_chirp_stop_freq (): 114.4 MHz
#cooling_chirp_total_time (): 3 us
#detection370 frequency (Attenuation of transition detection370): 85 MHz
#detection370 power (Power of transition detection370): -2 dBm
#detection_time (): 2500 us
#detuning370 frequency (Attenuation of transition detuning370): 0 MHz
#detuning370 power (Power of transition detuning370): 0 dBm
#emm_pulse_buffer_time (): 0 us
#emm_pulse_wait_time (): 0 us
#feed_forward_waittime_ms (): 0 ms
#flop_sbc_max_pulsetime_factor (): 0 
#freqScaling_411 (): 1.68 MHz/G
#freqScaling_467 (): 1.6 MHz/G
#heating_rate_wait_time (): 5000 us
#intersequence_cooling_rf_frequency (): 85 MHz
#intersequence_cooling_rf_power (): -24 dBm
#load_attempt (): 1 
#mirrorH2H (Motorized mirror mount): 4.37709888 mm
#n_av_LLI (): 50 
#n_points_per_doppler_freq_scan (): 0 
#n_points_per_sb_flops (): 0 
#n_points_per_sb_scan (): 0 
#n_rabi_scan_points (): 0 
#n_rep (): 575 
#octupole467 frequency (Attenuation of transition octupole467): 111.04027 MHz
#octupole467 power (Power of transition octupole467): -6 dBm
#octupole4672 frequency (Attenuation of transition octupole4672): 112.38 MHz
#octupole4672 power (Power of transition octupole4672): -6 dBm
#offset370PD_H1 (): -0.0132263937 uW
#offset370PD_H2 (): -0.0299202343 uW
#offset370PD_V (): -0.0150179222 uW
#offset467BelowPD (): 0.0073186225 mW
#offset467PD (): 0.0073186225 mW
#picture_number (): 0 
#pulse_time_1650 (): 0 us
#pulse_time_411 (): 5 us
#pulse_time_467 (): 50000 us
#pulse_time_4672 (): 50000 us
#pulse_time_rfLLI (): 14.95 us
#pump_time (): 10 us
#pumping370 frequency (Attenuation of transition pumping370): 85 MHz
#pumping370 power (Power of transition pumping370): -13 dBm
#quench1650 frequency (Attenuation of transition quench1650): 60 MHz
#quench1650 power (Power of transition quench1650): -3.1 dBm
#radial_secular_frequency_AOM (): 0.31 MHz
#ramp_time (): 0 us
#reference 370 Det (): 0 mW
#reference 370 H1 (reference value 370 H1 chart): 3 uW
#reference 370 H2 (reference value 370 H2 chart): 5 uW
#reference 370 V (reference value 370 V chart): 40 uW
#reference 411 Fiber (reference value vertical 411 chart): 0.4 mW
#reference 411 SHG (reference value SHG 411 chart): 8 mW
#reference 411 V (): 0 uW
#reference 639 Fiber (reference value fiber639 chart): 12.52 mW
#reference SHG 467 (): 5.7 mW
#reference SHG 467 Below (): 0 mW
#rf_Amp (): 0.3 
#rf_Freq (): 3.516 MHz
#rf_phase (): 0.5 
#rf_switch_467 (): 0 
#sampling370 frequency (Attenuation of transition sampling370): 85 MHz
#sampling370 power (Power of transition sampling370): -5 dBm
#sampling411 frequency (Attenuation of transition sampling411): 220 MHz
#sampling411 power (Power of transition sampling411): -2 dBm
#sb_cooling_411_Omega (): 0 kHz
#sb_cooling_ddspower_1650 (): -27.5 dBm
#sb_cooling_ddspower_411 (): -10 dBm
#sb_cooling_detuning (): 0 
#sb_cooling_time (): 5000 us
#sb_scan_range_factor (): 0 
#sbc_pulses11 (): 0 
#sbc_pulses12 (): 0 
#sbc_pulses21 (): 0 
#sbc_pulses22 (): 0 
#sbc_pulsetime11 (): 0 us
#sbc_pulsetime12 (): 0 us
#sbc_pulsetime21 (): 0 us
#sbc_pulsetime22 (): 0 us
#sbc_repumptime (): 0 us
#scaling370PD_H1 (): -12.9249723 uW/V
#scaling370PD_H2 (): -14.9627261 uW/V
#scaling370PD_V (): -17.3688494 uW/V
#scaling467BelowPD (): -2.85545297 mW/V
#scaling467PD (): -2.85545297 mW/V
#scan_variable (): 0 unit
#spectroscopy411 frequency (Attenuation of transition spectroscopy411): 221 MHz
#spectroscopy411 power (Power of transition spectroscopy411): -2 dBm
#spectroscopy411rsb11 frequency (Attenuation of transition spectroscopy411rsb11): 0 MHz
#spectroscopy411rsb11 power (Power of transition spectroscopy411rsb11): 0 dBm
#spectroscopy411rsb12 frequency (Attenuation of transition spectroscopy411rsb12): 0 MHz
#spectroscopy411rsb12 power (Power of transition spectroscopy411rsb12): 0 dBm
#spectroscopy411rsb21 frequency (Attenuation of transition spectroscopy411rsb21): 0 MHz
#spectroscopy411rsb21 power (Power of transition spectroscopy411rsb21): 0 dBm
#spectroscopy411rsb22 frequency (Attenuation of transition spectroscopy411rsb22): 0 MHz
#spectroscopy411rsb22 power (Power of transition spectroscopy411rsb22): 0 dBm
#spectroscopy411slave frequency (Attenuation of transition spectroscopy411slave): 80 MHz
#spectroscopy411slave power (Power of transition spectroscopy411slave): -4 dBm
#sweep_frequency_step (): 0 MHz
#sweep_sleep_time (): 0 us
#sweep_start_frequency (): 0 MHz
#sweep_stop_frequency (): 0 MHz
#t_RFtotal (): 1235977.45 us
#t_RFwait (): 100 us
#t_pi_carrier_estim_A (): 0 us
#t_pi_carrier_estim_B (): 0 us
#t_pi_carrier_estim_C (): 0 us
#t_subtract (): 0.1 us
#use_shutters (): 0 
#wait_ramp_down (): 0 us
#waveplate411Ax (Motorized rotation mount): 0 °
#waveplateSplitH1V (Motorized rotation mount): 152.999894 °
#waveplateV (Motorized rotation mount): 27.4999213 °

#UTC / s	rel. time / s	RunNumber / 	rf_Freq / MHz	CorrFreqCenter / 	CorrFreqCenter2 / 	FreqCenter / 	CorrBField / 	CorrBField2 / 	BField / 	FreqPlusPlus / 	FreqPlusMinus / 	FreqMinusPlus / 	FreqMinusMinus / 	FreqPlusCenter / 	FreqMinusCenter / 	roi_plus_plus / 	roi_pp_num_cyc / 	roi_plus_minus / 	roi_pm_num_cyc / 	roi_minus_plus / 	roi_mp_num_cyc / 	roi_minus_minus / 	roi_mm_num_cyc / 	roi_final_E3 / 	number_LLI_cycles / 	det_num_hot / 	det_num_no_exc / 	det_num_quench / 
1644873591	255.536	1	3.51624239	0.3	0.3	111.710743	0.1	0.1	2.21337455	112.37476	112.37475	111.046735	111.046726	112.374755	111.04673	0.82	50	0.42	50	0.78	50	0.58	50	9	31	0	19	0
1644873773	437.676	2	3.51624002	0.03	1.82384835e-11	111.710742	-0.47	-2.85736242e-10	2.2133816	112.374762	112.374752	111.046733	111.046723	112.374757	111.046728	0.34	50	0.78	50	0.88	50	0.38	50	7	29	0	21	0
1644873955	619.615	3	3.51625117	0.06	0.00032967033	111.710742	0.4	0.0021978022	2.2133756	112.37476	112.37475	111.046734	111.046725	112.374755	111.04673	0.96	50	0.5	50	0.52	50	0.86	50	13	31	0	19	0
1644874137	801.566	4	3.51624168	-0.39	-0.00214285714	111.710744	0.07	0.000384615385	2.21337455	112.374761	112.374752	111.046737	111.046727	112.374757	111.046732	0.38	50	0.7	50	0.32	50	0.78	50	8	31	0	19	0
1644874332	996.363	5	3.51624002	0.2	0.0010989011	111.710743	-0.12	-0.000659340659	2.21337635	112.374761	112.374751	111.046735	111.046725	112.374756	111.04673	0.78	50	0.7	50	0.84	50	0.52	50	11	36	1	14	0
1644874516	1180.286	6	3.51624287	-0.52	-0.00266666667	111.710746	-0.08	-0.00041025641	2.21337755	112.374764	112.374754	111.046737	111.046728	112.374759	111.046732	0.38	50	0.98	50	0.46	50	0.9	50	12	29	0	21	0
1644874711	1375.38	7	3.51624477	0.41	0.00222826087	111.710744	-0.21	-0.00114130435	2.2133807	112.374763	112.374753	111.046734	111.046725	112.374758	111.046729	0.9	50	0.7	50	0.96	50	0.34	50	10	32	1	18	0
1644874893	1557.514	8	3.51624975	-0.19	-0.000974358974	111.710745	-0.23	-0.00117948718	2.21338415	112.374765	112.374755	111.046734	111.046725	112.37476	111.046729	0.48	50	0.9	50	0.58	50	0.54	50	13	28	0	22	0
1644875075	1739.521	9	3.5162552	0.14	0.000769230769	111.710744	0.48	0.00263736264	2.21337695	112.374762	112.374752	111.046736	111.046726	112.374757	111.046731	1	50	0.38	50	0.48	50	0.82	50	6	31	0	19	0
1644875257	1921.422	10	3.51624382	0.14	0.000769230769	111.710743	0.26	0.00142857143	2.21337305	112.37476	112.37475	111.046736	111.046727	112.374755	111.046731	0.94	50	0.54	50	0.6	50	0.72	50	15	31	0	18	1
1644875439	2103.13	11	3.51623765	0.32	0.00175824176	111.710742	-0.34	-0.00186813187	2.21337815	112.37476	112.37475	111.046733	111.046723	112.374755	111.046728	0.56	50	0.58	50	0.9	50	0.24	50	9	33	0	17	0
1644875632	2296.321	12	3.51624571	-0.19	-0.00104972376	111.710743	0.37	0.0020441989	2.2133726	112.374759	112.37475	111.046736	111.046726	112.374754	111.046731	0.8	50	0.62	50	0.34	50	0.9	50	8	28	1	22	0
1644875812	2476.554	13	3.51623694	0.05	0.000257731959	111.710742	0.23	0.00118556701	2.21336915	112.374758	112.374748	111.046736	111.046727	112.374753	111.046732	0.88	50	0.6	50	0.68	50	0.86	50	14	34	0	16	0
1644875993	2656.873	14	3.51623148	-0.29	-0.00161111111	111.710744	-0.19	-0.00105555556	2.213372	112.37476	112.374751	111.046737	111.046727	112.374755	111.046732	0.44	50	0.92	50	0.6	50	0.7	50	9	24	0	26	0
1644876173	2837.314	15	3.51623599	0.17	0.000944444444	111.710743	0.39	0.00216666667	2.21336615	112.374758	112.374748	111.046738	111.046728	112.374753	111.046733	0.88	50	0.32	50	0.56	50	0.78	50	12	32	0	18	0
1644876354	3018.725	16	3.51622674	-0.12787234	-0.000706477019	111.710744	-0.19212766	-0.00106147878	2.21336903	112.374759	112.37475	111.046738	111.046728	112.374754	111.046733	0.5	50	0.82	50	0.66	50	0.595744681	47	12	32	0	18	0
1644876550	3214.093	17	3.5162313	0.18	0.000994475138	111.710743	0.14	0.000773480663	2.21336693	112.374758	112.374748	111.046737	111.046728	112.374753	111.046733	0.78	50	0.46	50	0.84	50	0.8	50	8	30	1	20	0
1644876730	3394.375	18	3.51622797	-0.13	-0.000666666667	111.710743	-0.59	-0.00302564103	2.21337578	112.374761	112.374751	111.046735	111.046726	112.374756	111.046731	0.28	50	1	50	0.72	50	0.26	50	13	28	0	22	0
1644876936	3600.441	19	3.51624197	0.35	0.00193370166	111.710742	0.19	0.00104972376	2.21337293	112.374758	112.374749	111.046734	111.046725	112.374753	111.04673	0.9	50	0.36	50	0.62	50	0.46	50	11	36	2	14	0
1644877134	3797.936	20	3.51623746	-0.15	-0.00072815534	111.710742	0.09	0.000436893204	2.21337158	112.374759	112.374749	111.046736	111.046726	112.374754	111.046731	0.56	50	0.62	50	0.38	50	0.62	50	7	30	1	20	0
1644877314	3978.282	21	3.51623533	0.12	0.000609137056	111.710742	-0.06	-0.000304568528	2.21337248	112.374758	112.374749	111.046735	111.046725	112.374753	111.04673	0.82	50	0.76	50	0.7	50	0.52	50	8	32	0	18	0
1644877508	4172.337	22	3.51623675	-0.14	-0.000769230769	111.710742	-0.04	-0.00021978022	2.21337308	112.374759	112.37475	111.046735	111.046726	112.374754	111.046731	0.56	50	0.74	50	0.62	50	0.72	50	11	36	1	14	0
1644877688	4352.621	23	3.5162377	0.07	0.000362694301	111.710742	0.23	0.00119170984	2.21336963	112.374758	112.374748	111.046736	111.046726	112.374753	111.046731	0.8	50	0.5	50	0.68	50	0.84	50	13	33	0	17	0
1644877869	4533.079	24	3.51623224	0.02	0.000111111111	111.710742	0.36	0.002	2.21336423	112.374756	112.374747	111.046737	111.046728	112.374751	111.046733	0.86	50	0.48	50	0.46	50	0.8	50	11	32	0	18	0
1644878049	4713.38	25	3.5162237	0.17	0.000944444444	111.710741	0.27	0.0015	2.21336018	112.374754	112.374744	111.046738	111.046728	112.374749	111.046733	0.9	50	0.46	50	0.58	50	0.68	50	10	32	0	18	0
1644878242	4906.538	26	3.5162173	-0.41	-0.00226519337	111.710743	-0.27	-0.00149171271	2.21336423	112.374757	112.374748	111.046739	111.046729	112.374752	111.046734	0.26	50	0.94	50	0.68	50	0.82	50	14	26	1	24	0
1644878425	5088.969	27	3.5162237	0.25	0.00129533679	111.710742	-0.03	-0.000155440415	2.21336468	112.374756	112.374747	111.046737	111.046728	112.374751	111.046733	0.64	50	0.42	50	0.9	50	0.62	50	7	33	0	17	0
1644878605	5269.204	28	3.51622442	-0.380416667	-0.00209020147	111.710744	0.139583333	0.000766941392	2.21336259	112.374757	112.374748	111.04674	111.04673	112.374753	111.046735	0.479166667	48	0.72	50	0.36	50	0.88	50	7	28	0	22	0
1644878798	5462.364	29	3.5162211	0.43	0.00238888889	111.710742	-0.05	-0.000277777778	2.21336334	112.374755	112.374746	111.046737	111.046728	112.374751	111.046733	0.8	50	0.42	50	0.98	50	0.5	50	8	31	1	19	0
1644878991	5655.447	30	3.51622229	-0.22	-0.00113402062	111.710743	-0.1	-0.000515463918	2.21336484	112.374757	112.374747	111.046738	111.046729	112.374752	111.046733	0.48	50	0.8	50	0.7	50	0.82	50	10	30	1	20	0
1644879171	5835.751	31	3.51622466	0.1	0.000518134715	111.710742	-0.06	-0.000310880829	2.21336574	112.374757	112.374747	111.046737	111.046728	112.374752	111.046733	0.58	50	0.54	50	0.7	50	0.54	50	11	32	0	18	0
1644879352	6015.941	32	3.51622609	-0.37	-0.00205555556	111.710744	-0.33	-0.00183333333	2.21337069	112.37476	112.374751	111.046738	111.046728	112.374755	111.046733	0.28	50	0.98	50	0.62	50	0.66	50	16	28	0	22	0
1644879532	6196.177	33	3.51623391	0.33	0.00183333333	111.710742	0.29	0.00161111111	2.21336634	112.374757	112.374748	111.046737	111.046728	112.374752	111.046733	0.98	50	0.36	50	0.76	50	0.72	50	8	36	0	14	0
1644879712	6376.622	34	3.51622704	-0.24	-0.00133333333	111.710744	0.28	0.00155555556	2.21336214	112.374757	112.374748	111.04674	111.04673	112.374752	111.046735	0.84	50	0.8	50	0.36	50	0.88	50	7	26	0	24	0
1644879930	6594.568	35	3.51622039	0.4	0.00220994475	111.710742	-0.02	-0.000110497238	2.21336244	112.374755	112.374746	111.046738	111.046728	112.37475	111.046733	0.86	50	0.48	50	0.92	50	0.5	50	11	30	3	20	0
1644880113	6777.245	36	3.51622087	-0.17	-0.000779816514	111.710743	0.19	0.000871559633	2.21335959	112.374755	112.374746	111.046739	111.04673	112.37475	111.046735	0.78	50	0.76	50	0.54	50	0.9	50	12	35	0	15	0
1644880293	6957.859	37	3.51621636	-1.11022302e-16	-6.06679248e-19	111.710743	0.02	0.000109289617	2.21335929	112.374755	112.374746	111.04674	111.04673	112.37475	111.046735	0.58	50	0.56	50	0.72	50	0.74	50	11	31	0	18	1
1644880474	7138.366	38	3.51621589	0.23	0.00127777778	111.710741	-0.13	-0.000722222222	2.21336124	112.374755	112.374745	111.046738	111.046728	112.37475	111.046733	0.76	50	0.66	50	0.82	50	0.46	50	15	36	0	14	0
1644880667	7331.707	39	3.51621897	-0.03	-0.000165745856	111.710742	0.55	0.00303867403	2.21335299	112.374752	112.374743	111.04674	111.046731	112.374747	111.046736	0.92	50	0.4	50	0.38	50	0.96	50	7	26	1	24	0
1644880850	7514.298	40	3.51620592	0.0139130435	7.20883082e-05	111.710741	0.0139130435	7.20883082e-05	2.21335278	112.374752	112.374743	111.04674	111.046731	112.374747	111.046736	0.68	50	0.652173913	46	0.6	50	0.6	50	7	30	0	20	0
1644881032	7696.76	41	3.51620559	-0.24	-0.00131147541	111.710743	-0.24	-0.00131147541	2.21335638	112.374754	112.374745	111.046741	111.046731	112.37475	111.046736	0.38	50	0.86	50	0.86	50	0.86	50	13	31	0	19	0
1644881214	7878.262	42	3.51621129	0.15	0.000824175824	111.710742	0.17	0.000934065934	2.21335383	112.374753	112.374743	111.046741	111.046731	112.374748	111.046736	0.84	50	0.52	50	0.78	50	0.8	50	12	28	0	22	0
1644881407	8071.536	43	3.51620725	0.03	0.000164835165	111.710742	-0.27	-0.00148351648	2.21335788	112.374754	112.374744	111.046739	111.04673	112.374749	111.046734	0.66	50	0.9	50	0.74	50	0.44	50	6	31	1	19	0
1644881587	8251.818	44	3.51621366	-0.06	-0.000310880829	111.710742	0.38	0.00196891192	2.21335218	112.374752	112.374743	111.046741	111.046732	112.374748	111.046736	0.84	50	0.52	50	0.3	50	0.74	50	8	29	0	21	0
1644881768	8432.257	45	3.51620464	0.11	0.000611111111	111.710742	-0.07	-0.000388888889	2.21335323	112.374752	112.374743	111.04674	111.046731	112.374747	111.046736	0.6	50	0.56	50	0.8	50	0.62	50	9	26	0	24	0
1644881950	8614.621	46	3.5162063	-0.22	-0.00121546961	111.710743	0.06	0.000331491713	2.21335233	112.374753	112.374744	111.046742	111.046732	112.374748	111.046737	0.52	50	0.68	50	0.56	50	0.84	50	7	24	0	26	0
1644882131	8794.926	47	3.51620488	0.08	0.00043956044	111.710742	-0.38	-0.00208791209	2.21335803	112.374754	112.374745	111.04674	111.04673	112.37475	111.046735	0.48	50	0.78	50	0.98	50	0.52	50	8	25	0	25	0
1644882313	8977.255	48	3.5162139	-0.26	-0.00144444444	111.710744	0	0	2.21335803	112.374756	112.374746	111.046741	111.046731	112.374751	111.046736	0.38	50	0.64	50	0.64	50	0.9	50	16	21	0	29	0
1644882519	9183.457	49	3.5162139	-0.03	-0.000163934426	111.710744	0.27	0.00147540984	2.21335398	112.374755	112.374745	111.046742	111.046733	112.37475	111.046737	0.7	50	0.46	50	0.54	50	0.84	50	9	33	2	17	0
1644882700	9364.554	50	3.51620749	0.16	0.000776699029	111.710743	-0.34	-0.00165048544	2.21335908	112.374755	112.374746	111.04674	111.04673	112.374751	111.046735	0.7	50	0.88	50	0.82	50	0.32	50	7	21	0	29	0
1644882893	9557.615	51	3.51621556	0.2	0.00110497238	111.710742	0.32	0.0017679558	2.21335428	112.374753	112.374743	111.04674	111.046731	112.374748	111.046736	0.88	50	0.36	50	0.64	50	0.76	50	8	28	1	22	0
1644883089	9752.974	52	3.51620797	-0.34	-0.00176165803	111.710744	-0.34	-0.00176165803	2.21335938	112.374756	112.374747	111.046741	111.046731	112.374751	111.046736	0.32	50	1	50	0.64	50	0.64	50	9	25	1	25	0
1644883269	9933.436	53	3.51621603	0.13	0.000666666667	111.710743	0.45	0.00230769231	2.21335263	112.374753	112.374744	111.046742	111.046732	112.374749	111.046737	0.96	50	0.38	50	0.58	50	0.9	50	9	33	0	17	0
1644883450	10114.002	54	3.51620536	-0.01	-5.52486188e-05	111.710743	0.11	0.000607734807	2.21335098	112.374753	112.374744	111.046742	111.046733	112.374748	111.046738	0.56	50	0.46	50	0.7	50	0.82	50	6	24	0	26	0
1644883630	10294.417	55	3.51620275	0.24	0.00133333333	111.710742	0.18	0.001	2.21334828	112.374751	112.374742	111.046742	111.046733	112.374746	111.046737	0.88	50	0.46	50	0.68	50	0.62	50	13	35	0	15	0
1644883810	10474.829	56	3.51619848	-0.15	-0.000828729282	111.710743	-0.37	-0.0020441989	2.21335383	112.374753	112.374744	111.046741	111.046732	112.374749	111.046736	0.42	50	0.94	50	0.86	50	0.64	50	10	33	0	17	0
1644883991	10655.484	57	3.51620725	-0.03	-0.000166666667	111.710743	-0.19	-0.00105555556	2.21335668	112.374754	112.374745	111.04674	111.046731	112.37475	111.046736	0.5	50	0.72	50	0.7	50	0.54	50	6	25	0	25	0
1644884185	10848.903	58	3.51621176	-0.43	-0.00237569061	111.710745	0.21	0.00116022099	2.21335353	112.374756	112.374746	111.046744	111.046734	112.374751	111.046739	0.48	50	0.7	50	0.34	50	0.98	50	10	28	1	22	0
1644884365	11029.427	59	3.51620678	0.56	0.0029015544	111.710742	-0.08	-0.000414507772	2.21335473	112.374753	112.374744	111.04674	111.046731	112.374748	111.046736	0.82	50	0.34	50	0.96	50	0.32	50	10	34	0	16	0
1644884546	11210.094	60	3.51620868	-0.1	-0.000552486188	111.710743	0.4	0.00220994475	2.21334873	112.374752	112.374742	111.046743	111.046733	112.374747	111.046738	0.84	50	0.54	50	0.44	50	0.94	50	10	31	0	19	0
1644884727	11391.668	61	3.51619919	0.16	0.000888888889	111.710742	-0.22	-0.00122222222	2.21335203	112.374752	112.374743	111.046741	111.046731	112.374747	111.046736	0.54	50	0.6	50	0.88	50	0.5	50	11	30	0	19	1
1644884908	11572.073	62	3.51620441	-0.38	-0.00208791209	111.710744	-0.06	-0.00032967033	2.21335293	112.374754	112.374745	111.046742	111.046733	112.37475	111.046738	0.46	50	0.9	50	0.44	50	0.76	50	5	26	0	24	0
1644885088	11752.461	63	3.51620583	-0.01	-5.55555556e-05	111.710744	0.37	0.00205555556	2.21334738	112.374753	112.374743	111.046744	111.046735	112.374748	111.046739	0.78	50	0.42	50	0.5	50	0.88	50	10	30	0	20	0
1644885294	11958.515	64	3.51619705	0.36	0.00198895028	111.710742	-0.24	-0.00132596685	2.21335098	112.374752	112.374742	111.046741	111.046732	112.374747	111.046737	0.64	50	0.52	50	0.92	50	0.32	50	8	29	2	20	1
1644885488	12152.652	65	3.51620275	0.1	0.000485436893	111.710741	-0.28	-0.0013592233	2.21335518	112.374753	112.374743	111.04674	111.04673	112.374748	111.046735	0.54	50	0.72	50	0.92	50	0.54	50	5	27	1	23	0
1644885669	12333.101	66	3.51620939	-0.24	-0.0012371134	111.710743	0.04	0.000206185567	2.21335458	112.374754	112.374744	111.046741	111.046731	112.374749	111.046736	0.64	50	0.84	50	0.46	50	0.74	50	12	35	0	15	0
1644885849	12513.356	67	3.51620844	0.02	0.000111111111	111.710742	-0.06	-0.000333333333	2.21335548	112.374754	112.374744	111.046741	111.046731	112.374749	111.046736	0.6	50	0.64	50	0.8	50	0.72	50	10	31	0	19	0
1644886029	12693.699	68	3.51620986	-0.08	-0.00044198895	111.710743	0.04	0.000220994475	2.21335488	112.374754	112.374745	111.046741	111.046732	112.374749	111.046736	0.64	50	0.68	50	0.6	50	0.72	50	12	35	0	15	0
1644886210	12873.928	69	3.51620891	-0.03	-0.000166666667	111.710743	0.31	0.00172222222	2.21335023	112.374753	112.374743	111.046743	111.046733	112.374748	111.046738	0.74	50	0.46	50	0.4	50	0.74	50	11	33	0	17	0
1644886392	13056.145	70	3.51620156	0.18	0.001	111.710742	-0.38	-0.00211111111	2.21335593	112.374754	112.374744	111.04674	111.046731	112.374749	111.046735	0.64	50	0.84	50	0.88	50	0.32	50	8	28	0	22	0
1644886574	13238.52	71	3.51621057	-0.07	-0.000384615385	111.710742	0.53	0.00291208791	2.21334798	112.374752	112.374742	111.046743	111.046733	112.374747	111.046738	0.8	50	0.34	50	0.36	50	0.96	50	12	32	0	18	0
1644886756	13420.844	72	3.516198	-0.28	-0.00153005464	111.710744	-0.04	-0.000218579235	2.21334858	112.374753	112.374744	111.046744	111.046735	112.374748	111.046739	0.54	50	0.86	50	0.5	50	0.74	50	5	25	0	25	0
1644886950	13614.121	73	3.51619895	0.35	0.00192307692	111.710742	0.07	0.000384615385	2.21334753	112.374751	112.374742	111.046743	111.046733	112.374746	111.046738	0.88	50	0.46	50	0.82	50	0.54	50	12	33	1	16	1
1644887159	13823.122	74	3.51619729	-0.08	-0.000414507772	111.710743	-0.4	-0.00207253886	2.21335353	112.374753	112.374744	111.046741	111.046732	112.374749	111.046736	0.46	50	0.94	50	0.7	50	0.38	50	8	28	2	22	0
1644887352	14016.354	75	3.51620678	0.34	0.00162679426	111.710741	-0.22	-0.00105263158	2.21335683	112.374753	112.374743	111.046739	111.046729	112.374748	111.046734	0.78	50	0.66	50	1	50	0.44	50	9	28	1	22	0
1644887532	14196.811	76	3.516212	0.01	5.15463918e-05	111.710741	-0.37	-0.00190721649	2.21336238	112.374754	112.374745	111.046737	111.046727	112.374749	111.046732	0.54	50	0.9	50	0.84	50	0.46	50	10	31	0	19	0
1644887713	14377.139	77	3.51622077	-0.08	-0.000444444444	111.710741	0.22	0.00122222222	2.21335908	112.374754	112.374744	111.046738	111.046729	112.374749	111.046733	0.72	50	0.58	50	0.46	50	0.76	50	8	29	0	21	0
1644887906	14570.354	78	3.51621556	0.32	0.00177777778	111.71074	0.04	0.000222222222	2.21335848	112.374752	112.374742	111.046737	111.046727	112.374747	111.046732	0.8	50	0.44	50	0.74	50	0.46	50	9	28	1	22	0
1644888086	14750.66	79	3.51621461	-0.13	-0.000670103093	111.71074	0.49	0.0025257732	2.21335113	112.37475	112.374741	111.04674	111.04673	112.374746	111.046735	0.88	50	0.52	50	0.36	50	0.98	50	6	21	0	29	0
1644888267	14930.996	80	3.51620298	-0.5	-0.00277777778	111.710743	0.16	0.000888888889	2.21334873	112.374752	112.374743	111.046743	111.046733	112.374747	111.046738	0.5	50	0.84	50	0.28	50	0.94	50	10	37	0	13	0
1644888447	15111.419	81	3.51619919	0.4	0.00222222222	111.710741	0.18	0.001	2.21334603	112.374749	112.37474	111.046742	111.046732	112.374745	111.046737	0.94	50	0.36	50	0.8	50	0.58	50	9	33	0	16	1
1644888640	15304.672	82	3.51619492	-0.5	-0.00276243094	111.710743	-0.08	-0.00044198895	2.21334723	112.374752	112.374743	111.046744	111.046734	112.374747	111.046739	0.36	50	0.94	50	0.44	50	0.86	50	10	27	1	23	0
1644888846	15510.169	83	3.51619682	0.29	0.00150259067	111.710742	0.23	0.00119170984	2.21334378	112.37475	112.37474	111.046743	111.046734	112.374745	111.046739	0.9	50	0.38	50	0.72	50	0.66	50	11	30	2	20	0
1644889026	15690.596	84	3.51619136	-0.1	-0.000487804878	111.710742	-0.54	-0.00263414634	2.21335188	112.374753	112.374743	111.046741	111.046732	112.374748	111.046737	0.36	50	1	50	0.86	50	0.42	50	5	28	0	21	1
1644889207	15871.09	85	3.51620417	-0.02	-0.000110497238	111.710742	0.46	0.00254143646	2.21334498	112.374751	112.374741	111.046744	111.046734	112.374746	111.046739	0.94	50	0.5	50	0.48	50	0.96	50	7	32	0	18	0
1644889387	16051.4	86	3.51619326	0.04	0.000222222222	111.710742	-0.58	-0.00322222222	2.21335368	112.374753	112.374744	111.046741	111.046731	112.374748	111.046736	0.4	50	0.94	50	0.9	50	0.28	50	8	27	0	23	0
1644889580	16244.789	87	3.51620702	-0.0551020408	-0.000304431165	111.710742	0.335102041	0.00185139249	2.21334865	112.374752	112.374742	111.046743	111.046733	112.374747	111.046738	0.7	50	0.42	50	0.489795918	49	0.88	50	10	27	1	23	0
1644889761	16425.397	88	3.51619907	-0.01	-5.18134715e-05	111.710742	-0.23	-0.00119170984	2.2133521	112.374753	112.374743	111.046742	111.046732	112.374748	111.046737	0.54	50	0.78	50	0.7	50	0.48	50	10	27	0	23	0
1644889941	16605.794	89	3.51620452	0.25	0.00138121547	111.710741	0.33	0.00182320442	2.21334715	112.37475	112.374741	111.046742	111.046732	112.374745	111.046737	0.92	50	0.34	50	0.7	50	0.78	50	11	39	0	11	0
1644890122	16786.378	90	3.51619669	-0.14	-0.000777777778	111.710742	-0.4	-0.00222222222	2.21335315	112.374753	112.374743	111.046741	111.046731	112.374748	111.046736	0.4	50	0.94	50	0.86	50	0.6	50	9	28	0	22	0
1644890302	16966.816	91	3.51620618	0.19	0.00104972376	111.710741	0.21	0.00116022099	2.21335	112.374751	112.374741	111.046741	111.046731	112.374746	111.046736	0.9	50	0.5	50	0.74	50	0.76	50	10	35	0	15	0
1644890483	17147.36	92	3.5162012	-0.32	-0.00177777778	111.710743	-0.2	-0.00111111111	2.213353	112.374753	112.374744	111.046741	111.046732	112.374748	111.046737	0.42	50	0.94	50	0.66	50	0.78	50	12	31	0	19	0
1644890685	17349.684	93	3.51620595	-0.07	-0.000386740331	111.710743	0.07	0.000386740331	2.21335195	112.374753	112.374744	111.046742	111.046733	112.374749	111.046737	0.28	50	0.28	50	0.56	50	0.7	50	9	29	2	21	0
1644890892	17556.21	94	3.51620429	0.21	0.00103960396	111.710742	-0.31	-0.00153465347	2.2133566	112.374754	112.374744	111.04674	111.04673	112.374749	111.046735	0.7	50	0.8	50	0.9	50	0.38	50	5	28	2	22	0
1644891073	17736.973	95	3.51621164	0.3	0.00145631068	111.71074	0.14	0.00067961165	2.2133545	112.374751	112.374742	111.046739	111.046729	112.374747	111.046734	0.84	50	0.4	50	0.8	50	0.64	50	12	30	0	20	0
1644891268	17932.003	96	3.51620832	-0.43	-0.00237569061	111.710743	-0.05	-0.000276243094	2.21335525	112.374754	112.374744	111.046741	111.046731	112.374749	111.046736	0.46	50	0.94	50	0.54	50	0.92	50	9	24	1	26	0
1644891462	18126.458	97	3.5162095	-0.17	-0.000871794872	111.710743	0.21	0.00107692308	2.2133521	112.374754	112.374744	111.046743	111.046733	112.374749	111.046738	0.58	50	0.54	50	0.56	50	0.94	50	8	34	1	16	0
1644891643	18307.129	98	3.51620452	-0.07	-0.000358974359	111.710744	-0.35	-0.00179487179	2.21335735	112.374756	112.374746	111.046741	111.046732	112.374751	111.046737	0.42	50	0.84	50	0.86	50	0.58	50	15	37	0	13	0
1644891864	18528.595	99	3.51621283	0.53	0.00294444444	111.710741	-0.03	-0.000166666667	2.2133578	112.374753	112.374744	111.046739	111.046729	112.374748	111.046734	0.96	50	0.46	50	0.98	50	0.42	50	11	29	3	21	0
1644892045	18709.36	100	3.51621354	0.12	0.000540540541	111.71074	-0.26	-0.00117117117	2.2133617	112.374754	112.374744	111.046737	111.046727	112.374749	111.046732	0.52	50	0.66	50	0.92	50	0.54	50	7	25	0	25	0
1644892225	18889.729	101	3.5162197	-0.17	-0.000939226519	111.710741	0.37	0.0020441989	2.21335615	112.374753	112.374743	111.046739	111.04673	112.374748	111.046735	0.66	50	0.46	50	0.44	50	0.98	50	10	31	0	19	0
1644892406	19070.109	102	3.51621093	-0.424489796	-0.00235827664	111.710743	-0.00448979592	-2.49433107e-05	2.21335622	112.374755	112.374746	111.046741	111.046732	112.37475	111.046737	0.551020408	49	0.98	50	0.48	50	0.9	50	6	36	0	14	0
1644892586	19250.586	103	3.51621103	0.21	0.00116666667	111.710742	0.19	0.00105555556	2.21335337	112.374753	112.374744	111.046741	111.046732	112.374748	111.046736	0.84	50	0.44	50	0.6	50	0.58	50	12	34	0	16	0
1644892793	19457.694	104	3.51620653	0	0	111.710742	0	0	2.21335337	112.374753	112.374744	111.046741	111.046732	112.374748	111.046736	-1	0	-1	0	0.523809524	42	0.56	50	7	24	1	26	0
1644892976	19640.255	105	3.51620653	0.2	0.000966183575	111.710741	-0.16	-0.00077294686	2.21335577	112.374753	112.374743	111.046739	111.04673	112.374748	111.046735	0.72	50	0.68	50	0.9	50	0.54	50	9	34	0	16	0
1644893156	19820.754	106	3.51621032	-0.13	-0.000710382514	111.710742	0.01	5.46448087e-05	2.21335562	112.374754	112.374744	111.04674	111.046731	112.374749	111.046735	0.76	50	0.88	50	0.42	50	0.56	50	9	27	0	23	0
1644893337	20001.187	107	3.51621009	-0.18	-0.001	111.710743	0.28	0.00155555556	2.21335142	112.374753	112.374744	111.046742	111.046733	112.374748	111.046738	0.64	50	0.54	50	0.5	50	0.96	50	14	38	0	12	0
1644893528	20192.547	108	3.51620344	0.12	0.000666666667	111.710742	-0.24	-0.00133333333	2.21335502	112.374754	112.374744	111.046741	111.046731	112.374749	111.046736	0.64	50	0.76	50	0.8	50	0.44	50	8	28	1	22	0
1644893711	20375.044	109	3.51620914	0.32	0.00166666667	111.710741	0.12	0.000625	2.21335322	112.374751	112.374742	111.04674	111.04673	112.374747	111.046735	0.84	50	0.4	50	0.9	50	0.7	50	12	34	0	16	0
1644893893	20557.724	110	3.51620629	-0.37	-0.00203296703	111.710743	-0.23	-0.00126373626	2.21335667	112.374754	112.374745	111.04674	111.046731	112.37475	111.046736	0.32	50	0.92	50	0.6	50	0.74	50	5	20	0	30	0
1644894088	20752.074	111	3.51621175	-0.05	-0.000273224044	111.710743	0.55	0.00300546448	2.21334842	112.374752	112.374743	111.046743	111.046734	112.374747	111.046738	0.94	50	0.44	50	0.34	50	0.94	50	10	34	1	16	0
1644894282	20946.137	112	3.5161987	-0.16	-0.000824742268	111.710744	-0.36	-0.0018556701	2.21335382	112.374755	112.374745	111.046742	111.046733	112.37475	111.046738	0.46	50	0.98	50	0.76	50	0.56	50	8	31	1	19	0
1644894462	21126.862	113	3.51620724	0.414285714	0.00213549337	111.710742	-0.125714286	-0.000648011782	2.21335571	112.374753	112.374744	111.04674	111.04673	112.374748	111.046735	0.86	50	0.571428571	49	0.96	50	0.42	50	7	30	0	20	0
1644894645	21309.672	114	3.51621022	-0.11	-0.000607734807	111.710742	-0.11	-0.000607734807	2.21335736	112.374754	112.374745	111.04674	111.04673	112.374749	111.046735	0.52	50	0.74	50	0.62	50	0.62	50	7	31	0	19	0
1644894826	21490.212	115	3.51621283	-0.21	-0.00114754098	111.710743	-0.01	-5.46448087e-05	2.21335751	112.374755	112.374746	111.046741	111.046731	112.37475	111.046736	0.58	50	0.8	50	0.44	50	0.64	50	9	28	0	22	0
1644895006	21670.563	116	3.51621307	0.05	0.000277777778	111.710743	-0.35	-0.00194444444	2.21336276	112.374757	112.374747	111.046739	111.046729	112.374752	111.046734	0.6	50	0.9	50	0.94	50	0.54	50	11	23	0	27	0
1644895187	21850.876	117	3.51622137	0.26	0.00143646409	111.710742	0.46	0.00254143646	2.21335586	112.374753	112.374744	111.04674	111.04673	112.374748	111.046735	0.98	50	0.26	50	0.62	50	0.82	50	8	33	0	17	0
1644895367	22031.314	118	3.51621046	0.27	0.0015	111.71074	-0.11	-0.000611111111	2.21335751	112.374752	112.374743	111.046738	111.046728	112.374748	111.046733	0.78	50	0.62	50	0.8	50	0.42	50	15	26	0	23	1
1644895561	22225.138	119	3.51621307	-0.26	-0.00143646409	111.710742	0.2	0.00110497238	2.21335451	112.374753	112.374743	111.04674	111.04673	112.374748	111.046735	0.56	50	0.62	50	0.5	50	0.96	50	6	31	1	19	0
1644895742	22406.763	120	3.51620832	-0.15	-0.000777202073	111.710742	0.09	0.000466321244	2.21335316	112.374753	112.374744	111.046741	111.046732	112.374748	111.046736	0.78	50	0.84	50	0.52	50	0.76	50	11	27	0	23	0
1644895923	22587.494	121	3.51620619	0.14	0.000769230769	111.710742	0.34	0.00186813187	2.21334806	112.374751	112.374741	111.046742	111.046732	112.374746	111.046737	0.88	50	0.4	50	0.62	50	0.82	50	8	29	0	21	0
1644896119	22783.285	122	3.51619812	-0.12	-0.000662983425	111.710742	-0.48	-0.0026519337	2.21335526	112.374754	112.374744	111.04674	111.046731	112.374749	111.046736	0.36	50	0.96	50	0.84	50	0.48	50	6	27	1	23	0
1644896313	22977.025	123	3.51620951	-0.09	-0.000459183673	111.710743	0.61	0.0031122449	2.21334611	112.374751	112.374742	111.046744	111.046734	112.374747	111.046739	0.92	50	0.4	50	0.28	50	0.98	50	10	38	1	11	1
1644896495	23159.75	124	3.51619504	-0.13	-0.00067357513	111.710743	-0.01	-5.18134715e-05	2.21334626	112.374752	112.374742	111.046744	111.046735	112.374747	111.046739	0.72	50	0.86	50	0.7	50	0.82	50	5	27	0	23	0
1644896689	23353.504	125	3.51619528	0.17	0.000928961749	111.710742	0.39	0.00213114754	2.21334041	112.374749	112.37474	111.046745	111.046736	112.374745	111.04674	0.92	50	0.36	50	0.6	50	0.82	50	13	33	1	16	1
1644896866	23530.289	126	3.51618602	-0.2	-0.00103092784	111.710743	-0.2	-0.00103092784	2.21334341	112.374751	112.374742	111.046745	111.046736	112.374747	111.04674	0.5	50	0.9	50	0.52	50	0.52	50	8	32	0	18	0
1644897047	23711.105	127	3.51619077	0.38	0.00214689266	111.710742	-0.06	-0.000338983051	2.21334431	112.37475	112.37474	111.046743	111.046734	112.374745	111.046738	0.78	50	0.46	50	0.96	50	0.52	50	7	28	0	22	0
1644897228	23892.632	128	3.51619219	-0.22	-0.00121546961	111.710743	0.26	0.00143646409	2.21334041	112.37475	112.37474	111.046745	111.046736	112.374745	111.046741	0.84	50	0.8	50	0.46	50	0.94	50	7	31	0	19	0
1644897424	24088.035	129	3.51618602	0.32	0.0017679558	111.710741	0.04	0.000220994475	2.21333981	112.374748	112.374738	111.046744	111.046734	112.374743	111.046739	0.98	50	0.62	50	0.94	50	0.66	50	9	28	1	21	1
1644897604	24268.535	130	3.51618508	-0.32	-0.00164102564	111.710743	0.08	0.00041025641	2.21333861	112.374749	112.37474	111.046746	111.046736	112.374744	111.046741	0.52	50	0.76	50	0.54	50	0.94	50	9	33	0	17	0
1644897785	24448.949	131	3.51618318	0.38	0.00209944751	111.710741	-0.28	-0.00154696133	2.21334281	112.374748	112.374739	111.046743	111.046733	112.374744	111.046738	0.74	50	0.64	50	0.98	50	0.32	50	9	37	0	13	0
1644897965	24629.378	132	3.51618982	-0.19	-0.00105555556	111.710742	-0.33	-0.00183333333	2.21334776	112.374751	112.374741	111.046742	111.046733	112.374746	111.046737	0.44	50	0.96	50	0.6	50	0.46	50	12	35	0	15	0
1644898145	24809.728	133	3.51619765	0.09	0.000497237569	111.710741	-0.23	-0.00127071823	2.21335121	112.374751	112.374742	111.046741	111.046731	112.374747	111.046736	0.66	50	0.8	50	0.88	50	0.56	50	6	22	0	28	0
1644898341	25005.046	134	3.5162031	-0.07	-0.000388888889	111.710742	0.45	0.0025	2.21334446	112.37475	112.37474	111.046743	111.046734	112.374745	111.046738	0.78	50	0.4	50	0.38	50	0.9	50	10	26	1	24	0
1644898523	25187.662	135	3.51619243	0.39	0.002	111.71074	-0.01	-5.12820513e-05	2.21334461	112.374748	112.374738	111.046741	111.046732	112.374743	111.046736	0.9	50	0.52	50	0.94	50	0.54	50	7	32	0	18	0
1644898706	25370.263	136	3.51619267	-0.17	-0.000928961749	111.710741	-0.43	-0.00234972678	2.21335106	112.374751	112.374741	111.04674	111.04673	112.374746	111.046735	0.38	50	0.98	50	0.76	50	0.5	50	10	37	0	13	0
1644898891	25554.967	137	3.51620287	-0.21	-0.00114754098	111.710742	0.45	0.00245901639	2.21334431	112.37475	112.37474	111.046743	111.046734	112.374745	111.046738	0.68	50	0.44	50	0.3	50	0.96	50	11	28	0	22	0
1644899085	25749.556	138	3.51619219	-0.37	-0.00201086957	111.710743	-0.19	-0.0010326087	2.21334716	112.374752	112.374743	111.046744	111.046735	112.374748	111.046739	0.4	50	0.96	50	0.5	50	0.68	50	5	26	1	24	0
1644899267	25931.227	139	3.5161967	0.23	0.00117948718	111.710742	0.11	0.000564102564	2.21334551	112.374751	112.374741	111.046743	111.046734	112.374746	111.046739	0.84	50	0.5	50	0.68	50	0.56	50	9	29	0	21	0
1644899478	26142.506	140	3.51619409	-0.22	-0.00121546961	111.710743	0.26	0.00143646409	2.21334161	112.374751	112.374741	111.046746	111.046736	112.374746	111.046741	0.66	50	0.62	50	0.34	50	0.82	50	5	24	2	26	0
1644899673	26337.194	141	3.51618792	0.19	0.000896226415	111.710742	-0.05	-0.000235849057	2.21334236	112.37475	112.37474	111.046744	111.046735	112.374745	111.04674	0.68	50	0.54	50	0.74	50	0.5	50	5	31	1	19	0
1644899853	26517.84	142	3.51618911	-0.32	-0.00164948454	111.710744	-0.22	-0.00113402062	2.21334566	112.374752	112.374743	111.046745	111.046736	112.374748	111.04674	0.44	50	0.98	50	0.68	50	0.78	50	16	33	0	17	0
1644900048	26712.057	143	3.51619433	0.42	0.00232044199	111.710742	-0.06	-0.000331491713	2.21334656	112.374751	112.374741	111.046743	111.046733	112.374746	111.046738	0.9	50	0.54	50	0.96	50	0.48	50	8	28	1	22	0
1644900244	26908.778	144	3.51619575	-0.49483871	-0.002550715	111.710744	-0.17483871	-0.000901230462	2.21334918	112.374754	112.374744	111.046744	111.046735	112.374749	111.04674	0.290322581	31	0.96	50	0.46	50	0.78	50	11	28	1	22	0
1644900425	27089.638	145	3.5161999	0.15	0.00076142132	111.710744	0.01	5.07614213e-05	2.21334903	112.374753	112.374744	111.046744	111.046734	112.374748	111.046739	0.64	50	0.48	50	0.7	50	0.56	50	12	39	0	11	0
1644900608	27272.371	146	3.51619966	0.2	0.00110497238	111.710743	0.16	0.000883977901	2.21334663	112.374751	112.374742	111.046743	111.046734	112.374747	111.046739	0.92	50	0.56	50	0.66	50	0.62	50	5	31	0	19	0
1644900791	27454.888	147	3.51619587	-0.1	-0.000546448087	111.710743	0.1	0.000546448087	2.21334513	112.374751	112.374742	111.046744	111.046735	112.374747	111.04674	0.52	50	0.52	50	0.58	50	0.78	50	8	40	0	10	0
1644900985	27649.425	148	3.51619349	-0.08	-0.00043956044	111.710744	0.08	0.00043956044	2.21334393	112.374752	112.374742	111.046745	111.046736	112.374747	111.04674	0.66	50	0.66	50	0.46	50	0.62	50	7	23	1	27	0
1644901167	27831.857	149	3.5161916	0.28	0.00143589744	111.710742	-5.55111512e-17	-2.8467257e-19	2.21334393	112.37475	112.374741	111.046744	111.046734	112.374745	111.046739	0.92	50	0.64	50	0.8	50	0.52	50	6	34	0	16	0
1644901361	28025.393	150	3.5161916	-0.06	-0.00032967033	111.710742	-0.02	-0.00010989011	2.21334423	112.37475	112.374741	111.046744	111.046734	112.374746	111.046739	0.56	50	0.64	50	0.64	50	0.68	50	9	22	1	28	0
1644901543	28207.356	151	3.51619207	-0.12	-0.000618556701	111.710743	-0.3	-0.00154639175	2.21334873	112.374752	112.374743	111.046743	111.046734	112.374748	111.046738	0.36	50	0.78	50	0.64	50	0.46	50	10	30	0	20	0
1644901738	28401.887	152	3.51619919	0.17	0.000934065934	111.710742	-0.29	-0.00159340659	2.21335308	112.374753	112.374743	111.046741	111.046732	112.374748	111.046736	0.56	50	0.68	50	0.86	50	0.4	50	8	28	1	22	0
1644901936	28599.97	153	3.51620607	0.12	0.000618556701	111.710742	-0.1	-0.000515463918	2.21335458	112.374753	112.374743	111.04674	111.04673	112.374748	111.046735	0.76	50	0.74	50	0.7	50	0.48	50	10	30	1	20	0
1644902120	28784.016	154	3.51620844	-0.19	-0.00095959596	111.710743	0.31	0.00156565657	2.21334993	112.374752	112.374743	111.046742	111.046733	112.374748	111.046738	0.8	50	0.68	50	0.44	50	0.94	50	4	25	0	25	0
1644902301	28964.981	155	3.51620108	0.39	0.00211956522	111.710741	-0.15	-0.000815217391	2.21335218	112.374751	112.374742	111.04674	111.04673	112.374746	111.046735	0.76	50	0.52	50	0.92	50	0.38	50	13	18	0	32	0
1644902481	29145.782	156	3.51620464	-0.25	-0.00138121547	111.710742	0.25	0.00138121547	2.21334843	112.374751	112.374742	111.046742	111.046733	112.374746	111.046737	0.66	50	0.66	50	0.44	50	0.94	50	5	23	0	27	0
1644902662	29326.496	157	3.51619871	0.09	0.000497237569	111.710741	0.23	0.00127071823	2.21334498	112.37475	112.37474	111.046743	111.046733	112.374745	111.046738	0.84	50	0.52	50	0.6	50	0.74	50	10	27	0	23	0
1644902856	29520.252	158	3.51619326	-0.03	-0.000165745856	111.710742	-0.01	-5.52486188e-05	2.21334513	112.37475	112.37474	111.046743	111.046733	112.374745	111.046738	0.68	50	0.72	50	0.56	50	0.58	50	5	28	1	22	0
1644903037	29700.976	159	3.51619349	0.2	0.00103092784	111.710741	-0.2	-0.00103092784	2.21334813	112.37475	112.37474	111.046741	111.046731	112.374745	111.046736	0.7	50	0.7	50	0.8	50	0.4	50	8	28	0	22	0
1644903217	29881.753	160	3.51619824	-0.48	-0.00266666667	111.710743	0.04	0.000222222222	2.21334753	112.374752	112.374742	111.046743	111.046734	112.374747	111.046739	0.5	50	0.94	50	0.36	50	0.88	50	11	32	0	18	0
1644903398	30062.233	161	3.51619729	0.11	0.000607734807	111.710742	0.33	0.00182320442	2.21334258	112.37475	112.37474	111.046744	111.046735	112.374745	111.04674	0.98	50	0.54	50	0.5	50	0.72	50	12	31	0	19	0
1644903608	30272.623	162	3.51618946	0.38	0.00211111111	111.710741	-0.12	-0.000666666667	2.21334438	112.374749	112.374739	111.046742	111.046732	112.374744	111.046737	0.8	50	0.54	50	0.76	50	0.26	50	5	27	2	23	0
1644903789	30453.689	163	3.51619231	-0.23	-0.00109004739	111.710742	0.13	0.000616113744	2.21334243	112.374749	112.37474	111.046744	111.046734	112.374744	111.046739	0.62	50	0.72	50	0.6	50	0.96	50	11	36	0	14	0
1644903970	30634.696	164	3.51618922	0.04	0.000220994475	111.710741	-0.34	-0.00187845304	2.21334753	112.37475	112.374741	111.046742	111.046732	112.374746	111.046737	0.5	50	0.8	50	0.96	50	0.58	50	10	30	0	20	0
1644904153	30817.734	165	3.51619729	0.44	0.00243093923	111.710739	-0.24	-0.00132596685	2.21335113	112.374749	112.37474	111.046739	111.046729	112.374745	111.046734	0.8	50	0.6	50	0.96	50	0.28	50	8	27	0	23	0
1644904334	30998.536	166	3.51620298	0.1	0.000546448087	111.710739	-0.24	-0.00131147541	2.21335473	112.37475	112.37474	111.046737	111.046728	112.374745	111.046732	0.64	50	0.78	50	0.88	50	0.54	50	9	20	0	30	0
1644904515	31179.475	167	3.51620868	-0.2	-0.00110497238	111.71074	0.46	0.00254143646	2.21334783	112.374749	112.374739	111.04674	111.046731	112.374744	111.046735	0.7	50	0.44	50	0.32	50	0.98	50	3	17	0	33	0
1644904697	31361.424	168	3.51619776	-0.66	-0.00364640884	111.710743	-0.06	-0.000331491713	2.21334873	112.374752	112.374743	111.046743	111.046734	112.374748	111.046738	0.28	50	1	50	0.36	50	0.96	50	8	22	0	28	0
1644904891	31555.388	169	3.51619919	0.07	0.000384615385	111.710743	0.45	0.00247252747	2.21334198	112.37475	112.374741	111.046745	111.046735	112.374745	111.04674	0.94	50	0.42	50	0.4	50	0.78	50	5	25	1	25	0
1644905072	31736.716	170	3.51618851	-0.02	-0.000103092784	111.710743	-0.26	-0.00134020619	2.21334588	112.374751	112.374742	111.046744	111.046734	112.374747	111.046739	0.54	50	0.82	50	0.82	50	0.58	50	8	23	0	27	0
1644905255	31918.989	171	3.51619468	0.23	0.00127071823	111.710742	0.37	0.0020441989	2.21334033	112.374749	112.374739	111.046744	111.046735	112.374744	111.04674	0.92	50	0.32	50	0.7	50	0.84	50	15	30	0	20	0
1644905439	32103.255	172	3.5161859	0.04	0.00021978022	111.710741	0.06	0.00032967033	2.21333943	112.374748	112.374739	111.046744	111.046735	112.374743	111.04674	0.84	50	0.74	50	0.68	50	0.7	50	8	30	0	20	0
1644905623	32287.765	173	3.51618448	-0.053877551	-0.000291230006	111.710742	0.066122449	0.000357418643	2.21333844	112.374748	112.374739	111.046745	111.046735	112.374743	111.04674	0.612244898	49	0.6	50	0.66	50	0.78	50	12	35	0	15	0
1644905805	32469.074	174	3.51618291	-0.09	-0.000489130435	111.710742	-0.51	-0.00277173913	2.21334609	112.374751	112.374741	111.046743	111.046734	112.374746	111.046738	0.38	50	0.98	50	0.9	50	0.48	50	8	24	0	26	0
1644905987	32651.263	175	3.51619501	-0.24	-0.00132596685	111.710743	-5.55111512e-17	-3.06691443e-19	2.21334609	112.374752	112.374742	111.046744	111.046735	112.374747	111.04674	0.6	50	0.84	50	0.54	50	0.78	50	8	31	0	19	0
1644906168	32832.335	176	3.51619501	0.45	0.00245901639	111.710741	-0.03	-0.000163934426	2.21334654	112.37475	112.37474	111.046742	111.046732	112.374745	111.046737	0.96	50	0.54	50	0.92	50	0.44	50	7	27	0	23	0
1644906362	33026.406	177	3.51619572	-0.09	-0.000497237569	111.710742	0.31	0.00171270718	2.21334189	112.374749	112.374739	111.046744	111.046734	112.374744	111.046739	0.92	50	0.7	50	0.44	50	0.84	50	10	32	1	18	0
1644906543	33207.57	178	3.51618837	-0.01	-5.15463918e-05	111.710742	-0.33	-0.00170103093	2.21334684	112.37475	112.374741	111.046742	111.046733	112.374746	111.046738	0.54	50	0.88	50	0.88	50	0.56	50	8	28	0	22	0
1644906737	33401.469	179	3.51619619	-0.13	-0.000718232044	111.710742	0.29	0.00160220994	2.21334249	112.37475	112.37474	111.046744	111.046735	112.374745	111.04674	0.76	50	0.6	50	0.54	50	0.96	50	12	31	1	18	1
1644906918	33582.495	180	3.51618932	0	0	111.710742	-0.06	-0.000309278351	2.21334339	112.37475	112.374741	111.046744	111.046735	112.374745	111.046739	0.78	50	0.84	50	0.64	50	0.58	50	8	26	0	24	0
1644907114	33778.796	181	3.51619074	0.24	0.00132596685	111.710741	0.18	0.000994475138	2.21334069	112.374748	112.374739	111.046744	111.046734	112.374743	111.046739	0.84	50	0.42	50	0.64	50	0.58	50	13	34	1	16	0
1644907296	33960.148	182	3.51618647	-0.05	-0.000255102041	111.710741	-0.45	-0.00229591837	2.21334744	112.37475	112.374741	111.046742	111.046732	112.374746	111.046737	0.38	50	0.88	50	0.94	50	0.54	50	6	26	0	24	0
1644907477	34141.329	183	3.51619714	-0.2	-0.00110497238	111.710742	-0.08	-0.00044198895	2.21334864	112.374752	112.374742	111.046743	111.046733	112.374747	111.046738	0.5	50	0.78	50	0.58	50	0.7	50	8	31	0	19	0
1644907658	34322.422	184	3.51619904	-0.08	-0.00043956044	111.710743	-0.1	-0.000549450549	2.21335014	112.374753	112.374743	111.046742	111.046733	112.374748	111.046738	0.66	50	0.84	50	0.64	50	0.62	50	7	23	0	27	0
1644907865	34529.458	185	3.51620141	0.18	0.000994475138	111.710742	0.24	0.00132596685	2.21334654	112.374751	112.374741	111.046743	111.046733	112.374746	111.046738	0.92	50	0.5	50	0.56	50	0.62	50	6	21	2	29	0
1644908046	34710.606	186	3.51619572	-0.04	-0.000193236715	111.710742	-0.48	-0.00231884058	2.21335374	112.374753	112.374743	111.046741	111.046731	112.374748	111.046736	0.36	50	0.88	50	0.84	50	0.4	50	10	19	0	31	0
1644908255	34919.863	187	3.51620711	0.04	0.000220994475	111.710742	0.26	0.00143646409	2.21334984	112.374752	112.374742	111.046742	111.046732	112.374747	111.046737	0.9	50	0.6	50	0.56	50	0.78	50	6	24	2	26	0
1644908440	35104.32	188	3.51620094	0.18	0.000861244019	111.710741	-0.18	-0.000861244019	2.21335254	112.374751	112.374742	111.04674	111.04673	112.374747	111.046735	0.78	50	0.78	50	0.86	50	0.5	50	8	26	0	24	0
1644908621	35285.86	189	3.51620521	-0.01	-5.40540541e-05	111.710741	0.03	0.000162162162	2.21335209	112.374751	112.374742	111.04674	111.046731	112.374747	111.046735	0.66	50	0.64	50	0.76	50	0.8	50	14	22	0	28	0
1644908830	35494.152	190	3.5162045	-0.15	-0.000828729282	111.710742	-0.05	-0.000276243094	2.21335284	112.374752	112.374743	111.046741	111.046731	112.374748	111.046736	0.6	50	0.8	50	0.6	50	0.7	50	8	35	2	15	0
1644909011	35675.453	191	3.51620568	0.1	0.000480769231	111.710741	0.26	0.00125	2.21334894	112.374751	112.374741	111.046741	111.046732	112.374746	111.046737	0.78	50	0.42	50	0.66	50	0.82	50	5	22	0	28	0
1644909192	35856.836	192	3.51619952	-0.43	-0.00236263736	111.710743	0.01	5.49450549e-05	2.21334879	112.374753	112.374743	111.046744	111.046734	112.374748	111.046739	0.46	50	0.88	50	0.42	50	0.86	50	13	22	0	28	0
1644909387	36050.942	193	3.51619928	5.55111512e-17	3.06691443e-19	111.710743	-0.06	-0.000331491713	2.21334969	112.374753	112.374744	111.046743	111.046734	112.374748	111.046738	0.9	50	0.96	50	0.92	50	0.86	50	6	36	1	14	0
1644909581	36244.981	194	3.5162007	0.17	0.00087628866	111.710743	-0.09	-0.000463917526	2.21335104	112.374753	112.374743	111.046742	111.046732	112.374748	111.046737	0.7	50	0.62	50	0.94	50	0.68	50	15	34	1	16	0
1644909764	36428.271	195	3.51620284	0.3	0.00154639175	111.710741	-0.1	-0.000515463918	2.21335254	112.374752	112.374742	111.04674	111.046731	112.374747	111.046735	0.84	50	0.64	50	0.96	50	0.56	50	6	23	0	27	0
1644909958	36622.585	196	3.51620521	-0.0208333333	-0.000113224638	111.710741	-0.000833333333	-4.52898551e-06	2.21335255	112.374752	112.374742	111.04674	111.046731	112.374747	111.046735	0.958333333	48	0.98	50	0.98	50	1	50	7	28	1	22	0
1644910157	36821.273	197	3.51620523	0.08	0.000412371134	111.710741	0.2	0.00103092784	2.21334955	112.37475	112.374741	111.046741	111.046731	112.374746	111.046736	0.78	50	0.5	50	0.6	50	0.72	50	8	26	1	24	0
1644910340	37004.808	198	3.51620048	-0.45	-0.00226130653	111.710743	-0.07	-0.000351758794	2.2133506	112.374753	112.374743	111.046743	111.046733	112.374748	111.046738	0.46	50	0.98	50	0.52	50	0.9	50	6	11	0	39	0
1644910535	37199.167	199	3.51620214	-0.01	-5.46448087e-05	111.710743	-0.09	-0.000491803279	2.21335195	112.374753	112.374744	111.046742	111.046733	112.374749	111.046737	0.88	50	0.98	50	0.84	50	0.76	50	8	26	1	24	0
1644910716	37380.481	200	3.51620428	0.167446809	0.000863127879	111.710742	0.187446809	0.000966220662	2.21334914	112.374752	112.374742	111.046742	111.046733	112.374747	111.046737	0.914893617	47	0.56	50	0.68	50	0.7	50	5	11	0	39	0
1644910897	37561.839	201	3.51619983	0.06	0.00032967033	111.710742	0.04	0.00021978022	2.21334854	112.374751	112.374742	111.046742	111.046733	112.374746	111.046737	0.98	50	0.88	50	0.98	50	0.96	50	8	17	0	33	0
1644911093	37757.161	202	3.51619888	-0.08	-0.00044198895	111.710742	0.08	0.00044198895	2.21334734	112.374751	112.374742	111.046743	111.046733	112.374747	111.046738	0.64	50	0.64	50	0.6	50	0.76	50	6	23	1	27	0
