# Supplementary material for: Improved bounds on Lorentz violation from composite pulse Ramsey spectroscopy in a trapped ion
Source: Nat Commun. 2022 Nov 27;13:7314. doi: 10.1038/s41467-022-34818-0 (PMC9701673; doi:10.1038/s41467-022-34818-0)
Supplement: Supplementary file 2 — Source Data [file 41467_2022_34818_MOESM2_ESM.zip › Source_data_files/raw_data/20220215/LLI_with_servo_467_00.txt]

#
#1650 rf switch (1650 rf switch (digital out of Paul's box)): 1 
#370 H1 shutter (NI digital out at /Dev1/port0/line2): 1 
#370 H2 shutter (370 H2 shutter (digital out of Paul's box)): 1 
#370 V shutter (NI digital out at /Dev1/port0/line0): 1 
#370 cooling AOM rf attenuator control voltage (NI analog out at /Dev2/ao6): 5.1331083 V
#370 cooling rf switch (370 cooling rf switch (digital out of Paul's box)): 1 
#370 cooling shutter (370 cooling shutter (digital out of Paul's box)): 1 
#370 detuning AOM rf attenuator control voltage (NI analog out at /Dev2/ao10): 10 V
#370 detuning rf switch (370 detuning rf switch (digital out of Paul's box)): 1 
#370 pumping AOM rf attenuator control voltage (NI analog out at /Dev2/ao9): 10 V
#370 pumping rf switch (370 pumping rf switch (digital out of Paul's box)): 1 
#399 shutter (399 shutter (digital out of Paul's box)): 0 
#411 relock shutter (411 relock shutter (digital out of Paul's box)): 1 
#411 rf switch (411 rf switch (digital out of Paul's box)): 0 
#411 slave rf switch (411 slave rf switch (digital out of Paul's box)): 1 
#411 stab hold (411 stab hold (digital out of Paul's box)): 1 
#411IntstabSetpoint (Scaled version of 411 intensity stab set point voltage (factor: 1.000000, offset:0.000000)): 2.002 V
#467 detuning AOM rf attenuator control voltage (NI analog out at /Dev2/ao8): 10 V
#467 rf switch (467 rf switch (digital out of Paul's box)): 1 
#638 rf switch (638 rf switch (digital out of Paul's box)): 1 
#638 shutter (638 shutter (digital out of Paul's box)): 1 
#935 shutter (NI digital out at /Dev1/port0/line3): 1 
#Axial objective position (Scaled version of Axial obective actuator (factor: 0.000024, offset:0.000000)): 11.9749938 mm
#B field H1 (Scaled version of h1BCurrent (factor: 0.400000, offset:0.000000)): 0.12992 G
#B field H2 (Scaled version of h2BCurrent (factor: 1.470000, offset:0.000000)): 0.735 G
#B field V (Scaled version of vBCurrent (factor: 1.248000, offset:0.000000)): 0.3012672 G
#DDS0 frequency (Frequency of DDS channel #0 of Paul's box): 85 MHz
#DDS0 power (Power of DDS channel #1 of Paul's box): -6 dBm
#DDS1 frequency (Frequency of DDS channel #1 of Paul's box): 85 MHz
#DDS1 power (Power of DDS channel #1 of Paul's box): -15 dBm
#DDS10 frequency (Frequency of DDS channel #10 of Paul's box): 0 MHz
#DDS10 power (Power of DDS channel #10 of Paul's box): 0 dBm
#DDS11 frequency (Frequency of DDS channel #11 of Paul's box): 0 MHz
#DDS11 power (Power of DDS channel #11 of Paul's box): 0 dBm
#DDS2 frequency (Frequency of DDS channel #2 of Paul's box): 200 MHz
#DDS2 power (Power of DDS channel #2 of Paul's box): -50 dBm
#DDS3 frequency (Frequency of DDS channel #3 of Paul's box): 60 MHz
#DDS3 power (Power of DDS channel #3 of Paul's box): -50 dBm
#DDS4 frequency (Frequency of DDS channel #4 of Paul's box): 114.4 MHz
#DDS4 power (Power of DDS channel #4 of Paul's box): 10 dBm
#DDS5 frequency (Frequency of DDS channel #5 of Paul's box): 111 MHz
#DDS5 power (Power of DDS channel #5 of Paul's box): -50 dBm
#DDS6 power (Power of DDS channel #6 of Paul's box): 0 dBm
#DDS7 frequency (Frequency of DDS channel #7 of Paul's box): 0 MHz
#DDS7 power (Power of DDS channel #7 of Paul's box): 0 dBm
#DDS8 frequency (Frequency of DDS channel #8 of Paul's box): 0 MHz
#DDS8 power (Power of DDS channel #8 of Paul's box): 0 dBm
#DDS9 frequency (Frequency of DDS channel #9 of Paul's box): 0 MHz
#DDS9 power (Power of DDS channel #9 of Paul's box): 0 dBm
#DP370 power (DP370 photodiode voltage setpoint): 7 mW
#Doppler_time (): 8000 us
#H1 power (H1 photodiode voltage setpoint): 5.5 uW
#H1Flipmount (Thorlabs Flipmount): 1 
#H1seq power (H1seq setpoint): 0 mW
#H2 power (H2 photodiode voltage setpoint): 2.23 uW
#In Oven Current (Scaled version of In oven control voltage (factor: 2.000000, offset:0.000000)): 0 A
#Objective focus position (Scaled version of Focus obective actuator (factor: 0.000024, offset:0.000000)): 24.5719768 mm
#Paul's box run number (to identify the raw data of CCD and PMT): 780852 
#SampleNHold (SampleNHold (digital out of Paul's box)): 1 
#Strobo Trigger (description): 0 
#U_ablation (NI analog out at /Dev2/ao0): 0 V
#Ue endseg 1 (Scaled version of Endseg 1 extra voltage (factor: -1.200000, offset:0.000000)): -9 V
#Ue endseg 2 (Scaled version of Endseg 2 extra voltage (factor: -1.200000, offset:0.000000)): 0 V
#Ue1 (Scaled version of Segment 3 extra compensation voltage (factor: 1.214280, offset:-0.000700)): -9 V
#Ue2 (Scaled version of Segment 3 extra compensation voltage (factor: 1.214280, offset:-0.000700)): -9 V
#Ue3 (Scaled version of Segment 3 extra compensation voltage (factor: 1.214280, offset:-0.000700)): -5 V
#Ue4 (Scaled version of Segment 3 extra compensation voltage (factor: 1.214280, offset:-0.000700)): 0 V
#Ue5 (Scaled version of Segment 3 extra compensation voltage (factor: 1.214280, offset:-0.000700)): 0 V
#Ue6 (Scaled version of Segment 6 extra voltage (factor: -1.200000, offset:0.000000)): 0 V
#Ue7 (Scaled version of Segment 7 extra voltage (factor: -1.200000, offset:0.000000)): 0 V
#Ue8 (Scaled version of Segment 8 extra voltage (factor: -1.200000, offset:0.000000)): 0 V
#Uec endseg 1 (Scaled version of Segment 0 extra compensation voltage (factor: 1.2, offset:0.0)): 0.336437928 V
#Uec endseg 2 (Scaled version of Endseg extra 2 compensation voltage (factor: -1.200000, offset:0.000000)): 0 V
#Uec1 (Scaled version of Segment 1 extra compensation voltage (factor: 1.2, offset:0.0)): 0.336437928 V
#Uec2 (Scaled version of Segment 2 extra compensation voltage (factor: 1.2, offset:0.0)): 0.336437928 V
#Uec3 (Scaled version of Segment 3 extra compensation voltage (factor: 1.2, offset:0.0)): 0.227429813 V
#Uec4 (Scaled version of Segment 4 extra compensation voltage (factor: 1.2, offset:0.0)): 0.227429813 V
#Uec5 (Scaled version of Segment 5 extra compensation voltage (factor: 1.2, offset:0.0)): 0 V
#Uec6 (Scaled version of Segment 6 extra compensation voltage (factor: 1.2, offset:0.0)): 0.408 V
#Uec7 (Scaled version of Segment 7 extra compensation voltage (factor: 1.2, offset:0.0)): 0.408 V
#Uec8 (Scaled version of Segment 8 extra compensation voltage (factor: 1.2, offset:0.0)): 0.408 V
#Uschwinden (U_schwinden to lower rf confinement): 0.5 V
#Ut endseg 1 (Scaled version of Endseg 1 voltage (factor: -1.199740, offset:-0.001200)): 12 V
#Ut endseg 2 (Scaled version of Endseg 2 voltage (factor: -1.197100, offset:-0.003000)): 0 V
#Ut1 (Scaled version of Segment 1 voltage (factor: -1.200900, offset:-0.003600)): -8 V
#Ut2 (Scaled version of Segment 2 voltage (factor: -1.201410, offset:-0.001400)): 12 V
#Ut3 (Scaled version of Segment 3 voltage (factor: -1.198560, offset:-0.003200)): 12 V
#Ut4 (Scaled version of Segment 4 voltage (factor: -1.198560, offset:-0.003200)): 0 V
#Ut5 (Scaled version of Segment 5 voltage (factor: -1.198560, offset:-0.003200)): 0 V
#Ut6 (Scaled version of Segment 6 voltage (factor: -1.198560, offset:-0.003200)): 0 V
#Ut7 (Scaled version of Segment 7 voltage (factor: -1.198560, offset:-0.003200)): 0 V
#Ut8 (Scaled version of Segment 8 voltage (factor: -1.198560, offset:-0.003200)): 0 V
#Utc endseg 1 (Scaled version of Segment 0 compensation voltage (factor: 0.25, offset:0.0)): 0.051403378 V
#Utc endseg 2 (Scaled version of Endseg 2 compensation voltage (factor: -0.250000, offset:0.000000)): 0 V
#Utc1 (Scaled version of Segment 1 compensation voltage (factor: 0.25, offset:0.0)): 0.051403378 V
#Utc2 (Scaled version of Segment 2 compensation voltage (factor: 0.25, offset:0.0)): 0.051403378 V
#Utc3 (Scaled version of Segment 3 compensation voltage (factor: 0.25, offset:0.0)): 0.106663163 V
#Utc4 (Scaled version of Segment 4 compensation voltage (factor: 0.25, offset:0.0)): 0.106663163 V
#Utc5 (Scaled version of Segment 5 compensation voltage (factor: 0.25, offset:0.0)): 0 V
#Utc6 (Scaled version of Segment 6 compensation voltage (factor: 0.25, offset:0.0)): 0 V
#Utc7 (Scaled version of Segment 7 compensation voltage (factor: 1.2, offset:0.0)): 0 V
#Utc8 (Scaled version of Segment 8 compensation voltage (factor: 1.2, offset:0.0)): 0 V
#V power (V photodiode voltage setpoint): 11.25 uW
#Vseq power (Vseq setpoint): 0.4 mW
#WP370H2sw0 (NI analog out at /Dev2/ao2): 5 V
#WP370H2sw1 (NI analog out at /Dev2/ao3): 0 V
#Yb Oven Current (Scaled version of Yb oven control voltage (factor: 3.510000, offset:0.000000)): 0 A
#awg_Pulselength (): 0 s
#awg_amplitude (): 0 Vpp
#awg_frequency (): 0 Hz
#awg_offset (): 0 V
#axial_secular_frequency_AOM (): 0.11 MHz
#carrier_frequency (): 221 MHz
#cooling370 frequency (Attenuation of transition cooling370): 85 MHz
#cooling370 power (Power of transition cooling370): -24 dBm
#cooling_chirp_dds_power (): 0 dBm
#cooling_chirp_freq_step (): 1 MHz
#cooling_chirp_start_freq (): 84.4 MHz
#cooling_chirp_stop_freq (): 114.4 MHz
#cooling_chirp_total_time (): 3 us
#detection370 frequency (Attenuation of transition detection370): 85 MHz
#detection370 power (Power of transition detection370): -2 dBm
#detection_time (): 2500 us
#detuning370 frequency (Attenuation of transition detuning370): 0 MHz
#detuning370 power (Power of transition detuning370): 0 dBm
#emm_pulse_buffer_time (): 0 us
#emm_pulse_wait_time (): 0 us
#feed_forward_waittime_ms (): 0 ms
#flop_sbc_max_pulsetime_factor (): 0 
#freqScaling_411 (): 1.68 MHz/G
#freqScaling_467 (): 1.6 MHz/G
#heating_rate_wait_time (): 5000 us
#intersequence_cooling_rf_frequency (): 85 MHz
#intersequence_cooling_rf_power (): -24 dBm
#load_attempt (): 1 
#mirrorH2H (Motorized mirror mount): 4.37709888 mm
#n_av_LLI (): 50 
#n_points_per_doppler_freq_scan (): 0 
#n_points_per_sb_flops (): 0 
#n_points_per_sb_scan (): 0 
#n_rabi_scan_points (): 0 
#n_rep (): 575 
#octupole467 frequency (Attenuation of transition octupole467): 111.04027 MHz
#octupole467 power (Power of transition octupole467): -6 dBm
#octupole4672 frequency (Attenuation of transition octupole4672): 112.38 MHz
#octupole4672 power (Power of transition octupole4672): -6 dBm
#offset370PD_H1 (): -0.0132263937 uW
#offset370PD_H2 (): -0.0299202343 uW
#offset370PD_V (): -0.0150179222 uW
#offset467BelowPD (): 0.0073186225 mW
#offset467PD (): 0.0073186225 mW
#picture_number (): 0 
#pulse_time_1650 (): 0 us
#pulse_time_411 (): 5 us
#pulse_time_467 (): 50000 us
#pulse_time_4672 (): 50000 us
#pulse_time_rfLLI (): 14.95 us
#pump_time (): 10 us
#pumping370 frequency (Attenuation of transition pumping370): 85 MHz
#pumping370 power (Power of transition pumping370): -13 dBm
#quench1650 frequency (Attenuation of transition quench1650): 60 MHz
#quench1650 power (Power of transition quench1650): -3.1 dBm
#radial_secular_frequency_AOM (): 0.31 MHz
#ramp_time (): 0 us
#reference 370 Det (): 0 mW
#reference 370 H1 (reference value 370 H1 chart): 3 uW
#reference 370 H2 (reference value 370 H2 chart): 5 uW
#reference 370 V (reference value 370 V chart): 40 uW
#reference 411 Fiber (reference value vertical 411 chart): 0.4 mW
#reference 411 SHG (reference value SHG 411 chart): 8 mW
#reference 411 V (): 0 uW
#reference 639 Fiber (reference value fiber639 chart): 12.52 mW
#reference SHG 467 (): 5.7 mW
#reference SHG 467 Below (): 0 mW
#rf_Amp (): 0.3 
#rf_Freq (): 3.516 MHz
#rf_phase (): 0.5 
#rf_switch_467 (): 0 
#sampling370 frequency (Attenuation of transition sampling370): 85 MHz
#sampling370 power (Power of transition sampling370): -5 dBm
#sampling411 frequency (Attenuation of transition sampling411): 220 MHz
#sampling411 power (Power of transition sampling411): -2 dBm
#sb_cooling_411_Omega (): 0 kHz
#sb_cooling_ddspower_1650 (): -27.5 dBm
#sb_cooling_ddspower_411 (): -10 dBm
#sb_cooling_detuning (): 0 
#sb_cooling_time (): 5000 us
#sb_scan_range_factor (): 0 
#sbc_pulses11 (): 0 
#sbc_pulses12 (): 0 
#sbc_pulses21 (): 0 
#sbc_pulses22 (): 0 
#sbc_pulsetime11 (): 0 us
#sbc_pulsetime12 (): 0 us
#sbc_pulsetime21 (): 0 us
#sbc_pulsetime22 (): 0 us
#sbc_repumptime (): 0 us
#scaling370PD_H1 (): -12.9249723 uW/V
#scaling370PD_H2 (): -14.9627261 uW/V
#scaling370PD_V (): -17.3688494 uW/V
#scaling467BelowPD (): -2.85545297 mW/V
#scaling467PD (): -2.85545297 mW/V
#scan_variable (): 0 unit
#spectroscopy411 frequency (Attenuation of transition spectroscopy411): 221 MHz
#spectroscopy411 power (Power of transition spectroscopy411): -2 dBm
#spectroscopy411rsb11 frequency (Attenuation of transition spectroscopy411rsb11): 0 MHz
#spectroscopy411rsb11 power (Power of transition spectroscopy411rsb11): 0 dBm
#spectroscopy411rsb12 frequency (Attenuation of transition spectroscopy411rsb12): 0 MHz
#spectroscopy411rsb12 power (Power of transition spectroscopy411rsb12): 0 dBm
#spectroscopy411rsb21 frequency (Attenuation of transition spectroscopy411rsb21): 0 MHz
#spectroscopy411rsb21 power (Power of transition spectroscopy411rsb21): 0 dBm
#spectroscopy411rsb22 frequency (Attenuation of transition spectroscopy411rsb22): 0 MHz
#spectroscopy411rsb22 power (Power of transition spectroscopy411rsb22): 0 dBm
#spectroscopy411slave frequency (Attenuation of transition spectroscopy411slave): 80 MHz
#spectroscopy411slave power (Power of transition spectroscopy411slave): -4 dBm
#sweep_frequency_step (): 0 MHz
#sweep_sleep_time (): 0 us
#sweep_start_frequency (): 0 MHz
#sweep_stop_frequency (): 0 MHz
#t_RFtotal (): 1235977.45 us
#t_RFwait (): 100 us
#t_pi_carrier_estim_A (): 0 us
#t_pi_carrier_estim_B (): 0 us
#t_pi_carrier_estim_C (): 0 us
#t_subtract (): 0.1 us
#use_shutters (): 0 
#wait_ramp_down (): 0 us
#waveplate411Ax (Motorized rotation mount): 0 °
#waveplateSplitH1V (Motorized rotation mount): 154.999746 °
#waveplateV (Motorized rotation mount): 27.4999213 °

#UTC / s	rel. time / s	RunNumber / 	rf_Freq / MHz	CorrFreqCenter / 	CorrFreqCenter2 / 	FreqCenter / 	CorrBField / 	CorrBField2 / 	BField / 	FreqPlusPlus / 	FreqPlusMinus / 	FreqMinusPlus / 	FreqMinusMinus / 	FreqPlusCenter / 	FreqMinusCenter / 	roi_plus_plus / 	roi_pp_num_cyc / 	roi_plus_minus / 	roi_pm_num_cyc / 	roi_minus_plus / 	roi_mp_num_cyc / 	roi_minus_minus / 	roi_mm_num_cyc / 	roi_final_E3 / 	number_LLI_cycles / 	det_num_hot / 	det_num_no_exc / 	det_num_quench / 
1644913848	307.154	1	3.51622642	0.02	0.02	111.710741	0.3	0.3	2.21336145	112.374754	112.374744	111.046737	111.046728	112.374749	111.046732	0.82	50	0.5	50	0.56	50	0.84	50	8	24	4	26	0
1644914031	489.448	2	3.5162193	0.2	1.21586914e-10	111.71074	-0.1	-6.07934572e-11	2.21336295	112.374753	112.374744	111.046736	111.046726	112.374749	111.046731	0.72	50	0.62	50	0.8	50	0.5	50	4	27	0	23	0
1644914290	749.384	3	3.51622168	-0.39	-0.00214285714	111.710742	0.17	0.000934065934	2.2133604	112.374755	112.374745	111.046738	111.046729	112.37475	111.046734	0.36	50	0.58	50	0.36	50	0.92	50	13	28	6	22	0
1644914473	932.382	4	3.51621764	-0.0371428571	-0.000142857143	111.710742	-0.0971428571	-0.000373626374	2.21336186	112.374755	112.374746	111.046738	111.046729	112.37475	111.046733	0.58	50	0.714285714	21	0.68	50	0.62	50	5	26	0	24	0
1644914696	1154.418	5	3.51621995	2.77555756e-17	1.51669812e-19	111.710742	-0.58	-0.00316939891	2.21337056	112.374758	112.374748	111.046735	111.046726	112.374753	111.046731	0.38	50	0.96	50	0.92	50	0.34	50	10	27	3	23	0
1644914892	1350.695	6	3.51623371	0.09	0.000405405405	111.710741	-0.57	-0.00256756757	2.21337911	112.37476	112.37475	111.046732	111.046723	112.374755	111.046728	0.48	50	0.96	50	0.98	50	0.32	50	5	25	1	25	0
1644915101	1559.736	7	3.51624723	-0.07	-0.000357142857	111.710742	0.49	0.0025	2.21337176	112.374758	112.374749	111.046735	111.046726	112.374753	111.04673	0.92	50	0.5	50	0.42	50	0.98	50	14	26	2	24	0
1644915286	1745.313	8	3.5162356	0.22	0.00104761905	111.710741	0.3	0.00142857143	2.21336726	112.374756	112.374746	111.046735	111.046726	112.374751	111.046731	0.96	50	0.44	50	0.5	50	0.58	50	0	18	0	32	0
1644915484	1942.71	9	3.51622849	-0.21	-0.00113513514	111.710742	0.29	0.00156756757	2.21336291	112.374755	112.374746	111.046738	111.046728	112.374751	111.046733	0.78	50	0.7	50	0.42	50	0.92	50	11	27	1	23	0
1644915670	2129.012	10	3.51622161	0.2	0.00101522843	111.710741	0.34	0.00172588832	2.21335781	112.374753	112.374743	111.046738	111.046729	112.374748	111.046733	1	50	0.46	50	0.78	50	0.92	50	2	9	0	40	1
1644915919	2377.55	11	3.51621354	-0.17	-0.000909090909	111.710742	-0.23	-0.00122994652	2.21336126	112.374755	112.374745	111.046738	111.046728	112.37475	111.046733	0.5	50	0.9	50	0.98	50	0.92	50	4	22	5	28	0
1644916103	2561.469	12	3.516219	0.06	0.000241935484	111.710741	-0.06	-0.000241935484	2.21336216	112.374755	112.374745	111.046737	111.046728	112.37475	111.046733	0.9	50	0.9	50	0.94	50	0.82	50	5	19	0	31	0
1644916300	2758.437	13	3.51622042	-0.02	-0.000108695652	111.710741	-0.08	-0.000434782609	2.21336336	112.374755	112.374746	111.046737	111.046728	112.37475	111.046732	0.84	50	0.94	50	0.82	50	0.76	50	1	12	1	38	0
1644916484	2942.698	14	3.51622232	0.17	0.000862944162	111.710741	0.23	0.00116751269	2.21335991	112.374753	112.374744	111.046737	111.046728	112.374749	111.046733	0.86	50	0.46	50	0.7	50	0.76	50	5	20	0	29	1
1644916720	3178.616	15	3.51621686	-0.39	-0.00211956522	111.710742	0.01	5.43478261e-05	2.21335976	112.374755	112.374746	111.046739	111.04673	112.37475	111.046735	0.5	50	0.88	50	0.44	50	0.84	50	9	27	4	23	0
1644916904	3362.747	16	3.51621663	0.32	0.0013559322	111.710741	0.08	0.000338983051	2.21335856	112.374753	112.374744	111.046738	111.046729	112.374748	111.046733	0.9	50	0.5	50	0.92	50	0.68	50	8	29	0	21	0
1644917116	3575.02	17	3.51621473	0.11	0.000594594595	111.71074	-0.09	-0.000486486486	2.21335991	112.374753	112.374744	111.046737	111.046728	112.374748	111.046732	0.98	50	0.96	50	0.78	50	0.58	50	7	19	2	31	0
1644917302	3761.091	18	3.51621686	-0.22	-0.00103773585	111.710741	0.2	0.000943396226	2.21335691	112.374753	112.374744	111.046739	111.04673	112.374749	111.046734	0.94	50	0.96	50	0.48	50	0.9	50	4	20	0	30	0
1644917557	4015.726	19	3.51621212	-0.03	-0.000161290323	111.710742	0.67	0.00360215054	2.21334686	112.37475	112.374741	111.046742	111.046733	112.374746	111.046738	0.96	50	0.32	50	0.22	50	0.92	50	3	8	1	42	0
1644917871	4330.136	20	3.51619623	0	0	111.710742	0	0	2.21334686	112.37475	112.374741	111.046742	111.046733	112.374746	111.046738	1	1	1	1	1	1	1	1	0	0	0	50	0
1644918191	4650.313	21	3.51619623	0	0	111.710742	0	0	2.21334686	112.37475	112.374741	111.046742	111.046733	112.374746	111.046738	1	1	1	1	1	1	1	1	0	1	1	49	0
1644918372	4831.399	22	3.51619623	0.41	0.00135761589	111.71074	-0.23	-0.000761589404	2.21335031	112.374749	112.37474	111.046739	111.04673	112.374745	111.046734	0.66	50	0.48	50	1	50	0.36	50	8	28	0	22	0
1644918590	5048.714	23	3.51620168	-0.01	-5.52486188e-05	111.71074	0.01	5.52486188e-05	2.21335016	112.374749	112.37474	111.046739	111.04673	112.374745	111.046735	0.98	50	0.98	50	0.92	50	0.94	50	1	3	3	47	0
1644918784	5242.701	24	3.51620145	-0.03	-0.000138248848	111.71074	-0.03	-0.000138248848	2.21335061	112.37475	112.37474	111.046739	111.04673	112.374745	111.046735	0.92	50	0.98	50	0.98	50	0.98	50	4	18	1	32	0
1644919006	5465.273	25	3.51620216	-0.1	-0.000515463918	111.71074	-0.12	-0.000618556701	2.21335241	112.374751	112.374741	111.046739	111.04673	112.374746	111.046735	0.52	50	0.74	50	0.66	50	0.64	50	16	30	3	20	0
1644919201	5660.164	26	3.516205	0.24	0.00107623318	111.710739	0.04	0.000179372197	2.21335181	112.374749	112.37474	111.046738	111.046729	112.374745	111.046733	0.8	50	0.52	50	0.9	50	0.7	50	6	21	1	29	0
1644919384	5843.105	27	3.51620406	-0.13	-0.000666666667	111.71074	0.17	0.000871794872	2.21334926	112.374749	112.37474	111.04674	111.04673	112.374744	111.046735	1	50	0.96	50	0.66	50	0.96	50	0	2	0	48	0
1644919566	6025.315	28	3.51620002	0.01	5.46448087e-05	111.71074	0.13	0.000710382514	2.21334731	112.374749	112.374739	111.04674	111.046731	112.374744	111.046735	0.94	50	0.8	50	0.88	50	1	50	5	11	0	39	0
1644919774	6232.425	29	3.51619694	-0.49	-0.00269230769	111.710742	-0.13	-0.000714285714	2.21334926	112.374752	112.374742	111.046742	111.046733	112.374747	111.046737	0.34	50	0.96	50	0.52	50	0.88	50	9	28	2	22	0
1644919956	6414.682	30	3.51620002	0.1	0.000483091787	111.710742	-0.44	-0.00212560386	2.21335586	112.374753	112.374744	111.04674	111.04673	112.374748	111.046735	0.6	50	0.94	50	1	50	0.46	50	8	31	0	19	0
1644920164	6623.316	31	3.51621046	0.24	0.00131868132	111.71074	-0.02	-0.00010989011	2.21335616	112.374752	112.374742	111.046738	111.046729	112.374747	111.046734	0.84	50	0.62	50	0.78	50	0.52	50	4	15	2	35	0
1644920347	6806.36	32	3.51621093	0	0	111.71074	0.48	0.00229665072	2.21334896	112.37475	112.37474	111.04674	111.046731	112.374745	111.046736	1	50	0.52	50	0.48	50	0.96	50	5	22	0	28	0
1644920555	7014.155	33	3.51619955	-0.18	-0.000983606557	111.710741	0.14	0.000765027322	2.21334686	112.37475	112.374741	111.046742	111.046732	112.374745	111.046737	0.78	50	0.82	50	0.42	50	0.74	50	2	9	2	41	0
1644920738	7196.86	34	3.51619623	-0.02	-9.61538462e-05	111.710741	-0.08	-0.000384615385	2.21334806	112.374751	112.374741	111.046742	111.046732	112.374746	111.046737	0.86	50	0.96	50	0.96	50	0.9	50	1	3	0	47	0
1644920920	7378.668	35	3.51619812	0.05	0.000273224044	111.710741	0.11	0.000601092896	2.21334641	112.37475	112.37474	111.046742	111.046732	112.374745	111.046737	1	50	0.84	50	0.9	50	0.96	50	2	8	0	42	0
1644921103	7562.06	36	3.51619552	0.11	0.000607734807	111.710741	0.23	0.00127071823	2.21334296	112.374748	112.374739	111.046742	111.046733	112.374743	111.046738	0.98	50	0.64	50	0.74	50	0.86	50	9	26	0	24	0
1644921312	7771.119	37	3.51619006	0.13	0.000706521739	111.71074	-0.13	-0.000706521739	2.21334491	112.374748	112.374739	111.046741	111.046732	112.374743	111.046736	0.94	50	0.94	50	0.96	50	0.7	50	9	32	2	18	0
1644921511	7969.545	38	3.51619314	0.16	0.000765550239	111.710739	-0.16	-0.000765550239	2.21334731	112.374748	112.374739	111.04674	111.04673	112.374743	111.046735	0.74	50	0.74	50	0.84	50	0.52	50	9	19	1	31	0
1644921733	8191.915	39	3.51619694	-0.06	-0.000303030303	111.710739	-0.06	-0.000303030303	2.21334821	112.374749	112.374739	111.04674	111.04673	112.374744	111.046735	0.82	50	0.94	50	0.9	50	0.9	50	4	26	3	24	0
1644921931	8389.467	40	3.51619836	0.01	4.48430493e-05	111.710739	-0.31	-0.00139013453	2.21335286	112.37475	112.37474	111.046738	111.046729	112.374745	111.046734	0.56	50	0.86	50	0.82	50	0.5	50	11	33	1	17	0
1644922195	8654.18	41	3.51620572	-0.15	-0.00076142132	111.71074	0.01	5.07614213e-05	2.21335271	112.374751	112.374741	111.046739	111.04673	112.374746	111.046734	0.72	50	0.86	50	0.54	50	0.7	50	17	32	6	18	0
1644922393	8851.456	42	3.51620548	0.38	0.00143396226	111.710738	-0.14	-0.000528301887	2.21335481	112.374749	112.37474	111.046737	111.046727	112.374745	111.046732	0.82	50	0.58	50	0.92	50	0.4	50	6	27	1	23	0
1644922629	9088.071	43	3.5162088	-0.37	-0.00187817259	111.71074	0.17	0.000862944162	2.21335226	112.374751	112.374741	111.046739	111.04673	112.374746	111.046734	0.72	50	0.92	50	0.36	50	0.9	50	8	23	4	27	0
1644922829	9287.45	44	3.51620477	-0.01	-4.21940928e-05	111.71074	-0.03	-0.000126582278	2.21335271	112.374751	112.374741	111.046739	111.04673	112.374746	111.046734	0.82	50	0.86	50	0.96	50	0.94	50	1	4	1	45	1
1644923065	9523.811	45	3.51620548	-0.08	-0.00040201005	111.710741	0.06	0.000301507538	2.21335181	112.374751	112.374741	111.04674	111.04673	112.374746	111.046735	0.82	50	0.84	50	0.78	50	0.92	50	7	25	4	25	0
1644923246	9704.494	46	3.51620406	-0.06	-0.000253164557	111.710741	0.62	0.00261603376	2.21334251	112.374748	112.374739	111.046743	111.046733	112.374744	111.046738	0.92	50	0.36	50	0.28	50	0.96	50	12	29	0	21	0
1644923452	9910.527	47	3.51618935	-0.19	-0.00105555556	111.710742	0.09	0.0005	2.21334116	112.374749	112.374739	111.046744	111.046735	112.374744	111.046739	0.74	50	0.84	50	0.42	50	0.7	50	7	21	2	28	1
1644923647	10106.09	48	3.51618721	0.07	0.000339805825	111.710741	0.47	0.0022815534	2.21333411	112.374746	112.374737	111.046746	111.046736	112.374742	111.046741	0.86	50	0.32	50	0.36	50	0.76	50	6	22	1	28	0
1644923841	10299.686	49	3.51617606	-5.55111512e-17	-2.83220159e-19	111.710741	-0.04	-0.000204081633	2.21333471	112.374747	112.374737	111.046746	111.046736	112.374742	111.046741	0.86	50	0.9	50	0.84	50	0.8	50	6	11	1	39	0
1644924025	10484.37	50	3.51617701	0	0	111.710741	0.12	0.000621761658	2.21333291	112.374746	112.374737	111.046746	111.046737	112.374741	111.046742	0.96	50	0.84	50	0.78	50	0.9	50	3	8	0	42	0
1644924219	10677.971	51	3.51617417	-0.08	-0.000432432432	111.710742	-0.04	-0.000216216216	2.21333351	112.374747	112.374737	111.046747	111.046737	112.374742	111.046742	0.86	50	0.98	50	0.94	50	0.98	50	5	10	1	40	0
1644924415	10874.383	52	3.51617511	0.02	0.000103092784	111.710742	-0.12	-0.000618556701	2.21333531	112.374747	112.374738	111.046746	111.046736	112.374742	111.046741	0.86	50	0.96	50	0.94	50	0.8	50	1	6	1	44	0
1644924622	11080.938	53	3.51617796	-0.09	-0.000459183673	111.710742	0.11	0.00056122449	2.21333366	112.374747	112.374738	111.046747	111.046737	112.374742	111.046742	0.96	50	0.94	50	0.76	50	0.96	50	2	10	2	40	0
1644924803	11261.822	54	3.51617535	0.06	0.000289855072	111.710742	0.44	0.00212560386	2.21332706	112.374745	112.374735	111.046749	111.046739	112.37474	111.046744	1	50	0.5	50	0.58	50	0.96	50	9	26	0	24	0
1644925010	11469.118	55	3.51616491	-0.05	-0.000276243094	111.710742	-0.21	-0.00116022099	2.21333021	112.374746	112.374736	111.046748	111.046738	112.374741	111.046743	0.66	50	0.92	50	0.88	50	0.72	50	10	29	2	21	0
1644925206	11665.24	56	3.5161699	0.16	0.00077294686	111.710741	-0.22	-0.00106280193	2.21333351	112.374746	112.374737	111.046746	111.046737	112.374741	111.046741	0.68	50	0.74	50	1	50	0.62	50	3	26	1	24	0
1644925413	11872.254	57	3.51617511	-0.44	-0.00224489796	111.710744	0.08	0.000408163265	2.21333231	112.374748	112.374738	111.046749	111.046739	112.374743	111.046744	0.46	50	0.82	50	0.38	50	0.9	50	10	23	2	27	0
1644925594	12053.282	58	3.51617322	0.48	0.00231884058	111.710741	0.02	9.66183575e-05	2.21333201	112.374745	112.374736	111.046746	111.046737	112.374741	111.046742	0.84	50	0.34	50	0.98	50	0.52	50	8	26	0	24	0
1644925776	12234.459	59	3.51617274	-0.17	-0.000939226519	111.710742	0.19	0.00104972376	2.21332916	112.374745	112.374736	111.046748	111.046738	112.374741	111.046743	0.64	50	0.62	50	0.46	50	0.82	50	6	21	0	29	0
1644925974	12433.126	60	3.51616824	-5.55111512e-17	-3.06691443e-19	111.710742	-0.24	-0.00132596685	2.21333276	112.374747	112.374737	111.046747	111.046737	112.374742	111.046742	0.54	50	0.78	50	0.9	50	0.66	50	11	29	1	21	0
1644926209	12667.45	61	3.51617393	-0.09	-0.000452261307	111.710742	0.21	0.00105527638	2.21332961	112.374746	112.374737	111.046748	111.046739	112.374741	111.046744	0.94	50	0.82	50	0.6	50	0.9	50	4	25	4	25	0
1644926404	12862.678	62	3.51616895	0.2	0.000854700855	111.710741	0.2	0.000854700855	2.21332661	112.374744	112.374735	111.046748	111.046739	112.374739	111.046743	0.96	50	0.56	50	0.64	50	0.64	50	8	28	1	22	0
1644926637	13095.43	63	3.5161642	0.05	0.000256410256	111.710741	-0.47	-0.00241025641	2.21333366	112.374746	112.374737	111.046746	111.046736	112.374741	111.046741	0.5	50	0.92	50	0.96	50	0.44	50	11	26	4	24	0
1644926818	13276.659	64	3.51617535	0.41	0.00175965665	111.710739	-0.03	-0.000128755365	2.21333411	112.374744	112.374735	111.046744	111.046734	112.374739	111.046739	0.82	50	0.44	50	0.76	50	0.32	50	4	19	0	31	0
1644927039	13497.85	65	3.51617606	-0.25	-0.00137362637	111.71074	0.39	0.00214285714	2.21332826	112.374744	112.374734	111.046747	111.046737	112.374739	111.046742	0.76	50	0.62	50	0.3	50	0.94	50	13	31	3	19	0
1644927233	13692.247	66	3.51616681	-0.04	-0.000180995475	111.710741	0.26	0.00117647059	2.21332436	112.374743	112.374733	111.046748	111.046739	112.374738	111.046743	0.82	50	0.6	50	0.58	50	0.88	50	5	30	1	20	0
1644927468	13926.806	67	3.51616064	0.08	0.000412371134	111.71074	-0.44	-0.00226804124	2.21333096	112.374744	112.374735	111.046746	111.046736	112.374739	111.046741	0.56	50	0.92	50	0.9	50	0.38	50	9	28	4	22	0
1644927652	14110.825	68	3.51617108	0.19	0.000808510638	111.710739	0.31	0.00131914894	2.21332631	112.374742	112.374732	111.046746	111.046737	112.374737	111.046741	0.96	50	0.46	50	0.7	50	0.82	50	5	17	0	33	0
1644927889	14347.438	69	3.51616373	-0.37	-0.00201086957	111.710741	0.23	0.00125	2.21332286	112.374743	112.374733	111.046749	111.046739	112.374738	111.046744	0.56	50	0.7	50	0.38	50	0.98	50	3	19	4	31	0
1644928087	14546.249	70	3.51615827	-0.02	-8.47457627e-05	111.710741	0.08	0.000338983051	2.21332166	112.374742	112.374733	111.046749	111.04674	112.374738	111.046745	0.66	50	0.6	50	0.7	50	0.8	50	10	21	1	28	1
1644928271	14730.206	71	3.51615637	-0.04	-0.000201005025	111.710741	0.04	0.000201005025	2.21332106	112.374742	112.374733	111.04675	111.04674	112.374738	111.046745	0.76	50	0.76	50	0.76	50	0.84	50	5	18	0	32	0
1644928468	14926.93	72	3.51615543	0.02	0.000108695652	111.710741	-5.55111512e-17	-3.01691039e-19	2.21332106	112.374742	112.374733	111.04675	111.04674	112.374738	111.046745	0.82	50	0.8	50	0.84	50	0.82	50	12	29	1	21	0
1644928692	15150.755	73	3.51615543	-0.23	-0.00116751269	111.710742	-0.25	-0.00126903553	2.21332481	112.374745	112.374735	111.04675	111.04674	112.37474	111.046745	0.38	50	0.86	50	0.74	50	0.72	50	6	21	3	29	0
1644928903	15361.724	74	3.51616136	0.2	0.000892857143	111.710741	0.38	0.00169642857	2.21331911	112.374742	112.374732	111.04675	111.046741	112.374737	111.046746	1	50	0.42	50	0.74	50	0.92	50	14	21	2	29	0
1644929140	15598.418	75	3.51615234	-0.0636734694	-0.000301769997	111.710742	-0.00367346939	-1.74098075e-05	2.21331916	112.374742	112.374733	111.046751	111.046741	112.374738	111.046746	0.632653061	49	0.7	50	0.72	50	0.78	50	8	21	4	29	0
1644929322	15781.328	76	3.51615243	0.26	0.00110169492	111.71074	-0.06	-0.000254237288	2.21332006	112.374741	112.374732	111.046749	111.04674	112.374736	111.046744	0.82	50	0.62	50	0.96	50	0.64	50	4	17	0	33	0
1644929560	16018.759	77	3.51615385	-0.01	-5.46448087e-05	111.710741	-0.17	-0.000928961749	2.21332261	112.374742	112.374733	111.046748	111.046739	112.374737	111.046744	0.66	50	0.84	50	0.8	50	0.64	50	13	26	4	24	0
1644929742	16201.048	78	3.51615789	-0.35	-0.00147058824	111.710742	0.09	0.000378151261	2.21332126	112.374743	112.374734	111.046751	111.046741	112.374739	111.046746	0.46	50	0.72	50	0.44	50	0.88	50	12	32	0	18	0
1644929963	16422.226	79	3.51615575	-0.05	-0.000274725275	111.710743	-0.21	-0.00115384615	2.21332441	112.374745	112.374735	111.04675	111.04674	112.37474	111.046745	0.54	50	0.8	50	0.82	50	0.66	50	5	19	3	31	0
1644930145	16603.512	80	3.51616073	0.04	0.000180995475	111.710742	-0.08	-0.00036199095	2.21332561	112.374745	112.374735	111.046749	111.04674	112.37474	111.046745	0.88	50	0.92	50	0.9	50	0.78	50	6	20	0	30	0
1644930367	16826.104	81	3.51616263	-0.01	-5.52486188e-05	111.710742	0.11	0.000607734807	2.21332396	112.374744	112.374735	111.04675	111.04674	112.37474	111.046745	0.84	50	0.74	50	0.68	50	0.8	50	3	20	3	30	0
1644930548	17007.201	82	3.51616002	0.18	0.000807174888	111.710741	0.04	0.000179372197	2.21332336	112.374743	112.374734	111.046749	111.04674	112.374738	111.046744	0.98	50	0.76	50	0.98	50	0.84	50	5	7	0	43	0
1644930744	17202.709	83	3.51615907	0.07	0.000386740331	111.710741	-0.11	-0.000607734807	2.21332501	112.374743	112.374734	111.046748	111.046739	112.374739	111.046744	0.94	50	0.98	50	0.74	50	0.56	50	1	8	1	42	0
1644930926	17385.029	84	3.51616168	0.1	0.000512820513	111.710741	-0.38	-0.00194871795	2.21333071	112.374745	112.374735	111.046746	111.046737	112.37474	111.046741	0.68	50	0.96	50	0.96	50	0.48	50	5	13	0	37	0
1644931135	17594.003	85	3.51617069	0.02	0.000109289617	111.710741	-0.14	-0.000765027322	2.21333281	112.374745	112.374736	111.046745	111.046736	112.37474	111.046741	0.86	50	0.98	50	0.98	50	0.82	50	2	7	2	43	0
1644931330	17789.37	86	3.51617402	0.02	9.56937799e-05	111.71074	-0.42	-0.00200956938	2.21333911	112.374747	112.374737	111.046743	111.046734	112.374742	111.046739	0.58	50	0.98	50	0.9	50	0.46	50	6	27	1	23	0
1644931551	18010.245	87	3.51618398	-0.29	-0.00148717949	111.710742	-0.03	-0.000153846154	2.21333956	112.374748	112.374739	111.046745	111.046735	112.374744	111.04674	0.58	50	0.9	50	0.64	50	0.9	50	13	24	3	26	0
1644931733	18191.608	88	3.51618469	-0.08	-0.00036199095	111.710742	-0.42	-0.00190045249	2.21334586	112.374751	112.374741	111.046743	111.046734	112.374746	111.046738	0.4	50	0.9	50	0.9	50	0.56	50	6	30	0	20	0
1644931943	18401.509	89	3.51619465	-0.39	-0.00215469613	111.710744	0.23	0.00127071823	2.21334241	112.374752	112.374742	111.046746	111.046737	112.374747	111.046741	0.78	50	0.94	50	0.34	50	0.96	50	4	12	2	38	0
1644932139	18598.344	90	3.5161892	0.3	0.00142857143	111.710743	-0.02	-9.52380952e-05	2.21334271	112.37475	112.374741	111.046745	111.046735	112.374746	111.04674	0.78	50	0.5	50	0.82	50	0.5	50	13	31	1	18	1
1644932362	18821.094	91	3.51618967	-0.1	-0.000507614213	111.710743	-0.18	-0.000913705584	2.21334541	112.374752	112.374742	111.046744	111.046735	112.374747	111.04674	0.44	50	0.72	50	0.74	50	0.66	50	6	25	3	25	0
1644932557	19015.89	92	3.51619394	0.15	0.00067264574	111.710742	0.31	0.00139013453	2.21334076	112.374749	112.37474	111.046745	111.046735	112.374745	111.04674	1	50	0.54	50	0.68	50	0.84	50	9	24	1	26	0
1644932765	19223.853	93	3.51618659	-0.24	-0.00123076923	111.710744	-0.46	-0.00235897436	2.21334766	112.374753	112.374743	111.046744	111.046735	112.374748	111.046739	0.3	50	1	50	0.98	50	0.76	50	12	31	2	19	0
1644932947	19405.71	94	3.5161975	0.34	0.00163461538	111.710742	-0.02	-9.61538462e-05	2.21334796	112.374751	112.374742	111.046742	111.046733	112.374746	111.046738	0.82	50	0.5	50	0.84	50	0.48	50	6	25	0	25	0
1644933198	19657.01	95	3.51619797	-0.17	-0.000939226519	111.710743	-0.27	-0.00149171271	2.21335201	112.374753	112.374744	111.046742	111.046732	112.374748	111.046737	0.54	50	0.98	50	0.88	50	0.78	50	5	13	5	37	0
1644933380	19839.282	96	3.51620438	0.18	0.000714285714	111.710742	-0.36	-0.00142857143	2.21335741	112.374754	112.374744	111.046739	111.04673	112.374749	111.046735	0.36	50	0.54	50	0.96	50	0.42	50	13	32	0	18	0
1644933576	20034.418	97	3.51621292	-0.35	-0.00192307692	111.710744	-0.23	-0.00126373626	2.21336086	112.374757	112.374747	111.04674	111.046731	112.374752	111.046735	0.4	50	0.98	50	0.56	50	0.68	50	5	18	1	32	0
1644933758	20216.618	98	3.51621838	0.19	0.000974358974	111.710743	0.41	0.0021025641	2.21335471	112.374754	112.374744	111.046741	111.046732	112.374749	111.046736	0.92	50	0.32	50	0.56	50	0.78	50	13	28	0	22	0
1644934032	20491.303	99	3.51620865	0.01	5.46448087e-05	111.710743	-0.35	-0.00191256831	2.21335996	112.374755	112.374746	111.046739	111.04673	112.374751	111.046735	0.46	50	0.8	50	0.66	50	0.3	50	6	26	7	24	0
1644934216	20674.405	100	3.51621695	0.29	0.00105839416	111.710741	-0.21	-0.000766423358	2.21336311	112.374755	112.374745	111.046737	111.046728	112.37475	111.046732	0.64	50	0.56	50	0.84	50	0.34	50	4	23	0	27	0
1644934425	20883.475	101	3.51622193	-0.46	-0.0025136612	111.710744	-0.02	-0.000109289617	2.21336341	112.374757	112.374748	111.046739	111.04673	112.374753	111.046734	0.5	50	0.98	50	0.44	50	0.88	50	9	17	2	33	0
1644934608	21066.72	102	3.51622241	0.237755102	0.00113758422	111.710742	0.037755102	0.000180646421	2.21336285	112.374756	112.374746	111.046738	111.046729	112.374751	111.046733	0.775510204	49	0.5	50	1	50	0.8	50	6	18	0	32	0
1644934855	21314.331	103	3.51622151	-0.27	-0.00147540984	111.710744	-0.19	-0.00103825137	2.2133657	112.374758	112.374749	111.046739	111.046729	112.374753	111.046734	0.48	50	0.94	50	0.62	50	0.7	50	12	22	5	28	0
1644935064	21522.859	104	3.51622602	0.15	0.00060483871	111.710743	-0.43	-0.00173387097	2.21337215	112.374759	112.37475	111.046736	111.046727	112.374755	111.046731	0.6	50	0.88	50	0.96	50	0.38	50	5	17	2	33	0
1644935285	21744.116	105	3.51623622	0.21	0.00100478469	111.710742	-0.29	-0.00138755981	2.2133765	112.37476	112.37475	111.046734	111.046724	112.374755	111.046729	0.5	50	0.58	50	1	50	0.5	50	8	25	3	25	0
1644935481	21940.316	106	3.5162431	0.27	0.00122171946	111.710741	-0.31	-0.00140271493	2.21338115	112.37476	112.37475	111.046731	111.046721	112.374755	111.046726	0.68	50	0.72	50	0.96	50	0.38	50	6	24	1	26	0
1644935705	22163.641	107	3.51625045	-0.22	-0.00112244898	111.710742	-0.34	-0.00173469388	2.21338625	112.374762	112.374753	111.04673	111.046721	112.374757	111.046726	0.34	50	0.9	50	0.8	50	0.68	50	11	20	3	30	0
1644935887	22346.059	108	3.51625852	0.11	0.000493273543	111.710741	-0.39	-0.00174887892	2.2133921	112.374763	112.374754	111.046728	111.046719	112.374759	111.046723	0.62	50	0.9	50	0.96	50	0.46	50	13	28	0	22	0
1644936096	22554.448	109	3.51626777	0.0106122449	5.79904093e-05	111.710741	0.0506122449	0.000276569644	2.21339134	112.374763	112.374754	111.046728	111.046719	112.374758	111.046724	1	50	0.93877551	49	0.94	50	0.98	50	3	17	2	33	0
1644936278	22736.76	110	3.51626657	-0.26	-0.00125	111.710742	-0.1	-0.000480769231	2.21339284	112.374765	112.374755	111.046729	111.04672	112.37476	111.046724	0.42	50	0.78	50	0.66	50	0.82	50	10	28	0	22	0
1644936526	22984.812	111	3.51626894	-0.27	-0.00147540984	111.710744	-0.41	-0.00224043716	2.21339899	112.374768	112.374759	111.046729	111.046719	112.374763	111.046724	0.32	50	1	50	0.7	50	0.56	50	8	21	5	29	0
1644936709	23167.867	112	3.51627867	0.13	0.000524193548	111.710743	0.15	0.00060483871	2.21339674	112.374767	112.374757	111.046729	111.046719	112.374762	111.046724	0.84	50	0.56	50	0.74	50	0.76	50	8	30	0	20	0
1644936934	23393.17	113	3.51627511	-0.09	-0.000491803279	111.710743	-0.57	-0.0031147541	2.21340529	112.37477	112.37476	111.046727	111.046717	112.374765	111.046722	0.28	50	0.94	50	0.92	50	0.44	50	6	27	3	23	0
1644937143	23601.406	114	3.51628863	-0.21	-0.000933333333	111.710745	0.05	0.000222222222	2.21340454	112.374771	112.374761	111.046728	111.046718	112.374766	111.046723	0.64	50	0.8	50	0.64	50	0.9	50	7	20	2	30	0
1644937366	23824.625	115	3.51628744	0.23	0.00110576923	111.710743	-0.25	-0.00120192308	2.21340829	112.374771	112.374761	111.046726	111.046716	112.374766	111.046721	0.68	50	0.7	50	0.78	50	0.3	50	6	18	3	32	0
1644937564	24022.595	116	3.51629337	0.26	0.00116591928	111.710742	0.14	0.000627802691	2.21340619	112.374769	112.374759	111.046725	111.046715	112.374764	111.04672	0.96	50	0.56	50	0.86	50	0.74	50	12	35	1	15	0
1644937775	24233.656	117	3.51629005	-0.37	-0.00186868687	111.710744	-0.19	-0.00095959596	2.21340904	112.374771	112.374762	111.046726	111.046716	112.374767	111.046721	0.4	50	0.96	50	0.64	50	0.82	50	6	21	2	29	0
1644937973	24431.597	118	3.51629456	0.43	0.00203791469	111.710742	-0.21	-0.000995260664	2.21341219	112.37477	112.374761	111.046723	111.046713	112.374765	111.046718	0.8	50	0.58	50	0.98	50	0.34	50	7	26	1	24	0
1644938183	24642.237	119	3.51629954	0.02	0.000101010101	111.710742	-0.42	-0.00212121212	2.21341849	112.374772	112.374762	111.046721	111.046711	112.374767	111.046716	0.56	50	0.96	50	0.9	50	0.46	50	6	29	2	21	0
1644938382	24841.352	120	3.5163095	-0.09	-0.000426540284	111.710742	0.53	0.00251184834	2.21341054	112.37477	112.374761	111.046724	111.046714	112.374765	111.046719	0.96	50	0.52	50	0.38	50	1	50	8	22	1	27	1
1644938607	25066.307	121	3.51629693	-0.28	-0.00140703518	111.710744	-0.2	-0.00100502513	2.21341354	112.374772	112.374763	111.046724	111.046715	112.374768	111.046719	0.28	50	0.76	50	0.8	50	0.88	50	9	26	3	24	0
1644938821	25279.479	122	3.51630168	0.13	0.000577777778	111.710743	0.25	0.00111111111	2.21340979	112.374771	112.374761	111.046725	111.046715	112.374766	111.04672	0.86	50	0.48	50	0.68	50	0.8	50	10	30	2	20	0
1644939057	25515.656	123	3.51629575	-0.25	-0.00117370892	111.710744	-0.23	-0.00107981221	2.21341324	112.374773	112.374763	111.046725	111.046715	112.374768	111.04672	0.5	50	0.98	50	0.68	50	0.7	50	9	26	4	24	0
1644939256	25714.713	124	3.5163012	0.17	0.000720338983	111.710743	0.07	0.000296610169	2.21341219	112.374772	112.374762	111.046724	111.046715	112.374767	111.04672	0.84	50	0.6	50	0.78	50	0.68	50	5	33	1	17	0
1644939482	25940.565	125	3.51629954	0.05	0.000251256281	111.710743	0.13	0.000653266332	2.21341024	112.374771	112.374761	111.046725	111.046715	112.374766	111.04672	0.92	50	0.74	50	0.6	50	0.68	50	12	25	3	25	0
1644939666	26124.601	126	3.51629646	-0.01	-4.42477876e-05	111.710743	-0.01	-4.42477876e-05	2.21341039	112.374771	112.374761	111.046725	111.046715	112.374766	111.04672	0.66	50	0.68	50	0.68	50	0.68	50	8	29	0	21	0
1644939915	26374.188	127	3.5162967	0.12	0.000652173913	111.710742	-0.36	-0.00195652174	2.21341579	112.374772	112.374762	111.046722	111.046713	112.374767	111.046718	0.68	50	0.92	50	0.88	50	0.4	50	7	25	5	25	0
1644940099	26558.197	128	3.51630523	-0.18	-0.00072	111.710743	0.02	8e-05	2.21341549	112.374773	112.374763	111.046723	111.046714	112.374768	111.046719	0.62	50	0.78	50	0.48	50	0.68	50	5	19	0	31	0
1644940338	26796.52	129	3.51630476	-0.01	-5.43478261e-05	111.710743	-0.33	-0.00179347826	2.21342044	112.374774	112.374765	111.046722	111.046713	112.37477	111.046717	0.62	50	0.96	50	0.76	50	0.44	50	12	24	4	26	0
1644940535	26993.52	130	3.51631259	0.39	0.00163865546	111.710741	0.11	0.000462184874	2.21341879	112.374772	112.374762	111.046721	111.046711	112.374767	111.046716	0.92	50	0.42	50	0.78	50	0.5	50	5	19	1	31	0
1644940747	27205.651	131	3.51630998	0.15	0.00076142132	111.710741	0.13	0.000659898477	2.21341684	112.374771	112.374761	111.04672	111.046711	112.374766	111.046716	0.84	50	0.56	50	0.74	50	0.72	50	8	33	2	17	0
1644940931	27389.737	132	3.5163069	-0.16	-0.000754716981	111.710742	0.18	0.000849056604	2.21341414	112.374771	112.374761	111.046722	111.046713	112.374766	111.046717	0.7	50	0.68	50	0.5	50	0.84	50	11	33	0	17	0
1644941183	27641.876	133	3.51630263	-0.23	-0.00124324324	111.710743	-0.13	-0.000702702703	2.21341609	112.374772	112.374763	111.046723	111.046713	112.374767	111.046718	0.54	50	0.9	50	0.6	50	0.7	50	7	27	5	22	1
1644941383	27841.457	134	3.51630571	0.23	0.000912698413	111.710742	0.23	0.000912698413	2.21341264	112.37477	112.374761	111.046722	111.046713	112.374765	111.046718	0.94	50	0.48	50	0.68	50	0.68	50	8	24	1	26	0
1644941608	28066.714	135	3.51630025	-0.04	-0.000201005025	111.710742	0.38	0.00190954774	2.21340694	112.374769	112.374759	111.046724	111.046715	112.374764	111.04672	0.92	50	0.58	50	0.44	50	0.86	50	9	28	3	22	0
1644941796	28254.89	136	3.51629124	-0.2	-0.000884955752	111.710743	0.16	0.000707964602	2.21340454	112.374769	112.374759	111.046726	111.046717	112.374764	111.046721	0.66	50	0.7	50	0.5	50	0.86	50	10	28	0	22	0
1644942033	28491.406	137	3.51628744	-0.06	-0.000319148936	111.710743	-0.54	-0.00287234043	2.21341264	112.374772	112.374762	111.046724	111.046714	112.374767	111.046719	0.36	50	0.96	50	0.86	50	0.38	50	8	28	4	22	0
1644942230	28688.865	138	3.51630025	0.09	0.000381355932	111.710743	-0.19	-0.000805084746	2.21341549	112.374772	112.374762	111.046723	111.046713	112.374767	111.046718	0.7	50	0.8	50	0.9	50	0.62	50	10	33	1	17	0
1644942469	28928.152	139	3.51630476	-0.15	-0.000757575758	111.710743	0.05	0.000252525253	2.21341474	112.374772	112.374763	111.046724	111.046714	112.374768	111.046719	0.8	50	0.9	50	0.68	50	0.88	50	4	23	4	27	0
1644942693	29151.525	140	3.51630357	-0.07	-0.000292887029	111.710744	-0.39	-0.00163179916	2.21342059	112.374775	112.374765	111.046722	111.046713	112.37477	111.046717	0.52	50	0.98	50	0.96	50	0.64	50	7	27	3	23	0
1644942955	29413.943	141	3.51631283	-0.19	-0.000852017937	111.710745	0.31	0.00139013453	2.21341594	112.374774	112.374765	111.046725	111.046715	112.374769	111.04672	0.86	50	0.74	50	0.32	50	0.82	50	9	27	6	23	0
1644943152	29611.396	142	3.51630547	-0.3	-0.00114068441	111.710746	-0.18	-0.000684410646	2.21341864	112.374776	112.374767	111.046725	111.046716	112.374772	111.046721	0.38	50	0.86	50	0.68	50	0.8	50	6	22	1	28	0
1644943363	29821.794	143	3.51630974	0.22	0.00111675127	111.710745	-0.1	-0.000507614213	2.21342014	112.374776	112.374766	111.046724	111.046714	112.374771	111.046719	0.78	50	0.66	50	0.92	50	0.6	50	7	31	2	19	0
1644943547	30006.159	144	3.51631211	0.4	0.0018957346	111.710743	-0.02	-9.47867299e-05	2.21342044	112.374774	112.374764	111.046722	111.046712	112.374769	111.046717	0.8	50	0.42	50	0.96	50	0.54	50	11	29	0	21	0
1644943771	30229.656	145	3.51631259	-0.07	-0.000380434783	111.710743	-0.09	-0.000489130435	2.21342179	112.374775	112.374765	111.046722	111.046712	112.37477	111.046717	0.62	50	0.78	50	0.76	50	0.74	50	12	31	3	19	0
1644943966	30425.205	146	3.51631472	0.5	0.00224215247	111.710741	0.1	0.000448430493	2.21342029	112.374772	112.374762	111.04672	111.04671	112.374767	111.046715	0.98	50	0.38	50	0.92	50	0.52	50	8	30	1	20	0
1644944162	30620.632	147	3.51631235	-0.29	-0.00147959184	111.710742	-0.23	-0.00117346939	2.21342374	112.374774	112.374765	111.04672	111.04671	112.374769	111.046715	0.48	50	1	50	0.7	50	0.76	50	7	20	1	30	0
1644944344	30802.818	148	3.51631781	-0.14	-0.000717948718	111.710743	0.4	0.00205128205	2.21341774	112.374773	112.374764	111.046722	111.046713	112.374768	111.046718	0.74	50	0.48	50	0.4	50	0.94	50	14	34	0	16	0
1644944579	31037.471	149	3.51630832	-0.2	-0.00109289617	111.710744	-0.14	-0.000765027322	2.21341984	112.374775	112.374765	111.046723	111.046713	112.37477	111.046718	0.48	50	0.82	50	0.64	50	0.7	50	8	26	4	24	0
1644944776	31234.774	150	3.51631164	0.29	0.00123931624	111.710743	0.39	0.00166666667	2.21341399	112.374772	112.374762	111.046723	111.046714	112.374767	111.046718	1	50	0.32	50	0.68	50	0.78	50	11	34	1	16	0
1644944984	31443.173	151	3.51630239	-0.11	-0.000555555556	111.710743	-0.29	-0.00146464646	2.21341834	112.374773	112.374764	111.046722	111.046713	112.374769	111.046718	0.52	50	0.92	50	0.76	50	0.58	50	10	29	2	21	0
1644945193	31651.769	152	3.51630927	-0.1	-0.000480769231	111.710744	0.18	0.000865384615	2.21341564	112.374773	112.374764	111.046724	111.046714	112.374768	111.046719	0.76	50	0.68	50	0.56	50	0.84	50	8	27	2	23	0
1644945469	31927.696	153	3.516305	-0.17	-0.000813397129	111.710744	-0.53	-0.00253588517	2.21342359	112.374776	112.374767	111.046722	111.046713	112.374772	111.046717	0.28	50	0.98	50	0.98	50	0.62	50	14	27	7	23	0
1644945651	32110.018	154	3.51631757	-0.08	-0.000290909091	111.710745	0.38	0.00138181818	2.21341789	112.374775	112.374765	111.046724	111.046715	112.37477	111.046719	0.92	50	0.62	50	0.4	50	0.86	50	6	27	0	23	0
1644945877	32335.698	155	3.51630856	0.35	0.00191256831	111.710743	0.05	0.000273224044	2.21341714	112.374773	112.374764	111.046723	111.046713	112.374768	111.046718	0.9	50	0.5	50	0.66	50	0.36	50	6	24	3	26	0
1644946085	32544.085	156	3.51630737	-0.24	-0.00106666667	111.710744	0.02	8.88888889e-05	2.21341684	112.374774	112.374765	111.046724	111.046715	112.374769	111.046719	0.56	50	0.78	50	0.66	50	0.92	50	11	28	2	22	0
1644946309	32767.569	157	3.5163069	-0.22	-0.00105263158	111.710745	-0.26	-0.00124401914	2.21342074	112.374776	112.374767	111.046724	111.046714	112.374772	111.046719	0.46	50	0.94	50	0.72	50	0.68	50	9	27	3	23	0
1644946504	32963.019	158	3.51631306	0.36	0.00161434978	111.710744	-0.2	-0.000896860987	2.21342374	112.374775	112.374766	111.046721	111.046712	112.374771	111.046716	0.68	50	0.52	50	0.98	50	0.42	50	7	28	1	22	0
1644946752	33210.694	159	3.51631781	0.15	0.000765306122	111.710743	-0.47	-0.00239795918	2.21343079	112.374777	112.374767	111.046718	111.046709	112.374772	111.046714	0.42	50	0.74	50	0.96	50	0.34	50	7	30	5	20	0
1644946948	33406.765	160	3.51632896	0.21	0.000850202429	111.710742	0.17	0.000688259109	2.21342824	112.374775	112.374766	111.046718	111.046709	112.37477	111.046713	0.84	50	0.46	50	0.64	50	0.6	50	12	23	1	27	0
1644947182	33641.036	161	3.51632492	-0.42	-0.0021319797	111.710744	-0.14	-0.000710659898	2.21343034	112.374778	112.374768	111.04672	111.04671	112.374773	111.046715	0.38	50	0.94	50	0.5	50	0.78	50	8	26	4	24	0
1644947379	33837.592	162	3.51632824	-0.2	-0.000854700855	111.710745	0.28	0.0011965812	2.21342614	112.374778	112.374768	111.046722	111.046712	112.374773	111.046717	0.82	50	0.74	50	0.46	50	0.94	50	14	33	1	17	0
1644947587	34046.128	163	3.5163216	0.23	0.00117346939	111.710744	-0.15	-0.000765306122	2.21342839	112.374777	112.374768	111.04672	111.04671	112.374772	111.046715	0.78	50	0.7	50	0.86	50	0.48	50	7	26	2	24	0
1644947783	34241.468	164	3.51632516	0.21	0.00100478469	111.710743	-0.11	-0.000526315789	2.21343004	112.374776	112.374767	111.046718	111.046709	112.374772	111.046714	0.76	50	0.66	50	0.9	50	0.58	50	8	25	1	25	0
1644948030	34489.072	165	3.51632777	-0.25	-0.00128205128	111.710744	-0.33	-0.00169230769	2.21343499	112.374779	112.37477	111.046718	111.046709	112.374774	111.046713	0.4	50	0.98	50	0.66	50	0.58	50	6	25	5	25	0
1644948213	34671.551	166	3.5163356	0.18	0.000725806452	111.710743	0.32	0.00129032258	2.21343019	112.374777	112.374767	111.046719	111.046709	112.374772	111.046714	0.94	50	0.44	50	0.76	50	0.9	50	9	29	0	21	0
1644948421	34880.277	167	3.51632801	-0.41	-0.00225274725	111.710745	-0.09	-0.000494505495	2.21343154	112.374779	112.37477	111.04672	111.046711	112.374775	111.046716	0.48	50	0.98	50	0.46	50	0.78	50	8	22	2	28	0
1644948604	35062.571	168	3.51633014	-0.02	-9.56937799e-05	111.710745	0.08	0.00038277512	2.21343034	112.374779	112.37477	111.046721	111.046711	112.374774	111.046716	0.72	50	0.66	50	0.68	50	0.78	50	8	32	0	18	0
1644948786	35244.839	169	3.51632824	0.2	0.0010989011	111.710744	0.14	0.000769230769	2.21342824	112.374777	112.374768	111.04672	111.046711	112.374773	111.046716	0.82	50	0.48	50	0.82	50	0.76	50	3	14	0	36	0
1644948968	35427.159	170	3.51632492	-0.09	-0.000491803279	111.710745	-0.55	-0.00300546448	2.21343649	112.37478	112.374771	111.046718	111.046709	112.374776	111.046714	0.34	50	0.98	50	0.92	50	0.46	50	10	27	0	23	0
1644949203	35661.899	171	3.51633797	-0.11	-0.000604395604	111.710745	-0.41	-0.00225274725	2.21344264	112.374783	112.374773	111.046717	111.046708	112.374778	111.046712	0.38	50	0.9	50	0.88	50	0.58	50	5	20	4	30	0
1644949385	35844.221	172	3.5163477	0.32	0.00136170213	111.710744	0.26	0.00110638298	2.21343874	112.37478	112.37477	111.046717	111.046707	112.374775	111.046712	0.98	50	0.4	50	0.78	50	0.72	50	9	25	0	25	0
1644949633	36092.027	173	3.51634153	-0.29	-0.00159340659	111.710745	-0.25	-0.00137362637	2.21344249	112.374783	112.374773	111.046717	111.046708	112.374778	111.046712	0.46	50	1	50	0.82	50	0.86	50	6	26	5	24	0
1644949844	36302.531	174	3.51634746	0.12	0.000483870968	111.710744	-0.2	-0.000806451613	2.21344549	112.374783	112.374773	111.046716	111.046706	112.374778	111.046711	0.78	50	0.86	50	0.94	50	0.62	50	16	34	2	16	0
1644950053	36512.144	175	3.5163522	-0.1	-0.000476190476	111.710745	-0.4	-0.0019047619	2.21345149	112.374785	112.374776	111.046714	111.046705	112.37478	111.04671	0.48	50	0.98	50	0.78	50	0.48	50	5	24	2	26	0
1644950236	36694.43	176	3.51636169	0.23	0.0010952381	111.710744	-0.39	-0.00185714286	2.21345734	112.374786	112.374776	111.046711	111.046702	112.374781	111.046707	0.6	50	0.76	50	0.92	50	0.3	50	13	32	0	18	0
1644950470	36929.297	177	3.51637094	-0.22	-0.00120879121	111.710745	0	0	2.21345734	112.374787	112.374777	111.046712	111.046703	112.374782	111.046708	0.58	50	0.8	50	0.74	50	0.96	50	8	27	4	22	1
1644950668	37126.546	178	3.51637094	0.31	0.00131914894	111.710743	-0.01	-4.25531915e-05	2.21345749	112.374785	112.374776	111.046711	111.046701	112.374781	111.046706	0.8	50	0.5	50	0.9	50	0.58	50	7	29	1	21	0
1644950915	37374.344	179	3.51637118	-0.05	-0.000253807107	111.710744	0.39	0.00197969543	2.21345164	112.374784	112.374774	111.046713	111.046703	112.374779	111.046708	0.9	50	0.56	50	0.54	50	0.98	50	9	31	5	19	0
1644951098	37556.642	180	3.51636193	0.23	0.000927419355	111.710742	-0.15	-0.00060483871	2.21345389	112.374783	112.374774	111.046711	111.046702	112.374779	111.046706	0.76	50	0.68	50	0.8	50	0.42	50	13	37	0	13	0
1644951293	37751.889	181	3.51636549	0.03	0.000164835165	111.710742	-0.41	-0.00225274725	2.21346004	112.374785	112.374776	111.046709	111.0467	112.37478	111.046704	0.56	50	0.94	50	0.9	50	0.46	50	2	7	1	43	0
1644951517	37975.555	182	3.51637521	-0.23	-0.00117346939	111.710743	-0.33	-0.00168367347	2.21346499	112.374788	112.374778	111.046709	111.046699	112.374783	111.046704	0.38	50	0.94	50	0.8	50	0.7	50	8	26	3	23	1
1644951738	38197.027	183	3.51638304	-0.03	-0.000134529148	111.710744	-0.57	-0.00255605381	2.21347354	112.37479	112.374781	111.046706	111.046697	112.374786	111.046702	0.4	50	1	50	0.98	50	0.44	50	10	26	3	24	0
1644951934	38393.17	184	3.51639656	0.18	0.000810810811	111.710743	0.46	0.00207207207	2.21346664	112.374787	112.374778	111.046707	111.046698	112.374783	111.046703	0.88	50	0.24	50	0.66	50	0.94	50	16	33	1	17	0
1644952145	38603.526	185	3.51638565	-0.4	-0.00204081633	111.710745	-0.02	-0.000102040816	2.21346694	112.37479	112.37478	111.046709	111.0467	112.374785	111.046705	0.44	50	0.86	50	0.48	50	0.86	50	8	29	2	21	0
1644952329	38787.948	186	3.51638613	0.33	0.00157142857	111.710743	0.03	0.000142857143	2.21346649	112.374788	112.374778	111.046708	111.046698	112.374783	111.046703	0.96	50	0.6	50	0.84	50	0.54	50	11	34	0	16	0
1644952555	39013.82	187	3.51638541	-0.14	-0.000756756757	111.710744	-0.42	-0.00227027027	2.21347279	112.37479	112.374781	111.046707	111.046697	112.374786	111.046702	0.42	50	0.98	50	0.9	50	0.62	50	12	30	3	20	0
1644952755	39213.515	188	3.51639538	0.03	0.000132743363	111.710744	0.35	0.00154867257	2.21346754	112.374789	112.374779	111.046708	111.046699	112.374784	111.046703	0.82	50	0.44	50	0.6	50	0.92	50	8	32	1	18	0
1644952978	39437.344	189	3.51638707	-0.12	-0.000603015075	111.710744	-0.48	-0.0024120603	2.21347474	112.374791	112.374782	111.046707	111.046697	112.374787	111.046702	0.36	50	0.96	50	0.72	50	0.36	50	6	25	3	25	0
1644953163	39622.136	190	3.51639846	-0.03	-0.000133928571	111.710744	-0.03	-0.000133928571	2.21347519	112.374792	112.374782	111.046707	111.046697	112.374787	111.046702	0.68	50	0.74	50	0.88	50	0.88	50	10	31	0	19	0
1644953374	39832.63	191	3.51639917	-0.06	-0.000324324324	111.710745	0.14	0.000756756757	2.21347309	112.374791	112.374782	111.046707	111.046698	112.374787	111.046703	0.88	50	0.8	50	0.64	50	0.84	50	13	21	2	29	0
1644953584	40042.761	192	3.51639585	-0.08	-0.000380952381	111.710745	0.22	0.00104761905	2.21346979	112.374791	112.374781	111.046709	111.046699	112.374786	111.046704	0.74	50	0.6	50	0.54	50	0.84	50	9	30	2	20	0
1644953781	40240.261	193	3.51639063	0.28	0.00132701422	111.710744	-0.14	-0.000663507109	2.21347189	112.37479	112.37478	111.046707	111.046697	112.374785	111.046702	0.7	50	0.56	50	0.94	50	0.52	50	11	30	1	20	0
1644953967	40425.648	194	3.51639395	-0.2	-0.00101010101	111.710745	0.3	0.00151515152	2.21346739	112.37479	112.37478	111.046709	111.0467	112.374785	111.046704	0.8	50	0.7	50	0.5	50	1	50	16	29	0	21	0
1644954190	40649.175	195	3.51638684	0.27	0.0014673913	111.710743	0.03	0.000163043478	2.21346694	112.374788	112.374779	111.046708	111.046698	112.374783	111.046703	0.94	50	0.64	50	0.86	50	0.62	50	4	19	3	31	0
1644954388	40846.549	196	3.51638613	-0.24	-0.00107142857	111.710745	-0.38	-0.00169642857	2.21347264	112.374791	112.374782	111.046707	111.046698	112.374786	111.046703	0.34	50	0.96	50	0.9	50	0.76	50	6	19	1	31	0
1644954611	41069.763	197	3.51639514	0.05	0.000253807107	111.710744	0.05	0.000253807107	2.21347189	112.374791	112.374781	111.046707	111.046698	112.374786	111.046703	0.72	50	0.62	50	0.58	50	0.58	50	12	29	3	21	0
1644954821	41279.936	198	3.51639395	-0.01	-4.46428571e-05	111.710744	-0.35	-0.0015625	2.21347714	112.374792	112.374783	111.046706	111.046696	112.374787	111.046701	0.52	50	0.88	50	0.86	50	0.52	50	5	18	2	32	0
