# Supplementary material for: Improved bounds on Lorentz violation from composite pulse Ramsey spectroscopy in a trapped ion
Source: Nat Commun. 2022 Nov 27;13:7314. doi: 10.1038/s41467-022-34818-0 (PMC9701673; doi:10.1038/s41467-022-34818-0)
Supplement: Supplementary file 2 — Source Data [file 41467_2022_34818_MOESM2_ESM.zip › Source_data_files/raw_data/20220216/LLI_with_servo_467_00.txt]

#
#1650 rf switch (1650 rf switch (digital out of Paul's box)): 1 
#370 H1 shutter (Inverted NI digital out at /Dev1/port0/line2): 1 
#370 H2 shutter (370 H2 shutter (digital out of Paul's box)): 1 
#370 V shutter (Inverted NI digital out at /Dev1/port0/line0): 1 
#370 cooling AOM rf attenuator control voltage (NI analog out at /Dev2/ao6): 5.07382652 V
#370 cooling rf switch (370 cooling rf switch (digital out of Paul's box)): 1 
#370 cooling shutter (370 cooling shutter (digital out of Paul's box)): 1 
#370 detuning AOM rf attenuator control voltage (NI analog out at /Dev2/ao10): 10 V
#370 detuning rf switch (370 detuning rf switch (digital out of Paul's box)): 1 
#370 pumping AOM rf attenuator control voltage (NI analog out at /Dev2/ao9): 10 V
#370 pumping rf switch (370 pumping rf switch (digital out of Paul's box)): 1 
#399 shutter (399 shutter (digital out of Paul's box)): 0 
#411 relock shutter (411 relock shutter (digital out of Paul's box)): 1 
#411 rf switch (411 rf switch (digital out of Paul's box)): 0 
#411 slave rf switch (411 slave rf switch (digital out of Paul's box)): 1 
#411 stab hold (411 stab hold (digital out of Paul's box)): 1 
#411IntstabSetpoint (Scaled version of 411 intensity stab set point voltage (factor: 1.000000, offset:0.000000)): 2.002 V
#467 detuning AOM rf attenuator control voltage (NI analog out at /Dev2/ao8): 10 V
#467 rf switch (467 rf switch (digital out of Paul's box)): 1 
#638 rf switch (638 rf switch (digital out of Paul's box)): 1 
#638 shutter (638 shutter (digital out of Paul's box)): 1 
#935 shutter (Inverted NI digital out at /Dev1/port0/line3): 1 
#Axial objective position (Scaled version of Axial obective actuator (factor: 0.000024, offset:0.000000)): 11.9724948 mm
#B field H1 (Scaled version of h1BCurrent (factor: 0.400000, offset:0.000000)): 0.12992 G
#B field H2 (Scaled version of h2BCurrent (factor: 1.470000, offset:0.000000)): 0.735 G
#B field V (Scaled version of vBCurrent (factor: 1.248000, offset:0.000000)): 0.3012672 G
#DDS0 frequency (Frequency of DDS channel #0 of Paul's box): 85 MHz
#DDS0 power (Power of DDS channel #0 of Paul's box): -2 dBm
#DDS1 frequency (Frequency of DDS channel #1 of Paul's box): 85 MHz
#DDS1 power (Power of DDS channel #0 of Paul's box): -13.5 dBm
#DDS10 frequency (Frequency of DDS channel #10 of Paul's box): 0 MHz
#DDS10 power (Power of DDS channel #10 of Paul's box): 0 dBm
#DDS11 frequency (Frequency of DDS channel #11 of Paul's box): 0 MHz
#DDS11 power (Power of DDS channel #11 of Paul's box): 0 dBm
#DDS2 frequency (Frequency of DDS channel #2 of Paul's box): 200 MHz
#DDS2 power (Power of DDS channel #2 of Paul's box): -2 dBm
#DDS3 frequency (Frequency of DDS channel #3 of Paul's box): 60 MHz
#DDS3 power (Power of DDS channel #3 of Paul's box): -3 dBm
#DDS4 frequency (Frequency of DDS channel #4 of Paul's box): 114.36 MHz
#DDS4 power (Power of DDS channel #4 of Paul's box): 10 dBm
#DDS5 frequency (Frequency of DDS channel #5 of Paul's box): 111 MHz
#DDS5 power (Power of DDS channel #5 of Paul's box): -50 dBm
#DDS6 power (Power of DDS channel #6 of Paul's box): 0 dBm
#DDS7 frequency (Frequency of DDS channel #7 of Paul's box): 0 MHz
#DDS7 power (Power of DDS channel #7 of Paul's box): 0 dBm
#DDS8 frequency (Frequency of DDS channel #8 of Paul's box): 0 MHz
#DDS8 power (Power of DDS channel #8 of Paul's box): 0 dBm
#DDS9 frequency (Frequency of DDS channel #9 of Paul's box): 0 MHz
#DDS9 power (Power of DDS channel #9 of Paul's box): 0 dBm
#DP370 power (DP370 photodiode voltage setpoint): 7 mW
#Doppler_time (): 5000 us
#H1 power (H1 photodiode voltage setpoint): 5.5 uW
#H1Flipmount (Thorlabs Flipmount): 1 
#H1seq power (H1seq setpoint): 0 mW
#H2 power (H2 photodiode voltage setpoint): 2.23 uW
#In Oven Current (Scaled version of In oven control voltage (factor: 2.000000, offset:0.000000)): 0 A
#Objective focus position (Scaled version of Focus obective actuator (factor: 0.000024, offset:0.000000)): 24.5719768 mm
#Paul's box run number (to identify the raw data of CCD and PMT): 821681 
#SampleNHold (SampleNHold (digital out of Paul's box)): 1 
#Strobo Trigger (description): 0 
#U_ablation (NI analog out at /Dev2/ao0): 0 V
#Ue endseg 1 (Scaled version of Endseg 1 extra voltage (factor: -1.200000, offset:0.000000)): -9 V
#Ue endseg 2 (Scaled version of Endseg 2 extra voltage (factor: -1.200000, offset:0.000000)): 0 V
#Ue1 (Scaled version of Segment 3 extra compensation voltage (factor: 1.214280, offset:-0.000700)): -9 V
#Ue2 (Scaled version of Segment 3 extra compensation voltage (factor: 1.214280, offset:-0.000700)): -9 V
#Ue3 (Scaled version of Segment 3 extra compensation voltage (factor: 1.214280, offset:-0.000700)): -5 V
#Ue4 (Scaled version of Segment 3 extra compensation voltage (factor: 1.214280, offset:-0.000700)): 0 V
#Ue5 (Scaled version of Segment 3 extra compensation voltage (factor: 1.214280, offset:-0.000700)): 0 V
#Ue6 (Scaled version of Segment 6 extra voltage (factor: -1.200000, offset:0.000000)): 0 V
#Ue7 (Scaled version of Segment 7 extra voltage (factor: -1.200000, offset:0.000000)): 0 V
#Ue8 (Scaled version of Segment 8 extra voltage (factor: -1.200000, offset:0.000000)): 0 V
#Uec endseg 1 (Scaled version of Segment 0 extra compensation voltage (factor: 1.2, offset:0.0)): 0.336437928 V
#Uec endseg 2 (Scaled version of Endseg extra 2 compensation voltage (factor: -1.200000, offset:0.000000)): 0 V
#Uec1 (Scaled version of Segment 1 extra compensation voltage (factor: 1.2, offset:0.0)): 0.336437928 V
#Uec2 (Scaled version of Segment 2 extra compensation voltage (factor: 1.2, offset:0.0)): 0.336437928 V
#Uec3 (Scaled version of Segment 3 extra compensation voltage (factor: 1.2, offset:0.0)): 0.227429813 V
#Uec4 (Scaled version of Segment 4 extra compensation voltage (factor: 1.2, offset:0.0)): 0.227429813 V
#Uec5 (Scaled version of Segment 5 extra compensation voltage (factor: 1.2, offset:0.0)): 0 V
#Uec6 (Scaled version of Segment 6 extra compensation voltage (factor: 1.2, offset:0.0)): 0.408 V
#Uec7 (Scaled version of Segment 7 extra compensation voltage (factor: 1.2, offset:0.0)): 0.408 V
#Uec8 (Scaled version of Segment 8 extra compensation voltage (factor: 1.2, offset:0.0)): 0.408 V
#Uschwinden (U_schwinden to lower rf confinement): 0.5 V
#Ut endseg 1 (Scaled version of Endseg 1 voltage (factor: -1.199740, offset:-0.001200)): 12 V
#Ut endseg 2 (Scaled version of Endseg 2 voltage (factor: -1.197100, offset:-0.003000)): 0 V
#Ut1 (Scaled version of Segment 1 voltage (factor: -1.200900, offset:-0.003600)): -8 V
#Ut2 (Scaled version of Segment 2 voltage (factor: -1.201410, offset:-0.001400)): 12 V
#Ut3 (Scaled version of Segment 3 voltage (factor: -1.198560, offset:-0.003200)): 12 V
#Ut4 (Scaled version of Segment 4 voltage (factor: -1.198560, offset:-0.003200)): 0 V
#Ut5 (Scaled version of Segment 5 voltage (factor: -1.198560, offset:-0.003200)): 0 V
#Ut6 (Scaled version of Segment 6 voltage (factor: -1.198560, offset:-0.003200)): 0 V
#Ut7 (Scaled version of Segment 7 voltage (factor: -1.198560, offset:-0.003200)): 0 V
#Ut8 (Scaled version of Segment 8 voltage (factor: -1.198560, offset:-0.003200)): 0 V
#Utc endseg 1 (Scaled version of Segment 0 compensation voltage (factor: 0.25, offset:0.0)): 0.051403378 V
#Utc endseg 2 (Scaled version of Endseg 2 compensation voltage (factor: -0.250000, offset:0.000000)): 0 V
#Utc1 (Scaled version of Segment 1 compensation voltage (factor: 0.25, offset:0.0)): 0.051403378 V
#Utc2 (Scaled version of Segment 2 compensation voltage (factor: 0.25, offset:0.0)): 0.051403378 V
#Utc3 (Scaled version of Segment 3 compensation voltage (factor: 0.25, offset:0.0)): 0.106663163 V
#Utc4 (Scaled version of Segment 4 compensation voltage (factor: 0.25, offset:0.0)): 0.106663163 V
#Utc5 (Scaled version of Segment 5 compensation voltage (factor: 0.25, offset:0.0)): 0 V
#Utc6 (Scaled version of Segment 6 compensation voltage (factor: 0.25, offset:0.0)): 0 V
#Utc7 (Scaled version of Segment 7 compensation voltage (factor: 1.2, offset:0.0)): 0 V
#Utc8 (Scaled version of Segment 8 compensation voltage (factor: 1.2, offset:0.0)): 0 V
#V power (V photodiode voltage setpoint): 11.25 uW
#Vseq power (Vseq setpoint): 0.4 mW
#WP370H2sw0 (NI analog out at /Dev2/ao2): 5 V
#WP370H2sw1 (NI analog out at /Dev2/ao3): 0 V
#Yb Oven Current (Scaled version of Yb oven control voltage (factor: 3.510000, offset:0.000000)): 0 A
#awg_Pulselength (): 0 s
#awg_amplitude (): 0 Vpp
#awg_frequency (): 0 Hz
#awg_offset (): 0 V
#axial_secular_frequency_AOM (): 0.11 MHz
#carrier_frequency (): 221 MHz
#cooling370 frequency (Attenuation of transition cooling370): 85 MHz
#cooling370 power (Power of transition cooling370): -24 dBm
#cooling_chirp_dds_power (): 0 dBm
#cooling_chirp_freq_step (): 1 MHz
#cooling_chirp_start_freq (): 83.86 MHz
#cooling_chirp_stop_freq (): 113.86 MHz
#cooling_chirp_total_time (): 3 us
#detection370 frequency (Attenuation of transition detection370): 85 MHz
#detection370 power (Power of transition detection370): -2 dBm
#detection_time (): 2500 us
#detuning370 frequency (Attenuation of transition detuning370): 0 MHz
#detuning370 power (Power of transition detuning370): 0 dBm
#emm_pulse_buffer_time (): 0 us
#emm_pulse_wait_time (): 0 us
#feed_forward_waittime_ms (): 0 ms
#flop_sbc_max_pulsetime_factor (): 0 
#freqScaling_411 (): 1.68 MHz/G
#freqScaling_467 (): 1.6 MHz/G
#heating_rate_wait_time (): 5000 us
#intersequence_cooling_rf_frequency (): 85 MHz
#intersequence_cooling_rf_power (): -24 dBm
#load_attempt (): 1 
#mirrorH2H (Motorized mirror mount): 4.37709888 mm
#n_av_LLI (): 50 
#n_points_per_doppler_freq_scan (): 0 
#n_points_per_sb_flops (): 0 
#n_points_per_sb_scan (): 0 
#n_rabi_scan_points (): 0 
#n_rep (): 575 
#octupole467 frequency (Attenuation of transition octupole467): 111.04027 MHz
#octupole467 power (Power of transition octupole467): -6 dBm
#octupole4672 frequency (Attenuation of transition octupole4672): 112.38 MHz
#octupole4672 power (Power of transition octupole4672): -6 dBm
#offset370PD_H1 (): -0.0132263937 uW
#offset370PD_H2 (): -0.0299202343 uW
#offset370PD_V (): -0.0150179222 uW
#offset467BelowPD (): 0.0073186225 mW
#offset467PD (): 0.0073186225 mW
#picture_number (): 0 
#pulse_time_1650 (): 0 us
#pulse_time_411 (): 5 us
#pulse_time_467 (): 50000 us
#pulse_time_4672 (): 50000 us
#pulse_time_rfLLI (): 14.95 us
#pump_time (): 10 us
#pumping370 frequency (Attenuation of transition pumping370): 85 MHz
#pumping370 power (Power of transition pumping370): -13.5 dBm
#quench1650 frequency (Attenuation of transition quench1650): 60 MHz
#quench1650 power (Power of transition quench1650): -3.1 dBm
#radial_secular_frequency_AOM (): 0.31 MHz
#ramp_time (): 0 us
#reference 370 Det (): 0 mW
#reference 370 H1 (reference value 370 H1 chart): 3 uW
#reference 370 H2 (reference value 370 H2 chart): 5 uW
#reference 370 V (reference value 370 V chart): 40 uW
#reference 411 Fiber (reference value vertical 411 chart): 0.4 mW
#reference 411 SHG (reference value SHG 411 chart): 8 mW
#reference 411 V (): 0 uW
#reference 639 Fiber (reference value fiber639 chart): 12.52 mW
#reference SHG 467 (): 5.7 mW
#reference SHG 467 Below (): 0 mW
#rf_Amp (): 0.3 
#rf_Freq (): 3.516 MHz
#rf_phase (): 0.5 
#rf_switch_467 (): 0 
#sampling370 frequency (Attenuation of transition sampling370): 85 MHz
#sampling370 power (Power of transition sampling370): -5 dBm
#sampling411 frequency (Attenuation of transition sampling411): 220 MHz
#sampling411 power (Power of transition sampling411): -2 dBm
#sb_cooling_411_Omega (): 0 kHz
#sb_cooling_ddspower_1650 (): -27.5 dBm
#sb_cooling_ddspower_411 (): -10 dBm
#sb_cooling_detuning (): 0 
#sb_cooling_time (): 5000 us
#sb_scan_range_factor (): 0 
#sbc_pulses11 (): 0 
#sbc_pulses12 (): 0 
#sbc_pulses21 (): 0 
#sbc_pulses22 (): 0 
#sbc_pulsetime11 (): 0 us
#sbc_pulsetime12 (): 0 us
#sbc_pulsetime21 (): 0 us
#sbc_pulsetime22 (): 0 us
#sbc_repumptime (): 0 us
#scaling370PD_H1 (): -12.9249723 uW/V
#scaling370PD_H2 (): -14.9627261 uW/V
#scaling370PD_V (): -17.3688494 uW/V
#scaling467BelowPD (): -2.85545297 mW/V
#scaling467PD (): -2.85545297 mW/V
#scan_variable (): 0 unit
#spectroscopy411 frequency (Attenuation of transition spectroscopy411): 221 MHz
#spectroscopy411 power (Power of transition spectroscopy411): -2 dBm
#spectroscopy411rsb11 frequency (Attenuation of transition spectroscopy411rsb11): 0 MHz
#spectroscopy411rsb11 power (Power of transition spectroscopy411rsb11): 0 dBm
#spectroscopy411rsb12 frequency (Attenuation of transition spectroscopy411rsb12): 0 MHz
#spectroscopy411rsb12 power (Power of transition spectroscopy411rsb12): 0 dBm
#spectroscopy411rsb21 frequency (Attenuation of transition spectroscopy411rsb21): 0 MHz
#spectroscopy411rsb21 power (Power of transition spectroscopy411rsb21): 0 dBm
#spectroscopy411rsb22 frequency (Attenuation of transition spectroscopy411rsb22): 0 MHz
#spectroscopy411rsb22 power (Power of transition spectroscopy411rsb22): 0 dBm
#spectroscopy411slave frequency (Attenuation of transition spectroscopy411slave): 80 MHz
#spectroscopy411slave power (Power of transition spectroscopy411slave): -4 dBm
#sweep_frequency_step (): 0 MHz
#sweep_sleep_time (): 0 us
#sweep_start_frequency (): 0 MHz
#sweep_stop_frequency (): 0 MHz
#t_RFtotal (): 1235977.45 us
#t_RFwait (): 100 us
#t_pi_carrier_estim_A (): 0 us
#t_pi_carrier_estim_B (): 0 us
#t_pi_carrier_estim_C (): 0 us
#t_subtract (): 0.1 us
#use_shutters (): 0 
#wait_ramp_down (): 0 us
#waveplate411Ax (Motorized rotation mount): 0 °
#waveplateSplitH1V (Motorized rotation mount): 154.999746 °
#waveplateV (Motorized rotation mount): 27.4999213 °

#UTC / s	rel. time / s	RunNumber / 	rf_Freq / MHz	CorrFreqCenter / 	CorrFreqCenter2 / 	FreqCenter / 	CorrBField / 	CorrBField2 / 	BField / 	FreqPlusPlus / 	FreqPlusMinus / 	FreqMinusPlus / 	FreqMinusMinus / 	FreqPlusCenter / 	FreqMinusCenter / 	roi_plus_plus / 	roi_pp_num_cyc / 	roi_plus_minus / 	roi_pm_num_cyc / 	roi_minus_plus / 	roi_mp_num_cyc / 	roi_minus_minus / 	roi_mm_num_cyc / 	roi_final_E3 / 	number_LLI_cycles / 	det_num_hot / 	det_num_no_exc / 	det_num_quench / 
1645016320	271.469	1	3.51641485	-0.07	-0.07	111.710744	-0.15	-0.15	2.21348735	112.374795	112.374785	111.046703	111.046693	112.37479	111.046698	0.58	50	0.8	50	0.78	50	0.7	50	5	17	1	32	1
1645016519	470.414	2	3.51641841	-0.0773469388	-4.7018949e-11	111.710744	0.617346939	3.75283168e-10	2.21347809	112.374793	112.374783	111.046706	111.046696	112.374788	111.046701	0.9	50	0.36	50	0.265306122	49	0.96	50	9	36	1	13	1
1645016702	652.894	3	3.51640377	0.116938776	0.000587632038	111.710744	-0.576938776	-0.00289918983	2.21348675	112.374795	112.374785	111.046703	111.046693	112.37479	111.046698	0.44	50	0.9	50	1	50	0.306122449	49	5	15	0	35	0
1645016884	835.401	4	3.51641745	-0.04	-0.00021978022	111.710744	1.11022302e-16	6.10012651e-19	2.21348675	112.374795	112.374785	111.046703	111.046693	112.37479	111.046698	0.8	50	0.84	50	0.88	50	0.92	50	1	6	0	44	0
1645017080	1030.731	5	3.51641745	-0.08	-0.00043715847	111.710744	0.06	0.000327868852	2.21348585	112.374795	112.374785	111.046703	111.046694	112.37479	111.046699	0.88	50	0.9	50	0.8	50	0.94	50	2	14	1	36	0
1645017290	1241.035	6	3.51641603	0.16	0.000820512821	111.710744	0.22	0.00112820513	2.21348255	112.374793	112.374784	111.046704	111.046694	112.374788	111.046699	0.9	50	0.52	50	0.8	50	0.86	50	7	28	2	22	0
1645017485	1436.23	7	3.51641081	-0.08	-0.000379146919	111.710744	0.36	0.00170616114	2.21347715	112.374792	112.374782	111.046706	111.046696	112.374787	111.046701	0.88	50	0.6	50	0.52	50	0.96	50	13	30	1	20	0
1645017719	1669.82	8	3.51640227	0	0	111.710744	0	0	2.21347715	112.374792	112.374782	111.046706	111.046696	112.374787	111.046701	-1	0	0.733333333	15	0.583333333	12	-1	0	10	24	3	26	0
1645017901	1852.347	9	3.51640227	-0.34	-0.00145922747	111.710746	0.3	0.00128755365	2.21347265	112.374792	112.374783	111.046709	111.046699	112.374787	111.046704	0.9	50	0.94	50	0.3	50	0.94	50	5	23	0	27	0
1645018084	2034.728	10	3.51639515	-0.04	-0.000218579235	111.710746	-0.06	-0.000327868852	2.21347355	112.374793	112.374783	111.046709	111.046699	112.374788	111.046704	0.76	50	0.86	50	0.8	50	0.78	50	3	12	0	38	0
1645018266	2217.18	11	3.51639658	-0.017755102	-9.75555057e-05	111.710746	-0.242244898	-0.00133101592	2.21347718	112.374794	112.374784	111.046708	111.046698	112.374789	111.046703	0.6	50	0.86	50	0.857142857	49	0.632653061	49	7	23	0	27	0
1645018449	2399.643	12	3.51640232	0.23	0.0012568306	111.710745	0.27	0.00147540984	2.21347313	112.374792	112.374782	111.046708	111.046698	112.374787	111.046703	0.82	50	0.32	50	0.86	50	0.9	50	0	5	0	45	0
1645018631	2581.96	13	3.51639592	-0.06	-0.00032967033	111.710745	-0.16	-0.000879120879	2.21347553	112.374793	112.374783	111.046707	111.046698	112.374788	111.046702	0.72	50	0.94	50	0.82	50	0.72	50	9	23	0	27	0
1645018813	2764.379	14	3.51639971	0.21	0.00114754098	111.710744	0.41	0.00224043716	2.21346938	112.37479	112.37478	111.046708	111.046699	112.374785	111.046703	0.9	50	0.28	50	0.7	50	0.9	50	1	9	0	41	0
1645019021	2972.368	15	3.51638999	0.09	0.000494505495	111.710744	0.09	0.000494505495	2.21346803	112.374789	112.374779	111.046708	111.046698	112.374784	111.046703	0.9	50	0.72	50	0.92	50	0.92	50	7	23	2	27	0
1645019216	3167.39	16	3.51638785	-0.41	-0.00197115385	111.710746	-0.25	-0.00120192308	2.21347178	112.374792	112.374782	111.046709	111.046699	112.374787	111.046704	0.28	50	0.94	50	0.68	50	0.84	50	14	33	1	17	0
1645019399	3349.798	17	3.51639378	-0.09	-0.000461538462	111.710746	-0.31	-0.00158974359	2.21347643	112.374794	112.374784	111.046708	111.046698	112.374789	111.046703	0.58	50	0.98	50	0.84	50	0.62	50	14	30	0	20	0
1645019595	3546.265	18	3.51640114	0.48	0.00263736264	111.710744	0.12	0.000659340659	2.21347463	112.374791	112.374781	111.046706	111.046697	112.374786	111.046701	0.88	50	0.28	50	0.9	50	0.54	50	5	22	1	28	0
1645019778	3728.791	19	3.51639829	-0.0873469388	-0.000443385476	111.710744	-0.112653061	-0.00057184295	2.21347632	112.374792	112.374782	111.046706	111.046697	112.374787	111.046701	0.62	50	0.82	50	0.76	50	0.734693878	49	9	20	0	30	0
1645019961	3912.132	20	3.51640096	-0.03	-0.000164835165	111.710744	0.45	0.00247252747	2.21346957	112.37479	112.37478	111.046708	111.046699	112.374785	111.046703	0.82	50	0.4	50	0.46	50	0.94	50	9	38	0	12	0
1645020156	4107.283	21	3.51639029	0.128571429	0.000698757764	111.710744	-0.388571429	-0.00211180124	2.2134754	112.374791	112.374782	111.046706	111.046696	112.374786	111.046701	0.64	50	0.9	50	0.857142857	49	0.34	50	8	22	1	28	0
1645020365	4316.221	22	3.51639951	-0.0673469388	-0.000345368917	111.710744	0.127346939	0.000653061224	2.21347349	112.374791	112.374781	111.046707	111.046697	112.374786	111.046702	0.76	50	0.7	50	0.54	50	0.734693878	49	9	31	2	19	0
1645020547	4498.413	23	3.51639649	-0.27	-0.00129186603	111.710745	-0.01	-4.784689e-05	2.21347364	112.374792	112.374783	111.046708	111.046699	112.374787	111.046703	0.5	50	0.78	50	0.6	50	0.86	50	13	37	0	13	0
1645020742	4693.506	24	3.51639672	0.1	0.000549450549	111.710745	0.04	0.00021978022	2.21347304	112.374792	112.374782	111.046708	111.046698	112.374787	111.046703	0.74	50	0.6	50	0.76	50	0.7	50	16	34	1	16	0
1645020926	4876.73	25	3.51639577	-0.15	-0.000765306122	111.710746	-0.29	-0.00147959184	2.21347739	112.374794	112.374784	111.046707	111.046698	112.374789	111.046702	0.5	50	0.94	50	0.82	50	0.68	50	9	33	0	17	0
1645021121	5071.86	26	3.51640265	0.13	0.000714285714	111.710745	-0.17	-0.000934065934	2.21347994	112.374794	112.374784	111.046706	111.046696	112.374789	111.046701	0.62	50	0.66	50	0.66	50	0.36	50	14	36	1	14	0
1645021330	5280.784	27	3.51640669	-0.02	-0.000102564103	111.710745	-0.38	-0.00194871795	2.21348564	112.374795	112.374786	111.046704	111.046695	112.374791	111.046699	0.58	50	0.98	50	0.94	50	0.58	50	11	31	2	19	0
1645021525	5476.083	28	3.5164157	-0.197755102	-0.00094619666	111.710746	0.517755102	0.00247729714	2.21347787	112.374794	112.374785	111.046707	111.046698	112.374789	111.046703	0.76	50	0.44	50	0.224489796	49	0.94	50	7	26	1	24	0
1645021733	5684.233	29	3.51640342	9.71445147e-17	4.95635279e-19	111.710746	-0.7	-0.00357142857	2.21348837	112.374797	112.374788	111.046704	111.046695	112.374793	111.0467	0.28	50	0.98	50	0.92	50	0.22	50	9	23	2	27	0
1645021915	5866.586	30	3.51642002	0.17	0.000817307692	111.710745	0.43	0.00206730769	2.21348192	112.374795	112.374785	111.046705	111.046696	112.37479	111.046701	0.9	50	0.3	50	0.4	50	0.66	50	12	33	0	17	0
1645022111	6061.692	31	3.51640982	-0.26	-0.00142857143	111.710746	-0.52	-0.00285714286	2.21348972	112.374798	112.374789	111.046704	111.046695	112.374793	111.0467	0.22	50	1	50	0.84	50	0.58	50	13	37	1	13	0
1645022308	6258.895	32	3.51642216	-0.1	-0.000512820513	111.710747	0.16	0.000820512821	2.21348732	112.374798	112.374788	111.046706	111.046696	112.374793	111.046701	0.66	50	0.6	50	0.5	50	0.76	50	11	29	1	21	0
1645022503	6454.587	33	3.51641836	0.0304166667	0.000154399323	111.710747	-0.210416667	-0.00106810491	2.21349048	112.374799	112.374789	111.046704	111.046695	112.374794	111.0467	0.66	50	0.84	50	0.72	50	0.479166667	48	6	29	1	21	0
1645022686	6637.017	34	3.51642335	0.38	0.00193877551	111.710745	-0.24	-0.0012244898	2.21349408	112.374798	112.374788	111.046701	111.046692	112.374793	111.046697	0.84	50	0.7	50	0.96	50	0.34	50	11	31	0	19	0
1645022868	6819.368	35	3.51642905	0.02	0.000109289617	111.710745	-0.44	-0.00240437158	2.21350068	112.3748	112.37479	111.046699	111.04669	112.374795	111.046695	0.46	50	0.88	50	0.78	50	0.32	50	4	20	0	30	0
1645023078	7028.867	36	3.51643948	-0.125714286	-0.000690737834	111.710745	-0.414285714	-0.00227629513	2.21350689	112.374802	112.374793	111.046698	111.046689	112.374798	111.046693	0.42	50	0.96	50	0.86	50	0.571428571	49	6	27	2	23	0
1645023260	7211.506	37	3.51644931	-0.316938776	-0.00151645347	111.710747	-0.316938776	-0.00151645347	2.21351165	112.374805	112.374796	111.046698	111.046689	112.374801	111.046694	0.306122449	49	0.94	50	0.76	50	0.76	50	12	32	0	18	0
1645023469	7419.712	38	3.51645683	0.0667346939	0.000364670458	111.710747	-0.126734694	-0.000692539311	2.21351355	112.374806	112.374796	111.046697	111.046688	112.374801	111.046693	0.56	50	0.62	50	0.673469388	49	0.48	50	11	29	2	21	0
1645023664	7615.005	39	3.51645984	-0.3	-0.00144230769	111.710748	0.4	0.00192307692	2.21350755	112.374805	112.374796	111.046701	111.046691	112.3748	111.046696	0.72	50	0.62	50	0.2	50	0.9	50	13	31	1	19	0
1645023846	7797.432	40	3.51645035	0.19	0.000969387755	111.710747	-0.23	-0.00117346939	2.213511	112.374805	112.374796	111.046699	111.046689	112.374801	111.046694	0.5	50	0.54	50	0.94	50	0.52	50	12	36	0	14	0
1645024043	7994.602	41	3.5164558	0.08	0.00043956044	111.710747	-0.48	-0.00263736264	2.2135182	112.374807	112.374798	111.046696	111.046687	112.374802	111.046691	0.5	50	0.9	50	0.96	50	0.4	50	4	24	1	26	0
1645024228	8178.908	42	3.51646719	-0.01	-5.07614213e-05	111.710747	0.07	0.000355329949	2.21351715	112.374807	112.374797	111.046697	111.046687	112.374802	111.046692	0.66	50	0.6	50	0.6	50	0.68	50	9	30	0	20	0
1645024412	8363.17	43	3.51646553	0.11	0.000597826087	111.710746	0.13	0.000706521739	2.2135152	112.374806	112.374796	111.046697	111.046687	112.374801	111.046692	0.82	50	0.58	50	0.46	50	0.48	50	10	27	0	23	0
1645024623	8574.469	44	3.51646245	0.09	0.000486486486	111.710746	-0.57	-0.00308108108	2.21352375	112.374808	112.374798	111.046694	111.046684	112.374803	111.046689	0.4	50	0.88	50	0.98	50	0.32	50	11	32	2	18	0
1645024821	8771.704	45	3.51647597	-0.04	-0.00018957346	111.710746	-0.44	-0.00208530806	2.21353035	112.37481	112.3748	111.046692	111.046682	112.374805	111.046687	0.42	50	0.9	50	0.8	50	0.4	50	8	31	1	19	0
1645025005	8956.072	46	3.51648641	-0.03	-0.000152284264	111.710746	0.09	0.000456852792	2.213529	112.37481	112.3748	111.046692	111.046683	112.374805	111.046688	0.78	50	0.72	50	0.6	50	0.72	50	5	31	0	19	0
1645025202	9153.383	47	3.51648427	-0.12	-0.000648648649	111.710747	-0.32	-0.00172972973	2.2135338	112.374812	112.374802	111.046691	111.046682	112.374807	111.046687	0.44	50	0.88	50	0.68	50	0.48	50	2	30	1	20	0
1645025400	9350.699	48	3.51649186	0.12	0.000609137056	111.710746	0.58	0.00294416244	2.2135251	112.374809	112.374799	111.046693	111.046684	112.374804	111.046689	0.96	50	0.26	50	0.36	50	0.82	50	16	33	1	17	0
1645025584	9535.366	49	3.5164781	0.02	0.000101522843	111.710746	-0.52	-0.00263959391	2.2135329	112.374811	112.374801	111.046691	111.046682	112.374806	111.046686	0.36	50	0.86	50	0.9	50	0.36	50	5	31	0	19	0
1645025769	9719.776	50	3.51649044	-0.25	-0.00135135135	111.710747	0.21	0.00113513514	2.21352975	112.374811	112.374802	111.046693	111.046684	112.374806	111.046688	0.76	50	0.8	50	0.44	50	0.9	50	14	35	0	15	0
1645025954	9904.684	51	3.51648546	0.24	0.00130434783	111.710746	-0.38	-0.00206521739	2.21353545	112.374812	112.374802	111.04669	111.046681	112.374807	111.046686	0.54	50	0.68	50	0.86	50	0.24	50	17	34	0	16	0
1645026138	10089.156	52	3.51649447	-0.16	-0.000864864865	111.710747	0.28	0.00151351351	2.21353125	112.374811	112.374802	111.046692	111.046683	112.374806	111.046688	0.78	50	0.66	50	0.46	50	0.9	50	14	33	0	17	0
1645026322	10273.416	53	3.51648783	0.13	0.000702702703	111.710746	-0.07	-0.000378378378	2.2135323	112.374811	112.374801	111.046691	111.046682	112.374806	111.046687	0.64	50	0.58	50	0.82	50	0.62	50	9	23	0	27	0
1645026509	10459.778	54	3.51648949	-0.3	-0.00163043478	111.710748	0.18	0.00097826087	2.2135296	112.374811	112.374802	111.046694	111.046684	112.374807	111.046689	0.68	50	0.8	50	0.38	50	0.86	50	12	30	0	20	0
1645026745	10696.167	55	3.51648522	-0.02	-0.000107526882	111.710748	-0.48	-0.00258064516	2.2135368	112.374814	112.374804	111.046692	111.046682	112.374809	111.046687	0.46	50	0.96	50	0.82	50	0.36	50	3	28	4	22	0
1645026930	10880.815	56	3.51649661	0.03	0.000126582278	111.710748	0.01	4.21940928e-05	2.21353665	112.374814	112.374804	111.046692	111.046682	112.374809	111.046687	0.66	50	0.62	50	0.72	50	0.7	50	6	35	0	15	0
1645027114	11065.2	57	3.51649637	0.05	0.00027173913	111.710748	-0.27	-0.0014673913	2.2135407	112.374815	112.374805	111.04669	111.046681	112.37481	111.046685	0.6	50	0.82	50	0.88	50	0.56	50	8	34	0	16	0
1645027298	11249.504	58	3.51650277	0.1	0.000540540541	111.710747	-0.12	-0.000648648649	2.2135425	112.374815	112.374805	111.046689	111.04668	112.37481	111.046684	0.62	50	0.64	50	0.84	50	0.62	50	10	27	0	23	0
1645027483	11433.855	59	3.51650562	-0.44	-0.00239130435	111.710749	0.04	0.000217391304	2.2135419	112.374817	112.374807	111.046691	111.046682	112.374812	111.046687	0.38	50	0.78	50	0.38	50	0.86	50	8	27	0	23	0
1645027668	11619.602	60	3.51650467	0.54122449	0.00294143744	111.710747	-0.0514285714	-0.000279503106	2.21354267	112.374814	112.374805	111.046689	111.046679	112.374809	111.046684	1	50	0.510204082	49	0.96	50	0.367346939	49	11	34	0	16	0
1645027851	11802.268	61	3.51650589	-0.13	-0.000698924731	111.710747	-0.27	-0.0014516129	2.21354672	112.374816	112.374806	111.046688	111.046678	112.374811	111.046683	0.5	50	0.9	50	0.84	50	0.7	50	11	31	0	19	0
1645028034	11984.98	62	3.5165123	-0.36	-0.00196721311	111.710749	0	0	2.21354672	112.374818	112.374808	111.04669	111.04668	112.374813	111.046685	0.44	50	0.8	50	0.52	50	0.88	50	9	31	0	19	0
1645028243	12194.109	63	3.5165123	0.15	0.000819672131	111.710748	0.05	0.000273224044	2.21354597	112.374817	112.374807	111.046689	111.04668	112.374812	111.046684	0.8	50	0.6	50	0.84	50	0.74	50	10	30	2	20	0
1645028440	12390.916	64	3.51651111	0.05	0.00023923445	111.710748	-0.15	-0.000717703349	2.21354822	112.374817	112.374808	111.046688	111.046679	112.374812	111.046684	0.72	50	0.82	50	0.78	50	0.58	50	6	30	1	20	0
1645028639	12590.553	65	3.51651467	-0.2	-0.00102040816	111.710749	-0.08	-0.000408163265	2.21354942	112.374819	112.374809	111.046689	111.046679	112.374814	111.046684	0.6	50	0.88	50	0.54	50	0.66	50	8	27	1	22	1
1645028863	12814.53	66	3.51651657	0.35	0.00175	111.710747	-0.17	-0.00085	2.21355197	112.374818	112.374808	111.046686	111.046677	112.374813	111.046682	0.78	50	0.6	50	1	50	0.48	50	10	31	3	19	0
1645029052	13003.284	67	3.5165206	-0.04	-0.000178571429	111.710747	-0.2	-0.000892857143	2.21355497	112.374819	112.374809	111.046686	111.046676	112.374814	111.046681	0.52	50	0.76	50	0.76	50	0.6	50	11	35	0	14	1
1645029236	13187.616	68	3.51652534	-0.15	-0.000793650794	111.710748	-0.23	-0.00121693122	2.21355842	112.37482	112.374811	111.046685	111.046676	112.374816	111.046681	0.42	50	0.8	50	0.74	50	0.66	50	10	30	0	20	0
1645029434	13385.105	69	3.5165308	0.07	0.000380434783	111.710748	-0.17	-0.000923913043	2.21356097	112.374821	112.374811	111.046684	111.046675	112.374816	111.04668	0.58	50	0.68	50	0.92	50	0.68	50	7	29	1	21	0
1645029658	13608.868	70	3.51653483	0.04	0.000202020202	111.710748	0.18	0.000909090909	2.21355827	112.37482	112.37481	111.046685	111.046675	112.374815	111.04668	0.84	50	0.62	50	0.64	50	0.78	50	11	25	3	24	1
1645029842	13793.408	71	3.51653056	0.1	0.000448430493	111.710747	-0.04	-0.000179372197	2.21355887	112.37482	112.37481	111.046684	111.046675	112.374815	111.04668	0.76	50	0.7	50	0.68	50	0.54	50	13	27	0	23	0
1645030043	13993.806	72	3.51653151	0.2	0.00108108108	111.710746	-0.04	-0.000216216216	2.21355947	112.374819	112.374809	111.046683	111.046674	112.374814	111.046678	0.84	50	0.68	50	0.86	50	0.62	50	6	30	1	20	0
1645030227	14178.411	73	3.51653246	-0.3	-0.0015	111.710748	-0.14	-0.0007	2.21356157	112.374821	112.374811	111.046684	111.046674	112.374816	111.046679	0.56	50	1	50	0.52	50	0.68	50	8	32	0	18	0
1645030411	14362.048	74	3.51653578	0.01	5.40540541e-05	111.710748	0.33	0.00178378378	2.21355662	112.374819	112.37481	111.046685	111.046676	112.374815	111.046681	0.92	50	0.58	50	0.56	50	0.88	50	12	33	0	17	0
1645030595	14546.289	75	3.51652795	-0.185306122	-0.00100709849	111.710749	-0.234693878	-0.0012755102	2.21356014	112.374821	112.374812	111.046685	111.046676	112.374817	111.04668	0.44	50	0.86	50	0.58	50	0.530612245	49	9	36	0	14	0
1645030780	14730.659	76	3.51653352	0.11	0.000597826087	111.710748	-0.35	-0.00190217391	2.21356539	112.374822	112.374813	111.046683	111.046674	112.374818	111.046678	0.46	50	0.7	50	0.92	50	0.46	50	15	34	0	16	0
1645030965	14915.646	77	3.51654182	-0.07	-0.000380434783	111.710748	-0.15	-0.000815217391	2.21356764	112.374823	112.374814	111.046683	111.046673	112.374819	111.046678	0.68	50	0.9	50	0.74	50	0.66	50	13	25	0	25	0
1645031149	15100.006	78	3.51654538	0.0997959184	0.000539437397	111.710748	-0.479795918	-0.00259349145	2.21357484	112.374825	112.374816	111.04668	111.046671	112.37482	111.046675	0.48	50	0.86	50	0.979591837	49	0.4	50	12	29	0	20	1
1645031334	15285.229	79	3.51655676	0.15	0.000810810811	111.710747	-0.25	-0.00135135135	2.21357859	112.374825	112.374816	111.046678	111.046669	112.374821	111.046674	0.68	50	0.78	50	0.82	50	0.42	50	14	27	0	23	0
1645031518	15469.128	80	3.51656269	-5.55111512e-17	-3.00060277e-19	111.710747	0.38	0.00205405405	2.21357289	112.374824	112.374814	111.04668	111.04667	112.374819	111.046675	0.9	50	0.52	50	0.52	50	0.9	50	10	30	0	20	0
1645031702	15652.938	81	3.51655368	-0.48	-0.00260869565	111.710749	0	0	2.21357289	112.374826	112.374817	111.046682	111.046673	112.374821	111.046678	0.4	50	0.88	50	0.38	50	0.86	50	7	30	0	20	0
1645031900	15851.504	82	3.51655368	0.56	0.00306010929	111.710747	0.02	0.000109289617	2.21357259	112.374823	112.374814	111.04668	111.04667	112.374818	111.046675	0.86	50	0.28	50	0.96	50	0.42	50	6	28	1	22	0
1645032111	16061.778	83	3.5165532	0	0	111.710747	0	0	2.21357259	112.374823	112.374814	111.04668	111.04667	112.374818	111.046675	0	1	-1	0	-1	0	0.375	32	7	31	1	18	1
1645032309	16259.736	84	3.5165532	0.11	0.000523809524	111.710746	0.13	0.000619047619	2.21357064	112.374822	112.374813	111.04668	111.04667	112.374817	111.046675	0.78	50	0.54	50	0.8	50	0.82	50	9	35	1	15	0
1645032506	16457.455	85	3.51655012	-0.26	-0.00131313131	111.710747	-0.02	-0.000101010101	2.21357094	112.374823	112.374814	111.046681	111.046671	112.374819	111.046676	0.5	50	0.78	50	0.42	50	0.66	50	11	33	1	17	0
1645032703	16653.998	86	3.51655059	0.39	0.00196969697	111.710745	-0.35	-0.00176767677	2.21357619	112.374823	112.374814	111.046677	111.046668	112.374818	111.046673	0.58	50	0.54	50	0.96	50	0.22	50	8	31	1	19	0
1645032887	16837.713	87	3.5165589	-0.16	-0.000812182741	111.710746	-0.3	-0.00152284264	2.21358069	112.374825	112.374816	111.046677	111.046667	112.37482	111.046672	0.38	50	0.84	50	0.8	50	0.66	50	8	27	0	22	1
1645033070	17021.094	88	3.51656601	0.03	0.000163934426	111.710746	0.47	0.00256830601	2.21357364	112.374823	112.374813	111.046679	111.046669	112.374818	111.046674	0.84	50	0.34	50	0.54	50	0.98	50	17	35	0	15	0
1645033267	17218.607	89	3.51655486	-0.24	-0.00130434783	111.710747	-0.36	-0.00195652174	2.21357904	112.374826	112.374816	111.046678	111.046669	112.374821	111.046674	0.38	50	0.98	50	0.64	50	0.52	50	7	27	1	23	0
1645033465	17415.734	90	3.5165634	0.0757962276	0.000384752424	111.710747	-0.556856834	-0.00282668443	2.21358739	112.374828	112.374818	111.046675	111.046666	112.374823	111.046671	0.477272727	44	0.958333333	48	1	50	0.367346939	49	11	28	1	22	0
1645033675	17625.776	91	3.51657661	-0.05	-0.000253807107	111.710747	-0.13	-0.000659898477	2.21358934	112.374829	112.374819	111.046675	111.046666	112.374824	111.04667	0.66	50	0.84	50	0.7	50	0.62	50	6	34	2	16	0
1645033872	17822.644	92	3.5165797	-0.0259183673	-0.000123420797	111.710747	-0.194081633	-0.000924198251	2.21359225	112.37483	112.37482	111.046674	111.046665	112.374825	111.04667	0.44	50	0.66	50	0.76	50	0.591836735	49	8	31	1	19	0
1645034055	18006.608	93	3.5165843	-0.05	-0.000253807107	111.710748	-0.09	-0.000456852792	2.2135936	112.37483	112.374821	111.046674	111.046665	112.374826	111.04667	0.62	50	0.76	50	0.88	50	0.84	50	8	19	0	31	0
1645034240	18190.752	94	3.51658644	0.165510204	0.000899511979	111.710747	0.334489796	0.00181787933	2.21358858	112.374828	112.374819	111.046675	111.046665	112.374823	111.04667	0.86	50	0.36	50	0.551020408	49	0.72	50	8	23	0	27	0
1645034424	18374.892	95	3.5165785	-0.2	-0.00108695652	111.710748	-0.1	-0.000543478261	2.21359008	112.37483	112.37482	111.046675	111.046666	112.374825	111.046671	0.62	50	0.92	50	0.54	50	0.64	50	10	27	0	23	0
1645034634	18585.616	96	3.51658087	0.15	0.000815217391	111.710747	-0.49	-0.00266304348	2.21359743	112.374831	112.374821	111.046673	111.046663	112.374826	111.046668	0.5	50	0.84	50	0.96	50	0.32	50	9	34	2	16	0
1645034844	18795.478	97	3.5165925	-0.16	-0.000758293839	111.710748	-5.55111512e-17	-2.63086025e-19	2.21359743	112.374832	112.374822	111.046673	111.046664	112.374827	111.046669	0.76	50	0.92	50	0.56	50	0.72	50	6	28	2	22	0
1645035042	18992.834	98	3.5165925	-0.165714286	-0.000789115646	111.710749	0.345714286	0.0016462585	2.21359225	112.374831	112.374822	111.046676	111.046666	112.374826	111.046671	0.86	50	0.68	50	0.428571429	49	0.94	50	14	33	1	17	0
1645035228	19179.07	99	3.5165843	0.18	0.000913705584	111.710748	-0.12	-0.000609137056	2.21359405	112.374831	112.374821	111.046674	111.046665	112.374826	111.04667	0.72	50	0.66	50	0.84	50	0.54	50	6	26	0	24	0
1645035425	19375.916	100	3.51658714	0.17	0.000909090909	111.710747	-0.09	-0.000481283422	2.2135954	112.37483	112.374821	111.046673	111.046664	112.374826	111.046668	0.74	50	0.66	50	0.8	50	0.54	50	11	26	1	24	0
1645035621	19571.632	101	3.51658928	-0.22	-0.00112244898	111.710748	-0.26	-0.00132653061	2.2135993	112.374833	112.374823	111.046673	111.046663	112.374828	111.046668	0.5	50	0.98	50	0.76	50	0.72	50	10	29	1	21	0
1645035842	19793.408	102	3.51659544	0.02	0.000102040816	111.710748	0.54	0.00275510204	2.2135912	112.37483	112.374821	111.046675	111.046666	112.374825	111.046671	0.98	50	0.42	50	0.42	50	0.94	50	6	23	3	27	0
1645036065	20016.052	103	3.51658264	0.36	0.00162162162	111.710746	-0.24	-0.00108108108	2.2135948	112.374829	112.37482	111.046672	111.046663	112.374825	111.046668	0.74	50	0.62	50	0.96	50	0.36	50	8	32	3	18	0
1645036247	20198.345	104	3.51658833	0.237142857	0.00106342088	111.710745	-0.457142857	-0.00204996797	2.21360165	112.37483	112.374821	111.046669	111.04666	112.374825	111.046664	0.5	50	0.72	50	0.98	50	0.285714286	49	14	29	0	21	0
1645036443	20394.289	105	3.51659917	-0.29	-0.00159340659	111.710746	-0.21	-0.00115384615	2.2136048	112.374833	112.374823	111.04667	111.04666	112.374828	111.046665	0.42	50	0.92	50	0.62	50	0.7	50	8	32	1	18	0
1645036641	20592.172	106	3.51660415	0.12	0.000612244898	111.710746	0.56	0.00285714286	2.2135964	112.374829	112.37482	111.046672	111.046662	112.374825	111.046667	0.96	50	0.28	50	0.36	50	0.8	50	10	27	1	23	0
1645036825	20776.225	107	3.51659087	-0.24	-0.00121212121	111.710747	0.1	0.000505050505	2.2135949	112.37483	112.374821	111.046673	111.046664	112.374825	111.046668	0.52	50	0.66	50	0.58	50	0.92	50	15	30	0	20	0
1645037009	20960.485	108	3.5165885	0.22	0.00119565217	111.710746	0.14	0.000760869565	2.2135928	112.374828	112.374819	111.046673	111.046663	112.374824	111.046668	0.76	50	0.4	50	0.7	50	0.62	50	9	33	0	17	0
1645037194	21144.753	109	3.51658518	0.02	0.000108695652	111.710746	-0.5	-0.0027173913	2.2136003	112.374831	112.374821	111.04667	111.046661	112.374826	111.046666	0.5	50	0.98	50	0.94	50	0.42	50	14	28	0	22	0
1645037378	21328.938	110	3.51659704	0.09	0.000489130435	111.710745	-0.01	-5.43478261e-05	2.21360045	112.37483	112.374821	111.04667	111.04666	112.374825	111.046665	0.78	50	0.7	50	0.74	50	0.64	50	13	33	0	17	0
1645037599	21550.553	111	3.51659727	0.09	0.000486486486	111.710745	-0.23	-0.00124324324	2.2136039	112.374831	112.374821	111.046668	111.046659	112.374826	111.046664	0.6	50	0.74	50	0.92	50	0.6	50	5	25	3	25	0
1645037810	21760.707	112	3.51660273	-0.22	-0.000995475113	111.710746	0.4	0.00180995475	2.2135979	112.37483	112.374821	111.046671	111.046662	112.374825	111.046667	0.84	50	0.66	50	0.34	50	0.96	50	8	32	2	17	1
1645038007	21958.038	113	3.51659324	-0.246530612	-0.0011739553	111.710747	-0.273469388	-0.00130223518	2.21360201	112.374833	112.374823	111.046671	111.046662	112.374828	111.046667	0.4	50	0.92	50	0.68	50	0.653061224	49	12	29	1	21	0
1645038204	22154.772	114	3.51659973	-0.09	-0.000454545455	111.710748	0.57	0.00287878788	2.21359346	112.37483	112.374821	111.046674	111.046665	112.374826	111.04667	0.92	50	0.44	50	0.32	50	0.98	50	12	29	1	21	0
1645038389	22340.522	115	3.51658621	0.01	5.10204082e-05	111.710748	-0.11	-0.00056122449	2.21359511	112.374831	112.374821	111.046674	111.046664	112.374826	111.046669	0.68	50	0.78	50	0.72	50	0.6	50	13	31	0	19	0
1645038574	22525.573	116	3.51658882	0.05	0.000268817204	111.710747	0.07	0.000376344086	2.21359406	112.37483	112.374821	111.046674	111.046664	112.374826	111.046669	0.78	50	0.66	50	0.7	50	0.72	50	6	29	0	21	0
1645038758	22709.422	117	3.51658716	0.19	0.00102702703	111.710746	-0.33	-0.00178378378	2.21359901	112.374831	112.374821	111.046671	111.046662	112.374826	111.046667	0.56	50	0.7	50	0.98	50	0.46	50	12	26	0	24	0
1645038956	22907.087	118	3.51659498	0.18	0.00097826087	111.710745	0.1	0.000543478261	2.21359751	112.374829	112.37482	111.046671	111.046661	112.374825	111.046666	0.86	50	0.58	50	0.76	50	0.68	50	13	32	1	18	0
1645039141	23092.176	119	3.51659261	-0.49	-0.00247474747	111.710748	-0.19	-0.00095959596	2.21360036	112.374833	112.374823	111.046673	111.046663	112.374828	111.046668	0.32	50	1	50	0.58	50	0.88	50	12	29	0	21	0
1645039340	23291.03	120	3.51659712	-0.12	-0.000648648649	111.710749	0.28	0.00151351351	2.21359616	112.374832	112.374823	111.046674	111.046665	112.374827	111.04667	0.72	50	0.56	50	0.4	50	0.8	50	12	30	1	20	0
1645039524	23475.265	121	3.51659048	0.0946938776	0.000475848631	111.710748	-0.234693878	-0.00117936622	2.21359968	112.374833	112.374823	111.046673	111.046663	112.374828	111.046668	0.48	50	0.62	50	0.86	50	0.530612245	49	13	29	0	21	0
1645039721	23672.495	122	3.51659605	0.3	0.00163043478	111.710747	-0.3	-0.00163043478	2.21360418	112.374833	112.374823	111.04667	111.046661	112.374828	111.046665	0.48	50	0.48	50	0.9	50	0.3	50	5	20	1	30	0
1645039905	23856.549	123	3.51660316	-0.357142857	-0.0018129079	111.710748	0.237142857	0.00120377085	2.21360062	112.374833	112.374824	111.046673	111.046663	112.374829	111.046668	0.56	50	0.68	50	0.285714286	49	0.88	50	8	22	0	28	0
1645040093	24044.439	124	3.51659754	0.6	0.00326086957	111.710745	-0.08	-0.000434782609	2.21360182	112.374831	112.374821	111.04667	111.04666	112.374826	111.046665	0.86	50	0.34	50	1	50	0.32	50	13	30	0	20	0
1645040277	24228.556	125	3.51659943	0.246530612	0.00131133304	111.710744	-0.226530612	-0.00120495007	2.21360522	112.37483	112.374821	111.046667	111.046658	112.374826	111.046663	0.84	50	0.82	50	0.82	50	0.346938776	49	7	33	0	17	0
1645040462	24412.703	126	3.51660481	-0.376734694	-0.00204747116	111.710746	0.296734694	0.00161268855	2.21360077	112.374831	112.374821	111.046671	111.046661	112.374826	111.046666	0.54	50	0.62	50	0.326530612	49	1	50	7	21	0	29	0
1645040659	24609.811	127	3.51659777	-0.15	-0.000815217391	111.710747	0.35	0.00190217391	2.21359552	112.37483	112.374821	111.046673	111.046663	112.374825	111.046668	0.88	50	0.68	50	0.46	50	0.96	50	17	27	1	23	0
1645040856	24807.056	128	3.51658947	-0.15877551	-0.000805967057	111.710748	0.29877551	0.00151662696	2.21359103	112.37483	112.37482	111.046675	111.046665	112.374825	111.04667	0.66	50	0.52	50	0.42	50	0.87755102	49	11	34	1	16	0
1645041055	25006.203	129	3.51658238	0.03	0.000151515152	111.710747	-0.35	-0.00176767677	2.21359628	112.374831	112.374822	111.046673	111.046664	112.374826	111.046669	0.44	50	0.76	50	0.98	50	0.6	50	6	25	1	25	0
1645041265	25216.437	130	3.51659068	-0.043877551	-0.000220490206	111.710748	0.263877551	0.00132601784	2.21359233	112.37483	112.374821	111.046675	111.046665	112.374825	111.04667	0.76	50	0.54	50	0.612244898	49	0.92	50	5	34	2	16	0
1645041450	25400.66	131	3.51658442	0.0112244898	5.34499514e-05	111.710748	-0.32877551	-0.00156559767	2.21359726	112.374831	112.374822	111.046673	111.046664	112.374827	111.046668	0.56	50	0.87755102	49	0.96	50	0.62	50	13	30	0	20	0
1645041634	25585.02	132	3.51659222	0.0463265306	0.000251774623	111.710747	0.273673469	0.00148735581	2.21359315	112.37483	112.374821	111.046674	111.046665	112.374825	111.046669	0.8	50	0.48	50	0.632653061	49	0.86	50	8	27	0	23	0
1645041858	25808.761	133	3.51658573	-0.24	-0.0012972973	111.710749	0.26	0.00140540541	2.21358925	112.37483	112.374821	111.046677	111.046667	112.374825	111.046672	0.7	50	0.68	50	0.38	50	0.88	50	10	30	3	20	0
1645042082	26032.668	134	3.51657956	0.32	0.00143497758	111.710747	0.14	0.000627802691	2.21358715	112.374828	112.374818	111.046676	111.046666	112.374823	111.046671	0.86	50	0.4	50	0.92	50	0.74	50	12	32	3	18	0
1645042266	26216.69	135	3.51657624	-0.11	-0.000491071429	111.710747	-0.39	-0.00174107143	2.213593	112.37483	112.374821	111.046674	111.046665	112.374825	111.04667	0.5	50	1	50	0.84	50	0.56	50	10	32	0	18	0
1645042503	26453.678	136	3.51658549	0.3	0.00163043478	111.710746	-0.28	-0.00152173913	2.2135972	112.37483	112.37482	111.046672	111.046662	112.374825	111.046667	0.7	50	0.68	50	0.98	50	0.4	50	9	27	4	23	0
1645042687	26638.195	137	3.51659213	0.0769387755	0.000324636184	111.710746	-0.556938776	-0.00234995264	2.21360556	112.374832	112.374823	111.046669	111.046659	112.374827	111.046664	0.38	50	0.86	50	0.94	50	0.306122449	49	7	30	0	20	0
1645042873	26824.612	138	3.51660534	-0.00673469388	-3.64037507e-05	111.710746	0.606734694	0.00327964699	2.21359646	112.374829	112.37482	111.046671	111.046662	112.374825	111.046667	0.98	50	0.38	50	0.326530612	49	0.94	50	11	26	0	24	0
1645043071	27021.753	139	3.51659095	-0.17	-0.000913978495	111.710746	-0.41	-0.00220430108	2.21360261	112.374832	112.374823	111.04667	111.046661	112.374827	111.046666	0.4	50	0.98	50	0.82	50	0.58	50	8	24	1	26	0
1645043269	27219.999	140	3.51660068	0.05	0.000253807107	111.710746	-0.45	-0.00228426396	2.21360936	112.374834	112.374824	111.046668	111.046659	112.374829	111.046663	0.46	50	0.86	50	0.88	50	0.38	50	9	35	1	15	0
1645043453	27404.172	141	3.51661135	-0.17	-0.000854271357	111.710747	0.27	0.00135678392	2.21360531	112.374833	112.374824	111.04667	111.046661	112.374829	111.046665	0.9	50	0.8	50	0.48	50	0.92	50	11	26	0	24	0
1645043664	27615.362	142	3.51660495	-0.2	-0.00108695652	111.710748	-5.55111512e-17	-3.01691039e-19	2.21360531	112.374834	112.374825	111.046671	111.046662	112.37483	111.046666	0.56	50	0.76	50	0.64	50	0.84	50	9	32	2	18	0
1645043849	27799.71	143	3.51660495	-0.0140816327	-6.67375955e-05	111.710748	0.154081633	0.000730244705	2.21360299	112.374834	112.374824	111.046672	111.046663	112.374829	111.046667	0.78	50	0.64	50	0.591836735	49	0.76	50	11	28	0	22	0
1645044047	27998.034	144	3.51660129	0.196530612	0.00106810115	111.710747	0.0834693878	0.000453637977	2.21360174	112.374832	112.374823	111.046671	111.046662	112.374828	111.046667	0.86	50	0.58	50	0.653061224	49	0.54	50	8	28	1	22	0
1645044244	28194.987	145	3.51659931	0.05	0.000251256281	111.710747	0.23	0.00115577889	2.21359829	112.374831	112.374822	111.046672	111.046663	112.374826	111.046667	0.76	50	0.48	50	0.52	50	0.7	50	8	34	1	16	0
1645044480	28430.785	146	3.51659386	0.174285714	0.000884699057	111.710746	-0.0542857143	-0.000275562001	2.21359911	112.374831	112.374821	111.046671	111.046662	112.374826	111.046666	0.78	50	0.66	50	0.8	50	0.571428571	49	11	29	4	21	0
1645044677	28628.273	147	3.51659514	-0.125714286	-0.000534954407	111.710747	0.385714286	0.00164133739	2.21359332	112.374829	112.37482	111.046673	111.046664	112.374825	111.046669	0.86	50	0.6	50	0.428571429	49	0.94	50	13	33	1	17	0
1645044876	28827.454	148	3.51658599	0.27	0.00136363636	111.710745	0.05	0.000252525253	2.21359257	112.374828	112.374818	111.046672	111.046663	112.374823	111.046668	0.78	50	0.46	50	0.8	50	0.58	50	9	29	1	21	0
1645045061	29012.613	149	3.51658481	-0.16	-0.000804020101	111.710746	-0.14	-0.000703517588	2.21359467	112.374829	112.37482	111.046672	111.046663	112.374825	111.046668	0.56	50	0.86	50	0.52	50	0.54	50	12	26	0	24	0
1645045259	29210.12	150	3.51658813	-0.0420833333	-0.000227477477	111.710746	0.482083333	0.00260585586	2.21358744	112.374827	112.374818	111.046675	111.046665	112.374823	111.04667	0.88	50	0.44	50	0.395833333	48	0.92	50	7	29	1	21	0
1645045458	29409.103	151	3.51657669	-0.0114285714	-5.77200577e-05	111.710746	-0.0285714286	-0.000144300144	2.21358787	112.374828	112.374818	111.046675	111.046665	112.374823	111.04667	0.68	50	0.72	50	0.857142857	49	0.84	50	11	22	1	28	0
1645045642	29593.273	152	3.51657737	0.116326531	0.00058455543	111.710746	0.423673469	0.00212901241	2.21358151	112.374825	112.374816	111.046676	111.046667	112.37482	111.046671	0.96	50	0.42	50	0.632653061	49	0.94	50	2	21	0	29	0
1645045839	29790.384	153	3.51656732	0.05	0.00027173913	111.710746	0.31	0.00168478261	2.21357686	112.374823	112.374814	111.046677	111.046668	112.374819	111.046672	0.76	50	0.4	50	0.5	50	0.76	50	9	30	1	20	0
1645046049	30000.247	154	3.51655997	0.0653061224	0.00033150316	111.710745	0.385306122	0.00195586864	2.21357108	112.374821	112.374812	111.046679	111.046669	112.374817	111.046674	0.92	50	0.469387755	49	0.42	50	0.74	50	9	28	2	22	0
1645046233	30184.461	155	3.51655083	-0.29	-0.00138095238	111.710747	-0.17	-0.00080952381	2.21357363	112.374824	112.374814	111.046679	111.04667	112.374819	111.046675	0.44	50	0.9	50	0.64	50	0.76	50	11	28	0	22	0
1645046495	30446.529	156	3.51655486	0.498333333	0.00270833333	111.710744	0.0616666667	0.000335144928	2.21357271	112.374821	112.374811	111.046677	111.046668	112.374816	111.046672	0.84	50	0.28	50	0.916666667	36	0.48	50	7	25	6	25	0
1645046680	30630.847	157	3.5165534	-0.254651361	-0.000971951758	111.710745	-0.185348639	-0.000707437555	2.21357549	112.374823	112.374813	111.046678	111.046668	112.374818	111.046673	0.5	50	0.94	50	0.604166667	48	0.673469388	49	9	27	0	23	0
1645046917	30868.082	158	3.51655779	0.03	0.000163043478	111.710745	0.03	0.000163043478	2.21357504	112.374823	112.374813	111.046678	111.046668	112.374818	111.046673	0.72	50	0.66	50	0.74	50	0.74	50	8	32	4	17	1
1645047101	31052.179	159	3.51655708	-0.13	-0.000546218487	111.710746	-0.35	-0.00147058824	2.21358029	112.374825	112.374815	111.046677	111.046667	112.37482	111.046672	0.48	50	0.96	50	0.86	50	0.64	50	11	29	0	21	0
1645047312	31263.235	160	3.51656539	-0.18	-0.00097826087	111.710747	-5.55111512e-17	-3.01691039e-19	2.21358029	112.374826	112.374816	111.046678	111.046668	112.374821	111.046673	0.62	50	0.8	50	0.66	50	0.84	50	15	34	2	16	0
1645047536	31487.249	161	3.51656539	-0.03	-0.000142180095	111.710747	-0.03	-0.000142180095	2.21358074	112.374826	112.374816	111.046678	111.046668	112.374821	111.046673	0.78	50	0.84	50	0.78	50	0.78	50	7	29	3	21	0
1645047747	31698.11	162	3.5165661	0.03	0.000133928571	111.710747	-0.09	-0.000401785714	2.21358209	112.374826	112.374817	111.046677	111.046667	112.374821	111.046672	0.68	50	0.74	50	0.74	50	0.62	50	6	30	2	20	0
1645047931	31882.106	163	3.51656823	0.05	0.000236966825	111.710747	0.31	0.00146919431	2.21357744	112.374825	112.374815	111.046678	111.046669	112.37482	111.046673	0.86	50	0.5	50	0.58	50	0.84	50	19	35	0	15	0
1645048155	32106.168	164	3.51656088	0.4	0.00217391304	111.710745	0.08	0.000434782609	2.21357624	112.374822	112.374813	111.046676	111.046667	112.374817	111.046672	0.88	50	0.4	50	0.9	50	0.58	50	8	23	3	27	0
1645048352	32303.602	165	3.51655898	-0.11244898	-0.000502004373	111.710745	-0.48755102	-0.00217656706	2.21358355	112.374825	112.374815	111.046675	111.046665	112.37482	111.04667	0.38	50	0.98	50	0.755102041	49	0.38	50	8	25	1	25	0
1645048550	32500.699	166	3.51657055	-0.14244898	-0.000723091267	111.710746	-0.0224489796	-0.000113954211	2.21358389	112.374826	112.374816	111.046675	111.046666	112.374821	111.046671	0.755102041	49	0.92	50	0.78	50	0.9	50	8	27	1	23	0
1645048760	32710.841	167	3.51657108	-0.125510204	-0.000637107635	111.710747	0.225510204	0.00114472185	2.21358051	112.374825	112.374816	111.046677	111.046668	112.374821	111.046672	0.86	50	0.76	50	0.448979592	49	0.8	50	11	30	2	20	0
1645048945	32896.214	168	3.51656573	0.213061224	0.00100976884	111.710745	-0.0930612245	-0.000441048457	2.2135819	112.374825	112.374815	111.046676	111.046666	112.37482	111.046671	0.72	50	0.6	50	0.857142857	49	0.551020408	49	11	36	0	14	0
1645049129	33080.537	169	3.51656794	-0.205918367	-0.00111307226	111.710746	-0.254081633	-0.00137341423	2.21358571	112.374827	112.374817	111.046676	111.046666	112.374822	111.046671	0.54	50	1	50	0.64	50	0.591836735	49	10	29	0	21	0
1645049327	33278.55	170	3.51657396	0.247142857	0.0013431677	111.710745	0.192857143	0.00104813665	2.21358282	112.374825	112.374815	111.046675	111.046666	112.37482	111.04667	0.92	50	0.48	50	0.714285714	49	0.66	50	6	24	1	26	0
1645049513	33464.581	171	3.51656939	-0.175102041	-0.000884353741	111.710746	0.195102041	0.000985363843	2.21357989	112.374825	112.374815	111.046677	111.046667	112.37482	111.046672	0.72	50	0.7	50	0.489795918	49	0.86	50	9	28	0	22	0
1645049711	33661.734	172	3.51656476	0.17	0.000913978495	111.710745	0.33	0.00177419355	2.21357494	112.374823	112.374813	111.046678	111.046668	112.374818	111.046673	0.96	50	0.46	50	0.64	50	0.8	50	7	32	1	18	0
1645049908	33858.892	173	3.51655693	-0.15	-0.00076142132	111.710746	0.09	0.000456852792	2.21357359	112.374823	112.374813	111.046679	111.046669	112.374818	111.046674	0.76	50	0.82	50	0.66	50	0.9	50	10	33	1	17	0
1645050092	34043.312	174	3.5165548	0.538163265	0.00273179322	111.710743	-0.198163265	-0.0010059049	2.21357657	112.374821	112.374812	111.046675	111.046666	112.374816	111.04667	0.86	50	0.52	50	0.92	50	0.183673469	49	14	33	0	17	0
1645050276	34227.577	175	3.5165595	-0.105918367	-0.000572531715	111.710744	-0.454081633	-0.00245449531	2.21358338	112.374824	112.374814	111.046674	111.046664	112.374819	111.046669	0.4	50	0.96	50	0.94	50	0.591836735	49	6	28	0	22	0
1645050474	34424.663	176	3.51657027	-0.204931973	-0.00111376072	111.710745	0.338401361	0.00183913783	2.2135783	112.374823	112.374814	111.046676	111.046667	112.374818	111.046671	0.673469388	49	0.54	50	0.416666667	48	0.96	50	7	33	1	16	1
1645050671	34622.01	177	3.51656224	-0.227142857	-0.00115300943	111.710746	0.427142857	0.00216823785	2.21357189	112.374822	112.374813	111.046679	111.04667	112.374818	111.046674	0.78	50	0.58	50	0.285714286	49	0.94	50	12	29	1	21	0
1645050907	34858.444	178	3.51655211	0.07	0.000353535354	111.710746	-0.07	-0.000353535354	2.21357294	112.374822	112.374813	111.046679	111.046669	112.374818	111.046674	0.66	50	0.66	50	0.8	50	0.66	50	8	34	4	16	0
1645051093	35043.768	179	3.51655377	0.0559183673	0.000236942235	111.710745	-0.495918367	-0.00210134901	2.21358038	112.374824	112.374815	111.046676	111.046667	112.37482	111.046671	0.52	50	0.96	50	0.96	50	0.408163265	49	15	34	0	16	0
1645051290	35241.147	180	3.51656553	-0.139166667	-0.000752252252	111.710746	0.239166667	0.00129279279	2.2135768	112.374824	112.374814	111.046678	111.046668	112.374819	111.046673	0.78	50	0.68	50	0.541666667	48	0.92	50	11	26	1	23	1
1645051474	35425.506	181	3.51655986	0.145918367	0.000736961451	111.710745	-0.385918367	-0.00194908266	2.21358258	112.374825	112.374815	111.046675	111.046666	112.37482	111.046671	0.4	50	0.64	50	0.94	50	0.408163265	49	7	26	0	24	0
1645051675	35625.646	182	3.51656902	-0.259404762	-0.00140980849	111.710747	0.139404762	0.000757634576	2.21358049	112.374826	112.374816	111.046677	111.046668	112.374821	111.046673	0.64	50	0.76	50	0.458333333	48	0.857142857	49	7	25	1	25	0
1645051873	35823.9	183	3.51656571	0.012244898	6.09198903e-05	111.710747	0.307755102	0.00153111991	2.21357588	112.374824	112.374815	111.046679	111.046669	112.374819	111.046674	0.86	50	0.54	50	0.48	50	0.775510204	49	11	25	1	25	0
1645052057	36008.215	184	3.51655841	-0.116938776	-0.000593597845	111.710747	-0.0830612245	-0.000421630581	2.21357712	112.374825	112.374816	111.046679	111.046669	112.37482	111.046674	0.62	50	0.82	50	0.66	50	0.693877551	49	8	30	0	20	0
1645052267	36218.283	185	3.51656038	0.231702128	0.00125244393	111.710746	-0.211702128	-0.00114433583	2.2135803	112.374825	112.374815	111.046677	111.046667	112.37482	111.046672	0.6	50	0.58	50	0.72	50	0.276595745	47	5	22	2	28	0
1645052478	36428.636	186	3.5165654	0.17	0.00080952381	111.710745	0.23	0.0010952381	2.21357685	112.374823	112.374813	111.046677	111.046667	112.374818	111.046672	0.86	50	0.46	50	0.76	50	0.82	50	8	29	2	21	0
1645052662	36612.772	187	3.51655994	-0.49	-0.00233333333	111.710748	0.03	0.000142857143	2.2135764	112.374825	112.374816	111.046679	111.04667	112.374821	111.046675	0.42	50	0.88	50	0.46	50	0.98	50	9	30	0	20	0
1645052846	36797.097	188	3.51655923	0.0585106383	0.000317992599	111.710747	0.181489362	0.000986355227	2.21357368	112.374824	112.374815	111.04668	111.04667	112.374819	111.046675	0.86	50	0.62	50	0.617021277	47	0.74	50	15	34	0	16	0
1645053056	37006.956	189	3.51655493	-0.0171428571	-9.26640927e-05	111.710747	-0.242857143	-0.00131274131	2.21357732	112.374825	112.374816	111.046679	111.046669	112.374821	111.046674	0.62	50	0.88	50	0.94	50	0.714285714	49	11	25	2	25	0
1645053266	37217.141	190	3.51656069	0.42	0.002	111.710745	-1.11022302e-16	-5.28677631e-19	2.21357732	112.374823	112.374814	111.046677	111.046667	112.374819	111.046672	0.94	50	0.52	50	0.8	50	0.38	50	6	27	2	23	0
1645053450	37401.562	191	3.51656069	0.16	0.000761904762	111.710745	0.18	0.000857142857	2.21357462	112.374822	112.374812	111.046677	111.046667	112.374817	111.046672	0.78	50	0.44	50	0.64	50	0.66	50	9	33	0	17	0
1645053637	37587.779	192	3.51655642	0.01	5.43478261e-05	111.710744	0.29	0.00157608696	2.21357027	112.37482	112.374811	111.046678	111.046669	112.374816	111.046673	0.88	50	0.58	50	0.66	50	0.94	50	2	27	0	23	0
1645053821	37772.163	193	3.51654954	-0.11	-0.000591397849	111.710745	-0.27	-0.0014516129	2.21357432	112.374822	112.374813	111.046677	111.046668	112.374817	111.046673	0.44	50	0.82	50	0.86	50	0.7	50	9	30	0	20	0
1645054031	37982.36	194	3.51655594	-0.24	-0.0012972973	111.710746	0.12	0.000648648649	2.21357252	112.374823	112.374813	111.046679	111.04667	112.374818	111.046674	0.58	50	0.7	50	0.54	50	0.9	50	5	20	2	30	0
1645054216	38166.755	195	3.5165531	-0.3525	-0.00167857143	111.710748	0.1325	0.000630952381	2.21357053	112.374824	112.374814	111.046682	111.046672	112.374819	111.046677	0.7	50	0.92	50	0.375	48	0.86	50	5	27	0	23	0
1645054426	38376.838	196	3.51654995	0.579148936	0.00314754857	111.710745	-0.0591489362	-0.00032146161	2.21357142	112.374821	112.374812	111.046678	111.046669	112.374817	111.046674	0.92	50	0.4	50	1	50	0.361702128	47	16	36	2	14	0
1645054636	38587.215	197	3.51655136	0.0445288754	0.000212042264	111.710745	0.00240990013	1.14757149e-05	2.21357138	112.374821	112.374812	111.046678	111.046669	112.374816	111.046673	0.7	50	0.653061224	49	0.531914894	47	0.489795918	49	5	24	2	26	0
1645054859	38810.154	198	3.5165513	-0.216595745	-0.00102652012	111.710746	0.276595745	0.00131088031	2.21356723	112.374821	112.374811	111.046681	111.046671	112.374816	111.046676	0.68	50	0.62	50	0.446808511	47	0.94	50	10	24	3	26	0
