# Supplementary material for: Improved bounds on Lorentz violation from composite pulse Ramsey spectroscopy in a trapped ion
Source: Nat Commun. 2022 Nov 27;13:7314. doi: 10.1038/s41467-022-34818-0 (PMC9701673; doi:10.1038/s41467-022-34818-0)
Supplement: Supplementary file 2 — Source Data [file 41467_2022_34818_MOESM2_ESM.zip › Source_data_files/raw_data/20220217/LLI_with_servo_467_02.txt]

#
#1650 rf switch (1650 rf switch (digital out of Paul's box)): 1 
#370 H1 shutter (NI digital out at /Dev1/port0/line2): 1 
#370 H2 shutter (370 H2 shutter (digital out of Paul's box)): 1 
#370 V shutter (NI digital out at /Dev1/port0/line0): 1 
#370 cooling AOM rf attenuator control voltage (NI analog out at /Dev2/ao6): 5.21732041 V
#370 cooling rf switch (370 cooling rf switch (digital out of Paul's box)): 1 
#370 cooling shutter (370 cooling shutter (digital out of Paul's box)): 1 
#370 detuning AOM rf attenuator control voltage (NI analog out at /Dev2/ao10): 10 V
#370 detuning rf switch (370 detuning rf switch (digital out of Paul's box)): 1 
#370 pumping AOM rf attenuator control voltage (NI analog out at /Dev2/ao9): 10 V
#370 pumping rf switch (370 pumping rf switch (digital out of Paul's box)): 1 
#399 shutter (399 shutter (digital out of Paul's box)): 0 
#411 relock shutter (411 relock shutter (digital out of Paul's box)): 1 
#411 rf switch (411 rf switch (digital out of Paul's box)): 0 
#411 slave rf switch (411 slave rf switch (digital out of Paul's box)): 1 
#411 stab hold (411 stab hold (digital out of Paul's box)): 1 
#411IntstabSetpoint (Scaled version of 411 intensity stab set point voltage (factor: 1.000000, offset:0.000000)): 10 V
#467 detuning AOM rf attenuator control voltage (NI analog out at /Dev2/ao8): 10 V
#467 rf switch (467 rf switch (digital out of Paul's box)): 0 
#638 rf switch (638 rf switch (digital out of Paul's box)): 1 
#638 shutter (638 shutter (digital out of Paul's box)): 1 
#935 shutter (NI digital out at /Dev1/port0/line3): 1 
#Axial objective position (Scaled version of Axial obective actuator (factor: 0.000024, offset:0.000000)): 11.9749938 mm
#B field H1 (Scaled version of h1BCurrent (factor: 0.400000, offset:0.000000)): 0.12992 G
#B field H2 (Scaled version of h2BCurrent (factor: 1.470000, offset:0.000000)): 0.735 G
#B field V (Scaled version of vBCurrent (factor: 1.248000, offset:0.000000)): 0.3012672 G
#DDS0 frequency (Frequency of DDS channel #0 of Paul's box): 85 MHz
#DDS0 power (Power of DDS channel #1 of Paul's box): -6 dBm
#DDS1 frequency (Frequency of DDS channel #1 of Paul's box): 85 MHz
#DDS1 power (Power of DDS channel #1 of Paul's box): -15 dBm
#DDS10 frequency (Frequency of DDS channel #10 of Paul's box): 0 MHz
#DDS10 power (Power of DDS channel #10 of Paul's box): 0 dBm
#DDS11 frequency (Frequency of DDS channel #11 of Paul's box): 0 MHz
#DDS11 power (Power of DDS channel #11 of Paul's box): 0 dBm
#DDS2 frequency (Frequency of DDS channel #2 of Paul's box): 200 MHz
#DDS2 power (Power of DDS channel #2 of Paul's box): -50 dBm
#DDS3 frequency (Frequency of DDS channel #3 of Paul's box): 60 MHz
#DDS3 power (Power of DDS channel #3 of Paul's box): -50 dBm
#DDS4 frequency (Frequency of DDS channel #4 of Paul's box): 114.4 MHz
#DDS4 power (Power of DDS channel #4 of Paul's box): 10 dBm
#DDS5 frequency (Frequency of DDS channel #5 of Paul's box): 111.5125 MHz
#DDS5 power (Power of DDS channel #5 of Paul's box): -6 dBm
#DDS6 power (Power of DDS channel #6 of Paul's box): 0 dBm
#DDS7 frequency (Frequency of DDS channel #7 of Paul's box): 0 MHz
#DDS7 power (Power of DDS channel #7 of Paul's box): 0 dBm
#DDS8 frequency (Frequency of DDS channel #8 of Paul's box): 0 MHz
#DDS8 power (Power of DDS channel #8 of Paul's box): 0 dBm
#DDS9 frequency (Frequency of DDS channel #9 of Paul's box): 0 MHz
#DDS9 power (Power of DDS channel #9 of Paul's box): 0 dBm
#DP370 power (DP370 setpoint): 0 mW
#Doppler_time (): 5000 us
#H1 power (H1 photodiode voltage setpoint): 5.5 uW
#H1Flipmount (Thorlabs Flipmount): 1 
#H1seq power (H1seq setpoint): 0 mW
#H2 power (H2 photodiode voltage setpoint): 2.23 uW
#In Oven Current (Scaled version of In oven control voltage (factor: 2.000000, offset:0.000000)): 0 A
#Objective focus position (Scaled version of Focus obective actuator (factor: 0.000024, offset:0.000000)): 24.5719768 mm
#Paul's box run number (to identify the raw data of CCD and PMT): 5535 
#SampleNHold (SampleNHold (digital out of Paul's box)): 1 
#Strobo Trigger (description): 0 
#U_ablation (NI analog out at /Dev2/ao0): 0 V
#Ue endseg 1 (Scaled version of Endseg 1 extra voltage (factor: -1.200000, offset:0.000000)): -9 V
#Ue endseg 2 (Scaled version of Endseg 2 extra voltage (factor: -1.200000, offset:0.000000)): 0 V
#Ue1 (Scaled version of Segment 3 extra compensation voltage (factor: 1.214280, offset:-0.000700)): -9 V
#Ue2 (Scaled version of Segment 3 extra compensation voltage (factor: 1.214280, offset:-0.000700)): -9 V
#Ue3 (Scaled version of Segment 3 extra compensation voltage (factor: 1.214280, offset:-0.000700)): -5 V
#Ue4 (Scaled version of Segment 3 extra compensation voltage (factor: 1.214280, offset:-0.000700)): 0 V
#Ue5 (Scaled version of Segment 3 extra compensation voltage (factor: 1.214280, offset:-0.000700)): 0 V
#Ue6 (Scaled version of Segment 6 extra voltage (factor: -1.200000, offset:0.000000)): 0 V
#Ue7 (Scaled version of Segment 7 extra voltage (factor: -1.200000, offset:0.000000)): 0 V
#Ue8 (Scaled version of Segment 8 extra voltage (factor: -1.200000, offset:0.000000)): 0 V
#Uec endseg 1 (Scaled version of Segment 0 extra compensation voltage (factor: 1.2, offset:0.0)): 0.1776204 V
#Uec endseg 2 (Scaled version of Endseg extra 2 compensation voltage (factor: -1.200000, offset:0.000000)): 0 V
#Uec1 (Scaled version of Segment 1 extra compensation voltage (factor: 1.2, offset:0.0)): 0.1776204 V
#Uec2 (Scaled version of Segment 2 extra compensation voltage (factor: 1.2, offset:0.0)): 0.1776204 V
#Uec3 (Scaled version of Segment 3 extra compensation voltage (factor: 1.2, offset:0.0)): 0.227429813 V
#Uec4 (Scaled version of Segment 4 extra compensation voltage (factor: 1.2, offset:0.0)): 0.227429813 V
#Uec5 (Scaled version of Segment 5 extra compensation voltage (factor: 1.2, offset:0.0)): 0 V
#Uec6 (Scaled version of Segment 6 extra compensation voltage (factor: 1.2, offset:0.0)): 0.408 V
#Uec7 (Scaled version of Segment 7 extra compensation voltage (factor: 1.2, offset:0.0)): 0.408 V
#Uec8 (Scaled version of Segment 8 extra compensation voltage (factor: 1.2, offset:0.0)): 0.408 V
#Uschwinden (U_schwinden to lower rf confinement): 0.5 V
#Ut endseg 1 (Scaled version of Endseg 1 voltage (factor: -1.199740, offset:-0.001200)): 12 V
#Ut endseg 2 (Scaled version of Endseg 2 voltage (factor: -1.197100, offset:-0.003000)): 0 V
#Ut1 (Scaled version of Segment 1 voltage (factor: -1.200900, offset:-0.003600)): -8 V
#Ut2 (Scaled version of Segment 2 voltage (factor: -1.201410, offset:-0.001400)): 12 V
#Ut3 (Scaled version of Segment 3 voltage (factor: -1.198560, offset:-0.003200)): 12 V
#Ut4 (Scaled version of Segment 4 voltage (factor: -1.198560, offset:-0.003200)): 0 V
#Ut5 (Scaled version of Segment 5 voltage (factor: -1.198560, offset:-0.003200)): 0 V
#Ut6 (Scaled version of Segment 6 voltage (factor: -1.198560, offset:-0.003200)): 0 V
#Ut7 (Scaled version of Segment 7 voltage (factor: -1.198560, offset:-0.003200)): 0 V
#Ut8 (Scaled version of Segment 8 voltage (factor: -1.198560, offset:-0.003200)): 0 V
#Utc endseg 1 (Scaled version of Segment 0 compensation voltage (factor: 0.25, offset:0.0)): 0.0619037817 V
#Utc endseg 2 (Scaled version of Endseg 2 compensation voltage (factor: -0.250000, offset:0.000000)): 0 V
#Utc1 (Scaled version of Segment 1 compensation voltage (factor: 0.25, offset:0.0)): 0.0619037817 V
#Utc2 (Scaled version of Segment 2 compensation voltage (factor: 0.25, offset:0.0)): 0.0619037817 V
#Utc3 (Scaled version of Segment 3 compensation voltage (factor: 0.25, offset:0.0)): 0.106663163 V
#Utc4 (Scaled version of Segment 4 compensation voltage (factor: 0.25, offset:0.0)): 0.106663163 V
#Utc5 (Scaled version of Segment 5 compensation voltage (factor: 0.25, offset:0.0)): 0 V
#Utc6 (Scaled version of Segment 6 compensation voltage (factor: 0.25, offset:0.0)): 0 V
#Utc7 (Scaled version of Segment 7 compensation voltage (factor: 1.2, offset:0.0)): 0 V
#Utc8 (Scaled version of Segment 8 compensation voltage (factor: 1.2, offset:0.0)): 0 V
#V power (V photodiode voltage setpoint): 11.25 uW
#Vseq power (Vseq setpoint): 0.4 mW
#WP370H2sw0 (NI analog out at /Dev2/ao2): 5 V
#WP370H2sw1 (NI analog out at /Dev2/ao3): 0 V
#Yb Oven Current (Scaled version of Yb oven control voltage (factor: 3.510000, offset:0.000000)): 0 A
#awg_Pulselength (): 0 s
#awg_amplitude (): 0 Vpp
#awg_frequency (): 0 Hz
#awg_offset (): 0 V
#axial_secular_frequency_AOM (): 0.11 MHz
#carrier_frequency (): 221 MHz
#cooling370 frequency (Attenuation of transition cooling370): 85 MHz
#cooling370 power (Power of transition cooling370): -24 dBm
#cooling_chirp_dds_power (): 0 dBm
#cooling_chirp_freq_step (): 1 MHz
#cooling_chirp_start_freq (): 84.4 MHz
#cooling_chirp_stop_freq (): 114.4 MHz
#cooling_chirp_total_time (): 3 us
#detection370 frequency (Attenuation of transition detection370): 85 MHz
#detection370 power (Power of transition detection370): -2 dBm
#detection_time (): 2500 us
#detuning370 frequency (Attenuation of transition detuning370): 0 MHz
#detuning370 power (Power of transition detuning370): 0 dBm
#emm_pulse_buffer_time (): 0 us
#emm_pulse_wait_time (): 0 us
#feed_forward_waittime_ms (): 0 ms
#flop_sbc_max_pulsetime_factor (): 0 
#freqScaling_411 (): 1.68 MHz/G
#freqScaling_467 (): 1.6 MHz/G
#heating_rate_wait_time (): 5000 us
#intersequence_cooling_rf_frequency (): 85 MHz
#intersequence_cooling_rf_power (): -24 dBm
#load_attempt (): 1 
#mirrorH2H (Motorized mirror mount): 4.37709888 mm
#n_av_LLI (): 50 
#n_points_per_doppler_freq_scan (): 0 
#n_points_per_sb_flops (): 0 
#n_points_per_sb_scan (): 0 
#n_rabi_scan_points (): 0 
#n_rep (): 575 
#octupole467 frequency (Attenuation of transition octupole467): 111.04027 MHz
#octupole467 power (Power of transition octupole467): -6 dBm
#octupole4672 frequency (Attenuation of transition octupole4672): 112.38 MHz
#octupole4672 power (Power of transition octupole4672): -6 dBm
#offset370PD_H1 (): -0.0132263937 uW
#offset370PD_H2 (): -0.0299202343 uW
#offset370PD_V (): -0.0150179222 uW
#offset467BelowPD (): 0.0073186225 mW
#offset467PD (): 0.0073186225 mW
#picture_number (): 0 
#pulse_time_1650 (): 0 us
#pulse_time_411 (): 5 us
#pulse_time_467 (): 50000 us
#pulse_time_4672 (): 50000 us
#pulse_time_rfLLI (): 14.95 us
#pump_time (): 10 us
#pumping370 frequency (Attenuation of transition pumping370): 85 MHz
#pumping370 power (Power of transition pumping370): -13.5 dBm
#quench1650 frequency (Attenuation of transition quench1650): 60 MHz
#quench1650 power (Power of transition quench1650): -3.1 dBm
#radial_secular_frequency_AOM (): 0.31 MHz
#ramp_time (): 0 us
#reference 370 Det (): 0 mW
#reference 370 H1 (reference value 370 H1 chart): 3 uW
#reference 370 H2 (reference value 370 H2 chart): 5 uW
#reference 370 V (reference value 370 V chart): 40 uW
#reference 411 Fiber (reference value vertical 411 chart): 0.4 mW
#reference 411 SHG (reference value SHG 411 chart): 8 mW
#reference 411 V (): 0 uW
#reference 639 Fiber (reference value fiber639 chart): 12.5 mW
#reference SHG 467 (): 5.7 mW
#reference SHG 467 Below (): 0 mW
#rf_Amp (): 0.3 
#rf_Freq (): 3.516 MHz
#rf_phase (): 0.5 
#rf_switch_467 (): 0 
#sampling370 frequency (Attenuation of transition sampling370): 85 MHz
#sampling370 power (Power of transition sampling370): -5 dBm
#sampling411 frequency (Attenuation of transition sampling411): 220 MHz
#sampling411 power (Power of transition sampling411): -2 dBm
#sb_cooling_411_Omega (): 0 kHz
#sb_cooling_ddspower_1650 (): -27.5 dBm
#sb_cooling_ddspower_411 (): -10 dBm
#sb_cooling_detuning (): 0 
#sb_cooling_time (): 5000 us
#sb_scan_range_factor (): 0 
#sbc_pulses11 (): 0 
#sbc_pulses12 (): 0 
#sbc_pulses21 (): 0 
#sbc_pulses22 (): 0 
#sbc_pulsetime11 (): 0 us
#sbc_pulsetime12 (): 0 us
#sbc_pulsetime21 (): 0 us
#sbc_pulsetime22 (): 0 us
#sbc_repumptime (): 0 us
#scaling370PD_H1 (): -12.9249723 uW/V
#scaling370PD_H2 (): -14.9627261 uW/V
#scaling370PD_V (): -17.3688494 uW/V
#scaling467BelowPD (): -2.85545297 mW/V
#scaling467PD (): -2.85545297 mW/V
#scan_variable (): 0 unit
#spectroscopy411 frequency (Attenuation of transition spectroscopy411): 221 MHz
#spectroscopy411 power (Power of transition spectroscopy411): -2 dBm
#spectroscopy411rsb11 frequency (Attenuation of transition spectroscopy411rsb11): 0 MHz
#spectroscopy411rsb11 power (Power of transition spectroscopy411rsb11): 0 dBm
#spectroscopy411rsb12 frequency (Attenuation of transition spectroscopy411rsb12): 0 MHz
#spectroscopy411rsb12 power (Power of transition spectroscopy411rsb12): 0 dBm
#spectroscopy411rsb21 frequency (Attenuation of transition spectroscopy411rsb21): 0 MHz
#spectroscopy411rsb21 power (Power of transition spectroscopy411rsb21): 0 dBm
#spectroscopy411rsb22 frequency (Attenuation of transition spectroscopy411rsb22): 0 MHz
#spectroscopy411rsb22 power (Power of transition spectroscopy411rsb22): 0 dBm
#spectroscopy411slave frequency (Attenuation of transition spectroscopy411slave): 80 MHz
#spectroscopy411slave power (Power of transition spectroscopy411slave): -4 dBm
#sweep_frequency_step (): 0 MHz
#sweep_sleep_time (): 0 us
#sweep_start_frequency (): 0 MHz
#sweep_stop_frequency (): 0 MHz
#t_RFtotal (): 1235977.45 us
#t_RFwait (): 100 us
#t_pi_carrier_estim_A (): 0 us
#t_pi_carrier_estim_B (): 0 us
#t_pi_carrier_estim_C (): 0 us
#t_subtract (): 0.1 us
#use_shutters (): 0 
#wait_ramp_down (): 0 us
#waveplate411Ax (Motorized rotation mount): 0 °
#waveplateSplitH1V (Motorized rotation mount): 154.999746 °
#waveplateV (Motorized rotation mount): 27.4999213 °

#UTC / s	rel. time / s	RunNumber / 	rf_Freq / MHz	CorrFreqCenter / 	CorrFreqCenter2 / 	FreqCenter / 	CorrBField / 	CorrBField2 / 	BField / 	FreqPlusPlus / 	FreqPlusMinus / 	FreqMinusPlus / 	FreqMinusMinus / 	FreqPlusCenter / 	FreqMinusCenter / 	roi_plus_plus / 	roi_pp_num_cyc / 	roi_plus_minus / 	roi_pm_num_cyc / 	roi_minus_plus / 	roi_mp_num_cyc / 	roi_minus_minus / 	roi_mm_num_cyc / 	roi_final_E3 / 	number_LLI_cycles / 	det_num_hot / 	det_num_no_exc / 	det_num_quench / 
1645097972	283.472	1	3.51653624	0.257142857	0.257142857	111.710746	0.162857143	0.162857143	2.21355942	112.374819	112.374809	111.046683	111.046673	112.374814	111.046678	0.9	50	0.48	50	0.714285714	49	0.62	50	22	35	2	15	0
1645098185	496.372	2	3.51653238	-0.09	-5.47079877e-11	111.710747	0.37	2.24910616e-10	2.21355387	112.374817	112.374808	111.046685	111.046676	112.374813	111.04668	0.72	50	0.44	50	0.48	50	0.94	50	8	31	2	19	0
1645098395	706.038	3	3.5165236	-0.17	-0.000801886792	111.710747	-0.31	-0.00146226415	2.21355852	112.37482	112.37481	111.046685	111.046675	112.374815	111.04668	0.34	50	0.82	50	0.78	50	0.64	50	11	29	2	21	0
1645098578	889.776	4	3.51653096	0.11	0.000523809524	111.710747	0.57	0.00271428571	2.21354997	112.374817	112.374807	111.046687	111.046677	112.374812	111.046682	1	50	0.32	50	0.36	50	0.82	50	15	37	0	13	0
1645098776	1087.257	5	3.51651744	-0.18	-0.00097826087	111.710748	-0.3	-0.00163043478	2.21355447	112.374819	112.374809	111.046686	111.046677	112.374814	111.046681	0.42	50	0.9	50	0.82	50	0.7	50	12	23	1	27	0
1645098963	1274.175	6	3.51652455	0.21	0.00106598985	111.710747	0.25	0.00126903553	2.21355072	112.374817	112.374807	111.046686	111.046677	112.374812	111.046681	0.9	50	0.44	50	0.68	50	0.72	50	8	27	0	23	0
1645099172	1483.721	7	3.51651862	0.04	0.000213903743	111.710746	0.34	0.00181818182	2.21354562	112.374815	112.374805	111.046688	111.046678	112.37481	111.046683	0.96	50	0.58	50	0.48	50	0.78	50	13	32	2	18	0
1645099356	1667.923	8	3.51651056	0.13	0.000619047619	111.710746	0.19	0.000904761905	2.21354277	112.374813	112.374804	111.046688	111.046678	112.374809	111.046683	0.72	50	0.4	50	0.68	50	0.74	50	5	25	0	25	0
1645099590	1901.657	9	3.51650605	-0.46	-0.0025	111.710748	0.22	0.00119565217	2.21353947	112.374815	112.374805	111.046691	111.046682	112.37481	111.046686	0.56	50	0.8	50	0.26	50	0.94	50	12	26	4	24	0
1645099773	2084.531	10	3.51650083	0.14	0.000598290598	111.710747	0.2	0.000854700855	2.21353647	112.374813	112.374804	111.046691	111.046682	112.374808	111.046686	0.7	50	0.36	50	0.52	50	0.58	50	15	30	0	20	0
1645099968	2279.367	11	3.51649609	0.22	0.00120218579	111.710746	-5.55111512e-17	-3.03339624e-19	2.21353647	112.374812	112.374803	111.04669	111.046681	112.374807	111.046685	0.76	50	0.54	50	0.68	50	0.46	50	8	33	1	17	0
1645100150	2461.328	12	3.51649609	0.0669387755	0.000343275772	111.710746	-0.0669387755	-0.000343275772	2.21353747	112.374812	112.374802	111.046689	111.04668	112.374807	111.046685	0.6	50	0.6	50	0.693877551	49	0.56	50	10	39	0	11	0
1645100373	2684.21	13	3.51649767	-0.12	-0.000662983425	111.710747	-0.06	-0.000331491713	2.21353837	112.374813	112.374803	111.04669	111.04668	112.374808	111.046685	0.48	50	0.66	50	0.62	50	0.68	50	9	30	3	20	0
1645100567	2878.923	14	3.5164991	0.08	0.000358744395	111.710746	0.34	0.00152466368	2.21353327	112.374811	112.374801	111.046691	111.046681	112.374806	111.046686	0.96	50	0.54	50	0.6	50	0.86	50	14	28	1	21	1
1645100789	3100.311	15	3.51649103	-0.06	-0.000307692308	111.710746	0.5	0.00256410256	2.21352577	112.374809	112.374799	111.046694	111.046684	112.374804	111.046689	0.92	50	0.48	50	0.32	50	0.88	50	15	36	3	14	0
1645100970	3281.936	16	3.51647917	0.11	0.000497737557	111.710746	0.17	0.000769230769	2.21352322	112.374808	112.374798	111.046694	111.046684	112.374803	111.046689	0.58	50	0.3	50	0.6	50	0.66	50	4	30	0	20	0
1645101204	3515.285	17	3.51647514	0.19	0.00104395604	111.710745	0.11	0.000604395604	2.21352157	112.374806	112.374797	111.046693	111.046684	112.374801	111.046689	0.78	50	0.48	50	0.68	50	0.6	50	10	37	4	13	0
1645101385	3697.003	18	3.51647253	0.1	0.000429184549	111.710744	0.26	0.00111587983	2.21351767	112.374805	112.374795	111.046694	111.046684	112.3748	111.046689	0.78	50	0.42	50	0.56	50	0.72	50	4	23	0	25	2
1645101606	3917.814	19	3.51646636	-0.39	-0.00214285714	111.710746	-0.29	-0.00159340659	2.21352202	112.374808	112.374798	111.046695	111.046685	112.374803	111.04669	0.32	50	1	50	0.46	50	0.56	50	12	33	3	17	0
1645101788	4099.6	20	3.51647324	0.22	0.000995475113	111.710745	-0.08	-0.00036199095	2.21352322	112.374807	112.374798	111.046693	111.046684	112.374802	111.046688	0.76	50	0.62	50	0.92	50	0.62	50	6	20	0	30	0
1645102000	4311.313	21	3.51647514	-0.33	-0.00181318681	111.710747	-0.23	-0.00126373626	2.21352667	112.37481	112.3748	111.046694	111.046684	112.374805	111.046689	0.32	50	0.88	50	0.52	50	0.62	50	7	26	2	24	0
1645102247	4558.212	22	3.5164806	0.21	0.000995260664	111.710746	0.33	0.00156398104	2.21352172	112.374807	112.374798	111.046694	111.046685	112.374802	111.046689	0.98	50	0.44	50	0.72	50	0.84	50	3	22	5	28	0
1645102467	4778.742	23	3.51647277	-0.05	-0.00020242915	111.710746	0.33	0.00133603239	2.21351677	112.374806	112.374796	111.046696	111.046686	112.374801	111.046691	0.74	50	0.46	50	0.28	50	0.66	50	5	24	3	26	0
1645102649	4960.517	24	3.51646494	-0.37	-0.00167420814	111.710748	-0.23	-0.00104072398	2.21352022	112.374809	112.374799	111.046697	111.046687	112.374804	111.046692	0.22	50	0.82	50	0.58	50	0.72	50	9	34	0	16	0
1645102883	5194.121	25	3.5164704	0.3	0.00164835165	111.710747	-0.22	-0.00120879121	2.21352352	112.374808	112.374799	111.046694	111.046685	112.374804	111.046689	0.68	50	0.6	50	0.94	50	0.42	50	7	26	4	24	0
1645103078	5389.124	26	3.51647561	0.297142857	0.00127529123	111.710745	0.0371428571	0.000159411404	2.21352297	112.374807	112.374797	111.046693	111.046683	112.374802	111.046688	0.714285714	49	0.38	50	0.78	50	0.52	50	10	28	1	22	0
1645103299	5610.162	27	3.51647473	-0.52	-0.00266666667	111.710748	-0.16	-0.000820512821	2.21352537	112.37481	112.374801	111.046695	111.046685	112.374805	111.04669	0.28	50	0.96	50	0.54	50	0.9	50	9	31	3	19	0
1645103506	5817.856	28	3.51647853	0.13	0.000588235294	111.710747	0.63	0.00285067873	2.21351592	112.374807	112.374797	111.046697	111.046687	112.374802	111.046692	1	50	0.24	50	0.48	50	0.98	50	2	35	2	15	0
1645103727	6038.84	29	3.51646358	0.12	0.000576923077	111.710746	-0.08	-0.000384615385	2.21351712	112.374806	112.374797	111.046696	111.046687	112.374802	111.046691	0.76	50	0.72	50	0.62	50	0.42	50	10	30	3	20	0
1645103937	6248.85	30	3.51646548	-0.18	-0.000814479638	111.710747	-0.08	-0.00036199095	2.21351832	112.374808	112.374798	111.046697	111.046687	112.374803	111.046692	0.36	50	0.62	50	0.62	50	0.72	50	9	31	2	19	0
1645104132	6443.886	31	3.51646738	0.15	0.000714285714	111.710747	0.05	0.000238095238	2.21351757	112.374807	112.374797	111.046696	111.046687	112.374802	111.046691	0.86	50	0.66	50	0.7	50	0.6	50	18	39	1	11	0
1645104342	6653.894	32	3.51646619	0.18	0.000923076923	111.710746	-0.06	-0.000307692308	2.21351847	112.374806	112.374796	111.046695	111.046685	112.374801	111.04669	0.76	50	0.64	50	0.8	50	0.56	50	11	30	2	20	0
1645104564	6875.321	33	3.51646762	-0.3	-0.00142857143	111.710747	-0.22	-0.00104761905	2.21352177	112.374808	112.374799	111.046695	111.046686	112.374804	111.046691	0.44	50	0.96	50	0.7	50	0.78	50	16	32	3	18	0
1645104785	7096.64	34	3.51647284	0.1	0.000452488688	111.710747	0.18	0.000814479638	2.21351907	112.374807	112.374798	111.046696	111.046686	112.374802	111.046691	0.7	50	0.42	50	0.64	50	0.72	50	8	27	3	23	0
1645105006	7317.706	35	3.51646857	0.19	0.000855855856	111.710746	0.21	0.000945945946	2.21351592	112.374805	112.374796	111.046696	111.046686	112.3748	111.046691	0.74	50	0.34	50	0.72	50	0.74	50	11	26	3	24	0
1645105189	7500.909	36	3.51646358	0.01	4.52488688e-05	111.710746	0.37	0.00167420814	2.21351037	112.374804	112.374794	111.046697	111.046688	112.374799	111.046693	0.76	50	0.38	50	0.44	50	0.8	50	15	36	0	14	0
1645105397	7708.863	37	3.51645481	-0.1	-0.000546448087	111.710746	0.08	0.00043715847	2.21350917	112.374804	112.374794	111.046698	111.046689	112.374799	111.046693	0.88	50	0.9	50	0.56	50	0.74	50	13	31	2	19	0
1645105592	7903.799	38	3.51645291	0.13	0.000625	111.710745	0.31	0.00149038462	2.21350452	112.374802	112.374792	111.046699	111.046689	112.374797	111.046694	0.94	50	0.5	50	0.7	50	0.88	50	5	28	1	22	0
1645105774	8085.827	39	3.51644556	-0.03	-0.000153846154	111.710746	0.05	0.000256410256	2.21350377	112.374802	112.374792	111.046699	111.04669	112.374797	111.046695	0.76	50	0.74	50	0.68	50	0.76	50	11	28	0	22	0
1645105957	8268.887	40	3.51644437	0.02	0.00010989011	111.710746	-0.44	-0.00241758242	2.21351037	112.374803	112.374794	111.046697	111.046688	112.374799	111.046692	0.38	50	0.8	50	0.78	50	0.32	50	5	20	0	30	0
1645106152	8463.791	41	3.51645481	-0.32	-0.00174863388	111.710747	0.16	0.00087431694	2.21350797	112.374804	112.374795	111.0467	111.04669	112.3748	111.046695	0.52	50	0.68	50	0.38	50	0.86	50	19	36	1	14	0
1645106360	8671.782	42	3.51645101	0.52	0.00266666667	111.710745	0.1	0.000512820513	2.21350647	112.374801	112.374792	111.046697	111.046688	112.374796	111.046693	0.86	50	0.24	50	0.92	50	0.5	50	10	35	2	15	0
1645106543	8854.91	43	3.51644864	-0.3	-0.00144230769	111.710746	0.14	0.000673076923	2.21350437	112.374802	112.374793	111.046699	111.04669	112.374797	111.046695	0.48	50	0.64	50	0.22	50	0.66	50	11	33	0	17	0
1645106725	9036.988	44	3.51644532	0.34	0.0018579235	111.710744	0.34	0.0018579235	2.21349927	112.374799	112.374789	111.046699	111.04669	112.374794	111.046695	0.92	50	0.24	50	0.58	50	0.58	50	7	28	0	22	0
1645106960	9271.156	45	3.51643725	-0.29	-0.00159340659	111.710746	-0.15	-0.000824175824	2.21350152	112.374801	112.374792	111.0467	111.046691	112.374796	111.046695	0.5	50	0.94	50	0.68	50	0.82	50	8	26	4	24	0
1645107142	9453.372	46	3.51644081	0.16	0.000683760684	111.710745	0	0	2.21350152	112.3748	112.374791	111.046699	111.04669	112.374795	111.046695	0.8	50	0.64	50	0.9	50	0.74	50	9	23	0	27	0
1645107337	9648.286	47	3.51644081	-0.16	-0.00087431694	111.710746	-0.24	-0.00131147541	2.21350512	112.374802	112.374793	111.046699	111.04669	112.374797	111.046694	0.58	50	0.98	50	0.5	50	0.42	50	14	30	1	20	0
1645107532	9843.675	48	3.5164465	0.1	0.000515463918	111.710745	-0.04	-0.000206185567	2.21350572	112.374802	112.374792	111.046698	111.046689	112.374797	111.046694	0.8	50	0.74	50	0.88	50	0.74	50	4	21	1	29	0
1645107740	10051.78	49	3.51644745	-0.19	-0.000969387755	111.710746	0.07	0.000357142857	2.21350467	112.374802	112.374793	111.0467	111.04669	112.374798	111.046695	0.64	50	0.76	50	0.44	50	0.7	50	12	31	2	19	0
1645107938	10249.94	50	3.51644579	0.38	0.00182692308	111.710744	-0.2	-0.000961538462	2.21350767	112.374801	112.374792	111.046697	111.046687	112.374797	111.046692	0.78	50	0.6	50	0.96	50	0.38	50	0	19	1	31	0
