# Supplementary material for: Improved bounds on Lorentz violation from composite pulse Ramsey spectroscopy in a trapped ion
Source: Nat Commun. 2022 Nov 27;13:7314. doi: 10.1038/s41467-022-34818-0 (PMC9701673; doi:10.1038/s41467-022-34818-0)
Supplement: Supplementary file 2 — Source Data [file 41467_2022_34818_MOESM2_ESM.zip › Source_data_files/raw_data/20220217/LLI_with_servo_467_03.txt]

#
#1650 rf switch (1650 rf switch (digital out of Paul's box)): 1 
#370 H1 shutter (Inverted NI digital out at /Dev1/port0/line2): 1 
#370 H2 shutter (370 H2 shutter (digital out of Paul's box)): 1 
#370 V shutter (Inverted NI digital out at /Dev1/port0/line0): 1 
#370 cooling AOM rf attenuator control voltage (NI analog out at /Dev2/ao6): 5.24869955 V
#370 cooling rf switch (370 cooling rf switch (digital out of Paul's box)): 1 
#370 cooling shutter (370 cooling shutter (digital out of Paul's box)): 1 
#370 detuning AOM rf attenuator control voltage (NI analog out at /Dev2/ao10): 10 V
#370 detuning rf switch (370 detuning rf switch (digital out of Paul's box)): 1 
#370 pumping AOM rf attenuator control voltage (NI analog out at /Dev2/ao9): 10 V
#370 pumping rf switch (370 pumping rf switch (digital out of Paul's box)): 1 
#399 shutter (399 shutter (digital out of Paul's box)): 0 
#411 relock shutter (411 relock shutter (digital out of Paul's box)): 1 
#411 rf switch (411 rf switch (digital out of Paul's box)): 0 
#411 slave rf switch (411 slave rf switch (digital out of Paul's box)): 1 
#411 stab hold (411 stab hold (digital out of Paul's box)): 1 
#411IntstabSetpoint (Scaled version of 411 intensity stab set point voltage (factor: 1.000000, offset:0.000000)): 10 V
#467 detuning AOM rf attenuator control voltage (NI analog out at /Dev2/ao8): 10 V
#467 rf switch (467 rf switch (digital out of Paul's box)): 0 
#638 rf switch (638 rf switch (digital out of Paul's box)): 1 
#638 shutter (638 shutter (digital out of Paul's box)): 1 
#935 shutter (Inverted NI digital out at /Dev1/port0/line3): 1 
#Axial objective position (Scaled version of Axial obective actuator (factor: 0.000024, offset:0.000000)): 11.9749938 mm
#B field H1 (Scaled version of h1BCurrent (factor: 0.400000, offset:0.000000)): 0.12992 G
#B field H2 (Scaled version of h2BCurrent (factor: 1.470000, offset:0.000000)): 0.735 G
#B field V (Scaled version of vBCurrent (factor: 1.248000, offset:0.000000)): 0.3012672 G
#DDS0 frequency (Frequency of DDS channel #0 of Paul's box): 85 MHz
#DDS0 power (Power of DDS channel #0 of Paul's box): -2 dBm
#DDS1 frequency (Frequency of DDS channel #1 of Paul's box): 85 MHz
#DDS1 power (Power of DDS channel #0 of Paul's box): -13.5 dBm
#DDS10 frequency (Frequency of DDS channel #10 of Paul's box): 0 MHz
#DDS10 power (Power of DDS channel #10 of Paul's box): 0 dBm
#DDS11 frequency (Frequency of DDS channel #11 of Paul's box): 0 MHz
#DDS11 power (Power of DDS channel #11 of Paul's box): 0 dBm
#DDS2 frequency (Frequency of DDS channel #2 of Paul's box): 200 MHz
#DDS2 power (Power of DDS channel #2 of Paul's box): -50 dBm
#DDS3 frequency (Frequency of DDS channel #3 of Paul's box): 60 MHz
#DDS3 power (Power of DDS channel #3 of Paul's box): -3 dBm
#DDS4 frequency (Frequency of DDS channel #4 of Paul's box): 111.6 MHz
#DDS4 power (Power of DDS channel #4 of Paul's box): 10 dBm
#DDS5 frequency (Frequency of DDS channel #5 of Paul's box): 111 MHz
#DDS5 power (Power of DDS channel #5 of Paul's box): -50 dBm
#DDS6 power (Power of DDS channel #6 of Paul's box): 0 dBm
#DDS7 frequency (Frequency of DDS channel #7 of Paul's box): 0 MHz
#DDS7 power (Power of DDS channel #7 of Paul's box): 0 dBm
#DDS8 frequency (Frequency of DDS channel #8 of Paul's box): 0 MHz
#DDS8 power (Power of DDS channel #8 of Paul's box): 0 dBm
#DDS9 frequency (Frequency of DDS channel #9 of Paul's box): 0 MHz
#DDS9 power (Power of DDS channel #9 of Paul's box): 0 dBm
#DP370 power (DP370 photodiode voltage setpoint): 7 mW
#Doppler_time (): 5000 us
#H1 power (H1 photodiode voltage setpoint): 5.5 uW
#H1Flipmount (Thorlabs Flipmount): 1 
#H1seq power (H1seq setpoint): 0 mW
#H2 power (H2 photodiode voltage setpoint): 2.23 uW
#In Oven Current (Scaled version of In oven control voltage (factor: 2.000000, offset:0.000000)): 0 A
#Objective focus position (Scaled version of Focus obective actuator (factor: 0.000024, offset:0.000000)): 24.5719768 mm
#Paul's box run number (to identify the raw data of CCD and PMT): 16063 
#SampleNHold (SampleNHold (digital out of Paul's box)): 1 
#Strobo Trigger (description): 0 
#U_ablation (NI analog out at /Dev2/ao0): 0 V
#Ue endseg 1 (Scaled version of Endseg 1 extra voltage (factor: -1.200000, offset:0.000000)): -9 V
#Ue endseg 2 (Scaled version of Endseg 2 extra voltage (factor: -1.200000, offset:0.000000)): 0 V
#Ue1 (Scaled version of Segment 3 extra compensation voltage (factor: 1.214280, offset:-0.000700)): -9 V
#Ue2 (Scaled version of Segment 3 extra compensation voltage (factor: 1.214280, offset:-0.000700)): -9 V
#Ue3 (Scaled version of Segment 3 extra compensation voltage (factor: 1.214280, offset:-0.000700)): -5 V
#Ue4 (Scaled version of Segment 3 extra compensation voltage (factor: 1.214280, offset:-0.000700)): 0 V
#Ue5 (Scaled version of Segment 3 extra compensation voltage (factor: 1.214280, offset:-0.000700)): 0 V
#Ue6 (Scaled version of Segment 6 extra voltage (factor: -1.200000, offset:0.000000)): 0 V
#Ue7 (Scaled version of Segment 7 extra voltage (factor: -1.200000, offset:0.000000)): 0 V
#Ue8 (Scaled version of Segment 8 extra voltage (factor: -1.200000, offset:0.000000)): 0 V
#Uec endseg 1 (Scaled version of Segment 0 extra compensation voltage (factor: 1.2, offset:0.0)): 0.1776204 V
#Uec endseg 2 (Scaled version of Endseg extra 2 compensation voltage (factor: -1.200000, offset:0.000000)): 0 V
#Uec1 (Scaled version of Segment 1 extra compensation voltage (factor: 1.2, offset:0.0)): 0.1776204 V
#Uec2 (Scaled version of Segment 2 extra compensation voltage (factor: 1.2, offset:0.0)): 0.1776204 V
#Uec3 (Scaled version of Segment 3 extra compensation voltage (factor: 1.2, offset:0.0)): 0.227429813 V
#Uec4 (Scaled version of Segment 4 extra compensation voltage (factor: 1.2, offset:0.0)): 0.227429813 V
#Uec5 (Scaled version of Segment 5 extra compensation voltage (factor: 1.2, offset:0.0)): 0 V
#Uec6 (Scaled version of Segment 6 extra compensation voltage (factor: 1.2, offset:0.0)): 0.408 V
#Uec7 (Scaled version of Segment 7 extra compensation voltage (factor: 1.2, offset:0.0)): 0.408 V
#Uec8 (Scaled version of Segment 8 extra compensation voltage (factor: 1.2, offset:0.0)): 0.408 V
#Uschwinden (U_schwinden to lower rf confinement): 0.5 V
#Ut endseg 1 (Scaled version of Endseg 1 voltage (factor: -1.199740, offset:-0.001200)): 12 V
#Ut endseg 2 (Scaled version of Endseg 2 voltage (factor: -1.197100, offset:-0.003000)): 0 V
#Ut1 (Scaled version of Segment 1 voltage (factor: -1.200900, offset:-0.003600)): -8 V
#Ut2 (Scaled version of Segment 2 voltage (factor: -1.201410, offset:-0.001400)): 12 V
#Ut3 (Scaled version of Segment 3 voltage (factor: -1.198560, offset:-0.003200)): 12 V
#Ut4 (Scaled version of Segment 4 voltage (factor: -1.198560, offset:-0.003200)): 0 V
#Ut5 (Scaled version of Segment 5 voltage (factor: -1.198560, offset:-0.003200)): 0 V
#Ut6 (Scaled version of Segment 6 voltage (factor: -1.198560, offset:-0.003200)): 0 V
#Ut7 (Scaled version of Segment 7 voltage (factor: -1.198560, offset:-0.003200)): 0 V
#Ut8 (Scaled version of Segment 8 voltage (factor: -1.198560, offset:-0.003200)): 0 V
#Utc endseg 1 (Scaled version of Segment 0 compensation voltage (factor: 0.25, offset:0.0)): 0.0619037817 V
#Utc endseg 2 (Scaled version of Endseg 2 compensation voltage (factor: -0.250000, offset:0.000000)): 0 V
#Utc1 (Scaled version of Segment 1 compensation voltage (factor: 0.25, offset:0.0)): 0.0619037817 V
#Utc2 (Scaled version of Segment 2 compensation voltage (factor: 0.25, offset:0.0)): 0.0619037817 V
#Utc3 (Scaled version of Segment 3 compensation voltage (factor: 0.25, offset:0.0)): 0.106663163 V
#Utc4 (Scaled version of Segment 4 compensation voltage (factor: 0.25, offset:0.0)): 0.106663163 V
#Utc5 (Scaled version of Segment 5 compensation voltage (factor: 0.25, offset:0.0)): 0 V
#Utc6 (Scaled version of Segment 6 compensation voltage (factor: 0.25, offset:0.0)): 0 V
#Utc7 (Scaled version of Segment 7 compensation voltage (factor: 1.2, offset:0.0)): 0 V
#Utc8 (Scaled version of Segment 8 compensation voltage (factor: 1.2, offset:0.0)): 0 V
#V power (V photodiode voltage setpoint): 11.25 uW
#Vseq power (Vseq setpoint): 0.4 mW
#WP370H2sw0 (NI analog out at /Dev2/ao2): 5 V
#WP370H2sw1 (NI analog out at /Dev2/ao3): 5 V
#Yb Oven Current (Scaled version of Yb oven control voltage (factor: 3.510000, offset:0.000000)): 0 A
#awg_Pulselength (): 0 s
#awg_amplitude (): 0 Vpp
#awg_frequency (): 0 Hz
#awg_offset (): 0 V
#axial_secular_frequency_AOM (): 0.11 MHz
#carrier_frequency (): 221 MHz
#cooling370 frequency (Attenuation of transition cooling370): 85 MHz
#cooling370 power (Power of transition cooling370): -24 dBm
#cooling_chirp_dds_power (): 0 dBm
#cooling_chirp_freq_step (): 1 MHz
#cooling_chirp_start_freq (): 76.4 MHz
#cooling_chirp_stop_freq (): 106.4 MHz
#cooling_chirp_total_time (): 3 us
#detection370 frequency (Attenuation of transition detection370): 85 MHz
#detection370 power (Power of transition detection370): -2 dBm
#detection_time (): 2500 us
#detuning370 frequency (Attenuation of transition detuning370): 0 MHz
#detuning370 power (Power of transition detuning370): 0 dBm
#emm_pulse_buffer_time (): 0 us
#emm_pulse_wait_time (): 0 us
#feed_forward_waittime_ms (): 0 ms
#flop_sbc_max_pulsetime_factor (): 0 
#freqScaling_411 (): 1.68 MHz/G
#freqScaling_467 (): 1.6 MHz/G
#heating_rate_wait_time (): 5000 us
#intersequence_cooling_rf_frequency (): 85 MHz
#intersequence_cooling_rf_power (): -24 dBm
#load_attempt (): 1 
#mirrorH2H (Motorized mirror mount): 4.37709888 mm
#n_av_LLI (): 50 
#n_points_per_doppler_freq_scan (): 0 
#n_points_per_sb_flops (): 0 
#n_points_per_sb_scan (): 0 
#n_rabi_scan_points (): 0 
#n_rep (): 575 
#octupole467 frequency (Attenuation of transition octupole467): 111.04027 MHz
#octupole467 power (Power of transition octupole467): -6 dBm
#octupole4672 frequency (Attenuation of transition octupole4672): 112.38 MHz
#octupole4672 power (Power of transition octupole4672): -6 dBm
#offset370PD_H1 (): -0.0132263937 uW
#offset370PD_H2 (): -0.0299202343 uW
#offset370PD_V (): -0.0150179222 uW
#offset467BelowPD (): 0.0073186225 mW
#offset467PD (): 0.0073186225 mW
#picture_number (): 0 
#pulse_time_1650 (): 0 us
#pulse_time_411 (): 5 us
#pulse_time_467 (): 50000 us
#pulse_time_4672 (): 50000 us
#pulse_time_rfLLI (): 14.95 us
#pump_time (): 10 us
#pumping370 frequency (Attenuation of transition pumping370): 85 MHz
#pumping370 power (Power of transition pumping370): -13.5 dBm
#quench1650 frequency (Attenuation of transition quench1650): 60 MHz
#quench1650 power (Power of transition quench1650): -3.1 dBm
#radial_secular_frequency_AOM (): 0.31 MHz
#ramp_time (): 0 us
#reference 370 Det (): 0 mW
#reference 370 H1 (reference value 370 H1 chart): 3 uW
#reference 370 H2 (reference value 370 H2 chart): 5 uW
#reference 370 V (reference value 370 V chart): 40 uW
#reference 411 Fiber (reference value vertical 411 chart): 0.4 mW
#reference 411 SHG (reference value SHG 411 chart): 8 mW
#reference 411 V (): 0 uW
#reference 639 Fiber (reference value fiber639 chart): 11.5 mW
#reference SHG 467 (): 5.6 mW
#reference SHG 467 Below (): 0 mW
#rf_Amp (): 0.3 
#rf_Freq (): 3.516 MHz
#rf_phase (): 0.5 
#rf_switch_467 (): 0 
#sampling370 frequency (Attenuation of transition sampling370): 85 MHz
#sampling370 power (Power of transition sampling370): -5 dBm
#sampling411 frequency (Attenuation of transition sampling411): 220 MHz
#sampling411 power (Power of transition sampling411): -2 dBm
#sb_cooling_411_Omega (): 0 kHz
#sb_cooling_ddspower_1650 (): -27.5 dBm
#sb_cooling_ddspower_411 (): -10 dBm
#sb_cooling_detuning (): 0 
#sb_cooling_time (): 5000 us
#sb_scan_range_factor (): 0 
#sbc_pulses11 (): 0 
#sbc_pulses12 (): 0 
#sbc_pulses21 (): 0 
#sbc_pulses22 (): 0 
#sbc_pulsetime11 (): 0 us
#sbc_pulsetime12 (): 0 us
#sbc_pulsetime21 (): 0 us
#sbc_pulsetime22 (): 0 us
#sbc_repumptime (): 0 us
#scaling370PD_H1 (): -12.9249723 uW/V
#scaling370PD_H2 (): -14.9627261 uW/V
#scaling370PD_V (): -17.3688494 uW/V
#scaling467BelowPD (): -2.85545297 mW/V
#scaling467PD (): -2.85545297 mW/V
#scan_variable (): 0 unit
#spectroscopy411 frequency (Attenuation of transition spectroscopy411): 221 MHz
#spectroscopy411 power (Power of transition spectroscopy411): -2 dBm
#spectroscopy411rsb11 frequency (Attenuation of transition spectroscopy411rsb11): 0 MHz
#spectroscopy411rsb11 power (Power of transition spectroscopy411rsb11): 0 dBm
#spectroscopy411rsb12 frequency (Attenuation of transition spectroscopy411rsb12): 0 MHz
#spectroscopy411rsb12 power (Power of transition spectroscopy411rsb12): 0 dBm
#spectroscopy411rsb21 frequency (Attenuation of transition spectroscopy411rsb21): 0 MHz
#spectroscopy411rsb21 power (Power of transition spectroscopy411rsb21): 0 dBm
#spectroscopy411rsb22 frequency (Attenuation of transition spectroscopy411rsb22): 0 MHz
#spectroscopy411rsb22 power (Power of transition spectroscopy411rsb22): 0 dBm
#spectroscopy411slave frequency (Attenuation of transition spectroscopy411slave): 80 MHz
#spectroscopy411slave power (Power of transition spectroscopy411slave): -4 dBm
#sweep_frequency_step (): 0 MHz
#sweep_sleep_time (): 0 us
#sweep_start_frequency (): 0 MHz
#sweep_stop_frequency (): 0 MHz
#t_RFtotal (): 1235977.45 us
#t_RFwait (): 100 us
#t_pi_carrier_estim_A (): 0 us
#t_pi_carrier_estim_B (): 0 us
#t_pi_carrier_estim_C (): 0 us
#t_subtract (): 0.1 us
#use_shutters (): 0 
#wait_ramp_down (): 0 us
#waveplate411Ax (Motorized rotation mount): 0 °
#waveplateSplitH1V (Motorized rotation mount): 154.999746 °
#waveplateV (Motorized rotation mount): 27.4999213 °

#UTC / s	rel. time / s	RunNumber / 	rf_Freq / MHz	CorrFreqCenter / 	CorrFreqCenter2 / 	FreqCenter / 	CorrBField / 	CorrBField2 / 	BField / 	FreqPlusPlus / 	FreqPlusMinus / 	FreqMinusPlus / 	FreqMinusMinus / 	FreqPlusCenter / 	FreqMinusCenter / 	roi_plus_plus / 	roi_pp_num_cyc / 	roi_plus_minus / 	roi_pm_num_cyc / 	roi_minus_plus / 	roi_mp_num_cyc / 	roi_minus_minus / 	roi_mm_num_cyc / 	roi_final_E3 / 	number_LLI_cycles / 	det_num_hot / 	det_num_no_exc / 	det_num_quench / 
1645109203	310.407	1	3.51648226	0.37	0.37	111.710745	-0.27	-0.27	2.21353178	112.374809	112.3748	111.04669	111.046681	112.374805	111.046686	0.64	50	0.54	50	0.92	50	0.28	50	4	30	4	20	0
1645109439	546.498	2	3.51648867	-0.13	-7.90221095e-11	111.710746	-0.33	-2.00594586e-10	2.21353673	112.374812	112.374802	111.04669	111.04668	112.374807	111.046685	0.34	50	0.8	50	0.8	50	0.6	50	15	37	4	12	1
1645109636	742.571	3	3.51649649	0.12	0.000508474576	111.710745	-0.22	-0.00093220339	2.21354003	112.374812	112.374802	111.046688	111.046678	112.374807	111.046683	0.54	50	0.64	50	0.9	50	0.56	50	8	26	1	24	0
1645109870	976.791	4	3.51650171	-0.48	-0.00244897959	111.710748	0.02	0.000102040816	2.21353973	112.374814	112.374805	111.04669	111.046681	112.374809	111.046686	0.4	50	0.86	50	0.26	50	0.76	50	13	28	4	22	0
1645110052	1159.176	5	3.51650124	0.364693878	0.00155852084	111.710746	-0.215306122	-0.000920111634	2.21354296	112.374813	112.374804	111.046688	111.046678	112.374809	111.046683	0.68	50	0.530612245	49	1	50	0.42	50	11	28	0	22	0
1645110247	1354.236	6	3.51650634	0.29	0.00158469945	111.710744	-0.15	-0.000819672131	2.21354521	112.374813	112.374803	111.046685	111.046676	112.374808	111.046681	0.74	50	0.6	50	0.82	50	0.38	50	12	32	1	18	0
1645110442	1549.333	7	3.5165099	-0.03	-0.000153846154	111.710744	-0.23	-0.00117948718	2.21354866	112.374814	112.374804	111.046685	111.046675	112.374809	111.04668	0.44	50	0.7	50	0.82	50	0.62	50	10	28	1	22	0
1645110676	1783.484	8	3.51651536	-0.24	-0.00123076923	111.710746	0.08	0.00041025641	2.21354746	112.374815	112.374805	111.046686	111.046677	112.37481	111.046681	0.62	50	0.78	50	0.44	50	0.76	50	11	33	4	17	0
1645110898	2004.801	9	3.51651346	0.16	0.000683760684	111.710745	0.46	0.00196581197	2.21354056	112.374812	112.374802	111.046687	111.046678	112.374807	111.046683	0.98	50	0.36	50	0.48	50	0.78	50	10	35	3	15	0
1645111093	2200.354	10	3.51650255	-0.0420408163	-0.000190229938	111.710745	0.635510204	0.00287561178	2.21353102	112.374809	112.3748	111.046691	111.046681	112.374804	111.046686	0.92	50	0.326530612	49	0.2	50	0.87755102	49	12	30	1	20	0
1645111302	2408.697	11	3.51648747	-0.192910382	-0.000984236641	111.710746	-0.288828749	-0.00147361607	2.21353536	112.374811	112.374802	111.04669	111.046681	112.374807	111.046685	0.47826087	46	0.96	50	0.795918367	49	0.7	50	13	29	2	21	0
1645111510	2616.918	12	3.51649433	-0.12	-0.000576923077	111.710747	-0.22	-0.00105769231	2.21353866	112.374813	112.374803	111.04669	111.04668	112.374808	111.046685	0.54	50	0.88	50	0.62	50	0.52	50	11	27	2	23	0
1645111705	2812.157	13	3.51649954	0.3	0.0014354067	111.710745	0.22	0.00105263158	2.21353536	112.37481	112.374801	111.046689	111.04668	112.374806	111.046685	0.9	50	0.38	50	0.86	50	0.78	50	11	35	1	15	0
1645111913	3020.504	14	3.51649433	-0.17	-0.000871794872	111.710746	-0.35	-0.00179487179	2.21354061	112.374813	112.374803	111.046689	111.046679	112.374808	111.046684	0.42	50	0.94	50	0.72	50	0.54	50	10	32	2	18	0
1645112096	3202.564	15	3.51650263	-0.02	-9.61538462e-05	111.710746	-0.46	-0.00221153846	2.21354751	112.374815	112.374806	111.046687	111.046677	112.37481	111.046682	0.4	50	0.88	50	0.9	50	0.46	50	8	29	0	21	0
1645112304	3410.735	16	3.51651354	0.1	0.000549450549	111.710746	0.28	0.00153846154	2.21354331	112.374813	112.374804	111.046687	111.046678	112.374809	111.046683	0.82	50	0.44	50	0.56	50	0.74	50	8	25	2	25	0
1645112512	3619.02	17	3.5165069	-0.00979591837	-4.70957614e-05	111.710746	-0.709795918	-0.00341248038	2.21355395	112.374817	112.374807	111.046684	111.046675	112.374812	111.046679	0.26	50	0.979591837	49	0.96	50	0.26	50	11	28	2	22	0
1645112720	3827.436	18	3.51652374	-0.45	-0.00215311005	111.710748	-0.01	-4.784689e-05	2.2135541	112.374819	112.374809	111.046686	111.046677	112.374814	111.046682	0.52	50	0.98	50	0.34	50	0.78	50	14	30	2	20	0
1645112916	4022.779	19	3.51652397	-0.09	-0.000432692308	111.710748	0.07	0.000336538462	2.21355305	112.374819	112.374809	111.046687	111.046678	112.374814	111.046682	0.68	50	0.7	50	0.54	50	0.7	50	10	31	1	19	0
1645113151	4258.225	20	3.51652231	0.28	0.00143589744	111.710747	-0.1	-0.000512820513	2.21355455	112.374818	112.374809	111.046685	111.046676	112.374813	111.046681	0.84	50	0.66	50	0.84	50	0.46	50	12	29	4	20	1
1645113334	4440.645	21	3.51652468	-0.134081633	-0.000568142511	111.710748	-0.285918367	-0.00121151851	2.21355884	112.37482	112.37481	111.046685	111.046675	112.374815	111.04668	0.42	50	0.84	50	0.591836735	49	0.44	50	21	36	0	14	0
1645113529	4635.857	22	3.51653147	0.27	0.00148351648	111.710746	0.27	0.00148351648	2.21355479	112.374817	112.374808	111.046685	111.046675	112.374813	111.04668	0.98	50	0.44	50	0.58	50	0.58	50	9	28	1	22	0
1645113711	4818.096	23	3.51652506	0.13	0.000666666667	111.710746	0.33	0.00169230769	2.21354984	112.374815	112.374806	111.046685	111.046676	112.374811	111.046681	0.84	50	0.38	50	0.42	50	0.62	50	14	34	0	16	0
1645113894	5000.645	24	3.51651723	-0.42	-0.00229508197	111.710748	-0.08	-0.00043715847	2.21355104	112.374818	112.374808	111.046687	111.046678	112.374813	111.046682	0.36	50	0.86	50	0.42	50	0.76	50	11	26	0	24	0
1645114077	5184.125	25	3.51651913	0.42	0.00230769231	111.710746	0.08	0.00043956044	2.21354984	112.374815	112.374806	111.046685	111.046676	112.374811	111.046681	0.88	50	0.38	50	0.76	50	0.42	50	9	34	0	16	0
1645114380	5486.647	26	3.51651723	-0.4	-0.00217391304	111.710748	0.04	0.000217391304	2.21354924	112.374817	112.374808	111.046688	111.046678	112.374812	111.046683	0.54	50	0.9	50	0.34	50	0.78	50	14	28	9	22	0
1645114565	5671.714	27	3.51651629	0.26	0.000860927152	111.710746	-0.26	-0.000860927152	2.21355314	112.374817	112.374807	111.046685	111.046676	112.374812	111.04668	0.24	50	0.24	50	0.9	50	0.38	50	8	32	0	18	0
1645114760	5867.183	28	3.51652245	-0.13	-0.000702702703	111.710747	0.43	0.00232432432	2.21354669	112.374816	112.374806	111.046688	111.046678	112.374811	111.046683	0.94	50	0.64	50	0.22	50	0.78	50	14	31	1	19	0
1645114971	6077.699	29	3.51651225	0.35	0.00178571429	111.710745	-0.09	-0.000459183673	2.21354804	112.374814	112.374805	111.046686	111.046676	112.37481	111.046681	0.78	50	0.52	50	0.88	50	0.44	50	5	23	2	27	0
1645115218	6325.524	30	3.51651439	-0.249795918	-0.00118950437	111.710746	0.429795918	0.00204664723	2.21354159	112.374814	112.374804	111.046689	111.046679	112.374809	111.046684	0.66	50	0.48	50	0.3	50	0.979591837	49	11	31	5	19	0
1645115414	6521.252	31	3.51650419	-0.02	-8.06451613e-05	111.710747	0.28	0.00112903226	2.21353739	112.374813	112.374803	111.04669	111.046681	112.374808	111.046685	0.86	50	0.6	50	0.66	50	0.96	50	5	24	1	26	0
1645115623	6729.635	32	3.51649755	-0.05	-0.000255102041	111.710747	-0.09	-0.000459183673	2.21353874	112.374813	112.374804	111.04669	111.04668	112.374808	111.046685	0.66	50	0.8	50	0.72	50	0.68	50	14	37	2	13	0
1645115818	6925.304	33	3.51649968	0.15	0.000721153846	111.710746	-0.11	-0.000528846154	2.21354039	112.374813	112.374803	111.046689	111.046679	112.374808	111.046684	0.56	50	0.52	50	0.96	50	0.7	50	5	28	1	22	0
1645116027	7133.906	34	3.51650229	-0.347346939	-0.00177217826	111.710748	0.172653061	0.000880882965	2.2135378	112.374814	112.374804	111.046691	111.046682	112.374809	111.046686	0.56	50	0.734693878	49	0.42	50	0.94	50	13	31	2	18	1
1645116222	7328.6	35	3.5164982	0.44	0.00210526316	111.710746	0.22	0.00105263158	2.2135345	112.374811	112.374801	111.04669	111.04668	112.374806	111.046685	0.96	50	0.3	50	0.78	50	0.56	50	7	26	1	24	0
1645116441	7548.042	36	3.51649298	-0.2	-0.00103092784	111.710747	0.5	0.00257731959	2.213527	112.374809	112.3748	111.046693	111.046684	112.374805	111.046688	0.84	50	0.54	50	0.3	50	1	50	9	31	3	19	0
1645116687	7793.537	37	3.51648112	0.03	0.000136363636	111.710746	0.43	0.00195454545	2.21352055	112.374807	112.374798	111.046695	111.046686	112.374803	111.04669	0.78	50	0.32	50	0.46	50	0.86	50	3	29	5	21	0
1645116898	8004.563	38	3.51647092	0.21	0.000857142857	111.710745	-0.27	-0.00110204082	2.2135246	112.374808	112.374798	111.046693	111.046683	112.374803	111.046688	0.76	50	0.82	50	0.92	50	0.44	50	15	33	2	17	0
1645117137	8243.726	39	3.51647732	0.09	0.000426540284	111.710745	-0.17	-0.000805687204	2.21352715	112.374808	112.374798	111.046692	111.046682	112.374803	111.046687	0.54	50	0.62	50	0.78	50	0.52	50	2	18	4	32	0
1645117427	8534.277	40	3.51648136	-0.09	-0.000376569038	111.710745	0.69	0.00288702929	2.2135168	112.374805	112.374796	111.046695	111.046686	112.3748	111.04669	1	50	0.4	50	0.18	50	0.96	50	4	25	8	25	0
1645117625	8731.963	41	3.51646499	0.11755102	0.000403955397	111.710745	0.53755102	0.00184725437	2.21350874	112.374802	112.374793	111.046697	111.046687	112.374797	111.046692	0.9	50	0.244897959	49	0.36	50	0.78	50	9	27	1	23	0
1645117849	8955.691	42	3.51645224	-0.24	-0.00121212121	111.710746	0.38	0.00191919192	2.21350304	112.374802	112.374792	111.0467	111.04669	112.374797	111.046695	0.72	50	0.58	50	0.34	50	0.96	50	18	33	3	17	0
1645118033	9140.316	43	3.51644322	0.23	0.00103139013	111.710745	-0.29	-0.00130044843	2.21350739	112.374802	112.374792	111.046697	111.046688	112.374797	111.046693	0.64	50	0.7	50	0.98	50	0.46	50	8	30	0	20	0
1645118284	9390.553	44	3.5164501	-0.45	-0.00243243243	111.710747	0.21	0.00113513514	2.21350424	112.374803	112.374794	111.046701	111.046691	112.374798	111.046696	0.46	50	0.7	50	0.34	50	1	50	10	31	5	19	0
1645119274	10381.006	45	3.51644512	0.21	0.00084	111.710746	0.07	0.00028	2.21350319	112.374802	112.374792	111.0467	111.04669	112.374797	111.046695	0.84	50	0.56	50	0.68	50	0.54	50	2	4	0	46	0
1645119589	10695.925	46	3.51644346	0	0	111.710746	0	0	2.21350319	112.374802	112.374792	111.0467	111.04669	112.374797	111.046695	1	1	1	1	1	1	1	1	0	0	0	50	0
1645119904	11010.978	47	3.51644346	0	0	111.710746	0	0	2.21350319	112.374802	112.374792	111.0467	111.04669	112.374797	111.046695	1	1	1	1	1	1	1	1	0	0	0	50	0
1645120219	11326.053	48	3.51644346	0	0	111.710746	0	0	2.21350319	112.374802	112.374792	111.0467	111.04669	112.374797	111.046695	1	1	1	1	1	1	1	1	0	0	0	50	0
1645120533	11640.044	49	3.51644346	0	0	111.710746	0	0	2.21350319	112.374802	112.374792	111.0467	111.04669	112.374797	111.046695	1	1	1	1	1	1	1	1	0	0	0	50	0
1645120847	11954.046	50	3.51644346	0	0	111.710746	0	0	2.21350319	112.374802	112.374792	111.0467	111.04669	112.374797	111.046695	1	1	1	1	1	1	1	1	0	0	0	50	0
1645121161	12267.975	51	3.51644346	0	0	111.710746	0	0	2.21350319	112.374802	112.374792	111.0467	111.04669	112.374797	111.046695	1	1	1	1	1	1	1	1	0	0	0	50	0
1645121475	12581.912	52	3.51644346	0	0	111.710746	0	0	2.21350319	112.374802	112.374792	111.0467	111.04669	112.374797	111.046695	1	1	1	1	1	1	1	1	0	0	0	50	0
1645121789	12896.004	53	3.51644346	0	0	111.710746	0	0	2.21350319	112.374802	112.374792	111.0467	111.04669	112.374797	111.046695	1	1	1	1	1	1	1	1	0	0	0	50	0
1645122103	13209.977	54	3.51644346	0	0	111.710746	0	0	2.21350319	112.374802	112.374792	111.0467	111.04669	112.374797	111.046695	1	1	1	1	1	1	1	1	0	0	0	50	0
1645122417	13523.881	55	3.51644346	0	0	111.710746	0	0	2.21350319	112.374802	112.374792	111.0467	111.04669	112.374797	111.046695	1	1	1	1	1	1	1	1	0	0	0	50	0
1645122731	13837.932	56	3.51644346	0	0	111.710746	0	0	2.21350319	112.374802	112.374792	111.0467	111.04669	112.374797	111.046695	1	1	1	1	1	1	1	1	0	0	0	50	0
1645123045	14152.001	57	3.51644346	0	0	111.710746	0	0	2.21350319	112.374802	112.374792	111.0467	111.04669	112.374797	111.046695	1	1	1	1	1	1	1	1	0	0	0	50	0
1645123359	14466.049	58	3.51644346	0	0	111.710746	0	0	2.21350319	112.374802	112.374792	111.0467	111.04669	112.374797	111.046695	1	1	1	1	1	1	1	1	0	0	0	50	0
1645123673	14780.004	59	3.51644346	0	0	111.710746	0	0	2.21350319	112.374802	112.374792	111.0467	111.04669	112.374797	111.046695	1	1	1	1	1	1	1	1	0	0	0	50	0
1645123989	15095.54	60	3.51644346	0	0	111.710746	0	0	2.21350319	112.374802	112.374792	111.0467	111.04669	112.374797	111.046695	1	1	1	1	1	1	1	1	0	0	0	50	0
1645124304	15410.602	61	3.51644346	0	0	111.710746	0	0	2.21350319	112.374802	112.374792	111.0467	111.04669	112.374797	111.046695	1	1	1	1	1	1	1	1	0	0	0	50	0
1645124620	15726.944	62	3.51644346	0	0	111.710746	0	0	2.21350319	112.374802	112.374792	111.0467	111.04669	112.374797	111.046695	1	1	1	1	1	1	1	1	0	0	0	50	0
