# Supplementary material for: Improved bounds on Lorentz violation from composite pulse Ramsey spectroscopy in a trapped ion
Source: Nat Commun. 2022 Nov 27;13:7314. doi: 10.1038/s41467-022-34818-0 (PMC9701673; doi:10.1038/s41467-022-34818-0)
Supplement: Supplementary file 2 — Source Data [file 41467_2022_34818_MOESM2_ESM.zip › Source_data_files/raw_data/20220217/LLI_with_servo_467_04.txt]

#
#1650 rf switch (1650 rf switch (digital out of Paul's box)): 1 
#370 H1 shutter (NI digital out at /Dev1/port0/line2): 1 
#370 H2 shutter (370 H2 shutter (digital out of Paul's box)): 1 
#370 V shutter (NI digital out at /Dev1/port0/line0): 1 
#370 cooling AOM rf attenuator control voltage (NI analog out at /Dev2/ao6): 5.29784386 V
#370 cooling rf switch (370 cooling rf switch (digital out of Paul's box)): 1 
#370 cooling shutter (370 cooling shutter (digital out of Paul's box)): 1 
#370 detuning AOM rf attenuator control voltage (NI analog out at /Dev2/ao10): 10 V
#370 detuning rf switch (370 detuning rf switch (digital out of Paul's box)): 1 
#370 pumping AOM rf attenuator control voltage (NI analog out at /Dev2/ao9): 10 V
#370 pumping rf switch (370 pumping rf switch (digital out of Paul's box)): 1 
#399 shutter (399 shutter (digital out of Paul's box)): 0 
#411 relock shutter (411 relock shutter (digital out of Paul's box)): 1 
#411 rf switch (411 rf switch (digital out of Paul's box)): 0 
#411 slave rf switch (411 slave rf switch (digital out of Paul's box)): 1 
#411 stab hold (411 stab hold (digital out of Paul's box)): 1 
#411IntstabSetpoint (Scaled version of 411 intensity stab set point voltage (factor: 1.000000, offset:0.000000)): 10 V
#467 detuning AOM rf attenuator control voltage (NI analog out at /Dev2/ao8): 10 V
#467 rf switch (467 rf switch (digital out of Paul's box)): 0 
#638 rf switch (638 rf switch (digital out of Paul's box)): 1 
#638 shutter (638 shutter (digital out of Paul's box)): 1 
#935 shutter (NI digital out at /Dev1/port0/line3): 1 
#Axial objective position (Scaled version of Axial obective actuator (factor: 0.000024, offset:0.000000)): 11.9749938 mm
#B field H1 (Scaled version of h1BCurrent (factor: 0.400000, offset:0.000000)): 0.12992 G
#B field H2 (Scaled version of h2BCurrent (factor: 1.470000, offset:0.000000)): 0.735 G
#B field V (Scaled version of vBCurrent (factor: 1.248000, offset:0.000000)): 0.3012672 G
#DDS0 frequency (Frequency of DDS channel #0 of Paul's box): 85 MHz
#DDS0 power (Power of DDS channel #1 of Paul's box): -6 dBm
#DDS1 frequency (Frequency of DDS channel #1 of Paul's box): 85 MHz
#DDS1 power (Power of DDS channel #1 of Paul's box): -15 dBm
#DDS10 frequency (Frequency of DDS channel #10 of Paul's box): 0 MHz
#DDS10 power (Power of DDS channel #10 of Paul's box): 0 dBm
#DDS11 frequency (Frequency of DDS channel #11 of Paul's box): 0 MHz
#DDS11 power (Power of DDS channel #11 of Paul's box): 0 dBm
#DDS2 frequency (Frequency of DDS channel #2 of Paul's box): 200 MHz
#DDS2 power (Power of DDS channel #2 of Paul's box): -50 dBm
#DDS3 frequency (Frequency of DDS channel #3 of Paul's box): 60 MHz
#DDS3 power (Power of DDS channel #3 of Paul's box): -50 dBm
#DDS4 frequency (Frequency of DDS channel #4 of Paul's box): 111.6 MHz
#DDS4 power (Power of DDS channel #4 of Paul's box): 10 dBm
#DDS5 frequency (Frequency of DDS channel #5 of Paul's box): 111.5125 MHz
#DDS5 power (Power of DDS channel #5 of Paul's box): -6 dBm
#DDS6 power (Power of DDS channel #6 of Paul's box): 0 dBm
#DDS7 frequency (Frequency of DDS channel #7 of Paul's box): 0 MHz
#DDS7 power (Power of DDS channel #7 of Paul's box): 0 dBm
#DDS8 frequency (Frequency of DDS channel #8 of Paul's box): 0 MHz
#DDS8 power (Power of DDS channel #8 of Paul's box): 0 dBm
#DDS9 frequency (Frequency of DDS channel #9 of Paul's box): 0 MHz
#DDS9 power (Power of DDS channel #9 of Paul's box): 0 dBm
#DP370 power (DP370 photodiode voltage setpoint): 7 mW
#Doppler_time (): 5000 us
#H1 power (H1 photodiode voltage setpoint): 5.5 uW
#H1Flipmount (Thorlabs Flipmount): 1 
#H1seq power (H1seq setpoint): 0 mW
#H2 power (H2 photodiode voltage setpoint): 2.23 uW
#In Oven Current (Scaled version of In oven control voltage (factor: 2.000000, offset:0.000000)): 0 A
#Objective focus position (Scaled version of Focus obective actuator (factor: 0.000024, offset:0.000000)): 24.5719768 mm
#Paul's box run number (to identify the raw data of CCD and PMT): 25302 
#SampleNHold (SampleNHold (digital out of Paul's box)): 1 
#Strobo Trigger (description): 0 
#U_ablation (NI analog out at /Dev2/ao0): 0 V
#Ue endseg 1 (Scaled version of Endseg 1 extra voltage (factor: -1.200000, offset:0.000000)): -9 V
#Ue endseg 2 (Scaled version of Endseg 2 extra voltage (factor: -1.200000, offset:0.000000)): 0 V
#Ue1 (Scaled version of Segment 3 extra compensation voltage (factor: 1.214280, offset:-0.000700)): -9 V
#Ue2 (Scaled version of Segment 3 extra compensation voltage (factor: 1.214280, offset:-0.000700)): -9 V
#Ue3 (Scaled version of Segment 3 extra compensation voltage (factor: 1.214280, offset:-0.000700)): -5 V
#Ue4 (Scaled version of Segment 3 extra compensation voltage (factor: 1.214280, offset:-0.000700)): 0 V
#Ue5 (Scaled version of Segment 3 extra compensation voltage (factor: 1.214280, offset:-0.000700)): 0 V
#Ue6 (Scaled version of Segment 6 extra voltage (factor: -1.200000, offset:0.000000)): 0 V
#Ue7 (Scaled version of Segment 7 extra voltage (factor: -1.200000, offset:0.000000)): 0 V
#Ue8 (Scaled version of Segment 8 extra voltage (factor: -1.200000, offset:0.000000)): 0 V
#Uec endseg 1 (Scaled version of Segment 0 extra compensation voltage (factor: 1.2, offset:0.0)): 0.1776204 V
#Uec endseg 2 (Scaled version of Endseg extra 2 compensation voltage (factor: -1.200000, offset:0.000000)): 0 V
#Uec1 (Scaled version of Segment 1 extra compensation voltage (factor: 1.2, offset:0.0)): 0.1776204 V
#Uec2 (Scaled version of Segment 2 extra compensation voltage (factor: 1.2, offset:0.0)): 0.1776204 V
#Uec3 (Scaled version of Segment 3 extra compensation voltage (factor: 1.2, offset:0.0)): 0.227429813 V
#Uec4 (Scaled version of Segment 4 extra compensation voltage (factor: 1.2, offset:0.0)): 0.227429813 V
#Uec5 (Scaled version of Segment 5 extra compensation voltage (factor: 1.2, offset:0.0)): 0 V
#Uec6 (Scaled version of Segment 6 extra compensation voltage (factor: 1.2, offset:0.0)): 0.408 V
#Uec7 (Scaled version of Segment 7 extra compensation voltage (factor: 1.2, offset:0.0)): 0.408 V
#Uec8 (Scaled version of Segment 8 extra compensation voltage (factor: 1.2, offset:0.0)): 0.408 V
#Uschwinden (U_schwinden to lower rf confinement): 0.5 V
#Ut endseg 1 (Scaled version of Endseg 1 voltage (factor: -1.199740, offset:-0.001200)): 12 V
#Ut endseg 2 (Scaled version of Endseg 2 voltage (factor: -1.197100, offset:-0.003000)): 0 V
#Ut1 (Scaled version of Segment 1 voltage (factor: -1.200900, offset:-0.003600)): -8 V
#Ut2 (Scaled version of Segment 2 voltage (factor: -1.201410, offset:-0.001400)): 12 V
#Ut3 (Scaled version of Segment 3 voltage (factor: -1.198560, offset:-0.003200)): 12 V
#Ut4 (Scaled version of Segment 4 voltage (factor: -1.198560, offset:-0.003200)): 0 V
#Ut5 (Scaled version of Segment 5 voltage (factor: -1.198560, offset:-0.003200)): 0 V
#Ut6 (Scaled version of Segment 6 voltage (factor: -1.198560, offset:-0.003200)): 0 V
#Ut7 (Scaled version of Segment 7 voltage (factor: -1.198560, offset:-0.003200)): 0 V
#Ut8 (Scaled version of Segment 8 voltage (factor: -1.198560, offset:-0.003200)): 0 V
#Utc endseg 1 (Scaled version of Segment 0 compensation voltage (factor: 0.25, offset:0.0)): 0.0619037817 V
#Utc endseg 2 (Scaled version of Endseg 2 compensation voltage (factor: -0.250000, offset:0.000000)): 0 V
#Utc1 (Scaled version of Segment 1 compensation voltage (factor: 0.25, offset:0.0)): 0.0619037817 V
#Utc2 (Scaled version of Segment 2 compensation voltage (factor: 0.25, offset:0.0)): 0.0619037817 V
#Utc3 (Scaled version of Segment 3 compensation voltage (factor: 0.25, offset:0.0)): 0.106663163 V
#Utc4 (Scaled version of Segment 4 compensation voltage (factor: 0.25, offset:0.0)): 0.106663163 V
#Utc5 (Scaled version of Segment 5 compensation voltage (factor: 0.25, offset:0.0)): 0 V
#Utc6 (Scaled version of Segment 6 compensation voltage (factor: 0.25, offset:0.0)): 0 V
#Utc7 (Scaled version of Segment 7 compensation voltage (factor: 1.2, offset:0.0)): 0 V
#Utc8 (Scaled version of Segment 8 compensation voltage (factor: 1.2, offset:0.0)): 0 V
#V power (V photodiode voltage setpoint): 11.25 uW
#Vseq power (Vseq setpoint): 0.4 mW
#WP370H2sw0 (NI analog out at /Dev2/ao2): 5 V
#WP370H2sw1 (NI analog out at /Dev2/ao3): 0 V
#Yb Oven Current (Scaled version of Yb oven control voltage (factor: 3.510000, offset:0.000000)): 0 A
#awg_Pulselength (): 0 s
#awg_amplitude (): 0 Vpp
#awg_frequency (): 0 Hz
#awg_offset (): 0 V
#axial_secular_frequency_AOM (): 0.11 MHz
#carrier_frequency (): 221 MHz
#cooling370 frequency (Attenuation of transition cooling370): 85 MHz
#cooling370 power (Power of transition cooling370): -24 dBm
#cooling_chirp_dds_power (): 0 dBm
#cooling_chirp_freq_step (): 1 MHz
#cooling_chirp_start_freq (): 81.6 MHz
#cooling_chirp_stop_freq (): 111.6 MHz
#cooling_chirp_total_time (): 3 us
#detection370 frequency (Attenuation of transition detection370): 85 MHz
#detection370 power (Power of transition detection370): -2 dBm
#detection_time (): 2500 us
#detuning370 frequency (Attenuation of transition detuning370): 0 MHz
#detuning370 power (Power of transition detuning370): 0 dBm
#emm_pulse_buffer_time (): 0 us
#emm_pulse_wait_time (): 0 us
#feed_forward_waittime_ms (): 0 ms
#flop_sbc_max_pulsetime_factor (): 0 
#freqScaling_411 (): 1.68 MHz/G
#freqScaling_467 (): 1.6 MHz/G
#heating_rate_wait_time (): 5000 us
#intersequence_cooling_rf_frequency (): 85 MHz
#intersequence_cooling_rf_power (): -24 dBm
#load_attempt (): 1 
#mirrorH2H (Motorized mirror mount): 4.37709888 mm
#n_av_LLI (): 50 
#n_points_per_doppler_freq_scan (): 0 
#n_points_per_sb_flops (): 0 
#n_points_per_sb_scan (): 0 
#n_rabi_scan_points (): 0 
#n_rep (): 575 
#octupole467 frequency (Attenuation of transition octupole467): 111.046695 MHz
#octupole467 power (Power of transition octupole467): -6 dBm
#octupole4672 frequency (Attenuation of transition octupole4672): 111.046695 MHz
#octupole4672 power (Power of transition octupole4672): -6 dBm
#offset370PD_H1 (): -0.0132263937 uW
#offset370PD_H2 (): -0.0299202343 uW
#offset370PD_V (): -0.0150179222 uW
#offset467BelowPD (): 0.0073186225 mW
#offset467PD (): 0.0073186225 mW
#picture_number (): 0 
#pulse_time_1650 (): 0 us
#pulse_time_411 (): 5 us
#pulse_time_467 (): 50000 us
#pulse_time_4672 (): 50000 us
#pulse_time_rfLLI (): 14.95 us
#pump_time (): 10 us
#pumping370 frequency (Attenuation of transition pumping370): 85 MHz
#pumping370 power (Power of transition pumping370): -13.5 dBm
#quench1650 frequency (Attenuation of transition quench1650): 60 MHz
#quench1650 power (Power of transition quench1650): -3.1 dBm
#radial_secular_frequency_AOM (): 0.31 MHz
#ramp_time (): 0 us
#reference 370 Det (): 0 mW
#reference 370 H1 (reference value 370 H1 chart): 3 uW
#reference 370 H2 (reference value 370 H2 chart): 5 uW
#reference 370 V (reference value 370 V chart): 40 uW
#reference 411 Fiber (reference value vertical 411 chart): 0.4 mW
#reference 411 SHG (reference value SHG 411 chart): 8 mW
#reference 411 V (): 0 uW
#reference 639 Fiber (reference value fiber639 chart): 11.5 mW
#reference SHG 467 (): 5.6 mW
#reference SHG 467 Below (): 0 mW
#rf_Amp (): 0.3 
#rf_Freq (): 3.51644346 MHz
#rf_phase (): 0.5 
#rf_switch_467 (): 0 
#sampling370 frequency (Attenuation of transition sampling370): 85 MHz
#sampling370 power (Power of transition sampling370): -5 dBm
#sampling411 frequency (Attenuation of transition sampling411): 220 MHz
#sampling411 power (Power of transition sampling411): -2 dBm
#sb_cooling_411_Omega (): 0 kHz
#sb_cooling_ddspower_1650 (): -27.5 dBm
#sb_cooling_ddspower_411 (): -10 dBm
#sb_cooling_detuning (): 0 
#sb_cooling_time (): 5000 us
#sb_scan_range_factor (): 0 
#sbc_pulses11 (): 0 
#sbc_pulses12 (): 0 
#sbc_pulses21 (): 0 
#sbc_pulses22 (): 0 
#sbc_pulsetime11 (): 0 us
#sbc_pulsetime12 (): 0 us
#sbc_pulsetime21 (): 0 us
#sbc_pulsetime22 (): 0 us
#sbc_repumptime (): 0 us
#scaling370PD_H1 (): -12.9249723 uW/V
#scaling370PD_H2 (): -14.9627261 uW/V
#scaling370PD_V (): -17.3688494 uW/V
#scaling467BelowPD (): -2.85545297 mW/V
#scaling467PD (): -2.85545297 mW/V
#scan_variable (): 0 unit
#spectroscopy411 frequency (Attenuation of transition spectroscopy411): 221 MHz
#spectroscopy411 power (Power of transition spectroscopy411): -2 dBm
#spectroscopy411rsb11 frequency (Attenuation of transition spectroscopy411rsb11): 0 MHz
#spectroscopy411rsb11 power (Power of transition spectroscopy411rsb11): 0 dBm
#spectroscopy411rsb12 frequency (Attenuation of transition spectroscopy411rsb12): 0 MHz
#spectroscopy411rsb12 power (Power of transition spectroscopy411rsb12): 0 dBm
#spectroscopy411rsb21 frequency (Attenuation of transition spectroscopy411rsb21): 0 MHz
#spectroscopy411rsb21 power (Power of transition spectroscopy411rsb21): 0 dBm
#spectroscopy411rsb22 frequency (Attenuation of transition spectroscopy411rsb22): 0 MHz
#spectroscopy411rsb22 power (Power of transition spectroscopy411rsb22): 0 dBm
#spectroscopy411slave frequency (Attenuation of transition spectroscopy411slave): 80 MHz
#spectroscopy411slave power (Power of transition spectroscopy411slave): -4 dBm
#sweep_frequency_step (): 0 MHz
#sweep_sleep_time (): 0 us
#sweep_start_frequency (): 0 MHz
#sweep_stop_frequency (): 0 MHz
#t_RFtotal (): 1235977.45 us
#t_RFwait (): 100 us
#t_pi_carrier_estim_A (): 0 us
#t_pi_carrier_estim_B (): 0 us
#t_pi_carrier_estim_C (): 0 us
#t_subtract (): 0.1 us
#use_shutters (): 0 
#wait_ramp_down (): 0 us
#waveplate411Ax (Motorized rotation mount): 0 °
#waveplateSplitH1V (Motorized rotation mount): 154.999746 °
#waveplateV (Motorized rotation mount): 27.4999213 °

#UTC / s	rel. time / s	RunNumber / 	rf_Freq / MHz	CorrFreqCenter / 	CorrFreqCenter2 / 	FreqCenter / 	CorrBField / 	CorrBField2 / 	BField / 	FreqPlusPlus / 	FreqPlusMinus / 	FreqMinusPlus / 	FreqMinusMinus / 	FreqPlusCenter / 	FreqMinusCenter / 	roi_plus_plus / 	roi_pp_num_cyc / 	roi_plus_minus / 	roi_pm_num_cyc / 	roi_minus_plus / 	roi_mp_num_cyc / 	roi_minus_minus / 	roi_mm_num_cyc / 	roi_final_E3 / 	number_LLI_cycles / 	det_num_hot / 	det_num_no_exc / 	det_num_quench / 
1645125241	265.581	1	3.51640491	-0.178571429	-0.178571429	111.710744	-0.107142857	-0.107142857	2.21348042	112.374793	112.374783	111.046705	111.046695	112.374788	111.0467	0.448979592	49	0.734693878	49	0.5	50	0.571428571	49	13	30	1	20	0
1645125434	458.553	2	3.51640745	0.187142857	1.13755994e-10	111.710743	0.212857143	1.29386588e-10	2.21347723	112.374791	112.374781	111.046705	111.046695	112.374786	111.0467	0.92	50	0.52	50	0.714285714	49	0.74	50	12	39	1	11	0
1645125615	639.652	3	3.5164024	-0.27	-0.00139175258	111.710744	-0.23	-0.00118556701	2.21348068	112.374793	112.374784	111.046705	111.046695	112.374789	111.0467	0.42	50	0.92	50	0.72	50	0.76	50	12	32	0	18	0
1645125796	820.882	4	3.51640786	0.08	0.000444444444	111.710744	0.54	0.003	2.21347258	112.37479	112.374781	111.046707	111.046697	112.374786	111.046702	1	50	0.38	50	0.52	50	0.98	50	11	30	0	20	0
1645126015	1039.369	5	3.51639505	0.19	0.00104395604	111.710743	0.13	0.000714285714	2.21347063	112.374789	112.374779	111.046707	111.046697	112.374784	111.046702	0.82	50	0.5	50	0.8	50	0.74	50	17	31	3	19	0
1645126195	1219.522	6	3.51639196	0.17	0.000779816514	111.710742	0.31	0.00142201835	2.21346598	112.374787	112.374777	111.046707	111.046698	112.374782	111.046702	0.84	50	0.36	50	0.7	50	0.84	50	4	20	0	30	0
1645126390	1414.44	7	3.51638461	-0.237142857	-0.00131746032	111.710743	0.477142857	0.00265079365	2.21345882	112.374786	112.374776	111.04671	111.046701	112.374781	111.046706	0.84	50	0.6	50	0.285714286	49	1	50	17	35	1	15	0
1645126570	1594.865	8	3.51637329	0.114489796	0.000587127159	111.710743	0.174489796	0.000894819466	2.2134562	112.374784	112.374775	111.046711	111.046701	112.37478	111.046706	0.84	50	0.551020408	49	0.62	50	0.68	50	15	35	0	15	0
1645126752	1777.196	9	3.51636915	-0.16	-0.000883977901	111.710744	-0.24	-0.00132596685	2.2134598	112.374786	112.374777	111.04671	111.046701	112.374781	111.046706	0.36	50	0.76	50	0.84	50	0.76	50	6	30	0	20	0
1645126933	1957.404	10	3.51637484	0.01	5.49450549e-05	111.710743	0.63	0.00346153846	2.21345035	112.374783	112.374774	111.046713	111.046704	112.374779	111.046708	0.94	50	0.3	50	0.3	50	0.92	50	10	29	0	21	0
1645127113	2137.708	11	3.5163599	0.22	0.00122222222	111.710742	0.14	0.000777777778	2.21344825	112.374782	112.374772	111.046713	111.046703	112.374777	111.046708	0.82	50	0.46	50	0.7	50	0.62	50	13	37	0	13	0
1645127296	2321.142	12	3.51635658	-0.14	-0.000773480663	111.710743	0.56	0.00309392265	2.21343985	112.37478	112.37477	111.046716	111.046706	112.374775	111.046711	0.72	50	0.3	50	0.2	50	0.9	50	9	31	0	19	0
1645127477	2501.405	13	3.51634329	-0.275510204	-0.00150552024	111.710744	-0.0444897959	-0.000243113639	2.21344052	112.374781	112.374772	111.046717	111.046708	112.374777	111.046712	0.66	50	0.98	50	0.448979592	49	0.68	50	14	27	0	23	0
1645127657	2681.679	14	3.51634435	0.19	0.00105555556	111.710744	0.33	0.00183333333	2.21343557	112.374779	112.374769	111.046718	111.046708	112.374774	111.046713	0.9	50	0.38	50	0.62	50	0.76	50	12	35	0	14	1
1645127838	2862.755	15	3.51633652	0.17	0.000944444444	111.710743	-0.45	-0.0025	2.21344232	112.37478	112.374771	111.046715	111.046705	112.374775	111.04671	0.52	50	0.8	50	0.96	50	0.34	50	15	34	0	16	0
1645128018	3043.037	16	3.5163472	0.101020408	0.000555057188	111.710742	0.658979592	0.00362076699	2.21343244	112.374777	112.374767	111.046717	111.046708	112.374772	111.046712	0.92	50	0.16	50	0.34	50	0.897959184	49	16	37	0	13	0
1645128199	3223.485	17	3.51633156	-0.27	-0.0015	111.710744	-0.25	-0.00138888889	2.21343619	112.374779	112.37477	111.046717	111.046708	112.374774	111.046713	0.44	50	0.96	50	0.64	50	0.66	50	13	37	0	13	0
1645128392	3416.672	18	3.51633749	-0.1	-0.000555555556	111.710744	0.16	0.000888888889	2.21343379	112.374779	112.374769	111.046719	111.046709	112.374774	111.046714	0.68	50	0.62	50	0.42	50	0.68	50	10	33	1	16	1
1645128573	3597.874	19	3.5163337	0.00632653061	3.27799514e-05	111.710744	0.386326531	0.00200169187	2.21342799	112.374777	112.374768	111.04672	111.046711	112.374772	111.046716	0.632653061	49	0.24	50	0.32	50	0.7	50	15	30	0	20	0
1645128766	3790.955	20	3.51632453	0.18	0.000989010989	111.710743	0.02	0.00010989011	2.21342769	112.374776	112.374767	111.04672	111.04671	112.374771	111.046715	0.72	50	0.52	50	0.8	50	0.64	50	7	30	1	20	0
1645128959	3984.049	21	3.51632406	-0.28	-0.0014507772	111.710744	-0.38	-0.00196891192	2.21343339	112.374779	112.37477	111.046719	111.04671	112.374775	111.046714	0.3	50	0.96	50	0.88	50	0.78	50	2	24	1	26	0
1645129140	4164.389	22	3.51633307	0.03	0.000155440415	111.710744	0.321428571	0.00166543301	2.21342857	112.374778	112.374768	111.046721	111.046711	112.374773	111.046716	0.78	50	0.428571429	49	0.428571429	49	0.72	50	13	32	0	17	1
1645129359	4384.173	23	3.51632545	0.17877551	0.000993197279	111.710743	-0.19877551	-0.00110430839	2.21343155	112.374778	112.374768	111.046719	111.046709	112.374773	111.046714	0.72	50	0.74	50	0.87755102	49	0.5	50	15	31	3	19	0
1645129540	4564.496	24	3.51633016	0.13	0.000590909091	111.710743	0.55	0.0025	2.2134233	112.374775	112.374765	111.046721	111.046711	112.37477	111.046716	0.98	50	0.3	50	0.46	50	0.88	50	4	17	0	32	1
1645129747	4772.111	25	3.51631712	-0.237755102	-0.00132086168	111.710744	-0.042244898	-0.000234693878	2.21342393	112.374776	112.374766	111.046722	111.046712	112.374771	111.046717	0.52	50	0.8	50	0.58	50	0.775510204	49	10	26	2	24	0
1645129929	4953.42	26	3.51631812	-0.11	-0.000528846154	111.710745	0.41	0.00197115385	2.21341778	112.374775	112.374765	111.046724	111.046714	112.37477	111.046719	0.8	50	0.5	50	0.34	50	0.86	50	8	30	0	20	0
1645130136	5161.211	27	3.51630839	-0.02	-0.000110497238	111.710745	-0.22	-0.00121546961	2.21342108	112.374776	112.374766	111.046723	111.046714	112.374771	111.046718	0.48	50	0.72	50	0.9	50	0.7	50	13	34	2	16	0
1645130330	5354.317	28	3.51631361	0.0267346939	0.000128532182	111.710744	0.526734694	0.00253237834	2.21341318	112.374773	112.374764	111.046725	111.046716	112.374768	111.046721	0.88	50	0.326530612	49	0.42	50	0.92	50	15	35	1	15	0
1645130550	5574.979	29	3.51630112	0.23087585	0.00119624793	111.710743	-0.245042517	-0.00126965035	2.21341686	112.374773	112.374764	111.046723	111.046714	112.374768	111.046718	0.645833333	48	0.66	50	0.795918367	49	0.32	50	14	25	3	25	0
1645130743	5768.036	30	3.51630693	-0.05	-0.000226244344	111.710744	0.15	0.000678733032	2.21341461	112.374773	112.374763	111.046724	111.046714	112.374768	111.046719	0.74	50	0.64	50	0.58	50	0.78	50	13	31	1	19	0
1645130936	5961.047	31	3.51630337	0.0226530612	0.000117373374	111.710743	-0.297346939	-0.00154065771	2.21341907	112.374774	112.374764	111.046723	111.046713	112.374769	111.046718	0.46	50	0.734693878	49	0.84	50	0.52	50	9	31	1	19	0
1645131120	6144.319	32	3.51631043	-0.08	-0.000414507772	111.710744	0.48	0.00248704663	2.21341187	112.374772	112.374763	111.046725	111.046716	112.374767	111.04672	0.8	50	0.4	50	0.32	50	0.88	50	9	31	0	19	0
1645131302	6326.445	33	3.51629904	-0.25	-0.00136612022	111.710745	0.05	0.000273224044	2.21341112	112.374773	112.374764	111.046727	111.046717	112.374768	111.046722	0.58	50	0.78	50	0.56	50	0.86	50	14	32	0	18	0
1645131495	6519.372	34	3.51629785	0.384285714	0.00211145997	111.710743	-0.00428571429	-2.35478807e-05	2.21341118	112.374771	112.374762	111.046725	111.046715	112.374767	111.04672	0.74	50	0.36	50	0.96	50	0.571428571	49	9	28	1	22	0
1645131703	6727.353	35	3.51629796	-0.21	-0.0010880829	111.710744	-0.17	-0.000880829016	2.21341373	112.374773	112.374764	111.046725	111.046715	112.374768	111.04672	0.5	50	0.88	50	0.44	50	0.48	50	17	35	2	15	0
1645131922	6946.602	36	3.51630199	0.0981632653	0.000471938776	111.710744	0.298163265	0.00143347724	2.21340926	112.374771	112.374762	111.046726	111.046716	112.374767	111.046721	0.816326531	49	0.42	50	0.54	50	0.74	50	5	31	3	19	0
1645132115	7139.99	37	3.51629491	-0.145102041	-0.000662566396	111.710744	0.245102041	0.0011191874	2.21340558	112.374771	112.374761	111.046728	111.046718	112.374766	111.046723	0.66	50	0.56	50	0.489795918	49	0.88	50	18	34	1	16	0
1645132295	7320.279	38	3.5162891	0.43	0.00221649485	111.710742	-0.07	-0.000360824742	2.21340663	112.374769	112.37476	111.046725	111.046716	112.374764	111.04672	0.86	50	0.5	50	0.84	50	0.34	50	7	18	0	32	0
1645132514	7538.984	39	3.51629076	-0.51	-0.00283333333	111.710745	-0.05	-0.000277777778	2.21340738	112.374772	112.374762	111.046727	111.046718	112.374767	111.046723	0.4	50	0.96	50	0.42	50	0.88	50	10	33	3	17	0
1645132707	7732.249	40	3.51629195	-0.01	-4.56621005e-05	111.710745	0.63	0.00287671233	2.21339793	112.374769	112.37476	111.04673	111.046721	112.374764	111.046726	0.94	50	0.32	50	0.26	50	0.9	50	14	34	1	16	0
1645132902	7926.625	41	3.516277	-0.116122449	-0.00060167072	111.710746	-0.223877551	-0.00115998731	2.21340129	112.374771	112.374761	111.04673	111.04672	112.374766	111.046725	0.44	50	0.78	50	0.72	50	0.612244898	49	9	28	1	22	0
1645133082	8107.236	42	3.51628231	0.31	0.00159793814	111.710744	0.33	0.00170103093	2.21339634	112.374768	112.374758	111.04673	111.04672	112.374763	111.046725	0.92	50	0.28	50	0.76	50	0.78	50	11	31	0	19	0
1645133276	8300.387	43	3.51627449	0.042329932	0.000233867027	111.710744	0.193996599	0.00107180441	2.21339343	112.374767	112.374757	111.04673	111.046721	112.374762	111.046726	0.816326531	49	0.58	50	0.708333333	48	0.86	50	16	36	1	14	0
1645133482	8506.793	44	3.51626988	0.0689795918	0.000357407212	111.710743	-0.508979592	-0.00263719996	2.21340107	112.374768	112.374759	111.046728	111.046718	112.374764	111.046723	0.46	50	0.9	50	0.897959184	49	0.32	50	6	23	2	27	0
1645133715	8740.302	45	3.51628196	-0.35	-0.00169082126	111.710745	0.15	0.000724637681	2.21339882	112.37477	112.37476	111.04673	111.046721	112.374765	111.046726	0.44	50	0.64	50	0.32	50	0.82	50	13	30	4	20	0
1645133898	8922.864	46	3.5162784	0.18	0.000772532189	111.710744	-0.22	-0.000944206009	2.21340212	112.37477	112.37476	111.046728	111.046719	112.374765	111.046724	0.76	50	0.8	50	0.94	50	0.54	50	13	36	0	14	0
1645134093	9117.544	47	3.51628362	-0.195510204	-0.00106836177	111.710745	-0.184489796	-0.00100814096	2.21340488	112.374771	112.374762	111.046729	111.046719	112.374767	111.046724	0.48	50	0.86	50	0.54	50	0.551020408	49	8	27	1	23	0
1645134299	9324.145	48	3.51628799	0.04	0.000206185567	111.710745	0.72	0.00371134021	2.21339408	112.374768	112.374759	111.046732	111.046722	112.374763	111.046727	1	50	0.24	50	0.26	50	0.94	50	19	34	2	16	0
1645134506	9531.305	49	3.51627091	0.52	0.00251207729	111.710742	0.08	0.00038647343	2.21339288	112.374765	112.374756	111.046729	111.04672	112.37476	111.046725	0.94	50	0.34	50	0.88	50	0.44	50	16	31	2	19	0
1645134717	9742.065	50	3.51626902	0.06	0.000289855072	111.710742	0.38	0.00183574879	2.21338718	112.374763	112.374754	111.046731	111.046721	112.374758	111.046726	0.7	50	0.26	50	0.48	50	0.8	50	18	36	2	14	0
1645134913	9937.94	51	3.51626	-0.0765306122	-0.000362704323	111.710743	-0.556530612	-0.00263758584	2.21339553	112.374766	112.374756	111.046729	111.046719	112.374761	111.046724	0.346938776	49	0.98	50	0.86	50	0.38	50	22	36	1	13	1
1645135108	10133.054	52	3.5162732	0.05	0.000255102041	111.710742	0.25	0.0012755102	2.21339178	112.374765	112.374755	111.046729	111.04672	112.37476	111.046725	0.74	50	0.44	50	0.6	50	0.8	50	12	30	1	20	0
1645135329	10353.634	53	3.51626727	-0.191632653	-0.000982731554	111.710743	0.305102041	0.00156462585	2.21338721	112.374764	112.374755	111.046732	111.046722	112.374759	111.046727	0.673469388	49	0.56	50	0.163265306	49	0.66	50	7	23	3	27	0
1645135511	10536.04	54	3.51626004	0.023877551	0.000108534323	111.710743	0.023877551	0.000108534323	2.21338685	112.374764	112.374754	111.046732	111.046722	112.374759	111.046727	0.66	50	0.612244898	49	0.8	50	0.8	50	10	24	0	26	0
1645135694	10718.402	55	3.51625947	-0.02	-0.000109289617	111.710743	-0.7	-0.00382513661	2.21339735	112.374767	112.374758	111.046729	111.046719	112.374762	111.046724	0.24	50	0.96	50	0.96	50	0.28	50	12	27	0	23	0
1645135875	10899.631	56	3.51627608	0.296734694	0.00163041041	111.710742	0.403265306	0.00221574344	2.2133913	112.374764	112.374754	111.046729	111.04672	112.374759	111.046724	1	50	0.3	50	0.673469388	49	0.78	50	14	32	0	17	1
1645136069	11093.904	57	3.51626651	0.0748979592	0.000413800879	111.710741	-0.565102041	-0.00312211072	2.21339978	112.374766	112.374757	111.046726	111.046717	112.374761	111.046721	0.489795918	49	0.98	50	0.86	50	0.22	50	7	34	1	16	0
1645136251	11276.204	58	3.51627991	-0.07	-0.000358974359	111.710742	0.55	0.00282051282	2.21339153	112.374764	112.374754	111.046729	111.04672	112.374759	111.046724	0.86	50	0.38	50	0.32	50	0.94	50	11	29	0	21	0
1645136459	11483.678	59	3.51626687	-0.59	-0.00324175824	111.710745	-0.05	-0.000274725275	2.21339228	112.374767	112.374758	111.046732	111.046722	112.374762	111.046727	0.3	50	0.94	50	0.36	50	0.9	50	10	31	2	19	0
1645136655	11680.183	60	3.51626805	0.193265306	0.000929160126	111.710744	0.0467346939	0.000224686028	2.21339157	112.374766	112.374756	111.046731	111.046721	112.374761	111.046726	0.7	50	0.46	50	0.82	50	0.673469388	49	9	32	1	18	0
1645136854	11878.77	61	3.51626694	0.31	0.00158163265	111.710742	0.29	0.00147959184	2.21338722	112.374763	112.374754	111.046731	111.046721	112.374758	111.046726	0.86	50	0.26	50	0.66	50	0.64	50	5	24	1	26	0
1645137035	12060.075	62	3.51626007	-0.01	-5.02512563e-05	111.710742	-0.47	-0.00236180905	2.21339427	112.374765	112.374756	111.046729	111.046719	112.37476	111.046724	0.32	50	0.8	50	0.8	50	0.34	50	18	33	0	16	1
1645137230	12254.449	63	3.51627121	-0.04	-0.000220994475	111.710742	-0.34	-0.00187845304	2.21339937	112.374767	112.374757	111.046727	111.046718	112.374762	111.046723	0.44	50	0.82	50	0.86	50	0.56	50	11	30	1	20	0
1645137424	12448.659	64	3.51627928	-0.23	-0.00118556701	111.710744	-0.05	-0.000257731959	2.21340012	112.374768	112.374759	111.046728	111.046719	112.374764	111.046724	0.44	50	0.72	50	0.36	50	0.54	50	14	29	1	21	0
1645137634	12658.862	65	3.51628047	0.13	0.000670103093	111.710743	0.43	0.00221649485	2.21339367	112.374766	112.374756	111.04673	111.04672	112.374761	111.046725	0.82	50	0.26	50	0.4	50	0.7	50	15	32	2	18	0
1645137856	12880.331	66	3.51627027	0.31	0.00146919431	111.710741	-0.25	-0.00118483412	2.21339742	112.374765	112.374756	111.046727	111.046717	112.374761	111.046722	0.62	50	0.56	50	0.96	50	0.4	50	10	28	3	22	0
1645138063	13088.085	67	3.5162762	-0.06	-0.000271493213	111.710742	-0.16	-0.0007239819	2.21339982	112.374766	112.374757	111.046726	111.046717	112.374762	111.046722	0.58	50	0.8	50	0.76	50	0.66	50	15	33	2	17	0
1645138256	13281.113	68	3.51627999	-0.08	-0.000384615385	111.710742	0.54	0.00259615385	2.21339172	112.374764	112.374755	111.046729	111.04672	112.37476	111.046725	0.9	50	0.44	50	0.28	50	0.9	50	14	34	1	16	0
1645138464	13488.738	69	3.51626718	-0.20755102	-0.00107539389	111.710743	-0.48755102	-0.00252617109	2.21339904	112.374768	112.374758	111.046728	111.046719	112.374763	111.046723	0.244897959	49	0.94	50	0.82	50	0.54	50	13	32	2	18	0
1645138657	13681.721	70	3.51627875	0.34	0.00163461538	111.710741	-0.1	-0.000480769231	2.21340054	112.374766	112.374757	111.046726	111.046716	112.374762	111.046721	0.8	50	0.56	50	0.9	50	0.46	50	8	36	1	14	0
1645138875	13900.054	71	3.51628112	-0.29	-0.00150259067	111.710743	0.29	0.00150259067	2.21339619	112.374766	112.374757	111.046729	111.046719	112.374762	111.046724	0.66	50	0.66	50	0.28	50	0.86	50	10	34	3	16	0
1645139055	14080.233	72	3.51627424	0.09	0.000412844037	111.710742	0.15	0.000688073394	2.21339394	112.374765	112.374756	111.046729	111.046719	112.374761	111.046724	0.82	50	0.58	50	0.74	50	0.8	50	14	37	0	13	0
1645139262	14287.089	73	3.51627068	0.23	0.00127777778	111.710741	-0.29	-0.00161111111	2.21339829	112.374765	112.374756	111.046726	111.046717	112.374761	111.046722	0.58	50	0.64	50	0.94	50	0.42	50	17	32	2	18	0
1645139443	14467.529	74	3.51627756	0.03	0.000144927536	111.710741	0.61	0.0029468599	2.21338914	112.374763	112.374753	111.046729	111.04672	112.374758	111.046724	0.9	50	0.26	50	0.36	50	0.94	50	21	42	0	8	0
1645139623	14647.926	75	3.51626309	0.03	0.000166666667	111.710741	-0.61	-0.00338888889	2.21339829	112.374765	112.374756	111.046726	111.046717	112.37476	111.046721	0.42	50	1	49	0.9	50	0.26	50	17	24	0	26	0
1645139806	14830.333	76	3.51627756	-0.324583333	-0.00179327808	111.710743	-0.00458333333	-2.53222836e-05	2.21339836	112.374767	112.374757	111.046728	111.046718	112.374762	111.046723	0.4	50	0.729166667	48	0.46	50	0.78	50	15	32	0	18	0
1645140037	15061.92	77	3.51627767	0.1	0.000549450549	111.710742	-0.28	-0.00153846154	2.21340256	112.374768	112.374758	111.046726	111.046717	112.374763	111.046721	0.64	50	0.82	50	0.88	50	0.5	50	8	26	4	24	0
1645140217	15242.158	78	3.51628431	0.27	0.0011637931	111.710741	0.23	0.00099137931	2.21339911	112.374765	112.374756	111.046726	111.046716	112.37476	111.046721	0.88	50	0.38	50	0.68	50	0.64	50	10	26	0	23	1
1645140449	15474.219	79	3.51627886	-0.47	-0.00261111111	111.710743	-0.09	-0.0005	2.21340046	112.374768	112.374758	111.046728	111.046718	112.374763	111.046723	0.36	50	0.92	50	0.54	50	0.92	50	14	29	4	21	0
1645140644	15669.313	80	3.51628099	0.37	0.00159482759	111.710741	0.29	0.00125	2.21339611	112.374765	112.374755	111.046727	111.046718	112.37476	111.046722	0.96	50	0.3	50	0.62	50	0.54	50	4	26	1	24	0
1645140838	15862.585	81	3.51627411	-0.07	-0.000358974359	111.710742	-0.05	-0.000256410256	2.21339686	112.374765	112.374756	111.046727	111.046718	112.374761	111.046722	0.72	50	0.84	50	0.36	50	0.38	50	18	38	1	12	0
1645141018	16042.873	82	3.5162753	-0.00612244898	-3.17225336e-05	111.710742	0.393877551	0.00204081633	2.21339095	112.374764	112.374754	111.046729	111.04672	112.374759	111.046724	0.795918367	49	0.408163265	49	0.36	50	0.76	50	10	34	0	15	1
1645141237	16261.447	83	3.51626595	-0.15	-0.000828729282	111.710742	-0.21	-0.00116022099	2.2133941	112.374765	112.374756	111.046729	111.046719	112.374761	111.046724	0.46	50	0.82	50	0.48	50	0.42	50	14	31	3	19	0
1645141430	16454.611	84	3.51627094	-0.08	-0.000366972477	111.710743	0.62	0.0028440367	2.2133848	112.374763	112.374753	111.046732	111.046723	112.374758	111.046727	0.9	50	0.36	50	0.3	50	1	50	19	38	1	12	0
1645141624	16648.658	85	3.51625623	-0.226326531	-0.00117267632	111.710744	-0.226326531	-0.00117267632	2.21338819	112.374765	112.374756	111.046732	111.046723	112.37476	111.046727	0.367346939	49	0.82	50	0.72	50	0.72	50	16	37	1	13	0
1645141817	16841.84	86	3.5162616	0.264693878	0.00136440143	111.710743	0.0246938776	0.000127288029	2.21338782	112.374764	112.374754	111.046731	111.046721	112.374759	111.046726	0.82	50	0.530612245	49	0.88	50	0.64	50	15	39	1	11	0
1645142048	17073.17	87	3.51626101	-0.28	-0.00144329897	111.710744	-0.38	-0.00195876289	2.21339352	112.374767	112.374757	111.046731	111.046721	112.374762	111.046726	0.26	50	0.92	50	0.6	50	0.5	50	7	33	4	17	0
1645142229	17253.505	88	3.51627003	0.29	0.00125541126	111.710742	0.13	0.000562770563	2.21339157	112.374765	112.374755	111.04673	111.04672	112.37476	111.046725	0.84	50	0.42	50	0.7	50	0.54	50	8	26	0	24	0
1645142435	17459.66	89	3.51626694	0.01	5.55555556e-05	111.710742	0.15	0.000833333333	2.21338932	112.374764	112.374754	111.04673	111.046721	112.374759	111.046726	0.68	50	0.52	50	0.6	50	0.74	50	9	36	2	14	0
1645142628	17653.042	90	3.51626338	0.107346939	0.000521101645	111.710742	-0.0126530612	-6.14226273e-05	2.21338951	112.374764	112.374754	111.04673	111.04672	112.374759	111.046725	0.734693878	49	0.64	50	0.64	50	0.52	50	8	26	1	23	1
1645142847	17872.073	91	3.51626368	-0.128367347	-0.000661687355	111.710743	-0.291632653	-0.0015032611	2.21339389	112.374765	112.374756	111.046729	111.04672	112.374761	111.046724	0.48	50	0.9	50	0.857142857	49	0.693877551	49	8	27	3	23	0
1645143028	18052.388	92	3.5162706	0.1	0.000456621005	111.710742	0.56	0.00255707763	2.21338549	112.374762	112.374753	111.046731	111.046722	112.374758	111.046726	0.96	50	0.3	50	0.36	50	0.82	50	7	28	0	21	1
1645143221	18245.493	93	3.51625732	-0.436122449	-0.00242290249	111.710744	-0.156122449	-0.000867346939	2.21338783	112.374765	112.374756	111.046733	111.046723	112.374761	111.046728	0.387755102	49	0.98	50	0.34	50	0.62	50	10	25	1	25	0
1645143414	18438.538	94	3.51626102	0.58	0.00300518135	111.710741	0.2	0.00103626943	2.21338483	112.374762	112.374752	111.046731	111.046721	112.374757	111.046726	1	50	0.22	50	0.88	50	0.5	50	11	31	1	19	0
1645143609	18633.853	95	3.51625628	0.13	0.00067357513	111.710741	-0.11	-0.000569948187	2.21338648	112.374761	112.374752	111.046729	111.04672	112.374757	111.046725	0.74	50	0.72	50	0.68	50	0.44	50	13	35	1	15	0
1645143817	18841.893	96	3.51625889	-0.36	-0.00183673469	111.710742	0.14	0.000714285714	2.21338438	112.374763	112.374753	111.046732	111.046722	112.374758	111.046727	0.32	50	0.54	50	0.34	50	0.84	50	19	39	2	11	0
1645143997	19022.294	97	3.51625557	-0.01	-4.80769231e-05	111.710743	-0.09	-0.000432692308	2.21338573	112.374763	112.374753	111.046732	111.046722	112.374758	111.046727	0.58	50	0.68	50	0.84	50	0.76	50	8	25	0	24	1
1645144191	19215.414	98	3.5162577	0.17755102	0.000986394558	111.710742	0.49755102	0.00276417234	2.21337827	112.37476	112.37475	111.046733	111.046723	112.374755	111.046728	0.92	50	0.244897959	49	0.64	50	0.96	50	8	34	1	16	0
1645144409	19434.194	99	3.5162459	-0.114693878	-0.000594268796	111.710742	-0.545306122	-0.00282542032	2.21338645	112.374763	112.374753	111.046731	111.046722	112.374758	111.046726	0.28	50	0.94	50	0.9	50	0.469387755	49	7	28	3	21	1
1645144593	19617.591	100	3.51625883	0.07	0.000319634703	111.710742	0.31	0.00141552511	2.2133818	112.374761	112.374752	111.046732	111.046723	112.374756	111.046727	0.84	50	0.46	50	0.46	50	0.7	50	7	28	0	22	0
1645144773	19797.838	101	3.51625148	0.1	0.000546448087	111.710741	1.11022302e-16	6.06679248e-19	2.2133818	112.374761	112.374751	111.046732	111.046722	112.374756	111.046727	0.68	50	0.58	50	0.62	50	0.52	50	11	29	0	21	0
1645144953	19978.23	102	3.51625148	-0.0244897959	-0.00013530274	111.710741	0.455510204	0.00251663096	2.21337496	112.374759	112.374749	111.046734	111.046724	112.374754	111.046729	0.88	50	0.448979592	49	0.42	50	0.9	50	13	37	0	13	0
1645145146	20171.313	103	3.51624067	-0.13	-0.000722222222	111.710742	-0.47	-0.00261111111	2.21338201	112.374761	112.374752	111.046732	111.046723	112.374757	111.046728	0.38	50	0.98	50	0.82	50	0.48	50	10	33	1	17	0
1645145340	20364.442	104	3.51625182	-0.15	-0.000777202073	111.710743	0.49	0.0025388601	2.21337466	112.37476	112.374751	111.046735	111.046726	112.374755	111.04673	0.74	50	0.4	50	0.3	50	0.94	50	12	37	1	13	0
1645145546	20570.548	105	3.5162402	-0.01	-5.18134715e-05	111.710743	-0.23	-0.00119170984	2.21337811	112.374761	112.374752	111.046734	111.046725	112.374756	111.04673	0.62	50	0.86	50	0.74	50	0.52	50	11	31	2	18	1
1645145726	20750.794	106	3.51624566	0.0430612245	0.00020903507	111.710743	0.696938776	0.00338319794	2.21336766	112.374758	112.374748	111.046737	111.046728	112.374753	111.046732	0.98	50	0.24	50	0.306122449	49	0.96	50	12	36	0	14	0
1645145973	20998.064	107	3.51622912	-0.243877551	-0.00134738978	111.710744	-0.216122449	-0.00119404668	2.2133709	112.37476	112.37475	111.046737	111.046728	112.374755	111.046733	0.4	50	0.86	50	0.612244898	49	0.64	50	15	34	5	15	1
1645146156	21180.587	108	3.51623425	0.21	0.000850202429	111.710743	-0.25	-0.00101214575	2.21337465	112.37476	112.374751	111.046735	111.046726	112.374755	111.04673	0.56	50	0.6	50	0.8	50	0.34	50	12	35	0	15	0
1645146364	21388.59	109	3.51624018	-0.02	-0.00010989011	111.710743	0.22	0.00120879121	2.21337135	112.374759	112.37475	111.046736	111.046727	112.374754	111.046732	0.76	50	0.56	50	0.52	50	0.76	50	12	35	2	15	0
1645146559	21583.694	110	3.51623496	0.29	0.00139423077	111.710742	0.01	4.80769231e-05	2.2133712	112.374758	112.374748	111.046735	111.046725	112.374753	111.04673	0.72	50	0.42	50	0.82	50	0.54	50	11	32	1	18	0
1645146765	21789.605	111	3.51623472	-0.56	-0.00285714286	111.710744	-0.08	-0.000408163265	2.2133724	112.374761	112.374751	111.046737	111.046728	112.374756	111.046733	0.36	50	1	49	0.48	50	0.96	50	16	33	2	17	0
1645146945	21969.933	112	3.51623662	0.258367347	0.00126032852	111.710743	0.298367347	0.00145545047	2.21336792	112.374758	112.374749	111.046737	111.046728	112.374753	111.046733	0.836734694	49	0.28	50	0.76	50	0.8	50	17	40	0	10	0
1645147138	22163	113	3.51622954	-0.25	-0.00138121547	111.710744	-0.39	-0.00215469613	2.21337377	112.374761	112.374752	111.046737	111.046727	112.374756	111.046732	0.34	50	0.98	50	0.68	50	0.54	50	17	35	1	15	0
1645147333	22358.195	114	3.5162388	0.16	0.000829015544	111.710743	0.24	0.00124352332	2.21337017	112.374759	112.37475	111.046737	111.046728	112.374755	111.046732	0.82	50	0.42	50	0.5	50	0.58	50	13	30	1	20	0
1645147516	22540.479	115	3.5162331	0.1	0.000512820513	111.710743	-0.24	-0.00123076923	2.21337377	112.37476	112.37475	111.046736	111.046726	112.374755	111.046731	0.54	50	0.68	50	0.76	50	0.42	50	17	35	0	15	0
1645147722	22746.419	116	3.5162388	0.05	0.000274725275	111.710743	0.27	0.00148351648	2.21336972	112.374758	112.374749	111.046737	111.046727	112.374754	111.046732	0.86	50	0.54	50	0.52	50	0.74	50	12	37	2	13	0
1645147928	22952.404	117	3.51623239	-0.0142857143	-6.93481276e-05	111.710743	0.165714286	0.00080443828	2.21336724	112.374758	112.374748	111.046737	111.046728	112.374753	111.046733	0.58	50	0.428571429	7	0.52	50	0.7	50	11	33	2	17	0
1645148110	23135.064	118	3.51622846	0.11	0.000533980583	111.710742	-0.19	-0.000922330097	2.21337009	112.374758	112.374749	111.046736	111.046726	112.374753	111.046731	0.5	50	0.58	50	0.76	50	0.46	50	6	19	0	31	0
1645148354	23379.3	119	3.51623297	-0.37	-0.00202185792	111.710744	0.27	0.00147540984	2.21336604	112.374759	112.374749	111.046739	111.04673	112.374754	111.046734	0.62	50	0.72	50	0.3	50	0.94	50	11	39	5	11	0
1645148535	23559.448	120	3.51622656	0.46	0.0018852459	111.710742	0.22	0.000901639344	2.21336274	112.374755	112.374746	111.046738	111.046728	112.374751	111.046733	0.96	50	0.28	50	0.72	50	0.48	50	2	26	0	22	2
1645148742	23766.712	121	3.51622134	-0.41	-0.00226519337	111.710744	0.05	0.000276243094	2.21336199	112.374757	112.374748	111.04674	111.046731	112.374752	111.046735	0.48	50	0.84	50	0.54	50	1	49	15	30	2	20	0
1645148937	23961.891	122	3.51622016	-0.02	-9.66183575e-05	111.710744	0.26	0.00125603865	2.21335809	112.374756	112.374747	111.046741	111.046732	112.374751	111.046737	0.72	50	0.48	50	0.58	50	0.86	50	13	37	1	13	0
1645149117	24142.079	123	3.51621399	-0.0840816327	-0.00043118786	111.710744	-0.435918367	-0.00223547881	2.21336463	112.374759	112.374749	111.04674	111.04673	112.374754	111.046735	0.44	50	0.96	50	0.76	50	0.408163265	49	19	34	0	16	0
1645149324	24349.021	124	3.51622433	0.3	0.00166666667	111.710743	-0.26	-0.00144444444	2.21336853	112.374758	112.374749	111.046737	111.046728	112.374753	111.046732	0.68	50	0.64	50	0.94	50	0.38	50	5	19	2	30	1
1645149531	24556.066	125	3.5162305	-0.51	-0.00246376812	111.710745	0.03	0.000144927536	2.21336808	112.374761	112.374751	111.04674	111.04673	112.374756	111.046735	0.34	50	0.82	50	0.3	50	0.84	50	6	23	2	27	0
1645149737	24761.966	126	3.51622979	0.64	0.00309178744	111.710742	0.04	0.000193236715	2.21336748	112.374757	112.374748	111.046737	111.046727	112.374752	111.046732	0.98	50	0.3	50	0.9	50	0.3	50	2	17	2	33	0
1645149930	24954.936	127	3.51622884	-0.3	-0.00145631068	111.710744	0.26	0.00126213592	2.21336358	112.374758	112.374748	111.046739	111.04673	112.374753	111.046735	0.56	50	0.6	50	0.32	50	0.88	50	16	26	1	24	0
1645150110	25135.284	128	3.51622267	0.16	0.000829015544	111.710743	0.34	0.00176165803	2.21335848	112.374755	112.374746	111.04674	111.046731	112.37475	111.046735	0.82	50	0.32	50	0.48	50	0.66	50	14	31	0	19	0
1645150317	25341.39	129	3.5162146	-0.45	-0.0025	111.710745	-0.07	-0.000388888889	2.21335953	112.374758	112.374748	111.046742	111.046733	112.374753	111.046737	0.34	50	0.86	50	0.48	50	0.86	50	9	28	2	22	0
1645150512	25536.792	130	3.51621627	0.58	0.00281553398	111.710742	-0.18	-0.000873786408	2.21336223	112.374756	112.374746	111.046738	111.046729	112.374751	111.046734	0.76	50	0.36	50	1	49	0.24	50	12	30	1	20	0
1645150744	25768.648	131	3.51622054	-0.163061224	-0.000831945023	111.710743	0.0569387755	0.000290503957	2.21336137	112.374756	112.374747	111.046739	111.04673	112.374752	111.046735	0.693877551	49	0.8	50	0.54	50	0.76	50	11	31	4	19	0
1645150924	25949.27	132	3.51621918	0.23	0.000995670996	111.710742	0.55	0.00238095238	2.21335312	112.374753	112.374743	111.046741	111.046731	112.374748	111.046736	0.92	50	0.14	50	0.54	50	0.86	50	15	39	0	11	0
1645151144	26168.402	133	3.51620614	-0.156122449	-0.000862554967	111.710743	-0.423877551	-0.00234186492	2.21335948	112.374755	112.374746	111.04674	111.04673	112.374751	111.046735	0.34	50	0.92	50	0.88	50	0.612244898	49	12	31	3	19	0
1645151337	26361.759	134	3.51621619	-0.0759183673	-0.000346659212	111.710743	-0.00408163265	-1.8637592e-05	2.21335954	112.374756	112.374746	111.04674	111.046731	112.374751	111.046735	0.7	50	0.78	50	0.408163265	49	0.48	50	12	32	1	18	0
1645151555	26579.669	135	3.51621629	0	0	111.710743	0	0	2.21335954	112.374756	112.374746	111.04674	111.046731	112.374751	111.046735	-1	0	-1	0	-1	0	0.358974359	39	13	30	2	20	0
1645151735	26759.988	136	3.51621629	0.137142857	0.000629095675	111.710742	0.0971428571	0.000445609436	2.21335809	112.374755	112.374745	111.04674	111.04673	112.37475	111.046735	0.714285714	49	0.48	50	0.6	50	0.56	50	18	34	0	16	0
1645151928	26953.103	137	3.51621399	0.21	0.00116666667	111.710741	-0.31	-0.00172222222	2.21336274	112.374755	112.374745	111.046737	111.046728	112.37475	111.046733	0.78	50	0.88	50	0.82	50	0.3	50	11	32	1	18	0
1645152124	27148.423	138	3.51622134	-0.13	-0.00067357513	111.710742	0.31	0.00160621762	2.21335809	112.374754	112.374745	111.046739	111.04673	112.374749	111.046735	0.68	50	0.5	50	0.34	50	0.78	50	19	36	1	14	0
1645152330	27354.756	139	3.51621399	-0.0720408163	-0.000369440084	111.710742	-0.587959184	-0.0030151753	2.21336691	112.374757	112.374748	111.046737	111.046728	112.374752	111.046732	0.28	50	0.94	50	0.72	50	0.204081633	49	14	31	2	19	0
1645152510	27535.254	140	3.51622793	-0.08	-0.00038647343	111.710743	0.48	0.00231884058	2.21335971	112.374755	112.374746	111.04674	111.04673	112.374751	111.046735	0.82	50	0.42	50	0.42	50	0.98	50	15	40	0	10	0
1645152756	27780.843	141	3.51621655	0.393877551	0.00218820862	111.710741	-0.206122449	-0.00114512472	2.2133628	112.374754	112.374745	111.046737	111.046727	112.37475	111.046732	0.8	50	0.612244898	49	0.86	50	0.26	50	19	37	5	13	0
1645152936	27961.218	142	3.51622144	-0.118979592	-0.000483656877	111.710741	0.258979592	0.00105276257	2.21335891	112.374754	112.374744	111.046738	111.046729	112.374749	111.046734	0.66	50	0.52	50	0.52	50	0.897959184	49	12	32	0	18	0
1645153156	28180.535	143	3.51621529	-0.19	-0.00105555556	111.710742	-0.47	-0.00261111111	2.21336596	112.374757	112.374747	111.046737	111.046728	112.374752	111.046733	0.32	50	0.98	50	0.66	50	0.38	50	14	32	3	18	0
1645153336	28361.057	144	3.51622644	-0.04	-0.000182648402	111.710743	0	0	2.21336596	112.374757	112.374748	111.046738	111.046728	112.374752	111.046733	0.5	50	0.54	50	0.54	50	0.58	50	16	36	0	14	0
1645153582	28606.782	145	3.51622644	0.04	0.000220994475	111.710742	0.1	0.000552486188	2.21336446	112.374756	112.374747	111.046738	111.046728	112.374752	111.046733	0.64	50	0.5	50	0.62	50	0.68	50	9	25	5	25	0
1645153763	28787.558	146	3.51622407	0.454693878	0.0018483491	111.71074	-0.177959184	-0.000723411316	2.21336713	112.374755	112.374745	111.046735	111.046725	112.37475	111.04673	0.836734694	49	0.56	50	1	50	0.367346939	49	18	35	0	15	0
1645153983	29007.321	147	3.51622829	-0.133265306	-0.000740362812	111.710741	-0.746734694	-0.00414852608	2.21337833	112.374759	112.37475	111.046732	111.046723	112.374754	111.046727	0.06	50	0.94	50	0.94	50	0.326530612	49	11	33	3	17	0
1645154176	29200.413	148	3.516246	-0.11	-0.0005	111.710741	0.67	0.00304545455	2.21336828	112.374757	112.374747	111.046736	111.046726	112.374752	111.046731	0.82	50	0.26	50	0.22	50	1	50	4	21	1	29	0
1645154356	29380.739	149	3.51623011	-0.435714286	-0.00225758697	111.710743	-0.135714286	-0.000703182828	2.21337032	112.374759	112.37475	111.046737	111.046728	112.374755	111.046732	0.428571429	49	1	50	0.38	50	0.68	50	10	29	0	21	0
1645154549	29574.021	150	3.51623333	-0.37	-0.0020441989	111.710745	0.15	0.000828729282	2.21336807	112.374761	112.374751	111.04674	111.04673	112.374756	111.046735	0.56	50	0.78	50	0.36	50	0.88	50	13	32	1	18	0
1645154768	29793.111	151	3.51622977	0.17	0.000880829016	111.710744	-0.33	-0.00170984456	2.21337302	112.374761	112.374752	111.046737	111.046728	112.374756	111.046733	0.78	50	0.94	50	0.9	50	0.4	50	12	30	3	20	0
1645154949	29973.351	152	3.5162376	0.12	0.000547945205	111.710744	0.44	0.00200913242	2.21336642	112.374759	112.374749	111.046739	111.046729	112.374754	111.046734	0.94	50	0.38	50	0.52	50	0.84	50	12	35	0	15	0
1645155131	30155.798	153	3.51622716	0.35	0.00194444444	111.710742	-0.13	-0.000722222222	2.21336837	112.374757	112.374748	111.046736	111.046727	112.374753	111.046732	0.7	50	0.48	50	0.84	50	0.36	50	14	35	0	15	0
1645155311	30336.1	154	3.51623025	0.03	0.000163934426	111.710742	-0.37	-0.00202185792	2.21337392	112.374759	112.374749	111.046735	111.046725	112.374754	111.04673	0.4	50	0.74	50	0.84	50	0.44	50	11	27	0	23	0
1645155504	30529.221	155	3.51623902	-0.59	-0.00327777778	111.710745	0.05	0.000277777778	2.21337317	112.374762	112.374752	111.046738	111.046728	112.374757	111.046733	0.44	50	0.98	50	0.34	50	0.98	50	13	29	1	21	0
1645155698	30722.388	156	3.51623784	0.06	0.000310880829	111.710745	0.28	0.0014507772	2.21336897	112.37476	112.374751	111.046739	111.046729	112.374755	111.046734	0.88	50	0.54	50	0.66	50	0.88	50	15	32	1	18	0
1645155931	30956.253	157	3.5162312	0.0634693878	0.000328856931	111.710744	-0.596530612	-0.00309083219	2.21337792	112.374762	112.374753	111.046736	111.046726	112.374758	111.046731	0.346938776	49	0.88	50	0.98	50	0.32	50	7	19	4	31	0
1645156126	31150.49	158	3.51624535	0.33	0.00141025641	111.710743	0.35	0.0014957265	2.21337267	112.374759	112.37475	111.046736	111.046726	112.374754	111.046731	0.96	50	0.28	50	0.78	50	0.8	50	6	25	1	25	0
1645156345	31369.546	159	3.51623704	-0.01	-5.15463918e-05	111.710743	-0.15	-0.000773195876	2.21337492	112.37476	112.37475	111.046735	111.046725	112.374755	111.04673	0.56	50	0.72	50	0.76	50	0.62	50	14	29	3	21	0
1645156526	31550.946	160	3.5162406	-0.11	-0.000502283105	111.710743	0.29	0.00132420091	2.21337057	112.374759	112.37475	111.046737	111.046727	112.374754	111.046732	0.68	50	0.5	50	0.52	50	0.92	50	16	41	0	8	1
1645156758	31782.647	161	3.51623372	-0.15	-0.000824175824	111.710744	-0.27	-0.00148351648	2.21337462	112.374761	112.374752	111.046736	111.046727	112.374756	111.046732	0.32	50	0.74	50	0.58	50	0.46	50	14	32	4	18	0
1645156938	31963.217	162	3.51624013	0.28	0.00121212121	111.710743	-0.38	-0.00164502165	2.21338032	112.374761	112.374752	111.046733	111.046724	112.374757	111.046729	0.5	50	0.6	50	0.92	50	0.26	50	11	31	0	19	0
1645157222	32246.448	163	3.51624914	-0.38	-0.00209944751	111.710745	-0.24	-0.00132596685	2.21338392	112.374764	112.374755	111.046734	111.046725	112.37476	111.046729	0.3	50	0.92	50	0.62	50	0.76	50	4	29	8	21	0
1645157415	32440.244	164	3.51625483	0.11244898	0.000397346218	111.710744	0.34755102	0.00122809548	2.2133787	112.374762	112.374753	111.046735	111.046726	112.374758	111.04673	0.88	50	0.42	50	0.52	50	0.755102041	49	11	27	1	22	1
1645157636	32660.973	165	3.51624659	0.07	0.000360824742	111.710744	-0.13	-0.000670103093	2.21338065	112.374763	112.374753	111.046734	111.046725	112.374758	111.046729	0.6	50	0.66	50	0.7	50	0.5	50	4	30	3	20	0
1645157830	32854.926	166	3.51624967	0.08	0.00036199095	111.710743	0.42	0.00190045249	2.21337435	112.37476	112.374751	111.046736	111.046726	112.374756	111.046731	0.8	50	0.3	50	0.54	50	0.88	50	2	31	1	19	0
1645158038	33062.687	167	3.51623971	-0.18	-0.000927835052	111.710744	-0.26	-0.00134020619	2.21337825	112.374762	112.374753	111.046735	111.046726	112.374758	111.046731	0.44	50	0.88	50	0.68	50	0.6	50	9	22	2	28	0
1645158219	33243.712	168	3.51624588	0.18	0.000865384615	111.710743	0.02	9.61538462e-05	2.21337795	112.374761	112.374752	111.046735	111.046725	112.374757	111.04673	0.62	50	0.42	50	0.7	50	0.54	50	10	40	0	10	0
1645158400	33424.63	169	3.5162454	0.0889795918	0.000491599955	111.710743	-0.0889795918	-0.000491599955	2.21337929	112.374761	112.374752	111.046734	111.046724	112.374757	111.046729	0.7	50	0.7	50	0.897959184	49	0.72	50	10	33	0	17	0
1645158607	33631.316	170	3.51624751	0.117959184	0.000655328798	111.710742	-0.317959184	-0.00176643991	2.21338406	112.374762	112.374753	111.046732	111.046722	112.374757	111.046727	0.44	50	0.64	50	0.795918367	49	0.36	50	5	29	2	21	0
1645158830	33854.943	171	3.51625506	-0.14	-0.000676328502	111.710743	0.46	0.00222222222	2.21337716	112.374761	112.374751	111.046734	111.046725	112.374756	111.04673	0.64	50	0.32	50	0.36	50	0.96	50	22	40	3	10	0
1645159024	34048.908	172	3.51624415	-0.23	-0.00102678571	111.710744	0.43	0.00191964286	2.21337071	112.37476	112.37475	111.046738	111.046728	112.374755	111.046733	0.9	50	0.7	50	0.34	50	1	50	13	34	1	15	1
1645159231	34255.362	173	3.51623395	0.03	0.000154639175	111.710744	-0.27	-0.00139175258	2.21337476	112.374761	112.374752	111.046736	111.046727	112.374756	111.046731	0.54	50	0.78	50	0.82	50	0.52	50	12	31	2	19	0
1645159426	34450.992	174	3.51624035	0.14	0.00067961165	111.710743	0.18	0.000873786408	2.21337206	112.37476	112.37475	111.046736	111.046727	112.374755	111.046732	0.72	50	0.4	50	0.6	50	0.64	50	10	32	1	18	0
1645159645	34670.212	175	3.51623608	-0.2	-0.00102040816	111.710744	0.26	0.00132653061	2.21336816	112.374759	112.37475	111.046738	111.046729	112.374755	111.046734	0.64	50	0.58	50	0.4	50	0.86	50	11	29	3	21	0
1645159839	34863.956	176	3.51622991	0.35	0.00159817352	111.710742	-0.23	-0.00105022831	2.21337161	112.374759	112.374749	111.046736	111.046726	112.374754	111.046731	0.7	50	0.58	50	0.94	50	0.36	50	14	32	1	18	0
1645160046	35070.772	177	3.51623537	0.12	0.000618556701	111.710742	-0.4	-0.00206185567	2.21337761	112.37476	112.37475	111.046733	111.046724	112.374755	111.046729	0.52	50	0.8	50	0.9	50	0.38	50	12	35	2	15	0
1645160253	35278.232	178	3.51624486	-0.14755102	-0.000712806862	111.710743	0.60755102	0.00293502908	2.21336849	112.374758	112.374748	111.046737	111.046727	112.374753	111.046732	0.82	50	0.36	50	0.244897959	49	1	49	7	28	2	22	0
1645160473	35497.404	179	3.51623044	-0.43	-0.00207729469	111.710745	0.13	0.000628019324	2.21336654	112.374759	112.37475	111.046739	111.04673	112.374755	111.046735	0.54	50	0.84	50	0.34	50	0.9	50	10	22	3	28	0
1645160653	35678.082	180	3.51622736	0.28	0.00127853881	111.710743	0.32	0.00146118721	2.21336174	112.374757	112.374747	111.04674	111.04673	112.374752	111.046735	0.94	50	0.34	50	0.66	50	0.7	50	18	32	0	18	0
1645160847	35871.514	181	3.51621977	-0.0632653061	-0.000349532078	111.710744	-0.616734694	-0.003407374	2.213371	112.37476	112.37475	111.046737	111.046728	112.374755	111.046732	0.24	50	0.92	50	0.88	50	0.326530612	49	17	27	1	22	1
1645161028	36052.341	182	3.5162344	0.22	0.00113989637	111.710743	0.34	0.00176165803	2.2133659	112.374757	112.374748	111.046738	111.046728	112.374752	111.046733	0.88	50	0.32	50	0.54	50	0.66	50	9	32	0	18	0
1645161247	36271.507	183	3.51622633	-0.54	-0.00298342541	111.710745	-0.14	-0.000773480663	2.213368	112.37476	112.374751	111.04674	111.04673	112.374756	111.046735	0.3	50	0.98	50	0.5	50	0.9	50	12	28	3	22	0
1645161440	36465.043	184	3.51622966	0.31	0.00141552511	111.710744	0.27	0.00123287671	2.21336395	112.374758	112.374748	111.046739	111.04673	112.374753	111.046734	0.88	50	0.3	50	0.72	50	0.68	50	11	31	1	18	1
1645161674	36698.583	185	3.51622325	0.0555102041	0.000286135073	111.710743	-0.275510204	-0.00142015569	2.21336808	112.374759	112.374749	111.046738	111.046728	112.374754	111.046733	0.58	50	0.8	50	0.78	50	0.448979592	49	13	30	4	20	0
1645161881	36906.071	186	3.51622979	0.234897959	0.00100814575	111.710742	0.174897959	0.000750635018	2.21336545	112.374757	112.374747	111.046737	111.046728	112.374752	111.046733	0.92	50	0.510204082	49	0.68	50	0.62	50	17	31	2	19	0
1645162101	37125.541	187	3.51622564	-0.1	-0.000480769231	111.710743	-0.24	-0.00115384615	2.21336905	112.374758	112.374749	111.046737	111.046727	112.374753	111.046732	0.44	50	0.78	50	0.72	50	0.58	50	13	27	3	23	0
1645162308	37332.921	188	3.51623133	0.57	0.00260273973	111.71074	0.15	0.000684931507	2.2133668	112.374755	112.374745	111.046735	111.046725	112.37475	111.04673	0.88	50	0.16	50	0.88	50	0.46	50	15	34	2	16	0
1645162502	37526.322	189	3.51622777	-0.43	-0.00206730769	111.710742	0.01	4.80769231e-05	2.21336665	112.374757	112.374747	111.046737	111.046727	112.374752	111.046732	0.56	50	0.98	50	0.38	50	0.82	50	12	31	1	19	0
1645162682	37707.044	190	3.51622754	-0.17	-0.000880829016	111.710743	0.05	0.000259067358	2.2133659	112.374757	112.374748	111.046738	111.046728	112.374753	111.046733	0.52	50	0.64	50	0.56	50	0.78	50	11	35	0	15	0
1645162890	37914.412	191	3.51622635	-0.19	-0.00104972376	111.710744	-0.37	-0.0020441989	2.21337145	112.37476	112.374751	111.046737	111.046728	112.374755	111.046732	0.24	50	0.8	50	0.74	50	0.56	50	15	37	2	13	0
1645163072	38096.594	192	3.51623513	0.39755102	0.00192053633	111.710742	0.0224489796	0.000108449177	2.21337112	112.374758	112.374748	111.046735	111.046726	112.374753	111.046731	0.84	50	0.42	50	0.62	50	0.244897959	49	10	25	0	25	0
1645163304	38329.003	193	3.51623459	-0.56	-0.00307692308	111.710745	-0.1	-0.000549450549	2.21337262	112.374761	112.374752	111.046738	111.046728	112.374756	111.046733	0.22	50	0.88	50	0.38	50	0.84	50	15	31	4	19	0
1645163498	38522.519	194	3.51623697	0.48	0.00206008584	111.710742	-0.18	-0.000772532189	2.21337532	112.37476	112.37475	111.046734	111.046725	112.374755	111.04673	0.86	50	0.56	50	0.94	50	0.28	50	6	23	1	27	0
1645163679	38703.424	195	3.51624124	0.02	0.000103626943	111.710742	-0.5	-0.00259067358	2.21338282	112.374762	112.374752	111.046732	111.046723	112.374757	111.046727	0.42	50	0.9	50	0.9	50	0.38	50	11	28	0	22	0
1645163872	38897.196	196	3.5162531	-0.016122449	-8.90743038e-05	111.710742	0.416122449	0.00229901906	2.21337658	112.37476	112.37475	111.046734	111.046724	112.374755	111.046729	0.86	50	0.46	50	0.387755102	49	0.82	50	2	20	1	30	0
1645164055	39080.094	197	3.51624323	-0.26	-0.00134020619	111.710744	-0.16	-0.000824742268	2.21337898	112.374762	112.374752	111.046735	111.046725	112.374757	111.04673	0.52	50	0.94	50	0.52	50	0.62	50	16	34	0	16	0
1645164278	39302.968	198	3.51624702	0.0971428571	0.000530835285	111.710743	0.217142857	0.00118657299	2.21337572	112.37476	112.374751	111.046735	111.046726	112.374756	111.04673	0.714285714	49	0.4	50	0.78	50	0.9	50	6	31	3	19	0
1645164500	39524.581	199	3.51624187	-0.53	-0.00237668161	111.710746	0.11	0.000493273543	2.21337407	112.374763	112.374753	111.046738	111.046729	112.374758	111.046733	0.44	50	0.86	50	0.26	50	0.9	50	8	26	3	24	0
1645164734	39759.111	200	3.51623926	0.124897959	0.000565149137	111.710745	0.335102041	0.00151629883	2.21336904	112.374761	112.374751	111.046739	111.04673	112.374756	111.046734	0.9	50	0.44	50	0.489795918	49	0.7	50	12	34	4	15	1
1645164969	39993.605	201	3.51623131	0.39	0.00165957447	111.710743	-0.27	-0.00114893617	2.21337309	112.37476	112.37475	111.046736	111.046726	112.374755	111.046731	0.82	50	0.7	50	0.9	50	0.24	50	8	28	4	22	0
1645165163	40187.468	202	3.51623772	0.08	0.000341880342	111.710743	0.2	0.000854700855	2.21337009	112.374758	112.374749	111.046736	111.046727	112.374754	111.046732	0.76	50	0.48	50	0.62	50	0.74	50	16	32	1	18	0
1645165370	40395.12	203	3.51623297	-0.22	-0.00113402062	111.710744	-0.26	-0.00134020619	2.21337399	112.374761	112.374751	111.046736	111.046727	112.374756	111.046732	0.4	50	0.88	50	0.68	50	0.64	50	8	23	2	27	0
1645165551	40576.279	204	3.51623914	0.226122449	0.00108712716	111.710743	0.353877551	0.00170133438	2.21336868	112.374758	112.374749	111.046737	111.046727	112.374753	111.046732	0.94	50	0.36	50	0.612244898	49	0.74	50	10	27	0	23	0
1645165732	40757.174	205	3.51623075	0.02	0.000110497238	111.710743	-0.08	-0.00044198895	2.21336988	112.374758	112.374749	111.046736	111.046727	112.374754	111.046732	0.8	50	0.86	50	0.66	50	0.56	50	5	21	0	28	1
1645165939	40963.977	206	3.51623264	0.14	0.000773480663	111.710742	0.28	0.00154696133	2.21336568	112.374756	112.374747	111.046737	111.046727	112.374752	111.046732	0.84	50	0.42	50	0.64	50	0.78	50	8	22	2	28	0
1645166133	41157.873	207	3.516226	0.03	0.000144927536	111.710742	-0.15	-0.000724637681	2.21336793	112.374757	112.374747	111.046736	111.046727	112.374752	111.046731	0.78	50	0.9	50	0.84	50	0.66	50	1	7	1	43	0
1645166315	41340.016	208	3.51622956	-0.01	-5.15463918e-05	111.710742	-0.03	-0.000154639175	2.21336838	112.374757	112.374748	111.046736	111.046727	112.374752	111.046731	0.72	50	0.76	50	0.9	50	0.88	50	1	17	0	33	0
1645166509	41533.424	209	3.51623027	-0.03	-0.000164835165	111.710742	-0.03	-0.000164835165	2.21336883	112.374757	112.374748	111.046736	111.046727	112.374753	111.046731	0.72	50	0.78	50	0.86	50	0.86	50	4	12	1	38	0
1645166691	41715.337	210	3.51623098	-0.10122449	-0.000524479222	111.710742	-0.0187755102	-9.72824363e-05	2.21336912	112.374758	112.374748	111.046736	111.046727	112.374753	111.046732	0.84	50	0.96	50	0.87755102	49	0.96	50	1	11	0	39	0
1645166871	41896.22	211	3.51623143	-0.06	-0.00032967033	111.710743	-0.04	-0.00021978022	2.21336972	112.374758	112.374749	111.046737	111.046727	112.374754	111.046732	0.8	50	0.9	50	0.88	50	0.9	50	2	10	0	39	1
1645167054	42079.131	212	3.51623238	-0.02	-0.000110497238	111.710743	-0.14	-0.000773480663	2.21337182	112.374759	112.37475	111.046736	111.046727	112.374754	111.046731	0.64	50	0.8	50	0.92	50	0.8	50	0	5	0	45	0
1645167248	42272.778	213	3.5162357	-0.11	-0.000601092896	111.710743	-0.05	-0.000273224044	2.21337257	112.37476	112.37475	111.046736	111.046727	112.374755	111.046732	0.76	50	0.92	50	0.88	50	0.94	50	7	23	1	26	1
1645167429	42453.517	214	3.51623688	0.04	0.000206185567	111.710743	0.02	0.000103092784	2.21337227	112.37476	112.37475	111.046736	111.046727	112.374755	111.046732	0.88	50	0.82	50	0.9	50	0.88	50	6	16	0	33	1
1645167623	42647.32	215	3.51623641	-0.02	-0.000111111111	111.710743	-0.34	-0.00188888889	2.21337737	112.374761	112.374752	111.046735	111.046725	112.374756	111.04673	0.42	50	0.78	50	0.82	50	0.5	50	12	24	1	26	0
1645167805	42829.437	216	3.51624447	-0.0906122449	-0.000467073427	111.710744	0.709387755	0.00365663791	2.21336672	112.374759	112.374749	111.046738	111.046729	112.374754	111.046734	0.93877551	49	0.32	50	0.18	50	0.98	50	3	11	0	39	0
1645167985	43010.276	217	3.51622765	-0.02	-0.00010989011	111.710744	-0.02	-0.00010989011	2.21336702	112.374759	112.374749	111.046738	111.046729	112.374754	111.046734	0.9	50	0.94	50	0.94	50	0.94	50	2	11	0	39	0
1645168183	43207.444	218	3.51622812	0.05	0.000276243094	111.710744	0.11	0.000607734807	2.21336537	112.374758	112.374748	111.046739	111.046729	112.374753	111.046734	0.92	50	0.76	50	0.8	50	0.86	50	4	20	1	30	0
1645168404	43428.36	219	3.51622551	0.08	0.000406091371	111.710743	0.06	0.000304568528	2.21336447	112.374757	112.374748	111.046739	111.046729	112.374753	111.046734	0.98	50	0.84	50	0.94	50	0.92	50	0	13	3	37	0
1645168590	43614.664	220	3.51622409	0.0904081633	0.000409086712	111.710743	-0.0879591837	-0.000398005356	2.21336579	112.374757	112.374748	111.046738	111.046728	112.374752	111.046733	0.88	50	0.87755102	49	0.918367347	49	0.74	50	0	4	0	46	0
1645168774	43798.633	221	3.51622618	-0.0497959184	-0.000266288334	111.710743	-0.129795918	-0.00069409582	2.21336774	112.374758	112.374749	111.046737	111.046728	112.374753	111.046733	0.8	50	0.979591837	49	0.98	50	0.9	50	4	12	0	38	0
1645168955	43979.532	222	3.51622925	-0.08	-0.00043715847	111.710743	-0.08	-0.00043715847	2.21336894	112.374759	112.374749	111.046737	111.046728	112.374754	111.046733	0.62	50	0.78	50	0.84	50	0.84	50	3	18	0	32	0
1645169162	44187.194	223	3.51623115	-0.2	-0.00110497238	111.710744	-0.02	-0.000110497238	2.21336924	112.37476	112.37475	111.046738	111.046729	112.374755	111.046734	0.7	50	0.92	50	0.72	50	0.9	50	2	15	2	35	0
1645169356	44381.025	224	3.51623163	0.11	0.000528846154	111.710744	0.23	0.00110576923	2.21336579	112.374758	112.374749	111.046739	111.046729	112.374754	111.046734	0.96	50	0.62	50	0.84	50	0.96	50	2	13	1	37	0
1645169552	44576.84	225	3.51622617	-0.12	-0.000618556701	111.710744	-0.12	-0.000618556701	2.21336759	112.374759	112.37475	111.046739	111.046729	112.374755	111.046734	0.56	50	0.8	50	0.9	50	0.9	50	2	9	1	41	0
1645169748	44772.852	226	3.51622902	0.176734694	0.000901707622	111.710744	0.376734694	0.00192211579	2.21336194	112.374757	112.374747	111.04674	111.04673	112.374752	111.046735	0.88	50	0.326530612	49	0.54	50	0.74	50	5	25	1	25	0
1645169969	44994.283	227	3.51622008	-0.37	-0.0018877551	111.710745	-0.13	-0.000663265306	2.21336389	112.374759	112.37475	111.046741	111.046731	112.374755	111.046736	0.3	50	0.8	50	0.3	50	0.54	50	9	17	3	33	0
1645170202	45226.875	228	3.51622316	0.24	0.00108597285	111.710744	0.34	0.00153846154	2.21335879	112.374757	112.374747	111.046741	111.046732	112.374752	111.046737	0.84	50	0.26	50	0.7	50	0.8	50	12	35	4	15	0
1645170448	45473.168	229	3.5162151	0.06	0.00025751073	111.710744	-0.14	-0.000600858369	2.21336089	112.374757	112.374747	111.04674	111.046731	112.374752	111.046736	0.62	50	0.7	50	0.72	50	0.52	50	7	24	5	26	0
1645170642	45667.235	230	3.51621842	-0.1	-0.000406504065	111.710744	0.18	0.000731707317	2.21335819	112.374757	112.374747	111.046742	111.046732	112.374752	111.046737	0.92	50	0.84	50	0.46	50	0.74	50	18	35	1	15	0
1645170836	45861.074	231	3.51621415	-0.02	-0.000103092784	111.710744	-0.46	-0.00237113402	2.21336509	112.374759	112.374749	111.04674	111.04673	112.374754	111.046735	0.38	50	0.86	50	0.94	50	0.5	50	17	38	1	12	0
1645171030	46055.191	232	3.51622506	-0.13	-0.000670103093	111.710745	0.19	0.000979381443	2.21336224	112.374759	112.374749	111.046741	111.046732	112.374754	111.046736	0.76	50	0.7	50	0.46	50	0.78	50	10	31	1	19	0
1645171226	46250.838	233	3.51622055	0.39	0.00201030928	111.710743	-0.13	-0.000670103093	2.21336419	112.374757	112.374748	111.046739	111.046729	112.374752	111.046734	0.86	50	0.6	50	0.92	50	0.4	50	2	18	1	32	0
1645171407	46432.103	234	3.51622364	-0.16	-0.000816326531	111.710744	-0.24	-0.0012244898	2.21336779	112.374759	112.37475	111.046738	111.046729	112.374754	111.046734	0.36	50	0.76	50	0.74	50	0.66	50	12	33	0	17	0
1645171682	46707.309	235	3.51622933	0.0234693878	0.000129665126	111.710744	0.323469388	0.00178712369	2.21336294	112.374758	112.374748	111.04674	111.04673	112.374753	111.046735	0.836734694	49	0.489795918	49	0.36	50	0.66	50	5	26	7	24	0
1645171892	46916.592	236	3.51622166	0.12	0.000436363636	111.710743	-0.1	-0.000363636364	2.21336444	112.374757	112.374748	111.046739	111.046729	112.374753	111.046734	0.72	50	0.7	50	0.74	50	0.52	50	7	27	2	23	0
1645172140	47164.8	237	3.51622403	-0.303488372	-0.00145209747	111.710745	-0.303488372	-0.00145209747	2.21336899	112.37476	112.374751	111.046739	111.046729	112.374755	111.046734	0.3	50	0.906976744	43	0.66	50	0.66	50	11	27	5	23	0
1645172323	47347.349	238	3.51623123	0.5	0.00200803213	111.710742	0.02	8.03212851e-05	2.21336869	112.374758	112.374748	111.046736	111.046727	112.374753	111.046732	0.82	50	0.3	50	0.94	50	0.46	50	11	34	0	16	0
1645172544	47568.559	239	3.51623076	-0.3	-0.00164835165	111.710744	-0.02	-0.00010989011	2.21336899	112.374759	112.37475	111.046738	111.046728	112.374754	111.046733	0.56	50	0.88	50	0.48	50	0.76	50	11	34	3	16	0
1645172739	47763.952	240	3.51623123	0.16	0.0007239819	111.710743	-0.04	-0.000180995475	2.21336959	112.374759	112.374749	111.046737	111.046727	112.374754	111.046732	0.58	50	0.46	50	0.9	50	0.7	50	12	35	1	15	0
1645172962	47986.595	241	3.51623218	-0.216734694	-0.00110578925	111.710744	-0.0832653061	-0.00042482299	2.21337084	112.37476	112.374751	111.046738	111.046728	112.374755	111.046733	0.56	50	0.86	50	0.54	50	0.673469388	49	19	36	3	14	0
1645173145	48169.441	242	3.51623415	0.01	4.5045045e-05	111.710744	-0.03	-0.000135135135	2.21337129	112.37476	112.374751	111.046737	111.046728	112.374755	111.046733	0.52	50	0.54	50	0.68	50	0.64	50	17	36	0	14	0
1645173367	48391.774	243	3.51623487	-0.22	-0.00120218579	111.710745	-0.44	-0.00240437158	2.21337789	112.374763	112.374754	111.046737	111.046727	112.374759	111.046732	0.32	50	0.98	50	0.72	50	0.5	50	6	20	3	30	0
1645173550	48575.016	244	3.5162453	0.49755102	0.0022311705	111.710743	-0.0824489796	-0.000369726366	2.21337913	112.374761	112.374752	111.046734	111.046724	112.374756	111.046729	0.755102041	49	0.34	50	0.94	50	0.36	50	7	30	0	20	0
1645173747	48771.867	245	3.51624726	-0.09	-0.000491803279	111.710743	-0.03	-0.000163934426	2.21337958	112.374762	112.374752	111.046734	111.046724	112.374757	111.046729	0.58	50	0.7	50	0.62	50	0.68	50	9	33	1	17	0
1645173984	49008.419	246	3.51624797	0.126734694	0.000643323319	111.710742	0.153265306	0.000777996478	2.21337728	112.37476	112.374751	111.046734	111.046725	112.374756	111.046729	0.74	50	0.46	50	0.673469388	49	0.7	50	0	24	4	26	0
1645174180	49204.996	247	3.51624433	-0.28	-0.00118644068	111.710744	0.12	0.000508474576	2.21337548	112.374761	112.374752	111.046736	111.046726	112.374757	111.046731	0.7	50	0.86	50	0.36	50	0.76	50	5	23	1	27	0
1645174363	49387.62	248	3.51624149	0.08	0.000406091371	111.710743	0.44	0.00223350254	2.21336888	112.374759	112.374749	111.046738	111.046728	112.374754	111.046733	0.86	50	0.34	50	0.52	50	0.88	50	10	30	0	20	0
1645174558	49583.011	249	3.51623105	-0.06	-0.00032967033	111.710744	-0.38	-0.00208791209	2.21337458	112.374761	112.374751	111.046736	111.046727	112.374756	111.046731	0.44	50	0.88	50	0.82	50	0.5	50	1	9	1	41	0
1645174755	49779.605	250	3.51624006	-0.07	-0.000357142857	111.710744	0.37	0.0018877551	2.21336903	112.37476	112.37475	111.046738	111.046729	112.374755	111.046733	0.98	50	0.68	50	0.52	50	0.96	50	6	24	1	26	0
1645174977	50001.787	251	3.51623129	0.11	0.00056122449	111.710744	0.59	0.00301020408	2.21336018	112.374756	112.374747	111.04674	111.046731	112.374752	111.046736	0.94	50	0.24	50	0.38	50	0.86	50	7	20	3	30	0
1645175173	50197.601	252	3.51621729	-0.00553191489	-2.48067932e-05	111.710744	-0.0655319149	-0.000293865089	2.21336116	112.374757	112.374747	111.04674	111.04673	112.374752	111.046735	0.78	50	0.85106383	47	0.88	50	0.82	50	0	16	1	34	0
1645175447	50471.451	253	3.51621885	0.133469388	0.000684458399	111.710743	-0.113469388	-0.000581894296	2.21336286	112.374757	112.374747	111.046739	111.046729	112.374752	111.046734	0.86	50	0.84	50	0.9	50	0.653061224	49	10	27	7	23	0
1645175629	50654.202	254	3.51622154	0.0314285714	0.000114702815	111.710743	0.0714285714	0.000260688217	2.21336179	112.374756	112.374747	111.046739	111.046729	112.374751	111.046734	0.96	50	0.857142857	49	0.92	50	0.96	50	0	3	0	47	0
1645175825	50849.776	255	3.51621984	0.03	0.000163934426	111.710743	0.01	5.46448087e-05	2.21336164	112.374756	112.374746	111.046739	111.046729	112.374751	111.046734	0.98	50	0.94	50	0.96	50	0.94	50	1	8	1	42	0
1645176011	51035.476	256	3.51621961	-0.08	-0.000408163265	111.710743	-0.16	-0.000816326531	2.21336404	112.374757	112.374747	111.046739	111.046729	112.374752	111.046734	0.52	50	0.76	50	0.86	50	0.78	50	14	27	0	23	0
1645176207	51231.951	257	3.5162234	0.07	0.000378378378	111.710743	-0.65	-0.00351351351	2.21337379	112.37476	112.37475	111.046735	111.046726	112.374755	111.046731	0.4	50	0.98	50	0.98	50	0.26	50	9	26	1	24	0
1645176389	51414.241	258	3.51623882	0.34	0.00172588832	111.710741	-0.08	-0.000406091371	2.21337499	112.374758	112.374749	111.046733	111.046724	112.374753	111.046728	0.94	50	0.68	50	0.88	50	0.46	50	3	21	0	29	0
1645176585	51609.509	259	3.51624072	-0.56	-0.00307692308	111.710744	-0.2	-0.0010989011	2.21337799	112.374762	112.374752	111.046735	111.046726	112.374757	111.04673	0.18	50	0.94	50	0.38	50	0.74	50	12	30	1	20	0
1645176781	51805.674	260	3.51624546	0.16	0.000820512821	111.710743	-0.04	-0.000205128205	2.21337859	112.374761	112.374752	111.046734	111.046725	112.374757	111.046729	1	50	0.88	50	0.92	50	0.72	50	5	18	1	32	0
1645177015	52039.449	261	3.51624641	0.11	0.000558375635	111.710742	-0.19	-0.000964467005	2.21338144	112.374762	112.374752	111.046733	111.046723	112.374757	111.046728	0.82	50	0.9	50	0.74	50	0.44	50	6	28	4	22	0
1645177252	52276.315	262	3.51625092	0.22	0.000944206009	111.710741	0.32	0.00137339056	2.21337664	112.374759	112.37475	111.046733	111.046724	112.374754	111.046728	0.86	50	0.32	50	0.76	50	0.86	50	12	33	4	17	0
1645177475	52499.45	263	3.51624333	-0.129591837	-0.000546800999	111.710742	-0.56877551	-0.00239989667	2.21338517	112.374762	112.374753	111.046731	111.046722	112.374758	111.046726	0.22	50	0.918367347	49	0.959183673	49	0.52	50	9	20	3	30	0
1645177657	52681.713	264	3.51625682	-0.02	-8.96860987e-05	111.710742	-0.04	-0.000179372197	2.21338577	112.374763	112.374753	111.046731	111.046722	112.374758	111.046726	0.9	50	0.96	50	0.84	50	0.82	50	0	3	0	47	0
1645177878	52903.016	265	3.51625777	-0.0251162791	-0.000137247427	111.710742	-0.0348837209	-0.000190621426	2.2133863	112.374763	112.374753	111.046731	111.046722	112.374758	111.046726	0.92	50	0.98	50	0.94	50	0.930232558	43	0	5	3	45	0
1645178061	53085.319	266	3.5162586	0.04	0.000180995475	111.710742	0.04	0.000180995475	2.2133857	112.374762	112.374753	111.046731	111.046722	112.374758	111.046726	0.98	50	0.9	50	0.94	50	0.94	50	0	3	0	47	0
1645178256	53280.433	267	3.51625765	-0.01	-5.49450549e-05	111.710742	0.01	5.49450549e-05	2.21338555	112.374762	112.374753	111.046731	111.046722	112.374758	111.046726	0.9	50	0.9	50	0.72	50	0.74	50	0	1	1	49	0
1645178438	53462.789	268	3.51625741	-0.06	-0.000307692308	111.710742	-0.3	-0.00153846154	2.21339005	112.374764	112.374755	111.04673	111.046721	112.374759	111.046725	0.56	50	0.92	50	0.96	50	0.72	50	2	5	0	45	0
1645178674	53698.44	269	3.51626453	0.13	0.000710382514	111.710742	-0.49	-0.00267759563	2.2133974	112.374766	112.374756	111.046727	111.046718	112.374761	111.046722	0.46	50	0.82	50	0.92	50	0.3	50	15	32	4	18	0
1645178859	53883.508	270	3.51627615	0.258571429	0.00110030395	111.71074	-0.0985714286	-0.000419452888	2.21339887	112.374765	112.374755	111.046725	111.046716	112.37476	111.046721	0.78	50	0.62	50	0.857142857	49	0.5	50	6	18	0	32	0
1645179044	54068.558	271	3.51627849	0.1	0.000540540541	111.71074	-0.56	-0.00302702703	2.21340727	112.374767	112.374757	111.046722	111.046713	112.374762	111.046718	0.44	50	0.9	50	0.96	50	0.3	50	4	12	0	38	0
1645179229	54253.941	272	3.51629177	-0.0518367347	-0.000280198566	111.71074	-0.0918367347	-0.000496414782	2.21340865	112.374768	112.374758	111.046722	111.046713	112.374763	111.046718	0.816326531	49	0.96	50	0.78	50	0.74	50	1	12	0	38	0
1645179414	54439.174	273	3.51629395	0.02	0.000107526882	111.71074	0	0	2.21340865	112.374767	112.374758	111.046722	111.046713	112.374763	111.046717	0.96	50	0.94	50	0.94	50	0.92	50	0	4	0	46	0
1645179600	54624.484	274	3.51629395	-0.07	-0.000378378378	111.71074	-0.05	-0.00027027027	2.2134094	112.374768	112.374758	111.046722	111.046713	112.374763	111.046718	0.78	50	0.9	50	0.92	50	0.94	50	9	21	0	29	0
1645179811	54836.296	275	3.51629514	-0.01	-5.40540541e-05	111.71074	-0.53	-0.00286486486	2.21341735	112.37477	112.374761	111.04672	111.04671	112.374766	111.046715	0.42	50	0.96	50	0.88	50	0.36	50	15	29	2	20	1
1645179996	55020.692	276	3.51630771	-0.0512244898	-0.000241624952	111.710741	-0.521428571	-0.00245956873	2.21342517	112.374773	112.374764	111.046718	111.046708	112.374768	111.046713	0.367346939	49	0.94	50	0.96	50	0.489795918	49	14	28	0	22	0
1645180222	55246.714	277	3.51632008	-0.11	-0.000594594595	111.710741	-0.33	-0.00178378378	2.21343012	112.374775	112.374766	111.046717	111.046707	112.37477	111.046712	0.54	50	0.98	50	0.82	50	0.6	50	17	30	3	20	0
1645180407	55431.469	278	3.51632791	0.122244898	0.000540906628	111.710741	0.257755102	0.0011405093	2.21342626	112.374773	112.374764	111.046718	111.046708	112.374769	111.046713	0.88	50	0.5	50	0.64	50	0.775510204	49	16	38	0	11	1
1645180591	55616.035	279	3.51632179	-0.14	-0.000760869565	111.710741	-0.14	-0.000760869565	2.21342836	112.374775	112.374765	111.046718	111.046708	112.37477	111.046713	0.7	50	0.98	50	0.92	50	0.92	50	3	7	0	43	0
1645180776	55800.749	280	3.51632511	0.11244898	0.000607832322	111.710741	-0.24755102	-0.00133811362	2.21343207	112.374775	112.374766	111.046716	111.046706	112.37477	111.046711	0.62	50	0.755102041	49	0.96	50	0.6	50	0	11	0	39	0
