# Supplementary material for: Improved bounds on Lorentz violation from composite pulse Ramsey spectroscopy in a trapped ion
Source: Nat Commun. 2022 Nov 27;13:7314. doi: 10.1038/s41467-022-34818-0 (PMC9701673; doi:10.1038/s41467-022-34818-0)
Supplement: Supplementary file 2 — Source Data [file 41467_2022_34818_MOESM2_ESM.zip › Source_data_files/raw_data/20220218/LLI_with_servo_467_00.txt]

#
#1650 rf switch (1650 rf switch (digital out of Paul's box)): 1 
#370 H1 shutter (Inverted NI digital out at /Dev1/port0/line2): 1 
#370 H2 shutter (370 H2 shutter (digital out of Paul's box)): 1 
#370 V shutter (Inverted NI digital out at /Dev1/port0/line0): 1 
#370 cooling AOM rf attenuator control voltage (NI analog out at /Dev2/ao6): 5.16070741 V
#370 cooling rf switch (370 cooling rf switch (digital out of Paul's box)): 1 
#370 cooling shutter (370 cooling shutter (digital out of Paul's box)): 1 
#370 detuning AOM rf attenuator control voltage (NI analog out at /Dev2/ao10): 10 V
#370 detuning rf switch (370 detuning rf switch (digital out of Paul's box)): 1 
#370 pumping AOM rf attenuator control voltage (NI analog out at /Dev2/ao9): 10 V
#370 pumping rf switch (370 pumping rf switch (digital out of Paul's box)): 1 
#399 shutter (399 shutter (digital out of Paul's box)): 0 
#411 relock shutter (411 relock shutter (digital out of Paul's box)): 1 
#411 rf switch (411 rf switch (digital out of Paul's box)): 0 
#411 slave rf switch (411 slave rf switch (digital out of Paul's box)): 1 
#411 stab hold (411 stab hold (digital out of Paul's box)): 1 
#411IntstabSetpoint (Scaled version of 411 intensity stab set point voltage (factor: 1.000000, offset:0.000000)): 10 V
#467 detuning AOM rf attenuator control voltage (NI analog out at /Dev2/ao8): 10 V
#467 rf switch (467 rf switch (digital out of Paul's box)): 0 
#638 rf switch (638 rf switch (digital out of Paul's box)): 1 
#638 shutter (638 shutter (digital out of Paul's box)): 1 
#935 shutter (Inverted NI digital out at /Dev1/port0/line3): 1 
#Axial objective position (Scaled version of Axial obective actuator (factor: 0.000024, offset:0.000000)): 11.9749938 mm
#B field H1 (Scaled version of h1BCurrent (factor: 0.400000, offset:0.000000)): 0.12992 G
#B field H2 (Scaled version of h2BCurrent (factor: 1.470000, offset:0.000000)): 0.735 G
#B field V (Scaled version of vBCurrent (factor: 1.248000, offset:0.000000)): 0.3012672 G
#DDS0 frequency (Frequency of DDS channel #0 of Paul's box): 85 MHz
#DDS0 power (Power of DDS channel #0 of Paul's box): -6 dBm
#DDS1 frequency (Frequency of DDS channel #1 of Paul's box): 85 MHz
#DDS1 power (Power of DDS channel #0 of Paul's box): -15 dBm
#DDS10 frequency (Frequency of DDS channel #10 of Paul's box): 0 MHz
#DDS10 power (Power of DDS channel #10 of Paul's box): 0 dBm
#DDS11 frequency (Frequency of DDS channel #11 of Paul's box): 0 MHz
#DDS11 power (Power of DDS channel #11 of Paul's box): 0 dBm
#DDS2 frequency (Frequency of DDS channel #2 of Paul's box): 200 MHz
#DDS2 power (Power of DDS channel #2 of Paul's box): -50 dBm
#DDS3 frequency (Frequency of DDS channel #3 of Paul's box): 60 MHz
#DDS3 power (Power of DDS channel #3 of Paul's box): -3 dBm
#DDS4 frequency (Frequency of DDS channel #4 of Paul's box): 113.4 MHz
#DDS4 power (Power of DDS channel #4 of Paul's box): 10 dBm
#DDS5 frequency (Frequency of DDS channel #5 of Paul's box): 111.5125 MHz
#DDS5 power (Power of DDS channel #4 of Paul's box): -6 dBm
#DDS6 power (Power of DDS channel #6 of Paul's box): 0 dBm
#DDS7 frequency (Frequency of DDS channel #7 of Paul's box): 0 MHz
#DDS7 power (Power of DDS channel #7 of Paul's box): 0 dBm
#DDS8 frequency (Frequency of DDS channel #8 of Paul's box): 0 MHz
#DDS8 power (Power of DDS channel #8 of Paul's box): 0 dBm
#DDS9 frequency (Frequency of DDS channel #9 of Paul's box): 0 MHz
#DDS9 power (Power of DDS channel #9 of Paul's box): 0 dBm
#DP370 power (DP370 photodiode voltage setpoint): 7 mW
#Doppler_time (): 5000 us
#H1 power (H1 photodiode voltage setpoint): 5.5 uW
#H1Flipmount (Thorlabs Flipmount): 1 
#H1seq power (H1seq setpoint): 0 mW
#H2 power (H2 photodiode voltage setpoint): 2.23 uW
#In Oven Current (Scaled version of In oven control voltage (factor: 2.000000, offset:0.000000)): 0 A
#Objective focus position (Scaled version of Focus obective actuator (factor: 0.000024, offset:0.000000)): 24.5719768 mm
#Paul's box run number (to identify the raw data of CCD and PMT): 22 
#SampleNHold (SampleNHold (digital out of Paul's box)): 1 
#Strobo Trigger (Strobo Trigger (digital out of Paul's box)): 0 
#U_ablation (NI analog out at /Dev2/ao0): 0 V
#Ue endseg 1 (Scaled version of Endseg 1 extra voltage (factor: -1.200000, offset:0.000000)): -9 V
#Ue endseg 2 (Scaled version of Endseg 2 extra voltage (factor: -1.200000, offset:0.000000)): 0 V
#Ue1 (Scaled version of Segment 3 extra compensation voltage (factor: 1.214280, offset:-0.000700)): -9 V
#Ue2 (Scaled version of Segment 3 extra compensation voltage (factor: 1.214280, offset:-0.000700)): -9 V
#Ue3 (Scaled version of Segment 3 extra compensation voltage (factor: 1.214280, offset:-0.000700)): -5 V
#Ue4 (Scaled version of Segment 3 extra compensation voltage (factor: 1.214280, offset:-0.000700)): 0 V
#Ue5 (Scaled version of Segment 3 extra compensation voltage (factor: 1.214280, offset:-0.000700)): 0 V
#Ue6 (Scaled version of Segment 6 extra voltage (factor: -1.200000, offset:0.000000)): 0 V
#Ue7 (Scaled version of Segment 7 extra voltage (factor: -1.200000, offset:0.000000)): 0 V
#Ue8 (Scaled version of Segment 8 extra voltage (factor: -1.200000, offset:0.000000)): 0 V
#Uec endseg 1 (Scaled version of Segment 0 extra compensation voltage (factor: 1.2, offset:0.0)): 0.146470233 V
#Uec endseg 2 (Scaled version of Endseg extra 2 compensation voltage (factor: -1.200000, offset:0.000000)): 0 V
#Uec1 (Scaled version of Segment 1 extra compensation voltage (factor: 1.2, offset:0.0)): 0.146470233 V
#Uec2 (Scaled version of Segment 2 extra compensation voltage (factor: 1.2, offset:0.0)): 0.146470233 V
#Uec3 (Scaled version of Segment 3 extra compensation voltage (factor: 1.2, offset:0.0)): 0.227429813 V
#Uec4 (Scaled version of Segment 4 extra compensation voltage (factor: 1.2, offset:0.0)): 0.227429813 V
#Uec5 (Scaled version of Segment 5 extra compensation voltage (factor: 1.2, offset:0.0)): 0 V
#Uec6 (Scaled version of Segment 6 extra compensation voltage (factor: 1.2, offset:0.0)): 0.408 V
#Uec7 (Scaled version of Segment 7 extra compensation voltage (factor: 1.2, offset:0.0)): 0.408 V
#Uec8 (Scaled version of Segment 8 extra compensation voltage (factor: 1.2, offset:0.0)): 0.408 V
#Uschwinden (U_schwinden to lower rf confinement): 0.5 V
#Ut endseg 1 (Scaled version of Endseg 1 voltage (factor: -1.199740, offset:-0.001200)): 12 V
#Ut endseg 2 (Scaled version of Endseg 2 voltage (factor: -1.197100, offset:-0.003000)): 0 V
#Ut1 (Scaled version of Segment 1 voltage (factor: -1.200900, offset:-0.003600)): -8 V
#Ut2 (Scaled version of Segment 2 voltage (factor: -1.201410, offset:-0.001400)): 12 V
#Ut3 (Scaled version of Segment 3 voltage (factor: -1.198560, offset:-0.003200)): 12 V
#Ut4 (Scaled version of Segment 4 voltage (factor: -1.198560, offset:-0.003200)): 0 V
#Ut5 (Scaled version of Segment 5 voltage (factor: -1.198560, offset:-0.003200)): 0 V
#Ut6 (Scaled version of Segment 6 voltage (factor: -1.198560, offset:-0.003200)): 0 V
#Ut7 (Scaled version of Segment 7 voltage (factor: -1.198560, offset:-0.003200)): 0 V
#Ut8 (Scaled version of Segment 8 voltage (factor: -1.198560, offset:-0.003200)): 0 V
#Utc endseg 1 (Scaled version of Segment 0 compensation voltage (factor: 0.25, offset:0.0)): 0.0542653456 V
#Utc endseg 2 (Scaled version of Endseg 2 compensation voltage (factor: -0.250000, offset:0.000000)): 0 V
#Utc1 (Scaled version of Segment 1 compensation voltage (factor: 0.25, offset:0.0)): 0.0542653456 V
#Utc2 (Scaled version of Segment 2 compensation voltage (factor: 0.25, offset:0.0)): 0.0542653456 V
#Utc3 (Scaled version of Segment 3 compensation voltage (factor: 0.25, offset:0.0)): 0.106663163 V
#Utc4 (Scaled version of Segment 4 compensation voltage (factor: 0.25, offset:0.0)): 0.106663163 V
#Utc5 (Scaled version of Segment 5 compensation voltage (factor: 0.25, offset:0.0)): 0 V
#Utc6 (Scaled version of Segment 6 compensation voltage (factor: 0.25, offset:0.0)): 0 V
#Utc7 (Scaled version of Segment 7 compensation voltage (factor: 1.2, offset:0.0)): 0 V
#Utc8 (Scaled version of Segment 8 compensation voltage (factor: 1.2, offset:0.0)): 0 V
#V power (V photodiode voltage setpoint): 11.25 uW
#Vseq power (Vseq setpoint): 0.4 mW
#WP370H2sw0 (NI analog out at /Dev2/ao2): 5 V
#WP370H2sw1 (NI analog out at /Dev2/ao3): 0 V
#Yb Oven Current (Scaled version of Yb oven control voltage (factor: 3.510000, offset:0.000000)): 0 A
#awg_Pulselength (): 0 s
#awg_amplitude (): 0 Vpp
#awg_frequency (): 0 Hz
#awg_offset (): 0 V
#axial_secular_frequency_AOM (): 0.11 MHz
#carrier_frequency (): 221 MHz
#cooling370 frequency (Attenuation of transition cooling370): 85 MHz
#cooling370 power (Power of transition cooling370): -24 dBm
#cooling_chirp_dds_power (): 0 dBm
#cooling_chirp_freq_step (): 1 MHz
#cooling_chirp_start_freq (): 75.4 MHz
#cooling_chirp_stop_freq (): 105.4 MHz
#cooling_chirp_total_time (): 3 us
#detection370 frequency (Attenuation of transition detection370): 85 MHz
#detection370 power (Power of transition detection370): -2 dBm
#detection_time (): 2500 us
#detuning370 frequency (Attenuation of transition detuning370): 0 MHz
#detuning370 power (Power of transition detuning370): 0 dBm
#emm_pulse_buffer_time (): 0 us
#emm_pulse_wait_time (): 0 us
#feed_forward_waittime_ms (): 0 ms
#flop_sbc_max_pulsetime_factor (): 0 
#freqScaling_411 (): 1.68 MHz/G
#freqScaling_467 (): 1.6 MHz/G
#heating_rate_wait_time (): 5000 us
#intersequence_cooling_rf_frequency (): 85 MHz
#intersequence_cooling_rf_power (): -24 dBm
#load_attempt (): 1 
#mirrorH2H (Motorized mirror mount): 4.37709888 mm
#n_av_LLI (): 50 
#n_points_per_doppler_freq_scan (): 0 
#n_points_per_sb_flops (): 0 
#n_points_per_sb_scan (): 0 
#n_rabi_scan_points (): 0 
#n_rep (): 575 
#octupole467 frequency (Attenuation of transition octupole467): 111.04027 MHz
#octupole467 power (Power of transition octupole467): -6 dBm
#octupole4672 frequency (Attenuation of transition octupole4672): 112.38 MHz
#octupole4672 power (Power of transition octupole4672): -6 dBm
#offset370PD_H1 (): -0.0132263937 uW
#offset370PD_H2 (): -0.0299202343 uW
#offset370PD_V (): -0.0150179222 uW
#offset467BelowPD (): 0.0073186225 mW
#offset467PD (): 0.0073186225 mW
#picture_number (): 0 
#pulse_time_1650 (): 0 us
#pulse_time_411 (): 5 us
#pulse_time_467 (): 50000 us
#pulse_time_4672 (): 50000 us
#pulse_time_rfLLI (): 14.95 us
#pump_time (): 10 us
#pumping370 frequency (Attenuation of transition pumping370): 85 MHz
#pumping370 power (Power of transition pumping370): -13.5 dBm
#quench1650 frequency (Attenuation of transition quench1650): 60 MHz
#quench1650 power (Power of transition quench1650): -3.1 dBm
#radial_secular_frequency_AOM (): 0.31 MHz
#ramp_time (): 0 us
#reference 370 Det (): 0 mW
#reference 370 H1 (reference value 370 H1 chart): 3 uW
#reference 370 H2 (reference value 370 H2 chart): 5 uW
#reference 370 V (reference value 370 V chart): 40 uW
#reference 411 Fiber (reference value vertical 411 chart): 0.4 mW
#reference 411 SHG (reference value SHG 411 chart): 8 mW
#reference 411 V (): 0 uW
#reference 639 Fiber (reference value fiber639 chart): 12.5 mW
#reference SHG 467 (): 5.8 mW
#reference SHG 467 Below (): 0 mW
#rf_Amp (): 0.3 
#rf_Freq (): 3.516 MHz
#rf_phase (): 0.5 
#rf_switch_467 (): 0 
#sampling370 frequency (Attenuation of transition sampling370): 85 MHz
#sampling370 power (Power of transition sampling370): -5 dBm
#sampling411 frequency (Attenuation of transition sampling411): 220 MHz
#sampling411 power (Power of transition sampling411): -2 dBm
#sb_cooling_411_Omega (): 0 kHz
#sb_cooling_ddspower_1650 (): -27.5 dBm
#sb_cooling_ddspower_411 (): -10 dBm
#sb_cooling_detuning (): 0 
#sb_cooling_time (): 5000 us
#sb_scan_range_factor (): 0 
#sbc_pulses11 (): 0 
#sbc_pulses12 (): 0 
#sbc_pulses21 (): 0 
#sbc_pulses22 (): 0 
#sbc_pulsetime11 (): 0 us
#sbc_pulsetime12 (): 0 us
#sbc_pulsetime21 (): 0 us
#sbc_pulsetime22 (): 0 us
#sbc_repumptime (): 0 us
#scaling370PD_H1 (): -12.9249723 uW/V
#scaling370PD_H2 (): -14.9627261 uW/V
#scaling370PD_V (): -17.3688494 uW/V
#scaling467BelowPD (): -2.85545297 mW/V
#scaling467PD (): -2.85545297 mW/V
#scan_variable (): 0 unit
#spectroscopy411 frequency (Attenuation of transition spectroscopy411): 221 MHz
#spectroscopy411 power (Power of transition spectroscopy411): -2 dBm
#spectroscopy411rsb11 frequency (Attenuation of transition spectroscopy411rsb11): 0 MHz
#spectroscopy411rsb11 power (Power of transition spectroscopy411rsb11): 0 dBm
#spectroscopy411rsb12 frequency (Attenuation of transition spectroscopy411rsb12): 0 MHz
#spectroscopy411rsb12 power (Power of transition spectroscopy411rsb12): 0 dBm
#spectroscopy411rsb21 frequency (Attenuation of transition spectroscopy411rsb21): 0 MHz
#spectroscopy411rsb21 power (Power of transition spectroscopy411rsb21): 0 dBm
#spectroscopy411rsb22 frequency (Attenuation of transition spectroscopy411rsb22): 0 MHz
#spectroscopy411rsb22 power (Power of transition spectroscopy411rsb22): 0 dBm
#spectroscopy411slave frequency (Attenuation of transition spectroscopy411slave): 80 MHz
#spectroscopy411slave power (Power of transition spectroscopy411slave): -4 dBm
#sweep_frequency_step (): 0 MHz
#sweep_sleep_time (): 0 us
#sweep_start_frequency (): 0 MHz
#sweep_stop_frequency (): 0 MHz
#t_RFtotal (): 0 us
#t_RFwait (): 100 us
#t_pi_carrier_estim_A (): 0 us
#t_pi_carrier_estim_B (): 0 us
#t_pi_carrier_estim_C (): 0 us
#t_subtract (): 0.1 us
#use_shutters (): 0 
#wait_ramp_down (): 0 us
#waveplate411Ax (Motorized rotation mount): 0 °
#waveplateSplitH1V (Motorized rotation mount): 154.999746 °
#waveplateV (Motorized rotation mount): 27.4999213 °

#UTC / s	rel. time / s	RunNumber / 	rf_Freq / MHz	CorrFreqCenter / 	CorrFreqCenter2 / 	FreqCenter / 	CorrBField / 	CorrBField2 / 	BField / 	FreqPlusPlus / 	FreqPlusMinus / 	FreqMinusPlus / 	FreqMinusMinus / 	FreqPlusCenter / 	FreqMinusCenter / 	roi_plus_plus / 	roi_pp_num_cyc / 	roi_plus_minus / 	roi_pm_num_cyc / 	roi_minus_plus / 	roi_mp_num_cyc / 	roi_minus_minus / 	roi_mm_num_cyc / 	roi_final_E3 / 	number_LLI_cycles / 	det_num_hot / 	det_num_no_exc / 	det_num_quench / 
1645184080	308.774	1	3.51646988	-0.1	-0.1	111.710736	-0.1	-0.1	2.2135214	112.374798	112.374788	111.046685	111.046675	112.374793	111.04668	0.46	50	0.66	50	0.62	50	0.62	50	13	34	4	15	1
1645184288	516.64	2	3.51647226	-0.06	-3.64700829e-11	111.710737	0.5	3.03917357e-10	2.2135139	112.374796	112.374786	111.046687	111.046678	112.374791	111.046683	0.86	50	0.42	50	0.36	50	0.92	50	8	30	2	19	1
1645184522	750.395	3	3.51646039	-0.206734694	-0.000998718328	111.710738	0.146734694	0.000708863255	2.2135117	112.374796	112.374786	111.046689	111.046679	112.374791	111.046684	0.68	50	0.74	50	0.326530612	49	0.68	50	15	29	4	21	0
1645184719	947.637	4	3.51645691	-0.19	-0.000811965812	111.710739	0.29	0.00123931624	2.21350735	112.374796	112.374786	111.046691	111.046682	112.374791	111.046686	0.74	50	0.64	50	0.4	50	0.88	50	11	34	1	16	0
1645184965	1194.238	5	3.51645003	-0.06	-0.000304568528	111.710739	-0.26	-0.00131979695	2.21351125	112.374797	112.374788	111.04669	111.046681	112.374792	111.046686	0.56	50	0.88	50	0.7	50	0.5	50	15	39	5	11	0
1645185148	1377.179	6	3.5164562	-0.15	-0.000607287449	111.71074	0.37	0.00149797571	2.2135057	112.374796	112.374787	111.046693	111.046683	112.374791	111.046688	0.76	50	0.54	50	0.38	50	0.9	50	17	36	0	14	0
1645185354	1582.589	7	3.51644743	0.46	0.0025136612	111.710737	-0.02	-0.000109289617	2.213506	112.374794	112.374784	111.04669	111.046681	112.374789	111.046686	0.8	50	0.36	50	0.88	50	0.4	50	16	32	2	18	0
1645185535	1763.854	8	3.5164479	0.11	0.000536585366	111.710737	0.11	0.000536585366	2.21350435	112.374793	112.374783	111.04669	111.046681	112.374788	111.046686	0.74	50	0.52	50	0.62	50	0.62	50	3	23	0	27	0
1645185715	1944.212	9	3.51644529	-0.43	-0.00236263736	111.710739	-0.05	-0.000274725275	2.2135051	112.374795	112.374786	111.046692	111.046683	112.374791	111.046688	0.48	50	0.96	50	0.34	50	0.72	50	17	30	0	20	0
1645185936	2164.512	10	3.51644648	1.11022302e-16	6.16790569e-19	111.710739	0.7	0.00388888889	2.2134946	112.374792	112.374783	111.046695	111.046686	112.374787	111.046691	0.88	50	0.18	50	0.24	50	0.94	50	16	33	3	17	0
1645186129	2357.648	11	3.51642987	0.08	0.000363636364	111.710739	-0.26	-0.00118181818	2.2134985	112.374793	112.374783	111.046694	111.046684	112.374788	111.046689	0.66	50	0.84	50	0.76	50	0.42	50	13	32	1	18	0
1645186322	2550.528	12	3.51643604	-0.18	-0.000927835052	111.71074	0.48	0.0024742268	2.2134913	112.374792	112.374782	111.046697	111.046687	112.374787	111.046692	0.9	50	0.6	50	0.3	50	0.96	50	16	33	1	17	0
1645186515	2743.35	13	3.51642465	5.55111512e-17	2.89120579e-19	111.71074	0.68	0.00354166667	2.2134811	112.374789	112.374779	111.0467	111.04669	112.374784	111.046695	0.96	50	0.28	50	0.14	50	0.82	50	9	23	1	27	0
1645186695	2923.605	14	3.51640852	0.59	0.00305699482	111.710737	0.09	0.000466321244	2.21347975	112.374785	112.374776	111.046697	111.046688	112.374781	111.046693	0.94	50	0.26	50	0.96	50	0.46	50	7	27	0	23	0
1645186913	3142.232	15	3.51640639	-0.7	-0.00388888889	111.71074	-0.06	-0.000333333333	2.21348065	112.374789	112.37478	111.046701	111.046691	112.374784	111.046696	0.18	50	0.94	50	0.24	50	0.88	50	15	28	3	22	0
1645187107	3335.335	16	3.51640781	0.4	0.00182648402	111.710738	0.24	0.00109589041	2.21347705	112.374786	112.374776	111.0467	111.04669	112.374781	111.046695	1	50	0.36	50	0.78	50	0.62	50	17	34	1	16	0
1645187363	3592.24	17	3.51640212	0.08	0.000414507772	111.710738	-0.72	-0.00373056995	2.21348785	112.374789	112.374779	111.046696	111.046687	112.374784	111.046691	0.3	50	0.94	50	1	50	0.2	50	15	33	6	17	0
1645187544	3772.71	18	3.5164192	-0.06	-0.000233463035	111.710738	-0.4	-0.00155642023	2.21349385	112.374791	112.374781	111.046695	111.046685	112.374786	111.04669	0.38	50	0.84	50	0.76	50	0.42	50	12	31	0	19	0
1645187750	3978.514	19	3.51642869	-0.23	-0.00127071823	111.710739	-0.19	-0.00104972376	2.2134967	112.374793	112.374783	111.046695	111.046685	112.374788	111.04669	0.36	50	0.78	50	0.66	50	0.7	50	16	38	2	12	0
1645187930	4158.775	20	3.51643319	0.14	0.000682926829	111.710738	0.2	0.000975609756	2.2134937	112.374791	112.374782	111.046695	111.046686	112.374787	111.04669	0.7	50	0.36	50	0.5	50	0.56	50	14	41	0	9	0
1645188136	4364.495	21	3.51642845	-0.39	-0.00215469613	111.71074	0.39	0.00215469613	2.21348785	112.374791	112.374782	111.046699	111.046689	112.374787	111.046694	0.58	50	0.58	50	0.16	50	0.94	50	13	35	2	15	0
1645188329	4557.419	22	3.5164192	0.52	0.00253658537	111.710738	-0.26	-0.00126829268	2.21349175	112.37479	112.374781	111.046695	111.046686	112.374785	111.04669	0.82	50	0.56	50	0.98	50	0.2	50	16	36	1	14	0
1645188522	4750.453	23	3.51642536	0.12	0.000621761658	111.710737	-0.6	-0.00310880829	2.21350075	112.374792	112.374783	111.046692	111.046682	112.374787	111.046687	0.28	50	0.76	50	0.98	50	0.26	50	20	38	1	12	0
1645188703	4931.96	24	3.5164396	-0.14	-0.000725388601	111.710738	0.68	0.00352331606	2.21349055	112.37479	112.37478	111.046695	111.046686	112.374785	111.046691	0.84	50	0.3	50	0.18	50	1	49	11	39	0	11	0
1645188896	5124.949	25	3.51642347	0.09	0.000494505495	111.710737	-0.05	-0.000274725275	2.2134913	112.37479	112.37478	111.046695	111.046685	112.374785	111.04669	0.72	50	0.68	50	0.62	50	0.48	50	11	32	1	18	0
1645189079	5307.563	26	3.51642465	0.0585714286	0.000303478905	111.710737	0.478571429	0.00247964471	2.21348412	112.374787	112.374778	111.046697	111.046687	112.374782	111.046692	0.857142857	49	0.32	50	0.32	50	0.74	50	11	25	0	25	0
1645189272	5500.708	27	3.5164133	0.07	0.000384615385	111.710737	-0.73	-0.00401098901	2.21349507	112.37479	112.374781	111.046693	111.046684	112.374785	111.046688	0.32	50	0.98	50	0.94	50	0.14	50	14	27	1	23	0
1645189465	5693.923	28	3.51643062	-0.24	-0.0012371134	111.710738	-0.2	-0.00103092784	2.21349807	112.374792	112.374783	111.046693	111.046684	112.374787	111.046689	0.42	50	0.86	50	0.44	50	0.48	50	14	30	1	20	0
1645189671	5899.635	29	3.51643536	0.07	0.000362694301	111.710738	0.05	0.000259067358	2.21349732	112.374792	112.374782	111.046693	111.046684	112.374787	111.046688	0.64	50	0.52	50	0.62	50	0.6	50	17	34	2	16	0
1645189851	6080.086	30	3.51643418	-0.2	-0.000975609756	111.710739	0.38	0.00185365854	2.21349162	112.374791	112.374781	111.046696	111.046686	112.374786	111.046691	0.78	50	0.6	50	0.22	50	0.8	50	17	39	0	11	0
1645190032	6260.809	31	3.51642516	-0.03	-0.000165745856	111.710739	-0.23	-0.00127071823	2.21349507	112.374792	112.374783	111.046695	111.046686	112.374787	111.04669	0.44	50	0.7	50	0.86	50	0.66	50	16	35	0	14	1
1645190226	6455.167	32	3.51643062	0.2	0.00110497238	111.710738	0.2	0.00110497238	2.21349207	112.37479	112.374781	111.046695	111.046685	112.374785	111.04669	0.68	50	0.28	50	0.54	50	0.54	50	17	41	1	9	0
1645190433	6661.423	33	3.51642587	-0.34	-0.00175257732	111.710739	-0.22	-0.00113402062	2.21349537	112.374793	112.374783	111.046696	111.046686	112.374788	111.046691	0.34	50	0.9	50	0.74	50	0.86	50	14	36	2	14	0
1645190613	6842.2	34	3.51643109	0.36	0.00174757282	111.710738	0	0	2.21349537	112.374791	112.374782	111.046694	111.046684	112.374786	111.046689	0.8	50	0.44	50	0.96	50	0.6	50	11	28	0	22	0
1645190820	7048.394	35	3.51643109	-0.69	-0.0038121547	111.710741	-0.05	-0.000276243094	2.21349612	112.374795	112.374785	111.046697	111.046688	112.37479	111.046692	0.16	50	0.9	50	0.12	50	0.76	50	12	36	2	14	0
1645191000	7229.005	36	3.51643228	0.52	0.00252427184	111.710739	-0.14	-0.00067961165	2.21349822	112.374793	112.374783	111.046694	111.046684	112.374788	111.046689	0.86	50	0.48	50	1	50	0.34	50	20	36	0	14	0
1645191181	7409.561	37	3.5164356	0.06	0.000331491713	111.710738	-0.58	-0.00320441989	2.21350692	112.374795	112.374786	111.046691	111.046681	112.37479	111.046686	0.46	50	0.98	50	0.82	50	0.18	50	16	31	0	19	0
1645191361	7590.123	38	3.51644936	-0.3	-0.00166666667	111.71074	-0.04	-0.000222222222	2.21350752	112.374797	112.374787	111.046692	111.046683	112.374792	111.046687	0.48	50	0.82	50	0.58	50	0.84	50	20	41	0	9	0
1645191581	7809.911	39	3.51645031	-0.03	-0.000165745856	111.71074	-0.53	-0.0029281768	2.21351547	112.374799	112.37479	111.04669	111.04668	112.374795	111.046685	0.38	50	0.94	50	0.78	50	0.28	50	7	25	3	25	0
1645191777	8005.622	40	3.51646288	0.28	0.00127272727	111.710738	0.36	0.00163636364	2.21351007	112.374796	112.374787	111.04669	111.046681	112.374792	111.046685	0.94	50	0.3	50	0.74	50	0.82	50	16	36	1	14	0
1645191962	8190.553	41	3.51645434	0.16	0.000816326531	111.710738	-0.7	-0.00357142857	2.21352057	112.374799	112.374789	111.046686	111.046677	112.374794	111.046682	0.4	50	0.94	50	1	50	0.14	50	1	9	0	41	0
1645192146	8374.452	42	3.51647094	0.06	0.000326086957	111.710737	-0.72	-0.00391304348	2.21353137	112.374802	112.374792	111.046683	111.046673	112.374797	111.046678	0.3	50	0.96	50	0.94	50	0.16	50	15	33	0	17	0
1645192331	8559.333	43	3.51648802	-0.04	-0.000217391304	111.710738	-0.66	-0.00358695652	2.21354127	112.374805	112.374795	111.04668	111.04667	112.3748	111.046675	0.28	50	0.98	50	0.9	50	0.28	50	12	31	0	19	0
1645192527	8756.245	44	3.51650368	0.26	0.00140540541	111.710736	0.04	0.000216216216	2.21354067	112.374803	112.374794	111.046679	111.046669	112.374798	111.046674	0.9	50	0.6	50	0.94	50	0.72	50	20	38	1	12	0
1645192725	8953.316	45	3.51650273	0.34	0.00172588832	111.710735	-0.36	-0.00182741117	2.21354607	112.374803	112.374794	111.046676	111.046666	112.374798	111.046671	0.94	50	0.96	50	0.94	50	0.24	50	0	3	1	46	1
1645192909	9137.335	46	3.51651127	0.27	0.00137055838	111.710733	-0.37	-0.00187817259	2.21355162	112.374803	112.374794	111.046673	111.046663	112.374799	111.046668	0.82	50	0.92	50	0.96	50	0.32	50	17	36	0	14	0
1645193107	9335.351	47	3.51652005	-0.28	-0.00152173913	111.710735	0.3	0.00163043478	2.21354712	112.374804	112.374794	111.046675	111.046666	112.374799	111.046671	0.96	50	0.94	50	0.38	50	0.96	50	0	4	1	46	0
1645193304	9532.291	48	3.51651293	0.29	0.00146464646	111.710733	-0.33	-0.00166666667	2.21355207	112.374804	112.374794	111.046672	111.046663	112.374799	111.046668	0.9	50	0.94	50	0.98	50	0.36	50	14	30	1	20	0
1645193488	9716.45	49	3.51652076	0.45	0.00228426396	111.710731	-0.35	-0.00177664975	2.21355732	112.374803	112.374793	111.046668	111.046659	112.374798	111.046664	1	50	0.9	50	0.96	50	0.16	50	0	1	0	49	0
1645193671	9900.201	50	3.51652906	-0.2	-0.00108695652	111.710732	0.14	0.000760869565	2.21355522	112.374803	112.374794	111.04667	111.046661	112.374799	111.046665	0.94	50	1	50	0.54	50	0.88	50	15	34	0	16	0
1645193856	10084.625	51	3.51652574	0.33	0.00179347826	111.71073	-0.35	-0.00190217391	2.21356047	112.374803	112.374794	111.046667	111.046657	112.374798	111.046662	0.96	50	0.98	50	0.92	50	0.24	50	0	2	0	48	0
1645194037	10265.569	52	3.51653404	0.05	0.00027173913	111.71073	-0.05	-0.00027173913	2.21356122	112.374803	112.374794	111.046666	111.046657	112.374798	111.046662	0.96	50	0.96	50	0.7	50	0.6	50	10	31	0	19	0
1645194218	10446.516	53	3.51653523	-0.04	-0.000220994475	111.71073	0.06	0.000331491713	2.21356032	112.374803	112.374794	111.046667	111.046657	112.374798	111.046662	0.92	50	0.9	50	0.58	50	0.68	50	0	3	0	47	0
1645194412	10640.941	54	3.51653381	0.19	0.00104972376	111.710729	-0.25	-0.00138121547	2.21356407	112.374803	112.374794	111.046665	111.046655	112.374799	111.04666	0.88	50	0.94	50	0.94	50	0.5	50	14	31	1	19	0
1645194593	10821.739	55	3.51653974	0	0	111.710729	0.1	0.000512820513	2.21356257	112.374803	112.374793	111.046665	111.046656	112.374798	111.046661	0.94	50	0.84	50	0.72	50	0.82	50	0	1	0	49	0
1645194801	11029.887	56	3.51653736	0.01	5.52486188e-05	111.710729	0.03	0.000165745856	2.21356212	112.374803	112.374793	111.046665	111.046656	112.374798	111.046661	0.98	50	0.94	50	0.68	50	0.7	50	11	32	2	18	0
1645194982	11210.51	57	3.51653665	0.1	0.000480769231	111.710729	-0.18	-0.000865384615	2.21356482	112.374803	112.374793	111.046664	111.046655	112.374798	111.046659	0.88	50	0.96	50	0.78	50	0.5	50	0	1	0	49	0
1645195163	11391.357	58	3.51654092	0.0812244898	0.000451247166	111.710728	-0.0187755102	-0.00010430839	2.2135651	112.374803	112.374793	111.046664	111.046654	112.374798	111.046659	0.94	50	0.87755102	49	0.52	50	0.42	50	13	41	0	9	0
1645195347	11575.297	59	3.51654137	0.3	0.00165745856	111.710727	-0.18	-0.000994475138	2.2135678	112.374802	112.374792	111.046661	111.046652	112.374797	111.046656	0.98	50	0.86	50	0.78	50	0.3	50	0	1	0	49	0
1645195527	11756.013	60	3.51654564	0.15	0.000815217391	111.710726	-0.09	-0.000489130435	2.21356915	112.374802	112.374792	111.04666	111.046651	112.374797	111.046655	0.94	50	0.88	50	0.7	50	0.46	50	12	25	0	25	0
1645195708	11936.728	61	3.51654777	0.03	0.000165745856	111.710726	-0.05	-0.000276243094	2.2135699	112.374802	112.374792	111.04666	111.04665	112.374797	111.046655	0.94	50	0.96	50	0.62	50	0.54	50	0	4	0	46	0
