# Supplementary material for: Improved bounds on Lorentz violation from composite pulse Ramsey spectroscopy in a trapped ion
Source: Nat Commun. 2022 Nov 27;13:7314. doi: 10.1038/s41467-022-34818-0 (PMC9701673; doi:10.1038/s41467-022-34818-0)
Supplement: Supplementary file 2 — Source Data [file 41467_2022_34818_MOESM2_ESM.zip › Source_data_files/raw_data/20220218/LLI_with_servo_467_01.txt]

#
#1650 rf switch (1650 rf switch (digital out of Paul's box)): 1 
#370 H1 shutter (NI digital out at /Dev1/port0/line2): 1 
#370 H2 shutter (370 H2 shutter (digital out of Paul's box)): 1 
#370 V shutter (NI digital out at /Dev1/port0/line0): 1 
#370 cooling AOM rf attenuator control voltage (NI analog out at /Dev2/ao6): 5.18643705 V
#370 cooling rf switch (370 cooling rf switch (digital out of Paul's box)): 1 
#370 cooling shutter (370 cooling shutter (digital out of Paul's box)): 1 
#370 detuning AOM rf attenuator control voltage (NI analog out at /Dev2/ao10): 10 V
#370 detuning rf switch (370 detuning rf switch (digital out of Paul's box)): 1 
#370 pumping AOM rf attenuator control voltage (NI analog out at /Dev2/ao9): 10 V
#370 pumping rf switch (370 pumping rf switch (digital out of Paul's box)): 1 
#399 shutter (399 shutter (digital out of Paul's box)): 0 
#411 relock shutter (411 relock shutter (digital out of Paul's box)): 1 
#411 rf switch (411 rf switch (digital out of Paul's box)): 0 
#411 slave rf switch (411 slave rf switch (digital out of Paul's box)): 1 
#411 stab hold (411 stab hold (digital out of Paul's box)): 1 
#411IntstabSetpoint (Scaled version of 411 intensity stab set point voltage (factor: 1.000000, offset:0.000000)): 10 V
#467 detuning AOM rf attenuator control voltage (NI analog out at /Dev2/ao8): 10 V
#467 rf switch (467 rf switch (digital out of Paul's box)): 0 
#638 rf switch (638 rf switch (digital out of Paul's box)): 1 
#638 shutter (638 shutter (digital out of Paul's box)): 1 
#935 shutter (NI digital out at /Dev1/port0/line3): 1 
#Axial objective position (Scaled version of Axial obective actuator (factor: 0.000024, offset:0.000000)): 11.9764932 mm
#B field H1 (Scaled version of h1BCurrent (factor: 0.400000, offset:0.000000)): 0.12992 G
#B field H2 (Scaled version of h2BCurrent (factor: 1.470000, offset:0.000000)): 0.735 G
#B field V (Scaled version of vBCurrent (factor: 1.248000, offset:0.000000)): 0.3012672 G
#DDS0 frequency (Frequency of DDS channel #0 of Paul's box): 85 MHz
#DDS0 power (Power of DDS channel #1 of Paul's box): -6 dBm
#DDS1 frequency (Frequency of DDS channel #1 of Paul's box): 85 MHz
#DDS1 power (Power of DDS channel #1 of Paul's box): -15 dBm
#DDS10 frequency (Frequency of DDS channel #10 of Paul's box): 0 MHz
#DDS10 power (Power of DDS channel #10 of Paul's box): 0 dBm
#DDS11 frequency (Frequency of DDS channel #11 of Paul's box): 0 MHz
#DDS11 power (Power of DDS channel #11 of Paul's box): 0 dBm
#DDS2 frequency (Frequency of DDS channel #2 of Paul's box): 200 MHz
#DDS2 power (Power of DDS channel #2 of Paul's box): -50 dBm
#DDS3 frequency (Frequency of DDS channel #3 of Paul's box): 60 MHz
#DDS3 power (Power of DDS channel #3 of Paul's box): -50 dBm
#DDS4 frequency (Frequency of DDS channel #4 of Paul's box): 112.4 MHz
#DDS4 power (Power of DDS channel #4 of Paul's box): 10 dBm
#DDS5 frequency (Frequency of DDS channel #5 of Paul's box): 111 MHz
#DDS5 power (Power of DDS channel #5 of Paul's box): -50 dBm
#DDS6 power (Power of DDS channel #6 of Paul's box): 0 dBm
#DDS7 frequency (Frequency of DDS channel #7 of Paul's box): 0 MHz
#DDS7 power (Power of DDS channel #7 of Paul's box): 0 dBm
#DDS8 frequency (Frequency of DDS channel #8 of Paul's box): 0 MHz
#DDS8 power (Power of DDS channel #8 of Paul's box): 0 dBm
#DDS9 frequency (Frequency of DDS channel #9 of Paul's box): 0 MHz
#DDS9 power (Power of DDS channel #9 of Paul's box): 0 dBm
#DP370 power (DP370 photodiode voltage setpoint): 7 mW
#Doppler_time (): 5000 us
#H1 power (H1 photodiode voltage setpoint): 5.5 uW
#H1Flipmount (Thorlabs Flipmount): 1 
#H1seq power (H1seq setpoint): 0 mW
#H2 power (H2 photodiode voltage setpoint): 2.23 uW
#In Oven Current (Scaled version of In oven control voltage (factor: 2.000000, offset:0.000000)): 0 A
#Objective focus position (Scaled version of Focus obective actuator (factor: 0.000024, offset:0.000000)): 24.5719768 mm
#Paul's box run number (to identify the raw data of CCD and PMT): 12628 
#SampleNHold (SampleNHold (digital out of Paul's box)): 1 
#Strobo Trigger (description): 0 
#U_ablation (NI analog out at /Dev2/ao0): 0 V
#Ue endseg 1 (Scaled version of Endseg 1 extra voltage (factor: -1.200000, offset:0.000000)): -9 V
#Ue endseg 2 (Scaled version of Endseg 2 extra voltage (factor: -1.200000, offset:0.000000)): 0 V
#Ue1 (Scaled version of Segment 3 extra compensation voltage (factor: 1.214280, offset:-0.000700)): -9 V
#Ue2 (Scaled version of Segment 3 extra compensation voltage (factor: 1.214280, offset:-0.000700)): -9 V
#Ue3 (Scaled version of Segment 3 extra compensation voltage (factor: 1.214280, offset:-0.000700)): -5 V
#Ue4 (Scaled version of Segment 3 extra compensation voltage (factor: 1.214280, offset:-0.000700)): 0 V
#Ue5 (Scaled version of Segment 3 extra compensation voltage (factor: 1.214280, offset:-0.000700)): 0 V
#Ue6 (Scaled version of Segment 6 extra voltage (factor: -1.200000, offset:0.000000)): 0 V
#Ue7 (Scaled version of Segment 7 extra voltage (factor: -1.200000, offset:0.000000)): 0 V
#Ue8 (Scaled version of Segment 8 extra voltage (factor: -1.200000, offset:0.000000)): 0 V
#Uec endseg 1 (Scaled version of Segment 0 extra compensation voltage (factor: 1.2, offset:0.0)): 0.146470233 V
#Uec endseg 2 (Scaled version of Endseg extra 2 compensation voltage (factor: -1.200000, offset:0.000000)): 0 V
#Uec1 (Scaled version of Segment 1 extra compensation voltage (factor: 1.2, offset:0.0)): 0.146470233 V
#Uec2 (Scaled version of Segment 2 extra compensation voltage (factor: 1.2, offset:0.0)): 0.146470233 V
#Uec3 (Scaled version of Segment 3 extra compensation voltage (factor: 1.2, offset:0.0)): 0.227429813 V
#Uec4 (Scaled version of Segment 4 extra compensation voltage (factor: 1.2, offset:0.0)): 0.227429813 V
#Uec5 (Scaled version of Segment 5 extra compensation voltage (factor: 1.2, offset:0.0)): 0 V
#Uec6 (Scaled version of Segment 6 extra compensation voltage (factor: 1.2, offset:0.0)): 0.408 V
#Uec7 (Scaled version of Segment 7 extra compensation voltage (factor: 1.2, offset:0.0)): 0.408 V
#Uec8 (Scaled version of Segment 8 extra compensation voltage (factor: 1.2, offset:0.0)): 0.408 V
#Uschwinden (U_schwinden to lower rf confinement): 0.5 V
#Ut endseg 1 (Scaled version of Endseg 1 voltage (factor: -1.199740, offset:-0.001200)): 12 V
#Ut endseg 2 (Scaled version of Endseg 2 voltage (factor: -1.197100, offset:-0.003000)): 0 V
#Ut1 (Scaled version of Segment 1 voltage (factor: -1.200900, offset:-0.003600)): -8 V
#Ut2 (Scaled version of Segment 2 voltage (factor: -1.201410, offset:-0.001400)): 12 V
#Ut3 (Scaled version of Segment 3 voltage (factor: -1.198560, offset:-0.003200)): 12 V
#Ut4 (Scaled version of Segment 4 voltage (factor: -1.198560, offset:-0.003200)): 0 V
#Ut5 (Scaled version of Segment 5 voltage (factor: -1.198560, offset:-0.003200)): 0 V
#Ut6 (Scaled version of Segment 6 voltage (factor: -1.198560, offset:-0.003200)): 0 V
#Ut7 (Scaled version of Segment 7 voltage (factor: -1.198560, offset:-0.003200)): 0 V
#Ut8 (Scaled version of Segment 8 voltage (factor: -1.198560, offset:-0.003200)): 0 V
#Utc endseg 1 (Scaled version of Segment 0 compensation voltage (factor: 0.25, offset:0.0)): 0.0542653456 V
#Utc endseg 2 (Scaled version of Endseg 2 compensation voltage (factor: -0.250000, offset:0.000000)): 0 V
#Utc1 (Scaled version of Segment 1 compensation voltage (factor: 0.25, offset:0.0)): 0.0542653456 V
#Utc2 (Scaled version of Segment 2 compensation voltage (factor: 0.25, offset:0.0)): 0.0542653456 V
#Utc3 (Scaled version of Segment 3 compensation voltage (factor: 0.25, offset:0.0)): 0.106663163 V
#Utc4 (Scaled version of Segment 4 compensation voltage (factor: 0.25, offset:0.0)): 0.106663163 V
#Utc5 (Scaled version of Segment 5 compensation voltage (factor: 0.25, offset:0.0)): 0 V
#Utc6 (Scaled version of Segment 6 compensation voltage (factor: 0.25, offset:0.0)): 0 V
#Utc7 (Scaled version of Segment 7 compensation voltage (factor: 1.2, offset:0.0)): 0 V
#Utc8 (Scaled version of Segment 8 compensation voltage (factor: 1.2, offset:0.0)): 0 V
#V power (V photodiode voltage setpoint): 11.25 uW
#Vseq power (Vseq setpoint): 0.4 mW
#WP370H2sw0 (NI analog out at /Dev2/ao2): 5 V
#WP370H2sw1 (NI analog out at /Dev2/ao3): 0 V
#Yb Oven Current (Scaled version of Yb oven control voltage (factor: 3.510000, offset:0.000000)): 0 A
#awg_Pulselength (): 0 s
#awg_amplitude (): 0 Vpp
#awg_frequency (): 0 Hz
#awg_offset (): 0 V
#axial_secular_frequency_AOM (): 0.11 MHz
#carrier_frequency (): 221 MHz
#cooling370 frequency (Attenuation of transition cooling370): 85 MHz
#cooling370 power (Power of transition cooling370): -24 dBm
#cooling_chirp_dds_power (): 0 dBm
#cooling_chirp_freq_step (): 1 MHz
#cooling_chirp_start_freq (): 83.4 MHz
#cooling_chirp_stop_freq (): 113.4 MHz
#cooling_chirp_total_time (): 3 us
#detection370 frequency (Attenuation of transition detection370): 85 MHz
#detection370 power (Power of transition detection370): -2 dBm
#detection_time (): 2500 us
#detuning370 frequency (Attenuation of transition detuning370): 0 MHz
#detuning370 power (Power of transition detuning370): 0 dBm
#emm_pulse_buffer_time (): 0 us
#emm_pulse_wait_time (): 0 us
#feed_forward_waittime_ms (): 0 ms
#flop_sbc_max_pulsetime_factor (): 0 
#freqScaling_411 (): 1.68 MHz/G
#freqScaling_467 (): 1.6 MHz/G
#heating_rate_wait_time (): 5000 us
#intersequence_cooling_rf_frequency (): 85 MHz
#intersequence_cooling_rf_power (): -24 dBm
#load_attempt (): 1 
#mirrorH2H (Motorized mirror mount): 4.37709888 mm
#n_av_LLI (): 50 
#n_points_per_doppler_freq_scan (): 0 
#n_points_per_sb_flops (): 0 
#n_points_per_sb_scan (): 0 
#n_rabi_scan_points (): 0 
#n_rep (): 575 
#octupole467 frequency (Attenuation of transition octupole467): 111.046657 MHz
#octupole467 power (Power of transition octupole467): -6 dBm
#octupole4672 frequency (Attenuation of transition octupole4672): 111.046657 MHz
#octupole4672 power (Power of transition octupole4672): -6 dBm
#offset370PD_H1 (): -0.0132263937 uW
#offset370PD_H2 (): -0.0299202343 uW
#offset370PD_V (): -0.0150179222 uW
#offset467BelowPD (): 0.0073186225 mW
#offset467PD (): 0.0073186225 mW
#picture_number (): 0 
#pulse_time_1650 (): 0 us
#pulse_time_411 (): 5 us
#pulse_time_467 (): 50000 us
#pulse_time_4672 (): 50000 us
#pulse_time_rfLLI (): 14.95 us
#pump_time (): 10 us
#pumping370 frequency (Attenuation of transition pumping370): 85 MHz
#pumping370 power (Power of transition pumping370): -13.5 dBm
#quench1650 frequency (Attenuation of transition quench1650): 60 MHz
#quench1650 power (Power of transition quench1650): -3.1 dBm
#radial_secular_frequency_AOM (): 0.31 MHz
#ramp_time (): 0 us
#reference 370 Det (): 0 mW
#reference 370 H1 (reference value 370 H1 chart): 3 uW
#reference 370 H2 (reference value 370 H2 chart): 5 uW
#reference 370 V (reference value 370 V chart): 40 uW
#reference 411 Fiber (reference value vertical 411 chart): 0.4 mW
#reference 411 SHG (reference value SHG 411 chart): 8 mW
#reference 411 V (): 0 uW
#reference 639 Fiber (reference value fiber639 chart): 12.5 mW
#reference SHG 467 (): 5.8 mW
#reference SHG 467 Below (): 0 mW
#rf_Amp (): 0.3 
#rf_Freq (): 3.51654896 MHz
#rf_phase (): 0.5 
#rf_switch_467 (): 0 
#sampling370 frequency (Attenuation of transition sampling370): 85 MHz
#sampling370 power (Power of transition sampling370): -5 dBm
#sampling411 frequency (Attenuation of transition sampling411): 220 MHz
#sampling411 power (Power of transition sampling411): -2 dBm
#sb_cooling_411_Omega (): 0 kHz
#sb_cooling_ddspower_1650 (): -27.5 dBm
#sb_cooling_ddspower_411 (): -10 dBm
#sb_cooling_detuning (): 0 
#sb_cooling_time (): 5000 us
#sb_scan_range_factor (): 0 
#sbc_pulses11 (): 0 
#sbc_pulses12 (): 0 
#sbc_pulses21 (): 0 
#sbc_pulses22 (): 0 
#sbc_pulsetime11 (): 0 us
#sbc_pulsetime12 (): 0 us
#sbc_pulsetime21 (): 0 us
#sbc_pulsetime22 (): 0 us
#sbc_repumptime (): 0 us
#scaling370PD_H1 (): -12.9249723 uW/V
#scaling370PD_H2 (): -14.9627261 uW/V
#scaling370PD_V (): -17.3688494 uW/V
#scaling467BelowPD (): -2.85545297 mW/V
#scaling467PD (): -2.85545297 mW/V
#scan_variable (): 0 unit
#spectroscopy411 frequency (Attenuation of transition spectroscopy411): 221 MHz
#spectroscopy411 power (Power of transition spectroscopy411): -2 dBm
#spectroscopy411rsb11 frequency (Attenuation of transition spectroscopy411rsb11): 0 MHz
#spectroscopy411rsb11 power (Power of transition spectroscopy411rsb11): 0 dBm
#spectroscopy411rsb12 frequency (Attenuation of transition spectroscopy411rsb12): 0 MHz
#spectroscopy411rsb12 power (Power of transition spectroscopy411rsb12): 0 dBm
#spectroscopy411rsb21 frequency (Attenuation of transition spectroscopy411rsb21): 0 MHz
#spectroscopy411rsb21 power (Power of transition spectroscopy411rsb21): 0 dBm
#spectroscopy411rsb22 frequency (Attenuation of transition spectroscopy411rsb22): 0 MHz
#spectroscopy411rsb22 power (Power of transition spectroscopy411rsb22): 0 dBm
#spectroscopy411slave frequency (Attenuation of transition spectroscopy411slave): 80 MHz
#spectroscopy411slave power (Power of transition spectroscopy411slave): -4 dBm
#sweep_frequency_step (): 0 MHz
#sweep_sleep_time (): 0 us
#sweep_start_frequency (): 0 MHz
#sweep_stop_frequency (): 0 MHz
#t_RFtotal (): 1235977.45 us
#t_RFwait (): 100 us
#t_pi_carrier_estim_A (): 0 us
#t_pi_carrier_estim_B (): 0 us
#t_pi_carrier_estim_C (): 0 us
#t_subtract (): 0.1 us
#use_shutters (): 0 
#wait_ramp_down (): 0 us
#waveplate411Ax (Motorized rotation mount): 0 °
#waveplateSplitH1V (Motorized rotation mount): 153.999559 °
#waveplateV (Motorized rotation mount): 27.4999213 °

#UTC / s	rel. time / s	RunNumber / 	rf_Freq / MHz	CorrFreqCenter / 	CorrFreqCenter2 / 	FreqCenter / 	CorrBField / 	CorrBField2 / 	BField / 	FreqPlusPlus / 	FreqPlusMinus / 	FreqMinusPlus / 	FreqMinusMinus / 	FreqPlusCenter / 	FreqMinusCenter / 	roi_plus_plus / 	roi_pp_num_cyc / 	roi_plus_minus / 	roi_pm_num_cyc / 	roi_minus_plus / 	roi_mp_num_cyc / 	roi_minus_minus / 	roi_mm_num_cyc / 	roi_final_E3 / 	number_LLI_cycles / 	det_num_hot / 	det_num_no_exc / 	det_num_quench / 
1645196279	184.564	1	3.5166071	-0.0451020408	-0.0451020408	111.710737	-0.145102041	-0.145102041	2.21360884	112.374825	112.374815	111.046659	111.04665	112.37482	111.046655	0.489795918	49	0.68	50	0.68	50	0.58	50	6	29	0	21	0
1645196486	392.259	2	3.51661054	0.00823529412	5.00566054e-12	111.710737	0.531764706	3.23222652e-10	2.21360087	112.374822	112.374813	111.046662	111.046652	112.374817	111.046657	0.92	50	0.38	50	0.3	50	0.823529412	34	19	38	2	11	1
1645196667	572.978	3	3.51659793	0.0795918367	0.000382653061	111.710737	-0.559591837	-0.00269034537	2.21360926	112.374824	112.374815	111.046659	111.046649	112.37482	111.046654	0.22	50	0.7	50	0.959183673	49	0.32	50	16	36	0	14	0
1645196861	767.172	4	3.5166112	-0.31	-0.00171270718	111.710738	-0.23	-0.00127071823	2.21361271	112.374827	112.374817	111.046659	111.04665	112.374822	111.046655	0.34	50	0.88	50	0.66	50	0.74	50	16	36	1	14	0
1645197043	948.537	5	3.51661666	0.11	0.000567010309	111.710738	-0.61	-0.0031443299	2.21362186	112.374829	112.37482	111.046656	111.046646	112.374824	111.046651	0.3	50	0.8	50	0.96	50	0.24	50	19	35	0	15	0
1645197239	1144.82	6	3.51663113	0.11	0.000601092896	111.710737	-0.13	-0.000710382514	2.21362381	112.374829	112.37482	111.046655	111.046645	112.374824	111.04665	0.66	50	0.68	50	0.8	50	0.56	50	10	23	1	27	0
1645197420	1326.376	7	3.51663421	0.12	0.000618556701	111.710737	-0.58	-0.00298969072	2.21363251	112.374831	112.374822	111.046652	111.046642	112.374826	111.046647	0.4	50	0.86	50	0.98	50	0.28	50	7	29	0	21	0
1645197614	1520.188	8	3.51664797	0.05	0.000274725275	111.710736	-0.71	-0.0039010989	2.21364316	112.374834	112.374825	111.046648	111.046639	112.374829	111.046643	0.3	50	0.96	50	0.9	50	0.14	50	14	29	1	21	0
1645197810	1716.114	9	3.51666481	-0.06	-0.000309278351	111.710737	0.46	0.00237113402	2.21363626	112.374832	112.374823	111.046651	111.046641	112.374828	111.046646	0.68	50	0.28	50	0.3	50	0.82	50	13	28	1	22	0
1645198030	1935.827	10	3.5166539	-0.14	-0.000714285714	111.710737	-1.11022302e-16	-5.66440319e-19	2.21363626	112.374833	112.374824	111.046651	111.046642	112.374828	111.046647	0.6	50	0.74	50	0.56	50	0.7	50	17	35	3	15	0
1645198226	2132.302	11	3.5166539	0.03	0.000136363636	111.710737	0.47	0.00213636364	2.21362921	112.374831	112.374821	111.046653	111.046644	112.374826	111.046648	0.78	50	0.28	50	0.28	50	0.72	50	17	34	1	15	1
1645198448	2354.219	12	3.51664275	-0.32	-0.00163265306	111.710739	0.32	0.00163265306	2.21362441	112.374831	112.374821	111.046656	111.046647	112.374826	111.046652	0.56	50	0.56	50	0.3	50	0.94	50	10	26	3	24	0
1645198630	2535.84	13	3.51663516	0.17	0.000765765766	111.710738	0.55	0.00247747748	2.21361616	112.374828	112.374818	111.046658	111.046648	112.374823	111.046653	0.94	50	0.22	50	0.4	50	0.78	50	21	39	0	11	0
1645198812	2717.66	14	3.51662211	-0.20244898	-0.00111850265	111.710739	-0.51755102	-0.0028593979	2.21362392	112.374831	112.374821	111.046657	111.046647	112.374826	111.046652	0.24	50	0.96	50	0.755102041	49	0.44	50	18	30	0	20	0
1645199007	2912.842	15	3.51663439	0.16	0.000879120879	111.710738	-0.4	-0.0021978022	2.21362992	112.374832	112.374822	111.046654	111.046644	112.374827	111.046649	0.6	50	0.84	50	0.96	50	0.4	50	7	24	1	26	0
1645199203	3108.68	16	3.51664388	-0.41	-0.0021025641	111.71074	-0.01	-5.12820513e-05	2.21363007	112.374834	112.374825	111.046656	111.046646	112.374829	111.046651	0.4	50	0.82	50	0.46	50	0.86	50	15	28	1	22	0
1645199385	3291.09	17	3.51664412	0.28	0.00142857143	111.710739	0.32	0.00163265306	2.21362527	112.374831	112.374822	111.046656	111.046647	112.374826	111.046651	0.98	50	0.38	50	0.7	50	0.74	50	19	38	0	12	0
1645199583	3488.717	18	3.51663653	-0.01	-5.46448087e-05	111.710739	0.19	0.00103825137	2.21362242	112.37483	112.374821	111.046657	111.046647	112.374826	111.046652	0.78	50	0.6	50	0.6	50	0.8	50	13	27	1	23	0
1645199792	3698.406	19	3.51663202	-0.02	-0.000101522843	111.710739	-0.56	-0.00284263959	2.21363082	112.374833	112.374823	111.046655	111.046645	112.374828	111.04665	0.4	50	0.98	50	0.96	50	0.42	50	21	37	2	13	0
1645199978	3883.751	20	3.5166453	-0.073877551	-0.000351797862	111.710739	-0.506122449	-0.0024101069	2.21363842	112.374836	112.374826	111.046653	111.046643	112.374831	111.046648	0.34	50	0.92	50	0.82	50	0.387755102	49	23	29	0	21	0
1645200185	4091.373	21	3.51665731	0.1	0.000540540541	111.710739	-0.12	-0.000648648649	2.21364022	112.374836	112.374826	111.046652	111.046642	112.374831	111.046647	0.66	50	0.68	50	0.84	50	0.62	50	7	33	2	16	1
1645200380	4286.206	22	3.51666016	-0.11	-0.000528846154	111.710739	-0.41	-0.00197115385	2.21364637	112.374838	112.374829	111.04665	111.046641	112.374833	111.046646	0.32	50	0.84	50	0.74	50	0.44	50	20	33	1	17	0
1645200577	4483.356	23	3.51666988	-0.36	-0.00184615385	111.710741	0.42	0.00215384615	2.21364007	112.374838	112.374828	111.046654	111.046644	112.374833	111.046649	0.52	50	0.46	50	0.14	50	0.92	50	12	32	1	18	0
1645200872	4778.034	24	3.51665992	-0.0663265306	-0.000336682897	111.710742	-0.566326531	-0.00287475396	2.21364856	112.374841	112.374831	111.046652	111.046642	112.374836	111.046647	0.346938776	49	0.979591837	49	0.92	50	0.42	50	16	36	9	14	0
1645201053	4959.351	25	3.51667335	0.47	0.00159322034	111.710739	-0.21	-0.000711864407	2.21365171	112.374839	112.37483	111.046648	111.046639	112.374835	111.046644	0.9	50	0.64	50	0.94	50	0.26	50	7	27	0	23	0
1645201259	5165.23	26	3.51667833	-0.34	-0.00187845304	111.710741	-0.18	-0.000994475138	2.21365441	112.374842	112.374832	111.046649	111.04664	112.374837	111.046645	0.34	50	0.86	50	0.66	50	0.82	50	20	39	2	11	0
1645201452	5358.153	27	3.5166826	0.25	0.00121359223	111.71074	0.53	0.00257281553	2.21364646	112.374838	112.374829	111.04665	111.046641	112.374834	111.046646	0.96	50	0.18	50	0.56	50	0.84	50	16	40	1	10	0
1645201658	5563.922	28	3.51667003	-0.02	-0.000103626943	111.71074	-0.64	-0.00331606218	2.21365606	112.374841	112.374832	111.046648	111.046638	112.374837	111.046643	0.28	50	0.94	50	0.96	50	0.34	50	12	33	2	17	0
1645201839	5745.22	29	3.51668521	-0.04	-0.000193236715	111.71074	-0.48	-0.00231884058	2.21366326	112.374844	112.374834	111.046646	111.046636	112.374839	111.046641	0.26	50	0.78	50	0.76	50	0.32	50	17	35	0	15	0
1645202032	5938.191	30	3.5166966	0.0589361702	0.000327423168	111.71074	0.0389361702	0.000216312057	2.21366268	112.374843	112.374834	111.046646	111.046636	112.374838	111.046641	0.8	50	0.70212766	47	0.68	50	0.66	50	21	38	1	12	0
1645202212	6118.456	31	3.51669568	0.3	0.00155440415	111.710738	0.24	0.00124352332	2.21365908	112.374841	112.374831	111.046645	111.046636	112.374836	111.04664	0.88	50	0.34	50	0.58	50	0.52	50	11	31	0	19	0
1645202418	6324.12	32	3.51668998	-0.124489796	-0.000691609977	111.710739	0.0644897959	0.000358276644	2.21365811	112.374841	112.374831	111.046646	111.046637	112.374836	111.046641	0.76	50	0.82	50	0.551020408	49	0.74	50	12	26	2	24	0
