# Supplementary material for: Improved bounds on Lorentz violation from composite pulse Ramsey spectroscopy in a trapped ion
Source: Nat Commun. 2022 Nov 27;13:7314. doi: 10.1038/s41467-022-34818-0 (PMC9701673; doi:10.1038/s41467-022-34818-0)
Supplement: Supplementary file 2 — Source Data [file 41467_2022_34818_MOESM2_ESM.zip › Source_data_files/raw_data/20220219/LLI_with_servo_467_00.txt]

#
#1650 rf switch (1650 rf switch (digital out of Paul's box)): 1 
#370 H1 shutter (Inverted NI digital out at /Dev1/port0/line2): 1 
#370 H2 shutter (370 H2 shutter (digital out of Paul's box)): 1 
#370 V shutter (Inverted NI digital out at /Dev1/port0/line0): 1 
#370 cooling AOM rf attenuator control voltage (NI analog out at /Dev2/ao6): 5.22421705 V
#370 cooling rf switch (370 cooling rf switch (digital out of Paul's box)): 1 
#370 cooling shutter (370 cooling shutter (digital out of Paul's box)): 1 
#370 detuning AOM rf attenuator control voltage (NI analog out at /Dev2/ao10): 10 V
#370 detuning rf switch (370 detuning rf switch (digital out of Paul's box)): 1 
#370 pumping AOM rf attenuator control voltage (NI analog out at /Dev2/ao9): 10 V
#370 pumping rf switch (370 pumping rf switch (digital out of Paul's box)): 1 
#399 shutter (399 shutter (digital out of Paul's box)): 0 
#411 relock shutter (411 relock shutter (digital out of Paul's box)): 1 
#411 rf switch (411 rf switch (digital out of Paul's box)): 0 
#411 slave rf switch (411 slave rf switch (digital out of Paul's box)): 1 
#411 stab hold (411 stab hold (digital out of Paul's box)): 1 
#411IntstabSetpoint (Scaled version of 411 intensity stab set point voltage (factor: 1.000000, offset:0.000000)): 10 V
#467 detuning AOM rf attenuator control voltage (NI analog out at /Dev2/ao8): 10 V
#467 rf switch (467 rf switch (digital out of Paul's box)): 0 
#638 rf switch (638 rf switch (digital out of Paul's box)): 1 
#638 shutter (638 shutter (digital out of Paul's box)): 1 
#935 shutter (Inverted NI digital out at /Dev1/port0/line3): 1 
#Axial objective position (Scaled version of Axial obective actuator (factor: 0.000024, offset:0.000000)): 11.9759934 mm
#B field H1 (Scaled version of h1BCurrent (factor: 0.400000, offset:0.000000)): 0.12992 G
#B field H2 (Scaled version of h2BCurrent (factor: 1.470000, offset:0.000000)): 0.735 G
#B field V (Scaled version of vBCurrent (factor: 1.248000, offset:0.000000)): 0.3012672 G
#DDS0 frequency (Frequency of DDS channel #0 of Paul's box): 85 MHz
#DDS0 power (Power of DDS channel #0 of Paul's box): -6 dBm
#DDS1 frequency (Frequency of DDS channel #1 of Paul's box): 85 MHz
#DDS1 power (Power of DDS channel #0 of Paul's box): -15 dBm
#DDS10 frequency (Frequency of DDS channel #10 of Paul's box): 0 MHz
#DDS10 power (Power of DDS channel #10 of Paul's box): 0 dBm
#DDS11 frequency (Frequency of DDS channel #11 of Paul's box): 0 MHz
#DDS11 power (Power of DDS channel #11 of Paul's box): 0 dBm
#DDS2 frequency (Frequency of DDS channel #2 of Paul's box): 200 MHz
#DDS2 power (Power of DDS channel #2 of Paul's box): -50 dBm
#DDS3 frequency (Frequency of DDS channel #3 of Paul's box): 60 MHz
#DDS3 power (Power of DDS channel #3 of Paul's box): -3 dBm
#DDS4 frequency (Frequency of DDS channel #4 of Paul's box): 111.2 MHz
#DDS4 power (Power of DDS channel #4 of Paul's box): 10 dBm
#DDS5 frequency (Frequency of DDS channel #5 of Paul's box): 111.908992 MHz
#DDS5 power (Power of DDS channel #4 of Paul's box): -50 dBm
#DDS6 power (Power of DDS channel #6 of Paul's box): 0 dBm
#DDS7 frequency (Frequency of DDS channel #7 of Paul's box): 0 MHz
#DDS7 power (Power of DDS channel #7 of Paul's box): 0 dBm
#DDS8 frequency (Frequency of DDS channel #8 of Paul's box): 0 MHz
#DDS8 power (Power of DDS channel #8 of Paul's box): 0 dBm
#DDS9 frequency (Frequency of DDS channel #9 of Paul's box): 0 MHz
#DDS9 power (Power of DDS channel #9 of Paul's box): 0 dBm
#DP370 power (DP370 setpoint): 0 mW
#Doppler_time (): 5000 us
#H1 power (H1 setpoint): 0 mW
#H1Flipmount (Thorlabs Flipmount): 1 
#H1seq power (H1seq setpoint): 0 mW
#H2 power (H2 setpoint): 0 mW
#In Oven Current (Scaled version of In oven control voltage (factor: 2.000000, offset:0.000000)): 0 A
#Objective focus position (Scaled version of Focus obective actuator (factor: 0.000024, offset:0.000000)): 24.5719768 mm
#Paul's box run number (to identify the raw data of CCD and PMT): 40 
#SampleNHold (SampleNHold (digital out of Paul's box)): 1 
#Strobo Trigger (Strobo Trigger (digital out of Paul's box)): 0 
#U_ablation (NI analog out at /Dev2/ao0): 0 V
#Ue endseg 1 (Scaled version of Endseg 1 extra voltage (factor: -1.200000, offset:0.000000)): -9 V
#Ue endseg 2 (Scaled version of Endseg 2 extra voltage (factor: -1.200000, offset:0.000000)): 0 V
#Ue1 (Scaled version of Segment 3 extra compensation voltage (factor: 1.214280, offset:-0.000700)): -9 V
#Ue2 (Scaled version of Segment 3 extra compensation voltage (factor: 1.214280, offset:-0.000700)): -9 V
#Ue3 (Scaled version of Segment 3 extra compensation voltage (factor: 1.214280, offset:-0.000700)): -5 V
#Ue4 (Scaled version of Segment 3 extra compensation voltage (factor: 1.214280, offset:-0.000700)): 0 V
#Ue5 (Scaled version of Segment 3 extra compensation voltage (factor: 1.214280, offset:-0.000700)): 0 V
#Ue6 (Scaled version of Segment 6 extra voltage (factor: -1.200000, offset:0.000000)): 0 V
#Ue7 (Scaled version of Segment 7 extra voltage (factor: -1.200000, offset:0.000000)): 0 V
#Ue8 (Scaled version of Segment 8 extra voltage (factor: -1.200000, offset:0.000000)): 0 V
#Uec endseg 1 (Scaled version of Segment 0 extra compensation voltage (factor: 1.2, offset:0.0)): 0.317820065 V
#Uec endseg 2 (Scaled version of Endseg extra 2 compensation voltage (factor: -1.200000, offset:0.000000)): 0 V
#Uec1 (Scaled version of Segment 1 extra compensation voltage (factor: 1.2, offset:0.0)): 0.317820065 V
#Uec2 (Scaled version of Segment 2 extra compensation voltage (factor: 1.2, offset:0.0)): 0.317820065 V
#Uec3 (Scaled version of Segment 3 extra compensation voltage (factor: 1.2, offset:0.0)): 0.227429813 V
#Uec4 (Scaled version of Segment 4 extra compensation voltage (factor: 1.2, offset:0.0)): 0.227429813 V
#Uec5 (Scaled version of Segment 5 extra compensation voltage (factor: 1.2, offset:0.0)): 0 V
#Uec6 (Scaled version of Segment 6 extra compensation voltage (factor: 1.2, offset:0.0)): 0.408 V
#Uec7 (Scaled version of Segment 7 extra compensation voltage (factor: 1.2, offset:0.0)): 0.408 V
#Uec8 (Scaled version of Segment 8 extra compensation voltage (factor: 1.2, offset:0.0)): 0.408 V
#Uschwinden (U_schwinden to lower rf confinement): 0.5 V
#Ut endseg 1 (Scaled version of Endseg 1 voltage (factor: -1.199740, offset:-0.001200)): 12 V
#Ut endseg 2 (Scaled version of Endseg 2 voltage (factor: -1.197100, offset:-0.003000)): 0 V
#Ut1 (Scaled version of Segment 1 voltage (factor: -1.200900, offset:-0.003600)): -8 V
#Ut2 (Scaled version of Segment 2 voltage (factor: -1.201410, offset:-0.001400)): 12 V
#Ut3 (Scaled version of Segment 3 voltage (factor: -1.198560, offset:-0.003200)): 12 V
#Ut4 (Scaled version of Segment 4 voltage (factor: -1.198560, offset:-0.003200)): 0 V
#Ut5 (Scaled version of Segment 5 voltage (factor: -1.198560, offset:-0.003200)): 0 V
#Ut6 (Scaled version of Segment 6 voltage (factor: -1.198560, offset:-0.003200)): 0 V
#Ut7 (Scaled version of Segment 7 voltage (factor: -1.198560, offset:-0.003200)): 0 V
#Ut8 (Scaled version of Segment 8 voltage (factor: -1.198560, offset:-0.003200)): 0 V
#Utc endseg 1 (Scaled version of Segment 0 compensation voltage (factor: 0.25, offset:0.0)): 0.0520178586 V
#Utc endseg 2 (Scaled version of Endseg 2 compensation voltage (factor: -0.250000, offset:0.000000)): 0 V
#Utc1 (Scaled version of Segment 1 compensation voltage (factor: 0.25, offset:0.0)): 0.0520178586 V
#Utc2 (Scaled version of Segment 2 compensation voltage (factor: 0.25, offset:0.0)): 0.0520178586 V
#Utc3 (Scaled version of Segment 3 compensation voltage (factor: 0.25, offset:0.0)): 0.106663163 V
#Utc4 (Scaled version of Segment 4 compensation voltage (factor: 0.25, offset:0.0)): 0.106663163 V
#Utc5 (Scaled version of Segment 5 compensation voltage (factor: 0.25, offset:0.0)): 0 V
#Utc6 (Scaled version of Segment 6 compensation voltage (factor: 0.25, offset:0.0)): 0 V
#Utc7 (Scaled version of Segment 7 compensation voltage (factor: 1.2, offset:0.0)): 0 V
#Utc8 (Scaled version of Segment 8 compensation voltage (factor: 1.2, offset:0.0)): 0 V
#V power (V setpoint): 0 mW
#Vseq power (Vseq setpoint): 0.4 mW
#WP370H2sw0 (NI analog out at /Dev2/ao2): 5 V
#WP370H2sw1 (NI analog out at /Dev2/ao3): 0 V
#Yb Oven Current (Scaled version of Yb oven control voltage (factor: 3.510000, offset:0.000000)): 0 A
#awg_Pulselength (): 0 s
#awg_amplitude (): 0 Vpp
#awg_frequency (): 0 Hz
#awg_offset (): 0 V
#axial_secular_frequency_AOM (): 0.11 MHz
#carrier_frequency (): 221 MHz
#cooling370 frequency (Attenuation of transition cooling370): 85 MHz
#cooling370 power (Power of transition cooling370): -24 dBm
#cooling_chirp_dds_power (): 0 dBm
#cooling_chirp_freq_step (): 1 MHz
#cooling_chirp_start_freq (): 75.2 MHz
#cooling_chirp_stop_freq (): 105.2 MHz
#cooling_chirp_total_time (): 3 us
#detection370 frequency (Attenuation of transition detection370): 85 MHz
#detection370 power (Power of transition detection370): -2 dBm
#detection_time (): 2500 us
#detuning370 frequency (Attenuation of transition detuning370): 0 MHz
#detuning370 power (Power of transition detuning370): 0 dBm
#emm_pulse_buffer_time (): 0 us
#emm_pulse_wait_time (): 0 us
#feed_forward_waittime_ms (): 0 ms
#flop_sbc_max_pulsetime_factor (): 0 
#freqScaling_411 (): 1.68 MHz/G
#freqScaling_467 (): 1.6 MHz/G
#heating_rate_wait_time (): 5000 us
#intersequence_cooling_rf_frequency (): 85 MHz
#intersequence_cooling_rf_power (): -24 dBm
#load_attempt (): 1 
#mirrorH2H (Motorized mirror mount): 4.37709888 mm
#n_av_LLI (): 50 
#n_points_per_doppler_freq_scan (): 0 
#n_points_per_sb_flops (): 0 
#n_points_per_sb_scan (): 0 
#n_rabi_scan_points (): 0 
#n_rep (): 575 
#octupole467 frequency (Attenuation of transition octupole467): 111.046682 MHz
#octupole467 power (Power of transition octupole467): -6 dBm
#octupole4672 frequency (Attenuation of transition octupole4672): 112.38 MHz
#octupole4672 power (Power of transition octupole4672): -6 dBm
#offset370PD_H1 (): -0.0132263937 uW
#offset370PD_H2 (): -0.0299202343 uW
#offset370PD_V (): -0.0150179222 uW
#offset467BelowPD (): 0.0073186225 mW
#offset467PD (): 0.0073186225 mW
#picture_number (): 0 
#pulse_time_1650 (): 0 us
#pulse_time_411 (): 5 us
#pulse_time_467 (): 50000 us
#pulse_time_4672 (): 50000 us
#pulse_time_rfLLI (): 14.95 us
#pump_time (): 10 us
#pumping370 frequency (Attenuation of transition pumping370): 85 MHz
#pumping370 power (Power of transition pumping370): -13.5 dBm
#quench1650 frequency (Attenuation of transition quench1650): 60 MHz
#quench1650 power (Power of transition quench1650): -3.1 dBm
#radial_secular_frequency_AOM (): 0.31 MHz
#ramp_time (): 0 us
#reference 370 Det (): 0 mW
#reference 370 H1 (reference value 370 H1 chart): 3 uW
#reference 370 H2 (reference value 370 H2 chart): 5 uW
#reference 370 V (reference value 370 V chart): 40 uW
#reference 411 Fiber (reference value vertical 411 chart): 0.4 mW
#reference 411 SHG (reference value SHG 411 chart): 8 mW
#reference 411 V (): 0 uW
#reference 639 Fiber (reference value fiber639 chart): 12.5 mW
#reference SHG 467 (): 5.4 mW
#reference SHG 467 Below (): 0 mW
#rf_Amp (): 0.3 
#rf_Freq (): 3.516 MHz
#rf_phase (): 0.5 
#rf_switch_467 (): 0 
#sampling370 frequency (Attenuation of transition sampling370): 85 MHz
#sampling370 power (Power of transition sampling370): -5 dBm
#sampling411 frequency (Attenuation of transition sampling411): 220 MHz
#sampling411 power (Power of transition sampling411): -2 dBm
#sb_cooling_411_Omega (): 0 kHz
#sb_cooling_ddspower_1650 (): -27.5 dBm
#sb_cooling_ddspower_411 (): -10 dBm
#sb_cooling_detuning (): 0 
#sb_cooling_time (): 5000 us
#sb_scan_range_factor (): 0 
#sbc_pulses11 (): 0 
#sbc_pulses12 (): 0 
#sbc_pulses21 (): 0 
#sbc_pulses22 (): 0 
#sbc_pulsetime11 (): 0 us
#sbc_pulsetime12 (): 0 us
#sbc_pulsetime21 (): 0 us
#sbc_pulsetime22 (): 0 us
#sbc_repumptime (): 0 us
#scaling370PD_H1 (): -12.9249723 uW/V
#scaling370PD_H2 (): -14.9627261 uW/V
#scaling370PD_V (): -17.3688494 uW/V
#scaling467BelowPD (): -2.85545297 mW/V
#scaling467PD (): -2.85545297 mW/V
#scan_variable (): 0 unit
#spectroscopy411 frequency (Attenuation of transition spectroscopy411): 221 MHz
#spectroscopy411 power (Power of transition spectroscopy411): -2 dBm
#spectroscopy411rsb11 frequency (Attenuation of transition spectroscopy411rsb11): 0 MHz
#spectroscopy411rsb11 power (Power of transition spectroscopy411rsb11): 0 dBm
#spectroscopy411rsb12 frequency (Attenuation of transition spectroscopy411rsb12): 0 MHz
#spectroscopy411rsb12 power (Power of transition spectroscopy411rsb12): 0 dBm
#spectroscopy411rsb21 frequency (Attenuation of transition spectroscopy411rsb21): 0 MHz
#spectroscopy411rsb21 power (Power of transition spectroscopy411rsb21): 0 dBm
#spectroscopy411rsb22 frequency (Attenuation of transition spectroscopy411rsb22): 0 MHz
#spectroscopy411rsb22 power (Power of transition spectroscopy411rsb22): 0 dBm
#spectroscopy411slave frequency (Attenuation of transition spectroscopy411slave): 80 MHz
#spectroscopy411slave power (Power of transition spectroscopy411slave): -4 dBm
#sweep_frequency_step (): 0 MHz
#sweep_sleep_time (): 0 us
#sweep_start_frequency (): 0 MHz
#sweep_stop_frequency (): 0 MHz
#t_RFtotal (): 0 us
#t_RFwait (): 100 us
#t_pi_carrier_estim_A (): 0 us
#t_pi_carrier_estim_B (): 0 us
#t_pi_carrier_estim_C (): 0 us
#t_subtract (): 0.1 us
#use_shutters (): 0 
#wait_ramp_down (): 0 us
#waveplate411Ax (Motorized rotation mount): 0 °
#waveplateSplitH1V (Motorized rotation mount): 153.999559 °
#waveplateV (Motorized rotation mount): 27.4999213 °

#UTC / s	rel. time / s	RunNumber / 	rf_Freq / MHz	CorrFreqCenter / 	CorrFreqCenter2 / 	FreqCenter / 	CorrBField / 	CorrBField2 / 	BField / 	FreqPlusPlus / 	FreqPlusMinus / 	FreqMinusPlus / 	FreqMinusMinus / 	FreqPlusCenter / 	FreqMinusCenter / 	roi_plus_plus / 	roi_pp_num_cyc / 	roi_plus_minus / 	roi_pm_num_cyc / 	roi_minus_plus / 	roi_mp_num_cyc / 	roi_minus_minus / 	roi_mm_num_cyc / 	roi_final_E3 / 	number_LLI_cycles / 	det_num_hot / 	det_num_no_exc / 	det_num_quench / 
1645269674	281.202	1	3.51646351	0.437346939	0.437346939	111.710737	0.0202040816	0.0202040816	2.21351557	112.374797	112.374787	111.046687	111.046678	112.374792	111.046683	0.87755102	49	0.42	50	0.857142857	49	0.44	50	16	30	2	20	0
1645269883	489.549	2	3.51646303	0.29	1.76262897e-10	111.710736	0.0859183673	5.22214494e-11	2.21351428	112.374795	112.374785	111.046686	111.046677	112.37479	111.046682	0.795918367	49	0.42	50	0.714285714	49	0.510204082	49	5	26	2	24	0
1645270078	684.494	3	3.516461	-0.419591837	-0.00201726845	111.710738	0.0204081633	9.81161695e-05	2.21351397	112.374797	112.374787	111.046689	111.046679	112.374792	111.046684	0.56	50	0.959183673	49	0.34	50	0.78	50	18	40	1	10	0
1645270287	893.929	4	3.51646051	0.251632653	0.00129042386	111.710737	0.248367347	0.0012736787	2.21351025	112.374795	112.374785	111.046688	111.046679	112.37479	111.046684	0.84	50	0.34	50	0.84	50	0.836734694	49	10	31	2	19	0
1645270495	1101.868	5	3.51645462	-0.07	-0.000333333333	111.710737	0.47	0.00223809524	2.2135032	112.374793	112.374783	111.046691	111.046681	112.374788	111.046686	0.94	50	0.54	50	0.28	50	0.82	50	13	34	2	16	0
1645270691	1298.265	6	3.51644347	-0.06	-0.000288461538	111.710737	0.06	0.000288461538	2.2135023	112.374793	112.374783	111.046691	111.046682	112.374788	111.046687	0.74	50	0.74	50	0.54	50	0.66	50	7	22	1	28	0
1645270874	1481.075	7	3.51644205	-0.12	-0.000612244898	111.710738	-0.12	-0.000612244898	2.2135041	112.374794	112.374785	111.046692	111.046682	112.374789	111.046687	0.68	50	0.92	50	0.96	50	0.96	50	0	2	0	47	1
1645271057	1664.007	8	3.51644489	-0.172040816	-0.00094011375	111.710739	-0.0320408163	-0.000175086428	2.21350458	112.374795	112.374786	111.046692	111.046683	112.37479	111.046688	0.775510204	49	0.979591837	49	0.8	50	0.94	50	0	5	0	45	0
1645271240	1846.968	9	3.51644565	-0.215748299	-0.00117895246	111.71074	-0.172414966	-0.000942158284	2.21350717	112.374797	112.374787	111.046693	111.046683	112.374792	111.046688	0.591836735	49	0.98	50	0.916666667	48	0.96	50	0	4	0	46	0
1645271423	2029.853	10	3.51644974	-0.356417716	-0.00194763779	111.710742	-0.136417716	-0.000745452	2.21350921	112.374799	112.37479	111.046694	111.046684	112.374795	111.046689	0.425531915	47	0.918367347	49	0.74	50	0.96	50	0	1	0	48	1
1645271619	2225.421	11	3.51645298	-0.339591837	-0.0018556931	111.710743	-0.240408163	-0.00131370581	2.21351282	112.374802	112.374793	111.046694	111.046685	112.374797	111.04669	0.38	50	0.96	50	0.86	50	0.959183673	49	11	32	1	17	1
1645271801	2408.205	12	3.51645868	0.216938776	0.00111250654	111.710742	0.216938776	0.00111250654	2.21350956	112.3748	112.37479	111.046694	111.046685	112.374795	111.046689	0.74	50	0.306122449	49	0.979166667	48	0.979166667	48	0	0	0	49	1
1645272012	2618.62	13	3.51645354	-0.34	-0.0018579235	111.710744	-0.36	-0.00196721311	2.21351496	112.374803	112.374794	111.046694	111.046685	112.374799	111.04669	0.26	50	0.96	50	1	50	0.98	50	17	27	2	23	0
1645272210	2816.384	14	3.51646208	-0.00591836735	-2.81827017e-05	111.710744	0.0140816327	6.70553936e-05	2.21351475	112.374803	112.374794	111.046694	111.046685	112.374799	111.04669	0.408163265	49	0.4	50	0.94	50	0.96	50	0	2	1	47	1
1645272431	3037.665	15	3.51646174	0.0960204082	0.000484951556	111.710744	0.0139795918	7.06039992e-05	2.21351454	112.374803	112.374793	111.046694	111.046685	112.374798	111.046689	0.75	48	0.64	50	0.98	50	0.897959184	49	12	33	3	17	0
1645272614	3220.477	16	3.51646141	0.00367346939	1.65471594e-05	111.710744	0.123673469	0.0005570877	2.21351269	112.374802	112.374793	111.046695	111.046685	112.374797	111.04669	0.76	50	0.632653061	49	0.88	50	1	50	0	1	0	48	1
1645272810	3416.407	17	3.51645848	0.41	0.00225274725	111.710742	0.39	0.00214285714	2.21350684	112.374798	112.374789	111.046694	111.046685	112.374794	111.046689	1	50	0.2	50	0.96	50	0.94	50	16	34	1	16	0
1645272993	3599.536	18	3.51644923	0.1	0.000510204082	111.710741	0.16	0.000816326531	2.21350444	112.374797	112.374788	111.046694	111.046685	112.374792	111.04669	0.64	50	0.38	50	0.92	50	0.98	50	0	4	0	44	2
1645273214	3820.938	19	3.51644543	-0.29	-0.00158469945	111.710742	-0.249183673	-0.00136165942	2.21350818	112.3748	112.37479	111.046695	111.046685	112.374795	111.04669	0.42	50	0.959183673	49	0.959183673	49	1	50	13	31	3	19	0
1645273412	4019.019	20	3.51645134	-0.0293877551	-0.000132377275	111.710743	-0.0306122449	-0.000137892995	2.21350863	112.3748	112.37479	111.046695	111.046685	112.374795	111.04669	0.54	50	0.6	50	0.94	50	0.93877551	49	1	3	1	46	1
1645273608	4215.093	21	3.51645207	0.0510204082	0.000257678829	111.710742	0.00897959184	4.53514739e-05	2.2135085	112.3748	112.37479	111.046695	111.046685	112.374795	111.04669	0.66	50	0.6	50	0.94	50	0.897959184	49	16	31	1	19	0
1645273792	4398.281	22	3.51645185	0.2	0.00102040816	111.710741	0.2	0.00102040816	2.2135055	112.374798	112.374788	111.046694	111.046685	112.374793	111.04669	0.82	50	0.42	50	0.96	50	0.96	50	0	3	0	45	2
1645274039	4645.325	23	3.51644711	-0.114897959	-0.0006278577	111.710742	-0.0948979592	-0.000518568083	2.21350692	112.374799	112.374789	111.046695	111.046685	112.374794	111.04669	0.510204082	49	0.72	50	0.94	50	0.96	50	14	26	5	24	0
1645274247	4854.159	24	3.51644936	0.000612244898	2.47872428e-06	111.710742	0.0606122449	0.000245393704	2.21350601	112.374799	112.374789	111.046695	111.046685	112.374794	111.04669	0.714285714	49	0.653061224	49	0.94	50	1	50	0	3	2	46	1
1645274485	5091.291	25	3.51644792	0.287355442	0.00137490642	111.710741	0.406522109	0.00194508186	2.21349992	112.374795	112.374786	111.046695	111.046686	112.37479	111.046691	1	50	0.306122449	49	0.86	50	0.979166667	48	11	29	4	20	1
1645274668	5274.746	26	3.51643828	0.127429078	0.000537675435	111.71074	0.185762411	0.000783807643	2.21349713	112.374794	112.374784	111.046695	111.046686	112.374789	111.046691	0.76	50	0.446808511	47	0.9	50	0.958333333	48	0	0	0	49	1
1645274867	5474.03	27	3.51643387	-0.35	-0.00190217391	111.710742	-0.25	-0.00135869565	2.21350088	112.374797	112.374787	111.046696	111.046687	112.374792	111.046691	0.32	50	0.92	50	0.88	50	0.98	50	12	31	1	19	0
1645275052	5658.372	28	3.5164398	0.25	0.00125628141	111.71074	0.29	0.00145728643	2.21349653	112.374794	112.374785	111.046696	111.046687	112.374789	111.046691	0.92	50	0.38	50	0.92	50	0.96	50	1	3	0	47	0
1645275278	5884.62	29	3.51643292	-0.377755102	-0.00205301686	111.710742	-0.377755102	-0.00205301686	2.2135022	112.374798	112.374788	111.046696	111.046687	112.374793	111.046692	0.224489796	49	0.98	50	0.92	50	0.92	50	7	22	3	28	0
1645275461	6068.101	30	3.51644189	0.25	0.00110619469	111.710741	0.27	0.00119469027	2.21349815	112.374795	112.374786	111.046696	111.046687	112.37479	111.046692	0.86	50	0.34	50	0.94	50	0.96	50	0	1	0	47	2
1645275671	6277.584	31	3.51643548	0.127959184	0.000695430346	111.71074	0.287959184	0.00156499556	2.21349383	112.374793	112.374784	111.046697	111.046687	112.374789	111.046692	0.795918367	49	0.38	50	0.84	50	1	49	17	39	2	11	0
1645275883	6489.43	32	3.51642865	-0.165918367	-0.000793867786	111.710741	-0.0459183673	-0.000219705107	2.21349452	112.374794	112.374785	111.046698	111.046688	112.37479	111.046693	0.408163265	49	0.62	50	0.88	50	1	49	0	4	2	45	1
1645276083	6689.672	33	3.51642974	0.18	0.000849056604	111.71074	0.16	0.000754716981	2.21349212	112.374793	112.374783	111.046697	111.046688	112.374788	111.046693	0.76	50	0.42	50	0.98	50	0.96	50	13	29	1	20	1
1645276268	6875.023	34	3.51642594	0.24	0.00119402985	111.710739	0.22	0.00109452736	2.21348882	112.374791	112.374781	111.046697	111.046688	112.374786	111.046692	0.98	50	0.52	50	0.98	50	0.96	50	0	2	0	47	1
1645276508	7114.833	35	3.51642073	-0.406054422	-0.00219488877	111.710741	-0.387278912	-0.00209339952	2.21349462	112.374794	112.374785	111.046698	111.046688	112.37479	111.046693	0.166666667	48	0.96	50	0.92	50	0.93877551	49	10	25	4	25	0
1645276693	7299.992	36	3.51642991	0.339387755	0.00141411565	111.710739	0.340204082	0.00141751701	2.21348952	112.374791	112.374782	111.046697	111.046688	112.374786	111.046693	0.979591837	49	0.3	50	0.959183673	49	0.96	50	0	0	0	50	0
1645276920	7527.079	37	3.51642184	-0.136122449	-0.000735797022	111.71074	-0.0528571429	-0.000285714286	2.21349031	112.374792	112.374782	111.046698	111.046688	112.374787	111.046693	0.551020408	49	0.74	50	0.836734694	49	0.92	50	5	10	3	40	0
1645277118	7724.391	38	3.5164231	0.32	0.00140969163	111.710739	0.34	0.00149779736	2.21348521	112.374789	112.374779	111.046698	111.046688	112.374784	111.046693	0.9	50	0.24	50	0.92	50	0.94	50	0	6	1	44	0
1645277327	7934.233	39	3.51641503	-0.02	-0.000101522843	111.710739	0	0	2.21348521	112.374789	112.374779	111.046698	111.046688	112.374784	111.046693	0.78	50	0.8	50	0.94	50	0.96	50	16	31	2	18	1
1645277514	8120.395	40	3.51641503	0.13	0.000619047619	111.710738	0.15	0.000714285714	2.21348296	112.374788	112.374778	111.046698	111.046688	112.374783	111.046693	0.78	50	0.5	50	0.94	50	0.96	50	1	2	0	48	0
1645277736	8342.684	41	3.51641147	-0.19	-0.00102150538	111.710739	-0.05	-0.000268817204	2.21348371	112.374789	112.374779	111.046699	111.046689	112.374784	111.046694	0.4	50	0.64	50	0.86	50	1	50	17	31	3	19	0
1645277937	8543.936	42	3.51641266	-0.157984694	-0.000708451542	111.71074	-0.0779846939	-0.000349707147	2.21348488	112.37479	112.37478	111.046699	111.04669	112.374785	111.046694	0.4375	48	0.673469388	49	0.88	50	0.96	50	0	4	1	46	0
1645278147	8753.781	43	3.51641451	0.00285714286	1.42146411e-05	111.71074	0.0428571429	0.000213219616	2.21348424	112.37479	112.37478	111.046699	111.04669	112.374785	111.046694	0.76	50	0.714285714	49	0.94	50	0.98	50	16	37	2	13	0
1645278346	8952.863	44	3.51641349	0.0783673469	0.000373177843	111.710739	0.137142857	0.000653061224	2.21348218	112.374789	112.374779	111.046699	111.04669	112.374784	111.046695	0.775510204	49	0.56	50	0.88	50	0.93877551	49	0	3	1	47	0
1645278582	9188.778	45	3.51641024	-0.377142857	-0.00189519024	111.710741	-0.337142857	-0.00169418521	2.21348724	112.374792	112.374783	111.0467	111.04669	112.374787	111.046695	0.285714286	49	1	49	0.94	50	0.98	50	17	31	4	19	0
1645278769	9375.398	46	3.51641824	0.25877551	0.0010965064	111.71074	0.38122449	0.00161535801	2.21348152	112.374789	112.37478	111.0467	111.046691	112.374784	111.046695	0.8	50	0.16	50	0.87755102	49	1	50	0	2	0	47	1
1645278994	9600.297	47	3.51640919	0.22	0.0011827957	111.710739	0.22	0.0011827957	2.21347822	112.374787	112.374778	111.0467	111.046691	112.374782	111.046695	0.82	50	0.38	50	0.94	50	0.94	50	9	24	3	26	0
1645279204	9810.535	48	3.51640397	-0.228163265	-0.00101405896	111.71074	-0.228979592	-0.00101768707	2.21348166	112.374789	112.37478	111.0467	111.046691	112.374784	111.046695	0.4	50	0.857142857	49	0.96	50	0.959183673	49	0	4	2	46	0
1645279388	9994.952	49	3.51640941	0.140204082	0.000667638484	111.710739	0.159795918	0.000760932945	2.21347926	112.374788	112.374778	111.0467	111.046691	112.374783	111.046695	0.78	50	0.48	50	0.96	50	0.979591837	49	12	33	0	17	0
1645279587	10194.144	50	3.51640562	0.146530612	0.000792057363	111.710739	0.208979592	0.00112961942	2.21347613	112.374786	112.374777	111.0467	111.046691	112.374781	111.046696	0.775510204	49	0.42	50	0.87755102	49	0.94	50	0	1	1	49	0
1645279810	10416.878	51	3.51640066	-0.18	-0.000904522613	111.710739	-0.06	-0.000301507538	2.21347703	112.374787	112.374778	111.046701	111.046692	112.374783	111.046696	0.48	50	0.72	50	0.82	50	0.94	50	18	32	3	17	1
1645280048	10654.627	52	3.51640208	0.21125	0.000947309417	111.710738	0.23125	0.00103699552	2.21347356	112.374785	112.374776	111.046701	111.046692	112.37478	111.046696	0.88	50	0.4375	48	0.92	50	0.94	50	0	3	4	46	1
1645280283	10890.124	53	3.5163966	-0.340526316	-0.00143078284	111.71074	-0.339473684	-0.00142636002	2.21347865	112.374788	112.374779	111.046701	111.046692	112.374784	111.046696	0.26	50	0.94	50	0.92	50	0.921052632	38	14	32	4	18	0
1645280468	11074.724	54	3.51640465	-0.156122449	-0.000664350847	111.710741	-0.076122449	-0.000323925315	2.21347979	112.37479	112.37478	111.046702	111.046692	112.374785	111.046697	0.38	50	0.612244898	49	0.92	50	1	50	1	1	0	47	2
1645280652	11259.148	55	3.51640645	-0.132857143	-0.000718146718	111.710742	-0.112857143	-0.00061003861	2.21348148	112.374791	112.374781	111.046702	111.046692	112.374786	111.046697	0.714285714	49	0.96	50	0.96	50	0.98	50	18	34	0	15	1
1645280837	11443.762	56	3.51640913	0.119795918	0.000651064774	111.710741	0.140204082	0.000761978705	2.21347938	112.374789	112.37478	111.046702	111.046692	112.374785	111.046697	0.68	50	0.42	50	0.979591837	49	1	50	0	2	0	45	3
1645281060	11666.795	57	3.51640581	0.16	0.000864864865	111.71074	0.16	0.000864864865	2.21347698	112.374788	112.374778	111.046702	111.046692	112.374783	111.046697	0.92	50	0.6	50	0.96	50	0.96	50	18	33	3	17	0
1645281258	11865.078	58	3.51640201	0.193877551	0.000869406058	111.710739	0.193877551	0.000869406058	2.21347407	112.374786	112.374777	111.046702	111.046692	112.374781	111.046697	0.775510204	49	0.387755102	49	0.94	50	0.94	50	0	2	1	47	1
1645281481	12088.144	59	3.51639741	-0.35122449	-0.00177386106	111.710741	-0.22877551	-0.00115543187	2.2134775	112.374789	112.374779	111.046702	111.046693	112.374784	111.046698	0.26	50	0.84	50	0.87755102	49	1	50	5	26	3	24	0
1645281694	12300.379	60	3.51640284	0.329591837	0.0014779903	111.710739	0.309591837	0.0013883042	2.21347286	112.374786	112.374776	111.046702	111.046693	112.374781	111.046697	0.959183673	49	0.32	50	0.96	50	0.94	50	0	3	2	47	0
1645281891	12497.697	61	3.51639549	0.280816327	0.00132460531	111.710738	0.279183673	0.00131690412	2.21346867	112.374783	112.374774	111.046702	111.046692	112.374778	111.046697	0.98	50	0.42	50	0.92	50	0.918367347	49	10	27	1	23	0
1645282088	12694.787	62	3.51638887	-0.337346939	-0.00170377242	111.71074	-0.317346939	-0.00160276232	2.21347343	112.374786	112.374777	111.046702	111.046693	112.374782	111.046697	0.265306122	49	0.92	50	0.92	50	0.94	50	0	2	1	48	0
1645282272	12879.165	63	3.5163964	0.307985237	0.00156337684	111.710738	0.327524967	0.00166256329	2.21346852	112.374783	112.374774	111.046702	111.046693	112.374779	111.046697	0.86	50	0.224489796	49	0.959183673	49	0.978723404	47	18	35	0	15	0
1645282472	13078.441	64	3.51638863	-0.0793877551	-0.000431455191	111.710738	-0.0606122449	-0.000329414374	2.21346943	112.374784	112.374774	111.046702	111.046693	112.374779	111.046698	0.7	50	0.84	50	0.92	50	0.93877551	49	0	1	1	49	0
1645282681	13287.657	65	3.51639007	0	0	111.710738	0	0	2.21346943	112.374784	112.374774	111.046702	111.046693	112.374779	111.046698	-1	0	-1	0	-1	0	-1	0	0	3	1	46	1
1645282891	13498.02	66	3.51639007	-0.39	-0.00185714286	111.71074	-0.31	-0.00147619048	2.21347408	112.374787	112.374778	111.046703	111.046693	112.374783	111.046698	0.3	50	1	50	0.88	50	0.96	50	1	1	2	49	0
1645283132	13738.913	67	3.51639742	-0.03	-0.000142857143	111.71074	0.05	0.000238095238	2.21347333	112.374787	112.374778	111.046703	111.046694	112.374782	111.046698	0.62	50	0.6	50	0.92	50	1	49	18	34	4	16	0
1645283321	13927.435	68	3.51639623	0.34	0.00141078838	111.710739	0.36	0.00149377593	2.21346793	112.374784	112.374774	111.046703	111.046694	112.374779	111.046698	0.98	50	0.28	50	0.94	50	0.96	50	0	4	0	46	0
1645283531	14137.442	69	3.5163877	0	0	111.710739	0	0	2.21346793	112.374784	112.374774	111.046703	111.046694	112.374779	111.046698	0.7	50	0.7	50	0.94	50	0.94	50	14	25	2	24	1
1645283716	14322.376	70	3.5163877	-0.19	-0.000904761905	111.71074	-0.13	-0.000619047619	2.21346988	112.374785	112.374776	111.046704	111.046694	112.374781	111.046699	0.58	50	0.9	50	0.94	50	1	50	0	3	0	47	0
1645283926	14532.479	71	3.51639078	-0.129591837	-0.000700496415	111.71074	-0.0704081633	-0.000380584666	2.21347094	112.374786	112.374777	111.046704	111.046694	112.374782	111.046699	0.46	50	0.66	50	0.9	50	0.959183673	49	12	36	2	14	0
1645284123	14729.877	72	3.51639245	0.274251701	0.00130596048	111.710739	0.234251701	0.00111548429	2.21346742	112.374784	112.374774	111.046704	111.046694	112.374779	111.046699	0.916666667	48	0.408163265	49	1	50	0.96	50	0	3	1	46	1
1645284349	14955.887	73	3.51638689	-0.279591837	-0.00141207998	111.71074	-0.320408163	-0.00161822305	2.21347223	112.374787	112.374777	111.046703	111.046694	112.374782	111.046699	0.4	50	1	49	1	50	0.959183673	49	10	23	3	27	0
1645284536	15142.677	74	3.51639449	-0.329795918	-0.00145927398	111.710742	-0.350204082	-0.00154957558	2.21347748	112.37479	112.374781	111.046704	111.046694	112.374785	111.046699	0.3	50	0.98	50	0.979591837	49	0.959183673	49	0	2	0	48	0
1645284761	15367.492	75	3.5164028	0.3	0.00160427807	111.710741	0.36	0.00192513369	2.21347208	112.374787	112.374777	111.046704	111.046694	112.374782	111.046699	1	49	0.34	50	0.94	50	1	50	11	24	3	26	0
1645284960	15566.801	76	3.51639426	0.336734694	0.00150327988	111.710739	0.336734694	0.00150327988	2.21346703	112.374784	112.374774	111.046704	111.046694	112.374779	111.046699	0.959183673	49	0.285714286	49	0.96	50	0.96	50	0	0	1	49	1
1645285144	15751.199	77	3.51638627	-0.219795918	-0.00109897959	111.71074	-0.199795918	-0.000998979592	2.21347003	112.374786	112.374776	111.046704	111.046694	112.374781	111.046699	0.56	50	0.979591837	49	0.94	50	0.96	50	10	22	0	28	0
1645285342	15948.65	78	3.51639101	0.13	0.000706521739	111.710739	0.07	0.000380434783	2.21346898	112.374785	112.374775	111.046703	111.046694	112.37478	111.046699	0.76	50	0.56	50	1	50	0.94	50	0	4	1	44	2
1645285539	16146.146	79	3.51638935	0.07	0.000353535354	111.710739	0.07	0.000353535354	2.21346793	112.374784	112.374775	111.046703	111.046694	112.374779	111.046699	0.8	50	0.66	50	0.96	50	0.96	50	23	33	1	16	1
1645285724	16330.534	80	3.51638769	0.268979592	0.00136537864	111.710738	0.351020408	0.00178182948	2.21346266	112.374781	112.374772	111.046704	111.046694	112.374776	111.046699	0.92	50	0.3	50	0.897959184	49	0.98	50	0	3	0	46	1
1645285947	16553.616	81	3.51637936	-0.25	-0.00135869565	111.710739	-0.31	-0.00168478261	2.21346731	112.374784	112.374774	111.046703	111.046694	112.374779	111.046699	0.38	50	0.94	50	1	50	0.94	50	21	34	3	16	0
1645286131	16738.082	82	3.51638672	0.000408163265	1.82215743e-06	111.710739	0.0395918367	0.000176749271	2.21346672	112.374784	112.374774	111.046704	111.046694	112.374779	111.046699	0.72	50	0.68	50	0.92	50	0.959183673	49	0	2	0	48	0
1645286329	16935.657	83	3.51638578	-0.19	-0.0010326087	111.71074	-0.11	-0.000597826087	2.21346837	112.374785	112.374776	111.046704	111.046695	112.37478	111.046699	0.52	50	0.82	50	0.9	50	0.98	50	15	33	1	17	0
1645286516	17122.905	84	3.51638839	0.128163265	0.000647289219	111.710739	0.186938776	0.00094413523	2.21346556	112.374784	112.374774	111.046704	111.046695	112.374779	111.0467	0.755102041	49	0.44	50	0.88	50	0.93877551	49	0	1	0	49	0
1645286743	17349.796	85	3.51638395	0.0534693878	0.000285932555	111.710739	0.173469388	0.000927643785	2.21346296	112.374783	112.374773	111.046705	111.046695	112.374778	111.0467	0.88	50	0.653061224	49	0.88	50	1	50	16	35	3	15	0
1645286932	17538.422	86	3.51637984	0.0924489796	0.000407264227	111.710738	0.15244898	0.000671581408	2.21346067	112.374781	112.374772	111.046705	111.046695	112.374777	111.0467	0.87755102	49	0.632653061	49	0.88	50	0.94	50	0	0	0	48	2
1645287175	17781.668	87	3.51637622	-0.369387755	-0.00196482848	111.71074	-0.328571429	-0.00174772036	2.2134656	112.374785	112.374775	111.046705	111.046696	112.37478	111.046701	0.2	50	0.897959184	49	0.959183673	49	1	50	10	30	4	20	0
1645287360	17966.47	88	3.51638402	0.0665306122	0.000272666444	111.71074	0.0865306122	0.000354633657	2.21346431	112.374784	112.374775	111.046705	111.046696	112.374779	111.046701	0.653061224	49	0.5	50	0.98	50	1	50	0	1	0	48	1
1645287544	18151.049	89	3.51638196	0.02	0.000108695652	111.71074	0.06	0.000326086957	2.21346341	112.374784	112.374774	111.046706	111.046696	112.374779	111.046701	0.66	50	0.58	50	0.94	50	0.98	50	14	31	0	19	0
1645287729	18335.788	90	3.51638054	0.160204082	0.000865968009	111.710739	0.139795918	0.000755653613	2.21346131	112.374782	112.374773	111.046705	111.046696	112.374777	111.046701	0.8	50	0.5	50	0.979591837	49	0.959183673	49	0	5	0	45	0
1645287940	18547.091	91	3.51637722	-0.26	-0.00140540541	111.71074	-0.34	-0.00183783784	2.21346641	112.374785	112.374776	111.046705	111.046696	112.37478	111.0467	0.4	50	1	50	1	50	0.92	50	8	27	2	22	1
1645288125	18731.602	92	3.51638529	0.206938776	0.000980752491	111.710739	0.247755102	0.0011741948	2.21346269	112.374783	112.374773	111.046705	111.046696	112.374778	111.046701	0.72	50	0.265306122	49	0.959183673	49	1	50	0	2	0	47	1
1645288350	18956.668	93	3.51637941	-0.140408163	-0.000758963045	111.71074	-0.139591837	-0.000754550469	2.21346479	112.374784	112.374775	111.046705	111.046696	112.374779	111.046701	0.64	50	0.92	50	0.959183673	49	0.96	50	13	30	3	20	0
1645288536	19143.214	94	3.51638272	0.369795918	0.00164353741	111.710738	0.309795918	0.00137687075	2.21346014	112.374781	112.374771	111.046705	111.046695	112.374776	111.0467	0.979591837	49	0.3	50	0.98	50	0.92	50	0	4	0	46	0
1645288773	19379.312	95	3.51637538	0.119795918	0.000644064077	111.710738	0.140204082	0.000753785385	2.21345804	112.37478	112.37477	111.046705	111.046695	112.374775	111.0467	0.84	50	0.58	50	0.979591837	49	1	50	17	30	4	20	0
1645288970	19576.668	96	3.51637205	0.0702040816	0.000297474922	111.710737	0.0497959184	0.000210999654	2.21345729	112.374779	112.37477	111.046705	111.046695	112.374774	111.0467	0.72	50	0.6	50	0.979591837	49	0.959183673	49	0	4	1	46	0
1645289182	19789.136	97	3.51637087	-0.14	-0.000707070707	111.710738	-0.16	-0.000808080808	2.21345969	112.374781	112.374771	111.046705	111.046695	112.374776	111.0467	0.44	50	0.74	50	0.98	50	0.96	50	12	33	2	16	1
1645289397	20003.648	98	3.51637466	0.24	0.00113207547	111.710737	0.28	0.00132075472	2.21345549	112.374778	112.374769	111.046705	111.046695	112.374773	111.0467	1	50	0.48	50	0.94	50	0.98	50	0	1	2	49	0
1645289620	20226.848	99	3.51636802	-0.320629252	-0.00149129885	111.710738	-0.298962585	-0.00139052365	2.21345997	112.374781	112.374772	111.046705	111.046696	112.374776	111.0467	0.36	50	0.979591837	49	0.958333333	48	0.98	50	12	29	3	21	0
1645289807	20413.753	100	3.51637511	-0.09	-0.000403587444	111.710739	-0.09	-0.000403587444	2.21346132	112.374782	112.374772	111.046705	111.046696	112.374777	111.0467	0.52	50	0.7	50	0.98	50	0.98	50	2	2	0	47	1
1645290017	20624.101	101	3.51637725	-0.0433200437	-0.000231657988	111.710739	0.011483309	6.14080695e-05	2.21346115	112.374782	112.374773	111.046705	111.046696	112.374777	111.046701	0.56	50	0.591836735	49	0.914893617	47	0.96969697	33	10	34	2	16	0
1645290202	20808.597	102	3.51637698	0.139183673	0.000662779397	111.710738	0.220816327	0.00105150632	2.21345784	112.37478	112.374771	111.046706	111.046696	112.374776	111.046701	0.74	50	0.38	50	0.918367347	49	1	48	0	3	0	47	0
1645290438	21044.559	103	3.51637174	-0.36	-0.00195652174	111.71074	-0.28	-0.00152173913	2.21346204	112.374783	112.374774	111.046706	111.046697	112.374779	111.046701	0.32	50	0.96	50	0.86	50	0.94	50	22	39	4	11	0
1645290622	21229.04	104	3.51637838	-0.0293877551	-0.000124524386	111.71074	-0.0506122449	-0.000214458665	2.2134628	112.374784	112.374774	111.046706	111.046697	112.374779	111.046701	0.5	50	0.58	50	0.96	50	0.93877551	49	0	4	0	45	1
1645290845	21452.084	105	3.51637958	-0.185510204	-0.00100275786	111.710741	-0.185510204	-0.00100275786	2.21346558	112.374786	112.374776	111.046706	111.046697	112.374781	111.046702	0.448979592	49	0.82	50	0.96	50	0.96	50	15	31	3	19	0
1645291031	21637.488	106	3.51638398	0.330408163	0.00148165096	111.71074	0.329591837	0.0014779903	2.21346064	112.374782	112.374773	111.046706	111.046697	112.374778	111.046701	0.94	50	0.28	50	0.96	50	0.959183673	49	0	2	0	48	0
1645291230	21836.86	107	3.51637616	-0.270612245	-0.00146276889	111.710741	-0.269387755	-0.00145615003	2.21346468	112.374785	112.374776	111.046706	111.046697	112.37478	111.046701	0.4	50	0.94	50	0.93877551	49	0.94	50	20	34	1	16	0
1645291427	22034.096	108	3.51638255	0.24	0.0012	111.71074	0.24	0.0012	2.21346108	112.374783	112.374773	111.046706	111.046697	112.374778	111.046701	0.88	50	0.4	50	1	50	1	49	0	3	1	45	2
1645291625	22231.513	109	3.51637686	-0.194693878	-0.000988293795	111.710741	-0.234693878	-0.00119133948	2.2134646	112.374785	112.374775	111.046706	111.046697	112.37478	111.046701	0.530612245	49	0.96	50	0.92	50	0.88	50	22	37	1	12	1
1645291824	22431.046	110	3.51638243	-0.2	-0.00101522843	111.710742	-0.12	-0.000609137056	2.2134664	112.374786	112.374777	111.046706	111.046697	112.374782	111.046702	0.42	50	0.74	50	0.92	50	1	50	0	5	1	45	0
1645292048	22654.307	111	3.51638527	-0.214693878	-0.00107346939	111.710743	-0.174693878	-0.000873469388	2.21346902	112.374788	112.374779	111.046707	111.046697	112.374783	111.046702	0.530612245	49	0.92	50	0.96	50	1	50	11	31	3	19	0
1645292232	22838.999	112	3.51638942	-0.249795918	-0.00112016107	111.710744	-0.270204082	-0.0012116775	2.21347307	112.374791	112.374781	111.046707	111.046697	112.374786	111.046702	0.36	50	0.88	50	1	50	0.979591837	49	1	2	0	48	0
1645292470	23077.205	113	3.51639583	-0.0232653061	-0.000125758411	111.710744	0.0967346939	0.000522890237	2.21347162	112.37479	112.374781	111.046707	111.046698	112.374786	111.046703	0.673469388	49	0.6	50	0.78	50	0.9	50	17	32	4	18	0
1645292668	23274.695	114	3.51639353	0.307346939	0.00129137369	111.710743	0.347346939	0.00145944092	2.21346641	112.374787	112.374778	111.046707	111.046698	112.374782	111.046703	0.92	50	0.265306122	49	0.9	50	0.94	50	0	4	1	45	1
1645292866	23472.573	115	3.51638529	-0.15875	-0.000801767677	111.710743	-0.22125	-0.00111742424	2.21346973	112.374789	112.37478	111.046707	111.046698	112.374784	111.046702	0.4	50	0.78	50	1	50	0.9375	48	17	31	1	19	0
1645293050	23657.001	116	3.51639054	0.13	0.000659898477	111.710743	0.19	0.000964467005	2.21346688	112.374788	112.374778	111.046707	111.046698	112.374783	111.046703	0.76	50	0.44	50	0.9	50	0.96	50	0	3	0	46	1
1645293261	23867.559	117	3.51638603	-0.25	-0.00135135135	111.710744	-0.19	-0.00102702703	2.21346973	112.37479	112.37478	111.046708	111.046698	112.374785	111.046703	0.48	50	0.92	50	0.9	50	0.96	50	17	31	2	18	1
1645293472	24078.958	118	3.51639054	-0.235306122	-0.00111519489	111.710745	0.162244898	0.000768933166	2.2134673	112.37479	112.374781	111.04671	111.0467	112.374785	111.046705	0.58	50	0.653061224	49	0.48	50	0.87755102	49	0	5	2	44	1
1645293725	24331.986	119	3.51638669	-0.72	-0.00341232227	111.710749	-0.04	-0.00018957346	2.2134679	112.374794	112.374784	111.046713	111.046704	112.374789	111.046708	0.2	50	0.96	50	0.32	50	1	50	10	21	5	27	2
1645293923	24529.506	120	3.51638764	-0.285680272	-0.00112917104	111.71075	0.349013605	0.00137950042	2.21346266	112.374794	112.374784	111.046716	111.046707	112.374789	111.046711	0.583333333	48	0.52	50	0.265306122	49	0.9	50	11	27	1	22	1
1645294133	24739.572	121	3.51637936	-0.117142857	-0.000594633793	111.710751	-0.177142857	-0.000899202321	2.21346532	112.374795	112.374786	111.046716	111.046706	112.37479	111.046711	0.42	50	0.714285714	49	0.66	50	0.6	50	21	32	2	18	0
1645294343	24949.75	122	3.51638356	0.330408163	0.00157337221	111.710749	-0.200204082	-0.00095335277	2.21346832	112.374794	112.374785	111.046713	111.046704	112.37479	111.046709	0.62	50	0.489795918	49	0.897959184	49	0.367346939	49	19	36	2	14	0
1645294579	25185.701	123	3.51638831	-0.319183673	-0.00151271883	111.710751	-0.219183673	-0.00103878518	2.21347161	112.374797	112.374787	111.046714	111.046704	112.374792	111.046709	0.38	50	0.918367347	49	0.42	50	0.52	50	19	34	4	15	1
1645294768	25374.638	124	3.51639351	0.381020408	0.00161449325	111.710749	-0.149591837	-0.000633863715	2.21347385	112.374796	112.374786	111.046711	111.046702	112.374791	111.046707	0.66	50	0.428571429	49	0.93877551	49	0.408163265	49	16	30	0	19	1
1645294993	25599.719	125	3.51639706	-0.0210204082	-0.000111219091	111.710749	-0.286326531	-0.00151495519	2.21347815	112.374797	112.374788	111.04671	111.046701	112.374792	111.046705	0.632653061	49	0.94	50	0.632653061	49	0.367346939	49	13	29	3	20	1
1645295204	25810.742	126	3.51640385	-0.274081633	-0.00121814059	111.71075	0.325102041	0.00144489796	2.21347327	112.374797	112.374787	111.046713	111.046704	112.374792	111.046708	0.551020408	49	0.5	50	0.36	50	0.959183673	49	3	16	2	34	0
1645295405	26012.128	127	3.51639614	-0.28	-0.00132701422	111.710752	0.34	0.00161137441	2.21346817	112.374797	112.374787	111.046716	111.046706	112.374792	111.046711	0.74	50	0.68	50	0.36	50	0.98	50	15	32	1	18	0
1645295592	26198.456	128	3.51638808	0.448571429	0.00223169865	111.710749	0.151428571	0.000753375977	2.2134659	112.374794	112.374784	111.046714	111.046705	112.374789	111.04671	0.94	50	0.34	50	0.857142857	49	0.56	50	16	42	0	8	0
1645295814	26421.014	129	3.51638448	-0.295714286	-0.00158986175	111.710751	-0.322653061	-0.00173469388	2.21347074	112.374797	112.374787	111.046714	111.046705	112.374792	111.04671	0.3	50	0.918367347	49	0.68	50	0.653061224	49	12	33	3	17	0
1645296050	26657.22	130	3.51639214	0.34122449	0.00153015466	111.710749	0.0706122449	0.000316646838	2.21346968	112.374795	112.374785	111.046713	111.046704	112.37479	111.046708	0.82	50	0.408163265	49	0.74	50	0.469387755	49	5	30	4	18	2
1645296274	26880.695	131	3.51639046	-0.243673469	-0.0010325147	111.71075	-0.536326531	-0.00227257004	2.21347772	112.374798	112.374789	111.046712	111.046702	112.374794	111.046707	0.22	50	1	50	0.632653061	49	0.34	50	18	32	3	18	0
1645296484	27091.06	132	3.51640319	0.0659183673	0.000294278426	111.71075	-0.173673469	-0.000775327988	2.21348033	112.374799	112.374789	111.046711	111.046701	112.374794	111.046706	0.612244898	49	0.72	50	0.979591837	49	0.74	50	20	37	2	13	0
1645296682	27288.496	133	3.51640731	-0.02	-9.52380952e-05	111.71075	-0.18	-0.000857142857	2.21348303	112.3748	112.37479	111.04671	111.046701	112.374795	111.046705	0.72	50	0.92	50	0.76	50	0.6	50	11	26	1	24	0
1645296892	27498.859	134	3.51641158	0.268979592	0.00136537864	111.710749	-0.0689795918	-0.000350150212	2.21348406	112.374799	112.374789	111.046708	111.046699	112.374794	111.046704	0.64	50	0.44	50	0.897959184	49	0.56	50	13	25	2	25	0
1645297132	27739.086	135	3.51641321	-0.210975177	-0.000999882357	111.71075	0.342641844	0.001623895	2.21347892	112.374798	112.374789	111.046711	111.046701	112.374794	111.046706	0.84	50	0.708333333	48	0.34	50	0.893617021	47	13	24	4	25	1
1645297345	27951.516	136	3.51640508	0.0753571429	0.000313988095	111.71075	-0.0303571429	-0.000126488095	2.21347938	112.374798	112.374789	111.04671	111.046701	112.374793	111.046706	0.625	48	0.58	50	0.82	50	0.714285714	49	16	29	2	21	0
1645297542	28149.273	137	3.5164058	-0.00404255319	-1.90686471e-05	111.71075	0.415957447	0.00196206343	2.21347314	112.374796	112.374787	111.046712	111.046703	112.374791	111.046708	0.88	50	0.468085106	47	0.4	50	0.82	50	14	31	1	19	0
1645297753	28359.489	138	3.51639594	0.282653061	0.00142754071	111.710748	-0.33244898	-0.00167903525	2.21347813	112.374796	112.374787	111.046709	111.0467	112.374792	111.046705	0.44	50	0.489795918	49	0.86	50	0.244897959	49	4	16	2	34	0
1645297989	28595.933	139	3.51640382	-0.335102041	-0.001595724	111.71075	0.244897959	0.00116618076	2.21347445	112.374797	112.374787	111.046712	111.046703	112.374792	111.046707	0.489795918	49	0.58	50	0.3	50	0.88	50	15	32	4	17	1
1645298212	28819.177	140	3.51639801	-0.23005102	-0.000970679411	111.710751	0.10505102	0.000443253251	2.21347288	112.374798	112.374788	111.046714	111.046704	112.374793	111.046709	0.5	50	0.625	48	0.42	50	0.755102041	49	13	31	3	19	0
1645298449	29055.321	141	3.51639552	0.0731292517	0.000327933864	111.710751	-0.386462585	-0.00173301608	2.21347868	112.374799	112.374789	111.046712	111.046702	112.374794	111.046707	0.52	50	0.833333333	48	0.979591837	49	0.52	50	18	35	4	14	1
1645298646	29252.687	142	3.51640469	-0.0840816327	-0.000356278104	111.710751	0.595510204	0.00252334832	2.21346974	112.374797	112.374787	111.046715	111.046705	112.374792	111.04671	0.94	50	0.428571429	49	0.3	50	0.979591837	49	20	42	1	8	0
1645298870	29476.57	143	3.51639056	-0.016122449	-8.142651e-05	111.710751	-0.536122449	-0.00270768914	2.21347778	112.374799	112.37479	111.046712	111.046703	112.374794	111.046708	0.387755102	49	0.94	50	0.98	50	0.46	50	11	29	3	21	0
1645299054	29661.069	144	3.51640328	0.373469388	0.00167475062	111.710749	0.305714286	0.00137091608	2.2134732	112.374796	112.374786	111.046712	111.046702	112.374791	111.046707	0.959183673	49	0.28	50	0.68	50	0.612244898	49	13	27	0	23	0
1645299254	29860.513	145	3.51639603	-0.475102041	-0.00256811914	111.710752	-0.0648979592	-0.000350799779	2.21347417	112.374799	112.374789	111.046714	111.046705	112.374794	111.046709	0.36	50	0.9	50	0.489795918	49	0.9	50	22	34	1	16	0
1645299451	30058.253	146	3.51639757	0.49	0.00246231156	111.710749	-0.25	-0.00125628141	2.21347792	112.374797	112.374788	111.046711	111.046701	112.374793	111.046706	0.84	50	0.6	50	0.94	50	0.2	50	13	34	1	16	0
1645299677	30283.426	147	3.5164035	-0.481045918	-0.00242952484	111.710752	0.278545918	0.00140679757	2.21347374	112.374798	112.374789	111.046714	111.046705	112.374794	111.046709	0.4375	48	0.64	50	0.22	50	0.979591837	49	19	35	3	15	0
1645299861	30467.681	148	3.51639689	0.398571429	0.00177142857	111.71075	0.0785714286	0.000349206349	2.21347257	112.374796	112.374787	111.046713	111.046703	112.374791	111.046708	0.857142857	49	0.38	50	0.86	50	0.54	50	13	30	0	20	0
