# Supplementary material for: Improved bounds on Lorentz violation from composite pulse Ramsey spectroscopy in a trapped ion
Source: Nat Commun. 2022 Nov 27;13:7314. doi: 10.1038/s41467-022-34818-0 (PMC9701673; doi:10.1038/s41467-022-34818-0)
Supplement: Supplementary file 2 — Source Data [file 41467_2022_34818_MOESM2_ESM.zip › Source_data_files/raw_data/20220219/LLI_with_servo_467_01.txt]

#
#1650 rf switch (1650 rf switch (digital out of Paul's box)): 1 
#370 H1 shutter (NI digital out at /Dev1/port0/line2): 1 
#370 H2 shutter (370 H2 shutter (digital out of Paul's box)): 1 
#370 V shutter (NI digital out at /Dev1/port0/line0): 1 
#370 cooling AOM rf attenuator control voltage (NI analog out at /Dev2/ao6): 5.3194953 V
#370 cooling rf switch (370 cooling rf switch (digital out of Paul's box)): 1 
#370 cooling shutter (370 cooling shutter (digital out of Paul's box)): 1 
#370 detuning AOM rf attenuator control voltage (NI analog out at /Dev2/ao10): 10 V
#370 detuning rf switch (370 detuning rf switch (digital out of Paul's box)): 1 
#370 pumping AOM rf attenuator control voltage (NI analog out at /Dev2/ao9): 10 V
#370 pumping rf switch (370 pumping rf switch (digital out of Paul's box)): 1 
#399 shutter (399 shutter (digital out of Paul's box)): 0 
#411 relock shutter (411 relock shutter (digital out of Paul's box)): 1 
#411 rf switch (411 rf switch (digital out of Paul's box)): 0 
#411 slave rf switch (411 slave rf switch (digital out of Paul's box)): 1 
#411 stab hold (411 stab hold (digital out of Paul's box)): 1 
#411IntstabSetpoint (Scaled version of 411 intensity stab set point voltage (factor: 1.000000, offset:0.000000)): 10 V
#467 detuning AOM rf attenuator control voltage (NI analog out at /Dev2/ao8): 10 V
#467 rf switch (467 rf switch (digital out of Paul's box)): 0 
#638 rf switch (638 rf switch (digital out of Paul's box)): 1 
#638 shutter (638 shutter (digital out of Paul's box)): 1 
#935 shutter (NI digital out at /Dev1/port0/line3): 1 
#Axial objective position (Scaled version of Axial obective actuator (factor: 0.000024, offset:0.000000)): 11.9759934 mm
#B field H1 (Scaled version of h1BCurrent (factor: 0.400000, offset:0.000000)): 0.12992 G
#B field H2 (Scaled version of h2BCurrent (factor: 1.470000, offset:0.000000)): 0.735 G
#B field V (Scaled version of vBCurrent (factor: 1.248000, offset:0.000000)): 0.3012672 G
#DDS0 frequency (Frequency of DDS channel #0 of Paul's box): 85 MHz
#DDS0 power (Power of DDS channel #1 of Paul's box): -6 dBm
#DDS1 frequency (Frequency of DDS channel #1 of Paul's box): 85 MHz
#DDS1 power (Power of DDS channel #1 of Paul's box): -15 dBm
#DDS10 frequency (Frequency of DDS channel #10 of Paul's box): 0 MHz
#DDS10 power (Power of DDS channel #10 of Paul's box): 0 dBm
#DDS11 frequency (Frequency of DDS channel #11 of Paul's box): 0 MHz
#DDS11 power (Power of DDS channel #11 of Paul's box): 0 dBm
#DDS2 frequency (Frequency of DDS channel #2 of Paul's box): 200 MHz
#DDS2 power (Power of DDS channel #2 of Paul's box): -50 dBm
#DDS3 frequency (Frequency of DDS channel #3 of Paul's box): 60 MHz
#DDS3 power (Power of DDS channel #3 of Paul's box): -50 dBm
#DDS4 frequency (Frequency of DDS channel #4 of Paul's box): 111.2 MHz
#DDS4 power (Power of DDS channel #4 of Paul's box): 10 dBm
#DDS5 frequency (Frequency of DDS channel #5 of Paul's box): 111 MHz
#DDS5 power (Power of DDS channel #5 of Paul's box): -6 dBm
#DDS6 power (Power of DDS channel #6 of Paul's box): 0 dBm
#DDS7 frequency (Frequency of DDS channel #7 of Paul's box): 0 MHz
#DDS7 power (Power of DDS channel #7 of Paul's box): 0 dBm
#DDS8 frequency (Frequency of DDS channel #8 of Paul's box): 0 MHz
#DDS8 power (Power of DDS channel #8 of Paul's box): 0 dBm
#DDS9 frequency (Frequency of DDS channel #9 of Paul's box): 0 MHz
#DDS9 power (Power of DDS channel #9 of Paul's box): 0 dBm
#DP370 power (DP370 setpoint): 0 mW
#Doppler_time (): 5000 us
#H1 power (H1 setpoint): 0 mW
#H1Flipmount (Thorlabs Flipmount): 1 
#H1seq power (H1seq setpoint): 0 mW
#H2 power (H2 setpoint): 0 mW
#In Oven Current (Scaled version of In oven control voltage (factor: 2.000000, offset:0.000000)): 0 A
#Objective focus position (Scaled version of Focus obective actuator (factor: 0.000024, offset:0.000000)): 24.5719768 mm
#Paul's box run number (to identify the raw data of CCD and PMT): 30935 
#SampleNHold (SampleNHold (digital out of Paul's box)): 1 
#Strobo Trigger (description): 0 
#U_ablation (NI analog out at /Dev2/ao0): 0 V
#Ue endseg 1 (Scaled version of Endseg 1 extra voltage (factor: -1.200000, offset:0.000000)): -9 V
#Ue endseg 2 (Scaled version of Endseg 2 extra voltage (factor: -1.200000, offset:0.000000)): 0 V
#Ue1 (Scaled version of Segment 3 extra compensation voltage (factor: 1.214280, offset:-0.000700)): -9 V
#Ue2 (Scaled version of Segment 3 extra compensation voltage (factor: 1.214280, offset:-0.000700)): -9 V
#Ue3 (Scaled version of Segment 3 extra compensation voltage (factor: 1.214280, offset:-0.000700)): -5 V
#Ue4 (Scaled version of Segment 3 extra compensation voltage (factor: 1.214280, offset:-0.000700)): 0 V
#Ue5 (Scaled version of Segment 3 extra compensation voltage (factor: 1.214280, offset:-0.000700)): 0 V
#Ue6 (Scaled version of Segment 6 extra voltage (factor: -1.200000, offset:0.000000)): 0 V
#Ue7 (Scaled version of Segment 7 extra voltage (factor: -1.200000, offset:0.000000)): 0 V
#Ue8 (Scaled version of Segment 8 extra voltage (factor: -1.200000, offset:0.000000)): 0 V
#Uec endseg 1 (Scaled version of Segment 0 extra compensation voltage (factor: 1.2, offset:0.0)): 0.317820065 V
#Uec endseg 2 (Scaled version of Endseg extra 2 compensation voltage (factor: -1.200000, offset:0.000000)): 0 V
#Uec1 (Scaled version of Segment 1 extra compensation voltage (factor: 1.2, offset:0.0)): 0.317820065 V
#Uec2 (Scaled version of Segment 2 extra compensation voltage (factor: 1.2, offset:0.0)): 0.317820065 V
#Uec3 (Scaled version of Segment 3 extra compensation voltage (factor: 1.2, offset:0.0)): 0.227429813 V
#Uec4 (Scaled version of Segment 4 extra compensation voltage (factor: 1.2, offset:0.0)): 0.227429813 V
#Uec5 (Scaled version of Segment 5 extra compensation voltage (factor: 1.2, offset:0.0)): 0 V
#Uec6 (Scaled version of Segment 6 extra compensation voltage (factor: 1.2, offset:0.0)): 0.408 V
#Uec7 (Scaled version of Segment 7 extra compensation voltage (factor: 1.2, offset:0.0)): 0.408 V
#Uec8 (Scaled version of Segment 8 extra compensation voltage (factor: 1.2, offset:0.0)): 0.408 V
#Uschwinden (U_schwinden to lower rf confinement): 0.5 V
#Ut endseg 1 (Scaled version of Endseg 1 voltage (factor: -1.199740, offset:-0.001200)): 12 V
#Ut endseg 2 (Scaled version of Endseg 2 voltage (factor: -1.197100, offset:-0.003000)): 0 V
#Ut1 (Scaled version of Segment 1 voltage (factor: -1.200900, offset:-0.003600)): -8 V
#Ut2 (Scaled version of Segment 2 voltage (factor: -1.201410, offset:-0.001400)): 12 V
#Ut3 (Scaled version of Segment 3 voltage (factor: -1.198560, offset:-0.003200)): 12 V
#Ut4 (Scaled version of Segment 4 voltage (factor: -1.198560, offset:-0.003200)): 0 V
#Ut5 (Scaled version of Segment 5 voltage (factor: -1.198560, offset:-0.003200)): 0 V
#Ut6 (Scaled version of Segment 6 voltage (factor: -1.198560, offset:-0.003200)): 0 V
#Ut7 (Scaled version of Segment 7 voltage (factor: -1.198560, offset:-0.003200)): 0 V
#Ut8 (Scaled version of Segment 8 voltage (factor: -1.198560, offset:-0.003200)): 0 V
#Utc endseg 1 (Scaled version of Segment 0 compensation voltage (factor: 0.25, offset:0.0)): 0.0520178586 V
#Utc endseg 2 (Scaled version of Endseg 2 compensation voltage (factor: -0.250000, offset:0.000000)): 0 V
#Utc1 (Scaled version of Segment 1 compensation voltage (factor: 0.25, offset:0.0)): 0.0520178586 V
#Utc2 (Scaled version of Segment 2 compensation voltage (factor: 0.25, offset:0.0)): 0.0520178586 V
#Utc3 (Scaled version of Segment 3 compensation voltage (factor: 0.25, offset:0.0)): 0.106663163 V
#Utc4 (Scaled version of Segment 4 compensation voltage (factor: 0.25, offset:0.0)): 0.106663163 V
#Utc5 (Scaled version of Segment 5 compensation voltage (factor: 0.25, offset:0.0)): 0 V
#Utc6 (Scaled version of Segment 6 compensation voltage (factor: 0.25, offset:0.0)): 0 V
#Utc7 (Scaled version of Segment 7 compensation voltage (factor: 1.2, offset:0.0)): 0 V
#Utc8 (Scaled version of Segment 8 compensation voltage (factor: 1.2, offset:0.0)): 0 V
#V power (V setpoint): 0 mW
#Vseq power (Vseq setpoint): 0.4 mW
#WP370H2sw0 (NI analog out at /Dev2/ao2): 5 V
#WP370H2sw1 (NI analog out at /Dev2/ao3): 0 V
#Yb Oven Current (Scaled version of Yb oven control voltage (factor: 3.510000, offset:0.000000)): 0 A
#awg_Pulselength (): 0 s
#awg_amplitude (): 0 Vpp
#awg_frequency (): 0 Hz
#awg_offset (): 0 V
#axial_secular_frequency_AOM (): 0.11 MHz
#carrier_frequency (): 221 MHz
#cooling370 frequency (Attenuation of transition cooling370): 85 MHz
#cooling370 power (Power of transition cooling370): -24 dBm
#cooling_chirp_dds_power (): 0 dBm
#cooling_chirp_freq_step (): 1 MHz
#cooling_chirp_start_freq (): 81.2 MHz
#cooling_chirp_stop_freq (): 111.2 MHz
#cooling_chirp_total_time (): 3 us
#detection370 frequency (Attenuation of transition detection370): 85 MHz
#detection370 power (Power of transition detection370): -2 dBm
#detection_time (): 2500 us
#detuning370 frequency (Attenuation of transition detuning370): 0 MHz
#detuning370 power (Power of transition detuning370): 0 dBm
#emm_pulse_buffer_time (): 0 us
#emm_pulse_wait_time (): 0 us
#feed_forward_waittime_ms (): 0 ms
#flop_sbc_max_pulsetime_factor (): 0 
#freqScaling_411 (): 1.68 MHz/G
#freqScaling_467 (): 1.6 MHz/G
#heating_rate_wait_time (): 5000 us
#intersequence_cooling_rf_frequency (): 85 MHz
#intersequence_cooling_rf_power (): -24 dBm
#load_attempt (): 1 
#mirrorH2H (Motorized mirror mount): 4.37709888 mm
#n_av_LLI (): 50 
#n_points_per_doppler_freq_scan (): 0 
#n_points_per_sb_flops (): 0 
#n_points_per_sb_scan (): 0 
#n_rabi_scan_points (): 0 
#n_rep (): 575 
#octupole467 frequency (Attenuation of transition octupole467): 112.374792 MHz
#octupole467 power (Power of transition octupole467): -6 dBm
#octupole4672 frequency (Attenuation of transition octupole4672): 112.374792 MHz
#octupole4672 power (Power of transition octupole4672): -6 dBm
#offset370PD_H1 (): -0.0132263937 uW
#offset370PD_H2 (): -0.0299202343 uW
#offset370PD_V (): -0.0150179222 uW
#offset467BelowPD (): 0.0073186225 mW
#offset467PD (): 0.0073186225 mW
#picture_number (): 0 
#pulse_time_1650 (): 0 us
#pulse_time_411 (): 5 us
#pulse_time_467 (): 50000 us
#pulse_time_4672 (): 50000 us
#pulse_time_rfLLI (): 14.95 us
#pump_time (): 10 us
#pumping370 frequency (Attenuation of transition pumping370): 85 MHz
#pumping370 power (Power of transition pumping370): -13.5 dBm
#quench1650 frequency (Attenuation of transition quench1650): 60 MHz
#quench1650 power (Power of transition quench1650): -3.1 dBm
#radial_secular_frequency_AOM (): 0.31 MHz
#ramp_time (): 0 us
#reference 370 Det (): 0 mW
#reference 370 H1 (reference value 370 H1 chart): 3 uW
#reference 370 H2 (reference value 370 H2 chart): 5 uW
#reference 370 V (reference value 370 V chart): 40 uW
#reference 411 Fiber (reference value vertical 411 chart): 0.4 mW
#reference 411 SHG (reference value SHG 411 chart): 8 mW
#reference 411 V (): 0 uW
#reference 639 Fiber (reference value fiber639 chart): 12.5 mW
#reference SHG 467 (): 5.4 mW
#reference SHG 467 Below (): 0 mW
#rf_Amp (): 0.3 
#rf_Freq (): 3.51639503 MHz
#rf_phase (): 0.5 
#rf_switch_467 (): 0 
#sampling370 frequency (Attenuation of transition sampling370): 85 MHz
#sampling370 power (Power of transition sampling370): -5 dBm
#sampling411 frequency (Attenuation of transition sampling411): 220 MHz
#sampling411 power (Power of transition sampling411): -2 dBm
#sb_cooling_411_Omega (): 0 kHz
#sb_cooling_ddspower_1650 (): -27.5 dBm
#sb_cooling_ddspower_411 (): -10 dBm
#sb_cooling_detuning (): 0 
#sb_cooling_time (): 5000 us
#sb_scan_range_factor (): 0 
#sbc_pulses11 (): 0 
#sbc_pulses12 (): 0 
#sbc_pulses21 (): 0 
#sbc_pulses22 (): 0 
#sbc_pulsetime11 (): 0 us
#sbc_pulsetime12 (): 0 us
#sbc_pulsetime21 (): 0 us
#sbc_pulsetime22 (): 0 us
#sbc_repumptime (): 0 us
#scaling370PD_H1 (): -12.9249723 uW/V
#scaling370PD_H2 (): -14.9627261 uW/V
#scaling370PD_V (): -17.3688494 uW/V
#scaling467BelowPD (): -2.85545297 mW/V
#scaling467PD (): -2.85545297 mW/V
#scan_variable (): 0 unit
#spectroscopy411 frequency (Attenuation of transition spectroscopy411): 221 MHz
#spectroscopy411 power (Power of transition spectroscopy411): -2 dBm
#spectroscopy411rsb11 frequency (Attenuation of transition spectroscopy411rsb11): 0 MHz
#spectroscopy411rsb11 power (Power of transition spectroscopy411rsb11): 0 dBm
#spectroscopy411rsb12 frequency (Attenuation of transition spectroscopy411rsb12): 0 MHz
#spectroscopy411rsb12 power (Power of transition spectroscopy411rsb12): 0 dBm
#spectroscopy411rsb21 frequency (Attenuation of transition spectroscopy411rsb21): 0 MHz
#spectroscopy411rsb21 power (Power of transition spectroscopy411rsb21): 0 dBm
#spectroscopy411rsb22 frequency (Attenuation of transition spectroscopy411rsb22): 0 MHz
#spectroscopy411rsb22 power (Power of transition spectroscopy411rsb22): 0 dBm
#spectroscopy411slave frequency (Attenuation of transition spectroscopy411slave): 80 MHz
#spectroscopy411slave power (Power of transition spectroscopy411slave): -4 dBm
#sweep_frequency_step (): 0 MHz
#sweep_sleep_time (): 0 us
#sweep_start_frequency (): 0 MHz
#sweep_stop_frequency (): 0 MHz
#t_RFtotal (): 1235977.45 us
#t_RFwait (): 100 us
#t_pi_carrier_estim_A (): 0 us
#t_pi_carrier_estim_B (): 0 us
#t_pi_carrier_estim_C (): 0 us
#t_subtract (): 0.1 us
#use_shutters (): 0 
#wait_ramp_down (): 0 us
#waveplate411Ax (Motorized rotation mount): 0 °
#waveplateSplitH1V (Motorized rotation mount): 153.999559 °
#waveplateV (Motorized rotation mount): 27.4999213 °

#UTC / s	rel. time / s	RunNumber / 	rf_Freq / MHz	CorrFreqCenter / 	CorrFreqCenter2 / 	FreqCenter / 	CorrBField / 	CorrBField2 / 	BField / 	FreqPlusPlus / 	FreqPlusMinus / 	FreqMinusPlus / 	FreqMinusMinus / 	FreqPlusCenter / 	FreqMinusCenter / 	roi_plus_plus / 	roi_pp_num_cyc / 	roi_plus_minus / 	roi_pm_num_cyc / 	roi_minus_plus / 	roi_mp_num_cyc / 	roi_minus_minus / 	roi_mm_num_cyc / 	roi_final_E3 / 	number_LLI_cycles / 	det_num_hot / 	det_num_no_exc / 	det_num_quench / 
1645316992	282.664	1	3.5164984	-0.22	-0.22	111.710752	-0.06	-0.06	2.21353883	112.374818	112.374809	111.046695	111.046685	112.374813	111.04669	0.6	50	0.88	50	0.56	50	0.72	50	12	28	2	22	0
1645317176	466.841	2	3.51649983	-0.469795918	-2.855352e-10	111.710754	0.229795918	1.39666653e-10	2.21353539	112.37482	112.37481	111.046698	111.046689	112.374815	111.046694	0.5	50	0.74	50	0.28	50	0.979591837	49	12	32	0	18	0
1645317386	676.481	3	3.51649437	0.25	0.00135869565	111.710753	-0.23	-0.00125	2.21353884	112.374819	112.37481	111.046696	111.046686	112.374815	111.046691	0.76	50	0.74	50	0.74	50	0.26	50	8	25	2	24	1
1645317608	898.562	4	3.51649983	0.07	0.000333333333	111.710753	0.49	0.00233333333	2.21353149	112.374817	112.374807	111.046698	111.046688	112.374812	111.046693	0.94	50	0.38	50	0.52	50	0.94	50	15	32	3	18	0
1645317818	1108.112	5	3.51648821	-0.105918367	-0.000477109763	111.710753	0.334081633	0.00150487222	2.21352648	112.374816	112.374806	111.0467	111.04669	112.374811	111.046695	0.82	50	0.591836735	49	0.52	50	0.96	50	9	38	2	12	0
1645318104	1394.432	6	3.51648028	0.269183673	0.00128796016	111.710752	0.369183673	0.00176642906	2.21352094	112.374813	112.374803	111.0467	111.046691	112.374808	111.046695	0.918367347	49	0.28	50	0.78	50	0.88	50	1	20	8	30	0
1645318314	1603.973	7	3.51647152	-0.139676871	-0.000486678992	111.710752	-0.119676871	-0.000416992581	2.21352273	112.374814	112.374805	111.0467	111.046691	112.374809	111.046696	0.448979592	49	0.708333333	48	0.72	50	0.74	50	8	36	2	13	1
1645318537	1827.116	8	3.51647436	0.0969387755	0.000463821892	111.710752	0.556938776	0.00266477883	2.21351438	112.374811	112.374802	111.046702	111.046693	112.374806	111.046698	0.96	50	0.306122449	49	0.5	50	0.96	50	12	26	3	24	0
1645318733	2023.723	9	3.51646115	0.0308163265	0.000138189805	111.710752	0.301836735	0.00135352796	2.21350985	112.374809	112.3748	111.046704	111.046694	112.374805	111.046699	0.7	50	0.367346939	49	0.28	50	0.551020408	49	14	28	1	22	0
1645318931	2221.08	10	3.51645399	0.067755102	0.000343934528	111.710751	0.122857143	0.000623640319	2.21350801	112.374809	112.374799	111.046704	111.046694	112.374804	111.046699	0.66	50	0.469387755	49	0.7	50	0.755102041	49	10	32	1	18	0
1645319154	2443.983	11	3.51645108	-0.0875510204	-0.000444421423	111.710752	0.465510204	0.00236299596	2.21350103	112.374807	112.374797	111.046706	111.046697	112.374802	111.046702	0.897959184	49	0.52	50	0.346938776	49	0.9	50	17	33	3	16	1
1645319376	2665.94	12	3.51644003	0.02	8.96860987e-05	111.710752	0.2	0.000896860987	2.21349803	112.374806	112.374796	111.046707	111.046698	112.374801	111.046702	0.94	50	0.72	50	0.68	50	0.86	50	18	36	3	14	0
1645319585	2875.246	13	3.51643529	0.25	0.00112612613	111.710751	-0.19	-0.000855855856	2.21350088	112.374806	112.374796	111.046705	111.046696	112.374801	111.0467	0.7	50	0.64	50	0.82	50	0.38	50	8	26	2	24	0
1645319807	3097.49	14	3.5164398	-0.358163265	-0.00170553936	111.710752	0.458163265	0.00218172983	2.213494	112.374805	112.374796	111.046709	111.046699	112.374801	111.046704	0.52	50	0.42	50	0.183673469	49	1	50	17	33	3	17	0
1645320042	3332.495	15	3.51642893	-0.125102041	-0.000563522706	111.710753	-0.393265306	-0.00177146534	2.2134999	112.374808	112.374798	111.046708	111.046698	112.374803	111.046703	0.4	50	0.918367347	49	0.86	50	0.591836735	49	11	26	4	24	0
1645320253	3542.988	16	3.51643826	-0.177755102	-0.00075640469	111.710754	0.557755102	0.00237342597	2.21349154	112.374806	112.374797	111.046711	111.046702	112.374801	111.046706	0.9	50	0.52	50	0.224489796	49	0.96	50	9	22	2	28	0
1645320449	3739.486	17	3.51642503	-0.0593877551	-0.000282798834	111.710754	0.719387755	0.00342565598	2.21348074	112.374803	112.374794	111.046715	111.046705	112.374798	111.04671	0.98	50	0.32	50	0.16	50	0.93877551	49	20	32	1	18	0
1645320646	3936.297	18	3.51640796	0.36	0.00182741117	111.710752	-0.18	-0.000913705584	2.21348344	112.374802	112.374793	111.046712	111.046703	112.374797	111.046707	0.74	50	0.56	50	0.84	50	0.3	50	7	28	1	22	0
1645320843	4133.782	19	3.51641223	0.0270068027	0.000136397994	111.710752	-0.0396598639	-0.000200302343	2.21348404	112.374802	112.374793	111.046712	111.046702	112.374797	111.046707	0.62	50	0.632653061	49	0.666666667	48	0.6	50	17	31	1	19	0
1645321041	4331.331	20	3.51641317	0.47	0.00239795918	111.71075	0.07	0.000357142857	2.21348299	112.3748	112.37479	111.04671	111.0467	112.374795	111.046705	0.88	50	0.34	50	0.84	50	0.44	50	3	18	1	31	1
1645321264	4554.428	21	3.51641151	-0.222040816	-0.00112141826	111.710751	0.377959184	0.00190888477	2.21347732	112.374799	112.374789	111.046713	111.046703	112.374794	111.046708	0.795918367	49	0.64	50	0.38	50	0.98	50	14	33	3	17	0
