# Supplementary material for: Improved bounds on Lorentz violation from composite pulse Ramsey spectroscopy in a trapped ion
Source: Nat Commun. 2022 Nov 27;13:7314. doi: 10.1038/s41467-022-34818-0 (PMC9701673; doi:10.1038/s41467-022-34818-0)
Supplement: Supplementary file 2 — Source Data [file 41467_2022_34818_MOESM2_ESM.zip › Source_data_files/raw_data/20220220/LLI_with_servo_467_01.txt]

#
#1650 rf switch (1650 rf switch (digital out of Paul's box)): 1 
#370 H1 shutter (Inverted NI digital out at /Dev1/port0/line2): 1 
#370 H2 shutter (370 H2 shutter (digital out of Paul's box)): 1 
#370 V shutter (Inverted NI digital out at /Dev1/port0/line0): 1 
#370 cooling AOM rf attenuator control voltage (NI analog out at /Dev2/ao6): 5.14394165 V
#370 cooling rf switch (370 cooling rf switch (digital out of Paul's box)): 1 
#370 cooling shutter (370 cooling shutter (digital out of Paul's box)): 1 
#370 detuning AOM rf attenuator control voltage (NI analog out at /Dev2/ao10): 10 V
#370 detuning rf switch (370 detuning rf switch (digital out of Paul's box)): 1 
#370 pumping AOM rf attenuator control voltage (NI analog out at /Dev2/ao9): 10 V
#370 pumping rf switch (370 pumping rf switch (digital out of Paul's box)): 1 
#399 shutter (399 shutter (digital out of Paul's box)): 0 
#411 relock shutter (411 relock shutter (digital out of Paul's box)): 1 
#411 rf switch (411 rf switch (digital out of Paul's box)): 0 
#411 slave rf switch (411 slave rf switch (digital out of Paul's box)): 1 
#411 stab hold (411 stab hold (digital out of Paul's box)): 1 
#411IntstabSetpoint (Scaled version of 411 intensity stab set point voltage (factor: 1.000000, offset:0.000000)): 10 V
#467 detuning AOM rf attenuator control voltage (NI analog out at /Dev2/ao8): 10 V
#467 rf switch (467 rf switch (digital out of Paul's box)): 0 
#638 rf switch (638 rf switch (digital out of Paul's box)): 1 
#638 shutter (638 shutter (digital out of Paul's box)): 1 
#935 shutter (Inverted NI digital out at /Dev1/port0/line3): 1 
#Axial objective position (Scaled version of Axial obective actuator (factor: 0.000024, offset:0.000000)): 11.9724948 mm
#B field H1 (Scaled version of h1BCurrent (factor: 0.400000, offset:0.000000)): 0.12992 G
#B field H2 (Scaled version of h2BCurrent (factor: 1.470000, offset:0.000000)): 0.735 G
#B field V (Scaled version of vBCurrent (factor: 1.248000, offset:0.000000)): 0.3012672 G
#DDS0 frequency (Frequency of DDS channel #0 of Paul's box): 85 MHz
#DDS0 power (Power of DDS channel #0 of Paul's box): -6 dBm
#DDS1 frequency (Frequency of DDS channel #1 of Paul's box): 85 MHz
#DDS1 power (Power of DDS channel #0 of Paul's box): -15 dBm
#DDS10 frequency (Frequency of DDS channel #10 of Paul's box): 0 MHz
#DDS10 power (Power of DDS channel #10 of Paul's box): 0 dBm
#DDS11 frequency (Frequency of DDS channel #11 of Paul's box): 0 MHz
#DDS11 power (Power of DDS channel #11 of Paul's box): 0 dBm
#DDS2 frequency (Frequency of DDS channel #2 of Paul's box): 200 MHz
#DDS2 power (Power of DDS channel #2 of Paul's box): -50 dBm
#DDS3 frequency (Frequency of DDS channel #3 of Paul's box): 60 MHz
#DDS3 power (Power of DDS channel #3 of Paul's box): -3 dBm
#DDS4 frequency (Frequency of DDS channel #4 of Paul's box): 109.2 MHz
#DDS4 power (Power of DDS channel #4 of Paul's box): 10 dBm
#DDS5 frequency (Frequency of DDS channel #5 of Paul's box): 111 MHz
#DDS5 power (Power of DDS channel #5 of Paul's box): -50 dBm
#DDS6 power (Power of DDS channel #6 of Paul's box): 0 dBm
#DDS7 frequency (Frequency of DDS channel #7 of Paul's box): 0 MHz
#DDS7 power (Power of DDS channel #7 of Paul's box): 0 dBm
#DDS8 frequency (Frequency of DDS channel #8 of Paul's box): 0 MHz
#DDS8 power (Power of DDS channel #8 of Paul's box): 0 dBm
#DDS9 frequency (Frequency of DDS channel #9 of Paul's box): 0 MHz
#DDS9 power (Power of DDS channel #9 of Paul's box): 0 dBm
#DP370 power (DP370 setpoint): 0 mW
#Doppler_time (): 5000 us
#H1 power (H1 setpoint): 0 mW
#H1Flipmount (Thorlabs Flipmount): 1 
#H1seq power (H1seq setpoint): 0 mW
#H2 power (H2 setpoint): 0 mW
#In Oven Current (Scaled version of In oven control voltage (factor: 2.000000, offset:0.000000)): 0 A
#Objective focus position (Scaled version of Focus obective actuator (factor: 0.000024, offset:0.000000)): 24.5719768 mm
#Paul's box run number (to identify the raw data of CCD and PMT): 3700 
#SampleNHold (SampleNHold (digital out of Paul's box)): 1 
#Strobo Trigger (description): 0 
#U_ablation (NI analog out at /Dev2/ao0): 0 V
#Ue endseg 1 (Scaled version of Endseg 1 extra voltage (factor: -1.200000, offset:0.000000)): -9 V
#Ue endseg 2 (Scaled version of Endseg 2 extra voltage (factor: -1.200000, offset:0.000000)): 0 V
#Ue1 (Scaled version of Segment 3 extra compensation voltage (factor: 1.214280, offset:-0.000700)): -9 V
#Ue2 (Scaled version of Segment 3 extra compensation voltage (factor: 1.214280, offset:-0.000700)): -9 V
#Ue3 (Scaled version of Segment 3 extra compensation voltage (factor: 1.214280, offset:-0.000700)): -5 V
#Ue4 (Scaled version of Segment 3 extra compensation voltage (factor: 1.214280, offset:-0.000700)): 0 V
#Ue5 (Scaled version of Segment 3 extra compensation voltage (factor: 1.214280, offset:-0.000700)): 0 V
#Ue6 (Scaled version of Segment 6 extra voltage (factor: -1.200000, offset:0.000000)): 0 V
#Ue7 (Scaled version of Segment 7 extra voltage (factor: -1.200000, offset:0.000000)): 0 V
#Ue8 (Scaled version of Segment 8 extra voltage (factor: -1.200000, offset:0.000000)): 0 V
#Uec endseg 1 (Scaled version of Segment 0 extra compensation voltage (factor: 1.2, offset:0.0)): 0.317820065 V
#Uec endseg 2 (Scaled version of Endseg extra 2 compensation voltage (factor: -1.200000, offset:0.000000)): 0 V
#Uec1 (Scaled version of Segment 1 extra compensation voltage (factor: 1.2, offset:0.0)): 0.317820065 V
#Uec2 (Scaled version of Segment 2 extra compensation voltage (factor: 1.2, offset:0.0)): 0.317820065 V
#Uec3 (Scaled version of Segment 3 extra compensation voltage (factor: 1.2, offset:0.0)): 0.227429813 V
#Uec4 (Scaled version of Segment 4 extra compensation voltage (factor: 1.2, offset:0.0)): 0.227429813 V
#Uec5 (Scaled version of Segment 5 extra compensation voltage (factor: 1.2, offset:0.0)): 0 V
#Uec6 (Scaled version of Segment 6 extra compensation voltage (factor: 1.2, offset:0.0)): 0.408 V
#Uec7 (Scaled version of Segment 7 extra compensation voltage (factor: 1.2, offset:0.0)): 0.408 V
#Uec8 (Scaled version of Segment 8 extra compensation voltage (factor: 1.2, offset:0.0)): 0.408 V
#Uschwinden (U_schwinden to lower rf confinement): 0.5 V
#Ut endseg 1 (Scaled version of Endseg 1 voltage (factor: -1.199740, offset:-0.001200)): 12 V
#Ut endseg 2 (Scaled version of Endseg 2 voltage (factor: -1.197100, offset:-0.003000)): 0 V
#Ut1 (Scaled version of Segment 1 voltage (factor: -1.200900, offset:-0.003600)): -8 V
#Ut2 (Scaled version of Segment 2 voltage (factor: -1.201410, offset:-0.001400)): 12 V
#Ut3 (Scaled version of Segment 3 voltage (factor: -1.198560, offset:-0.003200)): 12 V
#Ut4 (Scaled version of Segment 4 voltage (factor: -1.198560, offset:-0.003200)): 0 V
#Ut5 (Scaled version of Segment 5 voltage (factor: -1.198560, offset:-0.003200)): 0 V
#Ut6 (Scaled version of Segment 6 voltage (factor: -1.198560, offset:-0.003200)): 0 V
#Ut7 (Scaled version of Segment 7 voltage (factor: -1.198560, offset:-0.003200)): 0 V
#Ut8 (Scaled version of Segment 8 voltage (factor: -1.198560, offset:-0.003200)): 0 V
#Utc endseg 1 (Scaled version of Segment 0 compensation voltage (factor: 0.25, offset:0.0)): 0.0520178586 V
#Utc endseg 2 (Scaled version of Endseg 2 compensation voltage (factor: -0.250000, offset:0.000000)): 0 V
#Utc1 (Scaled version of Segment 1 compensation voltage (factor: 0.25, offset:0.0)): 0.0520178586 V
#Utc2 (Scaled version of Segment 2 compensation voltage (factor: 0.25, offset:0.0)): 0.0520178586 V
#Utc3 (Scaled version of Segment 3 compensation voltage (factor: 0.25, offset:0.0)): 0.106663163 V
#Utc4 (Scaled version of Segment 4 compensation voltage (factor: 0.25, offset:0.0)): 0.106663163 V
#Utc5 (Scaled version of Segment 5 compensation voltage (factor: 0.25, offset:0.0)): 0 V
#Utc6 (Scaled version of Segment 6 compensation voltage (factor: 0.25, offset:0.0)): 0 V
#Utc7 (Scaled version of Segment 7 compensation voltage (factor: 1.2, offset:0.0)): 0 V
#Utc8 (Scaled version of Segment 8 compensation voltage (factor: 1.2, offset:0.0)): 0 V
#V power (V setpoint): 0 mW
#Vseq power (Vseq setpoint): 0.4 mW
#WP370H2sw0 (NI analog out at /Dev2/ao2): 5 V
#WP370H2sw1 (NI analog out at /Dev2/ao3): 5 V
#Yb Oven Current (Scaled version of Yb oven control voltage (factor: 3.510000, offset:0.000000)): 0 A
#awg_Pulselength (): 0 s
#awg_amplitude (): 0 Vpp
#awg_frequency (): 0 Hz
#awg_offset (): 0 V
#axial_secular_frequency_AOM (): 0.11 MHz
#carrier_frequency (): 221 MHz
#cooling370 frequency (Attenuation of transition cooling370): 85 MHz
#cooling370 power (Power of transition cooling370): -24 dBm
#cooling_chirp_dds_power (): 0 dBm
#cooling_chirp_freq_step (): 1 MHz
#cooling_chirp_start_freq (): 75.2 MHz
#cooling_chirp_stop_freq (): 105.2 MHz
#cooling_chirp_total_time (): 3 us
#detection370 frequency (Attenuation of transition detection370): 85 MHz
#detection370 power (Power of transition detection370): -2 dBm
#detection_time (): 2500 us
#detuning370 frequency (Attenuation of transition detuning370): 0 MHz
#detuning370 power (Power of transition detuning370): 0 dBm
#emm_pulse_buffer_time (): 0 us
#emm_pulse_wait_time (): 0 us
#feed_forward_waittime_ms (): 0 ms
#flop_sbc_max_pulsetime_factor (): 0 
#freqScaling_411 (): 1.68 MHz/G
#freqScaling_467 (): 1.6 MHz/G
#heating_rate_wait_time (): 5000 us
#intersequence_cooling_rf_frequency (): 85 MHz
#intersequence_cooling_rf_power (): -24 dBm
#load_attempt (): 1 
#mirrorH2H (Motorized mirror mount): 4.37709888 mm
#n_av_LLI (): 50 
#n_points_per_doppler_freq_scan (): 0 
#n_points_per_sb_flops (): 0 
#n_points_per_sb_scan (): 0 
#n_rabi_scan_points (): 0 
#n_rep (): 575 
#octupole467 frequency (Attenuation of transition octupole467): 111.04027 MHz
#octupole467 power (Power of transition octupole467): -6 dBm
#octupole4672 frequency (Attenuation of transition octupole4672): 112.38 MHz
#octupole4672 power (Power of transition octupole4672): -6 dBm
#offset370PD_H1 (): -0.0132263937 uW
#offset370PD_H2 (): -0.0299202343 uW
#offset370PD_V (): -0.0150179222 uW
#offset467BelowPD (): 0.0073186225 mW
#offset467PD (): 0.0073186225 mW
#picture_number (): 0 
#pulse_time_1650 (): 0 us
#pulse_time_411 (): 5 us
#pulse_time_467 (): 50000 us
#pulse_time_4672 (): 50000 us
#pulse_time_rfLLI (): 14.95 us
#pump_time (): 10 us
#pumping370 frequency (Attenuation of transition pumping370): 85 MHz
#pumping370 power (Power of transition pumping370): -13.5 dBm
#quench1650 frequency (Attenuation of transition quench1650): 60 MHz
#quench1650 power (Power of transition quench1650): -3.1 dBm
#radial_secular_frequency_AOM (): 0.31 MHz
#ramp_time (): 0 us
#reference 370 Det (): 0 mW
#reference 370 H1 (reference value 370 H1 chart): 3 uW
#reference 370 H2 (reference value 370 H2 chart): 5 uW
#reference 370 V (reference value 370 V chart): 40 uW
#reference 411 Fiber (reference value vertical 411 chart): 0.4 mW
#reference 411 SHG (reference value SHG 411 chart): 8 mW
#reference 411 V (): 0 uW
#reference 639 Fiber (reference value fiber639 chart): 12.5 mW
#reference SHG 467 (): 5.4 mW
#reference SHG 467 Below (): 0 mW
#rf_Amp (): 0.3 
#rf_Freq (): 3.516 MHz
#rf_phase (): 0.5 
#rf_switch_467 (): 0 
#sampling370 frequency (Attenuation of transition sampling370): 85 MHz
#sampling370 power (Power of transition sampling370): -5 dBm
#sampling411 frequency (Attenuation of transition sampling411): 220 MHz
#sampling411 power (Power of transition sampling411): -2 dBm
#sb_cooling_411_Omega (): 0 kHz
#sb_cooling_ddspower_1650 (): -27.5 dBm
#sb_cooling_ddspower_411 (): -10 dBm
#sb_cooling_detuning (): 0 
#sb_cooling_time (): 5000 us
#sb_scan_range_factor (): 0 
#sbc_pulses11 (): 0 
#sbc_pulses12 (): 0 
#sbc_pulses21 (): 0 
#sbc_pulses22 (): 0 
#sbc_pulsetime11 (): 0 us
#sbc_pulsetime12 (): 0 us
#sbc_pulsetime21 (): 0 us
#sbc_pulsetime22 (): 0 us
#sbc_repumptime (): 0 us
#scaling370PD_H1 (): -12.9249723 uW/V
#scaling370PD_H2 (): -14.9627261 uW/V
#scaling370PD_V (): -17.3688494 uW/V
#scaling467BelowPD (): -2.85545297 mW/V
#scaling467PD (): -2.85545297 mW/V
#scan_variable (): 0 unit
#spectroscopy411 frequency (Attenuation of transition spectroscopy411): 221 MHz
#spectroscopy411 power (Power of transition spectroscopy411): -2 dBm
#spectroscopy411rsb11 frequency (Attenuation of transition spectroscopy411rsb11): 0 MHz
#spectroscopy411rsb11 power (Power of transition spectroscopy411rsb11): 0 dBm
#spectroscopy411rsb12 frequency (Attenuation of transition spectroscopy411rsb12): 0 MHz
#spectroscopy411rsb12 power (Power of transition spectroscopy411rsb12): 0 dBm
#spectroscopy411rsb21 frequency (Attenuation of transition spectroscopy411rsb21): 0 MHz
#spectroscopy411rsb21 power (Power of transition spectroscopy411rsb21): 0 dBm
#spectroscopy411rsb22 frequency (Attenuation of transition spectroscopy411rsb22): 0 MHz
#spectroscopy411rsb22 power (Power of transition spectroscopy411rsb22): 0 dBm
#spectroscopy411slave frequency (Attenuation of transition spectroscopy411slave): 80 MHz
#spectroscopy411slave power (Power of transition spectroscopy411slave): -4 dBm
#sweep_frequency_step (): 0 MHz
#sweep_sleep_time (): 0 us
#sweep_start_frequency (): 0 MHz
#sweep_stop_frequency (): 0 MHz
#t_RFtotal (): 1235977.45 us
#t_RFwait (): 100 us
#t_pi_carrier_estim_A (): 0 us
#t_pi_carrier_estim_B (): 0 us
#t_pi_carrier_estim_C (): 0 us
#t_subtract (): 0.1 us
#use_shutters (): 0 
#wait_ramp_down (): 0 us
#waveplate411Ax (Motorized rotation mount): 0 °
#waveplateSplitH1V (Motorized rotation mount): 153.999559 °
#waveplateV (Motorized rotation mount): 27.4999213 °

#UTC / s	rel. time / s	RunNumber / 	rf_Freq / MHz	CorrFreqCenter / 	CorrFreqCenter2 / 	FreqCenter / 	CorrBField / 	CorrBField2 / 	BField / 	FreqPlusPlus / 	FreqPlusMinus / 	FreqMinusPlus / 	FreqMinusMinus / 	FreqPlusCenter / 	FreqMinusCenter / 	roi_plus_plus / 	roi_pp_num_cyc / 	roi_plus_minus / 	roi_pm_num_cyc / 	roi_minus_plus / 	roi_mp_num_cyc / 	roi_minus_minus / 	roi_mm_num_cyc / 	roi_final_E3 / 	number_LLI_cycles / 	det_num_hot / 	det_num_no_exc / 	det_num_quench / 
1645366738	259.758	1	3.5163638	0.00918367347	0.00918367347	111.710751	0.549183673	0.549183673	2.21344458	112.374789	112.374779	111.046722	111.046713	112.374784	111.046717	0.918367347	49	0.36	50	0.42	50	0.96	50	9	24	0	24	2
1645366961	483.248	2	3.51635077	-0.469795918	-2.85526567e-10	111.710753	-0.149795918	-9.10410515e-11	2.21344683	112.374792	112.374782	111.046724	111.046714	112.374787	111.046719	0.36	50	0.979591837	49	0.38	50	0.7	50	7	30	3	20	0
1645367158	680.594	3	3.51635433	0.01	4.46428571e-05	111.710753	-0.67	-0.00299107143	2.21345688	112.374795	112.374785	111.046721	111.046711	112.37479	111.046716	0.24	50	0.9	50	0.86	50	0.18	50	18	33	1	16	1
1645367357	878.833	4	3.51637022	0.265306122	0.00134673159	111.710752	0.353877551	0.00179633275	2.21345157	112.374792	112.374782	111.046721	111.046711	112.374787	111.046716	0.959183673	49	0.34	50	0.571428571	49	0.66	50	21	35	1	14	1
1645367567	1089.226	5	3.51636183	0	0	111.710752	0.24	0.00121212121	2.21344797	112.374791	112.374781	111.046722	111.046713	112.374786	111.046717	0.84	50	0.6	50	0.62	50	0.86	50	18	33	2	17	0
1645367790	1312.593	6	3.51635613	0.10625	0.000503554502	111.710751	-0.30625	-0.0014514218	2.21345257	112.374792	112.374782	111.04672	111.046711	112.374787	111.046715	0.58	50	0.78	50	0.8125	48	0.4	50	12	33	3	17	0
1645367979	1501.288	7	3.5163634	0.48	0.00215246637	111.710749	-0.12	-0.000538116592	2.21345437	112.37479	112.37478	111.046717	111.046708	112.374785	111.046712	0.8	50	0.44	50	0.9	50	0.3	50	8	23	0	27	0
1645368189	1711.524	8	3.51636624	-0.194489796	-0.00102904654	111.71075	0.0944897959	0.00049994601	2.21345295	112.37479	112.374781	111.046719	111.046709	112.374786	111.046714	0.76	50	0.86	50	0.551020408	49	0.84	50	7	26	2	24	0
1645368387	1909.129	9	3.516364	0.00755102041	3.595724e-05	111.71075	0.70755102	0.00336929057	2.21344233	112.374787	112.374778	111.046722	111.046712	112.374782	111.046717	0.96	50	0.244897959	49	0.24	50	0.94	50	6	23	1	27	0
1645368584	2106.691	10	3.51634722	-0.47755102	-0.00241187384	111.710752	0.10244898	0.000517419089	2.2134408	112.374789	112.37478	111.046725	111.046715	112.374784	111.04672	0.38	50	0.755102041	49	0.3	50	0.88	50	14	33	1	17	0
1645368769	2291.373	11	3.51634479	0.356938776	0.00181187196	111.71075	0.176938776	0.000898166373	2.21343814	112.374786	112.374777	111.046724	111.046714	112.374782	111.046719	0.84	50	0.306122449	49	0.84	50	0.66	50	14	31	0	19	0
1645369005	2527.601	12	3.51634059	-0.24	-0.0012972973	111.710751	-0.32	-0.00172972973	2.21344294	112.374789	112.37478	111.046723	111.046714	112.374784	111.046719	0.4	50	0.96	50	0.78	50	0.7	50	15	32	4	18	0
1645369216	2738.189	13	3.51634818	-0.00714285714	-3.02663438e-05	111.710752	0.0671428571	0.000284503632	2.21344194	112.374789	112.374779	111.046724	111.046714	112.374784	111.046719	0.54	50	0.48	50	0.64	50	0.714285714	49	14	33	2	17	0
1645369427	2948.888	14	3.51634659	-0.194294218	-0.000920825676	111.710752	-0.122440476	-0.000580286617	2.21344377	112.37479	112.374781	111.046724	111.046715	112.374786	111.046719	0.52	50	0.836734694	49	0.479166667	48	0.551020408	49	19	33	2	17	0
1645369611	3133.347	15	3.51634949	0.32	0.00152380952	111.710751	0.04	0.00019047619	2.21344317	112.374789	112.374779	111.046723	111.046713	112.374784	111.046718	0.72	50	0.36	50	0.6	50	0.32	50	9	28	0	20	2
1645369839	3361.129	16	3.51634854	-0.59	-0.00318918919	111.710754	-0.09	-0.000486486486	2.21344452	112.374792	112.374782	111.046725	111.046716	112.374787	111.04672	0.3	50	0.98	50	0.34	50	0.84	50	13	28	3	22	0
1645370052	3573.82	17	3.51635068	-0.037755102	-0.000165592553	111.710754	0.297755102	0.00130594343	2.21344006	112.374791	112.374781	111.046727	111.046717	112.374786	111.046722	0.92	50	0.66	50	0.44	50	0.775510204	49	14	30	2	20	0
1645370275	3797.217	18	3.51634362	0.0991666667	0.000467767296	111.710754	0.480833333	0.00226808176	2.21343284	112.374788	112.374779	111.046728	111.046719	112.374783	111.046724	0.94	50	0.36	50	0.458333333	48	0.84	50	10	29	3	21	0
1645370473	3994.906	19	3.51633221	0.2	0.000892857143	111.710753	-0.42	-0.001875	2.21343914	112.374789	112.37478	111.046726	111.046716	112.374784	111.046721	0.56	50	0.78	50	0.92	50	0.3	50	8	28	1	22	0
1645370685	4207.349	20	3.51634217	-0.181836735	-0.00092302911	111.710753	0.458163265	0.00232570185	2.21343227	112.374788	112.374778	111.046729	111.046719	112.374783	111.046724	0.816326531	49	0.54	50	0.36	50	1	50	12	26	2	24	0
1645370882	4404.719	21	3.51633131	0.0512244898	0.000240490562	111.710753	0.44877551	0.00210692728	2.21342554	112.374786	112.374776	111.04673	111.046721	112.374781	111.046726	0.92	50	0.42	50	0.48	50	0.87755102	49	12	32	1	18	0
1645371119	4640.995	22	3.51632066	0.0765306122	0.000388480265	111.710753	-0.576530612	-0.00292655133	2.21343419	112.374788	112.374778	111.046727	111.046718	112.374783	111.046723	0.48	50	0.98	50	1	50	0.346938776	49	17	35	4	15	0
1645371342	4864.194	23	3.51633434	0.119183673	0.000505015566	111.710752	-0.312244898	-0.0013230716	2.21343887	112.374789	112.374779	111.046725	111.046716	112.374784	111.046721	0.46	50	0.653061224	49	0.86	50	0.428571429	49	21	41	3	9	0
1645371539	5061.616	24	3.51634174	-0.41	-0.00183035714	111.710754	-0.11	-0.000491071429	2.21344052	112.374791	112.374782	111.046727	111.046717	112.374786	111.046722	0.32	50	0.84	50	0.42	50	0.72	50	15	31	1	19	0
1645371724	5246.168	25	3.51634435	0.507083333	0.00257402707	111.710752	0.127083333	0.000645093063	2.21343862	112.374788	112.374779	111.046725	111.046715	112.374783	111.04672	0.854166667	48	0.22	50	0.92	50	0.54	50	10	25	0	25	0
1645371976	5498.519	26	3.51634134	-0.295306122	-0.00159624931	111.710753	0.0953061224	0.000515168229	2.21343719	112.374789	112.37478	111.046727	111.046717	112.374784	111.046722	0.58	50	0.78	50	0.469387755	49	0.86	50	15	35	5	14	1
1645372187	5708.762	27	3.51633908	0.519642857	0.00206207483	111.710751	-0.00331632653	-1.31600259e-05	2.21343724	112.374787	112.374777	111.046724	111.046715	112.374782	111.046719	0.816326531	49	0.3	50	0.897959184	49	0.375	48	3	12	2	38	0
1645372384	5906.393	28	3.51633916	-0.43	-0.00204761905	111.710753	-0.19	-0.000904761905	2.21344009	112.37479	112.37478	111.046725	111.046716	112.374785	111.046721	0.34	50	0.96	50	0.54	50	0.78	50	13	25	1	24	1
1645372582	6103.743	29	3.51634366	0.000408163265	2.06143063e-06	111.710753	0.0404081633	0.000204081633	2.21343948	112.374789	112.37478	111.046726	111.046716	112.374785	111.046721	0.653061224	49	0.612244898	49	0.6	50	0.64	50	12	31	1	19	0
1645372768	6290.338	30	3.5163427	-0.29	-0.00147208122	111.710754	-0.01	-5.07614213e-05	2.21343963	112.374791	112.374781	111.046727	111.046718	112.374786	111.046722	0.54	50	0.84	50	0.4	50	0.68	50	16	31	0	19	0
1645372991	6513.605	31	3.51634294	-0.05	-0.000267379679	111.710754	-0.29	-0.00155080214	2.21344398	112.374792	112.374783	111.046726	111.046717	112.374788	111.046721	0.3	50	0.64	50	0.76	50	0.52	50	18	38	3	11	1
1645373215	6736.877	32	3.51634982	0.14	0.000627802691	111.710754	-0.46	-0.00206278027	2.21345088	112.374794	112.374784	111.046723	111.046714	112.374789	111.046718	0.42	50	0.74	50	0.9	50	0.3	50	10	26	3	24	0
1645373438	6960.361	33	3.51636073	0.153469388	0.000688203533	111.710753	-0.166530612	-0.000746774046	2.21345338	112.374794	112.374784	111.046722	111.046712	112.374789	111.046717	0.64	50	0.653061224	49	0.72	50	0.4	50	4	20	3	30	0
1645373648	7170.637	34	3.51636468	-0.383061224	-0.00171009475	111.710755	-0.0769387755	-0.000343476676	2.21345453	112.374796	112.374787	111.046723	111.046714	112.374791	111.046719	0.42	50	0.88	50	0.530612245	49	0.836734694	49	17	34	2	16	0
1645373833	7355.046	35	3.51636651	0.246530612	0.0011739553	111.710754	0.453469388	0.00215937804	2.21344773	112.374793	112.374783	111.046724	111.046715	112.374788	111.046719	0.98	50	0.28	50	0.653061224	49	0.86	50	14	38	0	12	0
1645374034	7556.541	36	3.51635575	-0.237346939	-0.00128992902	111.710755	0.202653061	0.00110137533	2.21344469	112.374793	112.374784	111.046726	111.046717	112.374788	111.046721	0.7	50	0.734693878	49	0.44	50	0.88	50	11	29	1	21	0
1645374232	7754.167	37	3.51635094	0.131836735	0.000652657102	111.710754	-0.346530612	-0.00171549808	2.21344989	112.374794	112.374784	111.046724	111.046714	112.374789	111.046719	0.52	50	0.734693878	49	0.918367347	49	0.44	50	12	25	1	25	0
1645374455	7977.545	38	3.51635916	0.18	0.000909090909	111.710753	-0.62	-0.00313131313	2.21345919	112.374796	112.374786	111.04672	111.046711	112.374791	111.046716	0.48	50	0.92	50	0.98	50	0.18	50	9	32	3	17	1
1645374640	8162.022	39	3.51637387	-0.06	-0.000269058296	111.710754	0.56	0.00251121076	2.21345079	112.374794	112.374784	111.046723	111.046714	112.374789	111.046718	0.98	50	0.48	50	0.36	50	0.98	50	12	28	0	22	0
1645374838	8359.757	40	3.51636059	-0.214489796	-0.00116570541	111.710755	0.185510204	0.00100820763	2.21344801	112.374794	112.374784	111.046725	111.046716	112.374789	111.04672	0.551020408	49	0.58	50	0.44	50	0.84	50	11	24	1	26	0
1645375022	8544.094	41	3.51635619	0.283265306	0.00143063286	111.710753	0.416734694	0.00210472068	2.21344175	112.374791	112.374781	111.046725	111.046716	112.374786	111.046721	1	50	0.3	50	0.54	50	0.673469388	49	18	34	0	16	0
1645375259	8781.22	42	3.5163463	0.3	0.00162162162	111.710752	0.14	0.000756756757	2.21343965	112.374788	112.374779	111.046725	111.046715	112.374784	111.04672	0.78	50	0.34	50	0.68	50	0.52	50	7	29	4	21	0
1645375469	8991.475	43	3.51634298	-0.42	-0.0017721519	111.710754	0.06	0.000253164557	2.21343875	112.37479	112.374781	111.046727	111.046717	112.374785	111.046722	0.36	50	0.72	50	0.32	50	0.8	50	17	34	2	16	0
1645375682	9203.921	44	3.51634156	0.226326531	0.00107774538	111.710753	-0.493673469	-0.00235082604	2.21344616	112.374791	112.374782	111.046724	111.046714	112.374787	111.046719	0.632653061	49	0.9	50	1	49	0.28	50	15	37	2	13	0
1645375879	9401.541	45	3.51635327	0.34	0.00160377358	111.710751	-0.24	-0.00113207547	2.21344976	112.374791	112.374781	111.046721	111.046711	112.374786	111.046716	0.54	50	0.44	50	0.96	50	0.38	50	10	25	1	25	0
1645376106	9627.918	46	3.51635896	-0.16	-0.000808080808	111.710752	-0.4	-0.00202020202	2.21345576	112.374793	112.374784	111.04672	111.04671	112.374789	111.046715	0.44	50	1	49	0.86	50	0.62	50	14	31	3	18	1
1645376304	9826.475	47	3.51636845	0.0971428571	0.000429835651	111.710751	0.0771428571	0.000341340076	2.2134546	112.374792	112.374783	111.04672	111.04671	112.374788	111.046715	0.714285714	49	0.54	50	0.78	50	0.76	50	11	35	1	15	0
1645376527	10049.685	48	3.51636662	-0.530833333	-0.00266750419	111.710754	-0.189166667	-0.000950586265	2.21345744	112.374796	112.374786	111.046722	111.046712	112.374791	111.046717	0.28	50	1	50	0.458333333	48	0.8	50	10	28	3	22	0
1645376738	10260.259	49	3.51637111	0.04	0.000179372197	111.710754	0.32	0.00143497758	2.21345264	112.374794	112.374785	111.046723	111.046713	112.37479	111.046718	0.9	50	0.54	50	0.48	50	0.76	50	10	28	2	22	0
