# Supplementary material for: Improved bounds on Lorentz violation from composite pulse Ramsey spectroscopy in a trapped ion
Source: Nat Commun. 2022 Nov 27;13:7314. doi: 10.1038/s41467-022-34818-0 (PMC9701673; doi:10.1038/s41467-022-34818-0)
Supplement: Supplementary file 2 — Source Data [file 41467_2022_34818_MOESM2_ESM.zip › Source_data_files/raw_data/20220221/LLI_with_servo_467_00.txt]

#
#1650 rf switch (1650 rf switch (digital out of Paul's box)): 1 
#370 H1 shutter (Inverted NI digital out at /Dev1/port0/line2): 1 
#370 H2 shutter (370 H2 shutter (digital out of Paul's box)): 1 
#370 V shutter (Inverted NI digital out at /Dev1/port0/line0): 1 
#370 cooling AOM rf attenuator control voltage (NI analog out at /Dev2/ao6): 5.08237854 V
#370 cooling rf switch (370 cooling rf switch (digital out of Paul's box)): 1 
#370 cooling shutter (370 cooling shutter (digital out of Paul's box)): 1 
#370 detuning AOM rf attenuator control voltage (NI analog out at /Dev2/ao10): 10 V
#370 detuning rf switch (370 detuning rf switch (digital out of Paul's box)): 1 
#370 pumping AOM rf attenuator control voltage (NI analog out at /Dev2/ao9): 10 V
#370 pumping rf switch (370 pumping rf switch (digital out of Paul's box)): 1 
#399 shutter (399 shutter (digital out of Paul's box)): 0 
#411 relock shutter (411 relock shutter (digital out of Paul's box)): 1 
#411 rf switch (411 rf switch (digital out of Paul's box)): 0 
#411 slave rf switch (411 slave rf switch (digital out of Paul's box)): 1 
#411 stab hold (411 stab hold (digital out of Paul's box)): 1 
#411IntstabSetpoint (Scaled version of 411 intensity stab set point voltage (factor: 1.000000, offset:0.000000)): 10 V
#467 detuning AOM rf attenuator control voltage (NI analog out at /Dev2/ao8): 10 V
#467 rf switch (467 rf switch (digital out of Paul's box)): 0 
#638 rf switch (638 rf switch (digital out of Paul's box)): 1 
#638 shutter (638 shutter (digital out of Paul's box)): 1 
#935 shutter (Inverted NI digital out at /Dev1/port0/line3): 1 
#Axial objective position (Scaled version of Axial obective actuator (factor: 0.000024, offset:0.000000)): 11.9759934 mm
#B field H1 (Scaled version of h1BCurrent (factor: 0.400000, offset:0.000000)): 0.12992 G
#B field H2 (Scaled version of h2BCurrent (factor: 1.470000, offset:0.000000)): 0.735 G
#B field V (Scaled version of vBCurrent (factor: 1.248000, offset:0.000000)): 0.3012672 G
#DDS0 frequency (Frequency of DDS channel #0 of Paul's box): 85 MHz
#DDS0 power (Power of DDS channel #0 of Paul's box): -6 dBm
#DDS1 frequency (Frequency of DDS channel #1 of Paul's box): 85 MHz
#DDS1 power (Power of DDS channel #0 of Paul's box): -15 dBm
#DDS10 frequency (Frequency of DDS channel #10 of Paul's box): 0 MHz
#DDS10 power (Power of DDS channel #10 of Paul's box): 0 dBm
#DDS11 frequency (Frequency of DDS channel #11 of Paul's box): 0 MHz
#DDS11 power (Power of DDS channel #11 of Paul's box): 0 dBm
#DDS2 frequency (Frequency of DDS channel #2 of Paul's box): 200 MHz
#DDS2 power (Power of DDS channel #2 of Paul's box): -50 dBm
#DDS3 frequency (Frequency of DDS channel #3 of Paul's box): 60 MHz
#DDS3 power (Power of DDS channel #3 of Paul's box): -3 dBm
#DDS4 frequency (Frequency of DDS channel #4 of Paul's box): 111.2 MHz
#DDS4 power (Power of DDS channel #4 of Paul's box): 10 dBm
#DDS5 frequency (Frequency of DDS channel #5 of Paul's box): 111.5125 MHz
#DDS5 power (Power of DDS channel #5 of Paul's box): -6 dBm
#DDS6 power (Power of DDS channel #6 of Paul's box): 0 dBm
#DDS7 frequency (Frequency of DDS channel #7 of Paul's box): 0 MHz
#DDS7 power (Power of DDS channel #7 of Paul's box): 0 dBm
#DDS8 frequency (Frequency of DDS channel #8 of Paul's box): 0 MHz
#DDS8 power (Power of DDS channel #8 of Paul's box): 0 dBm
#DDS9 frequency (Frequency of DDS channel #9 of Paul's box): 0 MHz
#DDS9 power (Power of DDS channel #9 of Paul's box): 0 dBm
#DP370 power (DP370 photodiode voltage setpoint): 7 mW
#Doppler_time (): 5000 us
#H1 power (H1 photodiode voltage setpoint): 5.5 uW
#H1Flipmount (Thorlabs Flipmount): 1 
#H1seq power (H1seq setpoint): 0 mW
#H2 power (H2 photodiode voltage setpoint): 2.23 uW
#In Oven Current (Scaled version of In oven control voltage (factor: 2.000000, offset:0.000000)): 0 A
#Objective focus position (Scaled version of Focus obective actuator (factor: 0.000024, offset:0.000000)): 24.5719768 mm
#Paul's box run number (to identify the raw data of CCD and PMT): 16821 
#SampleNHold (SampleNHold (digital out of Paul's box)): 1 
#Strobo Trigger (description): 0 
#U_ablation (NI analog out at /Dev2/ao0): 0 V
#Ue endseg 1 (Scaled version of Endseg 1 extra voltage (factor: -1.200000, offset:0.000000)): -9 V
#Ue endseg 2 (Scaled version of Endseg 2 extra voltage (factor: -1.200000, offset:0.000000)): 0 V
#Ue1 (Scaled version of Segment 3 extra compensation voltage (factor: 1.214280, offset:-0.000700)): -9 V
#Ue2 (Scaled version of Segment 3 extra compensation voltage (factor: 1.214280, offset:-0.000700)): -9 V
#Ue3 (Scaled version of Segment 3 extra compensation voltage (factor: 1.214280, offset:-0.000700)): -5 V
#Ue4 (Scaled version of Segment 3 extra compensation voltage (factor: 1.214280, offset:-0.000700)): 0 V
#Ue5 (Scaled version of Segment 3 extra compensation voltage (factor: 1.214280, offset:-0.000700)): 0 V
#Ue6 (Scaled version of Segment 6 extra voltage (factor: -1.200000, offset:0.000000)): 0 V
#Ue7 (Scaled version of Segment 7 extra voltage (factor: -1.200000, offset:0.000000)): 0 V
#Ue8 (Scaled version of Segment 8 extra voltage (factor: -1.200000, offset:0.000000)): 0 V
#Uec endseg 1 (Scaled version of Segment 0 extra compensation voltage (factor: 1.2, offset:0.0)): 0.285393998 V
#Uec endseg 2 (Scaled version of Endseg extra 2 compensation voltage (factor: -1.200000, offset:0.000000)): 0 V
#Uec1 (Scaled version of Segment 1 extra compensation voltage (factor: 1.2, offset:0.0)): 0.285393998 V
#Uec2 (Scaled version of Segment 2 extra compensation voltage (factor: 1.2, offset:0.0)): 0.285393998 V
#Uec3 (Scaled version of Segment 3 extra compensation voltage (factor: 1.2, offset:0.0)): 0.227429813 V
#Uec4 (Scaled version of Segment 4 extra compensation voltage (factor: 1.2, offset:0.0)): 0.227429813 V
#Uec5 (Scaled version of Segment 5 extra compensation voltage (factor: 1.2, offset:0.0)): 0 V
#Uec6 (Scaled version of Segment 6 extra compensation voltage (factor: 1.2, offset:0.0)): 0.408 V
#Uec7 (Scaled version of Segment 7 extra compensation voltage (factor: 1.2, offset:0.0)): 0.408 V
#Uec8 (Scaled version of Segment 8 extra compensation voltage (factor: 1.2, offset:0.0)): 0.408 V
#Uschwinden (U_schwinden to lower rf confinement): 0.5 V
#Ut endseg 1 (Scaled version of Endseg 1 voltage (factor: -1.199740, offset:-0.001200)): 12 V
#Ut endseg 2 (Scaled version of Endseg 2 voltage (factor: -1.197100, offset:-0.003000)): 0 V
#Ut1 (Scaled version of Segment 1 voltage (factor: -1.200900, offset:-0.003600)): -8 V
#Ut2 (Scaled version of Segment 2 voltage (factor: -1.201410, offset:-0.001400)): 12 V
#Ut3 (Scaled version of Segment 3 voltage (factor: -1.198560, offset:-0.003200)): 12 V
#Ut4 (Scaled version of Segment 4 voltage (factor: -1.198560, offset:-0.003200)): 0 V
#Ut5 (Scaled version of Segment 5 voltage (factor: -1.198560, offset:-0.003200)): 0 V
#Ut6 (Scaled version of Segment 6 voltage (factor: -1.198560, offset:-0.003200)): 0 V
#Ut7 (Scaled version of Segment 7 voltage (factor: -1.198560, offset:-0.003200)): 0 V
#Ut8 (Scaled version of Segment 8 voltage (factor: -1.198560, offset:-0.003200)): 0 V
#Utc endseg 1 (Scaled version of Segment 0 compensation voltage (factor: 0.25, offset:0.0)): 0.052171137 V
#Utc endseg 2 (Scaled version of Endseg 2 compensation voltage (factor: -0.250000, offset:0.000000)): 0 V
#Utc1 (Scaled version of Segment 1 compensation voltage (factor: 0.25, offset:0.0)): 0.052171137 V
#Utc2 (Scaled version of Segment 2 compensation voltage (factor: 0.25, offset:0.0)): 0.052171137 V
#Utc3 (Scaled version of Segment 3 compensation voltage (factor: 0.25, offset:0.0)): 0.106663163 V
#Utc4 (Scaled version of Segment 4 compensation voltage (factor: 0.25, offset:0.0)): 0.106663163 V
#Utc5 (Scaled version of Segment 5 compensation voltage (factor: 0.25, offset:0.0)): 0 V
#Utc6 (Scaled version of Segment 6 compensation voltage (factor: 0.25, offset:0.0)): 0 V
#Utc7 (Scaled version of Segment 7 compensation voltage (factor: 1.2, offset:0.0)): 0 V
#Utc8 (Scaled version of Segment 8 compensation voltage (factor: 1.2, offset:0.0)): 0 V
#V power (V photodiode voltage setpoint): 11.25 uW
#Vseq power (Vseq setpoint): 0.4 mW
#WP370H2sw0 (NI analog out at /Dev2/ao2): 5 V
#WP370H2sw1 (NI analog out at /Dev2/ao3): 0 V
#Yb Oven Current (Scaled version of Yb oven control voltage (factor: 3.510000, offset:0.000000)): 0 A
#awg_Pulselength (): 0 s
#awg_amplitude (): 0 Vpp
#awg_frequency (): 0 Hz
#awg_offset (): 0 V
#axial_secular_frequency_AOM (): 0.11 MHz
#carrier_frequency (): 221 MHz
#cooling370 frequency (Attenuation of transition cooling370): 85 MHz
#cooling370 power (Power of transition cooling370): -24 dBm
#cooling_chirp_dds_power (): 0 dBm
#cooling_chirp_freq_step (): 1 MHz
#cooling_chirp_start_freq (): 76.2 MHz
#cooling_chirp_stop_freq (): 106.2 MHz
#cooling_chirp_total_time (): 3 us
#detection370 frequency (Attenuation of transition detection370): 85 MHz
#detection370 power (Power of transition detection370): -2 dBm
#detection_time (): 2500 us
#detuning370 frequency (Attenuation of transition detuning370): 0 MHz
#detuning370 power (Power of transition detuning370): 0 dBm
#emm_pulse_buffer_time (): 0 us
#emm_pulse_wait_time (): 0 us
#feed_forward_waittime_ms (): 0 ms
#flop_sbc_max_pulsetime_factor (): 0 
#freqScaling_411 (): 1.68 MHz/G
#freqScaling_467 (): 1.6 MHz/G
#heating_rate_wait_time (): 5000 us
#intersequence_cooling_rf_frequency (): 85 MHz
#intersequence_cooling_rf_power (): -24 dBm
#load_attempt (): 1 
#mirrorH2H (Motorized mirror mount): 4.37709888 mm
#n_av_LLI (): 50 
#n_points_per_doppler_freq_scan (): 0 
#n_points_per_sb_flops (): 0 
#n_points_per_sb_scan (): 0 
#n_rabi_scan_points (): 0 
#n_rep (): 575 
#octupole467 frequency (Attenuation of transition octupole467): 111.04027 MHz
#octupole467 power (Power of transition octupole467): -6 dBm
#octupole4672 frequency (Attenuation of transition octupole4672): 112.38 MHz
#octupole4672 power (Power of transition octupole4672): -6 dBm
#offset370PD_H1 (): -0.0132263937 uW
#offset370PD_H2 (): -0.0299202343 uW
#offset370PD_V (): -0.0150179222 uW
#offset467BelowPD (): 0.0073186225 mW
#offset467PD (): 0.0073186225 mW
#picture_number (): 0 
#pulse_time_1650 (): 0 us
#pulse_time_411 (): 5 us
#pulse_time_467 (): 50000 us
#pulse_time_4672 (): 50000 us
#pulse_time_rfLLI (): 14.95 us
#pump_time (): 10 us
#pumping370 frequency (Attenuation of transition pumping370): 85 MHz
#pumping370 power (Power of transition pumping370): -13.5 dBm
#quench1650 frequency (Attenuation of transition quench1650): 60 MHz
#quench1650 power (Power of transition quench1650): -3.1 dBm
#radial_secular_frequency_AOM (): 0.31 MHz
#ramp_time (): 0 us
#reference 370 Det (): 0 mW
#reference 370 H1 (reference value 370 H1 chart): 3 uW
#reference 370 H2 (reference value 370 H2 chart): 5 uW
#reference 370 V (reference value 370 V chart): 40 uW
#reference 411 Fiber (reference value vertical 411 chart): 0.4 mW
#reference 411 SHG (reference value SHG 411 chart): 8 mW
#reference 411 V (): 0 uW
#reference 639 Fiber (reference value fiber639 chart): 12.5 mW
#reference SHG 467 (): 5.5 mW
#reference SHG 467 Below (): 0 mW
#rf_Amp (): 0.3 
#rf_Freq (): 3.516 MHz
#rf_phase (): 0.5 
#rf_switch_467 (): 0 
#sampling370 frequency (Attenuation of transition sampling370): 85 MHz
#sampling370 power (Power of transition sampling370): -5 dBm
#sampling411 frequency (Attenuation of transition sampling411): 220 MHz
#sampling411 power (Power of transition sampling411): -2 dBm
#sb_cooling_411_Omega (): 0 kHz
#sb_cooling_ddspower_1650 (): -27.5 dBm
#sb_cooling_ddspower_411 (): -10 dBm
#sb_cooling_detuning (): 0 
#sb_cooling_time (): 5000 us
#sb_scan_range_factor (): 0 
#sbc_pulses11 (): 0 
#sbc_pulses12 (): 0 
#sbc_pulses21 (): 0 
#sbc_pulses22 (): 0 
#sbc_pulsetime11 (): 0 us
#sbc_pulsetime12 (): 0 us
#sbc_pulsetime21 (): 0 us
#sbc_pulsetime22 (): 0 us
#sbc_repumptime (): 0 us
#scaling370PD_H1 (): -12.9249723 uW/V
#scaling370PD_H2 (): -14.9627261 uW/V
#scaling370PD_V (): -17.3688494 uW/V
#scaling467BelowPD (): -2.85545297 mW/V
#scaling467PD (): -2.85545297 mW/V
#scan_variable (): 0 unit
#spectroscopy411 frequency (Attenuation of transition spectroscopy411): 221 MHz
#spectroscopy411 power (Power of transition spectroscopy411): -2 dBm
#spectroscopy411rsb11 frequency (Attenuation of transition spectroscopy411rsb11): 0 MHz
#spectroscopy411rsb11 power (Power of transition spectroscopy411rsb11): 0 dBm
#spectroscopy411rsb12 frequency (Attenuation of transition spectroscopy411rsb12): 0 MHz
#spectroscopy411rsb12 power (Power of transition spectroscopy411rsb12): 0 dBm
#spectroscopy411rsb21 frequency (Attenuation of transition spectroscopy411rsb21): 0 MHz
#spectroscopy411rsb21 power (Power of transition spectroscopy411rsb21): 0 dBm
#spectroscopy411rsb22 frequency (Attenuation of transition spectroscopy411rsb22): 0 MHz
#spectroscopy411rsb22 power (Power of transition spectroscopy411rsb22): 0 dBm
#spectroscopy411slave frequency (Attenuation of transition spectroscopy411slave): 80 MHz
#spectroscopy411slave power (Power of transition spectroscopy411slave): -4 dBm
#sweep_frequency_step (): 0 MHz
#sweep_sleep_time (): 0 us
#sweep_start_frequency (): 0 MHz
#sweep_stop_frequency (): 0 MHz
#t_RFtotal (): 1235977.45 us
#t_RFwait (): 100 us
#t_pi_carrier_estim_A (): 0 us
#t_pi_carrier_estim_B (): 0 us
#t_pi_carrier_estim_C (): 0 us
#t_subtract (): 0.1 us
#use_shutters (): 0 
#wait_ramp_down (): 0 us
#waveplate411Ax (Motorized rotation mount): 0 °
#waveplateSplitH1V (Motorized rotation mount): 154.999746 °
#waveplateV (Motorized rotation mount): 27.4999213 °

#UTC / s	rel. time / s	RunNumber / 	rf_Freq / MHz	CorrFreqCenter / 	CorrFreqCenter2 / 	FreqCenter / 	CorrBField / 	CorrBField2 / 	BField / 	FreqPlusPlus / 	FreqPlusMinus / 	FreqMinusPlus / 	FreqMinusMinus / 	FreqPlusCenter / 	FreqMinusCenter / 	roi_plus_plus / 	roi_pp_num_cyc / 	roi_plus_minus / 	roi_pm_num_cyc / 	roi_minus_plus / 	roi_mp_num_cyc / 	roi_minus_minus / 	roi_mm_num_cyc / 	roi_final_E3 / 	number_LLI_cycles / 	det_num_hot / 	det_num_no_exc / 	det_num_quench / 
1645432553	255.412	1	3.51663302	0.157346939	0.157346939	111.710738	0.137346939	0.137346939	2.213621	112.374829	112.374819	111.046656	111.046647	112.374824	111.046651	0.734693878	49	0.44	50	0.54	50	0.52	50	7	14	0	36	0
1645432750	452.196	2	3.51662976	0.100408163	6.10223511e-11	111.710737	0.659591837	4.00862274e-10	2.2136111	112.374825	112.374816	111.046659	111.046649	112.37482	111.046654	0.96	50	0.2	50	0.4	50	0.959183673	49	15	40	1	10	0
1645432986	688.357	3	3.51661411	-0.320816327	-0.00162850927	111.710739	-0.0314285714	-0.000159535896	2.21361157	112.374827	112.374817	111.04666	111.046651	112.374822	111.046655	0.387755102	49	0.74	50	0.530612245	49	0.82	50	16	31	4	19	0
1645433173	874.763	4	3.51661486	0.355714286	0.00150726392	111.710737	-0.504285714	-0.00213680387	2.21361914	112.374827	112.374818	111.046656	111.046646	112.374823	111.046651	0.571428571	49	0.72	50	0.98	50	0.12	50	4	14	0	36	0
1645433384	1086.438	5	3.51662682	-0.181836735	-0.000977616853	111.710738	0.328367347	0.00176541584	2.21361421	112.374827	112.374817	111.046658	111.046649	112.374822	111.046654	0.82	50	0.673469388	49	0.489795918	49	1	50	5	16	2	34	0
1645433595	1297.667	6	3.51661903	-0.0585714286	-0.000276280323	111.710738	0.518571429	0.00244609164	2.21360643	112.374825	112.374815	111.046661	111.046652	112.37482	111.046656	0.92	50	0.46	50	0.28	50	0.857142857	49	6	16	2	34	0
1645433806	1507.944	7	3.51660673	0.134489796	0.000637392398	111.710738	0.154489796	0.000732179128	2.21360412	112.374824	112.374814	111.046661	111.046652	112.374819	111.046656	0.84	50	0.551020408	49	0.74	50	0.76	50	13	26	2	24	0
1645434004	1706.426	8	3.51660307	-0.0920408163	-0.0004362124	111.710738	0.623877551	0.00295676564	2.21359476	112.374821	112.374812	111.046664	111.046655	112.374816	111.04666	0.94	50	0.408163265	49	0.204081633	49	0.92	50	17	38	1	12	0
1645434202	1903.816	9	3.51658827	-0.0220408163	-0.000111317254	111.710738	-0.0979591837	-0.000494743352	2.21359623	112.374822	112.374812	111.046664	111.046654	112.374817	111.046659	0.54	50	0.66	50	0.795918367	49	0.72	50	11	31	1	19	0
1645434411	2113.586	10	3.51659059	-0.131428571	-0.000667150109	111.710739	0.00204081633	1.03594737e-05	2.2135962	112.374822	112.374813	111.046665	111.046655	112.374818	111.04666	0.530612245	49	0.66	50	0.54	50	0.673469388	49	7	26	2	24	0
1645434622	2323.825	11	3.51659054	-0.13	-0.000619047619	111.710739	0.39	0.00185714286	2.21359035	112.374821	112.374812	111.046667	111.046658	112.374816	111.046662	0.72	50	0.46	50	0.48	50	1	50	10	29	2	21	0
1645434808	2510.136	12	3.51658129	0.277755102	0.00132264334	111.710738	0.022244898	0.000105928086	2.21359001	112.37482	112.37481	111.046666	111.046656	112.374815	111.046661	0.76	50	0.46	50	0.775510204	49	0.52	50	5	23	0	27	0
1645435032	2733.682	13	3.51658076	0.120526316	0.000644525753	111.710737	0.0994736842	0.000531944835	2.21358852	112.374819	112.374809	111.046666	111.046656	112.374814	111.046661	0.9	50	0.68	50	0.6	50	0.578947368	38	11	28	3	22	0
1645435255	2957.377	14	3.5165784	-0.0134693878	-6.0400842e-05	111.710737	-0.213469388	-0.000957261828	2.21359172	112.37482	112.37481	111.046665	111.046655	112.374815	111.04666	0.653061224	49	0.88	50	0.84	50	0.64	50	8	32	3	18	0
1645435442	3143.905	15	3.51658347	-0.14	-0.000625	111.710738	0.42	0.001875	2.21358542	112.374819	112.374809	111.046667	111.046658	112.374814	111.046663	0.9	50	0.62	50	0.42	50	0.98	50	9	21	0	28	1
1645435626	3328.313	16	3.5165735	0.124421769	0.00066893424	111.710738	0.631088435	0.00339294858	2.21357596	112.374815	112.374806	111.04667	111.04666	112.37481	111.046665	0.98	50	0.224489796	49	0.333333333	48	0.84	50	21	40	0	10	0
1645435825	3526.696	17	3.51655853	-0.04	-0.000216216216	111.710738	-0.72	-0.00389189189	2.21358676	112.374819	112.374809	111.046666	111.046657	112.374814	111.046662	0.2	50	0.96	50	0.9	50	0.22	50	20	37	1	13	0
1645436022	3723.963	18	3.51657561	-0.17	-0.000858585859	111.710739	0.55	0.00277777778	2.21357851	112.374817	112.374807	111.04667	111.04666	112.374812	111.046665	0.9	50	0.52	50	0.26	50	0.98	50	17	33	1	17	0
1645436287	3989.474	19	3.51656257	-0.226326531	-0.00114886564	111.71074	0.00632653061	3.21143686e-05	2.21357841	112.374818	112.374809	111.046671	111.046661	112.374813	111.046666	0.62	50	0.84	50	0.4	50	0.632653061	49	13	28	6	21	1
1645436512	4213.857	20	3.51656242	0.226734694	0.000852386067	111.710739	0.386734694	0.00145388983	2.21357261	112.374815	112.374806	111.046672	111.046662	112.37481	111.046667	0.94	50	0.326530612	49	0.72	50	0.88	50	16	32	3	18	0
1645436709	4411.345	21	3.51655324	-0.121632653	-0.000543002915	111.710739	-0.418367347	-0.00186771137	2.21357889	112.374818	112.374808	111.04667	111.046661	112.374813	111.046666	0.36	50	0.9	50	0.836734694	49	0.54	50	7	25	1	25	0
1645436906	4608.367	22	3.51656317	-0.1	-0.000505050505	111.71074	0.4	0.00202020202	2.21357289	112.374816	112.374807	111.046673	111.046663	112.374812	111.046668	0.74	50	0.44	50	0.48	50	0.98	50	0	3	1	47	0
1645437130	4832.421	23	3.51655368	-0.679795918	-0.0034507407	111.710743	-0.0802040816	-0.000407127318	2.21357409	112.37482	112.374811	111.046676	111.046666	112.374815	111.046671	0.22	50	0.98	50	0.38	50	0.979591837	49	12	25	3	25	0
1645437315	5016.762	24	3.51655558	-0.247777778	-0.00110615079	111.710744	0.292222222	0.00130456349	2.21356971	112.37482	112.374811	111.046678	111.046669	112.374815	111.046673	0.644444444	45	0.6	50	0.38	50	0.92	50	8	28	0	22	0
1645437525	5227.147	25	3.51654865	-0.212083333	-0.00115262681	111.710745	-0.0479166667	-0.000260416667	2.21357042	112.374821	112.374812	111.046679	111.04667	112.374817	111.046674	0.58	50	0.84	50	0.44	50	0.604166667	48	8	25	2	25	0
1645437724	5426.483	26	3.51654979	0.566666667	0.00268562401	111.710743	-0.0133333333	-6.31911532e-05	2.21357062	112.374819	112.374809	111.046676	111.046667	112.374814	111.046671	0.833333333	48	0.28	50	0.92	50	0.34	50	4	21	1	29	0
1645437936	5637.923	27	3.5165501	-0.2	-0.00100502513	111.710744	0.42	0.00211055276	2.21356432	112.374818	112.374808	111.046679	111.04667	112.374813	111.046674	0.8	50	0.58	50	0.3	50	0.92	50	23	35	2	15	0
1645438135	5837.342	28	3.51654014	-0.196326531	-0.000930457491	111.710745	0.436326531	0.00206789825	2.21355778	112.374817	112.374807	111.046682	111.046672	112.374812	111.046677	0.64	50	0.4	50	0.224489796	49	0.857142857	49	18	39	1	11	0
1645438412	6114.534	29	3.51652979	0.016122449	8.06122449e-05	111.710744	-0.03	-0.00015	2.21355823	112.374817	112.374807	111.046682	111.046672	112.374812	111.046677	0.68	50	0.693877551	49	0.74	50	0.693877551	49	14	37	7	13	0
1645438609	6311.522	30	3.5165305	-0.288163265	-0.0010403006	111.710746	0.448163265	0.00161791793	2.21355151	112.374816	112.374807	111.046685	111.046676	112.374811	111.04668	0.86	50	0.7	50	0.183673469	49	0.92	50	11	37	1	12	1
1645438794	6496.569	31	3.51651987	0.136326531	0.000692012846	111.710745	-0.143673469	-0.000729306951	2.21355366	112.374816	112.374807	111.046684	111.046674	112.374811	111.046679	0.632653061	49	0.64	50	0.76	50	0.48	50	10	28	0	22	0
1645438981	6682.805	32	3.51652328	0.104285714	0.000563706564	111.710745	0.224285714	0.00121235521	2.2135503	112.374815	112.374805	111.046684	111.046675	112.37481	111.04668	0.9	50	0.571428571	49	0.8	50	0.92	50	10	29	0	20	1
1645439165	6867.162	33	3.51651796	-5.55111512e-17	-2.9844705e-19	111.710745	0.24	0.00129032258	2.2135467	112.374813	112.374804	111.046685	111.046676	112.374809	111.046681	0.74	50	0.5	50	0.44	50	0.68	50	17	32	0	18	0
1645439362	7064.544	34	3.51651226	-0.07	-0.000378378378	111.710745	0.21	0.00113513514	2.21354355	112.374813	112.374803	111.046687	111.046677	112.374808	111.046682	0.64	50	0.5	50	0.48	50	0.76	50	12	39	1	11	0
1645439550	7251.742	35	3.51650728	0.08	0.000406091371	111.710745	-0.38	-0.00192893401	2.21354925	112.374814	112.374805	111.046685	111.046675	112.374809	111.04668	0.64	50	0.94	50	0.92	50	0.46	50	0	2	0	47	1
1645439735	7436.928	36	3.5165163	-0.07	-0.000374331551	111.710745	-0.49	-0.00262032086	2.2135566	112.374817	112.374807	111.046683	111.046673	112.374812	111.046678	0.44	50	1	50	0.92	50	0.5	50	10	32	0	18	0
1645439932	7634.119	37	3.51652792	0.1	0.000540540541	111.710745	0.22	0.00118918919	2.2135533	112.374815	112.374806	111.046683	111.046674	112.37481	111.046679	0.9	50	0.58	50	0.62	50	0.74	50	11	32	1	18	0
1645440129	7831.332	38	3.5165227	0.0308163265	0.000155638013	111.710744	0.406734694	0.00205421563	2.2135472	112.374813	112.374804	111.046685	111.046675	112.374809	111.04668	0.87755102	49	0.44	50	0.42	50	0.795918367	49	15	35	1	15	0
1645440352	8054.412	39	3.51651305	-0.09	-0.000456852792	111.710745	-0.17	-0.000862944162	2.21354975	112.374814	112.374805	111.046685	111.046675	112.37481	111.04668	0.6	50	0.86	50	0.7	50	0.62	50	19	33	3	17	0
1645440562	8264.54	40	3.51651709	0.334897959	0.00150178457	111.710743	-0.205102041	-0.000919740093	2.21355282	112.374814	112.374804	111.046682	111.046673	112.374809	111.046677	0.64	50	0.510204082	49	0.92	50	0.38	50	18	33	2	17	0
1645440772	8474.616	41	3.51652195	0.06	0.000285714286	111.710743	-0.34	-0.00161904762	2.21355792	112.374815	112.374805	111.04668	111.046671	112.37481	111.046675	0.42	50	0.7	50	0.76	50	0.36	50	12	32	2	18	0
1645440957	8658.846	42	3.51653002	-0.254489796	-0.00121185617	111.710744	0.325510204	0.00155004859	2.21355304	112.374815	112.374805	111.046683	111.046673	112.37481	111.046678	0.551020408	49	0.48	50	0.34	50	0.92	50	4	20	0	30	0
1645441167	8868.949	43	3.51652229	-0.12	-0.000652173913	111.710745	0.44	0.00239130435	2.21354644	112.374813	112.374804	111.046686	111.046676	112.374809	111.046681	0.88	50	0.56	50	0.3	50	0.86	50	15	29	2	21	0
1645441351	9053.019	44	3.51651186	0.15	0.000714285714	111.710744	-0.27	-0.00128571429	2.21355049	112.374814	112.374804	111.046684	111.046674	112.374809	111.046679	0.62	50	0.74	50	0.88	50	0.46	50	16	33	0	17	0
1645441535	9237.172	45	3.51651826	-0.02	-0.000108108108	111.710744	-0.38	-0.00205405405	2.21355619	112.374816	112.374806	111.046682	111.046672	112.374811	111.046677	0.46	50	0.86	50	0.9	50	0.54	50	10	24	0	26	0
1645441719	9421.272	46	3.51652728	-0.28	-0.00152173913	111.710745	-0.18	-0.00097826087	2.21355889	112.374818	112.374808	111.046683	111.046673	112.374813	111.046678	0.52	50	0.98	50	0.88	50	0.98	50	5	21	0	29	0
1645441903	9605.641	47	3.51653155	-0.0493877551	-0.000268411713	111.710746	0.629387755	0.00342058563	2.21354945	112.374815	112.374806	111.046686	111.046676	112.374811	111.046681	0.96	50	0.38	50	0.26	50	0.93877551	49	8	24	0	26	0
1645442101	9802.816	48	3.51651662	-0.0697959184	-0.000379325643	111.710746	0.629795918	0.0034228039	2.21354	112.374813	112.374803	111.046689	111.046679	112.374808	111.046684	0.98	50	0.42	50	0.28	50	0.979591837	49	16	30	1	19	1
