# Supplementary material for: Improved bounds on Lorentz violation from composite pulse Ramsey spectroscopy in a trapped ion
Source: Nat Commun. 2022 Nov 27;13:7314. doi: 10.1038/s41467-022-34818-0 (PMC9701673; doi:10.1038/s41467-022-34818-0)
Supplement: Supplementary file 2 — Source Data [file 41467_2022_34818_MOESM2_ESM.zip › Source_data_files/raw_data/20220221/LLI_with_servo_467_02.txt]

#
#1650 rf switch (1650 rf switch (digital out of Paul's box)): 1 
#370 H1 shutter (Inverted NI digital out at /Dev1/port0/line2): 1 
#370 H2 shutter (370 H2 shutter (digital out of Paul's box)): 1 
#370 V shutter (Inverted NI digital out at /Dev1/port0/line0): 1 
#370 cooling AOM rf attenuator control voltage (NI analog out at /Dev2/ao6): 5.34011199 V
#370 cooling rf switch (370 cooling rf switch (digital out of Paul's box)): 1 
#370 cooling shutter (370 cooling shutter (digital out of Paul's box)): 1 
#370 detuning AOM rf attenuator control voltage (NI analog out at /Dev2/ao10): 10 V
#370 detuning rf switch (370 detuning rf switch (digital out of Paul's box)): 1 
#370 pumping AOM rf attenuator control voltage (NI analog out at /Dev2/ao9): 10 V
#370 pumping rf switch (370 pumping rf switch (digital out of Paul's box)): 1 
#399 shutter (399 shutter (digital out of Paul's box)): 0 
#411 relock shutter (411 relock shutter (digital out of Paul's box)): 1 
#411 rf switch (411 rf switch (digital out of Paul's box)): 0 
#411 slave rf switch (411 slave rf switch (digital out of Paul's box)): 1 
#411 stab hold (411 stab hold (digital out of Paul's box)): 1 
#411IntstabSetpoint (Scaled version of 411 intensity stab set point voltage (factor: 1.000000, offset:0.000000)): 10 V
#467 detuning AOM rf attenuator control voltage (NI analog out at /Dev2/ao8): 10 V
#467 rf switch (467 rf switch (digital out of Paul's box)): 0 
#638 rf switch (638 rf switch (digital out of Paul's box)): 1 
#638 shutter (638 shutter (digital out of Paul's box)): 1 
#935 shutter (Inverted NI digital out at /Dev1/port0/line3): 1 
#Axial objective position (Scaled version of Axial obective actuator (factor: 0.000024, offset:0.000000)): 11.9759934 mm
#B field H1 (Scaled version of h1BCurrent (factor: 0.400000, offset:0.000000)): 0.12992 G
#B field H2 (Scaled version of h2BCurrent (factor: 1.470000, offset:0.000000)): 0.735 G
#B field V (Scaled version of vBCurrent (factor: 1.248000, offset:0.000000)): 0.3012672 G
#DDS0 frequency (Frequency of DDS channel #0 of Paul's box): 85 MHz
#DDS0 power (Power of DDS channel #0 of Paul's box): -6 dBm
#DDS1 frequency (Frequency of DDS channel #1 of Paul's box): 85 MHz
#DDS1 power (Power of DDS channel #0 of Paul's box): -15 dBm
#DDS10 frequency (Frequency of DDS channel #10 of Paul's box): 0 MHz
#DDS10 power (Power of DDS channel #10 of Paul's box): 0 dBm
#DDS11 frequency (Frequency of DDS channel #11 of Paul's box): 0 MHz
#DDS11 power (Power of DDS channel #11 of Paul's box): 0 dBm
#DDS2 frequency (Frequency of DDS channel #2 of Paul's box): 200 MHz
#DDS2 power (Power of DDS channel #2 of Paul's box): -50 dBm
#DDS3 frequency (Frequency of DDS channel #3 of Paul's box): 60 MHz
#DDS3 power (Power of DDS channel #3 of Paul's box): -3 dBm
#DDS4 frequency (Frequency of DDS channel #4 of Paul's box): 111.2 MHz
#DDS4 power (Power of DDS channel #4 of Paul's box): 10 dBm
#DDS5 frequency (Frequency of DDS channel #5 of Paul's box): 111.908992 MHz
#DDS5 power (Power of DDS channel #4 of Paul's box): -50 dBm
#DDS6 power (Power of DDS channel #6 of Paul's box): 0 dBm
#DDS7 frequency (Frequency of DDS channel #7 of Paul's box): 0 MHz
#DDS7 power (Power of DDS channel #7 of Paul's box): 0 dBm
#DDS8 frequency (Frequency of DDS channel #8 of Paul's box): 0 MHz
#DDS8 power (Power of DDS channel #8 of Paul's box): 0 dBm
#DDS9 frequency (Frequency of DDS channel #9 of Paul's box): 0 MHz
#DDS9 power (Power of DDS channel #9 of Paul's box): 0 dBm
#DP370 power (DP370 setpoint): 0 mW
#Doppler_time (): 5000 us
#H1 power (H1 setpoint): 0 mW
#H1Flipmount (Thorlabs Flipmount): 1 
#H1seq power (H1seq setpoint): 0 mW
#H2 power (H2 setpoint): 0 mW
#In Oven Current (Scaled version of In oven control voltage (factor: 2.000000, offset:0.000000)): 0 A
#Objective focus position (Scaled version of Focus obective actuator (factor: 0.000024, offset:0.000000)): 24.5719768 mm
#Paul's box run number (to identify the raw data of CCD and PMT): 38 
#SampleNHold (SampleNHold (digital out of Paul's box)): 1 
#Strobo Trigger (Strobo Trigger (digital out of Paul's box)): 0 
#U_ablation (NI analog out at /Dev2/ao0): 0 V
#Ue endseg 1 (Scaled version of Endseg 1 extra voltage (factor: -1.200000, offset:0.000000)): -9 V
#Ue endseg 2 (Scaled version of Endseg 2 extra voltage (factor: -1.200000, offset:0.000000)): 0 V
#Ue1 (Scaled version of Segment 3 extra compensation voltage (factor: 1.214280, offset:-0.000700)): -9 V
#Ue2 (Scaled version of Segment 3 extra compensation voltage (factor: 1.214280, offset:-0.000700)): -9 V
#Ue3 (Scaled version of Segment 3 extra compensation voltage (factor: 1.214280, offset:-0.000700)): -5 V
#Ue4 (Scaled version of Segment 3 extra compensation voltage (factor: 1.214280, offset:-0.000700)): 0 V
#Ue5 (Scaled version of Segment 3 extra compensation voltage (factor: 1.214280, offset:-0.000700)): 0 V
#Ue6 (Scaled version of Segment 6 extra voltage (factor: -1.200000, offset:0.000000)): 0 V
#Ue7 (Scaled version of Segment 7 extra voltage (factor: -1.200000, offset:0.000000)): 0 V
#Ue8 (Scaled version of Segment 8 extra voltage (factor: -1.200000, offset:0.000000)): 0 V
#Uec endseg 1 (Scaled version of Segment 0 extra compensation voltage (factor: 1.2, offset:0.0)): 0.285393998 V
#Uec endseg 2 (Scaled version of Endseg extra 2 compensation voltage (factor: -1.200000, offset:0.000000)): 0 V
#Uec1 (Scaled version of Segment 1 extra compensation voltage (factor: 1.2, offset:0.0)): 0.285393998 V
#Uec2 (Scaled version of Segment 2 extra compensation voltage (factor: 1.2, offset:0.0)): 0.285393998 V
#Uec3 (Scaled version of Segment 3 extra compensation voltage (factor: 1.2, offset:0.0)): 0.227429813 V
#Uec4 (Scaled version of Segment 4 extra compensation voltage (factor: 1.2, offset:0.0)): 0.227429813 V
#Uec5 (Scaled version of Segment 5 extra compensation voltage (factor: 1.2, offset:0.0)): 0 V
#Uec6 (Scaled version of Segment 6 extra compensation voltage (factor: 1.2, offset:0.0)): 0.408 V
#Uec7 (Scaled version of Segment 7 extra compensation voltage (factor: 1.2, offset:0.0)): 0.408 V
#Uec8 (Scaled version of Segment 8 extra compensation voltage (factor: 1.2, offset:0.0)): 0.408 V
#Uschwinden (Scaled version of U_schwinden (factor: 1.000000, offset:0.000000)): 0 V
#Ut endseg 1 (Scaled version of Endseg 1 voltage (factor: -1.199740, offset:-0.001200)): 12 V
#Ut endseg 2 (Scaled version of Endseg 2 voltage (factor: -1.197100, offset:-0.003000)): 0 V
#Ut1 (Scaled version of Segment 1 voltage (factor: -1.200900, offset:-0.003600)): -8 V
#Ut2 (Scaled version of Segment 2 voltage (factor: -1.201410, offset:-0.001400)): 12 V
#Ut3 (Scaled version of Segment 3 voltage (factor: -1.198560, offset:-0.003200)): 12 V
#Ut4 (Scaled version of Segment 4 voltage (factor: -1.198560, offset:-0.003200)): 0 V
#Ut5 (Scaled version of Segment 5 voltage (factor: -1.198560, offset:-0.003200)): 0 V
#Ut6 (Scaled version of Segment 6 voltage (factor: -1.198560, offset:-0.003200)): 0 V
#Ut7 (Scaled version of Segment 7 voltage (factor: -1.198560, offset:-0.003200)): 0 V
#Ut8 (Scaled version of Segment 8 voltage (factor: -1.198560, offset:-0.003200)): 0 V
#Utc endseg 1 (Scaled version of Segment 0 compensation voltage (factor: 0.25, offset:0.0)): 0.052171137 V
#Utc endseg 2 (Scaled version of Endseg 2 compensation voltage (factor: -0.250000, offset:0.000000)): 0 V
#Utc1 (Scaled version of Segment 1 compensation voltage (factor: 0.25, offset:0.0)): 0.052171137 V
#Utc2 (Scaled version of Segment 2 compensation voltage (factor: 0.25, offset:0.0)): 0.052171137 V
#Utc3 (Scaled version of Segment 3 compensation voltage (factor: 0.25, offset:0.0)): 0.106663163 V
#Utc4 (Scaled version of Segment 4 compensation voltage (factor: 0.25, offset:0.0)): 0.106663163 V
#Utc5 (Scaled version of Segment 5 compensation voltage (factor: 0.25, offset:0.0)): 0 V
#Utc6 (Scaled version of Segment 6 compensation voltage (factor: 0.25, offset:0.0)): 0 V
#Utc7 (Scaled version of Segment 7 compensation voltage (factor: 1.2, offset:0.0)): 0 V
#Utc8 (Scaled version of Segment 8 compensation voltage (factor: 1.2, offset:0.0)): 0 V
#V power (V setpoint): 0 mW
#Vseq power (Vseq setpoint): 0.4 mW
#WP370H2sw0 (NI analog out at /Dev2/ao2): 5 V
#WP370H2sw1 (NI analog out at /Dev2/ao3): 0 V
#Yb Oven Current (Scaled version of Yb oven control voltage (factor: 3.510000, offset:0.000000)): 0 A
#awg_Pulselength (): 0 s
#awg_amplitude (): 0 Vpp
#awg_frequency (): 0 Hz
#awg_offset (): 0 V
#axial_secular_frequency_AOM (): 0.11 MHz
#carrier_frequency (): 221 MHz
#cooling370 frequency (Attenuation of transition cooling370): 85 MHz
#cooling370 power (Power of transition cooling370): -24 dBm
#cooling_chirp_dds_power (): 0 dBm
#cooling_chirp_freq_step (): 0 MHz
#cooling_chirp_start_freq (): 0 MHz
#cooling_chirp_stop_freq (): 0 MHz
#cooling_chirp_total_time (): 0 us
#detection370 frequency (Attenuation of transition detection370): 85 MHz
#detection370 power (Power of transition detection370): -2 dBm
#detection_time (): 2500 us
#detuning370 frequency (Attenuation of transition detuning370): 0 MHz
#detuning370 power (Power of transition detuning370): 0 dBm
#emm_pulse_buffer_time (): 0 us
#emm_pulse_wait_time (): 0 us
#feed_forward_waittime_ms (): 0 ms
#flop_sbc_max_pulsetime_factor (): 0 
#freqScaling_411 (): 1.68 MHz/G
#freqScaling_467 (): 1.6 MHz/G
#heating_rate_wait_time (): 5000 us
#intersequence_cooling_rf_frequency (): 85 MHz
#intersequence_cooling_rf_power (): -24 dBm
#load_attempt (): 0 
#mirrorH2H (Motorized mirror mount): 4.37709888 mm
#n_av_LLI (): 50 
#n_points_per_doppler_freq_scan (): 0 
#n_points_per_sb_flops (): 0 
#n_points_per_sb_scan (): 0 
#n_rabi_scan_points (): 0 
#n_rep (): 575 
#octupole467 frequency (Attenuation of transition octupole467): 111.04027 MHz
#octupole467 power (Power of transition octupole467): -6 dBm
#octupole4672 frequency (Attenuation of transition octupole4672): 112.38 MHz
#octupole4672 power (Power of transition octupole4672): -6 dBm
#offset370PD_H1 (): -0.0132263937 uW
#offset370PD_H2 (): -0.0299202343 uW
#offset370PD_V (): -0.0150179222 uW
#offset467BelowPD (): 0.0073186225 mW
#offset467PD (): 0.0073186225 mW
#picture_number (): 0 
#pulse_time_1650 (): 0 us
#pulse_time_411 (): 5 us
#pulse_time_467 (): 50000 us
#pulse_time_4672 (): 50000 us
#pulse_time_rfLLI (): 14.95 us
#pump_time (): 10 us
#pumping370 frequency (Attenuation of transition pumping370): 85 MHz
#pumping370 power (Power of transition pumping370): -13.5 dBm
#quench1650 frequency (Attenuation of transition quench1650): 60 MHz
#quench1650 power (Power of transition quench1650): -3.1 dBm
#radial_secular_frequency_AOM (): 0.31 MHz
#ramp_time (): 0 us
#reference 370 Det (): 0 mW
#reference 370 H1 (reference value 370 H1 chart): 3 uW
#reference 370 H2 (reference value 370 H2 chart): 5 uW
#reference 370 V (reference value 370 V chart): 40 uW
#reference 411 Fiber (reference value vertical 411 chart): 0.4 mW
#reference 411 SHG (reference value SHG 411 chart): 8 mW
#reference 411 V (): 0 uW
#reference 639 Fiber (reference value fiber639 chart): 12.5 mW
#reference SHG 467 (): 5.5 mW
#reference SHG 467 Below (): 0 mW
#rf_Amp (): 0.3 
#rf_Freq (): 3.516 MHz
#rf_phase (): 0.5 
#rf_switch_467 (): 0 
#sampling370 frequency (Attenuation of transition sampling370): 85 MHz
#sampling370 power (Power of transition sampling370): -5 dBm
#sampling411 frequency (Attenuation of transition sampling411): 220 MHz
#sampling411 power (Power of transition sampling411): -2 dBm
#sb_cooling_411_Omega (): 0 kHz
#sb_cooling_ddspower_1650 (): -27.5 dBm
#sb_cooling_ddspower_411 (): -10 dBm
#sb_cooling_detuning (): 0 
#sb_cooling_time (): 5000 us
#sb_scan_range_factor (): 0 
#sbc_pulses11 (): 0 
#sbc_pulses12 (): 0 
#sbc_pulses21 (): 0 
#sbc_pulses22 (): 0 
#sbc_pulsetime11 (): 0 us
#sbc_pulsetime12 (): 0 us
#sbc_pulsetime21 (): 0 us
#sbc_pulsetime22 (): 0 us
#sbc_repumptime (): 0 us
#scaling370PD_H1 (): -12.9249723 uW/V
#scaling370PD_H2 (): -14.9627261 uW/V
#scaling370PD_V (): -17.3688494 uW/V
#scaling467BelowPD (): -2.85545297 mW/V
#scaling467PD (): -2.85545297 mW/V
#scan_variable (): 0 unit
#spectroscopy411 frequency (Attenuation of transition spectroscopy411): 221 MHz
#spectroscopy411 power (Power of transition spectroscopy411): -2 dBm
#spectroscopy411rsb11 frequency (Attenuation of transition spectroscopy411rsb11): 0 MHz
#spectroscopy411rsb11 power (Power of transition spectroscopy411rsb11): 0 dBm
#spectroscopy411rsb12 frequency (Attenuation of transition spectroscopy411rsb12): 0 MHz
#spectroscopy411rsb12 power (Power of transition spectroscopy411rsb12): 0 dBm
#spectroscopy411rsb21 frequency (Attenuation of transition spectroscopy411rsb21): 0 MHz
#spectroscopy411rsb21 power (Power of transition spectroscopy411rsb21): 0 dBm
#spectroscopy411rsb22 frequency (Attenuation of transition spectroscopy411rsb22): 0 MHz
#spectroscopy411rsb22 power (Power of transition spectroscopy411rsb22): 0 dBm
#spectroscopy411slave frequency (Attenuation of transition spectroscopy411slave): 80 MHz
#spectroscopy411slave power (Power of transition spectroscopy411slave): -4 dBm
#sweep_frequency_step (): 0 MHz
#sweep_sleep_time (): 0 us
#sweep_start_frequency (): 0 MHz
#sweep_stop_frequency (): 0 MHz
#t_RFtotal (): 0 us
#t_RFwait (): 100 us
#t_pi_carrier_estim_A (): 0 us
#t_pi_carrier_estim_B (): 0 us
#t_pi_carrier_estim_C (): 0 us
#t_subtract (): 0.1 us
#use_shutters (): 0 
#wait_ramp_down (): 0 us
#waveplate411Ax (Motorized rotation mount): 0 °
#waveplateSplitH1V (Motorized rotation mount): 153.999559 °
#waveplateV (Motorized rotation mount): 27.4999213 °

#UTC / s	rel. time / s	RunNumber / 	rf_Freq / MHz	CorrFreqCenter / 	CorrFreqCenter2 / 	FreqCenter / 	CorrBField / 	CorrBField2 / 	BField / 	FreqPlusPlus / 	FreqPlusMinus / 	FreqMinusPlus / 	FreqMinusMinus / 	FreqPlusCenter / 	FreqMinusCenter / 	roi_plus_plus / 	roi_pp_num_cyc / 	roi_plus_minus / 	roi_pm_num_cyc / 	roi_minus_plus / 	roi_mp_num_cyc / 	roi_minus_minus / 	roi_mm_num_cyc / 	roi_final_E3 / 	number_LLI_cycles / 	det_num_hot / 	det_num_no_exc / 	det_num_quench / 
1645461326	298.789	1	3.51657666	0.11	0.11	111.710744	0.43	0.43	2.21358097	112.374823	112.374814	111.046674	111.046665	112.374818	111.04667	0.98	50	0.44	50	0.34	50	0.66	50	21	37	3	12	1
1645461511	483.744	2	3.51656646	0.46	2.79556858e-10	111.710742	0.06	3.6463938e-11	2.21358007	112.37482	112.374811	111.046672	111.046663	112.374816	111.046668	0.82	50	0.3	50	0.86	50	0.46	50	13	31	0	19	0
1645461748	720.86	3	3.51656503	-0.226938776	-0.00122669608	111.710743	-0.466938776	-0.00252399338	2.21358707	112.374824	112.374814	111.046671	111.046662	112.374819	111.046667	0.306122449	49	1	50	0.74	50	0.5	50	11	36	4	14	0
1645461946	918.255	4	3.51657611	0.0720408163	0.000303969689	111.710742	0.643469388	0.00271506071	2.21357742	112.37482	112.374811	111.046674	111.046664	112.374816	111.046669	0.94	50	0.224489796	49	0.367346939	49	0.93877551	49	9	25	1	25	0
1645462156	1128.769	5	3.51656085	-0.35	-0.00176767677	111.710744	0.15	0.000757575758	2.21357517	112.374822	112.374812	111.046676	111.046667	112.374817	111.046672	0.58	50	0.78	50	0.4	50	0.9	50	14	26	2	24	0
1645462354	1326.122	6	3.51655729	0.28	0.00133333333	111.710743	0.16	0.000761904762	2.21357277	112.374819	112.37481	111.046676	111.046666	112.374815	111.046671	0.9	50	0.46	50	0.7	50	0.58	50	5	27	1	23	0
1645462564	1536.625	7	3.51655349	-0.27	-0.00137055838	111.710744	0.13	0.000659898477	2.21357082	112.37482	112.374811	111.046678	111.046668	112.374815	111.046673	0.5	50	0.64	50	0.36	50	0.76	50	15	32	2	18	0
1645462762	1734.283	8	3.51655041	0.0971428571	0.000460392688	111.710744	0.277142857	0.00131347326	2.21356666	112.374818	112.374809	111.046678	111.046669	112.374814	111.046674	0.714285714	49	0.34	50	0.66	50	0.84	50	7	23	1	26	1
1645462998	1970.416	9	3.51654383	-0.0697959184	-0.000352504638	111.710744	-0.0902040816	-0.00045557617	2.21356801	112.374819	112.37481	111.046678	111.046669	112.374814	111.046674	0.84	50	1	50	1	50	0.979591837	49	18	30	4	20	0
1645463182	2154.766	10	3.51654597	-0.0413043478	-0.000175018423	111.710744	0.718695652	0.00304532056	2.21355723	112.374816	112.374807	111.046682	111.046672	112.374811	111.046677	0.96	50	0.282608696	46	0.22	50	0.98	50	11	38	0	12	0
1645463380	2352.148	11	3.51652893	-0.26	-0.00141304348	111.710746	0.26	0.00141304348	2.21355333	112.374816	112.374807	111.046684	111.046675	112.374812	111.04668	0.7	50	0.7	50	0.4	50	0.92	50	15	31	1	19	0
1645463577	2549.79	12	3.51652276	0.419183673	0.00212783591	111.710743	-0.139183673	-0.000706516109	2.21355542	112.374815	112.374805	111.046682	111.046672	112.37481	111.046677	0.74	50	0.46	50	0.918367347	49	0.36	50	8	28	1	22	0
1645463813	2784.888	13	3.51652606	-0.06	-0.000303030303	111.710744	0.42	0.00212121212	2.21354912	112.374813	112.374804	111.046684	111.046674	112.374808	111.046679	0.78	50	0.42	50	0.32	50	0.8	50	15	28	4	22	0
1645464010	2982.056	14	3.5165161	0.241836735	0.00102473193	111.710743	0.378163265	0.00160238672	2.21354345	112.37481	112.374801	111.046684	111.046675	112.374806	111.04668	0.92	50	0.3	50	0.68	50	0.816326531	49	6	22	1	28	0
1645464219	3191.036	15	3.51650713	0.01	5.10204082e-05	111.710742	0.47	0.00239795918	2.2135364	112.374808	112.374799	111.046686	111.046677	112.374803	111.046682	0.78	50	0.3	50	0.36	50	0.82	50	12	30	2	19	1
1645464416	3387.999	16	3.51649598	-0.013877551	-6.63997656e-05	111.710743	0.0342857143	0.00016404648	2.21353589	112.374808	112.374799	111.046687	111.046677	112.374803	111.046682	0.551020408	49	0.530612245	49	0.591836735	49	0.64	50	18	36	1	13	1
1645464600	3572.313	17	3.51649516	-0.269387755	-0.00136054422	111.710744	-0.389387755	-0.00196660482	2.21354173	112.374811	112.374802	111.046686	111.046677	112.374806	111.046681	0.28	50	0.93877551	49	0.76	50	0.64	50	19	33	0	17	0
1645464783	3755.646	18	3.5165044	0.294897959	0.0016027063	111.710742	0.0251020408	0.000136424135	2.21354135	112.37481	112.3748	111.046685	111.046675	112.374805	111.04668	0.88	50	0.56	50	0.78	50	0.510204082	49	5	19	0	31	0
1645464992	3964.34	19	3.5165038	-0.137142857	-0.00074941452	111.710743	0.173061224	0.000945689751	2.21353875	112.374809	112.3748	111.046686	111.046677	112.374805	111.046681	0.795918367	49	0.76	50	0.489795918	49	0.8	50	6	24	2	26	0
1645465175	4147.619	20	3.5164997	0.116734694	0.000558539205	111.710743	0.0832653061	0.000398398594	2.2135375	112.374809	112.374799	111.046686	111.046677	112.374804	111.046681	0.82	50	0.62	50	0.673469388	49	0.64	50	9	35	0	15	0
1645465371	4343.669	21	3.51649772	-0.0489795918	-0.000267648043	111.710743	-0.388979592	-0.00212557154	2.21354334	112.374811	112.374801	111.046685	111.046675	112.374806	111.04668	0.46	50	0.897959184	49	0.76	50	0.42	50	1	13	1	37	0
1645465555	4526.925	22	3.51650695	-0.31	-0.00158163265	111.710744	-0.39	-0.00198979592	2.21354919	112.374814	112.374804	111.046684	111.046675	112.374809	111.04668	0.26	50	0.96	50	0.96	50	0.88	50	0	3	0	47	0
1645465751	4722.99	23	3.5165162	-0.3	-0.00163934426	111.710746	-0.32	-0.00174863388	2.21355399	112.374817	112.374807	111.046684	111.046675	112.374812	111.04668	0.32	50	0.94	50	0.96	50	0.94	50	10	27	1	23	0
1645465934	4906.214	24	3.51652379	0.37	0.0018877551	111.710744	0.23	0.00117346939	2.21355054	112.374814	112.374804	111.046684	111.046674	112.374809	111.046679	1	50	0.4	50	0.92	50	0.78	50	5	15	0	35	0
1645466130	5102.353	25	3.51651834	0.777959184	0.00422803904	111.71074	0.0179591837	9.76042591e-05	2.21355027	112.37481	112.3748	111.04668	111.04667	112.374805	111.046675	0.979591837	49	0.183673469	49	0.94	50	0.18	50	19	35	1	15	0
1645466314	5286.645	26	3.51651791	-0.0856972789	-0.000437231015	111.710741	0.332636054	0.00169712273	2.21354528	112.374809	112.374799	111.046682	111.046672	112.374804	111.046677	0.9	50	0.653061224	49	0.54	50	0.958333333	48	21	37	0	13	0
1645466498	5470.202	27	3.51651002	-0.0687755102	-0.000373779947	111.710741	-0.768367347	-0.00417590949	2.21355681	112.374813	112.374803	111.046679	111.046669	112.374808	111.046674	0.142857143	49	0.98	50	0.979591837	49	0.28	50	12	27	0	22	1
1645466683	5655.226	28	3.51652825	0.11	0.000601092896	111.71074	-0.51	-0.00278688525	2.21356446	112.374814	112.374805	111.046676	111.046666	112.37481	111.046671	0.48	50	0.88	50	0.94	50	0.32	50	6	23	0	27	0
1645466879	5851.411	29	3.51654035	-0.036122449	-0.000194206715	111.71074	-0.203877551	-0.00109611587	2.21356751	112.374815	112.374806	111.046675	111.046665	112.374811	111.04667	0.6	50	0.84	50	0.78	50	0.612244898	49	10	20	1	30	0
1645467062	6034.707	30	3.51654518	-0.153061224	-0.000780924615	111.710741	0.426938776	0.00217825906	2.21356111	112.374814	112.374805	111.046678	111.046668	112.37481	111.046673	0.58	50	0.306122449	49	0.36	50	0.94	50	0	7	0	43	0
1645467246	6217.916	31	3.51653505	-0.119387755	-0.000652392104	111.710742	0.579387755	0.00316605331	2.21355242	112.374812	112.374803	111.046681	111.046671	112.374808	111.046676	0.94	50	0.48	50	0.24	50	0.93877551	49	11	30	0	20	0
1645467429	6401.138	32	3.51652131	0.3	0.00163934426	111.71074	-0.02	-0.000109289617	2.21355272	112.374811	112.374801	111.046679	111.04667	112.374806	111.046675	0.7	50	0.42	50	0.9	50	0.58	50	11	33	0	17	0
1645467639	6611.84	33	3.51652179	-0.6	-0.00327868852	111.710743	0.2	0.00109289617	2.21354972	112.374813	112.374804	111.046683	111.046674	112.374808	111.046678	0.52	50	0.92	50	0.18	50	0.98	50	9	28	2	22	0
1645467823	6795.054	34	3.51651704	0.67	0.00317535545	111.71074	0.01	4.73933649e-05	2.21354957	112.37481	112.3748	111.04668	111.04667	112.374805	111.046675	0.98	50	0.3	50	0.92	50	0.26	50	11	37	0	13	0
1645468007	6979.293	35	3.5165168	-0.356326531	-0.00194713951	111.710742	-0.216326531	-0.00118211219	2.21355281	112.374812	112.374803	111.046681	111.046671	112.374808	111.046676	0.367346939	49	0.94	50	0.66	50	0.8	50	14	32	0	18	0
1645468192	7164.562	36	3.51652194	0.321164966	0.00173602684	111.71074	0.0130017007	7.02794631e-05	2.21355262	112.374811	112.374801	111.046679	111.04667	112.374806	111.046674	0.854166667	48	0.52	50	0.9	50	0.591836735	49	2	20	0	30	0
1645468388	7360.665	37	3.51652163	-0.0757142857	-0.000409266409	111.710741	0.275714286	0.00149034749	2.21354848	112.37481	112.3748	111.046681	111.046671	112.374805	111.046676	0.82	50	0.62	50	0.428571429	49	0.78	50	16	37	1	13	0
1645468572	7543.908	38	3.51651509	0.22	0.00112244898	111.710739	0.28	0.00142857143	2.21354428	112.374807	112.374798	111.046681	111.046671	112.374803	111.046676	0.96	50	0.46	50	0.86	50	0.92	50	2	19	0	31	0
1645468755	7727.226	39	3.51650844	-0.699591837	-0.00382290621	111.710743	0.0995918367	0.000544217687	2.21354279	112.374811	112.374801	111.046685	111.046675	112.374806	111.04668	0.36	50	0.96	50	0.16	50	0.959183673	49	9	28	0	22	0
1645468964	7935.959	40	3.51650608	-0.15	-0.000815217391	111.710744	-0.55	-0.00298913043	2.21355104	112.374814	112.374804	111.046683	111.046674	112.374809	111.046678	0.3	50	1	50	0.92	50	0.52	50	11	27	2	23	0
1645469147	8119.155	41	3.51651913	-0.201428571	-0.000968406593	111.710745	0.578571429	0.00278159341	2.21354236	112.374812	112.374803	111.046687	111.046677	112.374807	111.046682	0.857142857	49	0.48	50	0.18	50	0.96	50	15	32	0	18	0
1645469330	8302.315	42	3.5165054	0.22	0.00120218579	111.710744	-0.4	-0.00218579235	2.21354836	112.374813	112.374803	111.046684	111.046674	112.374808	111.046679	0.36	50	0.54	50	1	49	0.38	50	14	32	0	18	0
1645469539	8511.042	43	3.51651489	0.06	0.000326086957	111.710743	-0.32	-0.00173913043	2.21355316	112.374814	112.374805	111.046682	111.046673	112.374809	111.046677	0.56	50	0.82	50	0.88	50	0.5	50	11	33	2	17	0
1645469722	8694.186	44	3.51652248	0.1	0.000480769231	111.710743	0.56	0.00269230769	2.21354476	112.374811	112.374801	111.046684	111.046675	112.374806	111.046679	0.94	50	0.28	50	0.38	50	0.84	50	13	29	0	21	0
1645469943	8915.797	45	3.5165092	-0.17	-0.000923913043	111.710744	-0.39	-0.00211956522	2.21355061	112.374814	112.374804	111.046683	111.046674	112.374809	111.046678	0.36	50	0.92	50	0.64	50	0.42	50	18	33	3	17	0
1645470140	9112.101	46	3.51651845	0.478571429	0.00216548158	111.710741	0.241428571	0.00109243697	2.21354699	112.37481	112.374801	111.046682	111.046672	112.374805	111.046677	0.98	50	0.26	50	0.857142857	49	0.62	50	5	20	1	30	0
1645470349	9321.858	47	3.51651272	-0.28	-0.00142857143	111.710743	0.14	0.000714285714	2.21354489	112.374811	112.374801	111.046684	111.046674	112.374806	111.046679	0.6	50	0.74	50	0.36	50	0.78	50	14	34	2	16	0
1645470533	9505.1	48	3.5165094	0.04	0.00019047619	111.710742	-0.24	-0.00114285714	2.21354849	112.374812	112.374802	111.046683	111.046673	112.374807	111.046678	0.54	50	0.74	50	0.8	50	0.52	50	10	21	0	29	0
1645470729	9701.238	49	3.5165151	-0.03	-0.000163934426	111.710743	0.03	0.000163934426	2.21354804	112.374812	112.374802	111.046683	111.046673	112.374807	111.046678	0.7	50	0.7	50	0.64	50	0.7	50	19	37	1	12	1
1645470914	9886.779	50	3.51651438	0.0075	3.8071066e-05	111.710743	0.6125	0.00310913706	2.21353885	112.374809	112.374799	111.046686	111.046676	112.374804	111.046681	0.92	50	0.3	50	0.375	48	0.98	50	7	24	0	26	0
1645471136	10108.624	51	3.51649985	-0.13	-0.000702702703	111.710743	0.11	0.000594594595	2.2135372	112.374809	112.3748	111.046687	111.046677	112.374804	111.046682	0.58	50	0.6	50	0.62	50	0.86	50	12	26	3	24	0
1645471332	10304.555	52	3.51649725	0.184693878	0.000831954403	111.710742	0.0846938776	0.000381503953	2.21353593	112.374808	112.374798	111.046686	111.046677	112.374803	111.046682	0.8	50	0.530612245	49	0.88	50	0.78	50	6	25	1	25	0
1645471541	10513.533	53	3.51649524	-0.43	-0.00219387755	111.710744	-0.01	-5.10204082e-05	2.21353608	112.37481	112.374801	111.046688	111.046679	112.374805	111.046684	0.4	50	0.84	50	0.4	50	0.82	50	13	34	2	16	0
1645471751	10723.523	54	3.51649547	0.51	0.00244019139	111.710742	-0.05	-0.00023923445	2.21353683	112.374808	112.374798	111.046686	111.046676	112.374803	111.046681	0.84	50	0.38	50	0.9	50	0.34	50	11	37	2	13	0
1645471961	10933.581	55	3.51649666	-0.268163265	-0.00127696793	111.710743	-0.108163265	-0.000515063168	2.21353845	112.37481	112.3748	111.046686	111.046677	112.374805	111.046682	0.44	50	0.816326531	49	0.58	50	0.74	50	14	36	2	14	0
1645472144	11116.64	56	3.51649923	0.24	0.00114285714	111.710742	0.16	0.000761904762	2.21353605	112.374808	112.374798	111.046686	111.046676	112.374803	111.046681	0.86	50	0.46	50	0.74	50	0.66	50	8	33	0	17	0
1645472340	11312.206	57	3.51649543	-0.21	-0.00114754098	111.710743	-0.43	-0.00234972678	2.2135425	112.374811	112.374801	111.046685	111.046676	112.374806	111.04668	0.36	50	1	50	0.88	50	0.66	50	12	35	1	15	0
1645472536	11508.112	58	3.51650563	0.208163265	0.00106205748	111.710742	-0.108163265	-0.000551853394	2.21354413	112.37481	112.374801	111.046684	111.046674	112.374805	111.046679	0.64	50	0.54	50	0.816326531	49	0.5	50	11	28	1	22	0
1645472744	11716.764	59	3.5165082	-0.276938776	-0.00142019885	111.710743	0.123061224	0.000631083203	2.21354228	112.374811	112.374801	111.046686	111.046676	112.374806	111.046681	0.54	50	0.693877551	49	0.46	50	0.86	50	20	35	2	15	0
1645472940	11912.337	60	3.51650528	0.246938776	0.00118152524	111.710742	0.186938776	0.000894443902	2.21353948	112.374809	112.374799	111.046685	111.046676	112.374804	111.04668	0.74	50	0.306122449	49	0.7	50	0.64	50	6	28	1	22	0
1645473162	12134.741	61	3.51650084	-0.14	-0.000714285714	111.710743	-0.28	-0.00142857143	2.21354368	112.374811	112.374801	111.046685	111.046675	112.374806	111.04668	0.48	50	0.9	50	0.82	50	0.68	50	12	29	3	21	0
1645473359	12331.506	62	3.51650748	0.07	0.000315315315	111.710743	-0.03	-0.000135135135	2.21354413	112.374811	112.374801	111.046684	111.046675	112.374806	111.046679	0.68	50	0.64	50	0.6	50	0.5	50	9	37	1	13	0
1645473609	12581.095	63	3.5165082	-0.09	-0.000456852792	111.710743	-0.09	-0.000456852792	2.21354548	112.374811	112.374802	111.046684	111.046675	112.374807	111.046679	0.56	50	0.74	50	0.52	50	0.52	50	16	34	5	16	0
1645473805	12777.167	64	3.51651033	0.285714286	0.00114744693	111.710742	0.0457142857	0.000183591509	2.21354479	112.37481	112.3748	111.046683	111.046673	112.374805	111.046678	0.76	50	0.428571429	49	0.76	50	0.52	50	8	27	1	22	1
1645474001	12973.194	65	3.51650925	-0.42	-0.00214285714	111.710744	-0.06	-0.000306122449	2.21354569	112.374812	112.374803	111.046685	111.046675	112.374807	111.04668	0.42	50	0.9	50	0.56	50	0.92	50	6	30	1	20	0
1645474213	13185.177	66	3.51651067	0.08	0.000406091371	111.710743	0.64	0.00324873096	2.21353609	112.374809	112.374799	111.046687	111.046678	112.374804	111.046682	0.96	50	0.24	50	0.32	50	0.88	50	10	24	2	26	0
1645474461	13433.845	67	3.51649549	-5.55111512e-17	-2.63086025e-19	111.710743	0.46	0.00218009479	2.21352919	112.374807	112.374797	111.046689	111.04668	112.374802	111.046685	0.84	50	0.38	50	0.32	50	0.78	50	12	33	5	16	1
1645474670	13642.651	68	3.51648458	0.518163265	0.00208097697	111.710741	-0.0781632653	-0.000313908696	2.21353036	112.374805	112.374795	111.046686	111.046677	112.3748	111.046682	0.92	50	0.48	50	0.78	50	0.183673469	49	6	23	2	27	0
1645474892	13864.321	69	3.51648643	-0.34	-0.00162679426	111.710742	0.1	0.0004784689	2.21352886	112.374806	112.374796	111.046688	111.046679	112.374801	111.046684	0.46	50	0.7	50	0.38	50	0.82	50	12	33	3	16	1
1645475113	14085.681	70	3.51648406	-0.2	-0.000900900901	111.710743	0.38	0.00171171171	2.21352316	112.374805	112.374796	111.046691	111.046682	112.3748	111.046686	0.68	50	0.5	50	0.38	50	0.96	50	5	35	3	15	0
1645475363	14335.825	71	3.51647504	-0.02	-9.04977376e-05	111.710743	-0.64	-0.0028959276	2.21353276	112.374808	112.374799	111.046688	111.046679	112.374803	111.046684	0.32	50	0.98	50	0.92	50	0.3	50	11	21	5	29	0
1645475548	14519.942	72	3.51649023	-0.09	-0.00036	111.710744	-0.03	-0.00012	2.21353321	112.374809	112.374799	111.046689	111.046679	112.374804	111.046684	0.84	50	0.96	50	0.94	50	1	50	0	2	0	48	0
1645475744	14716.883	73	3.51649094	-0.11	-0.000597826087	111.710744	-0.11	-0.000597826087	2.21353486	112.37481	112.3748	111.046689	111.046679	112.374805	111.046684	0.7	50	0.92	50	0.96	50	0.96	50	1	11	1	39	0
1645475966	14938.7	74	3.51649355	-0.00387755102	-1.96830001e-05	111.710745	0.576122449	0.00292447944	2.21352622	112.374807	112.374798	111.046691	111.046682	112.374802	111.046687	0.96	50	0.387755102	49	0.36	50	0.94	50	1	12	3	37	1
1645476177	15149.389	75	3.51647988	-0.0428571429	-0.000193050193	111.710745	0.676326531	0.0030465159	2.21351608	112.374804	112.374795	111.046695	111.046685	112.3748	111.04669	0.96	50	0.326530612	49	0.24	50	0.959183673	49	13	26	2	24	0
1645476387	15358.937	76	3.51646384	0.105918367	0.000501982784	111.710744	0.145918367	0.000691556243	2.21351389	112.374803	112.374794	111.046695	111.046685	112.374798	111.04669	0.66	50	0.408163265	49	0.72	50	0.76	50	6	30	3	19	0
1645476634	15606.215	77	3.51646038	-0.1	-0.0004784689	111.710745	0.46	0.00220095694	2.21350699	112.374802	112.374792	111.046697	111.046688	112.374797	111.046693	0.78	50	0.42	50	0.36	50	0.92	50	16	34	5	16	0
1645476830	15802.604	78	3.51644946	-0.217959184	-0.000878867676	111.710746	0.177959184	0.000717577354	2.21350432	112.374802	112.374792	111.046699	111.04669	112.374797	111.046694	0.74	50	0.78	50	0.4	50	0.795918367	49	13	31	1	19	0
1645477052	16024.695	79	3.51644524	0.16	0.000816326531	111.710745	-0.14	-0.000714285714	2.21350642	112.374802	112.374792	111.046698	111.046688	112.374797	111.046693	0.78	50	0.76	50	0.74	50	0.44	50	13	32	3	18	0
1645477262	16233.899	80	3.51644856	0.076122449	0.000342893914	111.710745	0.323877551	0.00145890789	2.21350156	112.3748	112.37479	111.046699	111.046689	112.374795	111.046694	0.9	50	0.5	50	0.612244898	49	0.86	50	9	29	2	21	0
1645477496	16468.76	81	3.51644088	-0.21	-0.00100478469	111.710746	-0.37	-0.00177033493	2.21350711	112.374803	112.374793	111.046698	111.046689	112.374798	111.046694	0.38	50	0.96	50	0.74	50	0.58	50	13	22	4	28	0
1645477680	16652.11	82	3.51644966	-0.37	-0.00157446809	111.710748	0.29	0.00123404255	2.21350276	112.374803	112.374794	111.046701	111.046692	112.374798	111.046697	0.72	50	0.8	50	0.32	50	0.98	50	12	27	0	23	0
1645477891	16863.166	83	3.51644278	-0.33625	-0.00182744565	111.710749	-0.06375	-0.000346467391	2.21350372	112.374805	112.374796	111.046703	111.046693	112.3748	111.046698	0.54	50	0.94	50	0.6875	48	0.96	50	7	18	2	31	1
1645478074	17046.807	84	3.51644429	0.78	0.00371428571	111.710745	0.02	9.52380952e-05	2.21350342	112.374801	112.374792	111.046699	111.04669	112.374796	111.046694	1	50	0.2	50	0.96	50	0.2	50	10	28	0	22	0
1645478297	17269.654	85	3.51644382	-0.00836734694	-4.54747116e-05	111.710745	-0.268367347	-0.00145851819	2.21350744	112.374802	112.374793	111.046698	111.046688	112.374798	111.046693	0.56	50	0.836734694	49	0.66	50	0.4	50	7	27	3	22	1
1645478481	17453.055	86	3.51645018	0.0859183673	0.000385284159	111.710745	0.405918367	0.00182026174	2.21350135	112.3748	112.374791	111.046699	111.04669	112.374795	111.046694	0.9	50	0.408163265	49	0.52	50	0.84	50	8	23	0	27	0
1645478677	17649.111	87	3.51644055	-0.155510204	-0.000849782536	111.710746	-0.135510204	-0.000740492918	2.21350339	112.374801	112.374792	111.046699	111.04669	112.374797	111.046695	0.448979592	49	0.74	50	0.64	50	0.66	50	10	25	1	25	0
1645478873	17845.366	88	3.51644377	-0.174583333	-0.000890731293	111.710747	-0.0145833333	-7.44047619e-05	2.2135036	112.374802	112.374793	111.0467	111.046691	112.374798	111.046695	0.770833333	48	0.96	50	0.76	50	0.92	50	8	28	1	22	0
1645479056	18028.699	89	3.51644411	0.57	0.00289340102	111.710744	0.19	0.000964467005	2.21350075	112.374799	112.374789	111.046698	111.046689	112.374794	111.046693	0.98	50	0.22	50	0.76	50	0.38	50	8	30	0	20	0
1645479240	18212.019	90	3.51643961	-0.25	-0.00136612022	111.710745	-0.43	-0.00234972678	2.2135072	112.374802	112.374792	111.046698	111.046688	112.374797	111.046693	0.32	50	1	50	0.58	50	0.4	50	5	17	0	32	1
1645479461	18433.689	91	3.51644981	-0.3	-0.00163934426	111.710746	0.46	0.0025136612	2.2135003	112.374801	112.374792	111.046701	111.046692	112.374797	111.046696	0.9	50	0.74	50	0.2	50	0.96	50	15	32	3	18	0
1645479645	18617.079	92	3.51643889	0.0875510204	0.000394373966	111.710746	0.64755102	0.00291689649	2.21349059	112.374798	112.374788	111.046704	111.046694	112.374793	111.046699	0.98	50	0.244897959	49	0.28	50	0.84	50	12	33	0	17	0
1645479855	18827.223	93	3.51642353	-0.0504081633	-0.000275454444	111.710746	-0.649183673	-0.00354745177	2.21350033	112.374801	112.374792	111.046701	111.046691	112.374796	111.046696	0.28	50	0.979591837	49	0.93877551	49	0.34	50	7	17	2	32	1
1645480052	19024.137	94	3.51643893	0.119991497	0.000568680079	111.710746	-0.600008503	-0.0028436422	2.21350933	112.374803	112.374794	111.046698	111.046688	112.374798	111.046693	0.479166667	48	0.959183673	49	0.96	50	0.24	50	8	22	1	28	0
1645480261	19233.306	95	3.51645317	0.0469387755	0.000239483549	111.710745	-0.606938776	-0.00309662641	2.21351843	112.374806	112.374796	111.046695	111.046685	112.374801	111.04669	0.44	50	1	50	0.96	50	0.306122449	49	8	23	2	27	0
1645480444	19416.577	96	3.51646756	0.05	0.000238095238	111.710745	0.71	0.00338095238	2.21350778	112.374802	112.374793	111.046698	111.046688	112.374798	111.046693	0.96	50	0.2	50	0.34	50	1	50	11	25	0	25	0
1645480653	19624.984	97	3.51645072	-0.12	-0.000655737705	111.710746	-0.06	-0.000327868852	2.21350868	112.374803	112.374794	111.046698	111.046688	112.374798	111.046693	0.56	50	0.74	50	0.64	50	0.7	50	12	26	2	24	0
1645480836	19808.375	98	3.51645214	0.140765306	0.000676756279	111.710745	-0.274234694	-0.00131843603	2.2135128	112.374804	112.374794	111.046696	111.046686	112.374799	111.046691	0.54	50	0.673469388	49	0.875	48	0.46	50	15	28	0	22	0
1645481020	19992.751	99	3.51645865	-0.0232653061	-0.000126441881	111.710745	0.303265306	0.00164818101	2.21350825	112.374802	112.374793	111.046697	111.046688	112.374798	111.046693	0.8	50	0.52	50	0.571428571	49	0.897959184	49	10	28	0	22	0
1645481216	20188.546	100	3.51645146	0.07	0.000380434783	111.710745	0.45	0.00244565217	2.2135015	112.3748	112.374791	111.046699	111.04669	112.374795	111.046694	0.88	50	0.36	50	0.38	50	0.76	50	7	22	1	28	0
1645481437	20409.817	101	3.51644078	0.16	0.000816326531	111.710744	0.04	0.000204081633	2.2135009	112.374799	112.37479	111.046699	111.046689	112.374794	111.046694	0.72	50	0.52	50	0.68	50	0.56	50	16	38	3	12	0
1645481621	20592.885	102	3.51643983	0.184081633	0.000832948564	111.710743	-0.395918367	-0.00179148583	2.21350684	112.3748	112.37479	111.046696	111.046686	112.374795	111.046691	0.38	50	0.591836735	49	0.98	50	0.4	50	4	16	0	34	0
1645481843	20815.209	103	3.51644922	-0.35106383	-0.00191838158	111.710745	0.28893617	0.00157888618	2.2135025	112.3748	112.374791	111.046699	111.046689	112.374796	111.046694	0.64	50	0.70212766	47	0.34	50	0.98	50	18	28	3	22	0
1645482065	21036.967	104	3.51644237	0.0126530612	5.67401849e-05	111.710745	0.0473469388	0.000212318111	2.21350179	112.3748	112.374791	111.046699	111.04669	112.374795	111.046694	0.54	50	0.48	50	0.7	50	0.734693878	49	8	29	3	21	0
1645482273	21245.498	105	3.51644125	-0.06	-0.000271493213	111.710745	-0.06	-0.000271493213	2.21350269	112.374801	112.374791	111.046699	111.04669	112.374796	111.046694	0.64	50	0.76	50	0.62	50	0.62	50	16	31	2	19	0
1645482457	21429.48	106	3.51644267	0.113061224	0.000540962797	111.710745	0.193061224	0.000923737916	2.2134998	112.374799	112.37479	111.046699	111.04669	112.374794	111.046695	0.836734694	49	0.530612245	49	0.58	50	0.66	50	8	23	0	27	0
1645482704	21676.727	107	3.51643809	0.15	0.000815217391	111.710744	-0.19	-0.0010326087	2.21350265	112.374799	112.37479	111.046698	111.046688	112.374795	111.046693	0.58	50	0.62	50	0.78	50	0.44	50	11	22	5	28	0
1645482900	21872.441	108	3.5164426	-0.00285714286	-1.156738e-05	111.710744	0.657142857	0.0026604974	2.21349279	112.374796	112.374787	111.046701	111.046691	112.374792	111.046696	0.94	50	0.285714286	49	0.32	50	0.98	50	13	26	1	24	0
1645483122	22094.742	109	3.51642701	-0.25	-0.0012755102	111.710745	-0.29	-0.00147959184	2.21349714	112.374799	112.374789	111.046701	111.046691	112.374794	111.046696	0.3	50	0.84	50	0.72	50	0.68	50	18	34	3	16	0
1645483318	22290.611	110	3.51643389	0.0575510204	0.000259238831	111.710745	0.65755102	0.00296194153	2.21348728	112.374796	112.374786	111.046703	111.046694	112.374791	111.046699	0.96	50	0.244897959	49	0.4	50	1	50	17	37	1	13	0
1645483542	22513.964	111	3.51641829	-0.155833333	-0.000795068027	111.710746	-0.00416666667	-2.12585034e-05	2.21348734	112.374797	112.374787	111.046704	111.046695	112.374792	111.046699	0.62	50	0.78	50	0.64	50	0.791666667	48	15	31	3	19	0
1645483750	22722.663	112	3.51641839	0.210204082	0.0009426192	111.710745	-0.709795918	-0.00318294134	2.21349799	112.374799	112.374789	111.0467	111.04669	112.374794	111.046695	0.48	50	0.979591837	49	1	50	0.08	50	18	35	2	14	1
1645483973	22945.282	113	3.51643523	-0.114897959	-0.000549751001	111.710745	-0.294897959	-0.00141099502	2.21350241	112.374801	112.374791	111.046699	111.04669	112.374796	111.046694	0.510204082	49	0.92	50	0.84	50	0.66	50	19	31	3	19	0
1645484169	23141.137	114	3.51644222	0.41	0.00183856502	111.710743	0.05	0.000224215247	2.21350166	112.374798	112.374789	111.046697	111.046688	112.374794	111.046693	0.94	50	0.48	50	0.76	50	0.4	50	8	31	1	19	0
1645484404	23375.926	115	3.51644104	-0.434693878	-0.00221782591	111.710745	-0.159591837	-0.000814244065	2.21350405	112.374801	112.374792	111.046699	111.046689	112.374796	111.046694	0.285714286	49	0.88	50	0.48	50	0.755102041	49	12	35	4	14	1
1645484599	23571.79	116	3.51644482	0.14	0.000598290598	111.710744	0.1	0.000427350427	2.21350255	112.3748	112.374791	111.046698	111.046689	112.374795	111.046694	0.86	50	0.62	50	0.78	50	0.74	50	5	27	1	22	1
1645484808	23780.338	117	3.51644245	-0.198571429	-0.00101311953	111.710745	-0.311632653	-0.00158996252	2.21350723	112.374802	112.374793	111.046698	111.046689	112.374798	111.046693	0.224489796	49	0.734693878	49	0.653061224	49	0.54	50	16	33	2	17	0
1645485004	23976.01	118	3.51644984	0.267142857	0.00127819549	111.710744	0.367142857	0.00175666439	2.21350172	112.374799	112.37479	111.046698	111.046689	112.374795	111.046694	0.92	50	0.285714286	49	0.72	50	0.82	50	9	28	1	22	0
1645485199	24171.798	119	3.51644113	-0.065	-0.000333333333	111.710744	0.685	0.00351282051	2.21349145	112.374797	112.374787	111.046702	111.046692	112.374792	111.046697	0.9	50	0.28	50	0.25	48	1	50	18	32	1	17	1
1645485397	24369.289	120	3.51642488	0.315714286	0.00161078717	111.710743	-0.175714286	-0.000896501458	2.21349408	112.374796	112.374786	111.046699	111.04669	112.374791	111.046695	0.56	50	0.42	50	0.92	50	0.428571429	49	1	24	1	26	0
1645485658	24629.899	121	3.51642905	-0.526938776	-0.00266130695	111.710746	-0.0330612245	-0.000166975881	2.21349458	112.374799	112.374789	111.046702	111.046692	112.374794	111.046697	0.32	50	0.88	50	0.306122449	49	0.8	50	9	28	6	22	0
1645485905	24877.335	122	3.51642984	0.237346939	0.000912872841	111.710744	0.100204082	0.000385400314	2.21349307	112.374797	112.374788	111.046701	111.046692	112.374792	111.046696	0.87755102	49	0.54	50	0.857142857	49	0.72	50	11	32	5	18	0
1645486152	25123.961	123	3.51642746	-0.00387755102	-1.56352864e-05	111.710744	0.056122449	0.000226300197	2.21349223	112.374797	112.374787	111.046701	111.046692	112.374792	111.046697	0.612244898	49	0.56	50	0.58	50	0.64	50	10	30	5	20	0
1645486386	25358.256	124	3.51642613	-0.0330612245	-0.000134395222	111.710745	0.686938776	0.00279243405	2.21348193	112.374794	112.374784	111.046705	111.046695	112.374789	111.0467	0.96	50	0.306122449	49	0.22	50	0.94	50	14	31	4	19	0
1645486635	25607.192	125	3.51640983	0.03	0.000127659574	111.710744	-0.35	-0.0014893617	2.21348718	112.374795	112.374786	111.046703	111.046693	112.374791	111.046698	0.42	50	0.74	50	0.88	50	0.5	50	10	29	5	21	0
1645486819	25791.064	126	3.51641814	0.06	0.000241935484	111.710744	-0.22	-0.000887096774	2.21349048	112.374796	112.374786	111.046702	111.046692	112.374791	111.046697	0.54	50	0.7	50	0.82	50	0.54	50	4	27	0	23	0
1645487080	26052.369	127	3.51642335	0.118367347	0.000643300799	111.710743	-0.0183673469	-9.98225377e-05	2.21349075	112.374795	112.374786	111.046701	111.046692	112.374791	111.046696	0.74	50	0.64	50	0.836734694	49	0.7	50	10	23	6	27	0
1645487263	26235.63	128	3.51642379	0.13	0.000496183206	111.710743	0.59	0.0022519084	2.2134819	112.374792	112.374783	111.046703	111.046694	112.374787	111.046698	0.96	50	0.24	50	0.48	50	0.94	50	0	6	0	44	0
1645487485	26457.825	129	3.51640979	-0.163265306	-0.000892160143	111.710744	0.655918367	0.00358425337	2.21347206	112.37479	112.374781	111.046707	111.046697	112.374785	111.046702	0.86	50	0.367346939	49	0.14	50	0.959183673	49	11	33	3	17	0
1645487669	26640.963	130	3.51639423	0.03	0.000135135135	111.710744	0.13	0.000585585586	2.21347011	112.374789	112.37478	111.046707	111.046698	112.374785	111.046702	0.7	50	0.54	50	0.64	50	0.74	50	13	37	0	13	0
1645487918	26890.255	131	3.51639115	-0.160612245	-0.00087766254	111.710744	0.0993877551	0.000543102487	2.21346862	112.37479	112.37478	111.046708	111.046699	112.374785	111.046704	0.653061224	49	0.714285714	49	0.52	50	0.78	50	17	36	5	14	0
1645488103	27075.596	132	3.51638879	0.21	0.00084	111.710743	0.17	0.00068	2.21346607	112.374788	112.374778	111.046708	111.046699	112.374783	111.046703	0.86	50	0.48	50	0.86	50	0.82	50	18	40	0	10	0
1645488327	27299.478	133	3.51638476	-0.15	-0.000810810811	111.710744	-0.13	-0.000702702703	2.21346802	112.374789	112.37478	111.046708	111.046699	112.374784	111.046704	0.52	50	0.8	50	0.62	50	0.64	50	20	36	3	13	1
1645488539	27511.26	134	3.51638784	0.14	0.000625	111.710743	0.02	8.92857143e-05	2.21346772	112.374788	112.374779	111.046708	111.046698	112.374784	111.046703	0.54	50	0.38	50	0.52	50	0.4	50	17	32	2	17	1
1645488736	27708.487	135	3.51638737	-0.109387755	-0.000515979977	111.710744	-0.589387755	-0.00278013092	2.21347656	112.374792	112.374782	111.046706	111.046696	112.374787	111.046701	0.24	50	0.93877551	49	0.9	50	0.42	50	16	35	1	15	0
1645488932	27904.751	136	3.51640135	0.110612245	0.000561483477	111.710743	0.469387755	0.00238267896	2.21346952	112.374789	112.374779	111.046707	111.046698	112.374784	111.046702	0.9	50	0.32	50	0.58	50	0.93877551	49	10	25	1	24	1
1645489196	28168.014	137	3.51639022	-0.22	-0.00112244898	111.710744	0.04	0.000204081633	2.21346892	112.37479	112.37478	111.046708	111.046699	112.374785	111.046704	0.62	50	0.8	50	0.36	50	0.62	50	10	27	6	22	1
1645489392	28364.383	138	3.51638927	0.126122449	0.000479553038	111.710744	0.233877551	0.000889268255	2.21346542	112.374788	112.374779	111.046709	111.046699	112.374783	111.046704	0.82	50	0.46	50	0.612244898	49	0.72	50	16	40	1	9	1
1645489601	28573.575	139	3.51638372	-0.12122449	-0.00061535274	111.710744	-0.593061224	-0.00301046307	2.21347431	112.374791	112.374782	111.046707	111.046697	112.374787	111.046702	0.285714286	49	1	50	0.88	50	0.408163265	49	17	34	2	16	0
1645489823	28795.468	140	3.51639779	-0.05	-0.00023923445	111.710745	0.03	0.00014354067	2.21347386	112.374792	112.374782	111.046707	111.046698	112.374787	111.046702	0.6	50	0.62	50	0.68	50	0.76	50	13	34	3	14	2
1645490058	29029.981	141	3.51639708	0.1	0.00045045045	111.710744	0.32	0.00144144144	2.21346906	112.37479	112.37478	111.046708	111.046699	112.374785	111.046703	0.88	50	0.46	50	0.46	50	0.68	50	16	35	4	15	0
1645490241	29213.826	142	3.51638949	0.0608163265	0.000259898831	111.710744	0.539183673	0.00230420373	2.21346097	112.374787	112.374777	111.04671	111.046701	112.374782	111.046706	0.96	50	0.36	50	0.44	50	0.918367347	49	22	35	0	15	0
1645490452	29423.924	143	3.5163767	-0.48	-0.00260869565	111.710746	-0.06	-0.000326086957	2.21346187	112.37479	112.37478	111.046712	111.046703	112.374785	111.046708	0.22	50	0.76	50	0.32	50	0.74	50	16	38	2	12	0
1645490635	29607.431	144	3.51637812	0.658979592	0.00313799806	111.710743	-0.0210204082	-0.000100097182	2.21346219	112.374786	112.374777	111.046709	111.0467	112.374782	111.046704	0.897959184	49	0.26	50	0.96	50	0.28	50	12	23	0	27	0
1645490844	29816.637	145	3.51637862	-0.265306122	-0.0014418811	111.710744	-0.387755102	-0.00210736469	2.21346801	112.374789	112.37478	111.046709	111.046699	112.374785	111.046704	0.306122449	49	0.959183673	49	0.693877551	49	0.571428571	49	16	30	2	20	0
1645491030	30001.922	146	3.51638782	0.217142857	0.00103896104	111.710743	-0.497142857	-0.00237867396	2.21347546	112.374791	112.374781	111.046705	111.046696	112.374786	111.046701	0.5	50	0.78	50	1	49	0.285714286	49	1	11	0	37	2
1645491264	30236.556	147	3.51639961	-0.0130612245	-7.06012135e-05	111.710743	0.706938776	0.00382129068	2.21346486	112.374787	112.374778	111.046709	111.046699	112.374783	111.046704	0.959183673	49	0.265306122	49	0.28	50	1	49	18	39	4	10	1
1645491474	30446.519	148	3.51638284	-0.166938776	-0.000710377768	111.710744	-0.0130612245	-5.55796787e-05	2.21346505	112.374788	112.374779	111.046709	111.0467	112.374784	111.046705	0.58	50	0.76	50	0.54	50	0.693877551	49	13	27	2	23	0
1645491760	30732.419	149	3.51638315	0.285306122	0.00135860058	111.710743	0.245306122	0.00116812439	2.21346137	112.374786	112.374776	111.046709	111.046699	112.374781	111.046704	0.93877551	49	0.408163265	49	0.64	50	0.6	50	12	27	8	23	0
1645491969	30941.289	150	3.51637733	-0.315510204	-0.00110318253	111.710744	0.0755102041	0.000264021693	2.21346024	112.374787	112.374778	111.046711	111.046701	112.374782	111.046706	0.58	50	0.82	50	0.448979592	49	0.84	50	13	31	2	19	0
1645492229	31201.515	151	3.51637554	0.408333333	0.00195374801	111.710742	-0.2675	-0.00127990431	2.21346425	112.374786	112.374777	111.046708	111.046698	112.374781	111.046703	0.62	50	0.479166667	48	0.895833333	48	0.22	50	16	36	6	14	0
1645492451	31423.325	152	3.51638188	-0.0560629252	-0.000215626635	111.710742	0.321896259	0.00123806253	2.21345943	112.374785	112.374776	111.046709	111.0467	112.37478	111.046705	0.62	50	0.354166667	48	0.52	50	0.897959184	49	4	24	4	22	3
1645492686	31658.147	153	3.51637425	-0.74	-0.00333333333	111.710746	0	0	2.21345943	112.374789	112.374779	111.046713	111.046704	112.374784	111.046708	0.24	50	0.98	50	0.26	50	1	50	10	28	4	20	2
1645492896	31868.546	154	3.51637425	0.415459184	0.0017754666	111.710744	-0.0404591837	-0.000172902494	2.21346003	112.374787	112.374777	111.046711	111.046701	112.374782	111.046706	0.875	48	0.5	48	0.795918367	49	0.34	50	12	40	2	10	0
1645493144	32116.45	155	3.51637521	-0.212223187	-0.0010057971	111.710745	-0.520733825	-0.00246793282	2.21346784	112.37479	112.374781	111.04671	111.0467	112.374785	111.046705	0.224489796	49	0.957446809	47	0.808510638	47	0.5	50	14	32	5	16	2
1645493405	32377.06	156	3.51638756	0.420612245	0.00169601712	111.710743	0.359387755	0.00144914417	2.21346245	112.374787	112.374777	111.046709	111.0467	112.374782	111.046704	0.92	50	0.14	50	0.734693878	49	0.673469388	49	8	19	6	30	1
1645493691	32663.67	157	3.51637903	-0.295510204	-0.00113657771	111.710745	-0.255510204	-0.000982731554	2.21346629	112.374789	112.37478	111.046709	111.0467	112.374784	111.046705	0.306122449	49	0.857142857	49	0.66	50	0.7	50	15	25	8	21	4
1645493901	32873.113	158	3.5163851	0.0360399479	0.000125574731	111.710744	0.321754234	0.00112109489	2.21346146	112.374788	112.374778	111.046711	111.046701	112.374783	111.046706	0.765957447	47	0.408163265	49	0.448979592	49	0.734693878	49	15	36	3	13	0
1645494149	33120.898	159	3.51637746	-0.0608333333	-0.000291068581	111.710745	0.2875	0.00137559809	2.21345715	112.374787	112.374777	111.046712	111.046703	112.374782	111.046708	0.56	50	0.333333333	45	0.36	50	0.708333333	48	14	32	6	16	1
1645494396	33368.129	160	3.51637064	0.289065892	0.00116558828	111.710743	-0.212209618	-0.000855683943	2.21346033	112.374786	112.374777	111.04671	111.0467	112.374781	111.046705	0.693877551	49	0.617021277	47	0.93877551	49	0.4375	48	4	22	5	26	2
1645494669	33640.928	161	3.51637568	-0.618284846	-0.00250317751	111.710746	-0.087672601	-0.000354949801	2.21346165	112.37479	112.37478	111.046713	111.046703	112.374785	111.046708	0.234042553	47	0.94	50	0.387755102	49	0.918367347	49	18	33	7	15	2
1645494890	33862.591	162	3.51637776	0.516213634	0.00189089243	111.710744	-0.0437863656	-0.000160389618	2.2134623	112.374787	112.374778	111.04671	111.0467	112.374782	111.046705	0.897959184	49	0.425531915	47	0.92	50	0.36	50	6	25	3	24	1
1645495164	34136.269	163	3.5163788	-0.0135034014	-6.08261323e-05	111.710744	0.624047619	0.00281102531	2.21345294	112.374784	112.374775	111.046713	111.046703	112.37478	111.046708	0.916666667	48	0.306122449	49	0.24	50	0.87755102	49	17	36	8	12	1
1645495411	34383.295	164	3.51636399	0.0471853741	0.000172209395	111.710744	-0.0769812925	-0.000280953622	2.2134541	112.374785	112.374775	111.046712	111.046703	112.37478	111.046707	0.510204082	49	0.54	50	0.604166667	48	0.48	50	5	24	5	24	2
1645495646	34618.227	165	3.51636582	-0.0434261471	-0.000175814361	111.710744	-0.0717949414	-0.000290667779	2.21345517	112.374785	112.374776	111.046712	111.046702	112.37478	111.046707	0.530612245	49	0.645833333	48	0.666666667	48	0.638297872	47	12	24	5	25	0
1645495960	34932.797	166	3.51636752	0.103353959	0.000439804079	111.710743	-0.0316872919	-0.00013483954	2.21345565	112.374785	112.374775	111.046711	111.046702	112.37478	111.046707	0.78	50	0.708333333	48	0.808510638	47	0.673469388	49	3	16	11	29	4
1645496248	35219.898	167	3.51636827	-0.57483871	-0.00183069653	111.710746	0.12516129	0.000398602835	2.21345377	112.374787	112.374777	111.046715	111.046705	112.374782	111.04671	0.290322581	31	0.74	50	0.28	50	0.98	50	16	31	10	17	0
1645496496	35468.543	168	3.5163653	0.332772109	0.0011594847	111.710744	-0.347227891	-0.00120985328	2.21345898	112.374787	112.374777	111.046712	111.046702	112.374782	111.046707	0.693877551	49	0.708333333	48	0.9	50	0.22	50	19	37	5	12	1
1645496795	35767.86	169	3.51637354	0.222789116	0.000894735404	111.710743	0.0391156463	0.000157090949	2.21345839	112.374786	112.374776	111.046711	111.046701	112.374781	111.046706	0.833333333	48	0.571428571	49	0.734693878	49	0.551020408	49	12	33	10	14	2
1645497056	36028.49	170	3.51637261	0.0934542295	0.000312555952	111.710743	-0.533671621	-0.00178485492	2.2134664	112.374788	112.374778	111.046708	111.046698	112.374783	111.046703	0.434782609	46	0.875	48	0.897959184	49	0.270833333	48	4	11	7	32	6
1645497265	36237.489	171	3.51638527	-0.242244898	-0.000928141371	111.710744	0.472040816	0.0018085855	2.21345932	112.374787	112.374777	111.046711	111.046702	112.374782	111.046706	0.74	50	0.510204082	49	0.265306122	49	0.979591837	49	17	32	2	17	1
1645497461	36433.825	172	3.51637408	0.255935374	0.00122457117	111.710743	0.266564626	0.00127542883	2.21345532	112.374784	112.374775	111.046711	111.046701	112.374779	111.046706	0.96	50	0.4375	48	0.510204082	49	0.520833333	48	8	30	1	19	1
1645497709	36681.498	173	3.51636775	-0.227294833	-0.00115966751	111.710744	-0.370151976	-0.00188853049	2.21346087	112.374787	112.374777	111.04671	111.046701	112.374782	111.046706	0.36	50	0.957446809	47	0.836734694	49	0.693877551	49	17	29	5	19	2
1645497944	36916.552	174	3.51637653	-0.212338435	-0.000856203368	111.710745	0.483171769	0.00194827326	2.21345362	112.374786	112.374776	111.046714	111.046704	112.374781	111.046709	0.833333333	48	0.5625	48	0.224489796	49	0.92	50	15	31	4	18	1
1645498257	37229.471	175	3.51636507	0.185193226	0.000788056282	111.710744	-0.307642206	-0.00130911577	2.21345824	112.374786	112.374777	111.046711	111.046702	112.374782	111.046707	0.571428571	49	0.693877551	49	0.918367347	49	0.425531915	47	9	23	12	24	1
1645498519	37491.769	176	3.51637237	0.17494898	0.000558942427	111.710743	0.478520408	0.0015288192	2.21345106	112.374783	112.374774	111.046713	111.046703	112.374779	111.046708	0.98	50	0.326530612	49	0.571428571	49	0.875	48	8	24	6	24	2
1645498808	37780.072	177	3.51636102	-0.392996454	-0.00149428309	111.710745	-0.267464539	-0.00101697543	2.21345507	112.374786	112.374777	111.046713	111.046704	112.374782	111.046709	0.29787234	47	0.958333333	48	0.574468085	47	0.7	50	9	23	8	27	0
1645499068	38040.599	178	3.51636736	0.275930851	0.000961431537	111.710744	0.115026596	0.000400789532	2.21345335	112.374785	112.374775	111.046713	111.046703	112.37478	111.046708	0.765957447	47	0.375	48	0.723404255	47	0.5625	48	8	29	6	19	2
1645499355	38327.05	179	3.51636463	0.20707483	0.000793390153	111.710743	0.218095238	0.000835613939	2.21345008	112.374783	112.374773	111.046712	111.046703	112.374778	111.046708	0.833333333	48	0.408163265	49	0.54	50	0.551020408	49	11	27	8	17	6
1645499564	38536.225	180	3.51635946	-0.194385907	-0.000679671002	111.710744	-0.162498151	-0.000568175355	2.21345251	112.374784	112.374775	111.046713	111.046703	112.374779	111.046708	0.434782609	46	0.791666667	48	0.530612245	49	0.5625	48	16	38	2	11	1
1645499874	38846.462	181	3.51636331	-0.158315477	-0.000753883224	111.710745	-0.00140058336	-6.66944457e-06	2.21345253	112.374785	112.374776	111.046714	111.046704	112.37478	111.046709	0.391304348	46	0.551020408	49	0.375	48	0.531914894	47	13	30	10	20	0
1645500134	39106.223	182	3.51636335	0.00927702996	2.99259031e-05	111.710744	0.400297438	0.00129128206	2.21344653	112.374783	112.374774	111.046715	111.046706	112.374778	111.046711	0.75	48	0.340425532	47	0.448979592	49	0.84	50	16	32	6	16	2
1645500444	39416.208	183	3.51635385	0.277785316	0.00106840506	111.710743	-0.469111847	-0.00180427633	2.21345357	112.374784	112.374774	111.046712	111.046702	112.374779	111.046707	0.625	48	0.816326531	49	0.895833333	48	0.14893617	47	13	30	12	17	1
1645500666	39638.562	184	3.51636498	-0.0799603175	-0.000257936508	111.710743	0.466071429	0.00150345622	2.21344657	112.374782	112.374773	111.046714	111.046705	112.374777	111.04671	0.844444444	45	0.458333333	48	0.311111111	45	0.857142857	49	20	32	3	17	1
1645500978	39950.799	185	3.51635392	-0.206035606	-0.000928088314	111.710745	-0.33369518	-0.00150313144	2.21345158	112.374785	112.374775	111.046714	111.046704	112.37478	111.046709	0.276595745	47	0.816326531	49	0.680851064	47	0.553191489	47	18	36	12	12	0
1645501201	40173.046	186	3.51636184	0.488429946	0.0015654806	111.710742	0.123804096	0.000396808	2.21344972	112.374782	112.374772	111.046712	111.046702	112.374777	111.046707	0.825	40	0.212765957	47	0.897959184	49	0.533333333	45	5	20	3	29	1
1645501537	40509.633	187	3.5163589	-0.104736025	-0.000471783896	111.710743	-0.266640787	-0.00120108462	2.21345372	112.374783	112.374774	111.046711	111.046702	112.374779	111.046706	0.541666667	48	0.913043478	46	0.733333333	45	0.571428571	49	8	24	14	23	1
1645501837	40809.783	188	3.51636523	-0.0650510204	-0.000193029734	111.710743	-0.44005102	-0.00130578938	2.21346032	112.374786	112.374776	111.04671	111.0467	112.374781	111.046705	0.25	48	0.755102041	49	0.791666667	48	0.416666667	48	6	23	10	23	3
1645502174	41146.841	189	3.51637567	-0.180381928	-0.000601273095	111.710744	0.580487637	0.00193495879	2.21345162	112.374784	112.374775	111.046713	111.046704	112.374779	111.046708	0.795454545	44	0.395348837	43	0.239130435	46	1	42	12	28	14	18	2
1645502511	41483.568	190	3.5163619	0.0283816425	8.42185238e-05	111.710744	0.111714976	0.000331498445	2.21344994	112.374783	112.374774	111.046713	111.046704	112.374779	111.046709	0.695652174	46	0.555555556	45	0.5	46	0.583333333	48	9	28	13	18	3
1645502850	41822.683	191	3.51635925	-0.231884058	-0.000688083258	111.710745	-0.0606884058	-0.00018008429	2.21345085	112.374785	112.374775	111.046714	111.046705	112.37478	111.04671	0.47826087	46	0.770833333	48	0.4375	48	0.608695652	46	8	26	15	19	2
1645503161	42133.305	192	3.51636069	0.425620567	0.0012555179	111.710743	-0.032712766	-9.64978347e-05	2.21345134	112.374783	112.374773	111.046712	111.046703	112.374778	111.046707	0.659574468	47	0.266666667	45	0.895833333	48	0.4375	48	11	28	10	20	2
1645503460	42432.537	193	3.51636146	-0.161844022	-0.000520398784	111.710744	-0.257126168	-0.000826772244	2.2134552	112.374785	112.374775	111.046712	111.046702	112.37478	111.046707	0.536585366	41	0.955555556	45	0.47826087	46	0.382978723	47	9	25	11	18	5
1645503809	42781.092	194	3.51636756	0.298158735	0.000997186406	111.710742	0.367538939	0.00122922722	2.21344969	112.374782	112.374772	111.046712	111.046702	112.374777	111.046707	0.875	48	0.209302326	43	0.739130435	46	0.808510638	47	2	16	16	28	3
1645504171	43143.739	195	3.51635884	-0.181236509	-0.000520794567	111.710743	0.322782403	0.000927535641	2.21344484	112.374781	112.374772	111.046714	111.046705	112.374776	111.046709	0.630434783	46	0.488888889	45	0.340425532	47	0.844444444	45	14	27	16	21	0
1645504484	43455.951	196	3.51635119	0.0688662761	0.000189714259	111.710743	-0.160119231	-0.00044109981	2.21344725	112.374782	112.374772	111.046713	111.046704	112.374777	111.046708	0.553191489	47	0.644444444	45	0.695652174	46	0.466666667	45	8	25	12	16	7
1645504858	43829.928	197	3.51635498	-0.0922487791	-0.000295669164	111.710743	-0.0983155132	-0.000315113824	2.21344872	112.374782	112.374773	111.046713	111.046704	112.374778	111.046708	0.765957447	47	0.956521739	46	0.913043478	46	0.906976744	43	4	25	17	22	1
1645505169	44141.563	198	3.51635732	0.282451013	0.000755216613	111.710742	0.186601211	0.000498933719	2.21344592	112.37478	112.374771	111.046713	111.046703	112.374775	111.046708	0.787234043	47	0.318181818	44	0.704545455	44	0.608695652	46	15	23	12	22	3
1645505519	44491.019	199	3.51635289	-0.195410628	-0.000626316115	111.710743	-0.115700483	-0.000370834882	2.21344766	112.374782	112.374772	111.046713	111.046704	112.374777	111.046708	0.355555556	45	0.666666667	45	0.333333333	42	0.413043478	46	16	27	14	17	5
1645505858	44830.47	200	3.51635564	0.0749322493	0.000214705585	111.710742	0.174932249	0.000501238537	2.21344503	112.37478	112.374771	111.046713	111.046704	112.374776	111.046709	0.688888889	45	0.43902439	41	0.575	40	0.675	40	8	28	13	15	6
1645506346	45318.159	201	3.51635149	-0.00918967039	-2.70284423e-05	111.710742	0.617910601	0.00181738412	2.21343576	112.374778	112.374768	111.046716	111.046707	112.374773	111.046712	0.88372093	43	0.275	40	0.177777778	45	0.804878049	41	10	20	29	20	5
1645506808	45780.264	202	3.51633683	-0.0344155844	-7.06685512e-05	111.710742	0.490981241	0.00100817503	2.2134284	112.374776	112.374766	111.046719	111.046709	112.374771	111.046714	0.911111111	45	0.454545455	33	0.355555556	45	0.880952381	42	15	29	23	17	3
1645507272	46244.209	203	3.51632518	0.170295638	0.000367809153	111.710742	-0.426109591	-0.000920323091	2.21343479	112.374777	112.374767	111.046716	111.046706	112.374772	111.046711	0.395348837	43	0.651162791	43	0.861111111	36	0.264705882	34	8	16	26	26	4
1645507646	46617.977	204	3.51633529	-0.0666666667	-0.000143988481	111.710742	-0.566666667	-0.00122390209	2.21344329	112.37478	112.37477	111.046714	111.046704	112.374775	111.046709	0.166666667	42	0.8	40	0.75	40	0.25	40	11	30	18	11	6
1645508158	47130.104	205	3.51634873	0.0998987854	0.000267109052	111.710741	0.00779352227	2.08382948e-05	2.21344317	112.374779	112.37477	111.046713	111.046704	112.374774	111.046708	0.8	40	0.692307692	39	0.75	40	0.657894737	38	7	16	33	20	7
1645508658	47630.17	206	3.51634855	0.000466200466	9.10547786e-07	111.710741	0.496969697	0.000970643939	2.21343572	112.374777	112.374767	111.046715	111.046706	112.374772	111.046711	0.897435897	39	0.4	35	0.230769231	39	0.727272727	44	13	26	32	14	3
1645509245	48217.386	207	3.51633676	-0.215601504	-0.000431203008	111.710743	-0.146553885	-0.000293107769	2.21343792	112.374779	112.374769	111.046716	111.046706	112.374774	111.046711	0.447368421	38	0.80952381	42	0.514285714	35	0.583333333	36	15	28	42	9	3
1645512362	51334.628	208	3.51634023	0.222563473	0.000378509307	111.710741	0.146805897	0.000249669893	2.21343572	112.374777	112.374767	111.046715	111.046706	112.374772	111.046711	0.702702703	37	0.333333333	36	0.5	40	0.424242424	33	1	1	288	1	0
1645515609	54580.962	209	3.51633675	0	0	111.710741	0	0	2.21343572	112.374777	112.374767	111.046715	111.046706	112.374772	111.046711	0	1	-1	0	-1	0	-1	0	0	0	300	0	0
1645516341	55313.821	210	3.51633675	0	0	111.710741	0	0	2.21343572	112.374777	112.374767	111.046715	111.046706	112.374772	111.046711	-1	0	-1	0	-1	0	-1	0	6	16	52	26	0
1645516536	55508.469	211	3.51633675	0.05	6.8212824e-05	111.710741	-0.67	-0.000914051842	2.21344577	112.37478	112.37477	111.046712	111.046703	112.374775	111.046707	0.26	50	0.88	50	0.92	50	0.2	50	7	14	1	36	0
