# Supplementary material for: Improved bounds on Lorentz violation from composite pulse Ramsey spectroscopy in a trapped ion
Source: Nat Commun. 2022 Nov 27;13:7314. doi: 10.1038/s41467-022-34818-0 (PMC9701673; doi:10.1038/s41467-022-34818-0)
Supplement: Supplementary file 2 — Source Data [file 41467_2022_34818_MOESM2_ESM.zip › Source_data_files/raw_data/20220222/LLI_with_servo_467_00.txt]

#
#1650 rf switch (1650 rf switch (digital out of Paul's box)): 1 
#370 H1 shutter (Inverted NI digital out at /Dev1/port0/line2): 1 
#370 H2 shutter (370 H2 shutter (digital out of Paul's box)): 1 
#370 V shutter (Inverted NI digital out at /Dev1/port0/line0): 1 
#370 cooling AOM rf attenuator control voltage (NI analog out at /Dev2/ao6): 5.20894339 V
#370 cooling rf switch (370 cooling rf switch (digital out of Paul's box)): 1 
#370 cooling shutter (370 cooling shutter (digital out of Paul's box)): 1 
#370 detuning AOM rf attenuator control voltage (NI analog out at /Dev2/ao10): 10 V
#370 detuning rf switch (370 detuning rf switch (digital out of Paul's box)): 1 
#370 pumping AOM rf attenuator control voltage (NI analog out at /Dev2/ao9): 10 V
#370 pumping rf switch (370 pumping rf switch (digital out of Paul's box)): 1 
#399 shutter (399 shutter (digital out of Paul's box)): 0 
#411 relock shutter (411 relock shutter (digital out of Paul's box)): 1 
#411 rf switch (411 rf switch (digital out of Paul's box)): 0 
#411 slave rf switch (411 slave rf switch (digital out of Paul's box)): 1 
#411 stab hold (411 stab hold (digital out of Paul's box)): 1 
#411IntstabSetpoint (Scaled version of 411 intensity stab set point voltage (factor: 1.000000, offset:0.000000)): 10 V
#467 detuning AOM rf attenuator control voltage (NI analog out at /Dev2/ao8): 10 V
#467 rf switch (467 rf switch (digital out of Paul's box)): 0 
#638 rf switch (638 rf switch (digital out of Paul's box)): 1 
#638 shutter (638 shutter (digital out of Paul's box)): 1 
#935 shutter (Inverted NI digital out at /Dev1/port0/line3): 1 
#Axial objective position (Scaled version of Axial obective actuator (factor: 0.000024, offset:0.000000)): 11.974494 mm
#B field H1 (Scaled version of h1BCurrent (factor: 0.400000, offset:0.000000)): 0.12992 G
#B field H2 (Scaled version of h2BCurrent (factor: 1.470000, offset:0.000000)): 0.735 G
#B field V (Scaled version of vBCurrent (factor: 1.248000, offset:0.000000)): 0.3012672 G
#DDS0 frequency (Frequency of DDS channel #0 of Paul's box): 85 MHz
#DDS0 power (Power of DDS channel #0 of Paul's box): -6 dBm
#DDS1 frequency (Frequency of DDS channel #1 of Paul's box): 85 MHz
#DDS1 power (Power of DDS channel #0 of Paul's box): -15 dBm
#DDS10 frequency (Frequency of DDS channel #10 of Paul's box): 0 MHz
#DDS10 power (Power of DDS channel #10 of Paul's box): 0 dBm
#DDS11 frequency (Frequency of DDS channel #11 of Paul's box): 0 MHz
#DDS11 power (Power of DDS channel #11 of Paul's box): 0 dBm
#DDS2 frequency (Frequency of DDS channel #2 of Paul's box): 200 MHz
#DDS2 power (Power of DDS channel #2 of Paul's box): -50 dBm
#DDS3 frequency (Frequency of DDS channel #3 of Paul's box): 60 MHz
#DDS3 power (Power of DDS channel #3 of Paul's box): -3 dBm
#DDS4 frequency (Frequency of DDS channel #4 of Paul's box): 111.9 MHz
#DDS4 power (Power of DDS channel #4 of Paul's box): 10 dBm
#DDS5 frequency (Frequency of DDS channel #5 of Paul's box): 111.5125 MHz
#DDS5 power (Power of DDS channel #5 of Paul's box): -6 dBm
#DDS6 power (Power of DDS channel #6 of Paul's box): 0 dBm
#DDS7 frequency (Frequency of DDS channel #7 of Paul's box): 0 MHz
#DDS7 power (Power of DDS channel #7 of Paul's box): 0 dBm
#DDS8 frequency (Frequency of DDS channel #8 of Paul's box): 0 MHz
#DDS8 power (Power of DDS channel #8 of Paul's box): 0 dBm
#DDS9 frequency (Frequency of DDS channel #9 of Paul's box): 0 MHz
#DDS9 power (Power of DDS channel #9 of Paul's box): 0 dBm
#DP370 power (DP370 photodiode voltage setpoint): 7 mW
#Doppler_time (): 5000 us
#H1 power (H1 photodiode voltage setpoint): 5.5 uW
#H1Flipmount (Thorlabs Flipmount): 1 
#H1seq power (H1seq setpoint): 0 mW
#H2 power (H2 photodiode voltage setpoint): 2.23 uW
#In Oven Current (Scaled version of In oven control voltage (factor: 2.000000, offset:0.000000)): 0 A
#Objective focus position (Scaled version of Focus obective actuator (factor: 0.000024, offset:0.000000)): 24.5719768 mm
#Paul's box run number (to identify the raw data of CCD and PMT): 45092 
#SampleNHold (SampleNHold (digital out of Paul's box)): 1 
#Strobo Trigger (description): 0 
#U_ablation (NI analog out at /Dev2/ao0): 0 V
#Ue endseg 1 (Scaled version of Endseg 1 extra voltage (factor: -1.200000, offset:0.000000)): -9 V
#Ue endseg 2 (Scaled version of Endseg 2 extra voltage (factor: -1.200000, offset:0.000000)): 0 V
#Ue1 (Scaled version of Segment 3 extra compensation voltage (factor: 1.214280, offset:-0.000700)): -9 V
#Ue2 (Scaled version of Segment 3 extra compensation voltage (factor: 1.214280, offset:-0.000700)): -9 V
#Ue3 (Scaled version of Segment 3 extra compensation voltage (factor: 1.214280, offset:-0.000700)): -5 V
#Ue4 (Scaled version of Segment 3 extra compensation voltage (factor: 1.214280, offset:-0.000700)): 0 V
#Ue5 (Scaled version of Segment 3 extra compensation voltage (factor: 1.214280, offset:-0.000700)): 0 V
#Ue6 (Scaled version of Segment 6 extra voltage (factor: -1.200000, offset:0.000000)): 0 V
#Ue7 (Scaled version of Segment 7 extra voltage (factor: -1.200000, offset:0.000000)): 0 V
#Ue8 (Scaled version of Segment 8 extra voltage (factor: -1.200000, offset:0.000000)): 0 V
#Uec endseg 1 (Scaled version of Segment 0 extra compensation voltage (factor: 1.2, offset:0.0)): 0.285393998 V
#Uec endseg 2 (Scaled version of Endseg extra 2 compensation voltage (factor: -1.200000, offset:0.000000)): 0 V
#Uec1 (Scaled version of Segment 1 extra compensation voltage (factor: 1.2, offset:0.0)): 0.285393998 V
#Uec2 (Scaled version of Segment 2 extra compensation voltage (factor: 1.2, offset:0.0)): 0.285393998 V
#Uec3 (Scaled version of Segment 3 extra compensation voltage (factor: 1.2, offset:0.0)): 0.227429813 V
#Uec4 (Scaled version of Segment 4 extra compensation voltage (factor: 1.2, offset:0.0)): 0.227429813 V
#Uec5 (Scaled version of Segment 5 extra compensation voltage (factor: 1.2, offset:0.0)): 0 V
#Uec6 (Scaled version of Segment 6 extra compensation voltage (factor: 1.2, offset:0.0)): 0.408 V
#Uec7 (Scaled version of Segment 7 extra compensation voltage (factor: 1.2, offset:0.0)): 0.408 V
#Uec8 (Scaled version of Segment 8 extra compensation voltage (factor: 1.2, offset:0.0)): 0.408 V
#Uschwinden (Scaled version of U_schwinden (factor: 1.000000, offset:0.000000)): 0 V
#Ut endseg 1 (Scaled version of Endseg 1 voltage (factor: -1.199740, offset:-0.001200)): 12 V
#Ut endseg 2 (Scaled version of Endseg 2 voltage (factor: -1.197100, offset:-0.003000)): 0 V
#Ut1 (Scaled version of Segment 1 voltage (factor: -1.200900, offset:-0.003600)): -8 V
#Ut2 (Scaled version of Segment 2 voltage (factor: -1.201410, offset:-0.001400)): 12 V
#Ut3 (Scaled version of Segment 3 voltage (factor: -1.198560, offset:-0.003200)): 12 V
#Ut4 (Scaled version of Segment 4 voltage (factor: -1.198560, offset:-0.003200)): 0 V
#Ut5 (Scaled version of Segment 5 voltage (factor: -1.198560, offset:-0.003200)): 0 V
#Ut6 (Scaled version of Segment 6 voltage (factor: -1.198560, offset:-0.003200)): 0 V
#Ut7 (Scaled version of Segment 7 voltage (factor: -1.198560, offset:-0.003200)): 0 V
#Ut8 (Scaled version of Segment 8 voltage (factor: -1.198560, offset:-0.003200)): 0 V
#Utc endseg 1 (Scaled version of Segment 0 compensation voltage (factor: 0.25, offset:0.0)): 0.052171137 V
#Utc endseg 2 (Scaled version of Endseg 2 compensation voltage (factor: -0.250000, offset:0.000000)): 0 V
#Utc1 (Scaled version of Segment 1 compensation voltage (factor: 0.25, offset:0.0)): 0.052171137 V
#Utc2 (Scaled version of Segment 2 compensation voltage (factor: 0.25, offset:0.0)): 0.052171137 V
#Utc3 (Scaled version of Segment 3 compensation voltage (factor: 0.25, offset:0.0)): 0.106663163 V
#Utc4 (Scaled version of Segment 4 compensation voltage (factor: 0.25, offset:0.0)): 0.106663163 V
#Utc5 (Scaled version of Segment 5 compensation voltage (factor: 0.25, offset:0.0)): 0 V
#Utc6 (Scaled version of Segment 6 compensation voltage (factor: 0.25, offset:0.0)): 0 V
#Utc7 (Scaled version of Segment 7 compensation voltage (factor: 1.2, offset:0.0)): 0 V
#Utc8 (Scaled version of Segment 8 compensation voltage (factor: 1.2, offset:0.0)): 0 V
#V power (V photodiode voltage setpoint): 11.25 uW
#Vseq power (Vseq setpoint): 0.4 mW
#WP370H2sw0 (NI analog out at /Dev2/ao2): 5 V
#WP370H2sw1 (NI analog out at /Dev2/ao3): 0 V
#Yb Oven Current (Scaled version of Yb oven control voltage (factor: 3.510000, offset:0.000000)): 0 A
#awg_Pulselength (): 0 s
#awg_amplitude (): 0 Vpp
#awg_frequency (): 0 Hz
#awg_offset (): 0 V
#axial_secular_frequency_AOM (): 0.11 MHz
#carrier_frequency (): 221 MHz
#cooling370 frequency (Attenuation of transition cooling370): 85 MHz
#cooling370 power (Power of transition cooling370): -24 dBm
#cooling_chirp_dds_power (): 0 dBm
#cooling_chirp_freq_step (): 1 MHz
#cooling_chirp_start_freq (): 76.9 MHz
#cooling_chirp_stop_freq (): 106.9 MHz
#cooling_chirp_total_time (): 3 us
#detection370 frequency (Attenuation of transition detection370): 85 MHz
#detection370 power (Power of transition detection370): -2 dBm
#detection_time (): 2500 us
#detuning370 frequency (Attenuation of transition detuning370): 0 MHz
#detuning370 power (Power of transition detuning370): 0 dBm
#emm_pulse_buffer_time (): 0 us
#emm_pulse_wait_time (): 0 us
#feed_forward_waittime_ms (): 0 ms
#flop_sbc_max_pulsetime_factor (): 0 
#freqScaling_411 (): 1.68 MHz/G
#freqScaling_467 (): 1.6 MHz/G
#heating_rate_wait_time (): 5000 us
#intersequence_cooling_rf_frequency (): 85 MHz
#intersequence_cooling_rf_power (): -24 dBm
#load_attempt (): 0 
#mirrorH2H (Motorized mirror mount): 4.37709888 mm
#n_av_LLI (): 50 
#n_points_per_doppler_freq_scan (): 0 
#n_points_per_sb_flops (): 0 
#n_points_per_sb_scan (): 0 
#n_rabi_scan_points (): 0 
#n_rep (): 575 
#octupole467 frequency (Attenuation of transition octupole467): 111.04027 MHz
#octupole467 power (Power of transition octupole467): -6 dBm
#octupole4672 frequency (Attenuation of transition octupole4672): 112.38 MHz
#octupole4672 power (Power of transition octupole4672): -6 dBm
#offset370PD_H1 (): -0.0132263937 uW
#offset370PD_H2 (): -0.0299202343 uW
#offset370PD_V (): -0.0150179222 uW
#offset467BelowPD (): 0.0073186225 mW
#offset467PD (): 0.0073186225 mW
#picture_number (): 0 
#pulse_time_1650 (): 0 us
#pulse_time_411 (): 5 us
#pulse_time_467 (): 50000 us
#pulse_time_4672 (): 50000 us
#pulse_time_rfLLI (): 14.95 us
#pump_time (): 10 us
#pumping370 frequency (Attenuation of transition pumping370): 85 MHz
#pumping370 power (Power of transition pumping370): -13.5 dBm
#quench1650 frequency (Attenuation of transition quench1650): 60 MHz
#quench1650 power (Power of transition quench1650): -3.1 dBm
#radial_secular_frequency_AOM (): 0.31 MHz
#ramp_time (): 0 us
#reference 370 Det (): 0 mW
#reference 370 H1 (reference value 370 H1 chart): 3 uW
#reference 370 H2 (reference value 370 H2 chart): 5 uW
#reference 370 V (reference value 370 V chart): 40 uW
#reference 411 Fiber (reference value vertical 411 chart): 0.4 mW
#reference 411 SHG (reference value SHG 411 chart): 8 mW
#reference 411 V (): 0 uW
#reference 639 Fiber (reference value fiber639 chart): 12.5 mW
#reference SHG 467 (): 5.5 mW
#reference SHG 467 Below (): 0 mW
#rf_Amp (): 0.3 
#rf_Freq (): 3.516 MHz
#rf_phase (): 0.5 
#rf_switch_467 (): 0 
#sampling370 frequency (Attenuation of transition sampling370): 85 MHz
#sampling370 power (Power of transition sampling370): -5 dBm
#sampling411 frequency (Attenuation of transition sampling411): 220 MHz
#sampling411 power (Power of transition sampling411): -2 dBm
#sb_cooling_411_Omega (): 0 kHz
#sb_cooling_ddspower_1650 (): -27.5 dBm
#sb_cooling_ddspower_411 (): -10 dBm
#sb_cooling_detuning (): 0 
#sb_cooling_time (): 5000 us
#sb_scan_range_factor (): 0 
#sbc_pulses11 (): 0 
#sbc_pulses12 (): 0 
#sbc_pulses21 (): 0 
#sbc_pulses22 (): 0 
#sbc_pulsetime11 (): 0 us
#sbc_pulsetime12 (): 0 us
#sbc_pulsetime21 (): 0 us
#sbc_pulsetime22 (): 0 us
#sbc_repumptime (): 0 us
#scaling370PD_H1 (): -12.9249723 uW/V
#scaling370PD_H2 (): -14.9627261 uW/V
#scaling370PD_V (): -17.3688494 uW/V
#scaling467BelowPD (): -2.85545297 mW/V
#scaling467PD (): -2.85545297 mW/V
#scan_variable (): 0 unit
#spectroscopy411 frequency (Attenuation of transition spectroscopy411): 221 MHz
#spectroscopy411 power (Power of transition spectroscopy411): -2 dBm
#spectroscopy411rsb11 frequency (Attenuation of transition spectroscopy411rsb11): 0 MHz
#spectroscopy411rsb11 power (Power of transition spectroscopy411rsb11): 0 dBm
#spectroscopy411rsb12 frequency (Attenuation of transition spectroscopy411rsb12): 0 MHz
#spectroscopy411rsb12 power (Power of transition spectroscopy411rsb12): 0 dBm
#spectroscopy411rsb21 frequency (Attenuation of transition spectroscopy411rsb21): 0 MHz
#spectroscopy411rsb21 power (Power of transition spectroscopy411rsb21): 0 dBm
#spectroscopy411rsb22 frequency (Attenuation of transition spectroscopy411rsb22): 0 MHz
#spectroscopy411rsb22 power (Power of transition spectroscopy411rsb22): 0 dBm
#spectroscopy411slave frequency (Attenuation of transition spectroscopy411slave): 80 MHz
#spectroscopy411slave power (Power of transition spectroscopy411slave): -4 dBm
#sweep_frequency_step (): 0 MHz
#sweep_sleep_time (): 0 us
#sweep_start_frequency (): 0 MHz
#sweep_stop_frequency (): 0 MHz
#t_RFtotal (): 1235977.45 us
#t_RFwait (): 100 us
#t_pi_carrier_estim_A (): 0 us
#t_pi_carrier_estim_B (): 0 us
#t_pi_carrier_estim_C (): 0 us
#t_subtract (): 0.1 us
#use_shutters (): 0 
#wait_ramp_down (): 0 us
#waveplate411Ax (Motorized rotation mount): 0 °
#waveplateSplitH1V (Motorized rotation mount): 154.999746 °
#waveplateV (Motorized rotation mount): 27.4999213 °

#UTC / s	rel. time / s	RunNumber / 	rf_Freq / MHz	CorrFreqCenter / 	CorrFreqCenter2 / 	FreqCenter / 	CorrBField / 	CorrBField2 / 	BField / 	FreqPlusPlus / 	FreqPlusMinus / 	FreqMinusPlus / 	FreqMinusMinus / 	FreqPlusCenter / 	FreqMinusCenter / 	roi_plus_plus / 	roi_pp_num_cyc / 	roi_plus_minus / 	roi_pm_num_cyc / 	roi_minus_plus / 	roi_mp_num_cyc / 	roi_minus_minus / 	roi_mm_num_cyc / 	roi_final_E3 / 	number_LLI_cycles / 	det_num_hot / 	det_num_no_exc / 	det_num_quench / 
1645520258	285.092	1	3.51653196	-0.0232653061	-0.0232653061	111.710743	-0.0767346939	-0.0767346939	2.2135603	112.374816	112.374807	111.04668	111.04667	112.374811	111.046675	0.62	50	0.72	50	0.673469388	49	0.62	50	18	30	2	20	0
1645520447	474.102	2	3.51653378	0.15	9.11565803e-11	111.710742	0.65	3.95011848e-10	2.21355055	112.374812	112.374803	111.046682	111.046673	112.374808	111.046677	0.94	50	0.14	50	0.46	50	0.96	50	12	40	0	10	0
1645520658	684.693	3	3.51651836	-0.466734694	-0.00246949573	111.710745	-0.173265306	-0.000916747651	2.21355315	112.374815	112.374806	111.046684	111.046674	112.374811	111.046679	0.24	50	0.88	50	0.38	50	0.673469388	49	5	18	2	32	0
1645520863	890.335	4	3.51652247	0.37	0.00176190476	111.710743	0.25	0.00119047619	2.2135494	112.374812	112.374803	111.046683	111.046673	112.374808	111.046678	0.94	50	0.32	50	0.84	50	0.72	50	8	21	1	28	1
1645521114	1140.662	5	3.51651654	-0.18	-0.000873786408	111.710744	0.2	0.000970873786	2.2135464	112.374812	112.374803	111.046685	111.046675	112.374808	111.04668	0.5	50	0.48	50	0.54	50	0.92	50	6	12	5	38	0
1645521298	1325.4	6	3.51651179	0.11	0.00044	111.710743	0.13	0.00052	2.21354445	112.374811	112.374802	111.046685	111.046675	112.374807	111.04668	0.92	50	0.68	50	0.84	50	0.86	50	9	22	0	28	0
1645521535	1562.539	7	3.51650871	-0.06	-0.000324324324	111.710744	0.68	0.00367567568	2.21353425	112.374809	112.374799	111.046688	111.046679	112.374804	111.046683	0.92	50	0.3	50	0.22	50	0.96	50	12	29	4	21	0
1645521720	1747.361	8	3.51649258	0.456530612	0.0019262895	111.710741	0.283469388	0.00119607337	2.21353	112.374805	112.374796	111.046687	111.046678	112.3748	111.046682	0.9	50	0.16	50	0.653061224	49	0.48	50	8	22	0	28	0
1645521971	1997.897	9	3.51648585	0.02	0.000108108108	111.710741	-0.82	-0.00443243243	2.2135423	112.374809	112.374799	111.046683	111.046674	112.374804	111.046678	0.16	50	0.96	50	1	50	0.16	50	6	25	5	25	0
1645522169	2195.628	10	3.5165053	0.04	0.00015936255	111.710741	0.6	0.00239043825	2.2135333	112.374806	112.374796	111.046686	111.046676	112.374801	111.046681	0.94	50	0.3	50	0.4	50	0.96	50	10	22	1	28	0
1645522355	2382.398	11	3.51649107	-0.456530612	-0.00231741428	111.710743	0.176530612	0.000896094478	2.21353065	112.374807	112.374798	111.046689	111.046679	112.374802	111.046684	0.58	50	0.86	50	0.346938776	49	0.98	50	16	34	0	16	0
1645522536	2563.206	12	3.51648688	0.05	0.000267379679	111.710743	-0.05	-0.000267379679	2.2135314	112.374807	112.374798	111.046688	111.046679	112.374802	111.046684	0.66	50	0.66	50	0.76	50	0.66	50	9	33	0	17	0
1645522760	2787.413	13	3.51648807	0.29	0.00160220994	111.710742	0.19	0.00104972376	2.21352855	112.374805	112.374795	111.046688	111.046678	112.3748	111.046683	0.86	50	0.38	50	0.54	50	0.44	50	19	33	3	17	0
1645523012	3038.961	14	3.51648356	0.14	0.000625	111.710741	0.4	0.00178571429	2.21352255	112.374802	112.374793	111.046689	111.046679	112.374798	111.046684	0.94	50	0.4	50	0.46	50	0.72	50	12	23	5	27	0
1645523210	3236.754	15	3.51647407	-0.36	-0.00142857143	111.710743	-0.12	-0.000476190476	2.21352435	112.374805	112.374795	111.04669	111.046681	112.3748	111.046685	0.4	50	0.88	50	0.64	50	0.88	50	10	32	1	18	0
1645523435	3461.818	16	3.51647692	0.1	0.000507614213	111.710742	0.44	0.00223350254	2.21351775	112.374802	112.374793	111.046692	111.046682	112.374797	111.046687	0.94	50	0.4	50	0.52	50	0.86	50	10	31	3	19	0
1645523646	3672.956	17	3.51646648	0.21	0.000933333333	111.710741	-0.17	-0.000755555556	2.2135203	112.374802	112.374792	111.04669	111.04668	112.374797	111.046685	0.44	50	0.4	50	0.76	50	0.38	50	8	27	2	23	0
1645523830	3857.535	18	3.51647052	-5.55111512e-17	-2.61845053e-19	111.710741	-0.44	-0.0020754717	2.2135269	112.374804	112.374794	111.046688	111.046678	112.374799	111.046683	0.46	50	0.9	50	0.94	50	0.5	50	6	17	0	32	1
1645524068	4094.967	19	3.51648095	-0.05	-0.00027173913	111.710741	0.29	0.00157608696	2.21352255	112.374803	112.374793	111.046689	111.04668	112.374798	111.046685	0.8	50	0.56	50	0.46	50	0.8	50	6	20	4	30	0
1645524253	4279.969	20	3.51647407	0.02	8.40336134e-05	111.710741	0.18	0.000756302521	2.21351985	112.374802	112.374792	111.04669	111.046681	112.374797	111.046685	0.76	50	0.56	50	0.7	50	0.86	50	6	13	0	37	0
1645524470	4497.522	21	3.5164698	-0.23	-0.00124324324	111.710742	0.47	0.00254054054	2.2135128	112.374801	112.374791	111.046693	111.046684	112.374796	111.046689	0.92	50	0.68	50	0.26	50	0.96	50	11	34	2	16	0
1645524669	4696.177	22	3.51645866	0.12	0.000552995392	111.710742	0.3	0.00138248848	2.2135083	112.374799	112.37479	111.046694	111.046685	112.374794	111.046689	0.78	50	0.36	50	0.62	50	0.8	50	6	23	1	27	0
1645524856	4882.925	23	3.51645154	-0.03	-0.000150753769	111.710742	0.13	0.000653266332	2.21350635	112.374799	112.374789	111.046695	111.046685	112.374794	111.04669	0.54	50	0.44	50	0.42	50	0.58	50	16	35	0	15	0
1645525054	5080.82	24	3.51644846	0.15	0.000802139037	111.710741	-0.07	-0.000374331551	2.2135074	112.374798	112.374789	111.046694	111.046684	112.374793	111.046689	0.76	50	0.68	50	0.68	50	0.46	50	8	29	1	21	0
1645525267	5293.631	25	3.51645012	-0.24	-0.00121827411	111.710742	0.36	0.00182741117	2.213502	112.374798	112.374788	111.046697	111.046687	112.374793	111.046692	0.62	50	0.5	50	0.32	50	0.92	50	12	28	2	22	0
1645525465	5492.181	26	3.51644158	0.284897959	0.0013375491	111.710741	-0.00489795918	-2.29951135e-05	2.21350207	112.374796	112.374787	111.046695	111.046686	112.374792	111.04669	0.96	50	0.68	50	0.8	50	0.510204082	49	20	34	1	16	0
1645525663	5689.639	27	3.51644169	0.14	0.000703517588	111.71074	-0.42	-0.00211055276	2.21350837	112.374798	112.374788	111.046693	111.046683	112.374793	111.046688	0.5	50	0.78	50	0.88	50	0.32	50	12	29	1	21	0
1645525849	5876.168	28	3.51645166	-0.424897959	-0.00215684243	111.710742	0.0151020408	7.66601057e-05	2.21350815	112.3748	112.37479	111.046695	111.046685	112.374795	111.04669	0.510204082	49	0.92	50	0.44	50	0.88	50	23	46	0	4	0
1645526047	6073.625	29	3.5164513	0.06	0.000320855615	111.710742	-0.14	-0.000748663102	2.21351025	112.3748	112.37479	111.046694	111.046684	112.374795	111.046689	0.64	50	0.72	50	0.88	50	0.68	50	17	35	1	15	0
1645526244	6271.131	30	3.51645462	0.28	0.0014213198	111.710741	-0.3	-0.00152284264	2.21351475	112.3748	112.37479	111.046691	111.046682	112.374795	111.046686	0.52	50	0.54	50	0.8	50	0.22	50	8	22	1	28	0
1645526467	6494.362	31	3.51646173	-0.35	-0.00176767677	111.710742	-0.33	-0.00166666667	2.2135197	112.374803	112.374794	111.046691	111.046682	112.374798	111.046687	0.28	50	0.96	50	0.66	50	0.68	50	12	28	3	22	0
1645526652	6678.756	32	3.51646956	0.14	0.000627802691	111.710742	0.28	0.00125560538	2.2135155	112.374801	112.374792	111.046692	111.046682	112.374796	111.046687	0.84	50	0.42	50	0.46	50	0.6	50	16	37	0	13	0
1645526862	6889.347	33	3.51646292	-0.0353658537	-0.000192205726	111.710742	-0.384634146	-0.00209040297	2.21352127	112.374803	112.374794	111.04669	111.046681	112.374798	111.046686	0.42	50	0.84	50	0.829268293	41	0.48	50	12	28	2	22	0
1645527061	7087.794	34	3.51647204	-0.06	-0.00028436019	111.710742	0.66	0.00312796209	2.21351137	112.3748	112.374791	111.046694	111.046684	112.374796	111.046689	0.92	50	0.32	50	0.22	50	0.94	50	9	27	1	23	0
1645527271	7298.099	35	3.51645639	0.26	0.00131313131	111.710741	-0.08	-0.000404040404	2.21351257	112.374799	112.37479	111.046692	111.046682	112.374795	111.046687	0.7	50	0.52	50	0.64	50	0.3	50	8	28	2	22	0
1645527459	7485.822	36	3.51645829	-0.119387755	-0.000563149788	111.710742	0.659387755	0.0031103196	2.21350268	112.374797	112.374788	111.046695	111.046686	112.374792	111.046691	0.98	50	0.44	50	0.16	50	0.93877551	49	9	24	0	26	0
1645527647	7674.31	37	3.51644264	0.04	0.000215053763	111.710741	-0.6	-0.00322580645	2.21351168	112.3748	112.37479	111.046693	111.046683	112.374795	111.046688	0.36	50	0.92	50	0.96	50	0.32	50	12	22	0	28	0
1645527845	7871.718	38	3.51645688	-0.02	-0.000105820106	111.710741	0.74	0.00391534392	2.21350058	112.374796	112.374787	111.046696	111.046687	112.374792	111.046691	0.98	50	0.26	50	0.24	50	1	50	5	12	1	38	0
1645528057	8084.298	39	3.51643932	-0.26	-0.00131979695	111.710743	-0.12	-0.000609137056	2.21350238	112.374798	112.374789	111.046697	111.046687	112.374793	111.046692	0.44	50	0.82	50	0.62	50	0.76	50	10	24	2	26	0
1645528242	8268.682	40	3.51644217	0.14	0.000657276995	111.710742	0.38	0.00178403756	2.21349668	112.374796	112.374786	111.046698	111.046688	112.374791	111.046693	0.96	50	0.44	50	0.46	50	0.7	50	12	27	0	23	0
1645528439	8466.172	41	3.51643316	-0.06	-0.000326086957	111.710742	0.1	0.000543478261	2.21349518	112.374796	112.374786	111.046699	111.046689	112.374791	111.046694	0.9	50	0.86	50	0.64	50	0.8	50	9	21	1	28	1
1645528637	8664.48	42	3.51643078	0.08	0.000404040404	111.710742	0.4	0.00202020202	2.21348918	112.374793	112.374784	111.0467	111.04669	112.374789	111.046695	0.94	50	0.46	50	0.58	50	0.9	50	10	23	1	26	1
1645528822	8848.958	43	3.51642129	-0.2	-0.00101010101	111.710743	-0.18	-0.000909090909	2.21349188	112.374795	112.374786	111.0467	111.046691	112.37479	111.046695	0.46	50	0.84	50	0.78	50	0.8	50	6	17	0	33	0
1645529006	9033.247	44	3.51642556	0.06	0.000324324324	111.710743	-0.08	-0.000432432432	2.21349308	112.374795	112.374786	111.046699	111.04669	112.374791	111.046695	0.82	50	0.84	50	0.84	50	0.7	50	3	11	0	38	1
1645529204	9230.765	45	3.51642746	-0.3	-0.00163043478	111.710744	-0.1	-0.000543478261	2.21349458	112.374797	112.374788	111.046701	111.046691	112.374792	111.046696	0.5	50	0.9	50	0.48	50	0.68	50	12	33	1	17	0
1645529388	9415.18	46	3.51642983	0.26	0.00131979695	111.710743	0.04	0.000203045685	2.21349398	112.374796	112.374786	111.046699	111.04669	112.374791	111.046695	0.64	50	0.34	50	0.8	50	0.58	50	8	20	0	29	1
1645529611	9638.433	47	3.51642889	0.02	0.000108108108	111.710743	0.4	0.00216216216	2.21348798	112.374794	112.374784	111.046701	111.046692	112.374789	111.046696	0.86	50	0.44	50	0.36	50	0.74	50	15	35	3	15	0
1645529796	9822.747	48	3.5164194	-0.04	-0.000179372197	111.710743	-0.08	-0.000358744395	2.21348918	112.374794	112.374785	111.046701	111.046691	112.37479	111.046696	0.62	50	0.74	50	0.68	50	0.64	50	13	36	0	14	0
1645529993	10020.074	49	3.51642129	-0.19	-0.0010326087	111.710744	0.55	0.00298913043	2.21348093	112.374793	112.374783	111.046704	111.046695	112.374788	111.0467	0.8	50	0.44	50	0.24	50	0.98	50	23	37	1	13	0
1645530204	10230.668	50	3.51640825	0.17244898	0.000870954442	111.710743	0.34755102	0.00175530818	2.21347571	112.37479	112.374781	111.046705	111.046696	112.374786	111.0467	0.88	50	0.36	50	0.58	50	0.755102041	49	16	39	2	11	0
1645530402	10428.965	51	3.5164	-0.03	-0.000142857143	111.710743	-0.47	-0.00223809524	2.21348276	112.374793	112.374783	111.046703	111.046694	112.374788	111.046698	0.38	50	0.88	50	0.84	50	0.4	50	4	17	1	33	0
1645530586	10613.251	52	3.51641115	-0.53	-0.00266331658	111.710746	-0.17	-0.000854271357	2.21348531	112.374796	112.374787	111.046705	111.046695	112.374791	111.0467	0.28	50	0.98	50	0.5	50	0.86	50	14	34	0	15	1
1645530784	10810.765	53	3.51641519	0.44	0.00239130435	111.710744	0.32	0.00173913043	2.21348051	112.374793	112.374783	111.046704	111.046695	112.374788	111.046699	0.98	50	0.22	50	0.82	50	0.7	50	21	34	1	16	0
1645530972	10999.382	54	3.51640759	0.567391304	0.00288015891	111.710741	-0.152608696	-0.00077466343	2.2134828	112.37479	112.374781	111.046701	111.046691	112.374786	111.046696	0.934782609	46	0.52	50	1	50	0.28	50	20	36	0	14	0
1645531196	11222.797	55	3.51641121	-0.28	-0.00148148148	111.710742	0.06	0.000317460317	2.2134819	112.374791	112.374782	111.046702	111.046693	112.374787	111.046698	0.6	50	0.82	50	0.5	50	0.84	50	18	35	3	15	0
1645531380	11407.254	56	3.51640979	-0.241489362	-0.00108291194	111.710743	0.378510638	0.00169735712	2.21347622	112.374791	112.374781	111.046705	111.046696	112.374786	111.046701	0.617021277	47	0.48	50	0.24	50	0.86	50	11	36	0	14	0
1645531565	11591.799	57	3.51640081	0.17	0.000918918919	111.710743	-0.33	-0.00178378378	2.21348117	112.374792	112.374782	111.046703	111.046693	112.374787	111.046698	0.6	50	0.76	50	0.92	50	0.42	50	8	25	0	25	0
1645531750	11777.304	58	3.51640864	-0.22	-0.00119565217	111.710744	0.44	0.00239130435	2.21347457	112.374791	112.374781	111.046706	111.046697	112.374786	111.046701	0.78	50	0.56	50	0.26	50	0.92	50	9	26	0	23	1
1645531999	12026.12	59	3.5163982	-1.11022302e-16	-5.96894099e-19	111.710744	-0.3	-0.00161290323	2.21347907	112.374792	112.374783	111.046705	111.046695	112.374787	111.0467	0.38	50	0.68	50	0.94	50	0.64	50	13	26	5	24	0
1645532235	12262.18	60	3.51640532	0.37	0.00148594378	111.710742	0.23	0.000923694779	2.21347562	112.374789	112.37478	111.046704	111.046694	112.374784	111.046699	0.86	50	0.26	50	0.72	50	0.58	50	18	36	4	14	0
1645532432	12459.585	61	3.51639986	-0.43	-0.0018220339	111.710744	-0.29	-0.00122881356	2.21347997	112.374793	112.374783	111.046705	111.046695	112.374788	111.0467	0.26	50	0.98	50	0.58	50	0.72	50	13	27	1	23	0
1645532630	12656.882	62	3.51640674	0.04	0.000203045685	111.710744	0.12	0.000609137056	2.21347817	112.374792	112.374782	111.046705	111.046696	112.374787	111.0467	0.74	50	0.58	50	0.62	50	0.7	50	13	35	1	15	0
1645532866	12893.329	63	3.5164039	-0.0755102041	-0.000383300528	111.710744	-0.404489796	-0.0020532477	2.21348424	112.374794	112.374785	111.046704	111.046694	112.374789	111.046699	0.4	50	0.88	50	0.88	50	0.551020408	49	17	31	4	19	0
1645533065	13091.724	64	3.51641349	0.36	0.00151898734	111.710742	-0.02	-8.43881857e-05	2.21348454	112.374792	112.374783	111.046702	111.046692	112.374788	111.046697	0.72	50	0.38	50	0.84	50	0.46	50	7	24	1	25	1
1645533301	13327.829	65	3.51641397	-0.3	-0.00151515152	111.710744	-0.04	-0.000202020202	2.21348514	112.374794	112.374785	111.046703	111.046694	112.374789	111.046698	0.52	50	0.86	50	0.6	50	0.86	50	6	27	4	23	0
1645533498	13525.469	66	3.51641491	0.0812244898	0.000344171567	111.710743	0.11877551	0.00050328606	2.21348336	112.374793	112.374784	111.046703	111.046694	112.374788	111.046698	0.82	50	0.62	50	0.84	50	0.87755102	49	2	12	1	38	0
1645533709	13735.909	67	3.5164121	0.19	0.00095959596	111.710742	0.51	0.00257575758	2.21347571	112.37479	112.37478	111.046704	111.046695	112.374785	111.0467	0.98	50	0.28	50	0.52	50	0.84	50	12	27	2	23	0
1645533906	13933.304	68	3.5164	-0.15	-0.000710900474	111.710743	0.27	0.00127962085	2.21347166	112.374789	112.37478	111.046706	111.046697	112.374785	111.046702	0.76	50	0.64	50	0.5	50	0.92	50	14	32	1	18	0
1645534118	14145.353	69	3.51639359	-0.22	-0.00111111111	111.710744	0.14	0.000707070707	2.21346956	112.37479	112.37478	111.046708	111.046699	112.374785	111.046703	0.74	50	0.82	50	0.64	50	1	50	8	21	2	29	0
1645534303	14329.848	70	3.51639027	0.211666667	0.00100315956	111.710743	-0.348333333	-0.00165086888	2.21347478	112.37479	112.374781	111.046706	111.046696	112.374786	111.046701	0.78	50	0.916666667	48	0.92	50	0.36	50	11	32	0	18	0
1645534527	14554.228	71	3.51639854	0.08	0.000434782609	111.710743	0.02	0.000108695652	2.21347448	112.37479	112.37478	111.046705	111.046696	112.374785	111.0467	0.62	50	0.52	50	0.72	50	0.66	50	16	31	3	19	0
1645534711	14738.537	72	3.51639806	-0.06	-0.000266666667	111.710743	0.7	0.00311111111	2.21346398	112.374787	112.374778	111.046709	111.046699	112.374782	111.046704	1	50	0.36	50	0.22	50	0.98	50	10	29	0	21	0
1645534922	14948.796	73	3.51638146	0.32	0.00173913043	111.710742	0.1	0.000543478261	2.21346248	112.374785	112.374776	111.046708	111.046698	112.37478	111.046703	0.88	50	0.46	50	0.86	50	0.64	50	9	29	2	21	0
1645535119	15146.176	74	3.51637908	-0.04	-0.00019047619	111.710742	0.08	0.000380952381	2.21346128	112.374785	112.374775	111.046708	111.046699	112.37478	111.046703	0.74	50	0.7	50	0.72	50	0.84	50	9	24	1	26	0
1645535370	15397.303	75	3.51637719	-0.24	-0.00121212121	111.710743	-0.08	-0.000404040404	2.21346248	112.374786	112.374777	111.046709	111.046699	112.374782	111.046704	0.62	50	0.94	50	0.66	50	0.82	50	17	34	5	15	1
1645535554	15581.581	76	3.51637908	-0.04	-0.00015936255	111.710743	-0.24	-0.000956175299	2.21346608	112.374788	112.374778	111.046708	111.046699	112.374783	111.046703	0.5	50	0.78	50	0.8	50	0.6	50	8	25	0	25	0
1645535752	15779.098	77	3.51638478	-5.55111512e-17	-3.01691039e-19	111.710743	0.6	0.00326086957	2.21345708	112.374785	112.374776	111.046711	111.046701	112.37478	111.046706	0.94	50	0.34	50	0.32	50	0.92	50	17	36	1	14	0
1645535939	15966.314	78	3.51637054	0.07	0.000353535354	111.710743	0.11	0.000555555556	2.21345543	112.374784	112.374775	111.046711	111.046701	112.374779	111.046706	0.68	50	0.5	50	0.68	50	0.72	50	20	36	0	14	0
1645536124	16150.782	79	3.51636794	0.24	0.00128342246	111.710742	-0.24	-0.00128342246	2.21345903	112.374784	112.374775	111.046709	111.046699	112.374779	111.046704	0.64	50	0.64	50	0.88	50	0.4	50	11	27	0	22	1
1645536321	16347.946	80	3.51637363	-0.06	-0.000326086957	111.710742	0.08	0.000434782609	2.21345783	112.374784	112.374774	111.046709	111.0467	112.374779	111.046705	0.56	50	0.54	50	0.66	50	0.8	50	17	36	1	14	0
1645536505	16532.386	81	3.51637173	-0.25	-0.00126262626	111.710743	-0.21	-0.00106060606	2.21346098	112.374786	112.374777	111.04671	111.0467	112.374781	111.046705	0.48	50	0.94	50	0.66	50	0.7	50	17	30	0	20	0
1645536690	16716.681	82	3.51637671	0.24	0.00130434783	111.710742	-0.28	-0.00152173913	2.21346518	112.374786	112.374777	111.046707	111.046698	112.374782	111.046702	0.56	50	0.6	50	0.86	50	0.34	50	8	25	0	25	0
1645536926	16952.958	83	3.51638335	-0.22	-0.00119565217	111.710743	0.4	0.00217391304	2.21345918	112.374786	112.374776	111.04671	111.046701	112.374781	111.046705	0.82	50	0.64	50	0.34	50	0.96	50	10	33	4	17	0
1645537136	17163.365	84	3.51637387	0.5	0.00210970464	111.710741	-0.28	-0.0011814346	2.21346338	112.374784	112.374775	111.046706	111.046697	112.37478	111.046702	0.68	50	0.46	50	0.96	50	0.18	50	10	30	2	20	0
1645537333	17360.556	85	3.51638051	-0.16	-0.000761904762	111.710741	-0.2	-0.000952380952	2.21346638	112.374786	112.374777	111.046706	111.046697	112.374781	111.046701	0.52	50	0.88	50	0.68	50	0.64	50	13	29	1	21	0
1645537545	17571.713	86	3.51638525	-0.08	-0.000406091371	111.710742	0.56	0.00284263959	2.21345798	112.374784	112.374774	111.046709	111.0467	112.374779	111.046704	0.8	50	0.32	50	0.28	50	0.92	50	12	29	2	20	1
1645537768	17795.077	87	3.51637197	-0.256431188	-0.00121531369	111.710743	-0.344594453	-0.00163314907	2.21346315	112.374787	112.374777	111.046709	111.046699	112.374782	111.046704	0.358974359	39	0.96	50	0.68	50	0.591836735	49	11	24	3	26	0
1645537952	17979.331	88	3.51638014	0.18	0.000803571429	111.710742	-0.28	-0.00125	2.21346735	112.374787	112.374778	111.046707	111.046697	112.374782	111.046702	0.64	50	0.74	50	0.88	50	0.42	50	13	37	0	13	0
1645538175	18202.416	89	3.51638678	-0.24	-0.00130434783	111.710743	0.46	0.0025	2.21346045	112.374786	112.374777	111.04671	111.0467	112.374781	111.046705	0.86	50	0.64	50	0.24	50	0.94	50	21	38	3	12	0
1645538362	18388.844	90	3.51637587	0.191836735	0.000860254416	111.710742	-0.488163265	-0.00218907294	2.21346778	112.374787	112.374778	111.046707	111.046697	112.374783	111.046702	0.52	50	0.816326531	49	0.98	50	0.3	50	8	23	0	27	0
1645538584	18611.488	91	3.51638745	-0.0925581395	-0.000497624406	111.710743	-0.17255814	-0.000927731933	2.21347036	112.374789	112.374779	111.046706	111.046697	112.374784	111.046702	0.534883721	43	0.8	50	0.76	50	0.68	50	11	33	3	17	0
1645538773	18800.056	92	3.51639155	-0.17	-0.000762331839	111.710744	0.07	0.000313901345	2.21346931	112.374789	112.37478	111.046708	111.046698	112.374784	111.046703	0.64	50	0.74	50	0.7	50	0.94	50	12	32	0	18	0
1645538958	18984.913	93	3.51638989	0	0	111.710744	0	0	2.21346931	112.374789	112.37478	111.046708	111.046698	112.374784	111.046703	1	50	1	50	1	50	1	50	0	0	0	50	0
1645539142	19169.033	94	3.51638989	0	0	111.710744	0	0	2.21346931	112.374789	112.37478	111.046708	111.046698	112.374784	111.046703	1	50	1	50	1	50	1	50	0	0	0	50	0
1645539332	19358.597	95	3.51638989	0	0	111.710744	0	0	2.21346931	112.374789	112.37478	111.046708	111.046698	112.374784	111.046703	1	50	1	50	1	50	1	49	0	0	0	50	0
