# Supplementary material for: Improved bounds on Lorentz violation from composite pulse Ramsey spectroscopy in a trapped ion
Source: Nat Commun. 2022 Nov 27;13:7314. doi: 10.1038/s41467-022-34818-0 (PMC9701673; doi:10.1038/s41467-022-34818-0)
Supplement: Supplementary file 2 — Source Data [file 41467_2022_34818_MOESM2_ESM.zip › Source_data_files/raw_data/20220222/LLI_with_servo_467_01.txt]

#
#1650 rf switch (1650 rf switch (digital out of Paul's box)): 1 
#370 H1 shutter (NI digital out at /Dev1/port0/line2): 1 
#370 H2 shutter (370 H2 shutter (digital out of Paul's box)): 1 
#370 V shutter (NI digital out at /Dev1/port0/line0): 1 
#370 cooling AOM rf attenuator control voltage (NI analog out at /Dev2/ao6): 5.33498766 V
#370 cooling rf switch (370 cooling rf switch (digital out of Paul's box)): 1 
#370 cooling shutter (370 cooling shutter (digital out of Paul's box)): 1 
#370 detuning AOM rf attenuator control voltage (NI analog out at /Dev2/ao10): 10 V
#370 detuning rf switch (370 detuning rf switch (digital out of Paul's box)): 1 
#370 pumping AOM rf attenuator control voltage (NI analog out at /Dev2/ao9): 10 V
#370 pumping rf switch (370 pumping rf switch (digital out of Paul's box)): 1 
#399 shutter (399 shutter (digital out of Paul's box)): 0 
#411 relock shutter (411 relock shutter (digital out of Paul's box)): 1 
#411 rf switch (411 rf switch (digital out of Paul's box)): 0 
#411 slave rf switch (411 slave rf switch (digital out of Paul's box)): 1 
#411 stab hold (411 stab hold (digital out of Paul's box)): 1 
#411IntstabSetpoint (Scaled version of 411 intensity stab set point voltage (factor: 1.000000, offset:0.000000)): 10 V
#467 detuning AOM rf attenuator control voltage (NI analog out at /Dev2/ao8): 10 V
#467 rf switch (467 rf switch (digital out of Paul's box)): 0 
#638 rf switch (638 rf switch (digital out of Paul's box)): 1 
#638 shutter (638 shutter (digital out of Paul's box)): 1 
#935 shutter (NI digital out at /Dev1/port0/line3): 1 
#Axial objective position (Scaled version of Axial obective actuator (factor: 0.000024, offset:0.000000)): 11.974494 mm
#B field H1 (Scaled version of h1BCurrent (factor: 0.400000, offset:0.000000)): 0.12992 G
#B field H2 (Scaled version of h2BCurrent (factor: 1.470000, offset:0.000000)): 0.735 G
#B field V (Scaled version of vBCurrent (factor: 1.248000, offset:0.000000)): 0.3012672 G
#DDS0 frequency (Frequency of DDS channel #0 of Paul's box): 85 MHz
#DDS0 power (Power of DDS channel #1 of Paul's box): -6 dBm
#DDS1 frequency (Frequency of DDS channel #1 of Paul's box): 85 MHz
#DDS1 power (Power of DDS channel #1 of Paul's box): -15 dBm
#DDS10 frequency (Frequency of DDS channel #10 of Paul's box): 0 MHz
#DDS10 power (Power of DDS channel #10 of Paul's box): 0 dBm
#DDS11 frequency (Frequency of DDS channel #11 of Paul's box): 0 MHz
#DDS11 power (Power of DDS channel #11 of Paul's box): 0 dBm
#DDS2 frequency (Frequency of DDS channel #2 of Paul's box): 200 MHz
#DDS2 power (Power of DDS channel #2 of Paul's box): -50 dBm
#DDS3 frequency (Frequency of DDS channel #3 of Paul's box): 60 MHz
#DDS3 power (Power of DDS channel #3 of Paul's box): -50 dBm
#DDS4 frequency (Frequency of DDS channel #4 of Paul's box): 111.9 MHz
#DDS4 power (Power of DDS channel #4 of Paul's box): 10 dBm
#DDS5 frequency (Frequency of DDS channel #5 of Paul's box): 111 MHz
#DDS5 power (Power of DDS channel #5 of Paul's box): -50 dBm
#DDS6 power (Power of DDS channel #6 of Paul's box): 0 dBm
#DDS7 frequency (Frequency of DDS channel #7 of Paul's box): 0 MHz
#DDS7 power (Power of DDS channel #7 of Paul's box): 0 dBm
#DDS8 frequency (Frequency of DDS channel #8 of Paul's box): 0 MHz
#DDS8 power (Power of DDS channel #8 of Paul's box): 0 dBm
#DDS9 frequency (Frequency of DDS channel #9 of Paul's box): 0 MHz
#DDS9 power (Power of DDS channel #9 of Paul's box): 0 dBm
#DP370 power (DP370 photodiode voltage setpoint): 7 mW
#Doppler_time (): 5000 us
#H1 power (H1 photodiode voltage setpoint): 5.5 uW
#H1Flipmount (Thorlabs Flipmount): 1 
#H1seq power (H1seq setpoint): 0 mW
#H2 power (H2 photodiode voltage setpoint): 2.23 uW
#In Oven Current (Scaled version of In oven control voltage (factor: 2.000000, offset:0.000000)): 0 A
#Objective focus position (Scaled version of Focus obective actuator (factor: 0.000024, offset:0.000000)): 24.5719768 mm
#Paul's box run number (to identify the raw data of CCD and PMT): 64825 
#SampleNHold (SampleNHold (digital out of Paul's box)): 1 
#Strobo Trigger (description): 0 
#U_ablation (NI analog out at /Dev2/ao0): 0 V
#Ue endseg 1 (Scaled version of Endseg 1 extra voltage (factor: -1.200000, offset:0.000000)): -9 V
#Ue endseg 2 (Scaled version of Endseg 2 extra voltage (factor: -1.200000, offset:0.000000)): 0 V
#Ue1 (Scaled version of Segment 3 extra compensation voltage (factor: 1.214280, offset:-0.000700)): -9 V
#Ue2 (Scaled version of Segment 3 extra compensation voltage (factor: 1.214280, offset:-0.000700)): -9 V
#Ue3 (Scaled version of Segment 3 extra compensation voltage (factor: 1.214280, offset:-0.000700)): -5 V
#Ue4 (Scaled version of Segment 3 extra compensation voltage (factor: 1.214280, offset:-0.000700)): 0 V
#Ue5 (Scaled version of Segment 3 extra compensation voltage (factor: 1.214280, offset:-0.000700)): 0 V
#Ue6 (Scaled version of Segment 6 extra voltage (factor: -1.200000, offset:0.000000)): 0 V
#Ue7 (Scaled version of Segment 7 extra voltage (factor: -1.200000, offset:0.000000)): 0 V
#Ue8 (Scaled version of Segment 8 extra voltage (factor: -1.200000, offset:0.000000)): 0 V
#Uec endseg 1 (Scaled version of Segment 0 extra compensation voltage (factor: 1.2, offset:0.0)): 0.285393998 V
#Uec endseg 2 (Scaled version of Endseg extra 2 compensation voltage (factor: -1.200000, offset:0.000000)): 0 V
#Uec1 (Scaled version of Segment 1 extra compensation voltage (factor: 1.2, offset:0.0)): 0.285393998 V
#Uec2 (Scaled version of Segment 2 extra compensation voltage (factor: 1.2, offset:0.0)): 0.285393998 V
#Uec3 (Scaled version of Segment 3 extra compensation voltage (factor: 1.2, offset:0.0)): 0.227429813 V
#Uec4 (Scaled version of Segment 4 extra compensation voltage (factor: 1.2, offset:0.0)): 0.227429813 V
#Uec5 (Scaled version of Segment 5 extra compensation voltage (factor: 1.2, offset:0.0)): 0 V
#Uec6 (Scaled version of Segment 6 extra compensation voltage (factor: 1.2, offset:0.0)): 0.408 V
#Uec7 (Scaled version of Segment 7 extra compensation voltage (factor: 1.2, offset:0.0)): 0.408 V
#Uec8 (Scaled version of Segment 8 extra compensation voltage (factor: 1.2, offset:0.0)): 0.408 V
#Uschwinden (Scaled version of U_schwinden (factor: 1.000000, offset:0.000000)): 0 V
#Ut endseg 1 (Scaled version of Endseg 1 voltage (factor: -1.199740, offset:-0.001200)): 12 V
#Ut endseg 2 (Scaled version of Endseg 2 voltage (factor: -1.197100, offset:-0.003000)): 0 V
#Ut1 (Scaled version of Segment 1 voltage (factor: -1.200900, offset:-0.003600)): -8 V
#Ut2 (Scaled version of Segment 2 voltage (factor: -1.201410, offset:-0.001400)): 12 V
#Ut3 (Scaled version of Segment 3 voltage (factor: -1.198560, offset:-0.003200)): 12 V
#Ut4 (Scaled version of Segment 4 voltage (factor: -1.198560, offset:-0.003200)): 0 V
#Ut5 (Scaled version of Segment 5 voltage (factor: -1.198560, offset:-0.003200)): 0 V
#Ut6 (Scaled version of Segment 6 voltage (factor: -1.198560, offset:-0.003200)): 0 V
#Ut7 (Scaled version of Segment 7 voltage (factor: -1.198560, offset:-0.003200)): 0 V
#Ut8 (Scaled version of Segment 8 voltage (factor: -1.198560, offset:-0.003200)): 0 V
#Utc endseg 1 (Scaled version of Segment 0 compensation voltage (factor: 0.25, offset:0.0)): 0.052171137 V
#Utc endseg 2 (Scaled version of Endseg 2 compensation voltage (factor: -0.250000, offset:0.000000)): 0 V
#Utc1 (Scaled version of Segment 1 compensation voltage (factor: 0.25, offset:0.0)): 0.052171137 V
#Utc2 (Scaled version of Segment 2 compensation voltage (factor: 0.25, offset:0.0)): 0.052171137 V
#Utc3 (Scaled version of Segment 3 compensation voltage (factor: 0.25, offset:0.0)): 0.106663163 V
#Utc4 (Scaled version of Segment 4 compensation voltage (factor: 0.25, offset:0.0)): 0.106663163 V
#Utc5 (Scaled version of Segment 5 compensation voltage (factor: 0.25, offset:0.0)): 0 V
#Utc6 (Scaled version of Segment 6 compensation voltage (factor: 0.25, offset:0.0)): 0 V
#Utc7 (Scaled version of Segment 7 compensation voltage (factor: 1.2, offset:0.0)): 0 V
#Utc8 (Scaled version of Segment 8 compensation voltage (factor: 1.2, offset:0.0)): 0 V
#V power (V photodiode voltage setpoint): 11.25 uW
#Vseq power (Vseq setpoint): 0.4 mW
#WP370H2sw0 (NI analog out at /Dev2/ao2): 5 V
#WP370H2sw1 (NI analog out at /Dev2/ao3): 0 V
#Yb Oven Current (Scaled version of Yb oven control voltage (factor: 3.510000, offset:0.000000)): 0 A
#awg_Pulselength (): 0 s
#awg_amplitude (): 0 Vpp
#awg_frequency (): 0 Hz
#awg_offset (): 0 V
#axial_secular_frequency_AOM (): 0.11 MHz
#carrier_frequency (): 221 MHz
#cooling370 frequency (Attenuation of transition cooling370): 85 MHz
#cooling370 power (Power of transition cooling370): -24 dBm
#cooling_chirp_dds_power (): 0 dBm
#cooling_chirp_freq_step (): 1 MHz
#cooling_chirp_start_freq (): 81.9 MHz
#cooling_chirp_stop_freq (): 111.9 MHz
#cooling_chirp_total_time (): 3 us
#detection370 frequency (Attenuation of transition detection370): 85 MHz
#detection370 power (Power of transition detection370): -2 dBm
#detection_time (): 2500 us
#detuning370 frequency (Attenuation of transition detuning370): 0 MHz
#detuning370 power (Power of transition detuning370): 0 dBm
#emm_pulse_buffer_time (): 0 us
#emm_pulse_wait_time (): 0 us
#feed_forward_waittime_ms (): 0 ms
#flop_sbc_max_pulsetime_factor (): 0 
#freqScaling_411 (): 1.68 MHz/G
#freqScaling_467 (): 1.6 MHz/G
#heating_rate_wait_time (): 5000 us
#intersequence_cooling_rf_frequency (): 85 MHz
#intersequence_cooling_rf_power (): -24 dBm
#load_attempt (): 0 
#mirrorH2H (Motorized mirror mount): 4.37709888 mm
#n_av_LLI (): 50 
#n_points_per_doppler_freq_scan (): 0 
#n_points_per_sb_flops (): 0 
#n_points_per_sb_scan (): 0 
#n_rabi_scan_points (): 0 
#n_rep (): 575 
#octupole467 frequency (Attenuation of transition octupole467): 111.046703 MHz
#octupole467 power (Power of transition octupole467): -6 dBm
#octupole4672 frequency (Attenuation of transition octupole4672): 111.046703 MHz
#octupole4672 power (Power of transition octupole4672): -6 dBm
#offset370PD_H1 (): -0.0132263937 uW
#offset370PD_H2 (): -0.0299202343 uW
#offset370PD_V (): -0.0150179222 uW
#offset467BelowPD (): 0.0073186225 mW
#offset467PD (): 0.0073186225 mW
#picture_number (): 0 
#pulse_time_1650 (): 0 us
#pulse_time_411 (): 5 us
#pulse_time_467 (): 50000 us
#pulse_time_4672 (): 50000 us
#pulse_time_rfLLI (): 14.95 us
#pump_time (): 10 us
#pumping370 frequency (Attenuation of transition pumping370): 85 MHz
#pumping370 power (Power of transition pumping370): -13.5 dBm
#quench1650 frequency (Attenuation of transition quench1650): 60 MHz
#quench1650 power (Power of transition quench1650): -3.1 dBm
#radial_secular_frequency_AOM (): 0.31 MHz
#ramp_time (): 0 us
#reference 370 Det (): 0 mW
#reference 370 H1 (reference value 370 H1 chart): 3 uW
#reference 370 H2 (reference value 370 H2 chart): 5 uW
#reference 370 V (reference value 370 V chart): 40 uW
#reference 411 Fiber (reference value vertical 411 chart): 0.4 mW
#reference 411 SHG (reference value SHG 411 chart): 8 mW
#reference 411 V (): 0 uW
#reference 639 Fiber (reference value fiber639 chart): 12.5 mW
#reference SHG 467 (): 5.5 mW
#reference SHG 467 Below (): 0 mW
#rf_Amp (): 0.3 
#rf_Freq (): 3.51638989 MHz
#rf_phase (): 0.5 
#rf_switch_467 (): 0 
#sampling370 frequency (Attenuation of transition sampling370): 85 MHz
#sampling370 power (Power of transition sampling370): -5 dBm
#sampling411 frequency (Attenuation of transition sampling411): 220 MHz
#sampling411 power (Power of transition sampling411): -2 dBm
#sb_cooling_411_Omega (): 0 kHz
#sb_cooling_ddspower_1650 (): -27.5 dBm
#sb_cooling_ddspower_411 (): -10 dBm
#sb_cooling_detuning (): 0 
#sb_cooling_time (): 5000 us
#sb_scan_range_factor (): 0 
#sbc_pulses11 (): 0 
#sbc_pulses12 (): 0 
#sbc_pulses21 (): 0 
#sbc_pulses22 (): 0 
#sbc_pulsetime11 (): 0 us
#sbc_pulsetime12 (): 0 us
#sbc_pulsetime21 (): 0 us
#sbc_pulsetime22 (): 0 us
#sbc_repumptime (): 0 us
#scaling370PD_H1 (): -12.9249723 uW/V
#scaling370PD_H2 (): -14.9627261 uW/V
#scaling370PD_V (): -17.3688494 uW/V
#scaling467BelowPD (): -2.85545297 mW/V
#scaling467PD (): -2.85545297 mW/V
#scan_variable (): 0 unit
#spectroscopy411 frequency (Attenuation of transition spectroscopy411): 221 MHz
#spectroscopy411 power (Power of transition spectroscopy411): -2 dBm
#spectroscopy411rsb11 frequency (Attenuation of transition spectroscopy411rsb11): 0 MHz
#spectroscopy411rsb11 power (Power of transition spectroscopy411rsb11): 0 dBm
#spectroscopy411rsb12 frequency (Attenuation of transition spectroscopy411rsb12): 0 MHz
#spectroscopy411rsb12 power (Power of transition spectroscopy411rsb12): 0 dBm
#spectroscopy411rsb21 frequency (Attenuation of transition spectroscopy411rsb21): 0 MHz
#spectroscopy411rsb21 power (Power of transition spectroscopy411rsb21): 0 dBm
#spectroscopy411rsb22 frequency (Attenuation of transition spectroscopy411rsb22): 0 MHz
#spectroscopy411rsb22 power (Power of transition spectroscopy411rsb22): 0 dBm
#spectroscopy411slave frequency (Attenuation of transition spectroscopy411slave): 80 MHz
#spectroscopy411slave power (Power of transition spectroscopy411slave): -4 dBm
#sweep_frequency_step (): 0 MHz
#sweep_sleep_time (): 0 us
#sweep_start_frequency (): 0 MHz
#sweep_stop_frequency (): 0 MHz
#t_RFtotal (): 1235977.45 us
#t_RFwait (): 100 us
#t_pi_carrier_estim_A (): 0 us
#t_pi_carrier_estim_B (): 0 us
#t_pi_carrier_estim_C (): 0 us
#t_subtract (): 0.1 us
#use_shutters (): 0 
#wait_ramp_down (): 0 us
#waveplate411Ax (Motorized rotation mount): 0 °
#waveplateSplitH1V (Motorized rotation mount): 153.999559 °
#waveplateV (Motorized rotation mount): 27.4999213 °

#UTC / s	rel. time / s	RunNumber / 	rf_Freq / MHz	CorrFreqCenter / 	CorrFreqCenter2 / 	FreqCenter / 	CorrBField / 	CorrBField2 / 	BField / 	FreqPlusPlus / 	FreqPlusMinus / 	FreqMinusPlus / 	FreqMinusMinus / 	FreqPlusCenter / 	FreqMinusCenter / 	roi_plus_plus / 	roi_pp_num_cyc / 	roi_plus_minus / 	roi_pm_num_cyc / 	roi_minus_plus / 	roi_mp_num_cyc / 	roi_minus_minus / 	roi_mm_num_cyc / 	roi_final_E3 / 	number_LLI_cycles / 	det_num_hot / 	det_num_no_exc / 	det_num_quench / 
1645540046	270.724	1	3.51636865	0.21	0.21	111.710742	-0.03	-0.03	2.21345633	112.374783	112.374774	111.046709	111.0467	112.374778	111.046705	0.76	50	0.58	50	0.88	50	0.64	50	15	30	1	20	0
1645540231	455.207	2	3.51636936	0	0	111.710742	0.5	3.03851614e-10	2.21344883	112.374781	112.374771	111.046712	111.046702	112.374776	111.046707	0.9	50	0.4	50	0.34	50	0.84	50	13	32	0	18	0
1645540455	679.633	3	3.5163575	-0.2	-0.00108695652	111.710743	-0.1	-0.000543478261	2.21345033	112.374782	112.374773	111.046712	111.046703	112.374778	111.046707	0.64	50	0.94	50	0.64	50	0.74	50	13	33	3	17	0
1645540695	919.037	4	3.51635987	0.13	0.000577777778	111.710742	-0.13	-0.000577777778	2.21345228	112.374782	112.374773	111.046711	111.046701	112.374778	111.046706	0.54	50	0.54	50	0.82	50	0.56	50	12	27	2	22	0
1645540928	1152.107	5	3.51636295	0	0	111.710742	-0.46	-0.00192468619	2.21345918	112.374784	112.374775	111.046709	111.046699	112.37478	111.046704	0.44	50	0.9	50	0.86	50	0.4	50	15	32	4	18	0
1645541121	1345.424	6	3.51637386	0.14	0.000600858369	111.710741	0.22	0.000944206009	2.21345588	112.374783	112.374773	111.046709	111.0467	112.374778	111.046704	0.76	50	0.4	50	0.66	50	0.74	50	5	19	1	31	0
1645541328	1552.51	7	3.51636865	-0.18	-0.000927835052	111.710742	-0.5	-0.00257731959	2.21346338	112.374786	112.374776	111.046708	111.046698	112.374781	111.046703	0.22	50	0.9	50	0.74	50	0.42	50	23	41	2	9	0
1645541523	1747.456	8	3.51638051	-0.117346939	-0.000566893424	111.710743	0.477346939	0.00230602386	2.21345622	112.374784	112.374775	111.046711	111.046701	112.37478	111.046706	0.8	50	0.44	50	0.265306122	49	0.86	50	15	30	1	19	1
1645541730	1954.356	9	3.51636918	0.15	0.000769230769	111.710742	0.03	0.000153846154	2.21345577	112.374783	112.374774	111.04671	111.0467	112.374779	111.046705	0.56	50	0.38	50	0.7	50	0.58	50	14	30	2	20	0
1645541913	2137.164	10	3.51636847	0.14	0.00067961165	111.710741	0.04	0.000194174757	2.21345517	112.374782	112.374773	111.046709	111.0467	112.374778	111.046705	0.74	50	0.56	50	0.76	50	0.66	50	6	22	0	28	0
1645542120	2345.004	11	3.51636752	-0.295714286	-0.00161592506	111.710743	-0.235714286	-0.00128805621	2.21345871	112.374785	112.374776	111.04671	111.0467	112.37478	111.046705	0.428571429	49	0.96	50	0.9	50	0.96	50	18	38	2	12	0
1645542302	2526.943	12	3.51637311	0.21	0.00100961538	111.710742	0.55	0.00264423077	2.21345046	112.374782	112.374772	111.046711	111.046702	112.374777	111.046706	1	50	0.24	50	0.42	50	0.76	50	9	19	0	31	0
1645542539	2763.94	13	3.51636007	0.04	0.00021978022	111.710741	0.48	0.00263736264	2.21344326	112.374779	112.37477	111.046713	111.046704	112.374774	111.046708	0.9	50	0.38	50	0.26	50	0.7	50	11	31	4	18	1
1645542721	2945.586	14	3.51634868	-0.18	-0.000759493671	111.710742	0.5	0.00210970464	2.21343576	112.374778	112.374768	111.046716	111.046707	112.374773	111.046712	0.82	50	0.5	50	0.22	50	0.9	50	16	33	0	17	0
1645542942	3166.378	15	3.51633682	-0.33	-0.00181318681	111.710744	-0.23	-0.00126373626	2.21343921	112.37478	112.374771	111.046717	111.046707	112.374776	111.046712	0.38	50	0.94	50	0.58	50	0.68	50	10	29	3	21	0
1645543138	3362.419	16	3.51634228	0.08	0.00036199095	111.710744	0.56	0.00253393665	2.21343081	112.374778	112.374768	111.046719	111.04671	112.374773	111.046714	0.98	50	0.34	50	0.46	50	0.94	50	13	29	1	21	0
1645543335	3559.376	17	3.51632899	0.09	0.000459183673	111.710743	0.53	0.00270408163	2.21342286	112.374775	112.374765	111.046721	111.046712	112.37477	111.046716	0.98	50	0.36	50	0.36	50	0.8	50	16	30	1	20	0
1645543517	3741.421	18	3.51631642	0.66	0.00335025381	111.71074	0.16	0.000812182741	2.21342046	112.374771	112.374761	111.046718	111.046709	112.374766	111.046714	0.96	50	0.14	50	0.98	50	0.48	50	6	25	0	25	0
1645543711	3935.855	19	3.51631262	-0.5	-0.00274725275	111.710742	0.06	0.00032967033	2.21341956	112.374773	112.374763	111.046721	111.046712	112.374768	111.046716	0.42	50	0.86	50	0.32	50	0.88	50	10	30	1	20	0
1645543906	4130.824	20	3.5163112	0.23	0.00118556701	111.710741	0.01	5.15463918e-05	2.21341941	112.374772	112.374762	111.04672	111.046711	112.374767	111.046715	0.88	50	0.64	50	0.82	50	0.6	50	9	27	1	23	0
1645544127	4351.735	21	3.51631096	-0.16	-0.000820512821	111.710742	-0.2	-0.00102564103	2.21342241	112.374773	112.374764	111.04672	111.04671	112.374769	111.046715	0.58	50	0.94	50	0.62	50	0.58	50	18	36	3	14	0
1645544326	4550.869	22	3.51631571	-0.1	-0.000452488688	111.710742	0.3	0.00135746606	2.21341791	112.374773	112.374763	111.046722	111.046712	112.374768	111.046717	0.74	50	0.54	50	0.48	50	0.88	50	16	33	1	16	1
1645544535	4759.65	23	3.51630859	-0.01	-5.02512563e-05	111.710743	0.29	0.00145728643	2.21341356	112.374771	112.374762	111.046723	111.046714	112.374767	111.046718	0.78	50	0.5	50	0.42	50	0.72	50	16	36	2	14	0
1645544717	4941.868	24	3.51630171	0.03	0.00014354067	111.710742	0.07	0.00033492823	2.21341251	112.374771	112.374761	111.046723	111.046714	112.374766	111.046719	0.56	50	0.46	50	0.66	50	0.7	50	10	33	0	15	2
1645544913	5137.604	25	3.51630005	-0.11	-0.000604395604	111.710743	-0.17	-0.000934065934	2.21341506	112.374772	112.374763	111.046723	111.046714	112.374767	111.046718	0.6	50	0.88	50	0.66	50	0.6	50	16	38	1	12	0
1645545134	5358.587	26	3.51630408	0.173673469	0.00088608913	111.710742	0.00632653061	3.22782174e-05	2.21341496	112.374771	112.374762	111.046722	111.046713	112.374767	111.046718	0.9	50	0.72	50	0.8	50	0.632653061	49	13	38	3	12	0
1645545357	5581.771	27	3.51630393	-0.03	-0.000135746606	111.710742	-0.33	-0.00149321267	2.21341991	112.374773	112.374763	111.046721	111.046711	112.374768	111.046716	0.46	50	0.82	50	0.82	50	0.52	50	14	30	3	20	0
1645545544	5768.222	28	3.51631176	-0.25	-0.00112107623	111.710743	0.19	0.000852017937	2.21341706	112.374773	112.374764	111.046723	111.046714	112.374769	111.046718	0.64	50	0.7	50	0.42	50	0.86	50	11	33	0	17	0
1645545804	6028.51	29	3.51630725	0.11	0.000591397849	111.710743	0.59	0.00317204301	2.21340821	112.37477	112.374761	111.046725	111.046716	112.374765	111.04672	0.98	50	0.28	50	0.24	50	0.72	50	18	31	6	19	0
1645546003	6227.976	30	3.51629326	0.08	0.00030651341	111.710742	-0.06	-0.000229885057	2.21340911	112.37477	112.37476	111.046725	111.046715	112.374765	111.04672	0.58	50	0.56	50	0.7	50	0.56	50	13	37	1	13	0
1645546190	6414.044	31	3.51629468	-0.335	-0.00168341709	111.710744	-0.105	-0.000527638191	2.21341069	112.374772	112.374763	111.046726	111.046716	112.374767	111.046721	0.44	50	0.88	50	0.52	50	0.75	40	11	30	0	20	0
1645546371	6595.775	32	3.51629717	0.308888889	0.00166069295	111.710743	0.311111111	0.00167264038	2.21340602	112.374769	112.37476	111.046726	111.046716	112.374764	111.046721	0.94	50	0.32	50	0.62	50	0.622222222	45	20	36	0	14	0
1645546592	6816.474	33	3.51628979	-0.13	-0.000714285714	111.710743	-0.29	-0.00159340659	2.21341037	112.374771	112.374762	111.046725	111.046715	112.374766	111.04672	0.46	50	0.88	50	0.86	50	0.7	50	11	28	3	22	0
1645546798	7022.324	34	3.51629667	0.36	0.00162895928	111.710741	0.26	0.00117647059	2.21340647	112.374768	112.374759	111.046724	111.046715	112.374763	111.04672	0.94	50	0.32	50	0.62	50	0.52	50	15	30	2	20	0
1645547043	7267.865	35	3.5162905	-0.39	-0.00190243902	111.710743	-0.19	-0.000926829268	2.21340932	112.374771	112.374761	111.046725	111.046716	112.374766	111.046721	0.36	50	0.94	50	0.5	50	0.7	50	15	28	5	22	0
1645547239	7463.106	36	3.51629501	0.12	0.000487804878	111.710743	0.1	0.000406504065	2.21340782	112.37477	112.37476	111.046725	111.046716	112.374765	111.04672	0.88	50	0.66	50	0.56	50	0.54	50	14	32	1	17	1
1645547501	7725.842	37	3.51629264	2.77555756e-17	1.42336285e-19	111.710743	-0.44	-0.00225641026	2.21341442	112.374772	112.374762	111.046723	111.046714	112.374767	111.046719	0.42	50	0.86	50	0.86	50	0.42	50	11	29	6	21	0
1645547688	7912.095	38	3.51630308	0.54	0.00205323194	111.71074	-0.22	-0.000836501901	2.21341772	112.37477	112.374761	111.04672	111.04671	112.374765	111.046715	0.78	50	0.46	50	0.92	50	0.16	50	16	33	0	17	0
1645547898	8122.112	39	3.5163083	-0.24	-0.00129032258	111.710741	-0.3	-0.00161290323	2.21342222	112.374773	112.374763	111.046719	111.04671	112.374768	111.046715	0.38	50	0.92	50	0.82	50	0.76	50	14	28	2	22	0
1645548084	8308.222	40	3.51631541	-0.17	-0.00080952381	111.710742	-0.29	-0.00138095238	2.21342657	112.374775	112.374765	111.046719	111.046709	112.37477	111.046714	0.5	50	0.96	50	0.74	50	0.62	50	17	34	0	16	0
1645548295	8519.626	41	3.51632229	-0.419473684	-0.00225523486	111.710744	-0.0794736842	-0.000427277872	2.21342776	112.374777	112.374768	111.046721	111.046711	112.374773	111.046716	0.421052632	38	0.92	50	0.32	50	0.66	50	15	29	2	21	0
1645548480	8704.937	42	3.51632418	0.45	0.00212264151	111.710742	0.15	0.00070754717	2.21342551	112.374774	112.374765	111.046719	111.04671	112.37477	111.046714	0.88	50	0.28	50	0.92	50	0.62	50	14	35	0	15	0
1645548707	8931.345	43	3.51632062	-0.04	-0.000216216216	111.710742	-0.24	-0.0012972973	2.21342911	112.374776	112.374766	111.046718	111.046709	112.374771	111.046713	0.48	50	0.76	50	0.62	50	0.42	50	11	26	3	24	0
1645548904	9128.611	44	3.51632631	0.36	0.00158590308	111.71074	0.12	0.000528634361	2.21342731	112.374773	112.374764	111.046717	111.046707	112.374769	111.046712	0.84	50	0.36	50	0.9	50	0.66	50	11	33	1	17	0
1645549141	9365.568	45	3.51632347	-0.351489362	-0.00178420996	111.710742	-0.188510638	-0.000956906793	2.21343014	112.374776	112.374766	111.046718	111.046708	112.374771	111.046713	0.3	50	0.84	50	0.617021277	47	0.78	50	13	31	4	19	0
1645549325	9549.923	46	3.51632794	0.11	0.000464135021	111.710742	0.49	0.00206751055	2.21342279	112.374773	112.374764	111.04672	111.04671	112.374768	111.046715	0.88	50	0.28	50	0.5	50	0.88	50	15	35	0	15	0
1645552546	12770.218	47	3.51631631	-0.34	-0.00184782609	111.710743	-0.4	-0.00217391304	2.21342879	112.374777	112.374767	111.046719	111.04671	112.374772	111.046715	0.26	50	1	50	0.78	50	0.72	50	0	1	290	0	0
1645555805	16029.452	48	3.5163258	0	0	111.710743	0	0	2.21342879	112.374777	112.374767	111.046719	111.04671	112.374772	111.046715	-1	0	-1	0	-1	0	-1	0	0	1	292	0	0
