# Supplementary material for: Improved bounds on Lorentz violation from composite pulse Ramsey spectroscopy in a trapped ion
Source: Nat Commun. 2022 Nov 27;13:7314. doi: 10.1038/s41467-022-34818-0 (PMC9701673; doi:10.1038/s41467-022-34818-0)
Supplement: Supplementary file 2 — Source Data [file 41467_2022_34818_MOESM2_ESM.zip › Source_data_files/raw_data/20220222/LLI_with_servo_467_02.txt]

#
#1650 rf switch (1650 rf switch (digital out of Paul's box)): 1 
#370 H1 shutter (Inverted NI digital out at /Dev1/port0/line2): 1 
#370 H2 shutter (370 H2 shutter (digital out of Paul's box)): 1 
#370 V shutter (Inverted NI digital out at /Dev1/port0/line0): 1 
#370 cooling AOM rf attenuator control voltage (NI analog out at /Dev2/ao6): 5.18804796 V
#370 cooling rf switch (370 cooling rf switch (digital out of Paul's box)): 1 
#370 cooling shutter (370 cooling shutter (digital out of Paul's box)): 1 
#370 detuning AOM rf attenuator control voltage (NI analog out at /Dev2/ao10): 10 V
#370 detuning rf switch (370 detuning rf switch (digital out of Paul's box)): 1 
#370 pumping AOM rf attenuator control voltage (NI analog out at /Dev2/ao9): 10 V
#370 pumping rf switch (370 pumping rf switch (digital out of Paul's box)): 1 
#399 shutter (399 shutter (digital out of Paul's box)): 0 
#411 relock shutter (411 relock shutter (digital out of Paul's box)): 1 
#411 rf switch (411 rf switch (digital out of Paul's box)): 0 
#411 slave rf switch (411 slave rf switch (digital out of Paul's box)): 1 
#411 stab hold (411 stab hold (digital out of Paul's box)): 1 
#411IntstabSetpoint (Scaled version of 411 intensity stab set point voltage (factor: 1.000000, offset:0.000000)): 10 V
#467 detuning AOM rf attenuator control voltage (NI analog out at /Dev2/ao8): 10 V
#467 rf switch (467 rf switch (digital out of Paul's box)): 0 
#638 rf switch (638 rf switch (digital out of Paul's box)): 1 
#638 shutter (638 shutter (digital out of Paul's box)): 1 
#935 shutter (Inverted NI digital out at /Dev1/port0/line3): 1 
#Axial objective position (Scaled version of Axial obective actuator (factor: 0.000024, offset:0.000000)): 11.9749938 mm
#B field H1 (Scaled version of h1BCurrent (factor: 0.400000, offset:0.000000)): 0.12992 G
#B field H2 (Scaled version of h2BCurrent (factor: 1.470000, offset:0.000000)): 0.735 G
#B field V (Scaled version of vBCurrent (factor: 1.248000, offset:0.000000)): 0.3012672 G
#DDS0 frequency (Frequency of DDS channel #0 of Paul's box): 85 MHz
#DDS0 power (Power of DDS channel #0 of Paul's box): -6 dBm
#DDS1 frequency (Frequency of DDS channel #1 of Paul's box): 85 MHz
#DDS1 power (Power of DDS channel #0 of Paul's box): -15 dBm
#DDS10 frequency (Frequency of DDS channel #10 of Paul's box): 0 MHz
#DDS10 power (Power of DDS channel #10 of Paul's box): 0 dBm
#DDS11 frequency (Frequency of DDS channel #11 of Paul's box): 0 MHz
#DDS11 power (Power of DDS channel #11 of Paul's box): 0 dBm
#DDS2 frequency (Frequency of DDS channel #2 of Paul's box): 200 MHz
#DDS2 power (Power of DDS channel #2 of Paul's box): -50 dBm
#DDS3 frequency (Frequency of DDS channel #3 of Paul's box): 60 MHz
#DDS3 power (Power of DDS channel #3 of Paul's box): -3 dBm
#DDS4 frequency (Frequency of DDS channel #4 of Paul's box): 111.9 MHz
#DDS4 power (Power of DDS channel #4 of Paul's box): 10 dBm
#DDS5 frequency (Frequency of DDS channel #5 of Paul's box): 111 MHz
#DDS5 power (Power of DDS channel #5 of Paul's box): -50 dBm
#DDS6 power (Power of DDS channel #6 of Paul's box): 0 dBm
#DDS7 frequency (Frequency of DDS channel #7 of Paul's box): 0 MHz
#DDS7 power (Power of DDS channel #7 of Paul's box): 0 dBm
#DDS8 frequency (Frequency of DDS channel #8 of Paul's box): 0 MHz
#DDS8 power (Power of DDS channel #8 of Paul's box): 0 dBm
#DDS9 frequency (Frequency of DDS channel #9 of Paul's box): 0 MHz
#DDS9 power (Power of DDS channel #9 of Paul's box): 0 dBm
#DP370 power (DP370 photodiode voltage setpoint): 7 mW
#Doppler_time (): 5000 us
#H1 power (H1 photodiode voltage setpoint): 5.5 uW
#H1Flipmount (Thorlabs Flipmount): 1 
#H1seq power (H1seq setpoint): 0 mW
#H2 power (H2 photodiode voltage setpoint): 2.23 uW
#In Oven Current (Scaled version of In oven control voltage (factor: 2.000000, offset:0.000000)): 0 A
#Objective focus position (Scaled version of Focus obective actuator (factor: 0.000024, offset:0.000000)): 24.5719768 mm
#Paul's box run number (to identify the raw data of CCD and PMT): 75648 
#SampleNHold (SampleNHold (digital out of Paul's box)): 1 
#Strobo Trigger (description): 0 
#U_ablation (NI analog out at /Dev2/ao0): 0 V
#Ue endseg 1 (Scaled version of Endseg 1 extra voltage (factor: -1.200000, offset:0.000000)): -9 V
#Ue endseg 2 (Scaled version of Endseg 2 extra voltage (factor: -1.200000, offset:0.000000)): 0 V
#Ue1 (Scaled version of Segment 3 extra compensation voltage (factor: 1.214280, offset:-0.000700)): -9 V
#Ue2 (Scaled version of Segment 3 extra compensation voltage (factor: 1.214280, offset:-0.000700)): -9 V
#Ue3 (Scaled version of Segment 3 extra compensation voltage (factor: 1.214280, offset:-0.000700)): -5 V
#Ue4 (Scaled version of Segment 3 extra compensation voltage (factor: 1.214280, offset:-0.000700)): 0 V
#Ue5 (Scaled version of Segment 3 extra compensation voltage (factor: 1.214280, offset:-0.000700)): 0 V
#Ue6 (Scaled version of Segment 6 extra voltage (factor: -1.200000, offset:0.000000)): 0 V
#Ue7 (Scaled version of Segment 7 extra voltage (factor: -1.200000, offset:0.000000)): 0 V
#Ue8 (Scaled version of Segment 8 extra voltage (factor: -1.200000, offset:0.000000)): 0 V
#Uec endseg 1 (Scaled version of Segment 0 extra compensation voltage (factor: 1.2, offset:0.0)): 0.285393998 V
#Uec endseg 2 (Scaled version of Endseg extra 2 compensation voltage (factor: -1.200000, offset:0.000000)): 0 V
#Uec1 (Scaled version of Segment 1 extra compensation voltage (factor: 1.2, offset:0.0)): 0.285393998 V
#Uec2 (Scaled version of Segment 2 extra compensation voltage (factor: 1.2, offset:0.0)): 0.285393998 V
#Uec3 (Scaled version of Segment 3 extra compensation voltage (factor: 1.2, offset:0.0)): 0.227429813 V
#Uec4 (Scaled version of Segment 4 extra compensation voltage (factor: 1.2, offset:0.0)): 0.227429813 V
#Uec5 (Scaled version of Segment 5 extra compensation voltage (factor: 1.2, offset:0.0)): 0 V
#Uec6 (Scaled version of Segment 6 extra compensation voltage (factor: 1.2, offset:0.0)): 0.408 V
#Uec7 (Scaled version of Segment 7 extra compensation voltage (factor: 1.2, offset:0.0)): 0.408 V
#Uec8 (Scaled version of Segment 8 extra compensation voltage (factor: 1.2, offset:0.0)): 0.408 V
#Uschwinden (U_schwinden to lower rf confinement): 0.5 V
#Ut endseg 1 (Scaled version of Endseg 1 voltage (factor: -1.199740, offset:-0.001200)): 12 V
#Ut endseg 2 (Scaled version of Endseg 2 voltage (factor: -1.197100, offset:-0.003000)): 0 V
#Ut1 (Scaled version of Segment 1 voltage (factor: -1.200900, offset:-0.003600)): -8 V
#Ut2 (Scaled version of Segment 2 voltage (factor: -1.201410, offset:-0.001400)): 12 V
#Ut3 (Scaled version of Segment 3 voltage (factor: -1.198560, offset:-0.003200)): 12 V
#Ut4 (Scaled version of Segment 4 voltage (factor: -1.198560, offset:-0.003200)): 0 V
#Ut5 (Scaled version of Segment 5 voltage (factor: -1.198560, offset:-0.003200)): 0 V
#Ut6 (Scaled version of Segment 6 voltage (factor: -1.198560, offset:-0.003200)): 0 V
#Ut7 (Scaled version of Segment 7 voltage (factor: -1.198560, offset:-0.003200)): 0 V
#Ut8 (Scaled version of Segment 8 voltage (factor: -1.198560, offset:-0.003200)): 0 V
#Utc endseg 1 (Scaled version of Segment 0 compensation voltage (factor: 0.25, offset:0.0)): 0.052171137 V
#Utc endseg 2 (Scaled version of Endseg 2 compensation voltage (factor: -0.250000, offset:0.000000)): 0 V
#Utc1 (Scaled version of Segment 1 compensation voltage (factor: 0.25, offset:0.0)): 0.052171137 V
#Utc2 (Scaled version of Segment 2 compensation voltage (factor: 0.25, offset:0.0)): 0.052171137 V
#Utc3 (Scaled version of Segment 3 compensation voltage (factor: 0.25, offset:0.0)): 0.106663163 V
#Utc4 (Scaled version of Segment 4 compensation voltage (factor: 0.25, offset:0.0)): 0.106663163 V
#Utc5 (Scaled version of Segment 5 compensation voltage (factor: 0.25, offset:0.0)): 0 V
#Utc6 (Scaled version of Segment 6 compensation voltage (factor: 0.25, offset:0.0)): 0 V
#Utc7 (Scaled version of Segment 7 compensation voltage (factor: 1.2, offset:0.0)): 0 V
#Utc8 (Scaled version of Segment 8 compensation voltage (factor: 1.2, offset:0.0)): 0 V
#V power (V photodiode voltage setpoint): 11.25 uW
#Vseq power (Vseq setpoint): 0.4 mW
#WP370H2sw0 (NI analog out at /Dev2/ao2): 5 V
#WP370H2sw1 (NI analog out at /Dev2/ao3): 0 V
#Yb Oven Current (Scaled version of Yb oven control voltage (factor: 3.510000, offset:0.000000)): 0 A
#awg_Pulselength (): 0 s
#awg_amplitude (): 0 Vpp
#awg_frequency (): 0 Hz
#awg_offset (): 0 V
#axial_secular_frequency_AOM (): 0.11 MHz
#carrier_frequency (): 221 MHz
#cooling370 frequency (Attenuation of transition cooling370): 85 MHz
#cooling370 power (Power of transition cooling370): -24 dBm
#cooling_chirp_dds_power (): 0 dBm
#cooling_chirp_freq_step (): 1 MHz
#cooling_chirp_start_freq (): 81.9 MHz
#cooling_chirp_stop_freq (): 111.9 MHz
#cooling_chirp_total_time (): 3 us
#detection370 frequency (Attenuation of transition detection370): 85 MHz
#detection370 power (Power of transition detection370): -2 dBm
#detection_time (): 2500 us
#detuning370 frequency (Attenuation of transition detuning370): 0 MHz
#detuning370 power (Power of transition detuning370): 0 dBm
#emm_pulse_buffer_time (): 0 us
#emm_pulse_wait_time (): 0 us
#feed_forward_waittime_ms (): 0 ms
#flop_sbc_max_pulsetime_factor (): 0 
#freqScaling_411 (): 1.68 MHz/G
#freqScaling_467 (): 1.6 MHz/G
#heating_rate_wait_time (): 5000 us
#intersequence_cooling_rf_frequency (): 85 MHz
#intersequence_cooling_rf_power (): -24 dBm
#load_attempt (): 1 
#mirrorH2H (Motorized mirror mount): 4.37709888 mm
#n_av_LLI (): 50 
#n_points_per_doppler_freq_scan (): 0 
#n_points_per_sb_flops (): 0 
#n_points_per_sb_scan (): 0 
#n_rabi_scan_points (): 0 
#n_rep (): 575 
#octupole467 frequency (Attenuation of transition octupole467): 110 MHz
#octupole467 power (Power of transition octupole467): -6 dBm
#octupole4672 frequency (Attenuation of transition octupole4672): 112.374772 MHz
#octupole4672 power (Power of transition octupole4672): -6 dBm
#offset370PD_H1 (): -0.0132263937 uW
#offset370PD_H2 (): -0.0299202343 uW
#offset370PD_V (): -0.0150179222 uW
#offset467BelowPD (): 0.0073186225 mW
#offset467PD (): 0.0073186225 mW
#picture_number (): 0 
#pulse_time_1650 (): 0 us
#pulse_time_411 (): 5 us
#pulse_time_467 (): 50000 us
#pulse_time_4672 (): 1000 us
#pulse_time_rfLLI (): 14.95 us
#pump_time (): 10 us
#pumping370 frequency (Attenuation of transition pumping370): 85 MHz
#pumping370 power (Power of transition pumping370): -13.5 dBm
#quench1650 frequency (Attenuation of transition quench1650): 60 MHz
#quench1650 power (Power of transition quench1650): -3.1 dBm
#radial_secular_frequency_AOM (): 0.31 MHz
#ramp_time (): 0 us
#reference 370 Det (): 0 mW
#reference 370 H1 (reference value 370 H1 chart): 3 uW
#reference 370 H2 (reference value 370 H2 chart): 5 uW
#reference 370 V (reference value 370 V chart): 40 uW
#reference 411 Fiber (reference value vertical 411 chart): 0.4 mW
#reference 411 SHG (reference value SHG 411 chart): 8 mW
#reference 411 V (): 0 uW
#reference 639 Fiber (reference value fiber639 chart): 12.5 mW
#reference SHG 467 (): 5.5 mW
#reference SHG 467 Below (): 0 mW
#rf_Amp (): 0.3 
#rf_Freq (): 3.5163258 MHz
#rf_phase (): 0.5 
#rf_switch_467 (): 0 
#sampling370 frequency (Attenuation of transition sampling370): 85 MHz
#sampling370 power (Power of transition sampling370): -5 dBm
#sampling411 frequency (Attenuation of transition sampling411): 220 MHz
#sampling411 power (Power of transition sampling411): -2 dBm
#sb_cooling_411_Omega (): 0 kHz
#sb_cooling_ddspower_1650 (): -27.5 dBm
#sb_cooling_ddspower_411 (): -10 dBm
#sb_cooling_detuning (): 0 
#sb_cooling_time (): 5000 us
#sb_scan_range_factor (): 0 
#sbc_pulses11 (): 0 
#sbc_pulses12 (): 0 
#sbc_pulses21 (): 0 
#sbc_pulses22 (): 0 
#sbc_pulsetime11 (): 0 us
#sbc_pulsetime12 (): 0 us
#sbc_pulsetime21 (): 0 us
#sbc_pulsetime22 (): 0 us
#sbc_repumptime (): 0 us
#scaling370PD_H1 (): -12.9249723 uW/V
#scaling370PD_H2 (): -14.9627261 uW/V
#scaling370PD_V (): -17.3688494 uW/V
#scaling467BelowPD (): -2.85545297 mW/V
#scaling467PD (): -2.85545297 mW/V
#scan_variable (): 0 unit
#spectroscopy411 frequency (Attenuation of transition spectroscopy411): 221 MHz
#spectroscopy411 power (Power of transition spectroscopy411): -2 dBm
#spectroscopy411rsb11 frequency (Attenuation of transition spectroscopy411rsb11): 0 MHz
#spectroscopy411rsb11 power (Power of transition spectroscopy411rsb11): 0 dBm
#spectroscopy411rsb12 frequency (Attenuation of transition spectroscopy411rsb12): 0 MHz
#spectroscopy411rsb12 power (Power of transition spectroscopy411rsb12): 0 dBm
#spectroscopy411rsb21 frequency (Attenuation of transition spectroscopy411rsb21): 0 MHz
#spectroscopy411rsb21 power (Power of transition spectroscopy411rsb21): 0 dBm
#spectroscopy411rsb22 frequency (Attenuation of transition spectroscopy411rsb22): 0 MHz
#spectroscopy411rsb22 power (Power of transition spectroscopy411rsb22): 0 dBm
#spectroscopy411slave frequency (Attenuation of transition spectroscopy411slave): 80 MHz
#spectroscopy411slave power (Power of transition spectroscopy411slave): -4 dBm
#sweep_frequency_step (): 0 MHz
#sweep_sleep_time (): 0 us
#sweep_start_frequency (): 0 MHz
#sweep_stop_frequency (): 0 MHz
#t_RFtotal (): 1235977.45 us
#t_RFwait (): 100 us
#t_pi_carrier_estim_A (): 0 us
#t_pi_carrier_estim_B (): 0 us
#t_pi_carrier_estim_C (): 0 us
#t_subtract (): 0.1 us
#use_shutters (): 0 
#wait_ramp_down (): 0 us
#waveplate411Ax (Motorized rotation mount): 0 °
#waveplateSplitH1V (Motorized rotation mount): 154.999746 °
#waveplateV (Motorized rotation mount): 27.4999213 °

#UTC / s	rel. time / s	RunNumber / 	rf_Freq / MHz	CorrFreqCenter / 	CorrFreqCenter2 / 	FreqCenter / 	CorrBField / 	CorrBField2 / 	BField / 	FreqPlusPlus / 	FreqPlusMinus / 	FreqMinusPlus / 	FreqMinusMinus / 	FreqPlusCenter / 	FreqMinusCenter / 	roi_plus_plus / 	roi_pp_num_cyc / 	roi_plus_minus / 	roi_pm_num_cyc / 	roi_minus_plus / 	roi_mp_num_cyc / 	roi_minus_minus / 	roi_mm_num_cyc / 	roi_final_E3 / 	number_LLI_cycles / 	det_num_hot / 	det_num_no_exc / 	det_num_quench / 
1645559334	321.411	1	3.51638495	-0.687959184	-0.687959184	111.710745	-0.128367347	-0.128367347	2.21346812	112.37479	112.37478	111.046709	111.0467	112.374785	111.046704	0.183673469	49	1	50	0.42	50	0.979591837	49	7	31	5	19	0
1645559530	517.759	2	3.51638799	0.53	3.22078935e-10	111.710742	0.13	7.90004936e-11	2.21346617	112.374787	112.374777	111.046707	111.046697	112.374782	111.046702	0.98	50	0.32	50	0.78	50	0.38	50	11	31	1	19	0
1645559740	727.952	3	3.51638491	0.06	0.000303030303	111.710742	0.36	0.00181818182	2.21346077	112.374785	112.374775	111.046708	111.046699	112.37478	111.046704	0.84	50	0.42	50	0.56	50	0.86	50	17	35	2	15	0
1645559950	937.483	4	3.51637637	0.737959184	0.00353090519	111.710738	-0.00163265306	-7.81173714e-06	2.21346079	112.374781	112.374772	111.046705	111.046695	112.374776	111.0467	0.92	50	0.183673469	49	0.979591837	49	0.24	50	12	34	2	16	0
1645560198	1185.555	5	3.51637641	-0.32	-0.00153110048	111.71074	0	0	2.21346079	112.374783	112.374773	111.046706	111.046697	112.374778	111.046701	0.44	50	0.76	50	0.56	50	0.88	50	17	31	5	19	0
1645560381	1369.209	6	3.51637641	-0.207959184	-0.000838545095	111.710741	0.567959184	0.002290158	2.21345227	112.374781	112.374772	111.04671	111.0467	112.374776	111.046705	0.94	50	0.58	50	0.204081633	49	0.98	50	8	29	0	20	1
1645560579	1566.99	7	3.51636293	-0.56	-0.00304347826	111.710744	0.22	0.00119565217	2.21344897	112.374783	112.374773	111.046714	111.046704	112.374778	111.046709	0.26	50	0.6	50	0.16	50	0.94	50	15	30	1	20	0
1645560775	1763.1	8	3.51635772	0.126326531	0.000638012781	111.710743	-0.493673469	-0.00249330035	2.21345638	112.374785	112.374775	111.046711	111.046701	112.37478	111.046706	0.530612245	49	0.897959184	49	0.96	50	0.34	50	14	34	1	15	1
1645560984	1972.306	9	3.51636943	0.479387755	0.00244585589	111.71074	0.0206122449	0.000105164515	2.21345607	112.374782	112.374773	111.046708	111.046699	112.374777	111.046704	0.94	50	0.44	50	0.93877551	49	0.48	50	18	37	2	13	0
1645561169	2156.676	10	3.51636894	-0.05	-0.00023923445	111.710741	0.71	0.00339712919	2.21344542	112.374779	112.37477	111.046712	111.046702	112.374774	111.046707	0.9	50	0.24	50	0.2	50	0.96	50	17	34	0	16	0
1645561365	2352.699	11	3.51635209	-0.13	-0.000702702703	111.710741	-0.55	-0.00297297297	2.21345367	112.374782	112.374773	111.04671	111.046701	112.374777	111.046705	0.3	50	0.98	50	0.92	50	0.5	48	17	36	1	14	0
1645561587	2574.993	12	3.51636514	-0.0679591837	-0.000346730529	111.710742	0.687959184	0.00350999584	2.21344335	112.374779	112.37477	111.046713	111.046704	112.374775	111.046709	0.94	50	0.32	50	0.204081633	49	0.96	50	19	36	3	14	0
1645561810	2798.156	13	3.51634882	-0.13	-0.000585585586	111.710742	-0.53	-0.00238738739	2.2134513	112.374783	112.374773	111.046712	111.046702	112.374778	111.046707	0.34	50	1	50	0.76	50	0.36	50	19	34	3	16	0
1645562007	2994.406	14	3.51636139	0.608571429	0.00272901986	111.710739	-0.0714285714	-0.000320307495	2.21345237	112.37478	112.37477	111.046708	111.046699	112.374775	111.046704	0.857142857	49	0.32	50	1	50	0.32	50	7	26	1	24	0
1645562216	3203.828	15	3.51636309	-0.16	-0.000816326531	111.71074	-0.04	-0.000204081633	2.21345297	112.374781	112.374771	111.046709	111.046699	112.374776	111.046704	0.58	50	0.78	50	0.42	50	0.54	50	20	34	2	16	0
1645562399	3387.077	16	3.51636404	-0.05	-0.000238095238	111.71074	0.57	0.00271428571	2.21344442	112.374778	112.374769	111.046712	111.046702	112.374774	111.046707	0.86	50	0.34	50	0.3	50	0.92	50	5	15	0	35	0
1645562624	3612.062	17	3.51635052	-0.16	-0.00087431694	111.710741	0.48	0.00262295082	2.21343722	112.374777	112.374768	111.046715	111.046705	112.374772	111.04671	0.84	50	0.52	50	0.26	50	0.9	50	17	33	3	17	0
1645562821	3809.29	18	3.51633913	0.08	0.000355555556	111.710741	0.24	0.00106666667	2.21343362	112.374776	112.374766	111.046715	111.046706	112.374771	111.046711	0.74	50	0.42	50	0.72	50	0.88	50	16	29	1	21	0
1645563019	4006.733	19	3.51633344	-0.257142857	-0.00130529369	111.710742	0.0771428571	0.000391588107	2.21343246	112.374777	112.374767	111.046717	111.046708	112.374772	111.046712	0.44	50	0.62	50	0.38	50	0.714285714	49	15	32	1	18	0
1645563215	4203.124	20	3.51633161	0.13	0.000656565657	111.710741	0.17	0.000858585859	2.21342991	112.374775	112.374766	111.046717	111.046708	112.37477	111.046712	0.82	50	0.52	50	0.62	50	0.66	50	6	32	1	18	0
1645563451	4438.472	21	3.51632757	-0.397959184	-0.002030404	111.710743	-0.162040816	-0.000826738859	2.21343234	112.374778	112.374768	111.046718	111.046709	112.374773	111.046714	0.36	50	0.92	50	0.56	50	0.795918367	49	9	28	4	22	0
1645563648	4635.387	22	3.51633142	0.27	0.00114893617	111.710742	-0.29	-0.00123404255	2.21343669	112.374778	112.374768	111.046716	111.046706	112.374773	111.046711	0.72	50	0.74	50	0.96	50	0.4	50	17	34	1	16	0
1645563857	4845.3	23	3.5163383	-0.08	-0.000406091371	111.710742	0.02	0.000101522843	2.21343639	112.374778	112.374769	111.046716	111.046707	112.374773	111.046712	0.7	50	0.76	50	0.54	50	0.64	50	22	35	2	15	0
1645564069	5056.642	24	3.51633782	0.08	0.000380952381	111.710742	0.62	0.00295238095	2.21342709	112.374775	112.374765	111.046719	111.046709	112.37477	111.046714	0.94	50	0.24	50	0.36	50	0.9	50	22	41	2	9	0
1645564278	5265.737	25	3.51632312	0.01	4.73933649e-05	111.710742	-0.75	-0.00355450237	2.21343834	112.374778	112.374769	111.046715	111.046706	112.374774	111.046711	0.26	50	1	50	0.98	50	0.22	50	19	31	2	19	0
1645564461	5448.926	26	3.51634091	0.06	0.000285714286	111.710742	0.5	0.00238095238	2.21343084	112.374776	112.374766	111.046717	111.046708	112.374771	111.046712	0.86	50	0.3	50	0.36	50	0.8	50	13	37	0	13	0
1645564670	5657.796	27	3.51632905	-0.41	-0.00224043716	111.710744	-0.15	-0.000819672131	2.21343309	112.374778	112.374769	111.046719	111.046709	112.374774	111.046714	0.3	50	0.86	50	0.36	50	0.62	50	7	20	2	30	0
1645564880	5867.964	28	3.5163326	-0.19	-0.000909090909	111.710745	-0.47	-0.00224880383	2.21344014	112.374782	112.374772	111.046717	111.046708	112.374777	111.046713	0.32	50	0.98	50	0.98	50	0.7	50	11	29	2	21	0
1645565102	6090.059	29	3.51634375	0.47	0.00223809524	111.710742	-0.25	-0.00119047619	2.21344389	112.37478	112.374771	111.046714	111.046704	112.374776	111.046709	0.88	50	0.66	50	0.92	50	0.2	50	21	36	3	13	1
1645565285	6273.258	30	3.51634968	0.03	0.000135135135	111.710742	0.55	0.00247747748	2.21343564	112.374778	112.374768	111.046716	111.046707	112.374773	111.046712	0.86	50	0.28	50	0.42	50	0.94	50	24	38	0	12	0
1645565510	6497.624	31	3.51633664	-0.01	-5.46448087e-05	111.710742	0.47	0.00256830601	2.21342859	112.374776	112.374766	111.046718	111.046709	112.374771	111.046714	1	50	0.54	50	0.38	50	0.86	50	14	31	3	19	0
1645565719	6706.725	32	3.51632549	0.127142857	0.000567602041	111.710742	-0.0271428571	-0.000121173469	2.213429	112.374775	112.374766	111.046718	111.046708	112.37477	111.046713	0.72	50	0.62	50	0.714285714	49	0.56	50	10	30	2	20	0
1645565915	6902.932	33	3.51632613	-0.15	-0.000714285714	111.710742	-0.45	-0.00214285714	2.21343575	112.374778	112.374768	111.046716	111.046707	112.374773	111.046712	0.36	50	0.96	50	0.86	50	0.56	50	10	21	1	29	0
1645566120	7108.001	34	3.51633681	0	0	111.710742	0	0	2.21343575	112.374778	112.374768	111.046716	111.046707	112.374773	111.046712	-1	0	-1	0	0.857142857	14	-1	0	20	39	1	11	0
1645566342	7330.11	35	3.51633681	-0.47	-0.00229268293	111.710745	-0.05	-0.000243902439	2.2134365	112.37478	112.374771	111.046719	111.046709	112.374776	111.046714	0.38	50	0.9	50	0.34	50	0.76	50	17	31	3	19	0
1645566552	7540.337	36	3.51633799	0.427959184	0.00192774407	111.710743	0.247959184	0.00111693326	2.21343278	112.374777	112.374768	111.046718	111.046708	112.374772	111.046713	0.88	50	0.204081633	49	0.76	50	0.58	50	10	31	2	19	0
1645566764	7751.463	37	3.51633211	-0.17	-0.00080952381	111.710743	-0.29	-0.00138095238	2.21343713	112.374779	112.37477	111.046717	111.046708	112.374775	111.046712	0.44	50	0.9	50	0.96	50	0.84	50	18	34	2	16	0
1645566961	7948.409	38	3.51633899	0.09	0.000426540284	111.710743	-0.31	-0.00146919431	2.21344178	112.37478	112.374771	111.046715	111.046706	112.374776	111.04671	0.48	50	0.7	50	0.8	50	0.4	50	5	14	1	36	0
1645567219	8207.291	39	3.51634634	0.12	0.000609137056	111.710742	0.64	0.00324873096	2.21343218	112.374777	112.374767	111.046717	111.046708	112.374772	111.046713	0.98	50	0.22	50	0.3	50	0.82	50	13	29	6	21	0
1645567401	8389	40	3.51633116	-0.08	-0.000308880309	111.710743	0.18	0.000694980695	2.21342948	112.374776	112.374767	111.046719	111.046709	112.374772	111.046714	0.84	50	0.74	50	0.54	50	0.8	50	10	30	0	20	0
1645567650	8637.587	41	3.51632689	-0.05	-0.000274725275	111.710743	-0.01	-5.49450549e-05	2.21342963	112.374777	112.374767	111.046719	111.046709	112.374772	111.046714	0.66	50	0.72	50	0.56	50	0.6	50	16	31	5	19	0
1645567846	8834.083	42	3.51632713	0.08	0.000322580645	111.710743	0.32	0.00129032258	2.21342483	112.374775	112.374765	111.04672	111.04671	112.37477	111.046715	0.76	50	0.36	50	0.52	50	0.76	50	18	38	1	12	0
1645568053	9041.217	43	3.51631954	-0.2	-0.00101522843	111.710744	-0.5	-0.00253807107	2.21343233	112.374778	112.374769	111.046719	111.046709	112.374773	111.046714	0.24	50	0.94	50	0.82	50	0.52	50	18	31	2	19	0
1645568261	9249.251	44	3.5163314	0.45	0.00217391304	111.710741	-0.15	-0.000724637681	2.21343458	112.374777	112.374767	111.046716	111.046706	112.374772	111.046711	0.82	50	0.52	50	0.92	50	0.32	50	6	18	2	32	0
1645568482	9469.592	45	3.51633496	-0.33	-0.00158653846	111.710743	-0.37	-0.00177884615	2.21344013	112.37478	112.37477	111.046716	111.046706	112.374775	111.046711	0.3	50	1	50	0.5	50	0.46	50	9	29	3	21	0
1645568677	9665.052	46	3.51634373	0	0	111.710743	0.58	0.00263636364	2.21343143	112.374777	112.374768	111.046718	111.046709	112.374772	111.046714	0.96	50	0.38	50	0.28	50	0.86	50	23	33	1	16	1
1645568873	9860.467	47	3.51632998	-0.08	-0.000408163265	111.710743	-0.18	-0.000918367347	2.21343413	112.374778	112.374769	111.046718	111.046708	112.374774	111.046713	0.42	50	0.68	50	0.7	50	0.6	50	19	35	1	15	0
1645569067	10055.102	48	3.51633425	0.366530612	0.00187964417	111.710742	0.393469388	0.00201779173	2.21342823	112.374775	112.374765	111.046718	111.046708	112.37477	111.046713	0.98	50	0.22	50	0.653061224	49	0.68	50	10	35	1	15	0
1645569287	10274.907	49	3.51632491	-0.22	-0.00112820513	111.710743	-0.52	-0.00266666667	2.21343603	112.374778	112.374769	111.046717	111.046707	112.374774	111.046712	0.24	50	0.98	50	0.92	50	0.62	50	6	22	3	27	1
1645569482	10470.233	50	3.51633725	0.0295918367	0.000134508349	111.710743	0.709591837	0.00322541744	2.21342539	112.374775	112.374765	111.04672	111.04671	112.37477	111.046715	0.959183673	49	0.22	50	0.32	50	1	50	17	36	1	13	1
1645569677	10664.682	51	3.51632041	-0.273877551	-0.00140450026	111.710744	-0.246122449	-0.00126216641	2.21342908	112.374777	112.374768	111.04672	111.04671	112.374773	111.046715	0.36	50	0.88	50	0.612244898	49	0.64	50	15	31	1	19	0
1645569858	10846.219	52	3.51632625	0.17	0.00087628866	111.710743	0.55	0.00283505155	2.21342083	112.374774	112.374765	111.046722	111.046712	112.374769	111.046717	0.98	50	0.26	50	0.52	50	0.9	50	13	33	0	17	0
1645570104	11092.211	53	3.51631321	-0.167142857	-0.000918367347	111.710744	-0.507142857	-0.00278649922	2.21342843	112.374777	112.374768	111.04672	111.046711	112.374772	111.046715	0.285714286	49	0.96	50	0.72	50	0.38	50	12	30	5	20	0
1645570287	11274.815	54	3.51632524	0.09	0.000365853659	111.710743	0.29	0.00117886179	2.21342408	112.374775	112.374766	111.046721	111.046711	112.374771	111.046716	0.74	50	0.36	50	0.56	50	0.76	50	8	31	0	19	0
1645570494	11482.376	55	3.51631836	0.0283673469	0.000155012825	111.710743	-0.428367347	-0.00234080517	2.21343051	112.374777	112.374768	111.046719	111.046709	112.374772	111.046714	0.42	50	0.82	50	0.836734694	49	0.38	50	11	29	2	21	0
1645570688	11675.932	56	3.51632852	0	0	111.710743	0	0	2.21343051	112.374777	112.374768	111.046719	111.046709	112.374772	111.046714	-1	0	-1	0	-1	0	-1	0	9	31	0	19	0
1645570908	11896.23	57	3.51632852	-0.0834693878	-0.000430254576	111.710744	0.516530612	0.00266252893	2.21342276	112.374775	112.374766	111.046722	111.046712	112.374771	111.046717	0.78	50	0.346938776	49	0.3	50	0.9	50	9	34	3	16	0
1645571105	12092.856	58	3.51631627	0.41	0.00186363636	111.710742	-0.01	-4.54545455e-05	2.21342291	112.374773	112.374764	111.04672	111.04671	112.374769	111.046715	0.7	50	0.3	50	0.86	50	0.44	50	7	33	1	17	0
1645571357	12344.421	59	3.5163165	-0.363469388	-0.00184502227	111.710744	-0.136530612	-0.000693048793	2.21342496	112.374776	112.374766	111.046721	111.046711	112.374771	111.046716	0.32	50	0.82	50	0.653061224	49	0.88	50	16	34	5	15	1
1645571553	12541.363	60	3.51631974	0.613971088	0.00244609995	111.71074	-0.0151955782	-6.05401523e-05	2.21342519	112.374773	112.374763	111.046718	111.046708	112.374768	111.046713	0.93877551	49	0.34	50	0.9	50	0.270833333	48	18	32	1	18	0
1645571785	12773.31	61	3.5163201	-0.21	-0.00106598985	111.710741	-0.09	-0.000456852792	2.21342654	112.374774	112.374765	111.046718	111.046709	112.374769	111.046714	0.54	50	0.84	50	0.52	50	0.64	50	10	27	4	22	1
1645571992	12980.258	62	3.51632224	0.0308163265	0.000132828994	111.710741	0.729183673	0.00314303308	2.2134156	112.374771	112.374761	111.046721	111.046712	112.374766	111.046717	0.94	50	0.18	50	0.22	50	0.918367347	49	8	26	2	24	0
1645572214	13202.198	63	3.51630494	-0.26	-0.00125603865	111.710743	-0.28	-0.001352657	2.2134198	112.374773	112.374764	111.046721	111.046712	112.374769	111.046717	0.42	50	0.96	50	0.74	50	0.72	50	10	23	3	27	0
1645572396	13383.456	64	3.51631158	0.279387755	0.0012585034	111.710741	-0.340612245	-0.00153428939	2.21342491	112.374773	112.374764	111.046719	111.046709	112.374769	111.046714	0.632653061	49	0.693877551	49	0.88	50	0.26	50	8	23	0	27	0
1645572616	13603.785	65	3.51631966	-0.28	-0.00154696133	111.710743	-0.04	-0.000220994475	2.21342551	112.374775	112.374766	111.04672	111.04671	112.37477	111.046715	0.44	50	0.76	50	0.48	50	0.72	50	16	33	3	17	0
1645572811	13798.438	66	3.51632061	0.261428571	0.00118293471	111.710741	0.318571429	0.00144149968	2.21342073	112.374772	112.374763	111.04672	111.04671	112.374768	111.046715	0.98	50	0.4	50	0.8	50	0.857142857	49	12	26	1	24	0
1645573033	14021.198	67	3.51631305	-0.419591837	-0.00216284452	111.710743	0.139591837	0.00071954555	2.21341864	112.374774	112.374764	111.046723	111.046713	112.374769	111.046718	0.6	50	0.88	50	0.4	50	0.959183673	49	16	34	3	16	0
1645573216	14204.293	68	3.51630974	0.435833333	0.00195440957	111.710741	-0.0441666667	-0.000198056801	2.2134193	112.374772	112.374762	111.04672	111.046711	112.374767	111.046715	0.6	50	0.208333333	48	0.9	50	0.42	50	13	35	0	15	0
1645573438	14425.757	69	3.51631079	-0.184081633	-0.00100591056	111.710742	-0.104081633	-0.000568752091	2.21342086	112.374773	112.374764	111.046721	111.046711	112.374768	111.046716	0.591836735	49	0.88	50	0.5	50	0.58	50	16	31	3	19	0
1645573620	14607.87	70	3.51631326	0.222015306	0.00100006895	111.710741	0.145484694	0.000655336459	2.21341868	112.374771	112.374762	111.04672	111.046711	112.374767	111.046715	0.68	50	0.3125	48	0.75	48	0.673469388	49	16	38	0	12	0
1645573880	14867.919	71	3.51630981	-0.146530612	-0.000805113254	111.710742	-0.506530612	-0.00278313523	2.21342628	112.374774	112.374765	111.046719	111.046709	112.37477	111.046714	0.346938776	49	1	50	0.86	50	0.5	50	7	27	6	23	0
1645574062	15049.954	72	3.51632182	-0.2	-0.000769230769	111.710743	0.5	0.00192307692	2.21341878	112.374773	112.374764	111.046722	111.046712	112.374768	111.046717	0.82	50	0.52	50	0.24	50	0.94	50	9	24	0	26	0
1645574295	15283.279	73	3.51630996	0.123877551	0.000680645885	111.710742	0.336122449	0.00184682664	2.21341373	112.374771	112.374762	111.046723	111.046713	112.374766	111.046718	0.86	50	0.4	50	0.4	50	0.612244898	49	16	30	4	20	0
1645574477	15465.302	74	3.51630199	0.316734694	0.00135937637	111.710741	0.0767346939	0.00032933345	2.21341258	112.374769	112.37476	111.046722	111.046712	112.374764	111.046717	0.72	50	0.326530612	49	0.86	50	0.62	50	16	40	0	10	0
1645574672	15659.996	75	3.51630017	-0.339591837	-0.00186588921	111.710742	-0.380408163	-0.00209015474	2.21341829	112.374773	112.374763	111.046722	111.046712	112.374768	111.046717	0.28	50	1	50	0.612244898	49	0.571428571	49	15	35	1	15	0
1645574869	15857.375	76	3.51630919	0.305714286	0.00156776557	111.710741	0.205714286	0.00105494505	2.2134152	112.37477	112.374761	111.046721	111.046711	112.374765	111.046716	0.94	50	0.428571429	49	0.64	50	0.54	50	12	32	1	18	0
1645575066	16054.051	77	3.51630431	-0.187755102	-0.000953071584	111.710742	-0.127755102	-0.000648503056	2.21341712	112.374772	112.374762	111.046721	111.046712	112.374767	111.046717	0.46	50	0.775510204	49	0.66	50	0.72	50	17	31	1	19	0
1645575248	16236.037	78	3.51630734	0.4	0.00203045685	111.71074	0.24	0.00121827411	2.21341352	112.374768	112.374759	111.04672	111.046711	112.374764	111.046716	0.94	50	0.3	50	0.64	50	0.48	50	8	22	0	28	0
1645575431	16418.864	79	3.51630165	-0.62	-0.00340659341	111.710743	-0.1	-0.000549450549	2.21341502	112.374772	112.374763	111.046723	111.046714	112.374767	111.046718	0.26	50	0.98	50	0.4	50	0.92	50	22	36	0	14	0
1645575627	16614.759	80	3.51630402	0.697755102	0.00381286941	111.710739	-0.077755102	-0.000424891268	2.21341619	112.374769	112.374759	111.046719	111.04671	112.374764	111.046714	0.84	50	0.22	50	1	50	0.224489796	49	6	14	1	35	1
1645575839	16826.476	81	3.51630587	-0.30244898	-0.00154310704	111.710741	0.47755102	0.0024364848	2.21340902	112.374768	112.374759	111.046723	111.046713	112.374764	111.046718	0.755102041	49	0.58	50	0.12	50	0.9	50	20	34	2	16	0
1645576033	17021.351	82	3.51629454	0.164897959	0.000781506916	111.71074	-0.0751020408	-0.000355933843	2.21341015	112.374768	112.374758	111.046722	111.046712	112.374763	111.046717	0.6	50	0.510204082	49	0.8	50	0.56	50	13	37	1	13	0
1645576241	17229.173	83	3.51629632	-0.24	-0.00123076923	111.710741	-0.32	-0.00164102564	2.21341495	112.37477	112.374761	111.046721	111.046712	112.374766	111.046717	0.42	50	0.98	50	0.62	50	0.54	50	8	30	2	20	0
1645576423	17411.205	84	3.51630391	0.165918367	0.000797684458	111.71074	0.352857143	0.00169642857	2.21340966	112.374768	112.374759	111.046722	111.046713	112.374763	111.046717	0.93877551	49	0.42	50	0.653061224	49	0.84	50	14	33	0	17	0
1645576618	17606.169	85	3.51629554	-0.07	-0.000384615385	111.710741	-0.59	-0.00324175824	2.21341851	112.374771	112.374762	111.04672	111.04671	112.374766	111.046715	0.32	50	0.98	50	0.92	50	0.4	50	5	22	1	28	0
1645576828	17816.191	86	3.51630954	-0.00979591837	-5.02354788e-05	111.710741	0.684081633	0.00350811094	2.21340825	112.374768	112.374758	111.046723	111.046714	112.374763	111.046718	0.96	50	0.285714286	49	0.306122449	49	1	50	8	31	3	18	0
1645577062	18049.522	87	3.51629331	-0.26	-0.00123809524	111.710742	0.3	0.00142857143	2.21340375	112.374768	112.374758	111.046726	111.046716	112.374763	111.046721	0.82	50	0.78	50	0.26	50	0.82	50	17	33	4	17	0
1645577257	18245.243	88	3.51628619	0.235918367	0.00101252518	111.710741	-0.295918367	-0.00127003591	2.21340818	112.374768	112.374759	111.046723	111.046714	112.374763	111.046718	0.54	50	0.6	50	0.94	50	0.408163265	49	17	34	1	16	0
1645577492	18479.695	89	3.51629321	0.0179166667	9.14115646e-05	111.710741	0.0179166667	9.14115646e-05	2.21340792	112.374768	112.374758	111.046723	111.046714	112.374763	111.046718	0.64	50	0.604166667	48	0.6	50	0.6	50	14	33	4	17	0
1645577699	18686.76	90	3.51629279	-0.216938776	-0.000923143726	111.710742	0.103061224	0.000438558402	2.21340637	112.374769	112.374759	111.046725	111.046715	112.374764	111.04672	0.58	50	0.693877551	49	0.46	50	0.78	50	17	38	2	12	0
1645577906	18894.365	91	3.51629034	-0.04	-0.000193236715	111.710742	-0.18	-0.000869565217	2.21340907	112.37477	112.37476	111.046724	111.046715	112.374765	111.046719	0.58	50	0.8	50	0.76	50	0.62	50	9	29	2	21	0
1645578089	19076.548	92	3.51629461	0.24	0.00115942029	111.710741	0.22	0.00106280193	2.21340577	112.374767	112.374758	111.046724	111.046714	112.374763	111.046719	0.88	50	0.42	50	0.72	50	0.7	50	8	26	0	24	0
1645578271	19258.755	93	3.51628939	-0.00142857143	-7.84929356e-06	111.710741	-0.378571429	-0.00208006279	2.21341145	112.374769	112.37476	111.046722	111.046713	112.374764	111.046717	0.48	50	0.86	50	0.857142857	49	0.48	50	15	35	0	15	0
1645578456	19443.419	94	3.51629837	-0.0946938776	-0.000517452883	111.710741	0.565306122	0.00308910449	2.21340297	112.374767	112.374757	111.046725	111.046716	112.374762	111.04672	0.94	50	0.469387755	49	0.24	50	0.9	50	20	33	0	17	0
1645578638	19625.418	95	3.51628496	-0.395306122	-0.00214840284	111.710743	-0.135306122	-0.000735359361	2.213405	112.37477	112.37476	111.046727	111.046717	112.374765	111.046722	0.387755102	49	0.918367347	49	0.42	50	0.68	50	20	35	0	14	1
1645578821	19808.393	96	3.51628817	0.525306122	0.00287052526	111.710741	-0.00530612245	-2.89952046e-05	2.21340508	112.374767	112.374757	111.046724	111.046714	112.374762	111.046719	0.96	50	0.44	50	0.918367347	49	0.387755102	49	8	24	0	26	0
1645579030	20018.16	97	3.5162883	-0.375510204	-0.00206324288	111.710743	-0.115510204	-0.000634671451	2.21340681	112.374769	112.37476	111.046725	111.046716	112.374765	111.046721	0.448979592	49	0.94	50	0.54	50	0.8	50	10	23	2	27	0
1645579213	20200.393	98	3.51629104	0.495510204	0.0023595724	111.71074	0.0644897959	0.000307094266	2.21340584	112.374767	112.374757	111.046723	111.046714	112.374762	111.046718	0.84	50	0.28	50	0.88	50	0.448979592	49	12	35	0	15	0
1645579420	20408.136	99	3.51628951	0.257959184	0.00141735815	111.710739	-0.337959184	-0.00185691859	2.21341091	112.374767	112.374757	111.04672	111.046711	112.374762	111.046716	0.82	50	0.9	50	0.8	50	0.204081633	49	14	30	2	20	0
1645579616	20604.066	100	3.51629753	-0.28	-0.00134615385	111.71074	0.46	0.00221153846	2.21340401	112.374766	112.374757	111.046724	111.046714	112.374761	111.046719	0.66	50	0.48	50	0.18	50	0.92	50	14	31	1	19	0
1645579824	20811.851	101	3.51628661	-0.12	-0.000612244898	111.710741	0.18	0.000918367347	2.21340131	112.374766	112.374756	111.046725	111.046716	112.374761	111.04672	0.7	50	0.64	50	0.5	50	0.8	50	14	32	2	18	0
1645580006	20993.885	102	3.51628234	0.09	0.000432692308	111.71074	-0.41	-0.00197115385	2.21340746	112.374767	112.374758	111.046723	111.046713	112.374763	111.046718	0.48	50	0.8	50	0.9	50	0.4	50	12	27	0	23	0
1645580201	21188.944	103	3.51629207	-0.51	-0.0028021978	111.710743	0.01	5.49450549e-05	2.21340731	112.37477	112.37476	111.046725	111.046716	112.374765	111.046721	0.34	50	0.84	50	0.42	50	0.94	50	10	26	1	24	0
1645580411	21398.774	104	3.51629183	0.21	0.00107692308	111.710742	0.17	0.000871794872	2.21340476	112.374768	112.374759	111.046725	111.046716	112.374763	111.04672	0.88	50	0.5	50	0.64	50	0.6	50	19	37	2	13	0
1645580632	21619.489	105	3.5162878	0.06	0.000285714286	111.710742	0.16	0.000761904762	2.21340236	112.374767	112.374758	111.046726	111.046716	112.374762	111.046721	0.74	50	0.52	50	0.48	50	0.58	50	14	35	3	15	0
1645580827	21814.679	106	3.516284	0.27244898	0.00123840445	111.71074	-0.36755102	-0.00167068646	2.21340788	112.374767	112.374758	111.046723	111.046713	112.374763	111.046718	0.66	50	0.755102041	49	0.94	50	0.3	50	14	34	1	16	0
1645581035	22022.618	107	3.51629272	0.19	0.000974358974	111.710739	-0.57	-0.00292307692	2.21341643	112.374769	112.374759	111.046719	111.04671	112.374764	111.046714	0.46	50	0.84	50	0.94	50	0.18	50	23	35	2	15	0
1645581217	22204.841	108	3.51630625	-0.05	-0.000240384615	111.71074	0.73	0.00350961538	2.21340548	112.374766	112.374756	111.046723	111.046713	112.374761	111.046718	0.98	50	0.3	50	0.22	50	1	49	17	34	0	16	0
1645581395	22383.05	109	3.51628893	-0.0493877551	-0.000269878443	111.71074	0.589387755	0.00322069812	2.21339663	112.374763	112.374754	111.046726	111.046716	112.374759	111.046721	0.84	50	0.3	50	0.3	50	0.93877551	49	10	36	0	14	0
1645581603	22590.878	110	3.51627495	0.06	0.000337078652	111.710739	-0.6	-0.00337078652	2.21340563	112.374766	112.374756	111.046723	111.046713	112.374761	111.046718	0.38	50	0.92	50	0.96	50	0.3	50	18	40	2	10	0
1645581798	22786.103	111	3.51628918	0.354897959	0.00170624019	111.710738	0.0348979592	0.00016777865	2.21340511	112.374764	112.374754	111.046721	111.046711	112.374759	111.046716	0.9	50	0.510204082	49	0.92	50	0.6	50	22	34	1	15	1
1645581981	22968.48	112	3.51628835	-0.54755102	-0.00280795395	111.71074	0.14755102	0.0007566719	2.2134029	112.374766	112.374757	111.046724	111.046715	112.374761	111.04672	0.44	50	0.84	50	0.244897959	49	0.94	50	21	39	0	11	0
1645582266	23254.346	113	3.51628485	0.033877551	0.00018512323	111.71074	-0.646122449	-0.00353072376	2.21341259	112.374769	112.374759	111.046721	111.046712	112.374764	111.046716	0.346938776	49	0.959183673	49	0.94	50	0.26	50	13	30	8	19	1
1645582463	23450.412	114	3.51630018	0.353673469	0.00123662052	111.710738	0.306326531	0.00107107179	2.21340799	112.374766	112.374756	111.046721	111.046711	112.374761	111.046716	0.92	50	0.26	50	0.68	50	0.632653061	49	2	8	1	42	0
1645582696	23684.044	115	3.51629291	-0.392653061	-0.00201360544	111.71074	-0.386938776	-0.00198430141	2.2134138	112.374769	112.37476	111.046721	111.046712	112.374765	111.046716	0.2	50	0.979591837	49	0.714285714	49	0.72	50	6	27	4	23	0
1645582891	23879.151	116	3.51630209	0.21	0.000897435897	111.710739	0.49	0.00209401709	2.21340645	112.374766	112.374757	111.046722	111.046713	112.374761	111.046717	0.98	50	0.28	50	0.42	50	0.7	50	8	23	1	26	1
1645584737	25724.467	117	3.51629047	-0.32	-0.00164102564	111.710741	0.3	0.00153846154	2.21340195	112.374766	112.374757	111.046725	111.046716	112.374762	111.04672	0.64	50	0.66	50	0.38	50	1	50	5	15	165	4	0
1645585999	26987.363	118	3.51628335	0.24512987	0.000132861718	111.71074	-0.457251082	-0.000247832565	2.21340881	112.374767	112.374758	111.046722	111.046712	112.374762	111.046717	0.333333333	12	0.545454545	11	0.785714286	14	0.0833333333	12	8	21	102	12	1
1645586648	27635.524	119	3.5162942	-0.0132819535	-1.05161944e-05	111.71074	-0.442017586	-0.000349974335	2.21341544	112.374769	112.37476	111.04672	111.04671	112.374764	111.046715	0.516129032	31	0.971428571	35	0.862068966	29	0.433333333	30	6	16	41	28	2
1645587699	28686.443	120	3.51630468	-0.288672195	-0.000445481782	111.710741	-0.495111589	-0.000764061094	2.21342286	112.374773	112.374763	111.046719	111.04671	112.374768	111.046714	0.108108108	37	0.891891892	37	0.8125	32	0.606060606	33	2	8	7	40	1
