# Supplementary material for: Improved bounds on Lorentz violation from composite pulse Ramsey spectroscopy in a trapped ion
Source: Nat Commun. 2022 Nov 27;13:7314. doi: 10.1038/s41467-022-34818-0 (PMC9701673; doi:10.1038/s41467-022-34818-0)
Supplement: Supplementary file 2 — Source Data [file 41467_2022_34818_MOESM2_ESM.zip › Source_data_files/raw_data/20220223/LLI_with_servo_467_00.txt]

#
#1650 rf switch (1650 rf switch (digital out of Paul's box)): 1 
#370 H1 shutter (NI digital out at /Dev1/port0/line2): 1 
#370 H2 shutter (370 H2 shutter (digital out of Paul's box)): 1 
#370 V shutter (NI digital out at /Dev1/port0/line0): 1 
#370 cooling AOM rf attenuator control voltage (NI analog out at /Dev2/ao6): 5.34568228 V
#370 cooling rf switch (370 cooling rf switch (digital out of Paul's box)): 1 
#370 cooling shutter (370 cooling shutter (digital out of Paul's box)): 1 
#370 detuning AOM rf attenuator control voltage (NI analog out at /Dev2/ao10): 10 V
#370 detuning rf switch (370 detuning rf switch (digital out of Paul's box)): 1 
#370 pumping AOM rf attenuator control voltage (NI analog out at /Dev2/ao9): 10 V
#370 pumping rf switch (370 pumping rf switch (digital out of Paul's box)): 1 
#399 shutter (399 shutter (digital out of Paul's box)): 0 
#411 relock shutter (411 relock shutter (digital out of Paul's box)): 1 
#411 rf switch (411 rf switch (digital out of Paul's box)): 0 
#411 slave rf switch (411 slave rf switch (digital out of Paul's box)): 1 
#411 stab hold (411 stab hold (digital out of Paul's box)): 1 
#411IntstabSetpoint (Scaled version of 411 intensity stab set point voltage (factor: 1.000000, offset:0.000000)): 1.492 V
#467 detuning AOM rf attenuator control voltage (NI analog out at /Dev2/ao8): 10 V
#467 rf switch (467 rf switch (digital out of Paul's box)): 0 
#638 rf switch (638 rf switch (digital out of Paul's box)): 1 
#638 shutter (638 shutter (digital out of Paul's box)): 1 
#935 shutter (NI digital out at /Dev1/port0/line3): 1 
#Axial objective position (Scaled version of Axial obective actuator (factor: 0.000024, offset:0.000000)): 11.9749938 mm
#B field H1 (Scaled version of h1BCurrent (factor: 0.400000, offset:0.000000)): 0.12992 G
#B field H2 (Scaled version of h2BCurrent (factor: 1.470000, offset:0.000000)): 0.735 G
#B field V (Scaled version of vBCurrent (factor: 1.248000, offset:0.000000)): 0.3012672 G
#DDS0 frequency (Frequency of DDS channel #0 of Paul's box): 85 MHz
#DDS0 power (Power of DDS channel #1 of Paul's box): -6 dBm
#DDS1 frequency (Frequency of DDS channel #1 of Paul's box): 85 MHz
#DDS1 power (Power of DDS channel #1 of Paul's box): -15 dBm
#DDS10 frequency (Frequency of DDS channel #10 of Paul's box): 0 MHz
#DDS10 power (Power of DDS channel #10 of Paul's box): 0 dBm
#DDS11 frequency (Frequency of DDS channel #11 of Paul's box): 0 MHz
#DDS11 power (Power of DDS channel #11 of Paul's box): 0 dBm
#DDS2 frequency (Frequency of DDS channel #2 of Paul's box): 200 MHz
#DDS2 power (Power of DDS channel #2 of Paul's box): -50 dBm
#DDS3 frequency (Frequency of DDS channel #3 of Paul's box): 60 MHz
#DDS3 power (Power of DDS channel #3 of Paul's box): -50 dBm
#DDS4 frequency (Frequency of DDS channel #4 of Paul's box): 113.9 MHz
#DDS4 power (Power of DDS channel #4 of Paul's box): 10 dBm
#DDS5 frequency (Frequency of DDS channel #5 of Paul's box): 111 MHz
#DDS5 power (Power of DDS channel #5 of Paul's box): -50 dBm
#DDS6 power (Power of DDS channel #6 of Paul's box): 0 dBm
#DDS7 frequency (Frequency of DDS channel #7 of Paul's box): 0 MHz
#DDS7 power (Power of DDS channel #7 of Paul's box): 0 dBm
#DDS8 frequency (Frequency of DDS channel #8 of Paul's box): 0 MHz
#DDS8 power (Power of DDS channel #8 of Paul's box): 0 dBm
#DDS9 frequency (Frequency of DDS channel #9 of Paul's box): 0 MHz
#DDS9 power (Power of DDS channel #9 of Paul's box): 0 dBm
#DP370 power (DP370 photodiode voltage setpoint): 7 mW
#Doppler_time (): 5000 us
#H1 power (H1 photodiode voltage setpoint): 5.5 uW
#H1Flipmount (Thorlabs Flipmount): 1 
#H1seq power (H1seq setpoint): 0 mW
#H2 power (H2 photodiode voltage setpoint): 2.23 uW
#In Oven Current (Scaled version of In oven control voltage (factor: 2.000000, offset:0.000000)): 0 A
#Objective focus position (Scaled version of Focus obective actuator (factor: 0.000024, offset:0.000000)): 24.5719768 mm
#Paul's box run number (to identify the raw data of CCD and PMT): 108393 
#SampleNHold (SampleNHold (digital out of Paul's box)): 1 
#Strobo Trigger (description): 0 
#U_ablation (NI analog out at /Dev2/ao0): 0 V
#Ue endseg 1 (Scaled version of Endseg 1 extra voltage (factor: -1.200000, offset:0.000000)): -9 V
#Ue endseg 2 (Scaled version of Endseg 2 extra voltage (factor: -1.200000, offset:0.000000)): 0 V
#Ue1 (Scaled version of Segment 3 extra compensation voltage (factor: 1.214280, offset:-0.000700)): -9 V
#Ue2 (Scaled version of Segment 3 extra compensation voltage (factor: 1.214280, offset:-0.000700)): -9 V
#Ue3 (Scaled version of Segment 3 extra compensation voltage (factor: 1.214280, offset:-0.000700)): -5 V
#Ue4 (Scaled version of Segment 3 extra compensation voltage (factor: 1.214280, offset:-0.000700)): 0 V
#Ue5 (Scaled version of Segment 3 extra compensation voltage (factor: 1.214280, offset:-0.000700)): 0 V
#Ue6 (Scaled version of Segment 6 extra voltage (factor: -1.200000, offset:0.000000)): 0 V
#Ue7 (Scaled version of Segment 7 extra voltage (factor: -1.200000, offset:0.000000)): 0 V
#Ue8 (Scaled version of Segment 8 extra voltage (factor: -1.200000, offset:0.000000)): 0 V
#Uec endseg 1 (Scaled version of Segment 0 extra compensation voltage (factor: 1.2, offset:0.0)): 0.285393998 V
#Uec endseg 2 (Scaled version of Endseg extra 2 compensation voltage (factor: -1.200000, offset:0.000000)): 0 V
#Uec1 (Scaled version of Segment 1 extra compensation voltage (factor: 1.2, offset:0.0)): 0.285393998 V
#Uec2 (Scaled version of Segment 2 extra compensation voltage (factor: 1.2, offset:0.0)): 0.285393998 V
#Uec3 (Scaled version of Segment 3 extra compensation voltage (factor: 1.2, offset:0.0)): 0.227429813 V
#Uec4 (Scaled version of Segment 4 extra compensation voltage (factor: 1.2, offset:0.0)): 0.227429813 V
#Uec5 (Scaled version of Segment 5 extra compensation voltage (factor: 1.2, offset:0.0)): 0 V
#Uec6 (Scaled version of Segment 6 extra compensation voltage (factor: 1.2, offset:0.0)): 0.408 V
#Uec7 (Scaled version of Segment 7 extra compensation voltage (factor: 1.2, offset:0.0)): 0.408 V
#Uec8 (Scaled version of Segment 8 extra compensation voltage (factor: 1.2, offset:0.0)): 0.408 V
#Uschwinden (U_schwinden to lower rf confinement): 0.5 V
#Ut endseg 1 (Scaled version of Endseg 1 voltage (factor: -1.199740, offset:-0.001200)): 11 V
#Ut endseg 2 (Scaled version of Endseg 2 voltage (factor: -1.197100, offset:-0.003000)): 0 V
#Ut1 (Scaled version of Segment 1 voltage (factor: -1.200900, offset:-0.003600)): 0 V
#Ut2 (Scaled version of Segment 2 voltage (factor: -1.201410, offset:-0.001400)): 11 V
#Ut3 (Scaled version of Segment 3 voltage (factor: -1.198560, offset:-0.003200)): 11 V
#Ut4 (Scaled version of Segment 4 voltage (factor: -1.198560, offset:-0.003200)): 0 V
#Ut5 (Scaled version of Segment 5 voltage (factor: -1.198560, offset:-0.003200)): 0 V
#Ut6 (Scaled version of Segment 6 voltage (factor: -1.198560, offset:-0.003200)): 0 V
#Ut7 (Scaled version of Segment 7 voltage (factor: -1.198560, offset:-0.003200)): 0 V
#Ut8 (Scaled version of Segment 8 voltage (factor: -1.198560, offset:-0.003200)): 0 V
#Utc endseg 1 (Scaled version of Segment 0 compensation voltage (factor: 0.25, offset:0.0)): 0.052171137 V
#Utc endseg 2 (Scaled version of Endseg 2 compensation voltage (factor: -0.250000, offset:0.000000)): 0 V
#Utc1 (Scaled version of Segment 1 compensation voltage (factor: 0.25, offset:0.0)): 0.052171137 V
#Utc2 (Scaled version of Segment 2 compensation voltage (factor: 0.25, offset:0.0)): 0.052171137 V
#Utc3 (Scaled version of Segment 3 compensation voltage (factor: 0.25, offset:0.0)): 0.106663163 V
#Utc4 (Scaled version of Segment 4 compensation voltage (factor: 0.25, offset:0.0)): 0.106663163 V
#Utc5 (Scaled version of Segment 5 compensation voltage (factor: 0.25, offset:0.0)): 0 V
#Utc6 (Scaled version of Segment 6 compensation voltage (factor: 0.25, offset:0.0)): 0 V
#Utc7 (Scaled version of Segment 7 compensation voltage (factor: 1.2, offset:0.0)): 0 V
#Utc8 (Scaled version of Segment 8 compensation voltage (factor: 1.2, offset:0.0)): 0 V
#V power (V photodiode voltage setpoint): 11.25 uW
#Vseq power (Vseq setpoint): 0.4 mW
#WP370H2sw0 (NI analog out at /Dev2/ao2): 5 V
#WP370H2sw1 (NI analog out at /Dev2/ao3): 0 V
#Yb Oven Current (Scaled version of Yb oven control voltage (factor: 3.510000, offset:0.000000)): 0 A
#awg_Pulselength (): 0 s
#awg_amplitude (): 0 Vpp
#awg_frequency (): 0 Hz
#awg_offset (): 0 V
#axial_secular_frequency_AOM (): 0.11 MHz
#carrier_frequency (): 221 MHz
#cooling370 frequency (Attenuation of transition cooling370): 85 MHz
#cooling370 power (Power of transition cooling370): -24 dBm
#cooling_chirp_dds_power (): 0 dBm
#cooling_chirp_freq_step (): 1 MHz
#cooling_chirp_start_freq (): 83.9 MHz
#cooling_chirp_stop_freq (): 113.9 MHz
#cooling_chirp_total_time (): 3 us
#detection370 frequency (Attenuation of transition detection370): 85 MHz
#detection370 power (Power of transition detection370): -2 dBm
#detection_time (): 2500 us
#detuning370 frequency (Attenuation of transition detuning370): 0 MHz
#detuning370 power (Power of transition detuning370): 0 dBm
#emm_pulse_buffer_time (): 0 us
#emm_pulse_wait_time (): 0 us
#feed_forward_waittime_ms (): 0 ms
#flop_sbc_max_pulsetime_factor (): 0 
#freqScaling_411 (): 1.68 MHz/G
#freqScaling_467 (): 1.6 MHz/G
#heating_rate_wait_time (): 5000 us
#intersequence_cooling_rf_frequency (): 85 MHz
#intersequence_cooling_rf_power (): -24 dBm
#load_attempt (): 1 
#mirrorH2H (Motorized mirror mount): 4.37709888 mm
#n_av_LLI (): 50 
#n_points_per_doppler_freq_scan (): 0 
#n_points_per_sb_flops (): 0 
#n_points_per_sb_scan (): 0 
#n_rabi_scan_points (): 0 
#n_rep (): 575 
#octupole467 frequency (Attenuation of transition octupole467): 112.37477 MHz
#octupole467 power (Power of transition octupole467): -6 dBm
#octupole4672 frequency (Attenuation of transition octupole4672): 112.37477 MHz
#octupole4672 power (Power of transition octupole4672): -6 dBm
#offset370PD_H1 (): -0.0132263937 uW
#offset370PD_H2 (): -0.0299202343 uW
#offset370PD_V (): -0.0150179222 uW
#offset467BelowPD (): 0.0073186225 mW
#offset467PD (): 0.0073186225 mW
#picture_number (): 0 
#pulse_time_1650 (): 0 us
#pulse_time_411 (): 1000 us
#pulse_time_467 (): 50000 us
#pulse_time_4672 (): 50000 us
#pulse_time_rfLLI (): 14.95 us
#pump_time (): 10 us
#pumping370 frequency (Attenuation of transition pumping370): 85 MHz
#pumping370 power (Power of transition pumping370): -13.5 dBm
#quench1650 frequency (Attenuation of transition quench1650): 60 MHz
#quench1650 power (Power of transition quench1650): -3.1 dBm
#radial_secular_frequency_AOM (): 0.31 MHz
#ramp_time (): 0 us
#reference 370 Det (): 0 mW
#reference 370 H1 (reference value 370 H1 chart): 3 uW
#reference 370 H2 (reference value 370 H2 chart): 5 uW
#reference 370 V (reference value 370 V chart): 40 uW
#reference 411 Fiber (reference value vertical 411 chart): 0.4 mW
#reference 411 SHG (reference value SHG 411 chart): 8 mW
#reference 411 V (): 0 uW
#reference 639 Fiber (reference value fiber639 chart): 12.5 mW
#reference SHG 467 (): 5.5 mW
#reference SHG 467 Below (): 0 mW
#rf_Amp (): 0.3 
#rf_Freq (): 3.51633055 MHz
#rf_phase (): 0.5 
#rf_switch_467 (): 0 
#sampling370 frequency (Attenuation of transition sampling370): 85 MHz
#sampling370 power (Power of transition sampling370): -5 dBm
#sampling411 frequency (Attenuation of transition sampling411): 203.007922 MHz
#sampling411 power (Power of transition sampling411): -2 dBm
#sb_cooling_411_Omega (): 0 kHz
#sb_cooling_ddspower_1650 (): -27.5 dBm
#sb_cooling_ddspower_411 (): -10 dBm
#sb_cooling_detuning (): 0 
#sb_cooling_time (): 5000 us
#sb_scan_range_factor (): 0 
#sbc_pulses11 (): 0 
#sbc_pulses12 (): 0 
#sbc_pulses21 (): 0 
#sbc_pulses22 (): 0 
#sbc_pulsetime11 (): 0 us
#sbc_pulsetime12 (): 0 us
#sbc_pulsetime21 (): 0 us
#sbc_pulsetime22 (): 0 us
#sbc_repumptime (): 0 us
#scaling370PD_H1 (): -12.9249723 uW/V
#scaling370PD_H2 (): -14.9627261 uW/V
#scaling370PD_V (): -17.3688494 uW/V
#scaling467BelowPD (): -2.85545297 mW/V
#scaling467PD (): -2.85545297 mW/V
#scan_variable (): 0 unit
#spectroscopy411 frequency (Attenuation of transition spectroscopy411): 203.007922 MHz
#spectroscopy411 power (Power of transition spectroscopy411): -18 dBm
#spectroscopy411rsb11 frequency (Attenuation of transition spectroscopy411rsb11): 0 MHz
#spectroscopy411rsb11 power (Power of transition spectroscopy411rsb11): 0 dBm
#spectroscopy411rsb12 frequency (Attenuation of transition spectroscopy411rsb12): 0 MHz
#spectroscopy411rsb12 power (Power of transition spectroscopy411rsb12): 0 dBm
#spectroscopy411rsb21 frequency (Attenuation of transition spectroscopy411rsb21): 0 MHz
#spectroscopy411rsb21 power (Power of transition spectroscopy411rsb21): 0 dBm
#spectroscopy411rsb22 frequency (Attenuation of transition spectroscopy411rsb22): 0 MHz
#spectroscopy411rsb22 power (Power of transition spectroscopy411rsb22): 0 dBm
#spectroscopy411slave frequency (Attenuation of transition spectroscopy411slave): 80 MHz
#spectroscopy411slave power (Power of transition spectroscopy411slave): -4 dBm
#sweep_frequency_step (): 0 MHz
#sweep_sleep_time (): 0 us
#sweep_start_frequency (): 0 MHz
#sweep_stop_frequency (): 0 MHz
#t_RFtotal (): 1235977.45 us
#t_RFwait (): 100 us
#t_pi_carrier_estim_A (): 0 us
#t_pi_carrier_estim_B (): 0 us
#t_pi_carrier_estim_C (): 0 us
#t_subtract (): 0.1 us
#use_shutters (): 0 
#wait_ramp_down (): 0 us
#waveplate411Ax (Motorized rotation mount): 0 °
#waveplateSplitH1V (Motorized rotation mount): 152.999894 °
#waveplateV (Motorized rotation mount): 27.4999213 °

#UTC / s	rel. time / s	RunNumber / 	rf_Freq / MHz	CorrFreqCenter / 	CorrFreqCenter2 / 	FreqCenter / 	CorrBField / 	CorrBField2 / 	BField / 	FreqPlusPlus / 	FreqPlusMinus / 	FreqMinusPlus / 	FreqMinusMinus / 	FreqPlusCenter / 	FreqMinusCenter / 	roi_plus_plus / 	roi_pp_num_cyc / 	roi_plus_minus / 	roi_pm_num_cyc / 	roi_minus_plus / 	roi_mp_num_cyc / 	roi_minus_minus / 	roi_mm_num_cyc / 	roi_final_E3 / 	number_LLI_cycles / 	det_num_hot / 	det_num_no_exc / 	det_num_quench / 
1645627797	256.374	1	3.51611405	0.244489796	0.244489796	111.710743	0.395510204	0.395510204	2.21328896	112.374735	112.374725	111.046761	111.046752	112.37473	111.046756	0.84	50	0.2	50	0.4	50	0.551020408	49	15	37	0	13	0
1645627983	442.138	2	3.51610467	0.27	1.64071122e-10	111.710742	0.29	1.76224538e-10	2.21328461	112.374732	112.374722	111.046761	111.046752	112.374727	111.046756	0.92	50	0.36	50	0.6	50	0.62	50	19	40	0	10	0
1645628166	625.186	3	3.51609779	-0.102244898	-0.000552675124	111.710742	-0.597755102	-0.00323110866	2.21329358	112.374735	112.374726	111.046759	111.04675	112.37473	111.046754	0.28	50	0.98	50	0.72	50	0.224489796	49	15	34	0	16	0
1645628349	808.521	4	3.51611197	0.25	0.00136612022	111.710741	-0.35	-0.00191256831	2.21329883	112.374735	112.374726	111.046756	111.046747	112.374731	111.046751	0.44	50	0.54	50	0.86	50	0.26	50	10	25	0	25	0
1645628546	1005.283	5	3.51612027	-5.55111512e-17	-3.01691039e-19	111.710741	0.16	0.000869565217	2.21329643	112.374735	112.374725	111.046757	111.046747	112.37473	111.046752	0.76	50	0.6	50	0.64	50	0.8	50	9	30	1	20	0
1645628744	1203.202	6	3.51611648	-0.06	-0.000306122449	111.710741	-0.56	-0.00285714286	2.21330483	112.374738	112.374728	111.046755	111.046745	112.374733	111.04675	0.38	50	1	1	0.98	50	0.48	50	9	24	1	26	0
1645628928	1387.535	7	3.51612976	-0.238571429	-0.0012049062	111.710743	0.518571429	0.00261904762	2.21329705	112.374736	112.374727	111.046758	111.046749	112.374732	111.046753	0.72	50	0.44	50	0.142857143	49	0.9	50	13	31	0	19	0
1645629137	1596.318	8	3.51611746	0.21	0.00113513514	111.710742	0.33	0.00178378378	2.2132921	112.374734	112.374724	111.046759	111.046749	112.374729	111.046754	0.86	50	0.32	50	0.6	50	0.72	50	14	30	2	20	0
1645629320	1779.318	9	3.51610963	-0.29	-0.00138755981	111.710743	0.23	0.00110047847	2.21328865	112.374734	112.374725	111.046761	111.046752	112.37473	111.046756	0.68	50	0.74	50	0.38	50	0.9	50	14	31	0	19	0
1645629516	1975.52	10	3.51610417	-0.0981632653	-0.000536411286	111.710743	0.318163265	0.00173859708	2.21328388	112.374733	112.374724	111.046763	111.046754	112.374729	111.046758	0.7	50	0.48	50	0.4	50	0.816326531	49	14	35	1	15	0
1645629713	2172.705	11	3.51609663	0.04	0.000204081633	111.710743	-0.8	-0.00408163265	2.21329588	112.374737	112.374727	111.046759	111.04675	112.374732	111.046755	0.2	50	0.96	50	1	50	0.16	50	13	35	1	15	0
1645629912	2370.979	12	3.5161156	0.0730612245	0.00037086916	111.710743	0.746938776	0.00379156739	2.21328467	112.374733	112.374724	111.046762	111.046753	112.374728	111.046758	0.96	50	0.14	50	0.306122449	49	0.98	50	10	33	1	17	0
1645630096	2555.405	13	3.51609789	0.24	0.00121212121	111.710742	-0.52	-0.00262626263	2.21329247	112.374734	112.374725	111.046759	111.046749	112.374729	111.046754	0.66	50	0.94	50	0.98	50	0.22	50	13	34	0	16	0
1645630292	2751.788	14	3.51611022	-0.29	-0.00156756757	111.710743	-0.03	-0.000162162162	2.21329292	112.374736	112.374726	111.04676	111.046751	112.374731	111.046755	0.44	50	0.76	50	0.56	50	0.82	50	2	12	1	38	0
1645630489	2948.774	15	3.51611093	-0.07	-0.000357142857	111.710744	0.67	0.00341836735	2.21328287	112.374733	112.374724	111.046763	111.046754	112.374728	111.046759	0.98	50	0.38	50	0.22	50	0.96	50	10	27	1	23	0
1645630673	3132.079	16	3.51609504	0.306530612	0.00155599296	111.710742	0.253469388	0.00128664664	2.21327907	112.37473	112.374721	111.046763	111.046754	112.374726	111.046758	0.98	50	0.42	50	0.653061224	49	0.6	50	10	27	0	23	0
1645630856	3315.093	17	3.51608903	-0.09	-0.000491803279	111.710742	0.63	0.00344262295	2.21326962	112.374728	112.374719	111.046766	111.046757	112.374723	111.046762	0.84	50	0.3	50	0.2	50	0.92	50	20	45	0	5	0
1645631052	3511.272	18	3.51607408	0.355306122	0.00194156351	111.710741	0.0846938776	0.000462808074	2.21326835	112.374726	112.374716	111.046765	111.046755	112.374721	111.04676	0.74	50	0.3	50	0.74	50	0.469387755	49	10	35	1	15	0
1645631235	3694.769	19	3.51607207	-0.22	-0.00112244898	111.710742	-0.1	-0.000510204082	2.21326985	112.374727	112.374718	111.046766	111.046756	112.374723	111.046761	0.52	50	0.84	50	0.62	50	0.74	50	15	35	0	15	0
1645631419	3878.037	20	3.51607444	-0.17	-0.000923913043	111.710743	0.47	0.00255434783	2.2132628	112.374726	112.374717	111.046769	111.046759	112.374721	111.046764	0.8	50	0.5	50	0.3	50	0.94	50	15	40	0	10	0
1645631603	4062.534	21	3.5160633	0.14877551	0.00081298093	111.710742	-0.70877551	-0.00387309022	2.21327343	112.374729	112.374719	111.046765	111.046755	112.374724	111.04676	0.28	50	0.84	50	0.98	50	0.12244898	49	19	40	0	10	0
1645631786	4245.694	22	3.51608011	-0.0316666667	-0.000171171171	111.710742	0.531666667	0.00287387387	2.21326546	112.374726	112.374717	111.046767	111.046758	112.374722	111.046762	0.9	50	0.4	50	0.416666667	48	0.98	50	14	41	0	8	1
1645631970	4429.855	23	3.5160675	0.0585714286	0.000320062451	111.710742	-0.718571429	-0.00392661983	2.21327624	112.374729	112.37472	111.046764	111.046754	112.374725	111.046759	0.24	50	0.9	50	0.92	50	0.142857143	49	13	31	0	19	0
1645632155	4614.381	24	3.51608454	-0.01	-5.43478261e-05	111.710742	0.73	0.0039673913	2.21326529	112.374726	112.374717	111.046767	111.046757	112.374721	111.046762	0.94	50	0.22	50	0.2	50	0.94	50	12	35	0	15	0
1645632338	4797.925	25	3.51606723	-0.430612245	-0.00232763376	111.710744	-0.369387755	-0.00199669057	2.21327083	112.37473	112.37472	111.046767	111.046758	112.374725	111.046763	0.2	50	1	50	0.551020408	49	0.612244898	49	15	34	0	16	0
1645632522	4981.74	26	3.51607599	0.186734694	0.00102040816	111.710743	0.166734694	0.000911118546	2.21326832	112.374728	112.374719	111.046767	111.046758	112.374723	111.046762	0.68	50	0.326530612	49	0.72	50	0.7	50	20	45	0	5	0
1645632706	5165.247	27	3.51607203	-0.2	-0.00108695652	111.710744	-0.44	-0.00239130435	2.21327492	112.374731	112.374722	111.046766	111.046757	112.374726	111.046762	0.24	50	0.88	50	0.9	50	0.66	50	12	36	0	14	0
1645632915	5374.475	28	3.51608247	0.57755102	0.0031560165	111.710741	-0.13755102	-0.00075164492	2.21327699	112.374729	112.374719	111.046763	111.046753	112.374724	111.046758	0.72	50	0.28	50	0.96	50	0.244897959	49	6	22	2	28	0
1645633101	5560.526	29	3.51608573	-0.46	-0.00219047619	111.710743	0.22	0.00104761905	2.21327369	112.37473	112.374721	111.046766	111.046757	112.374726	111.046761	0.68	50	0.92	50	0.22	50	0.9	50	13	35	0	15	0
1645633297	5756.745	30	3.51608051	0.24	0.00129032258	111.710742	-0.54	-0.00290322581	2.21328179	112.374731	112.374722	111.046762	111.046753	112.374727	111.046758	0.34	50	0.64	50	0.94	50	0.16	50	9	17	1	33	0
1645633494	5953.007	31	3.51609332	-0.26	-0.00132653061	111.710744	0.56	0.00285714286	2.21327339	112.37473	112.374721	111.046766	111.046757	112.374726	111.046761	0.8	50	0.5	50	0.16	50	0.98	50	8	27	1	22	1
1645633690	6149.76	32	3.51608004	0.376938776	0.00192315702	111.710742	-0.316938776	-0.00161703457	2.21327814	112.37473	112.37472	111.046763	111.046753	112.374725	111.046758	0.74	50	0.68	50	0.959183673	49	0.265306122	49	12	30	1	20	0
1645633871	6330.665	33	3.51608756	0.12	0.000609137056	111.710741	-0.7	-0.00355329949	2.21328864	112.374732	112.374723	111.046759	111.04675	112.374728	111.046754	0.26	50	0.84	50	0.98	50	0.16	50	10	27	0	23	0
1645634052	6511.499	34	3.51610416	0.1	0.000552486188	111.710741	0.62	0.00342541436	2.21327934	112.374729	112.37472	111.046761	111.046752	112.374724	111.046757	0.94	50	0.22	50	0.34	50	0.86	50	1	8	0	42	0
1645634233	6692.121	35	3.51608946	0.02	0.000110497238	111.71074	0.58	0.00320441989	2.21327064	112.374726	112.374717	111.046764	111.046754	112.374722	111.046759	0.88	50	0.28	50	0.4	50	0.96	50	14	37	0	13	0
1645634413	6872.839	36	3.5160757	-0.38	-0.00211111111	111.710742	0.42	0.00233333333	2.21326434	112.374726	112.374717	111.046768	111.046758	112.374722	111.046763	0.56	50	0.52	50	0.2	50	1	50	20	42	0	8	0
1645634607	7066.82	37	3.51606573	-0.276122449	-0.00152553839	111.710744	-0.463877551	-0.0025628594	2.2132713	112.37473	112.37472	111.046767	111.046758	112.374725	111.046762	0.18	50	0.92	50	0.8	50	0.612244898	49	14	32	1	17	1
1645634803	7262.222	38	3.51607674	0.41	0.00211340206	111.710742	-0.15	-0.000773195876	2.21327355	112.374728	112.374719	111.046764	111.046755	112.374724	111.04676	0.68	50	0.42	50	0.9	50	0.34	50	12	29	1	20	1
1645634984	7443.013	39	3.5160803	-0.695833333	-0.00356837607	111.710745	-0.00416666667	-2.13675214e-05	2.21327361	112.374732	112.374722	111.046768	111.046758	112.374727	111.046763	0.22	50	0.92	50	0.208333333	48	0.9	50	18	42	0	8	0
1645635177	7636.72	40	3.5160804	0.3	0.00165745856	111.710744	-0.16	-0.000883977901	2.21327601	112.374731	112.374722	111.046766	111.046756	112.374726	111.046761	0.76	50	0.62	50	0.84	50	0.38	50	6	23	1	27	0
1645635358	7817.501	41	3.51608419	0.14	0.000721649485	111.710743	0.36	0.0018556701	2.21327061	112.374729	112.374719	111.046766	111.046757	112.374724	111.046762	0.88	50	0.38	50	0.64	50	0.86	50	12	28	0	21	1
1645635569	8028.064	42	3.51607565	-0.08	-0.00044198895	111.710743	-0.12	-0.000662983425	2.21327241	112.37473	112.37472	111.046766	111.046757	112.374725	111.046762	0.36	50	0.56	50	0.6	50	0.56	50	16	36	2	14	0
1645635764	8223.737	43	3.5160785	-0.08	-0.000380952381	111.710744	-0.4	-0.0019047619	2.21327841	112.374732	112.374723	111.046765	111.046755	112.374727	111.04676	0.38	50	0.86	50	0.76	50	0.44	50	13	31	1	19	0
1645635985	8444.043	44	3.51608799	0.206122449	0.00105164515	111.710743	0.473877551	0.00241774261	2.2132713	112.374729	112.374719	111.046766	111.046757	112.374724	111.046761	0.82	50	0.14	50	0.612244898	49	0.88	50	11	24	3	26	0
1645636166	8625.08	45	3.51607675	-0.33	-0.0015	111.710744	0.21	0.000954545455	2.21326815	112.37473	112.37472	111.046769	111.046759	112.374725	111.046764	0.72	50	0.84	50	0.2	50	0.74	50	20	41	0	9	0
1645636360	8819.047	46	3.51607176	0.439183673	0.00242642914	111.710742	-0.259183673	-0.001431954	2.21327204	112.374729	112.374719	111.046765	111.046756	112.374724	111.046761	0.66	50	0.48	50	0.918367347	49	0.22	50	11	28	1	21	1
1645636541	9000.129	47	3.51607791	0.287346939	0.00148116979	111.710741	0.0126530612	6.52219651e-05	2.21327185	112.374727	112.374718	111.046764	111.046754	112.374722	111.046759	0.86	50	0.56	50	0.734693878	49	0.46	50	12	34	0	15	1
1645636722	9181.02	48	3.51607761	-0.04	-0.000220994475	111.710741	-0.26	-0.00143646409	2.21327575	112.374728	112.374719	111.046763	111.046753	112.374724	111.046758	0.32	50	0.62	50	0.58	50	0.36	50	14	36	0	14	0
1645636903	9362.078	49	3.51608378	-0.114489796	-0.000632540309	111.710741	0.174489796	0.000964032022	2.21327314	112.374728	112.374719	111.046764	111.046755	112.374723	111.04676	0.54	50	0.48	50	0.551020408	49	0.84	50	19	43	0	7	0
1645637097	9556.002	50	3.51607964	0.0826530612	0.000456646747	111.710741	-0.182653061	-0.00100913293	2.21327588	112.374729	112.374719	111.046763	111.046754	112.374724	111.046758	0.42	50	0.52	50	0.714285714	49	0.448979592	49	16	37	1	13	0
1645637277	9736.962	51	3.51608397	0.11	0.000567010309	111.710741	0.07	0.000360824742	2.21327483	112.374728	112.374718	111.046763	111.046753	112.374723	111.046758	0.68	50	0.5	50	0.6	50	0.56	50	17	40	0	10	0
1645637471	9930.853	52	3.51608231	-0.22	-0.00121546961	111.710742	0.08	0.00044198895	2.21327363	112.374728	112.374719	111.046764	111.046755	112.374724	111.04676	0.62	50	0.76	50	0.58	50	0.88	50	21	42	1	8	0
1645637665	10124.448	53	3.51608042	0.06	0.000309278351	111.710741	-0.48	-0.0024742268	2.21328083	112.37473	112.374721	111.046762	111.046752	112.374726	111.046757	0.54	50	0.96	50	0.88	50	0.34	50	12	27	1	23	0
1645637860	10319.099	54	3.5160918	-0.182040816	-0.000938354723	111.710742	-0.437959184	-0.00225752157	2.21328739	112.374733	112.374724	111.046761	111.046751	112.374728	111.046756	0.34	50	0.96	50	0.795918367	49	0.54	50	16	38	1	12	0
1645638042	10501.073	55	3.51610219	0.12	0.000615384615	111.710742	0.48	0.00246153846	2.21328019	112.37473	112.374721	111.046762	111.046753	112.374726	111.046758	0.94	50	0.34	50	0.5	50	0.86	50	13	34	0	16	0
1645638225	10684.103	56	3.5160908	0.00673469388	3.72082535e-05	111.710742	-0.506734694	-0.00279963919	2.2132878	112.374733	112.374723	111.04676	111.046751	112.374728	111.046755	0.3	50	0.8	50	0.84	50	0.326530612	49	2	8	0	42	0
1645638419	10878.77	57	3.51610282	-0.0293877551	-0.000160588826	111.710742	0.829387755	0.00453217353	2.21327535	112.374729	112.37472	111.046764	111.046754	112.374724	111.046759	1	50	0.2	50	0.0612244898	49	0.92	50	12	36	1	14	0
1645638603	11062.859	58	3.51608315	0.23	0.00117948718	111.710741	0.61	0.00312820513	2.2132662	112.374725	112.374716	111.046765	111.046756	112.37472	111.046761	0.94	50	0.1	50	0.44	50	0.82	50	16	39	0	11	0
1645638784	11243.815	59	3.51606868	-0.3	-0.00163043478	111.710742	-0.54	-0.00293478261	2.2132743	112.374729	112.37472	111.046765	111.046755	112.374724	111.04676	0.14	50	0.98	50	0.7	50	0.46	50	19	40	0	10	0
1645638991	11450.329	60	3.51608149	0.52	0.00287292818	111.710739	0.18	0.000994475138	2.2132716	112.374726	112.374716	111.046763	111.046753	112.374721	111.046758	0.96	50	0.26	50	0.96	50	0.62	50	8	23	2	26	1
1645639201	11659.974	61	3.51607722	-0.347346939	-0.00167800454	111.710741	0.0273469388	0.000132110815	2.21327119	112.374727	112.374718	111.046765	111.046755	112.374723	111.04676	0.56	50	0.88	50	0.36	50	0.734693878	49	13	33	2	17	0
1645639396	11855.862	62	3.51607657	0.234489796	0.00112196075	111.71074	-0.134489796	-0.000643491846	2.21327321	112.374727	112.374717	111.046763	111.046753	112.374722	111.046758	0.52	50	0.42	50	0.92	50	0.551020408	49	15	31	1	19	0
1645639579	12038.954	63	3.51607976	-0.332340426	-0.00168700724	111.710742	0.172340426	0.000874824495	2.21327063	112.374728	112.374718	111.046765	111.046756	112.374723	111.046761	0.52	50	0.68	50	0.255319149	47	0.76	50	17	39	0	11	0
1645639760	12219.693	64	3.51607567	0.05	0.000274725275	111.710741	-0.73	-0.00401098901	2.21328158	112.374731	112.374721	111.046762	111.046752	112.374726	111.046757	0.28	50	0.96	50	1	50	0.22	50	19	40	0	10	0
1645639941	12400.417	65	3.51609299	-0.48	-0.0026519337	111.710744	-0.06	-0.000331491713	2.21328248	112.374733	112.374724	111.046764	111.046754	112.374729	111.046759	0.42	50	0.96	50	0.36	50	0.78	50	20	45	0	5	0
1645640166	12625.551	66	3.51609441	-0.183061224	-0.00101138798	111.710745	-0.676938776	-0.00373999323	2.21329263	112.374737	112.374728	111.046762	111.046752	112.374733	111.046757	0.14	50	1	49	0.8	50	0.306122449	49	12	23	3	27	0
1645640348	12807.267	67	3.51611047	-0.21	-0.000933333333	111.710746	0.43	0.00191111111	2.21328618	112.374736	112.374727	111.046765	111.046755	112.374732	111.04676	0.88	50	0.66	50	0.24	50	0.88	50	3	11	0	39	0
1645640581	13040.352	68	3.51610027	0.0854166667	0.000471915285	111.710745	0.114583333	0.00063305709	2.21328446	112.374736	112.374726	111.046765	111.046755	112.374731	111.04676	0.84	50	0.64	50	0.770833333	48	0.8	50	14	34	4	16	0
1645640776	13235.26	69	3.51609755	0.818571429	0.0034981685	111.710741	0.00142857143	6.10500611e-06	2.21328444	112.374731	112.374722	111.046761	111.046751	112.374727	111.046756	0.96	50	0.14	50	0.96	50	0.142857143	49	13	31	1	19	0
1645640984	13443.419	70	3.51609752	-0.14	-0.000721649485	111.710742	0.4	0.00206185567	2.21327844	112.37473	112.374721	111.046763	111.046754	112.374726	111.046758	0.64	50	0.38	50	0.28	50	0.82	50	12	37	2	13	0
1645641167	13626.947	71	3.51608803	0.0576595745	0.000275883131	111.710742	-0.642340426	-0.00307339917	2.21328808	112.374733	112.374723	111.04676	111.046751	112.374728	111.046755	0.255319149	47	0.84	50	0.92	50	0.22	50	11	34	0	16	0
1645641352	13811.314	72	3.51610327	0.143877551	0.000786216126	111.710741	-0.413265306	-0.00225828036	2.21329427	112.374734	112.374725	111.046757	111.046748	112.374729	111.046753	0.530612245	49	0.8	50	0.857142857	49	0.3	50	6	14	0	36	0
1645641536	13995.914	73	3.51611307	0.1	0.000540540541	111.710741	0.6	0.00324324324	2.21328527	112.374731	112.374721	111.04676	111.04675	112.374726	111.046755	0.92	50	0.22	50	0.36	50	0.86	50	18	37	0	13	0
1645641733	14192.689	74	3.51609884	0.111836735	0.000607808341	111.71074	0.468163265	0.00254436557	2.21327825	112.374728	112.374719	111.046761	111.046752	112.374723	111.046756	0.88	50	0.3	50	0.46	50	0.816326531	49	12	36	1	14	0
1645641917	14376.481	75	3.51608773	-0.0581632653	-0.000295245002	111.71074	0.698163265	0.00354397597	2.21326778	112.374725	112.374716	111.046765	111.046755	112.374721	111.04676	0.92	50	0.28	50	0.183673469	49	0.94	50	6	19	0	31	0
1645642101	14560.17	76	3.51607117	-0.199680568	-0.00108522048	111.710741	-0.48988465	-0.00266241657	2.21327513	112.374729	112.374719	111.046763	111.046754	112.374724	111.046759	0.130434783	46	0.82	50	0.78	50	0.489795918	49	18	41	0	9	0
1645642285	14744.931	77	3.51608279	0.188333333	0.0010291439	111.71074	-0.628333333	-0.00343351548	2.21328455	112.37473	112.374721	111.04676	111.04675	112.374726	111.046755	0.52	50	0.96	50	0.9	50	0.0833333333	48	20	42	0	8	0
1645642482	14941.15	78	3.5160977	-0.295306122	-0.00159624931	111.710742	0.155306122	0.000839492554	2.21328222	112.374731	112.374722	111.046762	111.046752	112.374726	111.046757	0.46	50	0.6	50	0.469387755	49	0.92	50	15	37	1	13	0
1645642665	15124.777	79	3.51609401	-0.11	-0.00056122449	111.710742	-0.61	-0.0031122449	2.21329137	112.374734	112.374725	111.04676	111.04675	112.37473	111.046755	0.16	50	0.88	50	0.92	50	0.42	50	12	31	0	19	0
1645642900	15359.745	80	3.51610848	-0.18	-0.00097826087	111.710743	0.18	0.00097826087	2.21328867	112.374735	112.374725	111.046761	111.046752	112.37473	111.046757	0.56	50	0.56	50	0.52	50	0.88	50	14	35	4	15	0
1645643084	15543.899	81	3.51610421	0.50375	0.00214361702	111.710741	0.33625	0.00143085106	2.21328363	112.374731	112.374721	111.04676	111.046751	112.374726	111.046756	1	50	0.16	50	0.48	50	0.3125	48	10	29	0	21	0
1645643294	15753.42	82	3.51609624	0	0	111.710741	0.54	0.00293478261	2.21327553	112.374728	112.374719	111.046763	111.046753	112.374723	111.046758	0.82	50	0.28	50	0.24	50	0.78	50	12	35	2	15	0
1645643478	15937.29	83	3.51608343	-0.39	-0.00185714286	111.710743	-0.27	-0.00128571429	2.21327958	112.374731	112.374722	111.046764	111.046754	112.374727	111.046759	0.18	50	0.84	50	0.68	50	0.8	50	13	38	0	12	0
1645643675	16134.042	84	3.51608983	0.536122449	0.00291370896	111.71074	0.103877551	0.000564551908	2.21327802	112.374728	112.374719	111.046761	111.046752	112.374723	111.046757	0.86	50	0.22	50	0.82	50	0.387755102	49	17	37	1	13	0
1645643858	16317.851	85	3.51608737	-0.363469388	-0.00185443565	111.710742	-0.0165306122	-8.43398584e-05	2.21327827	112.37473	112.374721	111.046763	111.046754	112.374725	111.046758	0.34	50	0.72	50	0.346938776	49	0.693877551	49	22	42	0	7	1
1645644069	16528.425	86	3.51608776	0.275	0.00149456522	111.71074	-0.315	-0.00171195652	2.21328299	112.37473	112.374721	111.04676	111.046751	112.374725	111.046756	0.48	50	0.52	50	0.84	50	0.25	48	9	28	2	22	0
1645644253	16712.111	87	3.51609523	-0.35	-0.00165876777	111.710742	-0.21	-0.000995260664	2.21328614	112.374733	112.374723	111.046761	111.046752	112.374728	111.046756	0.32	50	0.88	50	0.48	50	0.62	50	10	31	0	19	0
1645644451	16910.687	88	3.51610021	0.81	0.00442622951	111.710738	-0.01	-5.46448087e-05	2.21328629	112.374729	112.374719	111.046757	111.046747	112.374724	111.046752	0.92	50	0.12	50	0.98	50	0.16	50	13	34	1	16	0
1645644635	17094.683	89	3.51610045	-0.307142857	-0.00154343144	111.71074	-0.432857143	-0.00217516152	2.21329279	112.374732	112.374723	111.046757	111.046747	112.374727	111.046752	0.26	50	1	50	0.84	50	0.714285714	49	17	43	0	7	0
1645644832	17291.199	90	3.51611072	-0.408367347	-0.00221938776	111.710742	0.128367347	0.000697648625	2.21329086	112.374734	112.374724	111.046759	111.04675	112.374729	111.046754	0.52	50	0.8	50	0.3	50	0.836734694	49	12	24	1	26	0
1645645016	17475.797	91	3.51610767	0.16	0.000816326531	111.710741	0.64	0.00326530612	2.21328126	112.37473	112.374721	111.046761	111.046752	112.374725	111.046757	1	50	0.2	50	0.42	50	0.9	50	15	37	0	13	0
1645645226	17685.229	92	3.51609249	0.0857142857	0.000463320463	111.71074	0.0448979592	0.000242691671	2.21328059	112.374729	112.37472	111.046761	111.046752	112.374725	111.046756	0.6	50	0.469387755	49	0.612244898	49	0.571428571	49	12	35	2	15	0
1645645409	17868.929	93	3.51609143	-0.17	-0.000813397129	111.710741	-0.13	-0.000622009569	2.21328254	112.374731	112.374721	111.046761	111.046752	112.374726	111.046757	0.46	50	0.76	50	0.58	50	0.62	50	17	31	0	19	0
1645645634	18093.279	94	3.51609451	0.274693878	0.00149290151	111.71074	0.425306122	0.00231144632	2.21327616	112.374728	112.374718	111.046762	111.046752	112.374723	111.046757	0.92	50	0.22	50	0.38	50	0.530612245	49	18	39	3	11	0
1645645843	18302.618	95	3.51608442	-0.27	-0.00120535714	111.710741	0.07	0.0003125	2.21327511	112.374729	112.374719	111.046764	111.046754	112.374724	111.046759	0.62	50	0.82	50	0.46	50	0.8	50	14	35	2	14	1
1645646066	18525.754	96	3.51608276	0.575306122	0.00273955296	111.710738	-0.0646938776	-0.000308066084	2.21327608	112.374726	112.374716	111.04676	111.046751	112.374721	111.046756	0.98	50	0.469387755	49	0.98	50	0.34	50	13	31	3	19	0
1645646250	18709.843	97	3.5160843	-0.728367347	-0.00326622129	111.710742	-0.0316326531	-0.000141850462	2.21327655	112.37473	112.37472	111.046764	111.046754	112.374725	111.046759	0.18	50	0.94	50	0.163265306	49	0.86	50	18	39	0	11	0
1645646460	18919.18	98	3.51608505	0.437142857	0.0023757764	111.71074	-0.197142857	-0.00107142857	2.21327951	112.374728	112.374719	111.046761	111.046751	112.374724	111.046756	0.7	50	0.46	50	0.92	50	0.285714286	49	13	33	2	17	0
1645646643	19102.5	99	3.51608972	-0.362916667	-0.00173644338	111.710742	-0.157083333	-0.000751594896	2.21328187	112.374731	112.374721	111.046762	111.046752	112.374726	111.046757	0.38	50	0.9	50	0.354166667	48	0.56	50	17	39	0	11	0
1645646840	19299.604	100	3.51609345	0.25	0.00135869565	111.71074	0.21	0.00114130435	2.21327872	112.374729	112.374719	111.046762	111.046752	112.374724	111.046757	0.88	50	0.42	50	0.76	50	0.72	50	23	42	1	7	1
1645647036	19495.878	101	3.51608847	0.208163265	0.00105666632	111.710739	-0.488163265	-0.00247798612	2.21328604	112.37473	112.37472	111.046758	111.046749	112.374725	111.046754	0.6	50	0.88	50	0.88	50	0.183673469	49	14	36	1	14	0
1645647272	19731.933	102	3.51610005	-0.347083333	-0.00177083333	111.710741	0.307083333	0.0015667517	2.21328143	112.37473	112.374721	111.046761	111.046752	112.374726	111.046757	0.54	50	0.58	50	0.145833333	48	0.8	50	17	38	4	12	0
1645647469	19928.432	103	3.51609276	-0.18755102	-0.000794707714	111.710742	0.12755102	0.000540470425	2.21327952	112.374731	112.374721	111.046763	111.046753	112.374726	111.046758	0.42	50	0.48	50	0.44	50	0.755102041	49	10	33	1	17	0
1645647666	20124.98	104	3.51608974	0.374583333	0.00190143824	111.71074	-0.314583333	-0.00159686971	2.21328424	112.37473	112.374721	111.04676	111.04675	112.374725	111.046755	0.88	50	0.82	50	0.96	50	0.270833333	48	12	25	1	24	1
1645647863	20322.687	105	3.5160972	-0.096122449	-0.000490420658	111.710741	0.436122449	0.00222511454	2.2132777	112.374729	112.374719	111.046762	111.046753	112.374724	111.046757	0.76	50	0.42	50	0.387755102	49	0.92	50	16	32	1	18	0
1645648060	20519.474	106	3.51608685	0.408367347	0.00206246135	111.710739	-0.348367347	-0.00175943105	2.21328292	112.374728	112.374719	111.046759	111.046749	112.374724	111.046754	0.76	50	0.7	50	0.92	50	0.163265306	49	13	35	1	15	0
1645648244	20703.151	107	3.51609512	-0.604693878	-0.00306951207	111.710742	-0.275306122	-0.00139749301	2.21328705	112.374733	112.374723	111.04676	111.046751	112.374728	111.046756	0.08	50	0.96	50	0.530612245	49	0.86	50	12	32	0	18	0
1645648441	20900.555	108	3.51610165	0.217346939	0.00118768819	111.710741	0.482653061	0.00263744842	2.21327981	112.374729	112.37472	111.046761	111.046752	112.374725	111.046757	0.84	50	0.14	50	0.469387755	49	0.734693878	49	21	43	1	7	0
1645648625	21084.206	109	3.5160902	-0.4	-0.00202020202	111.710743	-0.04	-0.000202020202	2.21328041	112.374731	112.374722	111.046763	111.046754	112.374727	111.046758	0.28	50	0.72	50	0.36	50	0.72	50	14	36	0	14	0
1645648823	21282.941	110	3.51609115	0.436530612	0.00238541318	111.71074	-0.116530612	-0.000636779302	2.21328216	112.37473	112.37472	111.04676	111.046751	112.374725	111.046756	0.54	50	0.22	50	0.9	50	0.346938776	49	18	39	1	11	0
1645649008	21467.017	111	3.51609391	-0.15	-0.000753768844	111.710741	-0.65	-0.00326633166	2.21329191	112.374733	112.374724	111.046758	111.046749	112.374729	111.046754	0.1	50	0.9	50	0.86	50	0.36	50	13	28	0	22	0
1645649217	21676.343	112	3.51610933	0.0857142857	0.000465838509	111.710741	0.514285714	0.00279503106	2.2132842	112.374731	112.374721	111.04676	111.046751	112.374726	111.046755	0.9	50	0.3	50	0.326530612	49	0.755102041	49	12	33	2	16	1
1645649415	21874.094	113	3.51609713	-0.16	-0.000761904762	111.710742	0.38	0.00180952381	2.2132785	112.37473	112.37472	111.046763	111.046753	112.374725	111.046758	0.86	50	0.64	50	0.38	50	0.92	50	22	40	1	10	0
1645649624	22083.9	114	3.51608812	0.61	0.0030964467	111.710738	-0.03	-0.000152284264	2.21327895	112.374727	112.374717	111.04676	111.04675	112.374722	111.046755	0.78	50	0.2	50	0.92	50	0.28	50	8	27	2	23	0
1645649808	22267.946	115	3.51608883	-0.55	-0.00261904762	111.710741	-0.19	-0.000904761905	2.2132818	112.374731	112.374721	111.046761	111.046752	112.374726	111.046757	0.24	50	0.98	50	0.52	50	0.88	50	14	39	0	11	0
1645650005	22464.41	116	3.51609334	0.29	0.00157608696	111.71074	-0.01	-5.43478261e-05	2.21328195	112.374729	112.37472	111.04676	111.04675	112.374724	111.046755	0.72	50	0.44	50	0.72	50	0.42	50	15	32	1	18	0
1645650201	22660.863	117	3.51609357	-0.212414242	-0.00107824488	111.710741	-0.247585758	-0.0012567805	2.21328566	112.374731	112.374722	111.04676	111.04675	112.374727	111.046755	0.4	50	0.86	50	0.673469388	49	0.638297872	47	18	39	1	11	0
1645650437	22896.551	118	3.51609945	0.0565306122	0.000288421491	111.710741	0.343469388	0.00175239484	2.21328051	112.374729	112.37472	111.046761	111.046752	112.374725	111.046756	0.74	50	0.34	50	0.653061224	49	0.94	50	15	38	4	12	0
1645650632	23091.555	119	3.5160913	-0.085	-0.000360169492	111.710741	-0.535	-0.00226694915	2.21328853	112.374732	112.374723	111.046759	111.04675	112.374728	111.046754	0.2	50	0.82	50	0.7	50	0.25	48	19	44	1	6	0
1645650855	23314.205	120	3.51610399	0.154897959	0.000794348509	111.71074	-0.345102041	-0.00176975406	2.21329371	112.374733	112.374724	111.046757	111.046747	112.374728	111.046752	0.489795918	49	0.68	50	0.94	50	0.44	50	8	25	3	25	0
1645651078	23537.732	121	3.51611218	-0.386122449	-0.00173929031	111.710742	0.126122449	0.00056811914	2.21329182	112.374734	112.374725	111.046759	111.04675	112.37473	111.046755	0.36	50	0.62	50	0.387755102	49	0.9	50	15	32	3	18	0
1645651275	23734.428	122	3.51610919	0.320833333	0.00143229167	111.710741	0.339166667	0.0015141369	2.21328673	112.374731	112.374722	111.046759	111.04675	112.374727	111.046755	0.96	50	0.3	50	0.541666667	48	0.56	50	18	38	1	12	0
1645651461	23920.153	123	3.51610114	-0.364081633	-0.00184813011	111.710742	-0.355918367	-0.00180669222	2.21329207	112.374735	112.374725	111.046759	111.04675	112.37473	111.046755	0.24	50	0.96	50	0.591836735	49	0.6	50	13	31	0	19	0
1645651657	24116.942	124	3.51610958	0.602040816	0.00325427468	111.710739	0.0102040816	5.5157198e-05	2.21329192	112.374732	112.374722	111.046757	111.046747	112.374727	111.046752	1	50	0.387755102	49	1	50	0.408163265	49	11	31	1	19	0
1645655209	27668.225	125	3.51610934	-0.205510204	-0.00104319901	111.71074	0.185510204	0.000941676163	2.21328913	112.374732	112.374722	111.046758	111.046749	112.374727	111.046754	0.62	50	0.64	50	0.448979592	49	0.84	50	3	8	184	12	0
1645655404	27863.039	126	3.51610494	-0.00204081633	-5.74715947e-07	111.71074	-0.797959184	-0.000224713935	2.2133011	112.374735	112.374726	111.046755	111.046745	112.374731	111.04675	0.18	50	0.98	50	0.93877551	49	0.142857143	49	14	39	1	11	0
1645655584	28043.38	127	3.51612387	0.00857142857	4.3956044e-05	111.71074	-0.768571429	-0.00394139194	2.21331263	112.374739	112.374729	111.046751	111.046742	112.374734	111.046747	0.2	50	0.96	50	0.92	50	0.142857143	49	8	27	0	23	0
1645655802	28261.56	128	3.5161421	0.0879591837	0.000485962341	111.71074	-0.707959184	-0.00391137671	2.21332325	112.374742	112.374732	111.046748	111.046738	112.374737	111.046743	0.2	50	0.82	50	1	50	0.204081633	49	3	19	3	31	0
1645655984	28443.228	129	3.51615889	-0.318163265	-0.00145946452	111.710741	0.478163265	0.00219340947	2.21331608	112.374741	112.374732	111.046751	111.046742	112.374736	111.046747	0.68	50	0.52	50	0.183673469	49	0.98	50	14	34	0	16	0
1645656177	28636.356	130	3.51614755	0.634255319	0.00350417303	111.710738	0.0257446809	0.000142235806	2.21331569	112.374738	112.374728	111.046748	111.046739	112.374733	111.046744	0.86	50	0.2	50	0.8	50	0.191489362	47	11	33	1	17	0
1645656370	28829.69	131	3.51614694	-0.45	-0.00231958763	111.710741	-0.35	-0.00180412371	2.21332094	112.374742	112.374732	111.046749	111.04674	112.374737	111.046744	0.14	50	0.94	50	0.54	50	0.64	50	12	36	1	14	0
1645656588	29047.116	132	3.51615524	-0.15755102	-0.000816326531	111.710741	0.59755102	0.00309611928	2.21331198	112.37474	112.37473	111.046752	111.046743	112.374735	111.046748	0.88	50	0.44	50	0.244897959	49	1	50	18	37	3	13	0
1645656794	29253.898	133	3.51614107	0.0763945578	0.000352048654	111.710741	0.510272109	0.00235148437	2.21330432	112.374737	112.374728	111.046754	111.046745	112.374732	111.04675	0.92	50	0.333333333	48	0.306122449	49	0.74	50	13	32	2	18	0
1645657038	29497.008	134	3.51612896	0.193061224	0.00093266292	111.71074	-0.113061224	-0.00054618949	2.21330602	112.374737	112.374727	111.046753	111.046743	112.374732	111.046748	0.66	50	0.58	50	0.816326531	49	0.510204082	49	16	38	5	12	0
1645657243	29702.426	135	3.51613165	-0.291071429	-0.00119782481	111.710741	0.191071429	0.000786302175	2.21330315	112.374737	112.374728	111.046755	111.046746	112.374732	111.046751	0.58	50	0.68	50	0.375	48	0.857142857	49	14	35	2	14	1
1645657436	29895.174	136	3.51612711	-0.169929015	-0.000824898131	111.710742	0.409929015	0.00198994668	2.21329701	112.374736	112.374727	111.046758	111.046748	112.374731	111.046753	0.74	50	0.5	50	0.195652174	46	0.775510204	49	18	38	1	12	0
1645657629	30088.139	137	3.51611739	0.17877551	0.000931122449	111.710741	-0.65877551	-0.00343112245	2.21330689	112.374738	112.374729	111.046754	111.046745	112.374733	111.046749	0.36	50	0.84	50	0.96	50	0.12244898	49	19	40	1	10	0
1645657834	30293.527	138	3.51613302	0.319251701	0.00165415389	111.71074	0.0607482993	0.000314758028	2.21330598	112.374736	112.374727	111.046753	111.046743	112.374732	111.046748	0.72	50	0.34	50	0.591836735	49	0.333333333	48	4	22	2	28	0
1645658052	30511.675	139	3.51613158	-0.697082067	-0.00338389353	111.710743	-0.10006079	-0.000485731992	2.21330748	112.37474	112.374731	111.046756	111.046746	112.374736	111.046751	0.142857143	49	0.94	50	0.382978723	47	0.98	50	12	31	3	19	0
1645658283	30742.526	140	3.51613395	0.315102041	0.00144542221	111.710742	-0.0151020408	-6.92754166e-05	2.2133077	112.374739	112.374729	111.046754	111.046745	112.374734	111.046749	0.82	50	0.52	50	0.82	50	0.489795918	49	8	17	4	33	0
1645661520	33979.606	141	3.51613431	0	0	111.710742	0	0	2.2133077	112.374739	112.374729	111.046754	111.046745	112.374734	111.046749	-1	0	-1	0	-1	0	-1	0	0	0	299	0	0
1645662485	34944.728	142	3.51613431	0	0	111.710742	0	0	2.2133077	112.374739	112.374729	111.046754	111.046745	112.374734	111.046749	-1	0	-1	0	-1	0	-1	0	18	29	75	9	0
1645662667	35126.226	143	3.51613431	0.258367347	0.000267738183	111.71074	-0.578367347	-0.000599344401	2.21331638	112.37474	112.374731	111.04675	111.046741	112.374735	111.046746	0.62	50	0.94	50	0.959183673	49	0.12244898	49	0	6	0	43	1
1645662873	35332.398	144	3.51614803	-0.0940816327	-0.000519788026	111.710741	-0.565918367	-0.00312662081	2.21332487	112.374743	112.374734	111.046748	111.046739	112.374738	111.046743	0.32	50	0.98	50	0.88	50	0.408163265	49	14	31	2	19	0
1645663053	35512.791	145	3.51616145	0.250615942	0.00121070503	111.71074	-0.410615942	-0.00198365189	2.21333103	112.374744	112.374734	111.046745	111.046736	112.374739	111.04674	0.54	50	0.7	50	0.791666667	48	0.130434783	46	15	33	0	17	0
1645663285	35744.231	146	3.51617119	-0.0739130435	-0.000410628019	111.71074	0.733913043	0.00407729469	2.21332002	112.374741	112.374731	111.046749	111.046739	112.374736	111.046744	1	50	0.34	50	0.152173913	46	0.96	50	15	33	4	17	0
1645663505	35964.561	147	3.51615378	0.124352582	0.000538322866	111.710739	-0.195375309	-0.000845780559	2.21332295	112.374741	112.374732	111.046747	111.046738	112.374736	111.046743	0.65625	32	0.727272727	22	0.653061224	49	0.333333333	48	15	37	3	13	0
1645663698	36157.636	148	3.51615842	-0.0745833333	-0.000337481146	111.71074	0.614583333	0.00278092006	2.21331373	112.374739	112.374729	111.04675	111.046741	112.374734	111.046746	0.86	50	0.32	50	0.270833333	48	0.96	50	14	40	1	10	0
1645663879	36338.116	149	3.51614384	-0.461894992	-0.0023932383	111.710742	-0.0532070488	-0.000275684191	2.21331453	112.374741	112.374732	111.046752	111.046743	112.374736	111.046748	0.244897959	49	0.76	50	0.382978723	47	0.791666667	48	14	31	0	19	0
1645664123	36582.212	150	3.5161451	0.137755102	0.000765306122	111.710741	-0.0663265306	-0.000368480726	2.21331552	112.374741	112.374731	111.046751	111.046742	112.374736	111.046747	0.571428571	49	0.5	50	0.755102041	49	0.551020408	49	22	42	5	8	0
1645664316	36775.164	151	3.51614667	-0.0683803734	-0.000280247432	111.710742	-0.251619627	-0.00103122798	2.2133193	112.374742	112.374733	111.046751	111.046741	112.374738	111.046746	0.52	50	0.84	50	0.693877551	49	0.510638298	47	12	34	1	16	0
1645664547	37006.714	152	3.51615264	0.115	0.000595854922	111.710741	0.145	0.000751295337	2.21331712	112.374741	112.374732	111.046751	111.046741	112.374736	111.046746	0.6	50	0.34	50	0.72	50	0.75	48	6	24	4	26	0
1645664741	37200.214	153	3.5161492	-0.076122449	-0.000328114004	111.710742	0.456122449	0.00196604504	2.21331028	112.374739	112.37473	111.046753	111.046744	112.374735	111.046748	0.78	50	0.4	50	0.387755102	49	0.92	50	12	38	1	12	0
1645664961	37420.869	154	3.51613838	0.268367347	0.00139050439	111.71074	0.268367347	0.00139050439	2.21330625	112.374737	112.374727	111.046753	111.046744	112.374732	111.046748	0.7	50	0.163265306	49	0.638297872	47	0.638297872	47	14	35	3	15	0
1645665155	37614.062	155	3.51613202	-0.219583333	-0.000993589744	111.710741	-0.280416667	-0.0012688537	2.21331046	112.374739	112.37473	111.046753	111.046743	112.374734	111.046748	0.46	50	0.96	50	0.54	50	0.479166667	48	12	33	1	17	0
1645665349	37808.345	156	3.51613867	0.0945454545	0.000487347704	111.710741	0.645454545	0.00332708529	2.21330078	112.374736	112.374726	111.046755	111.046746	112.374731	111.046751	0.9	50	0.16	50	0.409090909	44	0.96	50	22	40	1	10	0
1645665530	37989.019	157	3.51612336	-0.370816327	-0.00191142436	111.710743	-0.289183673	-0.00149063749	2.21330512	112.374739	112.374729	111.046756	111.046746	112.374734	111.046751	0.26	50	0.92	50	0.551020408	49	0.632653061	49	13	37	0	13	0
1645665738	38197.072	158	3.51613022	0.315510204	0.00175283447	111.710741	0.444489796	0.00246938776	2.21329845	112.374735	112.374726	111.046756	111.046747	112.374731	111.046752	0.94	50	0.18	50	0.551020408	49	0.68	50	12	35	2	14	1
1645665931	38390.038	159	3.51611967	0.154565217	0.000743102007	111.71074	-0.334565217	-0.00160848662	2.21330347	112.374736	112.374727	111.046754	111.046745	112.374731	111.046749	0.6	50	0.78	50	0.75	48	0.260869565	46	14	38	1	12	0
1645666138	38597.199	160	3.51612761	0.128605072	0.000666347526	111.71074	0.111394928	0.00057717579	2.2133018	112.374735	112.374725	111.046754	111.046744	112.37473	111.046749	0.72	50	0.48	50	0.604166667	48	0.586956522	46	4	19	2	31	0
1645666331	38790.491	161	3.51612497	-0.526666667	-0.00254428341	111.710742	-0.166666667	-0.000805152979	2.2133043	112.374738	112.374729	111.046756	111.046746	112.374734	111.046751	0.266666667	45	0.96	50	0.56	50	0.92	50	10	24	1	26	0
1645666525	38984.094	162	3.51612892	0.157272727	0.000810684161	111.710742	0.542727273	0.00279756326	2.21329616	112.374735	112.374726	111.046757	111.046748	112.37473	111.046753	0.92	50	0.22	50	0.454545455	44	0.84	50	21	40	1	10	0
1645666708	39167.028	163	3.51611605	0.530921986	0.00275089112	111.710739	-0.110921986	-0.000574725315	2.21329782	112.374733	112.374723	111.046754	111.046745	112.374728	111.04675	0.84	50	0.42	50	0.833333333	48	0.191489362	47	8	24	0	26	0
1645666927	39386.031	164	3.51611868	0.0504255319	0.000275549355	111.710739	-0.390425532	-0.00213347285	2.21330368	112.374734	112.374725	111.046752	111.046743	112.37473	111.046748	0.38	50	0.72	50	0.76	50	0.319148936	47	12	28	3	22	0
1645667120	39579.381	165	3.51612794	-0.733488372	-0.00334926197	111.710742	0.133488372	0.000609535946	2.21330167	112.374738	112.374728	111.046757	111.046747	112.374733	111.046752	0.26	50	0.86	50	0.0930232558	43	0.96	50	18	41	1	9	0
1645667339	39798.07	166	3.51612477	0.61	0.0031443299	111.710739	0.19	0.000979381443	2.21329882	112.374734	112.374724	111.046754	111.046745	112.374729	111.04675	0.92	50	0.12	50	0.84	50	0.42	50	12	32	3	17	1
1645667519	39978.573	167	3.51612027	-0.437349291	-0.00200618941	111.710741	-0.282650709	-0.00129656289	2.21330306	112.374737	112.374728	111.046755	111.046746	112.374732	111.046751	0.26	50	0.98	50	0.574468085	47	0.729166667	48	17	35	0	15	0
1645667751	40210.085	168	3.51612697	0.325833333	0.00180018416	111.71074	0.534166667	0.00295119705	2.21329505	112.374733	112.374724	111.046756	111.046747	112.374728	111.046751	1	50	0.14	50	0.583333333	48	0.791666667	48	15	39	4	11	0
