# Supplementary material for: Improved bounds on Lorentz violation from composite pulse Ramsey spectroscopy in a trapped ion
Source: Nat Commun. 2022 Nov 27;13:7314. doi: 10.1038/s41467-022-34818-0 (PMC9701673; doi:10.1038/s41467-022-34818-0)
Supplement: Supplementary file 2 — Source Data [file 41467_2022_34818_MOESM2_ESM.zip › Source_data_files/raw_data/20220224/LLI_with_servo_467_00.txt]

#
#1650 rf switch (1650 rf switch (digital out of Paul's box)): 1 
#370 H1 shutter (NI digital out at /Dev1/port0/line2): 1 
#370 H2 shutter (370 H2 shutter (digital out of Paul's box)): 1 
#370 V shutter (NI digital out at /Dev1/port0/line0): 1 
#370 cooling AOM rf attenuator control voltage (NI analog out at /Dev2/ao6): 5.50844096 V
#370 cooling rf switch (370 cooling rf switch (digital out of Paul's box)): 1 
#370 cooling shutter (370 cooling shutter (digital out of Paul's box)): 1 
#370 detuning AOM rf attenuator control voltage (NI analog out at /Dev2/ao10): 10 V
#370 detuning rf switch (370 detuning rf switch (digital out of Paul's box)): 1 
#370 pumping AOM rf attenuator control voltage (NI analog out at /Dev2/ao9): 10 V
#370 pumping rf switch (370 pumping rf switch (digital out of Paul's box)): 1 
#399 shutter (399 shutter (digital out of Paul's box)): 0 
#411 relock shutter (411 relock shutter (digital out of Paul's box)): 1 
#411 rf switch (411 rf switch (digital out of Paul's box)): 1 
#411 slave rf switch (411 slave rf switch (digital out of Paul's box)): 1 
#411 stab hold (411 stab hold (digital out of Paul's box)): 1 
#411IntstabSetpoint (Scaled version of 411 intensity stab set point voltage (factor: 1.000000, offset:0.000000)): 10 V
#467 detuning AOM rf attenuator control voltage (NI analog out at /Dev2/ao8): 10 V
#467 rf switch (467 rf switch (digital out of Paul's box)): 0 
#638 rf switch (638 rf switch (digital out of Paul's box)): 1 
#638 shutter (638 shutter (digital out of Paul's box)): 1 
#935 shutter (NI digital out at /Dev1/port0/line3): 1 
#Axial objective position (Scaled version of Axial obective actuator (factor: 0.000024, offset:0.000000)): 11.9754936 mm
#B field H1 (Scaled version of h1BCurrent (factor: 0.400000, offset:0.000000)): 0.12992 G
#B field H2 (Scaled version of h2BCurrent (factor: 1.470000, offset:0.000000)): 0.735 G
#B field V (Scaled version of vBCurrent (factor: 1.248000, offset:0.000000)): 0.3012672 G
#DDS0 frequency (Frequency of DDS channel #0 of Paul's box): 85 MHz
#DDS0 power (Power of DDS channel #1 of Paul's box): -6 dBm
#DDS1 frequency (Frequency of DDS channel #1 of Paul's box): 85 MHz
#DDS1 power (Power of DDS channel #1 of Paul's box): -15 dBm
#DDS10 frequency (Frequency of DDS channel #10 of Paul's box): 0 MHz
#DDS10 power (Power of DDS channel #10 of Paul's box): 0 dBm
#DDS11 frequency (Frequency of DDS channel #11 of Paul's box): 0 MHz
#DDS11 power (Power of DDS channel #11 of Paul's box): 0 dBm
#DDS2 frequency (Frequency of DDS channel #2 of Paul's box): 200 MHz
#DDS2 power (Power of DDS channel #2 of Paul's box): -2 dBm
#DDS3 frequency (Frequency of DDS channel #3 of Paul's box): 60 MHz
#DDS3 power (Power of DDS channel #3 of Paul's box): -50 dBm
#DDS4 frequency (Frequency of DDS channel #4 of Paul's box): 113.9 MHz
#DDS4 power (Power of DDS channel #4 of Paul's box): 10 dBm
#DDS5 frequency (Frequency of DDS channel #5 of Paul's box): 111 MHz
#DDS5 power (Power of DDS channel #5 of Paul's box): -50 dBm
#DDS6 power (Power of DDS channel #6 of Paul's box): 0 dBm
#DDS7 frequency (Frequency of DDS channel #7 of Paul's box): 0 MHz
#DDS7 power (Power of DDS channel #7 of Paul's box): 0 dBm
#DDS8 frequency (Frequency of DDS channel #8 of Paul's box): 0 MHz
#DDS8 power (Power of DDS channel #8 of Paul's box): 0 dBm
#DDS9 frequency (Frequency of DDS channel #9 of Paul's box): 0 MHz
#DDS9 power (Power of DDS channel #9 of Paul's box): 0 dBm
#DP370 power (DP370 photodiode voltage setpoint): 7 mW
#Doppler_time (): 5000 us
#H1 power (H1 photodiode voltage setpoint): 5.5 uW
#H1Flipmount (Thorlabs Flipmount): 1 
#H1seq power (H1seq setpoint): 0 mW
#H2 power (H2 photodiode voltage setpoint): 2.23 uW
#In Oven Current (Scaled version of In oven control voltage (factor: 2.000000, offset:0.000000)): 0 A
#Objective focus position (Scaled version of Focus obective actuator (factor: 0.000024, offset:0.000000)): 24.5719768 mm
#Paul's box run number (to identify the raw data of CCD and PMT): 1770 
#SampleNHold (SampleNHold (digital out of Paul's box)): 1 
#Strobo Trigger (description): 0 
#U_ablation (NI analog out at /Dev2/ao0): 0 V
#Ue endseg 1 (Scaled version of Endseg 1 extra voltage (factor: -1.200000, offset:0.000000)): -9 V
#Ue endseg 2 (Scaled version of Endseg 2 extra voltage (factor: -1.200000, offset:0.000000)): 0 V
#Ue1 (Scaled version of Segment 3 extra compensation voltage (factor: 1.214280, offset:-0.000700)): -9 V
#Ue2 (Scaled version of Segment 3 extra compensation voltage (factor: 1.214280, offset:-0.000700)): -9 V
#Ue3 (Scaled version of Segment 3 extra compensation voltage (factor: 1.214280, offset:-0.000700)): -5 V
#Ue4 (Scaled version of Segment 3 extra compensation voltage (factor: 1.214280, offset:-0.000700)): 0 V
#Ue5 (Scaled version of Segment 3 extra compensation voltage (factor: 1.214280, offset:-0.000700)): 0 V
#Ue6 (Scaled version of Segment 6 extra voltage (factor: -1.200000, offset:0.000000)): 0 V
#Ue7 (Scaled version of Segment 7 extra voltage (factor: -1.200000, offset:0.000000)): 0 V
#Ue8 (Scaled version of Segment 8 extra voltage (factor: -1.200000, offset:0.000000)): 0 V
#Uec endseg 1 (Scaled version of Segment 0 extra compensation voltage (factor: 1.2, offset:0.0)): 0.285393998 V
#Uec endseg 2 (Scaled version of Endseg extra 2 compensation voltage (factor: -1.200000, offset:0.000000)): 0 V
#Uec1 (Scaled version of Segment 1 extra compensation voltage (factor: 1.2, offset:0.0)): 0.285393998 V
#Uec2 (Scaled version of Segment 2 extra compensation voltage (factor: 1.2, offset:0.0)): 0.285393998 V
#Uec3 (Scaled version of Segment 3 extra compensation voltage (factor: 1.2, offset:0.0)): 0.227429813 V
#Uec4 (Scaled version of Segment 4 extra compensation voltage (factor: 1.2, offset:0.0)): 0.227429813 V
#Uec5 (Scaled version of Segment 5 extra compensation voltage (factor: 1.2, offset:0.0)): 0 V
#Uec6 (Scaled version of Segment 6 extra compensation voltage (factor: 1.2, offset:0.0)): 0.408 V
#Uec7 (Scaled version of Segment 7 extra compensation voltage (factor: 1.2, offset:0.0)): 0.408 V
#Uec8 (Scaled version of Segment 8 extra compensation voltage (factor: 1.2, offset:0.0)): 0.408 V
#Uschwinden (Scaled version of U_schwinden (factor: 1.000000, offset:0.000000)): 0 V
#Ut endseg 1 (Scaled version of Endseg 1 voltage (factor: -1.199740, offset:-0.001200)): 12 V
#Ut endseg 2 (Scaled version of Endseg 2 voltage (factor: -1.197100, offset:-0.003000)): 0 V
#Ut1 (Scaled version of Segment 1 voltage (factor: -1.200900, offset:-0.003600)): -8 V
#Ut2 (Scaled version of Segment 2 voltage (factor: -1.201410, offset:-0.001400)): 12 V
#Ut3 (Scaled version of Segment 3 voltage (factor: -1.198560, offset:-0.003200)): 12 V
#Ut4 (Scaled version of Segment 4 voltage (factor: -1.198560, offset:-0.003200)): 0 V
#Ut5 (Scaled version of Segment 5 voltage (factor: -1.198560, offset:-0.003200)): 0 V
#Ut6 (Scaled version of Segment 6 voltage (factor: -1.198560, offset:-0.003200)): 0 V
#Ut7 (Scaled version of Segment 7 voltage (factor: -1.198560, offset:-0.003200)): 0 V
#Ut8 (Scaled version of Segment 8 voltage (factor: -1.198560, offset:-0.003200)): 0 V
#Utc endseg 1 (Scaled version of Segment 0 compensation voltage (factor: 0.25, offset:0.0)): 0.052171137 V
#Utc endseg 2 (Scaled version of Endseg 2 compensation voltage (factor: -0.250000, offset:0.000000)): 0 V
#Utc1 (Scaled version of Segment 1 compensation voltage (factor: 0.25, offset:0.0)): 0.052171137 V
#Utc2 (Scaled version of Segment 2 compensation voltage (factor: 0.25, offset:0.0)): 0.052171137 V
#Utc3 (Scaled version of Segment 3 compensation voltage (factor: 0.25, offset:0.0)): 0.106663163 V
#Utc4 (Scaled version of Segment 4 compensation voltage (factor: 0.25, offset:0.0)): 0.106663163 V
#Utc5 (Scaled version of Segment 5 compensation voltage (factor: 0.25, offset:0.0)): 0 V
#Utc6 (Scaled version of Segment 6 compensation voltage (factor: 0.25, offset:0.0)): 0 V
#Utc7 (Scaled version of Segment 7 compensation voltage (factor: 1.2, offset:0.0)): 0 V
#Utc8 (Scaled version of Segment 8 compensation voltage (factor: 1.2, offset:0.0)): 0 V
#V power (V photodiode voltage setpoint): 11.25 uW
#Vseq power (Vseq setpoint): 0.4 mW
#WP370H2sw0 (NI analog out at /Dev2/ao2): 5 V
#WP370H2sw1 (NI analog out at /Dev2/ao3): 0 V
#Yb Oven Current (Scaled version of Yb oven control voltage (factor: 3.510000, offset:0.000000)): 0 A
#awg_Pulselength (): 0 s
#awg_amplitude (): 0 Vpp
#awg_frequency (): 0 Hz
#awg_offset (): 0 V
#axial_secular_frequency_AOM (): 0.11 MHz
#carrier_frequency (): 221 MHz
#cooling370 frequency (Attenuation of transition cooling370): 85 MHz
#cooling370 power (Power of transition cooling370): -24 dBm
#cooling_chirp_dds_power (): 0 dBm
#cooling_chirp_freq_step (): 1 MHz
#cooling_chirp_start_freq (): 75.9 MHz
#cooling_chirp_stop_freq (): 105.9 MHz
#cooling_chirp_total_time (): 3 us
#detection370 frequency (Attenuation of transition detection370): 85 MHz
#detection370 power (Power of transition detection370): -2 dBm
#detection_time (): 2500 us
#detuning370 frequency (Attenuation of transition detuning370): 0 MHz
#detuning370 power (Power of transition detuning370): 0 dBm
#emm_pulse_buffer_time (): 0 us
#emm_pulse_wait_time (): 0 us
#feed_forward_waittime_ms (): 0 ms
#flop_sbc_max_pulsetime_factor (): 0 
#freqScaling_411 (): 1.68 MHz/G
#freqScaling_467 (): 1.6 MHz/G
#heating_rate_wait_time (): 5000 us
#intersequence_cooling_rf_frequency (): 85 MHz
#intersequence_cooling_rf_power (): -24 dBm
#load_attempt (): 0 
#mirrorH2H (Motorized mirror mount): 4.37709888 mm
#n_av_LLI (): 50 
#n_points_per_doppler_freq_scan (): 0 
#n_points_per_sb_flops (): 0 
#n_points_per_sb_scan (): 0 
#n_rabi_scan_points (): 0 
#n_rep (): 575 
#octupole467 frequency (Attenuation of transition octupole467): 112.374779 MHz
#octupole467 power (Power of transition octupole467): -6 dBm
#octupole4672 frequency (Attenuation of transition octupole4672): 112.374779 MHz
#octupole4672 power (Power of transition octupole4672): -6 dBm
#offset370PD_H1 (): -0.0132263937 uW
#offset370PD_H2 (): -0.0299202343 uW
#offset370PD_V (): -0.0150179222 uW
#offset467BelowPD (): 0.0073186225 mW
#offset467PD (): 0.0073186225 mW
#picture_number (): 0 
#pulse_time_1650 (): 0 us
#pulse_time_411 (): 5 us
#pulse_time_467 (): 50000 us
#pulse_time_4672 (): 50000 us
#pulse_time_rfLLI (): 14.95 us
#pump_time (): 10 us
#pumping370 frequency (Attenuation of transition pumping370): 85 MHz
#pumping370 power (Power of transition pumping370): -13 dBm
#quench1650 frequency (Attenuation of transition quench1650): 60 MHz
#quench1650 power (Power of transition quench1650): -3.1 dBm
#radial_secular_frequency_AOM (): 0.31 MHz
#ramp_time (): 0 us
#reference 370 Det (): 0 mW
#reference 370 H1 (reference value 370 H1 chart): 3 uW
#reference 370 H2 (reference value 370 H2 chart): 5 uW
#reference 370 V (reference value 370 V chart): 40 uW
#reference 411 Fiber (reference value vertical 411 chart): 0.4 mW
#reference 411 SHG (reference value SHG 411 chart): 8 mW
#reference 411 V (): 0 uW
#reference 639 Fiber (reference value fiber639 chart): 12.5 mW
#reference SHG 467 (): 5.5 mW
#reference SHG 467 Below (): 0 mW
#rf_Amp (): 0.3 
#rf_Freq (): 3.51639642 MHz
#rf_phase (): 0.5 
#rf_switch_467 (): 0 
#sampling370 frequency (Attenuation of transition sampling370): 85 MHz
#sampling370 power (Power of transition sampling370): -5 dBm
#sampling411 frequency (Attenuation of transition sampling411): 220 MHz
#sampling411 power (Power of transition sampling411): -2 dBm
#sb_cooling_411_Omega (): 0 kHz
#sb_cooling_ddspower_1650 (): -27.5 dBm
#sb_cooling_ddspower_411 (): -10 dBm
#sb_cooling_detuning (): 0 
#sb_cooling_time (): 5000 us
#sb_scan_range_factor (): 0 
#sbc_pulses11 (): 0 
#sbc_pulses12 (): 0 
#sbc_pulses21 (): 0 
#sbc_pulses22 (): 0 
#sbc_pulsetime11 (): 0 us
#sbc_pulsetime12 (): 0 us
#sbc_pulsetime21 (): 0 us
#sbc_pulsetime22 (): 0 us
#sbc_repumptime (): 0 us
#scaling370PD_H1 (): -12.9249723 uW/V
#scaling370PD_H2 (): -14.9627261 uW/V
#scaling370PD_V (): -17.3688494 uW/V
#scaling467BelowPD (): -2.85545297 mW/V
#scaling467PD (): -2.85545297 mW/V
#scan_variable (): 0 unit
#spectroscopy411 frequency (Attenuation of transition spectroscopy411): 221 MHz
#spectroscopy411 power (Power of transition spectroscopy411): -2 dBm
#spectroscopy411rsb11 frequency (Attenuation of transition spectroscopy411rsb11): 0 MHz
#spectroscopy411rsb11 power (Power of transition spectroscopy411rsb11): 0 dBm
#spectroscopy411rsb12 frequency (Attenuation of transition spectroscopy411rsb12): 0 MHz
#spectroscopy411rsb12 power (Power of transition spectroscopy411rsb12): 0 dBm
#spectroscopy411rsb21 frequency (Attenuation of transition spectroscopy411rsb21): 0 MHz
#spectroscopy411rsb21 power (Power of transition spectroscopy411rsb21): 0 dBm
#spectroscopy411rsb22 frequency (Attenuation of transition spectroscopy411rsb22): 0 MHz
#spectroscopy411rsb22 power (Power of transition spectroscopy411rsb22): 0 dBm
#spectroscopy411slave frequency (Attenuation of transition spectroscopy411slave): 80 MHz
#spectroscopy411slave power (Power of transition spectroscopy411slave): -4 dBm
#sweep_frequency_step (): 0 MHz
#sweep_sleep_time (): 0 us
#sweep_start_frequency (): 0 MHz
#sweep_stop_frequency (): 0 MHz
#t_RFtotal (): 1235977.45 us
#t_RFwait (): 100 us
#t_pi_carrier_estim_A (): 0 us
#t_pi_carrier_estim_B (): 0 us
#t_pi_carrier_estim_C (): 0 us
#t_subtract (): 0.1 us
#use_shutters (): 0 
#wait_ramp_down (): 0 us
#waveplate411Ax (Motorized rotation mount): 0 °
#waveplateSplitH1V (Motorized rotation mount): 153.999559 °
#waveplateV (Motorized rotation mount): 27.4999213 °

#UTC / s	rel. time / s	RunNumber / 	rf_Freq / MHz	CorrFreqCenter / 	CorrFreqCenter2 / 	FreqCenter / 	CorrBField / 	CorrBField2 / 	BField / 	FreqPlusPlus / 	FreqPlusMinus / 	FreqMinusPlus / 	FreqMinusMinus / 	FreqPlusCenter / 	FreqMinusCenter / 	roi_plus_plus / 	roi_pp_num_cyc / 	roi_plus_minus / 	roi_pm_num_cyc / 	roi_minus_plus / 	roi_mp_num_cyc / 	roi_minus_minus / 	roi_mm_num_cyc / 	roi_final_E3 / 	number_LLI_cycles / 	det_num_hot / 	det_num_no_exc / 	det_num_quench / 
1645702787	187.84	1	3.5163857	0.13	0.13	111.710737	-0.29	-0.29	2.21347102	112.374783	112.374774	111.046701	111.046691	112.374779	111.046696	0.76	50	0.92	50	0.82	50	0.4	50	9	29	0	21	0
1645702972	373.546	2	3.51639258	-0.35	-2.12675096e-10	111.710739	0.03	1.8229294e-11	2.21347057	112.374785	112.374776	111.046703	111.046693	112.37478	111.046698	0.5	50	0.82	50	0.44	50	0.82	50	15	34	0	16	0
1645703155	556.006	3	3.51639187	0.4	0.00215053763	111.710737	0.3	0.00161290323	2.21346607	112.374782	112.374772	111.046702	111.046693	112.374777	111.046697	0.92	50	0.22	50	0.84	50	0.74	50	11	23	0	26	1
1645703337	738.495	4	3.51638475	-0.59	-0.00324175824	111.71074	0.01	5.49450549e-05	2.21346592	112.374785	112.374775	111.046705	111.046696	112.37478	111.0467	0.28	50	0.86	50	0.38	50	0.98	50	15	25	0	25	0
1645703520	920.936	5	3.51638451	0.33	0.00180327869	111.710738	0.15	0.000819672131	2.21346367	112.374782	112.374773	111.046704	111.046695	112.374777	111.046699	0.8	50	0.32	50	0.68	50	0.5	50	15	38	0	11	1
1645703715	1116.078	6	3.51638095	-0.08	-0.00043956044	111.710739	0.34	0.00186813187	2.21345857	112.374781	112.374772	111.046706	111.046696	112.374776	111.046701	0.8	50	0.54	50	0.42	50	0.84	50	19	31	1	19	0
1645703899	1299.805	7	3.51637289	0.59	0.00302564103	111.710736	-0.03	-0.000153846154	2.21345902	112.374778	112.374769	111.046703	111.046693	112.374774	111.046698	0.9	50	0.34	50	1	50	0.38	50	6	26	0	24	0
1645704081	1482.313	8	3.5163736	-0.59	-0.00320652174	111.710739	0.03	0.000163043478	2.21345857	112.374781	112.374772	111.046706	111.046696	112.374776	111.046701	0.4	50	0.96	50	0.34	50	0.96	50	15	33	0	17	0
1645704263	1664.762	9	3.51637289	0.37	0.00202185792	111.710737	-0.17	-0.000928961749	2.21346112	112.37478	112.374771	111.046703	111.046694	112.374775	111.046699	0.82	50	0.62	50	0.86	50	0.32	50	6	24	0	26	0
1645704459	1859.952	10	3.51637692	-0.47	-0.00258241758	111.710739	0.35	0.00192307692	2.21345587	112.374781	112.374771	111.046707	111.046698	112.374776	111.046703	0.48	50	0.6	50	0.16	50	0.98	50	15	22	1	28	0
1645704655	2056.156	11	3.51636862	0.39	0.002	111.710737	0.23	0.00117948718	2.21345242	112.374778	112.374768	111.046706	111.046697	112.374773	111.046702	0.94	50	0.32	50	0.66	50	0.5	50	23	35	1	15	0
1645704838	2239.584	12	3.51636316	-0.04	-0.000203045685	111.710738	-0.66	-0.00335025381	2.21346232	112.374781	112.374771	111.046704	111.046694	112.374776	111.046699	0.24	50	0.94	50	0.96	50	0.34	50	4	15	0	35	0
1645705022	2422.863	13	3.51637882	-0.43	-0.00234972678	111.71074	-0.19	-0.00103825137	2.21346517	112.374784	112.374774	111.046705	111.046695	112.374779	111.0467	0.38	50	1	50	0.56	50	0.8	50	10	39	0	11	0
1645705204	2605.293	14	3.51638333	0.53	0.00289617486	111.710737	-0.15	-0.000819672131	2.21346742	112.374782	112.374773	111.046702	111.046692	112.374777	111.046697	0.84	50	0.46	50	0.92	50	0.24	50	22	32	0	18	0
1645705386	2787.735	15	3.51638688	0.22	0.00120218579	111.710736	0.5	0.00273224044	2.21345992	112.374779	112.374769	111.046703	111.046693	112.374774	111.046698	1	50	0.28	50	0.56	50	0.84	50	15	36	0	14	0
1645705570	2971.024	16	3.51637502	-0.1	-0.000549450549	111.710736	-0.16	-0.000879120879	2.21346232	112.37478	112.37477	111.046703	111.046693	112.374775	111.046698	0.6	50	0.86	50	0.8	50	0.74	50	20	41	0	9	0
1645705765	3166.629	17	3.51637882	0.3	0.00163934426	111.710735	-0.18	-0.000983606557	2.21346502	112.374779	112.37477	111.0467	111.046691	112.374774	111.046695	0.78	50	0.66	50	0.88	50	0.4	50	3	19	1	31	0
1645705996	3396.817	18	3.51638309	-0.48	-0.00244897959	111.710737	0.34	0.00173469388	2.21345992	112.37478	112.374771	111.046704	111.046695	112.374775	111.046699	0.46	50	0.6	50	0.14	50	0.96	50	15	24	4	26	0
1645706216	3617.604	19	3.51637502	-0.05	-0.000217391304	111.710738	0.47	0.00204347826	2.21345287	112.374778	112.374769	111.046706	111.046697	112.374773	111.046702	0.96	50	0.54	50	0.42	50	0.94	50	20	39	3	11	0
1645706397	3798.434	20	3.51636387	0.01	4.52488688e-05	111.710738	0.19	0.000859728507	2.21345002	112.374777	112.374768	111.046707	111.046698	112.374773	111.046703	0.62	50	0.42	50	0.64	50	0.82	50	15	34	0	16	0
1645706579	3979.867	21	3.51635937	0.23	0.00127071823	111.710736	-0.13	-0.000718232044	2.21345197	112.374777	112.374767	111.046706	111.046696	112.374772	111.046701	0.62	50	0.52	50	0.86	50	0.5	50	23	34	0	16	0
1645706759	4160.289	22	3.51636245	0.08	0.00044198895	111.710736	-0.66	-0.00364640884	2.21346187	112.374779	112.37477	111.046702	111.046693	112.374775	111.046697	0.4	50	0.98	50	1	50	0.26	50	17	32	0	18	0
1645706940	4340.95	23	3.51637811	-0.07	-0.000386740331	111.710736	-0.09	-0.000497237569	2.21346322	112.37478	112.374771	111.046702	111.046693	112.374775	111.046697	0.44	50	0.6	50	0.66	50	0.64	50	7	16	0	34	0
1645707120	4521.425	24	3.51638024	0.02	0.000111111111	111.710736	0.58	0.00322222222	2.21345452	112.374777	112.374768	111.046705	111.046695	112.374773	111.0467	0.98	50	0.38	50	0.42	50	0.98	50	18	31	0	19	0
1645707313	4714.556	25	3.51636648	-0.19	-0.00104972376	111.710737	0.57	0.00314917127	2.21344597	112.374776	112.374766	111.046708	111.046699	112.374771	111.046703	0.66	50	0.28	50	0.24	50	1	50	11	33	1	17	0
1645707495	4896.05	26	3.51635296	-0.214897959	-0.00111346093	111.710738	-0.425102041	-0.00220260125	2.21345234	112.374779	112.374769	111.046707	111.046698	112.374774	111.046703	0.34	50	0.98	50	0.7	50	0.489795918	49	20	41	0	9	0
1645707678	5078.809	27	3.51636305	-0.202857143	-0.0011207577	111.710739	-0.137142857	-0.000757695343	2.2134544	112.37478	112.374771	111.046708	111.046698	112.374776	111.046703	0.34	50	0.68	50	0.714285714	49	0.78	50	14	39	0	11	0
1645707858	5259.637	28	3.5163663	0.03	0.000163934426	111.710739	-0.31	-0.00169398907	2.21345905	112.374782	112.374772	111.046706	111.046697	112.374777	111.046701	0.64	50	0.92	50	0.98	50	0.64	50	5	17	0	33	0
1645708053	5454.544	29	3.51637365	-0.36	-0.00198895028	111.710741	0.46	0.00254143646	2.21345215	112.374781	112.374772	111.04671	111.046701	112.374777	111.046705	0.98	50	0.88	50	0.16	50	0.98	50	17	26	1	24	0
1645708236	5636.925	30	3.51636274	0.12	0.000615384615	111.71074	0.4	0.00205128205	2.21344615	112.374779	112.374769	111.046711	111.046702	112.374774	111.046706	0.96	50	0.44	50	0.52	50	0.8	50	5	17	0	33	0
1645708416	5817.551	31	3.51635325	0.32	0.00175824176	111.710739	-0.22	-0.00120879121	2.21344945	112.374778	112.374769	111.046709	111.046699	112.374774	111.046704	0.84	50	0.74	50	0.86	50	0.32	50	6	21	0	29	0
1645708610	6010.984	32	3.51635847	0.22	0.00121546961	111.710738	0.36	0.00198895028	2.21344405	112.374776	112.374766	111.046709	111.0467	112.374771	111.046704	0.86	50	0.28	50	0.52	50	0.66	50	21	31	1	19	0
1645708804	6205.526	33	3.51634993	0.193877551	0.0010045469	111.710737	-0.466122449	-0.00241514222	2.21345104	112.374777	112.374767	111.046706	111.046697	112.374772	111.046701	0.387755102	49	0.66	50	0.9	50	0.24	50	2	6	1	44	0
1645708985	6386.035	34	3.51636099	-0.33	-0.00169230769	111.710738	0.37	0.0018974359	2.21344549	112.374777	112.374767	111.046709	111.0467	112.374772	111.046705	0.76	50	0.72	50	0.24	50	0.94	50	7	17	0	33	0
1645709192	6593.302	35	3.51635221	0.488571429	0.00271428571	111.710736	0.0714285714	0.000396825397	2.21344442	112.374774	112.374764	111.046707	111.046698	112.374769	111.046703	0.96	50	0.4	50	0.857142857	49	0.44	50	6	20	2	30	0
1645709373	6773.998	36	3.51635052	-0.1	-0.000480769231	111.710736	0.6	0.00288461538	2.21343542	112.374772	112.374762	111.046711	111.046701	112.374767	111.046706	0.86	50	0.36	50	0.3	50	1	50	7	17	0	33	0
1645709553	6954.733	37	3.51633628	-0.09	-0.0005	111.710737	0.21	0.00116666667	2.21343227	112.374771	112.374762	111.046712	111.046702	112.374767	111.046707	0.72	50	0.6	50	0.62	50	0.92	50	11	26	0	24	0
1645709735	7136.543	38	3.5163313	-0.24	-0.00132596685	111.710738	-0.4	-0.00220994475	2.21343827	112.374774	112.374765	111.046711	111.046702	112.37477	111.046707	0.28	50	0.92	50	0.68	50	0.52	50	10	27	0	22	1
1645709929	7329.929	39	3.51634079	0.08	0.00043956044	111.710738	-0.7	-0.00384615385	2.21344877	112.374777	112.374768	111.046708	111.046698	112.374772	111.046703	0.28	50	0.9	50	0.94	50	0.16	50	11	23	1	26	1
1645710122	7523.179	40	3.5163574	-0.4	-0.00207253886	111.71074	0.14	0.000725388601	2.21344667	112.374778	112.374769	111.04671	111.046701	112.374774	111.046706	0.64	50	0.9	50	0.38	50	0.92	50	14	25	1	25	0
1645710318	7719.261	41	3.51635408	0.289183673	0.00149063749	111.710738	0.289183673	0.00149063749	2.21344233	112.374776	112.374766	111.04671	111.046701	112.374771	111.046705	0.918367347	49	0.34	50	0.72	50	0.72	50	5	25	1	25	0
1645710499	7900.279	42	3.51634722	-0.3	-0.00153061224	111.71074	-0.2	-0.00102040816	2.21344533	112.374778	112.374769	111.046711	111.046701	112.374773	111.046706	0.48	50	0.98	50	0.52	50	0.62	50	5	12	0	38	0
1645710693	8093.801	43	3.51635196	-0.352325581	-0.00194655017	111.710741	0.152325581	0.000841577798	2.21344305	112.374779	112.37477	111.046713	111.046704	112.374774	111.046709	0.38	50	0.58	50	0.395348837	43	0.9	50	16	30	1	20	0
1645710873	8274.424	44	3.51634835	0.37	0.00191709845	111.71074	0.31	0.00160621762	2.2134384	112.374776	112.374766	111.046713	111.046703	112.374771	111.046708	0.92	50	0.24	50	0.94	50	0.88	50	14	28	0	22	0
1645711055	8455.998	45	3.51634099	0.31	0.00171270718	111.710738	-0.17	-0.000939226519	2.21344095	112.374775	112.374766	111.046711	111.046701	112.37477	111.046706	0.6	50	0.46	50	0.94	50	0.46	50	11	19	0	31	0
1645711235	8636.416	46	3.51634503	-0.46	-0.00254143646	111.71074	-0.28	-0.00154696133	2.21344515	112.374779	112.374769	111.046712	111.046702	112.374774	111.046707	0.18	50	0.92	50	0.54	50	0.72	50	9	26	0	24	0
1645711417	8818.585	47	3.51635167	0.38	0.00209944751	111.710738	0	0	2.21344515	112.374777	112.374767	111.04671	111.0467	112.374772	111.046705	0.74	50	0.36	50	0.84	50	0.46	50	5	18	0	32	0
1645711598	8999.595	48	3.51635167	-0.26	-0.00142857143	111.71074	0.42	0.00230769231	2.21343885	112.374776	112.374767	111.046713	111.046703	112.374771	111.046708	0.92	50	0.76	50	0.22	50	0.9	50	17	35	0	15	0
1645711794	9194.933	49	3.51634171	0.13	0.000718232044	111.710739	0.37	0.0020441989	2.2134333	112.374774	112.374764	111.046714	111.046704	112.374769	111.046709	0.7	50	0.2	50	0.52	50	0.76	50	15	36	1	14	0
1645711974	9375.454	50	3.51633293	-0.47	-0.00241025641	111.710741	-0.31	-0.00158974359	2.21343795	112.374778	112.374768	111.046715	111.046705	112.374773	111.04671	0.2	50	0.98	50	0.52	50	0.68	50	16	36	0	14	0
1645712155	9556.559	51	3.51634028	0.57	0.00314917127	111.710739	-0.09	-0.000497237569	2.2134393	112.374775	112.374766	111.046712	111.046702	112.37477	111.046707	0.84	50	0.36	50	1	50	0.34	50	2	15	0	35	0
1645712336	9737.231	52	3.51634242	-0.4	-0.00220994475	111.710741	-0.28	-0.00154696133	2.2134435	112.374778	112.374769	111.046712	111.046703	112.374774	111.046708	0.2	50	0.88	50	0.6	50	0.72	50	13	28	0	22	0
1645712517	9917.97	53	3.51634906	-0.01	-5.52486188e-05	111.710741	0.77	0.00425414365	2.21343195	112.374775	112.374765	111.046716	111.046706	112.37477	111.046711	0.96	50	0.2	50	0.16	50	0.94	50	12	33	0	17	0
1645712698	10099.432	54	3.51633079	-0.09	-0.0005	111.710741	-0.29	-0.00161111111	2.2134363	112.374777	112.374767	111.046715	111.046705	112.374772	111.04671	0.44	50	0.82	50	0.7	50	0.5	50	16	30	0	20	0
1645712892	10292.818	55	3.51633767	0.4	0.0021978022	111.710739	0.02	0.00010989011	2.213436	112.374775	112.374765	111.046713	111.046704	112.37477	111.046708	0.86	50	0.44	50	1	50	0.62	50	1	14	1	36	0
1645713087	10488.523	56	3.5163372	-0.34	-0.00176165803	111.710741	-0.22	-0.00113989637	2.2134393	112.374777	112.374768	111.046714	111.046704	112.374773	111.046709	0.4	50	0.96	50	0.6	50	0.72	50	13	27	1	23	0
1645713269	10670.189	57	3.51634242	-0.1	-0.000510204082	111.710741	0.68	0.00346938776	2.2134291	112.374775	112.374765	111.046717	111.046708	112.37477	111.046713	0.8	50	0.22	50	0.2	50	0.98	50	4	22	0	28	0
1645713449	10850.696	58	3.51632629	-0.09	-0.000494505495	111.710742	0.55	0.00302197802	2.21342085	112.374773	112.374763	111.04672	111.046711	112.374768	111.046715	0.78	50	0.32	50	0.28	50	0.92	50	17	34	0	16	0
1645713631	11032.464	59	3.51631324	0.41	0.00227777778	111.71074	-0.09	-0.0005	2.2134222	112.374771	112.374762	111.046718	111.046708	112.374766	111.046713	0.86	50	0.54	50	0.84	50	0.34	50	11	23	0	27	0
1645713812	11213.16	60	3.51631537	-0.29	-0.00159340659	111.710741	0.17	0.000934065934	2.21341965	112.374772	112.374762	111.04672	111.04671	112.374767	111.046715	0.64	50	0.76	50	0.44	50	0.9	50	12	30	0	20	0
1645713993	11393.983	61	3.51631134	0.09	0.000497237569	111.710741	-0.05	-0.000276243094	2.2134204	112.374772	112.374762	111.046719	111.04671	112.374767	111.046715	0.7	50	0.66	50	0.82	50	0.68	50	13	39	0	11	0
1645714174	11574.791	62	3.51631253	-0.03	-0.000166666667	111.710741	-0.33	-0.00183333333	2.21342535	112.374773	112.374764	111.046718	111.046708	112.374768	111.046713	0.54	50	0.9	50	0.74	50	0.44	50	17	29	0	21	0
1645714354	11755.645	63	3.51632036	-0.12	-0.000662983425	111.710741	0.14	0.000773480663	2.21342325	112.374773	112.374764	111.046719	111.04671	112.374768	111.046714	0.68	50	0.66	50	0.66	50	0.92	50	14	39	0	11	0
1645714550	11951.242	64	3.51631703	-0.08	-0.00044198895	111.710742	0.18	0.000994475138	2.21342055	112.374773	112.374763	111.04672	111.046711	112.374768	111.046716	0.6	50	0.5	50	0.44	50	0.7	50	12	32	1	18	0
1645714732	12133.381	65	3.51631276	-0.21	-0.00107142857	111.710743	-0.43	-0.00219387755	2.213427	112.374776	112.374766	111.04672	111.04671	112.374771	111.046715	0.26	50	0.9	50	0.68	50	0.46	50	8	31	0	19	0
1645714925	12326.03	66	3.51632297	0.23	0.00126373626	111.710742	0.19	0.00104395604	2.21342415	112.374774	112.374764	111.046719	111.04671	112.374769	111.046714	0.84	50	0.42	50	0.8	50	0.76	50	7	20	1	30	0
1645715105	12506.057	67	3.51631846	0.29	0.00151041667	111.71074	0.13	0.000677083333	2.2134222	112.374772	112.374762	111.046718	111.046709	112.374767	111.046714	0.82	50	0.4	50	0.7	50	0.54	50	6	28	0	22	0
1645715298	12698.816	68	3.51631537	-0.05	-0.000277777778	111.710741	0.35	0.00194444444	2.21341695	112.37477	112.374761	111.04672	111.046711	112.374766	111.046715	0.84	50	0.54	50	0.28	50	0.68	50	9	30	1	20	0
1645715478	12878.86	69	3.51630707	-0.18	-0.000932642487	111.710741	0.6	0.00310880829	2.21340795	112.374769	112.374759	111.046724	111.046714	112.374764	111.046719	0.78	50	0.36	50	0.2	50	0.98	50	21	35	0	15	0
1645715673	13073.844	70	3.51629284	-0.04	-0.000222222222	111.710742	-0.18	-0.001	2.21341065	112.37477	112.37476	111.046723	111.046714	112.374765	111.046718	0.64	50	0.86	50	0.74	50	0.6	50	14	33	1	17	0
1645715879	13280.246	71	3.51629711	0.02	0.000102564103	111.710742	-0.54	-0.00276923077	2.21341875	112.374772	112.374762	111.046721	111.046711	112.374767	111.046716	0.4	50	0.92	50	0.84	50	0.28	50	7	20	2	30	0
1645716060	13461.323	72	3.51630992	0.05	0.000241545894	111.710741	0.23	0.00111111111	2.2134153	112.374771	112.374761	111.046721	111.046712	112.374766	111.046717	0.9	50	0.62	50	0.7	50	0.88	50	18	30	0	20	0
1645716240	13641.435	73	3.51630446	-0.04	-0.000220994475	111.710741	0.14	0.000773480663	2.2134132	112.37477	112.374761	111.046722	111.046713	112.374765	111.046718	0.76	50	0.66	50	0.5	50	0.68	50	18	38	0	12	0
1645716421	13822.282	74	3.51630114	-0.1	-0.000555555556	111.710742	-0.54	-0.003	2.2134213	112.374773	112.374764	111.04672	111.046711	112.374768	111.046716	0.24	50	0.88	50	0.9	50	0.46	50	16	30	0	20	0
1645716601	14002.255	75	3.51631395	0.4	0.00220994475	111.71074	0.14	0.000773480663	2.2134192	112.374771	112.374761	111.046719	111.046709	112.374766	111.046714	0.86	50	0.32	50	0.8	50	0.54	50	9	31	0	19	0
1645716793	14194.211	76	3.51631063	0	0	111.71074	0	0	2.2134192	112.374771	112.374761	111.046719	111.046709	112.374766	111.046714	-1	0	-1	0	-1	0	0.733333333	30	14	30	0	20	0
1645716973	14374.257	77	3.51631063	-0.13	-0.000677083333	111.710741	-0.41	-0.00213541667	2.21342535	112.374773	112.374763	111.046718	111.046708	112.374768	111.046713	0.34	50	0.88	50	0.82	50	0.54	50	12	28	0	22	0
1645717154	14555.286	78	3.51632036	-0.21	-0.00116666667	111.710742	0.25	0.00138888889	2.2134216	112.374773	112.374763	111.04672	111.04671	112.374768	111.046715	0.72	50	0.68	50	0.48	50	0.94	50	11	28	0	22	0
1645717334	14735.346	79	3.51631443	-0.0273469388	-0.00015108806	111.710742	0.667346939	0.00368699966	2.21341159	112.37477	112.374761	111.046723	111.046714	112.374765	111.046718	0.96	50	0.32	50	0.265306122	49	0.96	50	21	39	0	11	0
1645717514	14915.346	80	3.51629859	0.27	0.0015	111.71074	-0.47	-0.00261111111	2.21341864	112.374771	112.374761	111.04672	111.04671	112.374766	111.046715	0.42	50	0.62	50	1	50	0.26	50	5	24	0	26	0
1645717694	15095.408	81	3.51630974	0.01	5.55555556e-05	111.71074	0.25	0.00138888889	2.21341489	112.37477	112.37476	111.046721	111.046711	112.374765	111.046716	0.9	50	0.64	50	0.7	50	0.94	50	3	23	0	27	0
1645717887	15288.183	82	3.51630381	-0.29	-0.00161111111	111.710742	0.21	0.00116666667	2.21341174	112.37477	112.374761	111.046723	111.046714	112.374765	111.046718	0.72	50	0.8	50	0.44	50	0.94	50	16	32	1	18	0
1645718067	15468.225	83	3.51629883	0.24	0.00124352332	111.710741	-0.5	-0.00259067358	2.21341924	112.374771	112.374762	111.04672	111.04671	112.374766	111.046715	0.46	50	0.72	50	0.94	50	0.2	50	6	22	0	28	0
1645718247	15648.391	84	3.51631069	-0.01	-5.55555556e-05	111.710741	0.31	0.00172222222	2.21341459	112.37477	112.37476	111.046721	111.046712	112.374765	111.046716	0.96	50	0.66	50	0.56	50	0.88	50	19	35	0	15	0
1645718427	15828.472	85	3.51630334	0.12	0.000666666667	111.71074	-0.12	-0.000666666667	2.21341639	112.37477	112.37476	111.04672	111.04671	112.374765	111.046715	0.6	50	0.6	50	0.76	50	0.52	50	16	34	0	16	0
1645718620	16021.122	86	3.51630619	-0.16	-0.000888888889	111.710741	0.52	0.00288888889	2.21340859	112.374768	112.374759	111.046723	111.046714	112.374764	111.046718	0.8	50	0.44	50	0.26	50	0.94	50	16	34	1	16	0
1645718813	16213.926	87	3.51629385	0.3	0.0015625	111.710739	0.22	0.00114583333	2.21340529	112.374766	112.374756	111.046723	111.046713	112.374761	111.046718	0.84	50	0.32	50	0.76	50	0.68	50	16	36	1	14	0
1645718993	16393.985	88	3.51628863	-0.44	-0.00227979275	111.710742	-0.26	-0.00134715026	2.21340919	112.374769	112.37476	111.046724	111.046714	112.374764	111.046719	0.26	50	0.96	50	0.62	50	0.8	50	15	28	0	22	0
1645719173	16574.057	89	3.5162948	0.05	0.000277777778	111.710741	-0.11	-0.000611111111	2.21341084	112.374769	112.37476	111.046723	111.046713	112.374765	111.046718	0.62	50	0.68	50	0.92	50	0.76	50	14	28	0	22	0
1645719370	16770.841	90	3.51629741	-0.02	-0.000111111111	111.710741	-0.64	-0.00355555556	2.21342044	112.374772	112.374763	111.04672	111.046711	112.374768	111.046715	0.28	50	0.94	50	0.98	50	0.36	50	11	27	1	23	0
1645719552	16953.09	91	3.51631259	-0.14	-0.000710659898	111.710742	0.52	0.00263959391	2.21341264	112.374771	112.374761	111.046723	111.046714	112.374766	111.046718	0.88	50	0.5	50	0.22	50	0.88	50	7	26	0	24	0
1645719734	17135.401	92	3.51630026	-0.21	-0.00115384615	111.710743	-0.31	-0.0017032967	2.21341729	112.374773	112.374764	111.046723	111.046713	112.374768	111.046718	0.42	50	0.94	50	0.64	50	0.54	50	10	31	0	19	0
1645719927	17328.314	93	3.51630761	0.26	0.00142076503	111.710742	0.38	0.00207650273	2.21341159	112.37477	112.374761	111.046723	111.046714	112.374765	111.046718	0.9	50	0.26	50	0.72	50	0.84	50	8	26	1	23	1
1645720109	17510.615	94	3.51629859	0.01	5.18134715e-05	111.710742	0.63	0.0032642487	2.21340214	112.374767	112.374758	111.046726	111.046716	112.374763	111.046721	0.88	50	0.24	50	0.26	50	0.88	50	18	34	0	16	0
1645720289	17690.716	95	3.51628365	0.11	0.000604395604	111.710741	0.07	0.000384615385	2.21340109	112.374766	112.374757	111.046726	111.046716	112.374762	111.046721	0.7	50	0.52	50	0.86	50	0.82	50	24	42	0	8	0
1645720470	17870.857	96	3.51628199	-0.05	-0.000277777778	111.710742	-0.27	-0.0015	2.21340514	112.374768	112.374758	111.046725	111.046715	112.374763	111.04672	0.56	50	0.88	50	0.78	50	0.56	50	19	35	0	15	0
1645720650	18051	97	3.51628839	-0.17	-0.000944444444	111.710742	0.49	0.00272222222	2.21339779	112.374767	112.374757	111.046728	111.046718	112.374762	111.046723	0.8	50	0.48	50	0.2	50	0.86	50	15	31	0	19	0
1645720830	18231.103	98	3.51627677	0.25	0.00138888889	111.710741	-0.39	-0.00216666667	2.21340364	112.374767	112.374758	111.046725	111.046715	112.374762	111.04672	0.84	50	0.98	50	0.94	50	0.3	50	16	33	0	17	0
1645721023	18424.159	99	3.51628602	-0.52	-0.00288888889	111.710744	0.08	0.000444444444	2.21340244	112.374769	112.37476	111.046728	111.046718	112.374765	111.046723	0.4	50	0.84	50	0.22	50	0.82	50	20	36	1	14	0
1645721216	18617.12	100	3.51628412	0.19	0.000979381443	111.710743	-0.13	-0.000670103093	2.21340439	112.374769	112.374759	111.046726	111.046717	112.374764	111.046722	0.78	50	0.72	50	0.7	50	0.38	50	8	25	1	25	0
1645721398	18799.344	101	3.51628721	0.16	0.000833333333	111.710742	0.44	0.00229166667	2.21339779	112.374766	112.374757	111.046727	111.046718	112.374761	111.046723	0.96	50	0.36	50	0.46	50	0.74	50	15	33	0	16	1
1645721579	18980.296	102	3.51627677	-0.27	-0.00147540984	111.710743	-0.13	-0.000710382514	2.21339974	112.374768	112.374759	111.046728	111.046719	112.374763	111.046723	0.52	50	0.92	50	0.52	50	0.66	50	11	26	0	24	0
1645721773	19174.228	103	3.51627985	0.16	0.000883977901	111.710743	0.46	0.00254143646	2.21339284	112.374765	112.374756	111.046729	111.04672	112.37476	111.046725	0.9	50	0.28	50	0.5	50	0.8	50	13	29	1	21	0
1645721955	19356.527	104	3.51626894	0.04	0.000206185567	111.710742	0.76	0.00391752577	2.21338144	112.374762	112.374752	111.046733	111.046723	112.374757	111.046728	1	50	0.2	50	0.22	50	0.94	50	18	31	0	19	0
1645722150	19550.825	105	3.51625091	0.01	5.49450549e-05	111.710742	-0.67	-0.00368131868	2.21339149	112.374765	112.374755	111.04673	111.04672	112.37476	111.046725	0.34	50	1	50	0.94	50	0.26	50	6	23	1	26	1
1645722332	19732.899	106	3.51626681	-0.01	-5.15463918e-05	111.710742	0.41	0.00211340206	2.21338534	112.374763	112.374753	111.046732	111.046722	112.374758	111.046727	0.96	50	0.56	50	0.54	50	0.96	50	13	31	0	19	0
1645722513	19913.915	107	3.51625708	0.21	0.00115384615	111.710741	0.45	0.00247252747	2.21337859	112.37476	112.37475	111.046733	111.046723	112.374755	111.046728	0.94	50	0.28	50	0.5	50	0.74	50	12	40	0	10	0
1645722694	20095.137	108	3.51624641	-0.23	-0.00127071823	111.710742	-0.25	-0.00138121547	2.21338234	112.374762	112.374752	111.046733	111.046723	112.374757	111.046728	0.24	50	0.72	50	0.8	50	0.78	50	10	32	0	17	1
1645722890	20291.464	109	3.51625234	0.45	0.00247252747	111.71074	-0.01	-5.49450549e-05	2.21338249	112.37476	112.37475	111.04673	111.046721	112.374755	111.046725	0.9	50	0.46	50	0.88	50	0.42	50	5	29	1	21	0
1645723073	20474.06	110	3.51625257	-0.37	-0.0018877551	111.710742	-0.15	-0.000765306122	2.21338474	112.374762	112.374753	111.046731	111.046722	112.374758	111.046727	0.4	50	0.92	50	0.42	50	0.64	50	8	34	0	16	0
1645723254	20655.575	111	3.51625613	0.2	0.0010989011	111.710741	0.6	0.0032967033	2.21337574	112.374759	112.374749	111.046733	111.046724	112.374754	111.046728	0.98	50	0.18	50	0.44	50	0.84	50	10	30	0	20	0
1645723449	20849.995	112	3.5162419	-0.22	-0.00120879121	111.710742	-0.04	-0.00021978022	2.21337634	112.37476	112.37475	111.046734	111.046725	112.374755	111.046729	0.54	50	0.8	50	0.34	50	0.52	50	16	36	1	13	1
1645723631	21032.351	113	3.51624285	0.26	0.00134020619	111.710741	5.55111512e-17	2.86139955e-19	2.21337634	112.374759	112.374749	111.046733	111.046723	112.374754	111.046728	0.62	50	0.36	50	0.74	50	0.48	50	7	21	0	29	0
1645723812	21213.577	114	3.51624285	0.16	0.00087431694	111.71074	0.14	0.000765027322	2.21337424	112.374757	112.374748	111.046733	111.046723	112.374752	111.046728	0.8	50	0.5	50	0.68	50	0.66	50	15	36	0	14	0
1645724020	21421.016	115	3.51623953	-0.47	-0.00259668508	111.710742	0.01	5.52486188e-05	2.21337409	112.374759	112.37475	111.046735	111.046725	112.374755	111.04673	0.34	50	0.8	50	0.48	50	0.96	50	19	35	2	15	0
1645724201	21602.368	116	3.51623929	0.24	0.00115942029	111.710741	0.44	0.00212560386	2.21336749	112.374756	112.374747	111.046736	111.046726	112.374751	111.046731	0.96	50	0.28	50	0.62	50	0.82	50	13	29	0	21	0
1645724398	21799.023	117	3.51622885	0.27875	0.00153159341	111.71074	-0.03875	-0.000212912088	2.21336807	112.374755	112.374746	111.046734	111.046725	112.37475	111.046729	0.78	50	0.54	50	0.88	50	0.5625	48	7	31	1	19	0
1645724580	21981.091	118	3.51622977	-0.43	-0.00219387755	111.710742	-0.21	-0.00107142857	2.21337122	112.374758	112.374749	111.046735	111.046726	112.374753	111.046731	0.32	50	0.96	50	0.54	50	0.76	50	19	33	0	17	0
1645724775	22176.442	119	3.51623475	0.45	0.00247252747	111.71074	-0.07	-0.000384615385	2.21337227	112.374756	112.374747	111.046733	111.046723	112.374751	111.046728	0.78	50	0.4	50	0.92	50	0.4	50	10	25	1	25	0
1645724970	22371.689	120	3.51623641	-0.38	-0.00193877551	111.710742	-0.02	-0.000102040816	2.21337257	112.374758	112.374749	111.046735	111.046725	112.374753	111.04673	0.4	50	0.8	50	0.42	50	0.78	50	16	30	1	20	0
1645725152	22553.279	121	3.51623689	0.29	0.00148717949	111.71074	-0.35	-0.00179487179	2.21337782	112.374758	112.374749	111.046732	111.046722	112.374754	111.046727	0.58	50	0.64	50	1	50	0.36	50	22	41	0	9	0
1645725334	22734.962	122	3.51624519	0.05	0.000274725275	111.71074	-0.49	-0.00269230769	2.21338517	112.37476	112.374751	111.046729	111.04672	112.374755	111.046724	0.44	50	0.88	50	0.96	50	0.42	50	9	30	0	20	0
1645725541	22942.119	123	3.51625682	0.24	0.00132596685	111.710739	0.34	0.00187845304	2.21338007	112.374758	112.374748	111.046729	111.04672	112.374753	111.046725	0.94	50	0.36	50	0.42	50	0.52	50	9	24	2	26	0
1645725723	23124.065	124	3.51624875	0.04	0.000192307692	111.710739	0.54	0.00259615385	2.21337197	112.374755	112.374745	111.046732	111.046722	112.37475	111.046727	0.98	50	0.4	50	0.42	50	0.92	50	1	34	0	16	0
1645725906	23306.975	125	3.51623594	0.52	0.00287292818	111.710736	0.02	0.000110497238	2.21337167	112.374752	112.374743	111.046729	111.04672	112.374747	111.046724	0.86	50	0.32	50	0.92	50	0.42	50	9	26	0	24	0
1645726100	23501.615	126	3.51623547	-0.616938776	-0.00337125014	111.710739	0.0230612245	0.00012601762	2.21337132	112.374755	112.374746	111.046732	111.046723	112.37475	111.046728	0.306122449	49	0.9	50	0.3	50	0.94	50	13	31	1	19	0
1645726282	23683.038	127	3.51623492	0.44	0.00225641026	111.710737	0.28	0.00143589744	2.21336712	112.374752	112.374742	111.046731	111.046722	112.374747	111.046727	0.94	50	0.22	50	0.74	50	0.58	50	6	25	0	25	0
1645726464	23865.157	128	3.51622828	-0.25	-0.00138121547	111.710738	0.21	0.00116022099	2.21336397	112.374752	112.374743	111.046734	111.046724	112.374747	111.046729	0.72	50	0.76	50	0.22	50	0.68	50	21	34	0	16	0
1645726646	24046.771	129	3.5162233	0.3	0.00163934426	111.710737	0.46	0.0025136612	2.21335707	112.374748	112.374739	111.046734	111.046725	112.374744	111.046729	1	50	0.24	50	0.62	50	0.78	50	3	10	0	40	0
1645726827	24228.02	130	3.51621238	-0.45	-0.00248618785	111.710739	-0.25	-0.00138121547	2.21336082	112.374752	112.374742	111.046735	111.046726	112.374747	111.046731	0.28	50	0.98	50	0.7	50	0.9	50	9	36	0	14	0
1645727034	24435.276	131	3.51621831	-0.41	-0.00226519337	111.710741	0.35	0.00193370166	2.21335557	112.374752	112.374743	111.046739	111.046729	112.374748	111.046734	0.56	50	0.62	50	0.22	50	0.98	50	8	33	2	17	0
1645727228	24629.69	132	3.51621001	-0.02	-9.61538462e-05	111.710741	-0.56	-0.00269230769	2.21336397	112.374755	112.374745	111.046737	111.046727	112.37475	111.046732	0.28	50	0.86	50	0.84	50	0.3	50	12	29	1	21	0
1645727423	24823.986	133	3.5162233	5.55111512e-17	2.86139955e-19	111.710741	0.48	0.0024742268	2.21335677	112.374753	112.374743	111.046739	111.046729	112.374748	111.046734	0.92	50	0.44	50	0.42	50	0.9	50	17	31	1	19	0
1645727618	25019.079	134	3.51621191	0.01	5.15463918e-05	111.710741	-0.63	-0.00324742268	2.21336622	112.374756	112.374746	111.046736	111.046726	112.374751	111.046731	0.36	50	0.98	50	0.88	50	0.24	50	14	33	1	17	0
1645727801	25202.456	135	3.51622685	0.06	0.000307692308	111.710741	0.6	0.00307692308	2.21335722	112.374753	112.374743	111.046738	111.046729	112.374748	111.046733	0.98	50	0.32	50	0.42	50	0.96	50	18	36	0	14	0
1645727985	25386.241	136	3.51621262	-0.2	-0.00108695652	111.710742	0.46	0.0025	2.21335032	112.374751	112.374742	111.046741	111.046732	112.374747	111.046737	0.78	50	0.52	50	0.3	50	0.96	50	13	36	0	14	0
1645728166	25567.749	137	3.51620171	0.39	0.00211956522	111.71074	-0.25	-0.00135869565	2.21335407	112.374751	112.374741	111.046738	111.046729	112.374746	111.046733	0.72	50	0.58	50	0.94	50	0.3	50	16	35	0	15	0
1645728347	25748.477	138	3.51620764	-0.06	-0.000331491713	111.71074	-0.26	-0.00143646409	2.21335797	112.374752	112.374743	111.046737	111.046728	112.374747	111.046733	0.52	50	0.84	50	0.74	50	0.54	50	18	31	0	19	0
1645728542	25942.869	139	3.51621381	-0.13	-0.000718232044	111.710741	0.65	0.00359116022	2.21334822	112.37475	112.37474	111.046741	111.046731	112.374745	111.046736	0.94	50	0.42	50	0.2	50	0.98	50	11	29	1	21	0
1645728722	26123.6	140	3.51619839	-0.3	-0.00154639175	111.710742	-0.48	-0.0024742268	2.21335542	112.374753	112.374744	111.04674	111.046731	112.374749	111.046735	0.2	50	0.98	50	0.76	50	0.58	50	19	31	0	19	0
1645728903	26304.184	141	3.51620977	0.34	0.00187845304	111.71074	-0.14	-0.000773480663	2.21335752	112.374752	112.374743	111.046738	111.046728	112.374748	111.046733	0.6	50	0.4	50	0.8	50	0.32	50	20	38	0	12	0
1645729084	26485.129	142	3.51621309	-0.36755102	-0.00203066862	111.710742	0.25244898	0.00139474574	2.21335374	112.374753	112.374744	111.046741	111.046731	112.374748	111.046736	0.64	50	0.755102041	49	0.28	50	0.9	50	22	34	0	16	0
1645729265	26666.009	143	3.51620711	-0.16	-0.000883977901	111.710743	0.3	0.00165745856	2.21334924	112.374753	112.374743	111.046743	111.046734	112.374748	111.046738	0.72	50	0.58	50	0.4	50	0.86	50	15	33	0	17	0
1645729446	26847.188	144	3.51619999	0.24	0.00133333333	111.710742	-0.26	-0.00144444444	2.21335314	112.374753	112.374743	111.046741	111.046731	112.374748	111.046736	0.5	50	0.52	50	0.66	50	0.16	50	12	31	0	19	0
1645729628	27029.215	145	3.51620616	0.16	0.000879120879	111.710741	-0.36	-0.00197802198	2.21335854	112.374753	112.374744	111.046738	111.046729	112.374749	111.046733	0.58	50	0.78	50	0.94	50	0.42	50	9	24	0	26	0
1645729809	27210.649	146	3.5162147	-0.36	-0.00197802198	111.710743	-0.12	-0.000659340659	2.21336034	112.374756	112.374746	111.04674	111.04673	112.374751	111.046735	0.42	50	0.9	50	0.5	50	0.74	50	18	38	0	12	0
1645729991	27392.018	147	3.51621754	-0.09	-0.000497237569	111.710743	0.61	0.00337016575	2.21335119	112.374753	112.374744	111.046743	111.046733	112.374749	111.046738	0.78	50	0.26	50	0.28	50	0.98	50	19	37	0	13	0
1645730172	27573.055	148	3.51620307	0.29	0.00160220994	111.710742	0.39	0.00215469613	2.21334534	112.37475	112.374741	111.046743	111.046734	112.374745	111.046738	0.92	50	0.24	50	0.52	50	0.62	50	19	29	0	21	0
1645730353	27753.829	149	3.51619382	0.09	0.000497237569	111.710741	0.29	0.00160220994	2.21334099	112.374748	112.374739	111.046744	111.046734	112.374744	111.046739	0.86	50	0.48	50	0.42	50	0.62	50	20	41	0	9	0
1645730533	27934.747	150	3.51618694	-0.65	-0.00359116022	111.710745	-0.05	-0.000276243094	2.21334174	112.374752	112.374742	111.046747	111.046737	112.374747	111.046742	0.22	50	0.92	50	0.28	50	0.88	50	16	29	0	21	0
1645730727	28128.666	151	3.51618813	0.46	0.00254143646	111.710742	0.04	0.000220994475	2.21334114	112.374749	112.37474	111.046745	111.046735	112.374745	111.04674	0.78	50	0.28	50	0.92	50	0.5	50	18	33	1	17	0
1645730909	28310.285	152	3.51618718	-0.26	-0.00134020619	111.710744	-0.34	-0.00175257732	2.21334624	112.374752	112.374743	111.046745	111.046735	112.374748	111.04674	0.26	50	0.86	50	0.68	50	0.6	50	21	34	0	15	1
1645731091	28491.842	153	3.51619525	0.28	0.00153846154	111.710742	0.48	0.00263736264	2.21333904	112.374749	112.374739	111.046745	111.046736	112.374744	111.046741	1	50	0.24	50	0.6	50	0.8	50	20	39	0	11	0
1645731272	28673.728	154	3.51618386	-0.13	-0.000718232044	111.710743	-0.61	-0.00337016575	2.21334819	112.374752	112.374743	111.046743	111.046734	112.374747	111.046738	0.24	50	0.98	50	0.86	50	0.38	50	10	31	0	18	1
1645731454	28855.411	155	3.51619833	0.01	5.49450549e-05	111.710743	0.23	0.00126373626	2.21334474	112.374751	112.374742	111.046744	111.046735	112.374746	111.046739	0.62	50	0.38	50	0.68	50	0.9	50	20	40	0	10	0
1645731636	29037.308	156	3.51619287	0.16	0.000879120879	111.710742	-0.16	-0.000879120879	2.21334714	112.374751	112.374741	111.046743	111.046733	112.374746	111.046738	0.6	50	0.6	50	0.76	50	0.44	50	15	29	0	21	0
1645731818	29219.202	157	3.51619667	0.11	0.000604395604	111.710742	-0.31	-0.0017032967	2.21335179	112.374752	112.374742	111.046741	111.046731	112.374747	111.046736	0.42	50	0.62	50	0.78	50	0.36	50	15	27	0	23	0
1645732002	29403.084	158	3.51620402	-0.35	-0.00192307692	111.710743	-0.07	-0.000384615385	2.21335284	112.374754	112.374744	111.046742	111.046733	112.374749	111.046737	0.5	50	0.92	50	0.62	50	0.9	50	5	15	0	35	0
1645732184	29585.191	159	3.51620568	0.16	0.00087431694	111.710742	0.28	0.00153005464	2.21334864	112.374752	112.374742	111.046743	111.046733	112.374747	111.046738	1	50	0.56	50	0.56	50	0.68	50	19	35	0	15	0
1645732367	29768.009	160	3.51619904	-0.11	-0.000601092896	111.710743	-0.35	-0.00191256831	2.21335389	112.374754	112.374744	111.046742	111.046732	112.374749	111.046737	0.42	50	0.88	50	0.62	50	0.38	50	16	34	0	16	0
1645732549	29949.906	161	3.51620734	-0.08	-0.00043956044	111.710743	0.68	0.00373626374	2.21334369	112.374751	112.374742	111.046745	111.046736	112.374747	111.04674	0.82	50	0.22	50	0.2	50	0.96	50	15	36	0	13	1
1645732731	30131.771	162	3.51619121	0.22	0.00120879121	111.710742	-0.34	-0.00186813187	2.21334879	112.374752	112.374742	111.046742	111.046733	112.374747	111.046738	0.6	50	0.72	50	0.86	50	0.3	50	27	38	0	12	0
1645732913	30314.672	163	3.51619928	0.06	0.00032967033	111.710742	-0.06	-0.00032967033	2.21334969	112.374752	112.374742	111.046742	111.046732	112.374747	111.046737	0.82	50	0.82	50	0.74	50	0.62	50	5	29	0	21	0
1645733097	30497.927	164	3.5162007	-0.55	-0.00300546448	111.710745	-0.09	-0.000491803279	2.21335104	112.374755	112.374745	111.046744	111.046735	112.37475	111.046739	0.34	50	0.98	50	0.4	50	0.86	50	10	26	0	24	0
1645733278	30679.735	165	3.51620284	0.34	0.0018579235	111.710743	0.42	0.00229508197	2.21334474	112.374751	112.374742	111.046744	111.046735	112.374746	111.04674	0.96	50	0.2	50	0.72	50	0.8	50	9	39	0	11	0
1645733461	30861.825	166	3.51619287	-0.15	-0.000824175824	111.710744	-0.31	-0.0017032967	2.21334939	112.374753	112.374744	111.046744	111.046734	112.374749	111.046739	0.42	50	0.88	50	0.8	50	0.64	50	7	23	0	27	0
1645733643	31043.81	167	3.51620023	-0.08	-0.00043956044	111.710744	0.72	0.00395604396	2.21333859	112.374751	112.374741	111.046747	111.046738	112.374746	111.046743	0.98	50	0.34	50	0.18	50	0.98	50	16	31	0	19	0
1645733825	31225.891	168	3.51618315	0.18	0.000989010989	111.710743	0.2	0.0010989011	2.21333559	112.374749	112.374739	111.046747	111.046738	112.374744	111.046743	0.8	50	0.42	50	0.64	50	0.66	50	13	34	0	16	0
1645734020	31420.927	169	3.5161784	0.2	0.0010989011	111.710742	-0.1	-0.000549450549	2.21333709	112.374748	112.374739	111.046746	111.046736	112.374743	111.046741	0.74	50	0.64	50	0.74	50	0.44	50	13	28	1	22	0
1645734202	31602.946	170	3.51618078	-0.09	-0.000461538462	111.710743	0.19	0.000974358974	2.21333424	112.374748	112.374738	111.046747	111.046738	112.374743	111.046742	0.84	50	0.74	50	0.36	50	0.64	50	15	33	0	17	0
1645734385	31786.17	171	3.51617627	0.18	0.000989010989	111.710742	0.34	0.00186813187	2.21332914	112.374745	112.374736	111.046748	111.046738	112.374741	111.046743	0.82	50	0.3	50	0.5	50	0.66	50	10	31	0	19	0
1645734582	31983.22	172	3.5161682	-0.19	-0.0010326087	111.710743	-0.33	-0.00179347826	2.21333409	112.374748	112.374738	111.046747	111.046738	112.374743	111.046743	0.4	50	0.92	50	0.78	50	0.64	50	13	26	1	24	0
1645734765	32165.979	173	3.51617603	-0.06	-0.000304568528	111.710743	-0.58	-0.00294416244	2.21334279	112.374751	112.374741	111.046745	111.046736	112.374746	111.04674	0.22	50	0.86	50	0.9	50	0.38	50	10	27	0	22	1
1645734949	32350.008	174	3.51618979	0.12	0.000659340659	111.710743	0.14	0.000769230769	2.21334069	112.374749	112.37474	111.046745	111.046736	112.374745	111.04674	0.66	50	0.4	50	0.42	50	0.44	50	17	29	0	21	0
1645735144	32544.803	175	3.51618647	-0.02	-0.000108695652	111.710743	0.74	0.00402173913	2.21332959	112.374746	112.374737	111.046748	111.046739	112.374741	111.046744	0.98	50	0.26	50	0.16	50	0.92	50	24	38	1	12	0
1645735341	32742.655	176	3.51616891	-0.02	-0.000102564103	111.710743	-0.56	-0.00287179487	2.21333799	112.374749	112.374739	111.046746	111.046737	112.374744	111.046741	0.36	50	0.94	50	0.92	50	0.38	50	16	32	1	18	0
1645735524	32924.885	177	3.5161822	-0.29	-0.00146464646	111.710744	0.35	0.00176767677	2.21333274	112.374749	112.374739	111.046749	111.04674	112.374744	111.046744	0.74	50	0.68	50	0.34	50	0.98	50	17	36	0	14	0
1645735708	33109.143	178	3.5161739	0.16	0.000879120879	111.710743	-0.16	-0.000879120879	2.21333514	112.374749	112.374739	111.046748	111.046738	112.374744	111.046743	0.98	50	0.98	50	0.72	50	0.4	50	16	35	0	15	0
1645735916	33316.964	179	3.51617769	0.41	0.00221621622	111.710741	-0.21	-0.00113513514	2.21333829	112.374748	112.374738	111.046745	111.046735	112.374743	111.04674	0.7	50	0.5	50	0.98	50	0.36	50	4	24	2	26	0
1645736123	33524.766	180	3.51618267	0	0	111.710741	-0.08	-0.00038647343	2.21333949	112.374748	112.374738	111.046744	111.046735	112.374743	111.046739	0.54	50	0.62	50	0.72	50	0.64	50	10	29	2	21	0
1645736319	33719.93	181	3.51618457	-0.18	-0.000865384615	111.710742	0.66	0.00317307692	2.21332959	112.374746	112.374736	111.046748	111.046739	112.374741	111.046743	0.72	50	0.24	50	0.1	50	0.94	50	8	21	1	29	0
1645736501	33902.076	182	3.51616891	-0.51	-0.00261538462	111.710745	-0.23	-0.00117948718	2.21333304	112.374749	112.37474	111.04675	111.04674	112.374745	111.046745	0.24	50	0.98	50	0.42	50	0.7	50	12	32	0	18	0
1645736683	34084.394	183	3.51617437	0.55	0.00302197802	111.710742	0.15	0.000824175824	2.21333079	112.374746	112.374736	111.046748	111.046738	112.374741	111.046743	0.98	50	0.28	50	0.92	50	0.52	50	4	24	0	26	0
1645736865	34266.568	184	3.51617081	-0.48	-0.00262295082	111.710744	0.02	0.000109289617	2.21333049	112.374748	112.374739	111.04675	111.046741	112.374744	111.046745	0.44	50	0.9	50	0.46	50	0.96	50	16	37	0	13	0
1645737047	34448.64	185	3.51617034	0.6	0.0032967033	111.710741	-0.16	-0.000879120879	2.21333289	112.374746	112.374737	111.046746	111.046737	112.374741	111.046742	0.8	50	0.36	50	0.98	50	0.22	50	6	20	0	30	0
1645737230	34630.844	186	3.51617413	-0.25	-0.00137362637	111.710743	0.49	0.00269230769	2.21332554	112.374745	112.374736	111.04675	111.04674	112.37474	111.046745	0.76	50	0.52	50	0.2	50	0.94	50	19	36	0	14	0
1645737412	34813.047	187	3.51616251	0.01	5.49450549e-05	111.710743	0.07	0.000384615385	2.21332449	112.374745	112.374735	111.04675	111.046741	112.37474	111.046745	0.72	50	0.64	50	0.6	50	0.66	50	17	38	0	12	0
1645737607	35008.118	188	3.51616085	0.24	0.00131868132	111.710741	-0.1	-0.000549450549	2.21332599	112.374744	112.374734	111.046748	111.046739	112.374739	111.046744	0.74	50	0.6	50	0.76	50	0.42	50	23	40	1	10	0
1645737789	35190.408	189	3.51616322	0.16	0.000816326531	111.710741	0.36	0.00183673469	2.21332059	112.374742	112.374732	111.046749	111.04674	112.374737	111.046744	0.94	50	0.42	50	0.48	50	0.68	50	6	16	0	34	0
1645737972	35373.604	190	3.51615468	-0.47	-0.00258241758	111.710743	0.29	0.00159340659	2.21331624	112.374743	112.374733	111.046753	111.046743	112.374738	111.046748	0.44	50	0.62	50	0.24	50	1	50	15	35	0	15	0
1645738155	35555.785	191	3.5161478	0.36	0.00196721311	111.710741	0.02	0.000109289617	2.21331594	112.374741	112.374731	111.046751	111.046742	112.374736	111.046746	0.88	50	0.5	50	0.82	50	0.48	50	17	32	0	18	0
1645738337	35738.322	192	3.51614733	0.3	0.00164835165	111.71074	-0.34	-0.00186813187	2.21332104	112.374741	112.374731	111.046748	111.046739	112.374736	111.046743	0.74	50	0.78	50	0.9	50	0.26	50	17	36	0	14	0
1645738532	35933.587	193	3.51615539	-0.23	-0.0012568306	111.710741	0.45	0.00245901639	2.21331429	112.37474	112.37473	111.046751	111.046742	112.374735	111.046747	0.74	50	0.52	50	0.3	50	0.98	50	9	32	1	18	0
1645738715	36115.782	194	3.51614472	-0.06	-0.000307692308	111.710741	-0.4	-0.00205128205	2.21332029	112.374742	112.374732	111.04675	111.04674	112.374737	111.046745	0.52	50	0.98	50	0.64	50	0.3	50	14	35	0	15	0
1645738911	36311.921	195	3.51615421	0.08	0.00043956044	111.710741	-0.08	-0.00043956044	2.21332149	112.374742	112.374732	111.046749	111.04674	112.374737	111.046744	0.58	50	0.58	50	0.78	50	0.62	50	20	36	1	14	0
1645739095	36496.401	196	3.5161561	-0.04	-0.000204081633	111.710741	-0.58	-0.00295918367	2.21333019	112.374745	112.374735	111.046747	111.046737	112.37474	111.046742	0.32	50	0.94	50	0.84	50	0.3	50	21	36	0	14	0
1645739291	36692.532	197	3.51616986	-0.31	-0.00167567568	111.710742	0.15	0.000810810811	2.21332794	112.374746	112.374736	111.046749	111.046739	112.374741	111.046744	0.36	50	0.52	50	0.5	50	0.96	50	20	37	1	13	0
1645739474	36875.313	198	3.51616631	0.057755102	0.000294668888	111.710742	0.057755102	0.000294668888	2.21332707	112.374745	112.374736	111.046749	111.046739	112.37474	111.046744	0.775510204	49	0.66	50	0.46	50	0.46	50	16	30	0	19	1
1645739656	37057.498	199	3.51616494	0.19	0.00103825137	111.710741	0.27	0.00147540984	2.21332302	112.374743	112.374733	111.046749	111.04674	112.374738	111.046744	0.74	50	0.28	50	0.46	50	0.54	50	16	35	0	15	0
1645739842	37242.914	200	3.51615853	-0.45	-0.00247252747	111.710743	-0.21	-0.00115384615	2.21332617	112.374746	112.374737	111.04675	111.046741	112.374741	111.046746	0.34	50	1	50	0.44	50	0.68	50	25	37	0	13	0
1645740024	37425.191	201	3.51616351	0.2	0.00108108108	111.710742	-5.55111512e-17	-3.00060277e-19	2.21332617	112.374745	112.374736	111.046749	111.04674	112.37474	111.046745	0.72	50	0.52	50	0.84	50	0.64	50	22	44	0	6	0
1645740205	37606.733	202	3.51616351	0.33	0.00180327869	111.710741	0.09	0.000491803279	2.21332482	112.374743	112.374734	111.046748	111.046739	112.374738	111.046743	0.92	50	0.5	50	0.7	50	0.46	50	18	31	0	19	0
1645740386	37787.044	203	3.51616138	-0.17	-0.000939226519	111.710742	0.17	0.000939226519	2.21332227	112.374743	112.374734	111.04675	111.04674	112.374738	111.046745	0.54	50	0.54	50	0.48	50	0.82	50	15	34	0	16	0
1645740566	37967.424	204	3.51615734	0.05	0.000277777778	111.710741	-0.37	-0.00205555556	2.21332782	112.374745	112.374735	111.046748	111.046738	112.37474	111.046743	0.6	50	0.92	50	0.96	50	0.54	50	16	37	0	13	0
1645740748	38149.728	205	3.51616612	0.53	0.0029281768	111.710739	-0.05	-0.000276243094	2.21332857	112.374742	112.374733	111.046745	111.046735	112.374737	111.04674	0.74	50	0.26	50	0.86	50	0.28	50	6	20	0	30	0
1645740929	38329.963	206	3.51616731	-0.64	-0.00351648352	111.710742	0.26	0.00142857143	2.21332467	112.374744	112.374735	111.046749	111.04674	112.374739	111.046745	0.4	50	0.78	50	0.1	50	1	50	9	31	0	19	0
1645741109	38510.144	207	3.51616114	0.41	0.00227777778	111.71074	0.27	0.0015	2.21332062	112.374741	112.374731	111.046748	111.046739	112.374736	111.046744	0.96	50	0.28	50	0.68	50	0.54	50	13	37	0	13	0
1645741303	38704.12	208	3.51615473	-0.18	-0.000994475138	111.710741	-0.12	-0.000662983425	2.21332242	112.374742	112.374733	111.046749	111.046739	112.374738	111.046744	0.52	50	0.82	50	0.58	50	0.64	50	13	33	1	17	0
1645741483	38884.299	209	3.51615758	0.03	0.000155440415	111.710741	0.35	0.0018134715	2.21331717	112.374741	112.374731	111.04675	111.046741	112.374736	111.046746	0.76	50	0.38	50	0.32	50	0.64	50	10	27	0	23	0
1645741676	39077.368	210	3.51614928	0.3	0.00165745856	111.710739	0.22	0.00121546961	2.21331387	112.374738	112.374729	111.04675	111.04674	112.374733	111.046745	0.94	50	0.42	50	0.58	50	0.5	50	12	25	1	25	0
1645741856	39257.764	211	3.51614406	-0.225306122	-0.00116738924	111.71074	-0.105306122	-0.000545627577	2.21331545	112.37474	112.37473	111.04675	111.046741	112.374735	111.046746	0.469387755	49	0.8	50	0.72	50	0.84	50	13	38	0	12	0
1645742040	39441.034	212	3.51614656	-0.07	-0.000388888889	111.710741	-0.07	-0.000388888889	2.2133165	112.37474	112.374731	111.04675	111.046741	112.374736	111.046746	0.68	50	0.82	50	0.54	50	0.54	50	14	31	0	18	1
1645742233	39634.169	213	3.51614822	0.54	0.00295081967	111.710738	-0.14	-0.000765027322	2.2133186	112.374738	112.374729	111.046747	111.046738	112.374734	111.046742	0.76	50	0.36	50	0.9	50	0.22	50	21	39	1	11	0
1645742416	39817.572	214	3.51615154	-0.19	-0.000979381443	111.710739	-0.55	-0.00283505155	2.21332685	112.374742	112.374732	111.046746	111.046736	112.374737	111.046741	0.26	50	1	50	0.9	50	0.54	50	23	36	0	14	0
1645742599	40000.034	215	3.51616459	0.02	0.000109289617	111.710739	0.36	0.00196721311	2.21332145	112.37474	112.37473	111.046747	111.046738	112.374735	111.046742	0.8	50	0.42	50	0.48	50	0.82	50	11	30	0	20	0
1645742781	40182.388	216	3.51615605	-0.14	-0.000769230769	111.710739	-0.3	-0.00164835165	2.21332595	112.374742	112.374733	111.046746	111.046737	112.374737	111.046742	0.52	50	0.96	50	0.58	50	0.42	50	19	40	0	10	0
1645742962	40363.714	217	3.51616316	-0.07	-0.000382513661	111.71074	0.49	0.00267759563	2.2133186	112.37474	112.374731	111.046749	111.04674	112.374735	111.046744	0.88	50	0.46	50	0.28	50	0.84	50	19	40	0	10	0
1645743143	40544.124	218	3.51615154	0.25	0.00138121547	111.710739	-0.41	-0.00226519337	2.21332475	112.374741	112.374731	111.046746	111.046736	112.374736	111.046741	0.56	50	0.72	50	0.86	50	0.2	50	7	22	0	28	0
1645743323	40724.34	219	3.51616127	-0.13	-0.000718232044	111.710739	0.33	0.00182320442	2.2133198	112.37474	112.37473	111.046748	111.046739	112.374735	111.046743	0.78	50	0.58	50	0.46	50	0.92	50	9	35	0	15	0
1645743503	40904.685	220	3.51615344	-0.3	-0.00166666667	111.710741	-0.28	-0.00155555556	2.213324	112.374743	112.374733	111.046748	111.046739	112.374738	111.046744	0.32	50	0.9	50	0.72	50	0.74	50	13	34	0	16	0
1645743697	41097.887	221	3.51616008	0.15	0.000833333333	111.71074	0.21	0.00116666667	2.21332085	112.374741	112.374732	111.046748	111.046739	112.374736	111.046744	0.92	50	0.56	50	0.68	50	0.74	50	20	37	1	13	0
1645743877	41278.365	222	3.5161551	0.01	5.18134715e-05	111.71074	-0.67	-0.00347150259	2.2133309	112.374744	112.374734	111.046745	111.046736	112.374739	111.046741	0.2	50	0.86	50	0.9	50	0.22	50	21	39	0	11	0
1645744058	41458.78	223	3.51617099	0.03	0.000165745856	111.71074	0.69	0.0038121547	2.21332055	112.374741	112.374731	111.046748	111.046739	112.374736	111.046744	0.94	50	0.22	50	0.2	50	0.86	50	13	37	0	13	0
1645744238	41639.327	224	3.51615462	0.14	0.000777777778	111.710739	-0.04	-0.000222222222	2.21332115	112.37474	112.374731	111.046748	111.046738	112.374735	111.046743	0.78	50	0.68	50	0.7	50	0.52	50	15	40	0	10	0
1645744420	41820.803	225	3.51615557	0.01	5.49450549e-05	111.710739	0.09	0.000494505495	2.2133198	112.37474	112.37473	111.046748	111.046738	112.374735	111.046743	0.6	50	0.5	50	0.7	50	0.78	50	8	28	0	22	0
1645744600	42001.342	226	3.51615344	0.0646938776	0.000359410431	111.710739	-0.0646938776	-0.000359410431	2.21332077	112.37474	112.37473	111.046747	111.046738	112.374735	111.046742	0.58	50	0.58	50	0.66	50	0.530612245	49	13	30	0	20	0
1645744781	42181.774	227	3.51615497	-0.01	-5.52486188e-05	111.710739	0.57	0.00314917127	2.21331222	112.374737	112.374728	111.04675	111.04674	112.374732	111.046745	0.9	50	0.34	50	0.36	50	0.94	50	21	36	0	14	0
1645744961	42361.967	228	3.51614145	-0.09	-0.0005	111.710739	-0.47	-0.00261111111	2.21331927	112.37474	112.37473	111.046748	111.046739	112.374735	111.046743	0.32	50	0.88	50	0.78	50	0.4	50	20	32	0	18	0
1645745171	42571.875	229	3.5161526	-0.18	-0.001	111.71074	-0.18	-0.001	2.21332197	112.374741	112.374732	111.046748	111.046739	112.374737	111.046744	0.54	50	0.9	50	0.64	50	0.64	50	16	31	2	19	0
1645745352	42753.231	230	3.51615687	0.17	0.00080952381	111.710739	0.55	0.00261904762	2.21331372	112.374738	112.374729	111.04675	111.04674	112.374733	111.046745	1	50	0.28	50	0.36	50	0.74	50	20	32	0	18	0
1645745546	42946.902	231	3.51614382	0.202244898	0.0011112357	111.710738	0.377755102	0.00207557748	2.21330805	112.374735	112.374726	111.046751	111.046741	112.374731	111.046746	0.92	50	0.34	50	0.6	50	0.775510204	49	10	34	1	16	0
1645745726	43127.443	232	3.51613486	-0.01	-5.18134715e-05	111.710738	-0.35	-0.0018134715	2.2133133	112.374737	112.374728	111.046749	111.04674	112.374732	111.046744	0.44	50	0.8	50	0.84	50	0.5	50	18	35	0	14	1
1645745909	43310.021	233	3.51614316	-0.21	-0.00116022099	111.710739	0.29	0.00160220994	2.21330895	112.374737	112.374727	111.046751	111.046742	112.374732	111.046747	0.64	50	0.56	50	0.4	50	0.9	50	21	33	0	17	0
1645746090	43490.783	234	3.51613629	0.09	0.000494505495	111.710739	-0.69	-0.00379120879	2.2133193	112.374739	112.37473	111.046748	111.046738	112.374735	111.046743	0.32	50	0.92	50	0.94	50	0.16	50	19	37	0	13	0
1645746270	43671.477	235	3.51615265	0.03	0.000165745856	111.710739	-0.07	-0.000386740331	2.21332035	112.37474	112.37473	111.046747	111.046738	112.374735	111.046743	0.62	50	0.66	50	0.86	50	0.76	50	9	27	0	23	0
1645746465	43866.446	236	3.51615431	-0.09	-0.000494505495	111.710739	0.01	5.49450549e-05	2.2133202	112.37474	112.374731	111.046748	111.046738	112.374735	111.046743	0.72	50	0.8	50	0.62	50	0.72	50	19	36	1	14	0
1645746658	44059.59	237	3.51615408	0.28	0.00144329897	111.710738	0.32	0.00164948454	2.2133154	112.374737	112.374728	111.046748	111.046738	112.374732	111.046743	0.86	50	0.26	50	0.74	50	0.78	50	13	32	1	18	0
1645746852	44252.857	238	3.51614649	-0.35	-0.0018134715	111.71074	-0.39	-0.00202072539	2.21332125	112.374741	112.374731	111.046748	111.046738	112.374736	111.046743	0.2	50	0.94	50	0.66	50	0.62	50	13	30	1	20	0
1645747058	44458.886	239	3.51615574	0.1	0.000518134715	111.710739	0.6	0.00310880829	2.21331225	112.374737	112.374728	111.04675	111.046741	112.374733	111.046745	0.96	50	0.26	50	0.4	50	0.9	50	12	34	2	16	0
1645747238	44639.383	240	3.5161415	-0.19	-0.000922330097	111.71074	-0.13	-0.000631067961	2.2133142	112.374739	112.37473	111.04675	111.046741	112.374734	111.046746	0.44	50	0.76	50	0.66	50	0.72	50	16	35	0	15	0
1645747431	44832.643	241	3.51614459	0.04	0.000220994475	111.71074	0.02	0.000110497238	2.2133139	112.374739	112.374729	111.04675	111.046741	112.374734	111.046746	0.78	50	0.72	50	0.72	50	0.7	50	17	33	1	17	0
1645747612	45013.108	242	3.51614411	0.07	0.000362694301	111.710739	-0.23	-0.00119170984	2.21331735	112.374739	112.37473	111.046749	111.04674	112.374735	111.046744	0.56	50	0.72	50	0.86	50	0.56	50	14	31	0	18	1
1645747806	45207.143	243	3.51614957	0.26	0.00144444444	111.710738	-0.1	-0.000555555556	2.21331885	112.374739	112.374729	111.046747	111.046738	112.374734	111.046743	0.68	50	0.52	50	0.82	50	0.46	50	5	26	1	24	0
1645747987	45388.556	244	3.51615194	-0.32	-0.00163265306	111.71074	0.12	0.000612244898	2.21331705	112.37474	112.37473	111.046749	111.04674	112.374735	111.046745	0.6	50	0.8	50	0.44	50	0.88	50	12	29	0	21	0
1645748168	45569.165	245	3.5161491	-5.55111512e-17	-3.08395285e-19	111.71074	0.22	0.00122222222	2.21331375	112.374739	112.374729	111.04675	111.046741	112.374734	111.046746	0.72	50	0.5	50	0.46	50	0.68	50	14	36	0	14	0
1645748349	45750.648	246	3.51614388	-0.09	-0.000497237569	111.71074	-0.15	-0.000828729282	2.213316	112.37474	112.37473	111.04675	111.046741	112.374735	111.046745	0.58	50	0.82	50	0.54	50	0.48	50	17	32	0	18	0
1645748543	45943.983	247	3.51614743	0.07	0.000386740331	111.71074	-0.09	-0.000497237569	2.21331735	112.37474	112.37473	111.046749	111.04674	112.374735	111.046745	0.78	50	0.8	50	0.74	50	0.58	50	13	33	1	17	0
1645748723	46124.297	248	3.51614957	-0.2	-0.00103626943	111.710741	0.44	0.00227979275	2.21331075	112.374739	112.374729	111.046752	111.046743	112.374734	111.046748	0.82	50	0.58	50	0.26	50	0.9	50	19	35	0	15	0
1645748903	46304.733	249	3.51613913	0.41	0.00226519337	111.710739	-0.09	-0.000497237569	2.2133121	112.374737	112.374728	111.04675	111.04674	112.374732	111.046745	0.76	50	0.44	50	0.84	50	0.34	50	23	39	0	11	0
1645749084	46484.97	250	3.51614127	-0.39	-0.00216666667	111.710741	-0.33	-0.00183333333	2.21331705	112.374741	112.374731	111.04675	111.046741	112.374736	111.046746	0.26	50	0.98	50	0.78	50	0.84	50	15	25	0	25	0
1645749265	46666.224	251	3.5161491	0.16	0.000888888889	111.71074	0.58	0.00322222222	2.21330835	112.374737	112.374728	111.046752	111.046743	112.374732	111.046747	0.98	50	0.24	50	0.46	50	0.88	50	16	35	0	15	0
1645749447	46848.56	252	3.51613534	0.1	0.000549450549	111.710739	-0.36	-0.00197802198	2.21331375	112.374738	112.374729	111.04675	111.046741	112.374734	111.046745	0.62	50	0.88	50	0.9	50	0.44	50	22	36	0	14	0
1645749628	47028.932	253	3.51614388	0.13	0.000714285714	111.710739	0.25	0.00137362637	2.21331	112.374737	112.374727	111.046751	111.046741	112.374732	111.046746	0.66	50	0.28	50	0.62	50	0.74	50	12	24	0	26	0
1645749809	47210.404	254	3.51613795	-0.0969387755	-0.000538548753	111.710739	0.0430612245	0.000239229025	2.21330936	112.374737	112.374727	111.046751	111.046742	112.374732	111.046746	0.64	50	0.693877551	49	0.54	50	0.68	50	13	34	0	16	0
1645750005	47405.772	255	3.51613692	-0.07	-0.000384615385	111.71074	0.47	0.00258241758	2.21330231	112.374735	112.374726	111.046754	111.046744	112.37473	111.046749	0.88	50	0.48	50	0.28	50	0.82	50	14	36	1	14	0
1645750210	47611.569	256	3.51612578	0.01	5.12820513e-05	111.71074	0.19	0.000974358974	2.21329946	112.374734	112.374725	111.046755	111.046745	112.374729	111.04675	0.66	50	0.46	50	0.7	50	0.88	50	19	35	2	15	0
1645750407	47808.659	257	3.51612127	-0.01	-4.85436893e-05	111.71074	0.01	4.85436893e-05	2.21329931	112.374734	112.374725	111.046755	111.046745	112.374729	111.04675	0.34	50	0.34	50	0.54	50	0.56	50	14	37	1	13	0
1645750588	47989.1	258	3.51612103	-0.16	-0.000812182741	111.71074	0.18	0.000913705584	2.21329661	112.374734	112.374725	111.046756	111.046747	112.374729	111.046751	0.7	50	0.68	50	0.38	50	0.72	50	16	33	0	17	0
1645750770	48171.459	259	3.51611676	0.46	0.00255555556	111.710738	-0.22	-0.00122222222	2.21329991	112.374733	112.374723	111.046753	111.046743	112.374728	111.046748	0.76	50	0.52	50	0.98	50	0.3	50	24	40	0	10	0
1645750965	48366.595	260	3.51612198	-0.14	-0.000765027322	111.710739	-0.34	-0.0018579235	2.21330501	112.374735	112.374726	111.046752	111.046743	112.37473	111.046747	0.36	50	0.84	50	0.76	50	0.56	50	19	37	1	13	0
1645751146	48547.054	261	3.51613005	0.1	0.000512820513	111.710738	0.46	0.00235897436	2.21329811	112.374733	112.374723	111.046754	111.046744	112.374728	111.046749	0.78	50	0.22	50	0.42	50	0.78	50	10	27	0	23	0
1645751326	48727.482	262	3.51611913	-0.2	-0.00111111111	111.710739	-0.38	-0.00211111111	2.21330381	112.374735	112.374726	111.046753	111.046743	112.37473	111.046748	0.34	50	0.92	50	0.6	50	0.42	50	9	23	0	27	0
1645751520	48920.812	263	3.51612815	-0.11	-0.000607734807	111.71074	-0.59	-0.00325966851	2.21331266	112.374738	112.374729	111.046751	111.046741	112.374734	111.046746	0.26	50	0.96	50	0.9	50	0.42	50	16	25	1	24	1
1645751700	49101.053	264	3.51614214	0.14	0.000725388601	111.710739	-0.44	-0.00227979275	2.21331926	112.37474	112.37473	111.046748	111.046739	112.374735	111.046743	0.62	50	0.92	50	0.98	50	0.4	50	3	14	0	36	0
1645751880	49281.414	265	3.51615258	-0.06	-0.000333333333	111.710739	-0.26	-0.00144444444	2.21332316	112.374741	112.374732	111.046747	111.046738	112.374736	111.046743	0.52	50	0.84	50	0.84	50	0.64	50	8	30	0	20	0
1645752060	49461.66	266	3.51615875	0.08	0.00044198895	111.710739	0.08	0.00044198895	2.21332196	112.37474	112.374731	111.046747	111.046738	112.374736	111.046743	0.7	50	0.54	50	0.66	50	0.66	50	10	27	0	22	1
1645752254	49654.989	267	3.51615685	-0.16	-0.000888888889	111.71074	-0.12	-0.000666666667	2.21332376	112.374742	112.374732	111.046748	111.046738	112.374737	111.046743	0.38	50	0.66	50	0.56	50	0.6	50	14	29	1	21	0
1645752434	49835.156	268	3.5161597	-0.16	-0.000829015544	111.710741	0.62	0.00321243523	2.21331446	112.37474	112.37473	111.046751	111.046742	112.374735	111.046746	0.84	50	0.38	50	0.22	50	1	50	13	30	0	20	0
1645752653	50054.086	269	3.51614499	-0.03	-0.000165745856	111.710741	-0.59	-0.00325966851	2.21332331	112.374743	112.374733	111.046749	111.046739	112.374738	111.046744	0.38	50	1	50	0.96	50	0.4	50	10	35	3	15	0
1645752846	50247.16	270	3.51615899	0.03	0.000137614679	111.710741	-0.47	-0.0021559633	2.21333036	112.374745	112.374735	111.046746	111.046737	112.37474	111.046742	0.38	50	0.82	50	0.9	50	0.4	50	9	24	1	26	0
1645753039	50440.408	271	3.51617013	0.58	0.00298969072	111.710738	0.18	0.000927835052	2.21332766	112.374741	112.374731	111.046744	111.046735	112.374736	111.046739	0.98	50	0.22	50	0.86	50	0.46	50	20	36	1	14	0
1645753220	50620.96	272	3.51616586	-0.12	-0.000621761658	111.710738	-0.18	-0.000932642487	2.21333036	112.374742	112.374733	111.046744	111.046735	112.374738	111.046739	0.54	50	0.84	50	0.78	50	0.72	50	19	34	0	16	0
1645753413	50814.074	273	3.51617013	-0.17	-0.000944444444	111.710739	0.59	0.00327777778	2.21332151	112.37474	112.374731	111.046748	111.046738	112.374736	111.046743	0.8	50	0.38	50	0.2	50	0.96	50	4	25	1	25	0
1645753606	51007.275	274	3.51615614	-0.32	-0.00165803109	111.710741	0.24	0.00124352332	2.21331791	112.374741	112.374731	111.04675	111.046741	112.374736	111.046745	0.72	50	0.8	50	0.36	50	0.92	50	22	35	1	15	0
1645753799	51200.566	275	3.51615045	0.17	0.00087628866	111.71074	0.03	0.000154639175	2.21331746	112.37474	112.37473	111.04675	111.04674	112.374735	111.046745	0.66	50	0.46	50	0.72	50	0.58	50	15	37	1	13	0
1645753994	51395.571	276	3.51614973	-0.15	-0.000777202073	111.710741	-0.33	-0.00170984456	2.21332241	112.374742	112.374733	111.046749	111.046739	112.374737	111.046744	0.44	50	0.92	50	0.88	50	0.7	50	19	37	1	13	0
1645754200	51601.419	277	3.51615756	0.2	0.00102564103	111.71074	-0.06	-0.000307692308	2.21332331	112.374741	112.374732	111.046748	111.046738	112.374737	111.046743	0.64	50	0.5	50	0.78	50	0.52	50	10	29	2	21	0
1645754380	51781.677	278	3.51615899	0.12	0.000582524272	111.710739	0.18	0.000873786408	2.21332061	112.37474	112.374731	111.046748	111.046738	112.374735	111.046743	0.7	50	0.4	50	0.72	50	0.78	50	19	37	0	13	0
1645754563	51964.084	279	3.51615472	-0.06	-0.000333333333	111.710739	-0.08	-0.000444444444	2.21332181	112.374741	112.374731	111.046748	111.046738	112.374736	111.046743	0.64	50	0.78	50	0.86	50	0.84	50	7	21	0	29	0
1645754746	52147.44	280	3.51615661	0.08	0.00043956044	111.710739	0.72	0.00395604396	2.21331101	112.374737	112.374728	111.04675	111.046741	112.374732	111.046746	1	50	0.2	50	0.32	50	0.96	50	22	39	0	11	0
1645754939	52340.516	281	3.51613953	-0.14	-0.000760869565	111.71074	0.22	0.00119565217	2.21330771	112.374737	112.374727	111.046752	111.046743	112.374732	111.046747	0.64	50	0.56	50	0.5	50	0.86	50	15	36	1	14	0
1645755134	52535.744	282	3.51613432	-0.01	-5.18134715e-05	111.71074	-0.55	-0.00284974093	2.21331596	112.374739	112.37473	111.04675	111.04674	112.374735	111.046745	0.42	50	0.98	50	0.92	50	0.38	50	15	33	1	17	0
1645755340	52741.655	283	3.51614736	0.28	0.00143589744	111.710738	0.24	0.00123076923	2.21331236	112.374737	112.374727	111.046749	111.04674	112.374732	111.046745	0.84	50	0.32	50	0.82	50	0.78	50	13	32	2	18	0
1645755521	52921.898	284	3.51614167	0.05	0.000242718447	111.710738	-0.57	-0.00276699029	2.21332091	112.374739	112.37473	111.046747	111.046737	112.374734	111.046742	0.46	50	0.98	50	0.92	50	0.3	50	14	33	0	17	0
1645755727	53127.77	285	3.51615519	-0.33	-0.00183333333	111.71074	0.19	0.00105555556	2.21331806	112.37474	112.37473	111.046749	111.04674	112.374735	111.046744	0.54	50	0.68	50	0.32	50	0.84	50	7	31	2	19	0
1645755907	53308.041	286	3.51615068	-0.07	-0.000339805825	111.71074	-0.25	-0.00121359223	2.21332181	112.374741	112.374732	111.046748	111.046739	112.374737	111.046744	0.52	50	0.84	50	0.62	50	0.44	50	14	32	0	18	0
1645756100	53501.132	287	3.51615661	0.254081633	0.00141156463	111.710739	0.325918367	0.0018106576	2.21331692	112.374739	112.374729	111.046749	111.046739	112.374734	111.046744	0.9	50	0.32	50	0.52	50	0.591836735	49	5	18	1	32	0
1645756280	53681.606	288	3.51614888	-0.27	-0.00139175258	111.71074	0.23	0.00118556701	2.21331347	112.374739	112.37473	111.046751	111.046741	112.374734	111.046746	0.6	50	0.64	50	0.32	50	0.82	50	16	36	0	14	0
1645756461	53861.912	289	3.51614343	0.31	0.00172222222	111.710739	0.07	0.000388888889	2.21331242	112.374737	112.374728	111.04675	111.04674	112.374732	111.046745	0.82	50	0.44	50	0.96	50	0.72	50	22	41	0	9	0
1645756641	54042.154	290	3.51614177	-0.08	-0.000444444444	111.710739	-0.12	-0.000666666667	2.21331422	112.374738	112.374729	111.04675	111.04674	112.374733	111.046745	0.54	50	0.74	50	0.78	50	0.74	50	13	30	0	19	1
1645756821	54222.314	291	3.51614461	0.11	0.000607734807	111.710739	-0.07	-0.000386740331	2.21331527	112.374738	112.374728	111.046749	111.046739	112.374733	111.046744	0.72	50	0.68	50	0.86	50	0.68	50	15	28	0	22	0
1645757001	54402.641	292	3.51614627	-0.226938776	-0.00126077098	111.71074	0.0269387755	0.000149659864	2.21331487	112.374739	112.374729	111.04675	111.04674	112.374734	111.046745	0.68	50	0.88	50	0.44	50	0.693877551	49	15	29	0	21	0
1645757220	54621.282	293	3.51614563	0.34	0.00188888889	111.710738	0.16	0.000888888889	2.21331247	112.374736	112.374727	111.046749	111.046739	112.374732	111.046744	0.84	50	0.34	50	0.92	50	0.74	50	3	22	3	28	0
1645757413	54814.308	294	3.51614184	-0.17	-0.000776255708	111.710739	0.25	0.00114155251	2.21330872	112.374736	112.374727	111.046751	111.046741	112.374731	111.046746	0.62	50	0.54	50	0.38	50	0.8	50	9	30	1	20	0
1645757596	54997.658	295	3.51613591	0.25	0.00129533679	111.710738	-0.03	-0.000155440415	2.21330917	112.374735	112.374726	111.04675	111.04674	112.37473	111.046745	0.66	50	0.44	50	0.78	50	0.5	50	18	36	0	14	0
1645757790	55190.783	296	3.51613662	-0.18	-0.000983606557	111.710738	-0.62	-0.00338797814	2.21331847	112.374739	112.374729	111.046748	111.046738	112.374734	111.046743	0.2	50	1	50	0.96	50	0.52	50	19	37	1	13	0
1645757982	55383.753	297	3.51615133	0.08	0.000414507772	111.710738	0.64	0.00331606218	2.21330887	112.374735	112.374726	111.04675	111.046741	112.374731	111.046745	0.96	50	0.24	50	0.4	50	0.96	50	22	35	1	14	1
1645758178	55579.189	298	3.51613614	0.14	0.000725388601	111.710737	-0.5	-0.00259067358	2.21331637	112.374737	112.374728	111.046747	111.046738	112.374732	111.046742	0.38	50	0.74	50	0.82	50	0.18	50	15	31	1	19	0
1645758372	55773.267	299	3.51614801	0.18	0.000918367347	111.710736	-0.3	-0.00153061224	2.21332087	112.374737	112.374728	111.046745	111.046735	112.374733	111.04674	0.56	50	0.68	50	0.84	50	0.36	50	0	5	1	44	1
1645758552	55953.662	300	3.51615512	0.148723404	0.000766615486	111.710736	0.448723404	0.00231300724	2.21331413	112.374735	112.374725	111.046746	111.046737	112.37473	111.046741	0.957446809	47	0.36	50	0.64	50	0.94	50	17	34	0	16	0
1645758758	56159.76	301	3.51614448	-0.243333333	-0.00135185185	111.710737	0.383333333	0.00212962963	2.21330838	112.374734	112.374725	111.046749	111.04674	112.374729	111.046744	0.78	50	0.64	50	0.333333333	48	0.96	50	7	23	2	27	0
1645758941	56342.04	302	3.51613538	-0.55	-0.00266990291	111.71074	0.03	0.000145631068	2.21330793	112.374737	112.374727	111.046752	111.046743	112.374732	111.046747	0.42	50	0.94	50	0.3	50	0.88	50	22	40	0	10	0
1645759134	56535.093	303	3.51613467	0.354081633	0.00194550348	111.710738	-0.265918367	-0.00146108993	2.21331192	112.374736	112.374727	111.046749	111.04674	112.374731	111.046744	0.68	50	0.591836735	49	0.92	50	0.3	50	3	17	1	33	0
1645759327	56728.199	304	3.51614098	-0.31	-0.00160621762	111.710739	-0.01	-5.18134715e-05	2.21331207	112.374738	112.374728	111.046751	111.046741	112.374733	111.046746	0.58	50	0.9	50	0.42	50	0.72	50	12	29	1	21	0
1645759507	56908.472	305	3.51614122	0.15	0.000773195876	111.710739	0.37	0.00190721649	2.21330652	112.374735	112.374726	111.046752	111.046742	112.374731	111.046747	0.96	50	0.44	50	0.68	50	0.9	50	19	36	0	14	0
1645759688	57089.094	306	3.51613244	-0.217346939	-0.00120748299	111.71074	-0.317346939	-0.00176303855	2.21331128	112.374738	112.374728	111.046751	111.046742	112.374733	111.046746	0.2	50	0.734693878	49	0.6	50	0.5	50	17	33	0	16	1
1645759869	57269.879	307	3.51613997	0.5	0.00277777778	111.710737	0.22	0.00122222222	2.21330798	112.374734	112.374725	111.04675	111.04674	112.37473	111.046745	0.96	50	0.24	50	0.84	50	0.56	50	5	24	0	26	0
1645760049	57450.342	308	3.51613475	-0.58	-0.00320441989	111.71074	0.14	0.000773480663	2.21330588	112.374737	112.374727	111.046753	111.046744	112.374732	111.046748	0.36	50	0.8	50	0.26	50	0.98	50	15	28	0	22	0
1645760231	57631.892	309	3.51613143	0.3	0.00165745856	111.710739	0.34	0.00187845304	2.21330078	112.374734	112.374724	111.046753	111.046744	112.374729	111.046748	0.92	50	0.28	50	0.58	50	0.62	50	14	30	0	20	0
1645760411	57812.345	310	3.51612336	-0.2	-0.00110497238	111.71074	-0.36	-0.00198895028	2.21330618	112.374736	112.374727	111.046753	111.046743	112.374732	111.046748	0.42	50	0.98	50	0.76	50	0.6	50	17	30	0	20	0
1645760594	57994.864	311	3.5161319	0.22	0.00121546961	111.710739	0.1	0.000552486188	2.21330468	112.374735	112.374725	111.046752	111.046742	112.37473	111.046747	0.7	50	0.38	50	0.8	50	0.68	50	10	36	0	14	0
1645760774	58175.191	312	3.51612953	-0.12	-0.000659340659	111.710739	-5.55111512e-17	-3.05006325e-19	2.21330468	112.374735	112.374726	111.046753	111.046743	112.374731	111.046748	0.66	50	0.78	50	0.6	50	0.72	50	16	36	0	14	0
1645760968	58369.454	313	3.51612953	0.41	0.00226519337	111.710737	-0.11	-0.000607734807	2.21330633	112.374734	112.374724	111.04675	111.04674	112.374729	111.046745	0.82	50	0.52	50	0.92	50	0.4	50	14	31	1	19	0
1645761149	58549.974	314	3.51613214	-0.43	-0.00221649485	111.710739	0.31	0.00159793814	2.21330168	112.374735	112.374725	111.046754	111.046744	112.37473	111.046749	0.68	50	0.8	50	0.2	50	0.94	50	14	34	0	16	0
1645761329	58730.031	315	3.51612479	0.49	0.00272222222	111.710737	0.09	0.0005	2.21330033	112.374732	112.374722	111.046751	111.046742	112.374727	111.046747	0.84	50	0.26	50	0.76	50	0.36	50	8	29	0	21	0
1645761525	58926.439	316	3.51612265	-0.1	-0.000555555556	111.710737	0.06	0.000333333333	2.21329943	112.374732	112.374722	111.046752	111.046743	112.374727	111.046748	0.76	50	0.8	50	0.54	50	0.7	50	14	28	1	22	0
1645761732	59133.525	317	3.51612123	-0.18	-0.000913705584	111.710738	-0.2	-0.00101522843	2.21330243	112.374734	112.374724	111.046752	111.046743	112.374729	111.046748	0.4	50	0.78	50	0.74	50	0.72	50	20	35	2	15	0
1645761926	59326.918	318	3.51612597	0.21	0.00101449275	111.710737	0.17	0.000821256039	2.21329988	112.374732	112.374722	111.046752	111.046742	112.374727	111.046747	0.92	50	0.54	50	0.6	50	0.56	50	12	27	1	23	0
1645762119	59520.294	319	3.51612194	0.11	0.000569948187	111.710737	0.25	0.00129533679	2.21329613	112.37473	112.374721	111.046753	111.046743	112.374725	111.046748	0.88	50	0.52	50	0.62	50	0.76	50	16	37	1	13	0
1645762299	59700.748	320	3.51611601	-0.26	-0.00134020619	111.710738	-0.32	-0.00164948454	2.21330093	112.374733	112.374723	111.046752	111.046743	112.374728	111.046748	0.4	50	0.98	50	0.78	50	0.72	50	14	34	0	16	0
1645762493	59894.032	321	3.5161236	0	0	111.710738	0.24	0.00133333333	2.21329733	112.374732	112.374722	111.046753	111.046744	112.374727	111.046749	0.72	50	0.48	50	0.46	50	0.7	50	13	31	1	19	0
1645762686	60087.381	322	3.51611791	-0.52	-0.00269430052	111.710741	-0.24	-0.00124352332	2.21330093	112.374736	112.374726	111.046755	111.046746	112.374731	111.04675	0.2	50	0.96	50	0.54	50	0.82	50	12	29	1	21	0
1645762868	60268.806	323	3.5161236	0.66	0.00340206186	111.710737	0.02	0.000103092784	2.21330063	112.374732	112.374723	111.046752	111.046742	112.374727	111.046747	0.96	50	0.28	50	0.88	50	0.24	50	17	38	0	12	0
1645763048	60449.424	324	3.51612313	-0.25	-0.00138121547	111.710738	-0.45	-0.00248618785	2.21330738	112.374735	112.374726	111.046751	111.046742	112.374731	111.046746	0.2	50	0.9	50	0.7	50	0.5	50	19	35	0	15	0
1645763269	60670.58	325	3.5161338	0.36	0.00198895028	111.710737	0.2	0.00110497238	2.21330438	112.374733	112.374723	111.04675	111.046741	112.374728	111.046745	0.76	50	0.2	50	0.78	50	0.62	50	6	21	3	29	0
1645763450	60851.144	326	3.51612906	-0.507142857	-0.00229476406	111.710739	0.167142857	0.000756302521	2.21330188	112.374735	112.374725	111.046753	111.046744	112.37473	111.046749	0.52	50	0.86	50	0.285714286	49	0.96	50	19	34	0	16	0
1645763643	61044.735	327	3.51612509	0.3	0.00165745856	111.710738	0.34	0.00187845304	2.21329678	112.374732	112.374722	111.046753	111.046744	112.374727	111.046749	0.94	50	0.3	50	0.46	50	0.5	50	16	35	1	15	0
1645763826	61227.51	328	3.51611703	-0.21	-0.0010880829	111.710739	-0.29	-0.00150259067	2.21330113	112.374734	112.374724	111.046753	111.046744	112.374729	111.046748	0.44	50	0.94	50	0.56	50	0.48	50	19	35	0	15	0
1645764049	61449.773	329	3.51612391	0.186938776	0.00102152336	111.710738	-0.146938776	-0.000802944128	2.21330333	112.374734	112.374724	111.046752	111.046742	112.374729	111.046747	0.7	50	0.66	50	0.693877551	49	0.36	50	20	30	3	20	0
1645764229	61630.597	330	3.51612739	0.06	0.00027027027	111.710738	-0.36	-0.00162162162	2.21330873	112.374735	112.374725	111.04675	111.04674	112.37473	111.046745	0.62	50	0.92	50	0.82	50	0.4	50	18	32	0	18	0
1645764423	61824.254	331	3.51613593	0.11755102	0.000649453151	111.710737	0.0575510204	0.000317961439	2.21330787	112.374734	112.374725	111.046749	111.04674	112.374729	111.046745	0.755102041	49	0.58	50	0.74	50	0.68	50	8	23	1	27	0
1645764617	62018.223	332	3.51613457	-0.26	-0.00134020619	111.710738	-0.08	-0.000412371134	2.21330907	112.374736	112.374726	111.04675	111.046741	112.374731	111.046746	0.56	50	0.9	50	0.58	50	0.76	50	16	32	1	17	1
1645764812	62213.756	333	3.51613646	0.16	0.000824742268	111.710737	0.3	0.00154639175	2.21330457	112.374734	112.374724	111.046751	111.046741	112.374729	111.046746	0.82	50	0.36	50	0.58	50	0.72	50	6	25	1	25	0
1645764993	62394.18	334	3.51612935	-0.23	-0.00117948718	111.710739	-0.05	-0.000256410256	2.21330532	112.374735	112.374725	111.046752	111.046742	112.37473	111.046747	0.5	50	0.78	50	0.54	50	0.72	50	21	34	0	16	0
1645765173	62574.706	335	3.51613053	0.03	0.000165745856	111.710738	0.09	0.000497237569	2.21330397	112.374734	112.374725	111.046752	111.046743	112.37473	111.046747	0.78	50	0.66	50	0.72	50	0.78	50	23	38	0	12	0
1645765382	62782.78	336	3.5161284	0.15	0.000833333333	111.710738	-0.37	-0.00205555556	2.21330952	112.374735	112.374726	111.04675	111.04674	112.374731	111.046745	0.5	50	0.72	50	0.78	50	0.26	50	16	29	2	21	0
1645765563	62964.37	337	3.51613718	0.23	0.00110576923	111.710737	0.25	0.00120192308	2.21330577	112.374733	112.374724	111.04675	111.04674	112.374728	111.046745	0.78	50	0.3	50	0.72	50	0.74	50	8	32	0	17	1
1645765771	63171.773	338	3.51613125	-0.32	-0.00175824176	111.710738	-0.02	-0.00010989011	2.21330607	112.374735	112.374725	111.046751	111.046742	112.37473	111.046746	0.64	50	0.98	50	0.52	50	0.82	50	4	12	2	38	0
1645765977	63378.371	339	3.51613172	-0.08	-0.00038647343	111.710739	-0.58	-0.00280193237	2.21331477	112.374738	112.374728	111.046749	111.046739	112.374733	111.046744	0.3	50	0.96	50	0.94	50	0.44	50	7	26	2	23	1
1645766159	63560.405	340	3.51614548	-0.12	-0.000579710145	111.710739	0.36	0.00173913043	2.21330937	112.374737	112.374727	111.046751	111.046742	112.374732	111.046746	0.66	50	0.42	50	0.42	50	0.9	50	11	25	0	25	0
1645766342	63742.786	341	3.51613694	0.162653061	0.000893698139	111.710738	0.457346939	0.00251289527	2.21330251	112.374734	112.374724	111.046752	111.046743	112.374729	111.046748	0.96	50	0.34	50	0.44	50	0.734693878	49	7	16	0	34	0
1645766523	63924.253	342	3.51612609	-5.55111512e-17	-3.05006325e-19	111.710738	-0.46	-0.00252747253	2.21330941	112.374736	112.374726	111.04675	111.046741	112.374731	111.046746	0.46	50	0.92	50	0.96	50	0.5	50	2	4	0	46	0
1645766704	64105.514	343	3.516137	0.02	0.00010989011	111.710738	-0.72	-0.00395604396	2.21332021	112.374739	112.37473	111.046747	111.046737	112.374734	111.046742	0.22	50	0.92	50	0.98	50	0.24	50	9	27	0	23	0
1645766898	64299.043	344	3.51615408	0	0	111.710738	0	0	2.21332021	112.374739	112.37473	111.046747	111.046737	112.374734	111.046742	-1	0	-1	0	-1	0	-1	0	17	29	0	21	0
1645767105	64506.155	345	3.51615408	-0.07	-0.000362694301	111.710739	0.63	0.0032642487	2.21331076	112.374737	112.374727	111.04675	111.046741	112.374732	111.046745	0.9	50	0.34	50	0.28	50	0.98	50	18	36	2	14	0
1645767300	64701.286	346	3.51613914	-0.14	-0.000673076923	111.710739	-0.4	-0.00192307692	2.21331676	112.374739	112.37473	111.046749	111.04674	112.374734	111.046744	0.38	50	0.92	50	0.66	50	0.4	50	16	33	1	17	0
1645767482	64883.322	347	3.51614863	0.42	0.00215384615	111.710737	0.1	0.000512820513	2.21331526	112.374737	112.374727	111.046747	111.046738	112.374732	111.046743	0.86	50	0.34	50	0.8	50	0.48	50	2	20	0	30	0
1645767676	65077.432	348	3.51614625	-0.25	-0.00137362637	111.710738	0.47	0.00258241758	2.21330821	112.374736	112.374726	111.046751	111.046741	112.374731	111.046746	0.9	50	0.68	50	0.28	50	1	50	10	28	1	22	0
1645767909	65310.07	349	3.5161351	0.186734694	0.000962549968	111.710738	-0.153265306	-0.000790027351	2.21331051	112.374735	112.374726	111.046749	111.04674	112.374731	111.046744	0.673469388	49	0.64	50	0.92	50	0.58	50	10	22	4	28	0
1645768106	65506.835	350	3.51613874	4.16333634e-17	1.79454153e-19	111.710738	-0.56	-0.0024137931	2.21331891	112.374738	112.374728	111.046747	111.046737	112.374733	111.046742	0.36	50	0.92	50	0.78	50	0.22	50	14	33	1	17	0
1645768327	65728.561	351	3.51615202	0.48	0.00243654822	111.710735	-0.16	-0.000812182741	2.21332131	112.374736	112.374727	111.046743	111.046734	112.374732	111.046739	0.86	50	0.54	50	0.94	50	0.3	50	8	28	3	22	0
1645768522	65923.761	352	3.51615582	-0.154583333	-0.000696321321	111.710736	0.554583333	0.00249812312	2.21331299	112.374735	112.374725	111.046747	111.046737	112.37473	111.046742	0.88	50	0.48	50	0.270833333	48	0.98	50	10	28	1	22	0
1645768732	66133.153	353	3.51614266	-0.04	-0.000205128205	111.710736	0.7	0.00358974359	2.21330249	112.374732	112.374722	111.04675	111.046741	112.374727	111.046745	0.94	50	0.28	50	0.2	50	0.94	50	5	19	2	30	1
1645768928	66329.282	354	3.51612606	-0.21	-0.001	111.710737	0.63	0.003	2.21329304	112.37473	112.37472	111.046754	111.046744	112.374725	111.046749	0.9	50	0.48	50	0.12	50	0.96	50	20	37	1	13	0
1645769135	66536.501	355	3.51611111	-0.01	-5.10204082e-05	111.710737	-0.67	-0.00341836735	2.21330309	112.374733	112.374723	111.046751	111.046742	112.374728	111.046746	0.22	50	0.9	50	1	50	0.34	50	4	23	2	27	0
1645769330	66730.824	356	3.51612701	0.23	0.00111111111	111.710736	0.13	0.000628019324	2.21330114	112.374731	112.374722	111.04675	111.046741	112.374726	111.046746	0.74	50	0.38	50	0.7	50	0.6	50	21	33	1	17	0
1645769526	66927.288	357	3.51612392	-0.11	-0.000567010309	111.710737	0.67	0.00345360825	2.21329109	112.374729	112.374719	111.046754	111.046745	112.374724	111.046749	0.84	50	0.28	50	0.22	50	1	50	14	29	1	21	0
1645769708	67108.829	358	3.51610803	0.16	0.000812182741	111.710736	-0.44	-0.00223350254	2.21329769	112.37473	112.37472	111.046751	111.046742	112.374725	111.046746	0.48	50	0.76	50	0.82	50	0.22	50	11	25	0	25	0
1645769931	67332.509	359	3.51611847	0.07	0.000386740331	111.710735	-0.57	-0.00314917127	2.21330624	112.374732	112.374723	111.046748	111.046739	112.374727	111.046744	0.38	50	0.88	50	0.94	50	0.3	50	7	24	3	26	0
1645770112	67513.586	360	3.51613199	-0.15	-0.000669642857	111.710736	0.67	0.00299107143	2.21329619	112.37473	112.37472	111.046752	111.046743	112.374725	111.046747	0.8	50	0.28	50	0.16	50	0.98	50	19	36	0	14	0
1645770319	67720.487	361	3.5161161	-0.21	-0.00116022099	111.710737	0.01	5.52486188e-05	2.21329604	112.374731	112.374721	111.046753	111.046744	112.374726	111.046748	0.54	50	0.74	50	0.6	50	0.82	50	5	17	2	33	0
1645770501	67902.058	362	3.51611586	0.07	0.000338164251	111.710737	0.29	0.00140096618	2.21329169	112.374729	112.37472	111.046754	111.046745	112.374724	111.046749	0.92	50	0.56	50	0.52	50	0.74	50	19	38	0	12	0
1645770697	68098.042	363	3.51610898	0.15	0.000828729282	111.710736	-0.41	-0.00226519337	2.21329784	112.37473	112.374721	111.046752	111.046742	112.374725	111.046747	0.56	50	0.82	50	0.88	50	0.32	50	10	26	1	23	1
1645770880	68281.234	364	3.5161187	-0.11	-0.00056122449	111.710737	0.53	0.00270408163	2.21328989	112.374728	112.374719	111.046754	111.046745	112.374724	111.04675	0.76	50	0.34	50	0.22	50	0.86	50	16	29	0	21	0
1645771074	68475.09	365	3.51610613	0.2	0.00108695652	111.710736	0.18	0.00097826087	2.21328719	112.374727	112.374717	111.046754	111.046745	112.374722	111.04675	0.78	50	0.4	50	0.58	50	0.56	50	16	32	1	18	0
1645771256	68657.475	366	3.51610186	-0.33	-0.00170984456	111.710737	-0.29	-0.00150259067	2.21329154	112.37473	112.37472	111.046755	111.046745	112.374725	111.04675	0.32	50	0.94	50	0.68	50	0.72	50	16	32	0	18	0
1645771438	68839.437	367	3.51610874	0.41	0.00224043716	111.710735	0.33	0.00180327869	2.21328659	112.374726	112.374717	111.046754	111.046745	112.374721	111.046749	0.94	50	0.2	50	0.58	50	0.5	50	8	27	0	23	0
1645771619	69020.367	368	3.51610091	-0.21	-0.00115384615	111.710736	0.01	5.49450549e-05	2.21328644	112.374727	112.374718	111.046755	111.046746	112.374722	111.04675	0.46	50	0.66	50	0.44	50	0.66	50	14	28	0	22	0
1645771841	69241.93	369	3.51610068	0.24	0.00132596685	111.710735	0.14	0.000773480663	2.21328434	112.374725	112.374716	111.046755	111.046745	112.37472	111.04675	0.84	50	0.46	50	0.68	50	0.58	50	20	32	3	18	0
1645772022	69423.137	370	3.51609736	-0.17	-0.000769230769	111.710736	-0.35	-0.00158371041	2.21328959	112.374728	112.374718	111.046754	111.046744	112.374723	111.046749	0.26	50	0.78	50	0.6	50	0.42	50	24	41	0	9	0
1645772216	69617.389	371	3.51610566	0.17	0.000934065934	111.710735	0.01	5.49450549e-05	2.21328944	112.374727	112.374717	111.046753	111.046744	112.374722	111.046748	0.76	50	0.58	50	0.72	50	0.56	50	5	22	1	28	0
1645772423	69824.752	372	3.51610542	-0.13	-0.000670103093	111.710736	-0.07	-0.000360824742	2.21329049	112.374728	112.374718	111.046753	111.046744	112.374723	111.046749	0.46	50	0.66	50	0.52	50	0.58	50	15	32	2	18	0
1645772633	70034.248	373	3.51610708	0.0185714286	8.92857143e-05	111.710736	0.178571429	0.000858516484	2.21328781	112.374727	112.374717	111.046754	111.046745	112.374722	111.046749	0.857142857	49	0.66	50	0.58	50	0.74	50	8	28	2	22	0
1645772839	70240.67	374	3.51610285	0	0	111.710736	0	0	2.21328781	112.374727	112.374717	111.046754	111.046745	112.374722	111.046749	-1	0	-1	0	-1	0	0.733333333	30	17	34	1	16	0
1645773047	70448.34	375	3.51610285	-0.03	-0.000145631068	111.710736	0.55	0.00266990291	2.21327956	112.374724	112.374715	111.046757	111.046747	112.37472	111.046752	0.86	50	0.34	50	0.36	50	0.94	50	11	30	2	20	0
1645773241	70642.613	376	3.5160898	-0.14	-0.000673076923	111.710737	-0.32	-0.00153846154	2.21328436	112.374727	112.374717	111.046756	111.046746	112.374722	111.046751	0.38	50	0.84	50	0.9	50	0.72	50	12	27	1	23	0
1645773448	70849.754	377	3.51609739	0.137959184	0.000711129813	111.710736	0.397959184	0.002051336	2.21327839	112.374724	112.374715	111.046757	111.046748	112.374719	111.046752	0.795918367	49	0.26	50	0.58	50	0.84	50	17	32	2	18	0
1645773631	71031.988	378	3.51608795	0.19	0.000917874396	111.710735	-0.47	-0.0022705314	2.21328544	112.374725	112.374716	111.046754	111.046745	112.374721	111.046749	0.54	50	0.82	50	0.84	50	0.18	50	13	26	0	24	0
1645773826	71226.8	379	3.5160991	-0.04	-0.00021978022	111.710735	-0.66	-0.00362637363	2.21329534	112.374728	112.374719	111.046751	111.046742	112.374724	111.046747	0.28	50	0.98	50	0.94	50	0.32	50	8	22	1	28	0
1645774020	71421.35	380	3.51611475	-0.36	-0.00184615385	111.710737	0.38	0.00194871795	2.21328964	112.374729	112.374719	111.046755	111.046745	112.374724	111.04675	0.64	50	0.62	50	0.2	50	0.94	50	18	32	1	18	0
1645774228	71628.781	381	3.51610574	0.69	0.00352040816	111.710733	-0.03	-0.000153061224	2.21329009	112.374725	112.374716	111.046751	111.046742	112.37472	111.046746	0.9	50	0.24	50	1	50	0.28	50	3	13	2	36	1
1645774423	71824.603	382	3.51610645	-0.427142857	-0.00207350902	111.710736	-0.232857143	-0.00113037448	2.21329358	112.374728	112.374719	111.046752	111.046743	112.374724	111.046748	0.32	50	0.98	50	0.52	50	0.714285714	49	22	37	1	13	0
1645774643	72044.336	383	3.51611198	0.03	0.000153061224	111.710735	-0.09	-0.000459183673	2.21329493	112.374729	112.374719	111.046752	111.046742	112.374724	111.046747	0.52	50	0.58	50	0.64	50	0.52	50	20	39	3	11	0
1645774824	72225.453	384	3.51611411	0.04	0.000181818182	111.710735	-0.04	-0.000181818182	2.21329553	112.374729	112.374719	111.046751	111.046742	112.374724	111.046747	0.56	50	0.56	50	0.54	50	0.46	50	18	35	0	15	0
1645775031	72432.405	385	3.51611506	-0.167755102	-0.000926823768	111.710736	0.547755102	0.00302627128	2.21328732	112.374727	112.374718	111.046755	111.046745	112.374722	111.04675	0.9	50	0.52	50	0.224489796	49	0.94	50	12	34	2	16	0
1645775213	72614.613	386	3.51610207	-0.18	-0.000869565217	111.710737	0.3	0.00144927536	2.21328282	112.374727	112.374717	111.046757	111.046747	112.374722	111.046752	0.66	50	0.54	50	0.3	50	0.78	50	16	28	0	22	0
1645775408	72809.513	387	3.51609495	0.18	0.000989010989	111.710736	-0.64	-0.00351648352	2.21329242	112.374729	112.374719	111.046753	111.046744	112.374724	111.046748	0.38	50	0.84	50	0.98	50	0.16	50	9	26	1	24	0
1645775589	72990.427	388	3.51611013	0.39	0.002	111.710734	-0.45	-0.00230769231	2.21329917	112.374729	112.374719	111.046749	111.04674	112.374724	111.046744	0.76	50	0.82	50	0.98	50	0.14	50	18	33	0	16	1
1645775772	73173.447	389	3.51612081	-0.12	-0.000662983425	111.710735	0.64	0.0035359116	2.21328957	112.374726	112.374717	111.046753	111.046743	112.374722	111.046748	0.92	50	0.4	50	0.14	50	0.9	50	19	38	0	10	2
1645775953	73354.545	390	3.51610562	-0.378367347	-0.00206758113	111.710737	-0.0383673469	-0.000209657634	2.21329014	112.374728	112.374719	111.046754	111.046745	112.374724	111.04675	0.42	50	0.836734694	49	0.58	50	0.92	50	18	37	0	13	0
1645776136	73537.513	391	3.51610653	-0.06	-0.000331491713	111.710737	0.6	0.00331491713	2.21328114	112.374726	112.374717	111.046757	111.046748	112.374721	111.046753	0.92	50	0.38	50	0.22	50	0.88	50	16	33	0	17	0
1645776320	73720.801	392	3.5160923	0.20877551	0.00114084978	111.710736	-0.28877551	-0.00157800825	2.21328547	112.374726	112.374717	111.046755	111.046745	112.374722	111.04675	0.66	50	0.74	50	0.87755102	49	0.38	50	11	30	0	20	0
1645776504	73905.011	393	3.51609915	0.08	0.00043715847	111.710735	-0.44	-0.00240437158	2.21329207	112.374728	112.374718	111.046753	111.046743	112.374723	111.046748	0.34	50	0.7	50	0.9	50	0.38	50	18	35	0	15	0
1645776688	74088.888	394	3.51610959	-0.2	-0.00108695652	111.710736	-0.38	-0.00206521739	2.21329777	112.374731	112.374721	111.046752	111.046742	112.374726	111.046747	0.38	50	0.96	50	0.78	50	0.6	50	10	34	0	16	0
1645776873	74273.796	395	3.5161186	0.03	0.000163043478	111.710736	0.21	0.00114130435	2.21329462	112.374729	112.37472	111.046753	111.046743	112.374725	111.046748	0.8	50	0.56	50	0.64	50	0.82	50	14	34	0	16	0
1645777058	74458.847	396	3.51611362	-0.28	-0.00151351351	111.710738	0.48	0.00259459459	2.21328742	112.374729	112.374719	111.046756	111.046747	112.374724	111.046752	0.78	50	0.58	50	0.22	50	0.98	50	22	40	0	10	0
1645777241	74642.639	397	3.51610224	0.24	0.0012972973	111.710737	-0.44	-0.00237837838	2.21329402	112.374729	112.37472	111.046753	111.046744	112.374725	111.046748	0.48	50	0.68	50	0.88	50	0.2	50	14	31	0	19	0
1645777426	74827.429	398	3.51611267	-0.17	-0.000923913043	111.710737	0.21	0.00114130435	2.21329087	112.374729	112.37472	111.046755	111.046745	112.374725	111.04675	0.52	50	0.48	50	0.46	50	0.84	50	16	32	0	18	0
1645777624	75025.272	399	3.51610769	-0.01	-5.40540541e-05	111.710737	0.55	0.00297297297	2.21328262	112.374727	112.374717	111.046757	111.046748	112.374722	111.046753	0.9	50	0.36	50	0.38	50	0.94	50	19	34	1	16	0
1645777809	75210.318	400	3.51609464	-0.02	-0.000101010101	111.710738	-0.76	-0.00383838384	2.21329402	112.37473	112.374721	111.046754	111.046745	112.374726	111.046749	0.2	50	0.98	50	0.86	50	0.12	50	13	30	0	20	0
1645778007	75408.19	401	3.51611267	0.18	0.000972972973	111.710737	-0.22	-0.00118918919	2.21329732	112.374731	112.374721	111.046752	111.046743	112.374726	111.046747	0.6	50	0.64	50	0.82	50	0.42	50	10	21	1	29	0
1645778191	75592.092	402	3.51611789	-0.21	-0.00106060606	111.710738	-0.19	-0.00095959596	2.21330017	112.374732	112.374723	111.046752	111.046743	112.374728	111.046748	0.46	50	0.86	50	0.42	50	0.44	50	12	30	0	20	0
1645778388	75789.057	403	3.5161224	0.51	0.00277173913	111.710735	0.31	0.00168478261	2.21329552	112.374729	112.374719	111.046751	111.046742	112.374724	111.046746	0.96	50	0.14	50	0.74	50	0.54	50	13	28	1	22	0
1645778573	75974.005	404	3.51611504	-0.41	-0.00209183673	111.710737	-0.25	-0.0012755102	2.21329927	112.374732	112.374722	111.046752	111.046743	112.374727	111.046747	0.34	50	1	50	0.46	50	0.62	50	15	35	0	15	0
1645778770	76170.877	405	3.51612098	0.15	0.000810810811	111.710736	0.31	0.00167567568	2.21329462	112.37473	112.37472	111.046753	111.046743	112.374725	111.046748	0.88	50	0.42	50	0.6	50	0.76	50	15	37	1	13	0
1645778967	76367.922	406	3.51611362	-0.21	-0.00106598985	111.710737	-0.15	-0.00076142132	2.21329687	112.374731	112.374722	111.046753	111.046744	112.374727	111.046748	0.46	50	0.82	50	0.5	50	0.56	50	16	32	1	18	0
1645779177	76577.871	407	3.51611718	-0.29	-0.00147208122	111.710739	0.15	0.00076142132	2.21329462	112.374732	112.374723	111.046755	111.046746	112.374727	111.046751	0.5	50	0.64	50	0.32	50	0.76	50	15	37	2	13	0
1645779361	76762.085	408	3.51611362	-0.185102041	-0.00088143829	111.71074	-0.0948979592	-0.000451895044	2.21329605	112.374733	112.374724	111.046756	111.046746	112.374729	111.046751	0.5	50	0.78	50	0.489795918	49	0.58	50	5	17	0	33	0
1645779572	76973.275	409	3.51611587	0.36	0.00195652174	111.710738	0.22	0.00119565217	2.21329275	112.374731	112.374721	111.046755	111.046745	112.374726	111.04675	0.94	50	0.36	50	0.78	50	0.64	50	5	18	2	32	0
1645779756	77157.443	410	3.51611065	-0.19	-0.000896226415	111.710739	0.49	0.00231132075	2.2132854	112.374729	112.37472	111.046758	111.046749	112.374725	111.046753	0.9	50	0.6	50	0.26	50	0.94	50	15	31	0	19	0
1645779978	77379.42	411	3.51609903	0	0	111.710739	0	0	2.2132854	112.374729	112.37472	111.046758	111.046749	112.374725	111.046753	-1	0	-1	0	-1	0	-1	0	16	34	2	15	1
1645780162	77563.722	412	3.51609903	-0.0318367347	-0.000143408715	111.710739	-0.268163265	-0.00120794264	2.21328942	112.374731	112.374721	111.046757	111.046748	112.374726	111.046752	0.44	50	0.74	50	0.816326531	49	0.58	50	15	32	0	18	0
1645780374	77775.591	413	3.51610539	0.44	0.00237837838	111.710737	-0.4	-0.00216216216	2.21329542	112.37473	112.374721	111.046753	111.046744	112.374726	111.046748	0.66	50	0.62	50	1	50	0.16	50	8	21	2	29	0
1645780559	77959.844	414	3.51611488	0	0	111.710737	0.36	0.00170616114	2.21329002	112.374729	112.374719	111.046755	111.046745	112.374724	111.04675	0.82	50	0.46	50	0.44	50	0.8	50	18	34	0	16	0
1645780756	78157.02	415	3.51610634	-0.02	-0.000108695652	111.710737	0.48	0.00260869565	2.21328282	112.374727	112.374717	111.046757	111.046747	112.374722	111.046752	0.9	50	0.44	50	0.38	50	0.88	50	17	35	1	15	0
1645780953	78354.207	416	3.51609495	-0.34	-0.00172588832	111.710739	-0.18	-0.000913705584	2.21328552	112.374729	112.37472	111.046758	111.046748	112.374724	111.046753	0.36	50	0.88	50	0.58	50	0.74	50	19	41	1	9	0
1645781137	78538.373	417	3.51609922	0.34	0.00171717172	111.710737	0.28	0.00141414141	2.21328132	112.374726	112.374717	111.046757	111.046748	112.374721	111.046753	0.84	50	0.22	50	0.62	50	0.56	50	16	34	0	16	0
1645781322	78722.777	418	3.51609258	-0.116326531	-0.000632209406	111.710738	-0.316326531	-0.00171916593	2.21328606	112.374728	112.374719	111.046757	111.046747	112.374723	111.046752	0.367346939	49	0.8	50	0.6	50	0.4	50	15	29	0	20	1
1645781519	78920.115	419	3.51610009	-0.0644897959	-0.000350488021	111.710738	-0.0644897959	-0.000350488021	2.21328703	112.374729	112.374719	111.046757	111.046747	112.374724	111.046752	0.551020408	49	0.68	50	0.7	50	0.7	50	20	34	1	16	0
1645781703	79104.328	420	3.51610162	-0.01	-5.05050505e-05	111.710738	-0.67	-0.00338383838	2.21329708	112.374732	112.374722	111.046754	111.046744	112.374727	111.046749	0.28	50	0.96	50	0.98	50	0.32	50	16	30	0	20	0
1645781939	79340.238	421	3.51611751	-0.02	-0.000108695652	111.710738	0.56	0.00304347826	2.21328868	112.374729	112.37472	111.046756	111.046747	112.374725	111.046752	0.9	50	0.36	50	0.36	50	0.94	50	9	33	4	17	0
1645782123	79524.41	422	3.51610422	-0.06	-0.000254237288	111.710738	-0.34	-0.00144067797	2.21329378	112.374731	112.374722	111.046755	111.046746	112.374727	111.04675	0.48	50	0.88	50	0.7	50	0.42	50	15	28	0	22	0
1645782320	79721.562	423	3.51611229	0.19	0.0010326087	111.710737	-0.55	-0.00298913043	2.21330203	112.374733	112.374723	111.046752	111.046742	112.374728	111.046747	0.46	50	0.82	50	0.94	50	0.2	50	19	33	1	17	0
1645782518	79919.506	424	3.51612534	-0.09	-0.000456852792	111.710738	-0.47	-0.0023857868	2.21330908	112.374735	112.374726	111.04675	111.04674	112.374731	111.046745	0.42	50	0.98	50	0.76	50	0.38	50	18	28	1	22	0
1645782702	80103.732	425	3.51613649	-0.24	-0.00121212121	111.710739	0.42	0.00212121212	2.21330278	112.374735	112.374725	111.046753	111.046744	112.37473	111.046748	0.62	50	0.44	50	0.3	50	0.96	50	18	35	0	15	0
1645782887	80287.823	426	3.51612652	0.4	0.00217391304	111.710737	-0.38	-0.00206521739	2.21330848	112.374734	112.374725	111.046749	111.04674	112.37473	111.046745	0.78	50	0.76	50	0.96	50	0.18	50	1	11	0	39	0
1645783096	80497.637	427	3.51613554	0.07	0.000380434783	111.710737	0.07	0.000380434783	2.21330743	112.374734	112.374724	111.046749	111.04674	112.374729	111.046745	0.9	50	0.76	50	0.86	50	0.86	50	2	10	2	40	0
1645783304	80705.298	428	3.51613388	-0.57	-0.00271428571	111.71074	0.19	0.000904761905	2.21330458	112.374736	112.374726	111.046753	111.046743	112.374731	111.046748	0.54	50	0.92	50	0.16	50	0.92	50	9	31	2	19	0
1645783527	80928.326	429	3.51612937	0.54	0.00259615385	111.710737	0.16	0.000769230769	2.21330218	112.374732	112.374723	111.046751	111.046742	112.374728	111.046746	1	50	0.3	50	0.8	50	0.42	50	4	22	3	28	0
1645783713	81113.815	430	3.51612557	0.14244898	0.000638784662	111.710736	0.51755102	0.00232085659	2.21329442	112.374729	112.37472	111.046753	111.046743	112.374725	111.046748	0.96	50	0.3	50	0.38	50	0.755102041	49	14	30	0	20	0
1645783913	81313.99	431	3.5161133	0.21	0.00113513514	111.710735	-0.51	-0.00275675676	2.21330207	112.374731	112.374721	111.046749	111.04674	112.374726	111.046745	0.52	50	0.82	50	1	50	0.28	50	9	32	1	18	0
1645784111	81512.273	432	3.5161254	-0.56	-0.0028	111.710738	0.08	0.0004	2.21330087	112.374733	112.374723	111.046752	111.046743	112.374728	111.046748	0.52	50	1	50	0.32	50	0.96	50	21	41	1	9	0
1645784335	81736.416	433	3.5161235	0.1	0.000502512563	111.710737	-0.28	-0.00140703518	2.21330507	112.374734	112.374724	111.046751	111.046741	112.374729	111.046746	0.42	50	0.6	50	0.8	50	0.42	50	7	31	3	19	0
1645784520	81921.683	434	3.51613014	0.24	0.00107142857	111.710736	0.2	0.000892857143	2.21330207	112.374732	112.374722	111.04675	111.046741	112.374727	111.046746	0.92	50	0.48	50	0.6	50	0.56	50	17	31	0	19	0
1645784718	82119.625	435	3.5161254	-2.77555756e-17	-1.50030138e-19	111.710736	-0.52	-0.00281081081	2.21330987	112.374734	112.374724	111.046748	111.046739	112.374729	111.046743	0.24	50	0.76	50	0.96	50	0.44	50	8	28	1	22	0
1645784917	82318.672	436	3.51613773	-0.3	-0.00151515152	111.710738	-0.36	-0.00181818182	2.21331527	112.374737	112.374728	111.046748	111.046738	112.374732	111.046743	0.32	50	0.98	50	0.66	50	0.6	50	21	30	1	20	0
1645785102	82503.532	437	3.51614627	0.12	0.000603015075	111.710737	0.52	0.00261306533	2.21330747	112.374734	112.374725	111.04675	111.04674	112.374729	111.046745	1	50	0.36	50	0.52	50	0.92	50	21	36	0	14	0
1645785313	82714.58	438	3.51613393	0.072173913	0.00039012926	111.710737	-0.587826087	-0.00317743831	2.21331628	112.374736	112.374727	111.046747	111.046737	112.374732	111.046742	0.304347826	23	0.82	50	0.94	50	0.28	50	6	24	2	26	0
1645785512	82912.769	439	3.51614788	0.05	0.000236966825	111.710737	0.03	0.000142180095	2.21331583	112.374736	112.374727	111.046747	111.046737	112.374731	111.046742	0.62	50	0.54	50	0.54	50	0.52	50	12	37	1	13	0
1645785699	83099.89	440	3.51614717	-0.29	-0.00146464646	111.710738	-0.17	-0.000858585859	2.21331838	112.374738	112.374729	111.046747	111.046738	112.374734	111.046742	0.34	50	0.8	50	0.68	50	0.8	50	13	26	0	24	0
1645785898	83298.889	441	3.5161512	0.25	0.0013368984	111.710737	0.35	0.00187165775	2.21331313	112.374735	112.374726	111.046748	111.046738	112.374731	111.046743	0.94	50	0.34	50	0.64	50	0.74	50	17	35	1	15	0
1645786084	83484.926	442	3.5161429	-0.13	-0.00065	111.710737	-0.73	-0.00365	2.21332408	112.374739	112.37473	111.046745	111.046735	112.374735	111.04674	0.14	50	1	50	0.86	50	0.26	50	18	28	0	22	0
1645786269	83669.866	443	3.51616021	-0.04	-0.000216216216	111.710738	-5.55111512e-17	-3.00060277e-19	2.21332408	112.37474	112.37473	111.046745	111.046736	112.374735	111.04674	0.54	50	0.58	50	0.78	50	0.82	50	2	15	0	34	1
1645786468	83868.805	444	3.51616021	-0.33755102	-0.00182460011	111.710739	0.37755102	0.00204081633	2.21331842	112.37474	112.37473	111.046749	111.046739	112.374735	111.046744	0.74	50	0.7	50	0.244897959	49	0.96	50	12	31	1	19	0
1645786654	84055.727	445	3.51615126	0.25	0.00125628141	111.710738	-0.09	-0.000452261307	2.21331977	112.374739	112.374729	111.046747	111.046737	112.374734	111.046742	0.84	50	0.68	50	0.88	50	0.54	50	14	35	0	15	0
1645786853	84253.884	446	3.51615339	-0.2	-0.00106951872	111.710739	0.1	0.000534759358	2.21331827	112.374739	112.37473	111.046748	111.046739	112.374735	111.046744	0.52	50	0.62	50	0.54	50	0.84	50	14	33	1	17	0
1645787077	84478.21	447	3.51615102	-0.06	-0.000303030303	111.710739	-0.16	-0.000808080808	2.21332067	112.37474	112.374731	111.046748	111.046738	112.374736	111.046743	0.44	50	0.66	50	0.7	50	0.6	50	7	25	3	25	0
1645787262	84663.29	448	3.51615482	-0.12	-0.000533333333	111.71074	0.3	0.00133333333	2.21331617	112.37474	112.37473	111.04675	111.04674	112.374735	111.046745	0.72	50	0.54	50	0.44	50	0.86	50	19	32	0	18	0
1645787447	84848.369	449	3.5161477	0.26	0.00140540541	111.710739	0.18	0.000972972973	2.21331347	112.374737	112.374728	111.046749	111.04674	112.374733	111.046745	0.86	50	0.42	50	0.68	50	0.6	50	13	32	0	18	0
1645787632	85033.511	450	3.51614343	-0.53	-0.00286486486	111.710741	-0.31	-0.00167567568	2.21331812	112.374741	112.374732	111.046751	111.046741	112.374737	111.046746	0.14	50	0.98	50	0.5	50	0.72	50	23	35	0	15	0
1645787866	85267.294	451	3.51615078	0.21	0.00113513514	111.71074	-0.33	-0.00178378378	2.21332307	112.374742	112.374732	111.046748	111.046739	112.374737	111.046743	0.88	50	1	1	0.88	50	0.34	50	9	29	4	21	0
1645788066	85467.476	452	3.51615861	0.46	0.00196581197	111.710738	-0.24	-0.00102564103	2.21332667	112.374741	112.374731	111.046745	111.046735	112.374736	111.04674	0.72	50	0.5	50	0.94	50	0.24	50	18	32	1	18	0
1645788264	85665.595	453	3.5161643	-0.02	-0.0001	111.710738	0.44	0.0022	2.21332007	112.374739	112.374729	111.046747	111.046737	112.374734	111.046742	0.92	50	0.5	50	0.52	50	0.98	50	16	32	1	18	0
1645788463	85863.872	454	3.51615387	-0.15	-0.000757575758	111.710739	-0.55	-0.00277777778	2.21332832	112.374742	112.374733	111.046745	111.046736	112.374737	111.04674	0.28	50	0.98	50	0.82	50	0.42	50	10	24	1	26	0
1645788687	86088.282	455	3.51616691	0.31	0.00156565657	111.710737	-0.49	-0.00247474747	2.21333567	112.374743	112.374733	111.046741	111.046732	112.374738	111.046737	0.38	50	0.56	50	0.98	50	0.18	50	10	28	3	22	0
1645788886	86287.611	456	3.51617854	0.04	0.000177777778	111.710737	-0.76	-0.00337777778	2.21334707	112.374746	112.374736	111.046738	111.046728	112.374741	111.046733	0.26	50	0.98	50	0.96	50	0.16	50	18	35	1	15	0
1645789073	86473.879	457	3.51619657	-0.298979592	-0.00150241001	111.710739	0.558979592	0.00280894267	2.21333869	112.374745	112.374735	111.046742	111.046732	112.37474	111.046737	0.84	50	0.58	50	0.102040816	49	0.96	50	11	28	0	22	0
1645789272	86673.439	458	3.51618331	0.21	0.00112903226	111.710737	-0.15	-0.000806451613	2.21334094	112.374745	112.374735	111.04674	111.04673	112.37474	111.046735	0.64	50	0.58	50	0.92	50	0.56	50	16	29	1	21	0
1645789509	86910.562	459	3.51618686	0.22	0.0011	111.710736	0.12	0.0006	2.21333914	112.374743	112.374733	111.046739	111.04673	112.374738	111.046735	0.66	50	0.32	50	0.56	50	0.46	50	17	32	4	18	0
1645789696	87096.808	460	3.51618402	-0.326938776	-0.0013794885	111.710738	-0.366938776	-0.00154826488	2.21334464	112.374746	112.374737	111.046739	111.04673	112.374741	111.046735	0.306122449	49	1	50	0.64	50	0.6	50	18	34	0	15	1
1645789893	87294.025	461	3.51619272	-0.19	-0.00102150538	111.710739	0.43	0.00231182796	2.21333819	112.374745	112.374736	111.046742	111.046733	112.37474	111.046738	0.72	50	0.48	50	0.26	50	0.88	50	21	38	1	12	0
1645790103	87504.218	462	3.51618252	-0.1	-0.000507614213	111.710739	-0.5	-0.00253807107	2.21334569	112.374748	112.374738	111.046741	111.046731	112.374743	111.046736	0.34	50	0.94	50	0.84	50	0.44	50	16	30	2	20	0
1645790313	87714.446	463	3.51619438	0.32	0.00151658768	111.710738	-0.32	-0.00151658768	2.21335049	112.374748	112.374738	111.046737	111.046728	112.374743	111.046733	0.68	50	0.68	50	0.96	50	0.32	50	15	38	2	12	0
1645790498	87898.861	464	3.51620197	-0.37	-0.00176190476	111.71074	-0.11	-0.000523809524	2.21335214	112.37475	112.374741	111.046739	111.046729	112.374745	111.046734	0.38	50	0.86	50	0.48	50	0.74	50	20	36	0	14	0
1645790682	88083.157	465	3.51620458	0.485102041	0.00263642413	111.710737	0.0748979592	0.000407054126	2.21335102	112.374747	112.374738	111.046737	111.046727	112.374743	111.046732	0.9	50	0.34	50	0.9	50	0.489795918	49	19	35	0	15	0
1645790879	88280.334	466	3.51620281	-0.3	-0.00162162162	111.710739	-0.16	-0.000864864865	2.21335342	112.37475	112.37474	111.046738	111.046728	112.374745	111.046733	0.42	50	0.88	50	0.52	50	0.66	50	14	36	1	14	0
1645791090	88491.512	467	3.5162066	-0.03	-0.000152284264	111.710739	0.29	0.00147208122	2.21334907	112.374748	112.374739	111.046739	111.046729	112.374744	111.046734	0.84	50	0.58	50	0.56	50	0.88	50	12	35	2	15	0
1645791275	88675.988	468	3.51619972	-0.01	-4.73933649e-05	111.710739	-0.07	-0.000331753555	2.21335012	112.374749	112.374739	111.046739	111.046729	112.374744	111.046734	0.68	50	0.76	50	0.62	50	0.56	50	15	33	0	17	0
1645791461	88862.239	469	3.51620138	0.545714286	0.00296583851	111.710736	-0.0257142857	-0.000139751553	2.2133505	112.374746	112.374737	111.046736	111.046726	112.374741	111.046731	0.88	50	0.36	50	1	50	0.428571429	49	11	30	0	20	0
1645791646	89046.859	470	3.51620199	-0.08	-0.000427807487	111.710737	-0.44	-0.00235294118	2.2133571	112.374749	112.374739	111.046734	111.046725	112.374744	111.04673	0.38	50	0.9	50	0.96	50	0.6	50	8	26	0	24	0
1645791843	89244.219	471	3.51621243	-0.27	-0.0014673913	111.710738	-0.53	-0.00288043478	2.21336505	112.374752	112.374743	111.046733	111.046724	112.374748	111.046728	0.16	50	0.96	50	0.82	50	0.56	50	0	14	1	36	0
1645792040	89441.523	472	3.516225	-0.08	-0.000404040404	111.710738	0.62	0.00313131313	2.21335575	112.37475	112.37474	111.046736	111.046727	112.374745	111.046732	0.86	50	0.32	50	0.26	50	0.96	50	19	34	1	16	0
1645792252	89652.804	473	3.5162103	0.13	0.000656565657	111.710738	0.13	0.000656565657	2.2133538	112.374749	112.374739	111.046736	111.046727	112.374744	111.046732	0.86	50	0.6	50	0.78	50	0.78	50	5	21	2	29	0
1645792437	89837.939	474	3.51620721	-0.29	-0.00138095238	111.710739	-0.47	-0.00223809524	2.21336085	112.374752	112.374743	111.046736	111.046726	112.374747	111.046731	0.22	50	0.98	50	0.68	50	0.5	50	14	33	0	17	0
1645792621	90022.387	475	3.51621836	0.414285714	0.00223938224	111.710737	0.345714286	0.00186872587	2.21335567	112.374749	112.374739	111.046735	111.046726	112.374744	111.04673	0.88	50	0.12	50	0.64	50	0.571428571	49	9	25	0	25	0
1645792805	90206.676	476	3.51621016	-0.43	-0.00232432432	111.710739	-0.17	-0.000918918919	2.21335822	112.374752	112.374742	111.046737	111.046727	112.374747	111.046732	0.38	50	0.98	50	0.42	50	0.68	50	12	26	0	24	0
1645793006	90407.171	477	3.51621419	0.12	0.000652173913	111.710739	-0.66	-0.00358695652	2.21336812	112.374754	112.374744	111.046733	111.046724	112.374749	111.046728	0.46	50	1	50	1	50	0.22	50	3	26	1	24	0
1645793203	90604.459	478	3.51622985	-0.13	-0.000646766169	111.710739	0.49	0.00243781095	2.21336077	112.374752	112.374743	111.046736	111.046726	112.374748	111.046731	0.74	50	0.38	50	0.26	50	0.88	50	16	28	1	22	0
1645793387	90788.645	479	3.51621823	0.21	0.00106598985	111.710738	-0.29	-0.00147208122	2.21336512	112.374753	112.374743	111.046734	111.046724	112.374748	111.046729	0.36	50	0.44	50	0.92	50	0.42	50	15	36	0	14	0
1645793574	90974.964	480	3.5162251	0.11	0.000597826087	111.710738	-0.07	-0.000380434783	2.21336617	112.374752	112.374743	111.046733	111.046723	112.374748	111.046728	0.82	50	0.78	50	0.64	50	0.46	50	12	26	0	24	0
1645793759	91160.116	481	3.51622677	-0.02	-0.000107526882	111.710738	0.46	0.00247311828	2.21335927	112.37475	112.374741	111.046735	111.046725	112.374746	111.04673	0.84	50	0.4	50	0.46	50	0.94	50	26	39	0	11	0
1645793946	91347.401	482	3.51621585	-0.39	-0.00209677419	111.71074	0.03	0.000161290323	2.21335882	112.374752	112.374743	111.046737	111.046727	112.374747	111.046732	0.34	50	0.7	50	0.48	50	0.9	50	20	38	0	12	0
1645794143	91544.674	483	3.51621514	0.67	0.0035828877	111.710736	0.01	5.34759358e-05	2.21335867	112.374749	112.374739	111.046734	111.046724	112.374744	111.046729	0.96	50	0.28	50	0.88	50	0.22	50	5	25	1	25	0
1645794328	91728.958	484	3.5162149	-0.54	-0.00274111675	111.710739	-0.04	-0.000203045685	2.21335927	112.374752	112.374742	111.046736	111.046727	112.374747	111.046731	0.4	50	0.98	50	0.34	50	0.84	50	14	33	0	17	0
1645794513	91914.105	485	3.51621585	0.15	0.000815217391	111.710738	-0.33	-0.00179347826	2.21336422	112.374752	112.374743	111.046734	111.046724	112.374748	111.046729	0.62	50	0.8	50	0.94	50	0.46	50	26	39	0	11	0
1645794713	92114.464	486	3.51622368	0.46	0.00247311828	111.710736	-0.1	-0.000537634409	2.21336572	112.374751	112.374741	111.046731	111.046722	112.374746	111.046726	0.78	50	0.42	50	0.86	50	0.3	50	11	28	1	22	0
1645794925	92326.652	487	3.51622605	-0.34	-0.0017	111.710738	0.32	0.0016	2.21336092	112.374751	112.374741	111.046734	111.046725	112.374746	111.04673	0.52	50	0.54	50	0.28	50	0.94	50	12	31	2	19	0
1645795123	92523.997	488	3.51621846	-0.57	-0.00268867925	111.710741	0.03	0.000141509434	2.21336047	112.374754	112.374744	111.046737	111.046728	112.374749	111.046732	0.42	50	0.96	50	0.28	50	0.88	50	15	30	1	20	0
1645795308	92709.191	489	3.51621775	0.59	0.00299492386	111.710738	0.07	0.000355329949	2.21335942	112.37475	112.374741	111.046735	111.046725	112.374746	111.04673	0.92	50	0.26	50	0.92	50	0.4	50	14	32	0	18	0
1645795505	92906.292	490	3.51621609	0.24	0.00129032258	111.710736	-5.55111512e-17	-2.9844705e-19	2.21335942	112.374749	112.37474	111.046733	111.046724	112.374744	111.046729	0.78	50	0.54	50	0.82	50	0.58	50	14	31	1	19	0
1645795691	93092.554	491	3.51621609	0.09	0.000456852792	111.710736	-0.29	-0.00147208122	2.21336377	112.37475	112.37474	111.046732	111.046722	112.374745	111.046727	0.42	50	0.62	50	0.86	50	0.48	50	14	33	0	17	0
1645795875	93275.79	492	3.51622297	-0.325306122	-0.00174895765	111.710738	-0.0546938776	-0.000294053105	2.21336459	112.374752	112.374742	111.046733	111.046724	112.374747	111.046728	0.48	50	0.86	50	0.469387755	49	0.74	50	18	38	0	12	0
1645796070	93470.81	493	3.51622427	0.13	0.000710382514	111.710737	-0.47	-0.00256830601	2.21337164	112.374753	112.374744	111.04673	111.046721	112.374749	111.046726	0.48	50	0.82	50	0.92	50	0.32	50	7	22	1	28	0
1645796252	93652.898	494	3.51623542	0.18	0.000923076923	111.710736	0.2	0.00102564103	2.21336864	112.374751	112.374742	111.04673	111.046721	112.374747	111.046726	0.9	50	0.52	50	0.54	50	0.56	50	19	37	0	13	0
1645796462	93863.683	495	3.51623067	-0.26	-0.00142857143	111.710737	-0.2	-0.0010989011	2.21337164	112.374754	112.374744	111.046731	111.046721	112.374749	111.046726	0.4	50	0.86	50	0.74	50	0.8	50	15	33	2	17	0
1645796645	94045.83	496	3.51623542	-0.235102041	-0.00111422768	111.710739	-0.155102041	-0.000735080762	2.21337396	112.374756	112.374746	111.046731	111.046722	112.374751	111.046726	0.489795918	49	0.88	50	0.54	50	0.62	50	14	34	0	16	0
1645796853	94253.864	497	3.5162391	-0.12	-0.000659340659	111.710739	-0.16	-0.000879120879	2.21337636	112.374757	112.374747	111.046731	111.046722	112.374752	111.046726	0.58	50	0.86	50	0.46	50	0.42	50	19	35	2	15	0
1645797048	94448.851	498	3.51624289	0.13	0.000625	111.710739	-0.59	-0.00283653846	2.21338521	112.374759	112.374749	111.046728	111.046718	112.374754	111.046723	0.48	50	0.94	50	0.92	50	0.2	50	14	34	1	16	0
1645797232	94632.793	499	3.51625689	0.16	0.000820512821	111.710738	0.38	0.00194871795	2.21337951	112.374756	112.374747	111.046729	111.046719	112.374752	111.046724	0.94	50	0.4	50	0.42	50	0.64	50	8	29	0	21	0
1645797465	94866.473	500	3.51624787	-0.18	-0.00097826087	111.710739	0.5	0.0027173913	2.21337201	112.374755	112.374745	111.046732	111.046722	112.37475	111.046727	0.78	50	0.46	50	0.3	50	0.98	50	2	31	4	19	0
1645797686	95087.57	501	3.51623601	0.0965217391	0.000412486065	111.710738	-0.536521739	-0.00229282795	2.21338006	112.374757	112.374747	111.046729	111.046719	112.374752	111.046724	0.48	50	0.92	50	0.913043478	46	0.28	50	17	34	3	16	0
1645797920	95321.33	502	3.51624874	-0.188979592	-0.000855111275	111.710739	-0.288979592	-0.00130759996	2.2133844	112.374759	112.37475	111.046729	111.046719	112.374754	111.046724	0.42	50	0.897959184	49	0.78	50	0.68	50	3	33	4	17	0
1645798103	95504.48	503	3.51625559	0.06	0.000256410256	111.710739	0.28	0.0011965812	2.2133802	112.374758	112.374748	111.046729	111.04672	112.374753	111.046725	0.66	50	0.32	50	0.66	50	0.88	50	13	36	0	14	0
1645798389	95790.213	504	3.51624895	-0.06	-0.000327868852	111.710739	-0.4	-0.00218579235	2.2133862	112.37476	112.37475	111.046728	111.046718	112.374755	111.046723	0.46	50	0.92	50	0.78	50	0.44	50	1	24	8	26	0
1645798584	95985.259	505	3.51625844	0.04	0.00013986014	111.710739	-0.56	-0.00195804196	2.2133946	112.374762	112.374753	111.046725	111.046716	112.374757	111.046721	0.32	50	0.84	50	0.98	50	0.38	50	11	35	1	15	0
1645798766	96167.315	506	3.51627172	0.03	0.000153846154	111.710739	-0.71	-0.00364102564	2.21340525	112.374765	112.374756	111.046722	111.046712	112.37476	111.046717	0.26	50	0.94	50	1	50	0.26	50	14	30	0	20	0
1645798962	96363.284	507	3.51628857	-0.01	-5.49450549e-05	111.710739	0.01	5.49450549e-05	2.2134051	112.374765	112.374756	111.046722	111.046713	112.37476	111.046717	0.58	50	0.58	50	0.7	50	0.72	50	13	30	1	20	0
1645799144	96545.666	508	3.51628833	-0.33	-0.00168367347	111.71074	-0.01	-5.10204082e-05	2.21340525	112.374767	112.374757	111.046724	111.046714	112.374762	111.046719	0.48	50	0.82	50	0.56	50	0.88	50	12	28	0	22	0
1645799365	96766.724	509	3.51628857	0.51	0.0028021978	111.710738	0.01	5.49450549e-05	2.2134051	112.374764	112.374755	111.046721	111.046712	112.374759	111.046716	0.9	50	0.38	50	0.94	50	0.44	50	4	22	3	28	0
1645799549	96950.097	510	3.51628833	-0.163469388	-0.000739680488	111.710739	-0.456530612	-0.00206574938	2.21341194	112.374767	112.374758	111.04672	111.04671	112.374762	111.046715	0.28	50	0.9	50	0.64	50	0.346938776	49	17	34	0	16	0
1645799758	97159.167	511	3.51629916	-0.13	-0.000706521739	111.710739	-0.29	-0.00157608696	2.21341629	112.374769	112.37476	111.046719	111.04671	112.374764	111.046714	0.36	50	0.78	50	0.76	50	0.6	50	6	24	2	26	0
1645799940	97341.356	512	3.51630604	-0.29	-0.00138755981	111.710741	-0.27	-0.00129186603	2.21342034	112.374772	112.374762	111.046719	111.04671	112.374767	111.046715	0.4	50	0.96	50	0.66	50	0.68	50	10	23	0	27	0
1645800136	97537.145	513	3.51631244	0.03	0.000164835165	111.710741	-0.67	-0.00368131868	2.21343039	112.374775	112.374765	111.046716	111.046707	112.37477	111.046712	0.34	50	0.98	50	0.98	50	0.28	50	15	35	1	15	0
1645800334	97735.299	514	3.51632834	0.22	0.00112244898	111.71074	0.24	0.0012244898	2.21342679	112.374772	112.374763	111.046716	111.046707	112.374768	111.046712	0.84	50	0.38	50	0.6	50	0.62	50	10	27	1	23	0
1645800557	97958.734	515	3.51632264	-0.0202040816	-0.000102040816	111.71074	-0.735306122	-0.00371366729	2.21343782	112.374776	112.374766	111.046713	111.046704	112.374771	111.046708	0.224489796	49	0.98	50	0.96	50	0.244897959	49	11	31	3	19	0
1645800742	98143.047	516	3.51634009	-0.13	-0.000582959641	111.71074	-0.37	-0.00165919283	2.21344337	112.374778	112.374769	111.046712	111.046703	112.374773	111.046707	0.46	50	0.96	50	0.78	50	0.54	50	6	18	0	32	0
1645800952	98353.466	517	3.51634886	-0.22	-0.00119565217	111.710741	-0.38	-0.00206521739	2.21344907	112.374781	112.374771	111.046711	111.046702	112.374776	111.046707	0.32	50	0.92	50	0.68	50	0.52	50	19	39	2	11	0
1645801136	98537.723	518	3.51635788	0.09	0.000426540284	111.710741	-0.53	-0.00251184834	2.21345702	112.374783	112.374773	111.046709	111.046699	112.374778	111.046704	0.52	50	0.96	50	0.86	50	0.24	50	12	28	0	22	0
1645801321	98721.986	519	3.51637045	-0.2	-0.00108695652	111.710742	0.34	0.00184782609	2.21345192	112.374782	112.374773	111.046711	111.046702	112.374778	111.046706	0.7	50	0.56	50	0.44	50	0.98	50	13	30	0	19	1
1645801508	98909.183	520	3.51636238	-0.02	-0.000108695652	111.710742	-0.1	-0.000543478261	2.21345342	112.374783	112.374773	111.046711	111.046701	112.374778	111.046706	0.54	50	0.66	50	0.4	50	0.32	50	17	30	0	20	0
1645801694	99095.416	521	3.51636476	0.14	0.000744680851	111.710741	-0.28	-0.0014893617	2.21345762	112.374783	112.374774	111.046709	111.046699	112.374779	111.046704	0.62	50	0.76	50	0.84	50	0.42	50	9	18	0	32	0
1645801878	99279.678	522	3.5163714	-0.2	-0.00107526882	111.710742	-0.14	-0.000752688172	2.21345972	112.374785	112.374776	111.046709	111.0467	112.37478	111.046704	0.48	50	0.82	50	0.6	50	0.66	50	25	36	0	14	0
1645802076	99476.982	523	3.51637472	0.22	0.00119565217	111.710741	-0.14	-0.000760869565	2.21346182	112.374785	112.374775	111.046707	111.046698	112.37478	111.046703	0.54	50	0.46	50	0.8	50	0.44	50	18	33	1	17	0
1645802260	99661.344	524	3.51637804	-0.41	-0.00208121827	111.710743	0.11	0.000558375635	2.21346017	112.374786	112.374777	111.04671	111.046701	112.374781	111.046705	0.54	50	0.84	50	0.3	50	0.82	50	20	35	0	15	0
1645802483	99884.347	525	3.51637543	0.29	0.00156756757	111.710742	0.15	0.000810810811	2.21345792	112.374784	112.374774	111.046709	111.0467	112.374779	111.046704	0.94	50	0.5	50	0.58	50	0.44	50	16	30	3	20	0
1645802667	100068.707	526	3.51637187	-0.03	-0.000134529148	111.710742	-0.31	-0.00139013453	2.21346257	112.374786	112.374776	111.046708	111.046698	112.374781	111.046703	0.66	50	1	50	0.86	50	0.58	50	16	32	0	18	0
1645802866	100266.85	527	3.51637923	-0.23	-0.00125	111.710743	0.39	0.00211956522	2.21345672	112.374785	112.374775	111.046711	111.046701	112.37478	111.046706	0.92	50	0.76	50	0.34	50	0.96	50	13	34	1	16	0
1645803050	100451.219	528	3.51636998	0.0287755102	0.00014533086	111.710743	-0.10877551	-0.000549371264	2.21345836	112.374785	112.374776	111.04671	111.046701	112.374781	111.046706	0.66	50	0.74	50	0.87755102	49	0.74	50	17	34	0	16	0
1645803236	100637.466	529	3.51637256	0.18	0.000972972973	111.710742	-0.02	-0.000108108108	2.21345866	112.374784	112.374775	111.046709	111.0467	112.37478	111.046705	0.8	50	0.64	50	0.58	50	0.38	50	13	37	0	13	0
1645803448	100848.833	530	3.51637303	0.173673469	0.00093372833	111.710741	0.546326531	0.00293723941	2.21345046	112.374781	112.374772	111.046711	111.046701	112.374776	111.046706	0.96	50	0.24	50	0.367346939	49	0.74	50	9	20	2	30	0
1645803661	101062.268	531	3.51636007	-0.113636364	-0.000538560965	111.710742	0.0263636364	0.000124946144	2.21345007	112.374782	112.374772	111.046712	111.046702	112.374777	111.046707	0.64	50	0.727272727	33	0.74	50	0.88	50	7	28	2	22	0
1645803846	101246.844	532	3.51635945	-0.4	-0.00186915888	111.710744	-0.16	-0.000747663551	2.21345247	112.374784	112.374775	111.046713	111.046703	112.37478	111.046708	0.36	50	0.92	50	0.66	50	0.9	50	17	32	0	17	1
1645804056	101456.774	533	3.51636324	-0.28	-0.00152173913	111.710745	0.4	0.00217391304	2.21344647	112.374784	112.374774	111.046716	111.046707	112.374779	111.046711	0.72	50	0.6	50	0.24	50	0.92	50	13	32	2	18	0
1645804242	101642.973	534	3.51635375	0.33	0.00157142857	111.710744	0.27	0.00128571429	2.21344242	112.374781	112.374772	111.046716	111.046706	112.374776	111.046711	0.98	50	0.38	50	0.72	50	0.66	50	10	24	0	26	0
1645804441	101842.264	535	3.51634735	0.13	0.000698924731	111.710743	0.39	0.00209677419	2.21343657	112.374779	112.374769	111.046717	111.046707	112.374774	111.046712	0.84	50	0.32	50	0.58	50	0.84	50	17	33	1	17	0
1645804625	102026.486	536	3.5163381	-0.09	-0.00045	111.710743	0.03	0.00015	2.21343612	112.374779	112.374769	111.046717	111.046708	112.374774	111.046713	0.58	50	0.64	50	0.74	50	0.86	50	19	32	0	18	0
1645804822	102223.661	537	3.51633738	-0.05	-0.00027173913	111.710744	-0.25	-0.00135869565	2.21343987	112.37478	112.374771	111.046716	111.046707	112.374776	111.046712	0.46	50	0.76	50	0.72	50	0.52	50	12	34	1	16	0
1645807092	104493.002	538	3.51634331	-0.07	-0.000355329949	111.710744	-0.03	-0.000152284264	2.21344032	112.374781	112.374771	111.046717	111.046707	112.374776	111.046712	0.66	50	0.76	50	0.48	50	0.52	50	1	4	201	13	0
1645807277	104677.906	539	3.51634403	-0.171020408	-7.53725906e-05	111.710745	-0.168979592	-7.44731564e-05	2.21344285	112.374782	112.374773	111.046717	111.046707	112.374778	111.046712	0.6	50	0.94	50	0.897959184	49	0.9	50	2	5	0	45	0
1645807476	104876.796	540	3.51634803	-0.189183673	-0.00102261445	111.710746	-0.409183673	-0.00221180364	2.21344899	112.374785	112.374776	111.046716	111.046706	112.37478	111.046711	0.32	50	0.918367347	49	0.92	50	0.7	50	14	31	1	19	0
1645807660	105061.352	541	3.51635774	0.04	0.000201005025	111.710746	-0.3	-0.00150753769	2.21345349	112.374786	112.374777	111.046714	111.046705	112.374782	111.04671	0.46	50	0.72	50	0.9	50	0.56	50	13	19	0	30	1
1645807845	105245.903	542	3.51636486	0.16	0.000864864865	111.710745	-0.6	-0.00324324324	2.21346249	112.374788	112.374779	111.046711	111.046701	112.374784	111.046706	0.34	50	0.78	50	0.98	50	0.22	50	8	19	0	31	0
1645808031	105432.574	543	3.51637909	0.454693878	0.00247116238	111.710743	0.125306122	0.000681011535	2.21346061	112.374785	112.374776	111.046709	111.0467	112.374781	111.046704	0.88	50	0.3	50	0.86	50	0.530612245	49	5	20	0	30	0
1645808217	105618.252	544	3.51637612	-0.23	-0.00122994652	111.710744	-0.23	-0.00122994652	2.21346406	112.374788	112.374778	111.046709	111.0467	112.374783	111.046704	0.4	50	0.86	50	0.62	50	0.62	50	13	37	0	12	1
1645808415	105816.103	545	3.51638157	0.575306122	0.00309304367	111.710741	-0.224693878	-0.0012080316	2.21346743	112.374786	112.374776	111.046705	111.046696	112.374781	111.046701	0.82	50	0.469387755	49	0.98	50	0.18	50	11	29	1	21	0
1645808601	106001.899	546	3.5163869	-0.06	-0.000301507538	111.710741	-0.6	-0.00301507538	2.21347643	112.374789	112.374779	111.046703	111.046693	112.374784	111.046698	0.3	50	0.96	50	0.84	50	0.3	50	12	33	0	17	0
1645808787	106188.19	547	3.51640114	-0.02	-0.000108695652	111.710741	0.64	0.00347826087	2.21346683	112.374786	112.374776	111.046706	111.046696	112.374781	111.046701	0.98	50	0.36	50	0.28	50	0.94	50	1	9	0	41	0
1645808974	106374.989	548	3.51638596	-0.47	-0.00251336898	111.710744	0.33	0.00176470588	2.21346188	112.374787	112.374777	111.04671	111.0467	112.374782	111.046705	0.72	50	0.86	50	0.18	50	0.98	50	22	37	0	13	0
1645809158	106559.552	549	3.51637813	0.04	0.000215053763	111.710743	0.46	0.00247311828	2.21345498	112.374785	112.374775	111.046712	111.046702	112.37478	111.046707	0.98	50	0.48	50	0.44	50	0.86	50	17	43	0	7	0
1645809343	106744.03	550	3.51636722	-0.04125	-0.000222972973	111.710744	-0.47875	-0.00258783784	2.21346216	112.374787	112.374777	111.04671	111.0467	112.374782	111.046705	0.48	50	1	50	0.9375	48	0.5	50	7	22	0	28	0
1645809553	106954.411	551	3.51637857	0.39	0.00211956522	111.710742	-0.09	-0.000489130435	2.21346351	112.374785	112.374776	111.046707	111.046698	112.374781	111.046703	0.88	50	0.58	50	0.92	50	0.44	50	13	32	2	18	0
1645809753	107153.906	552	3.51638071	-0.38	-0.00180094787	111.710743	-0.32	-0.00151658768	2.21346831	112.374789	112.374779	111.046708	111.046698	112.374784	111.046703	0.28	50	0.98	50	0.62	50	0.68	50	15	30	1	20	0
1645809937	107338.301	553	3.5163883	0.21	0.00105527638	111.710742	-0.33	-0.00165829146	2.21347326	112.374789	112.37478	111.046705	111.046696	112.374784	111.0467	0.64	50	0.76	50	0.94	50	0.4	50	2	11	0	38	1
1645810137	107537.906	554	3.51639613	0.06	0.000324324324	111.710742	0.7	0.00378378378	2.21346276	112.374786	112.374776	111.046708	111.046699	112.374781	111.046703	0.98	50	0.22	50	0.34	50	0.98	50	20	36	1	14	0
1645810323	107724.476	555	3.51637952	-0.27	-0.00135678392	111.710743	0.21	0.00105527638	2.21345961	112.374786	112.374777	111.04671	111.046701	112.374781	111.046706	0.66	50	0.72	50	0.42	50	0.9	50	9	33	0	17	0
1645810508	107908.912	556	3.51637454	-0.19	-0.00101604278	111.710744	0.03	0.000160427807	2.21345916	112.374787	112.374777	111.046711	111.046702	112.374782	111.046707	0.62	50	0.78	50	0.54	50	0.76	50	12	29	0	21	0
1645810692	108093.511	557	3.51637383	-0.02	-0.000108695652	111.710745	0.36	0.00195652174	2.21345376	112.374785	112.374776	111.046713	111.046704	112.374781	111.046708	0.94	50	0.6	50	0.46	50	0.84	50	17	35	0	15	0
1645810892	108292.886	558	3.51636529	-0.24	-0.0012972973	111.710746	-0.32	-0.00172972973	2.21345856	112.374788	112.374779	111.046713	111.046703	112.374783	111.046708	0.26	50	0.82	50	0.72	50	0.64	50	11	30	1	19	1
1645811089	108490.247	559	3.51637288	0.62	0.00311557789	111.710743	-0.08	-0.00040201005	2.21345976	112.374785	112.374776	111.046709	111.0467	112.374781	111.046705	1	50	0.46	50	1	50	0.3	50	22	35	1	15	0
1645811288	108688.916	560	3.51637478	0	0	111.710743	0	0	2.21345976	112.374785	112.374776	111.046709	111.0467	112.374781	111.046705	-1	0	0.783783784	37	0.92	50	0.64	50	15	31	0	19	0
1645811485	108886.616	561	3.51637478	0.11	0.000555555556	111.710742	-0.55	-0.00277777778	2.21346801	112.374787	112.374778	111.046706	111.046697	112.374782	111.046702	0.28	50	0.72	50	0.96	50	0.3	50	17	31	1	19	0
1645811683	109083.854	562	3.51638782	-0.03	-0.000151515152	111.710742	-0.57	-0.00287878788	2.21347656	112.37479	112.37478	111.046704	111.046695	112.374785	111.046699	0.32	50	0.92	50	0.98	50	0.44	50	17	28	1	22	0
1645811867	109268.441	563	3.51640134	0.2	0.00101522843	111.710741	0.38	0.00192893401	2.21347086	112.374787	112.374778	111.046705	111.046695	112.374782	111.0467	0.9	50	0.32	50	0.46	50	0.64	50	18	37	0	12	1
1645812054	109454.903	564	3.51639233	0.02	0.000108108108	111.710741	-0.68	-0.00367567568	2.21348106	112.37479	112.374781	111.046702	111.046692	112.374785	111.046697	0.28	50	0.94	50	0.96	50	0.26	50	19	36	0	14	0
1645812251	109652.419	565	3.51640846	0.1	0.000537634409	111.710741	0.56	0.00301075269	2.21347266	112.374787	112.374778	111.046704	111.046694	112.374782	111.046699	1	50	0.34	50	0.48	50	0.94	50	6	32	1	18	0
1645812436	109836.959	566	3.51639518	-0.27	-0.00136363636	111.710742	-0.29	-0.00146464646	2.21347701	112.37479	112.37478	111.046704	111.046694	112.374785	111.046699	0.34	50	0.9	50	0.7	50	0.68	50	20	35	0	15	0
1645812621	110021.984	567	3.51640206	0.0753061224	0.000409272405	111.710742	-0.0953061224	-0.000517968057	2.21347844	112.37479	112.37478	111.046703	111.046693	112.374785	111.046698	0.56	50	0.58	50	0.64	50	0.469387755	49	23	31	0	19	0
1645812807	110208.747	568	3.51640432	0.12	0.000648648649	111.710741	-0.28	-0.00151351351	2.21348264	112.374791	112.374781	111.046701	111.046691	112.374786	111.046696	0.68	50	0.84	50	0.94	50	0.54	50	17	32	0	18	0
1645812992	110393.029	569	3.51641096	-0.08	-0.000427807487	111.710741	0.52	0.00278074866	2.21347484	112.374789	112.374779	111.046704	111.046694	112.374784	111.046699	0.78	50	0.34	50	0.34	50	0.94	50	12	28	0	22	0
1645813178	110578.804	570	3.51639862	0.05	0.00027173913	111.710741	-0.69	-0.00375	2.21348519	112.374791	112.374782	111.0467	111.046691	112.374787	111.046696	0.28	50	0.92	50	1	50	0.26	50	17	31	0	19	0
1645813364	110765.444	571	3.51641499	-0.06	-0.000322580645	111.710741	0.1	0.000537634409	2.21348369	112.374791	112.374782	111.046701	111.046692	112.374787	111.046696	0.56	50	0.52	50	0.7	50	0.86	50	12	32	0	18	0
1645813551	110952.303	572	3.51641262	0.03	0.000160427807	111.710741	-0.25	-0.0013368984	2.21348744	112.374792	112.374783	111.0467	111.04669	112.374788	111.046695	0.52	50	0.74	50	0.74	50	0.46	50	6	30	0	20	0
1645813736	111136.861	573	3.51641855	0.08	0.000427807487	111.710741	0.5	0.00267379679	2.21347994	112.37479	112.37478	111.046702	111.046692	112.374785	111.046697	0.94	50	0.36	50	0.52	50	0.94	50	8	20	0	30	0
1645813948	111349.497	574	3.51640669	-0.3	-0.00163043478	111.710742	0.18	0.00097826087	2.21347724	112.37479	112.374781	111.046704	111.046694	112.374786	111.046699	0.64	50	0.76	50	0.36	50	0.84	50	14	32	2	18	0
1645814135	111536.219	575	3.51640242	0.17	0.000798122066	111.710742	0.33	0.00154929577	2.21347229	112.374788	112.374778	111.046705	111.046695	112.374783	111.0467	0.86	50	0.36	50	0.78	50	0.94	50	14	34	0	16	0
1645814320	111720.777	576	3.51639459	-0.2	-0.00106951872	111.710743	-0.12	-0.00064171123	2.21347409	112.37479	112.37478	111.046705	111.046696	112.374785	111.0467	0.44	50	0.76	50	0.72	50	0.8	50	10	32	0	18	0
1645814504	111905.275	577	3.51639744	0.45	0.00244565217	111.71074	0.19	0.0010326087	2.21347124	112.374786	112.374777	111.046704	111.046694	112.374782	111.046699	0.96	50	0.32	50	0.74	50	0.48	50	2	23	0	27	0
1645814702	112103.685	578	3.51639293	0.04	0.000216216216	111.71074	0.64	0.00345945946	2.21346164	112.374783	112.374774	111.046706	111.046697	112.374779	111.046702	1	50	0.32	50	0.36	50	0.96	50	13	32	1	18	0
1645814887	112288.019	579	3.51637775	0.03	0.000151515152	111.71074	0.71	0.00358585859	2.21345099	112.37478	112.374771	111.046709	111.0467	112.374775	111.046705	0.98	50	0.24	50	0.3	50	0.98	50	7	19	0	31	0
1645815073	112474.46	580	3.51636091	-0.44	-0.00239130435	111.710742	0.22	0.00119565217	2.21344769	112.374781	112.374772	111.046713	111.046703	112.374776	111.046708	0.54	50	0.76	50	0.3	50	0.96	50	5	16	0	34	0
1645815271	112672.066	581	3.51635569	-0.11	-0.000588235294	111.710743	-0.05	-0.000267379679	2.21344844	112.374782	112.374772	111.046713	111.046703	112.374777	111.046708	0.6	50	0.76	50	0.54	50	0.6	50	12	30	1	20	0
1645815455	112856.302	582	3.51635687	0.04	0.000203045685	111.710743	0.58	0.00294416244	2.21343974	112.374779	112.37477	111.046715	111.046706	112.374774	111.046711	1	50	0.38	50	0.36	50	0.9	50	15	33	0	17	0
1645815640	113041.098	583	3.51634312	0.36	0.00194594595	111.710741	-0.16	-0.000864864865	2.21344214	112.374778	112.374769	111.046713	111.046703	112.374773	111.046708	0.82	50	0.62	50	0.92	50	0.4	50	5	25	0	25	0
1645815825	113225.897	584	3.51634691	-0.22	-0.00118918919	111.710742	0.44	0.00237837838	2.21343554	112.374777	112.374768	111.046716	111.046706	112.374772	111.046711	0.74	50	0.52	50	0.28	50	0.94	50	7	24	0	26	0
1645816024	113425.372	585	3.51633647	0.32	0.00173913043	111.71074	0	0	2.21343554	112.374776	112.374766	111.046714	111.046705	112.374771	111.04671	0.72	50	0.4	50	0.68	50	0.36	50	13	32	1	18	0
1645816211	113612.269	586	3.51633647	-0.18	-0.0009	111.710741	-0.32	-0.0016	2.21344034	112.374778	112.374768	111.046714	111.046704	112.374773	111.046709	0.46	50	0.96	50	0.62	50	0.48	50	5	10	0	40	0
1645816409	113809.988	587	3.51634406	-0.07	-0.000374331551	111.710741	-0.41	-0.00219251337	2.21344649	112.37478	112.374771	111.046712	111.046703	112.374775	111.046708	0.42	50	0.9	50	0.82	50	0.48	50	7	22	1	27	1
1645816593	113994.452	588	3.51635379	0.06	0.000304568528	111.710741	0.54	0.00274111675	2.21343839	112.374777	112.374768	111.046714	111.046705	112.374773	111.04671	0.94	50	0.34	50	0.3	50	0.78	50	15	31	0	19	0
1645816791	114192.098	589	3.51634098	0.1	0.000540540541	111.710741	0.02	0.000108108108	2.21343809	112.374777	112.374767	111.046714	111.046704	112.374772	111.046709	0.6	50	0.48	50	0.62	50	0.54	50	4	25	1	25	0
1645817454	114855.465	590	3.51634051	-0.41	-0.00207070707	111.710743	0.17	0.000858585859	2.21343554	112.374778	112.374769	111.046717	111.046707	112.374773	111.046712	0.6	50	0.84	50	0.4	50	0.98	50	9	25	47	15	1
1645818759	116160.451	591	3.51633647	-0.0625	-9.42684766e-05	111.710743	0.1875	0.00028280543	2.21343273	112.374778	112.374768	111.046718	111.046708	112.374773	111.046713	0.125	8	0	2	0	6	0.25	4	1	7	108	25	0
1645818944	116345.015	592	3.51633203	-0.28	-0.000214559387	111.710744	0.5	0.000383141762	2.21342523	112.374777	112.374767	111.046722	111.046712	112.374772	111.046717	0.92	50	0.7	50	0.18	50	0.96	50	0	2	0	48	0
1645819143	116544.474	593	3.51632016	-0.04	-0.000217391304	111.710745	0.32	0.00173913043	2.21342043	112.374775	112.374766	111.046723	111.046714	112.374771	111.046718	0.96	50	0.68	50	0.28	50	0.64	50	14	32	1	18	0
1645819341	116742.054	594	3.51631257	0.31	0.00155	111.710743	-0.03	-0.00015	2.21342088	112.374774	112.374765	111.046722	111.046712	112.374769	111.046717	0.88	50	0.6	50	0.72	50	0.38	50	1	10	1	40	0
1645819525	116926.596	595	3.51631329	-0.08	-0.000406091371	111.710743	0.26	0.00131979695	2.21341698	112.374773	112.374764	111.046723	111.046714	112.374769	111.046718	0.92	50	0.74	50	0.46	50	0.8	50	18	35	0	15	0
1645819711	117111.975	596	3.51630712	0.72	0.00387096774	111.71074	-0.06	-0.000322580645	2.21341788	112.37477	112.37476	111.046719	111.04671	112.374765	111.046715	0.94	50	0.28	50	0.98	50	0.2	50	20	36	0	14	0
1645819908	117309.429	597	3.51630854	-0.28	-0.00152173913	111.710741	0.18	0.00097826087	2.21341518	112.374771	112.374761	111.046721	111.046712	112.374766	111.046717	0.68	50	0.78	50	0.46	50	0.92	50	12	29	1	21	0
1645820108	117508.921	598	3.51630427	0.12	0.000606060606	111.710741	0.58	0.00292929293	2.21340648	112.374767	112.374758	111.046723	111.046714	112.374763	111.046719	0.96	50	0.26	50	0.4	50	0.86	50	20	36	1	13	1
1645820292	117693.413	599	3.51629051	0.16	0.000804020101	111.71074	0.62	0.00311557789	2.21339718	112.374764	112.374754	111.046725	111.046716	112.374759	111.046721	0.98	50	0.2	50	0.44	50	0.9	50	23	38	0	12	0
1645820503	117904.119	600	3.51627581	-0.62	-0.00335135135	111.710743	-0.18	-0.000972972973	2.21339988	112.374768	112.374758	111.046728	111.046718	112.374763	111.046723	0.18	50	0.98	50	0.32	50	0.76	50	18	33	2	17	0
1645820934	118335.576	601	3.51628008	0.48	0.00227488152	111.710741	-5.55111512e-17	-2.63086025e-19	2.21339988	112.374765	112.374756	111.046725	111.046716	112.374761	111.046721	0.96	50	0.48	50	0.9	50	0.42	50	2	17	19	33	0
1645821407	118807.99	602	3.51628008	-0.0571138211	-0.000132514666	111.710741	0.492886179	0.00114358742	2.21339248	112.374763	112.374754	111.046728	111.046718	112.374759	111.046723	0.902439024	41	0.466666667	30	0.25	24	0.8	40	10	19	22	31	0
1645821708	119108.943	603	3.51626838	-0.112689394	-0.000238748716	111.710741	0.591856061	0.00125393233	2.21338361	112.374761	112.374752	111.046731	111.046722	112.374756	111.046726	0.979166667	48	0.5	34	0.25	28	0.954545455	44	1	10	9	40	0
1645822166	119566.888	604	3.51625434	-0.143171111	-0.00047565153	111.710742	0.643897855	0.00213919553	2.21337395	112.374759	112.37475	111.046735	111.046725	112.374754	111.04673	0.906976744	43	0.40625	32	0.137931034	29	0.925	40	6	20	21	30	0
1645822703	120104.303	605	3.51623907	0.324845573	0.00070926981	111.710741	-0.453877831	-0.000990999631	2.21338076	112.374759	112.37475	111.046731	111.046722	112.374755	111.046726	0.516129032	31	0.64516129	31	0.978723404	47	0.2	20	6	13	27	37	0
1645823173	120574.28	606	3.51624984	-0.215904139	-0.000401308809	111.710742	0.0531590414	9.88086271e-05	2.21337996	112.37476	112.374751	111.046732	111.046723	112.374756	111.046728	0.470588235	34	0.633333333	30	0.407407407	27	0.676470588	34	2	22	22	28	0
1645823710	121110.833	607	3.51624858	0.0755967006	0.000160844044	111.710741	-0.242585118	-0.000516138548	2.2133836	112.374761	112.374752	111.046731	111.046721	112.374756	111.046726	0.535714286	28	0.702702703	37	0.833333333	30	0.515151515	33	0	14	28	35	0
1645824196	121597.642	608	3.51625433	-0.14857092	-0.000277184553	111.710742	-0.193933824	-0.000361816835	2.21338651	112.374763	112.374753	111.046731	111.046721	112.374758	111.046726	0.451612903	31	0.794117647	34	0.59375	32	0.548387097	31	4	18	24	31	0
1645824577	121977.9	609	3.51625893	0.4272676	0.000877346202	111.71074	-0.189479582	-0.000389075117	2.21338935	112.374761	112.374752	111.046728	111.046718	112.374757	111.046723	0.657142857	35	0.419354839	31	0.913043478	46	0.296296296	27	7	18	15	32	0
1645824997	122397.851	610	3.51626342	-0.157410057	-0.000414236991	111.710741	0.165170589	0.000434659444	2.21338687	112.374761	112.374752	111.046729	111.04672	112.374757	111.046725	0.780487805	41	0.772727273	44	0.387096774	31	0.709677419	31	14	22	18	28	0
