# Supplementary material for: Improved bounds on Lorentz violation from composite pulse Ramsey spectroscopy in a trapped ion
Source: Nat Commun. 2022 Nov 27;13:7314. doi: 10.1038/s41467-022-34818-0 (PMC9701673; doi:10.1038/s41467-022-34818-0)
Supplement: Supplementary file 2 — Source Data [file 41467_2022_34818_MOESM2_ESM.zip › Source_data_files/raw_data/20220226/LLI_with_servo_467_00.txt]

#
#1650 rf switch (1650 rf switch (digital out of Paul's box)): 1 
#370 H1 shutter (Inverted NI digital out at /Dev1/port0/line2): 1 
#370 H2 shutter (370 H2 shutter (digital out of Paul's box)): 1 
#370 V shutter (Inverted NI digital out at /Dev1/port0/line0): 1 
#370 cooling AOM rf attenuator control voltage (NI analog out at /Dev2/ao6): 5.52114567 V
#370 cooling rf switch (370 cooling rf switch (digital out of Paul's box)): 1 
#370 cooling shutter (370 cooling shutter (digital out of Paul's box)): 1 
#370 detuning AOM rf attenuator control voltage (NI analog out at /Dev2/ao10): 10 V
#370 detuning rf switch (370 detuning rf switch (digital out of Paul's box)): 1 
#370 pumping AOM rf attenuator control voltage (NI analog out at /Dev2/ao9): 10 V
#370 pumping rf switch (370 pumping rf switch (digital out of Paul's box)): 1 
#399 shutter (399 shutter (digital out of Paul's box)): 0 
#411 relock shutter (411 relock shutter (digital out of Paul's box)): 1 
#411 rf switch (411 rf switch (digital out of Paul's box)): 1 
#411 slave rf switch (411 slave rf switch (digital out of Paul's box)): 1 
#411 stab hold (411 stab hold (digital out of Paul's box)): 1 
#411IntstabSetpoint (Scaled version of 411 intensity stab set point voltage (factor: 1.000000, offset:0.000000)): 10 V
#467 detuning AOM rf attenuator control voltage (NI analog out at /Dev2/ao8): 10 V
#467 rf switch (467 rf switch (digital out of Paul's box)): 0 
#638 rf switch (638 rf switch (digital out of Paul's box)): 1 
#638 shutter (638 shutter (digital out of Paul's box)): 1 
#935 shutter (Inverted NI digital out at /Dev1/port0/line3): 1 
#Axial objective position (Scaled version of Axial obective actuator (factor: 0.000024, offset:0.000000)): 11.974494 mm
#B field H1 (Scaled version of h1BCurrent (factor: 0.400000, offset:0.000000)): 0.12992 G
#B field H2 (Scaled version of h2BCurrent (factor: 1.470000, offset:0.000000)): 0.735 G
#B field V (Scaled version of vBCurrent (factor: 1.248000, offset:0.000000)): 0.3012672 G
#DDS0 frequency (Frequency of DDS channel #0 of Paul's box): 85 MHz
#DDS0 power (Power of DDS channel #0 of Paul's box): -6 dBm
#DDS1 frequency (Frequency of DDS channel #1 of Paul's box): 85 MHz
#DDS1 power (Power of DDS channel #0 of Paul's box): -15 dBm
#DDS10 frequency (Frequency of DDS channel #10 of Paul's box): 0 MHz
#DDS10 power (Power of DDS channel #10 of Paul's box): 0 dBm
#DDS11 frequency (Frequency of DDS channel #11 of Paul's box): 0 MHz
#DDS11 power (Power of DDS channel #11 of Paul's box): 0 dBm
#DDS2 frequency (Frequency of DDS channel #2 of Paul's box): 200 MHz
#DDS2 power (Power of DDS channel #2 of Paul's box): -2 dBm
#DDS3 frequency (Frequency of DDS channel #3 of Paul's box): 60 MHz
#DDS3 power (Power of DDS channel #3 of Paul's box): -3 dBm
#DDS4 frequency (Frequency of DDS channel #4 of Paul's box): 114.4 MHz
#DDS4 power (Power of DDS channel #4 of Paul's box): 10 dBm
#DDS5 frequency (Frequency of DDS channel #5 of Paul's box): 111.5125 MHz
#DDS5 power (Power of DDS channel #4 of Paul's box): -6 dBm
#DDS6 power (Power of DDS channel #6 of Paul's box): 0 dBm
#DDS7 frequency (Frequency of DDS channel #7 of Paul's box): 0 MHz
#DDS7 power (Power of DDS channel #7 of Paul's box): 0 dBm
#DDS8 frequency (Frequency of DDS channel #8 of Paul's box): 0 MHz
#DDS8 power (Power of DDS channel #8 of Paul's box): 0 dBm
#DDS9 frequency (Frequency of DDS channel #9 of Paul's box): 0 MHz
#DDS9 power (Power of DDS channel #9 of Paul's box): 0 dBm
#DP370 power (DP370 photodiode voltage setpoint): 7 mW
#Doppler_time (): 5000 us
#H1 power (H1 photodiode voltage setpoint): 5.5 uW
#H1Flipmount (Thorlabs Flipmount): 1 
#H1seq power (H1seq setpoint): 0 mW
#H2 power (H2 photodiode voltage setpoint): 2.23 uW
#In Oven Current (Scaled version of In oven control voltage (factor: 2.000000, offset:0.000000)): 0 A
#Objective focus position (Scaled version of Focus obective actuator (factor: 0.000024, offset:0.000000)): 24.5719768 mm
#Paul's box run number (to identify the raw data of CCD and PMT): 127619 
#SampleNHold (SampleNHold (digital out of Paul's box)): 1 
#Strobo Trigger (description): 0 
#U_ablation (NI analog out at /Dev2/ao0): 0 V
#Ue endseg 1 (Scaled version of Endseg 1 extra voltage (factor: -1.200000, offset:0.000000)): -9 V
#Ue endseg 2 (Scaled version of Endseg 2 extra voltage (factor: -1.200000, offset:0.000000)): 0 V
#Ue1 (Scaled version of Segment 3 extra compensation voltage (factor: 1.214280, offset:-0.000700)): -9 V
#Ue2 (Scaled version of Segment 3 extra compensation voltage (factor: 1.214280, offset:-0.000700)): -9 V
#Ue3 (Scaled version of Segment 3 extra compensation voltage (factor: 1.214280, offset:-0.000700)): -5 V
#Ue4 (Scaled version of Segment 3 extra compensation voltage (factor: 1.214280, offset:-0.000700)): 0 V
#Ue5 (Scaled version of Segment 3 extra compensation voltage (factor: 1.214280, offset:-0.000700)): 0 V
#Ue6 (Scaled version of Segment 6 extra voltage (factor: -1.200000, offset:0.000000)): 0 V
#Ue7 (Scaled version of Segment 7 extra voltage (factor: -1.200000, offset:0.000000)): 0 V
#Ue8 (Scaled version of Segment 8 extra voltage (factor: -1.200000, offset:0.000000)): 0 V
#Uec endseg 1 (Scaled version of Segment 0 extra compensation voltage (factor: 1.2, offset:0.0)): 0.285393998 V
#Uec endseg 2 (Scaled version of Endseg extra 2 compensation voltage (factor: -1.200000, offset:0.000000)): 0 V
#Uec1 (Scaled version of Segment 1 extra compensation voltage (factor: 1.2, offset:0.0)): 0.285393998 V
#Uec2 (Scaled version of Segment 2 extra compensation voltage (factor: 1.2, offset:0.0)): 0.285393998 V
#Uec3 (Scaled version of Segment 3 extra compensation voltage (factor: 1.2, offset:0.0)): 0.227429813 V
#Uec4 (Scaled version of Segment 4 extra compensation voltage (factor: 1.2, offset:0.0)): 0.227429813 V
#Uec5 (Scaled version of Segment 5 extra compensation voltage (factor: 1.2, offset:0.0)): 0 V
#Uec6 (Scaled version of Segment 6 extra compensation voltage (factor: 1.2, offset:0.0)): 0.408 V
#Uec7 (Scaled version of Segment 7 extra compensation voltage (factor: 1.2, offset:0.0)): 0.408 V
#Uec8 (Scaled version of Segment 8 extra compensation voltage (factor: 1.2, offset:0.0)): 0.408 V
#Uschwinden (U_schwinden to lower rf confinement): 0.5 V
#Ut endseg 1 (Scaled version of Endseg 1 voltage (factor: -1.199740, offset:-0.001200)): 12 V
#Ut endseg 2 (Scaled version of Endseg 2 voltage (factor: -1.197100, offset:-0.003000)): 0 V
#Ut1 (Scaled version of Segment 1 voltage (factor: -1.200900, offset:-0.003600)): -8 V
#Ut2 (Scaled version of Segment 2 voltage (factor: -1.201410, offset:-0.001400)): 12 V
#Ut3 (Scaled version of Segment 3 voltage (factor: -1.198560, offset:-0.003200)): 12 V
#Ut4 (Scaled version of Segment 4 voltage (factor: -1.198560, offset:-0.003200)): 0 V
#Ut5 (Scaled version of Segment 5 voltage (factor: -1.198560, offset:-0.003200)): 0 V
#Ut6 (Scaled version of Segment 6 voltage (factor: -1.198560, offset:-0.003200)): 0 V
#Ut7 (Scaled version of Segment 7 voltage (factor: -1.198560, offset:-0.003200)): 0 V
#Ut8 (Scaled version of Segment 8 voltage (factor: -1.198560, offset:-0.003200)): 0 V
#Utc endseg 1 (Scaled version of Segment 0 compensation voltage (factor: 0.25, offset:0.0)): 0.052171137 V
#Utc endseg 2 (Scaled version of Endseg 2 compensation voltage (factor: -0.250000, offset:0.000000)): 0 V
#Utc1 (Scaled version of Segment 1 compensation voltage (factor: 0.25, offset:0.0)): 0.052171137 V
#Utc2 (Scaled version of Segment 2 compensation voltage (factor: 0.25, offset:0.0)): 0.052171137 V
#Utc3 (Scaled version of Segment 3 compensation voltage (factor: 0.25, offset:0.0)): 0.106663163 V
#Utc4 (Scaled version of Segment 4 compensation voltage (factor: 0.25, offset:0.0)): 0.106663163 V
#Utc5 (Scaled version of Segment 5 compensation voltage (factor: 0.25, offset:0.0)): 0 V
#Utc6 (Scaled version of Segment 6 compensation voltage (factor: 0.25, offset:0.0)): 0 V
#Utc7 (Scaled version of Segment 7 compensation voltage (factor: 1.2, offset:0.0)): 0 V
#Utc8 (Scaled version of Segment 8 compensation voltage (factor: 1.2, offset:0.0)): 0 V
#V power (V photodiode voltage setpoint): 11.25 uW
#Vseq power (Vseq setpoint): 0.4 mW
#WP370H2sw0 (NI analog out at /Dev2/ao2): 5 V
#WP370H2sw1 (NI analog out at /Dev2/ao3): 0 V
#Yb Oven Current (Scaled version of Yb oven control voltage (factor: 3.510000, offset:0.000000)): 0 A
#awg_Pulselength (): 0 s
#awg_amplitude (): 0 Vpp
#awg_frequency (): 0 Hz
#awg_offset (): 0 V
#axial_secular_frequency_AOM (): 0.11 MHz
#carrier_frequency (): 221 MHz
#cooling370 frequency (Attenuation of transition cooling370): 85 MHz
#cooling370 power (Power of transition cooling370): -24 dBm
#cooling_chirp_dds_power (): 0 dBm
#cooling_chirp_freq_step (): 1 MHz
#cooling_chirp_start_freq (): 76.4 MHz
#cooling_chirp_stop_freq (): 106.4 MHz
#cooling_chirp_total_time (): 3 us
#detection370 frequency (Attenuation of transition detection370): 85 MHz
#detection370 power (Power of transition detection370): -2 dBm
#detection_time (): 2500 us
#detuning370 frequency (Attenuation of transition detuning370): 0 MHz
#detuning370 power (Power of transition detuning370): 0 dBm
#emm_pulse_buffer_time (): 0 us
#emm_pulse_wait_time (): 0 us
#feed_forward_waittime_ms (): 0 ms
#flop_sbc_max_pulsetime_factor (): 0 
#freqScaling_411 (): 1.68 MHz/G
#freqScaling_467 (): 1.6 MHz/G
#heating_rate_wait_time (): 5000 us
#intersequence_cooling_rf_frequency (): 85 MHz
#intersequence_cooling_rf_power (): -24 dBm
#load_attempt (): 1 
#mirrorH2H (Motorized mirror mount): 4.37709888 mm
#n_av_LLI (): 50 
#n_points_per_doppler_freq_scan (): 0 
#n_points_per_sb_flops (): 0 
#n_points_per_sb_scan (): 0 
#n_rabi_scan_points (): 0 
#n_rep (): 575 
#octupole467 frequency (Attenuation of transition octupole467): 111.04027 MHz
#octupole467 power (Power of transition octupole467): -6 dBm
#octupole4672 frequency (Attenuation of transition octupole4672): 112.38 MHz
#octupole4672 power (Power of transition octupole4672): -6 dBm
#offset370PD_H1 (): -0.0132263937 uW
#offset370PD_H2 (): -0.0299202343 uW
#offset370PD_V (): -0.0150179222 uW
#offset467BelowPD (): 0.0073186225 mW
#offset467PD (): 0.0073186225 mW
#picture_number (): 0 
#pulse_time_1650 (): 0 us
#pulse_time_411 (): 5 us
#pulse_time_467 (): 50000 us
#pulse_time_4672 (): 50000 us
#pulse_time_rfLLI (): 14.95 us
#pump_time (): 10 us
#pumping370 frequency (Attenuation of transition pumping370): 85 MHz
#pumping370 power (Power of transition pumping370): -13 dBm
#quench1650 frequency (Attenuation of transition quench1650): 60 MHz
#quench1650 power (Power of transition quench1650): -3.1 dBm
#radial_secular_frequency_AOM (): 0.31 MHz
#ramp_time (): 0 us
#reference 370 Det (): 0 mW
#reference 370 H1 (reference value 370 H1 chart): 3 uW
#reference 370 H2 (reference value 370 H2 chart): 5 uW
#reference 370 V (reference value 370 V chart): 40 uW
#reference 411 Fiber (reference value vertical 411 chart): 0.4 mW
#reference 411 SHG (reference value SHG 411 chart): 8 mW
#reference 411 V (): 0 uW
#reference 639 Fiber (reference value fiber639 chart): 12.5 mW
#reference SHG 467 (): 5.5 mW
#reference SHG 467 Below (): 0 mW
#rf_Amp (): 0.3 
#rf_Freq (): 3.516 MHz
#rf_phase (): 0.5 
#rf_switch_467 (): 0 
#sampling370 frequency (Attenuation of transition sampling370): 85 MHz
#sampling370 power (Power of transition sampling370): -5 dBm
#sampling411 frequency (Attenuation of transition sampling411): 220 MHz
#sampling411 power (Power of transition sampling411): -2 dBm
#sb_cooling_411_Omega (): 0 kHz
#sb_cooling_ddspower_1650 (): -27.5 dBm
#sb_cooling_ddspower_411 (): -10 dBm
#sb_cooling_detuning (): 0 
#sb_cooling_time (): 5000 us
#sb_scan_range_factor (): 0 
#sbc_pulses11 (): 0 
#sbc_pulses12 (): 0 
#sbc_pulses21 (): 0 
#sbc_pulses22 (): 0 
#sbc_pulsetime11 (): 0 us
#sbc_pulsetime12 (): 0 us
#sbc_pulsetime21 (): 0 us
#sbc_pulsetime22 (): 0 us
#sbc_repumptime (): 0 us
#scaling370PD_H1 (): -12.9249723 uW/V
#scaling370PD_H2 (): -14.9627261 uW/V
#scaling370PD_V (): -17.3688494 uW/V
#scaling467BelowPD (): -2.85545297 mW/V
#scaling467PD (): -2.85545297 mW/V
#scan_variable (): 0 unit
#spectroscopy411 frequency (Attenuation of transition spectroscopy411): 221 MHz
#spectroscopy411 power (Power of transition spectroscopy411): -2 dBm
#spectroscopy411rsb11 frequency (Attenuation of transition spectroscopy411rsb11): 0 MHz
#spectroscopy411rsb11 power (Power of transition spectroscopy411rsb11): 0 dBm
#spectroscopy411rsb12 frequency (Attenuation of transition spectroscopy411rsb12): 0 MHz
#spectroscopy411rsb12 power (Power of transition spectroscopy411rsb12): 0 dBm
#spectroscopy411rsb21 frequency (Attenuation of transition spectroscopy411rsb21): 0 MHz
#spectroscopy411rsb21 power (Power of transition spectroscopy411rsb21): 0 dBm
#spectroscopy411rsb22 frequency (Attenuation of transition spectroscopy411rsb22): 0 MHz
#spectroscopy411rsb22 power (Power of transition spectroscopy411rsb22): 0 dBm
#spectroscopy411slave frequency (Attenuation of transition spectroscopy411slave): 80 MHz
#spectroscopy411slave power (Power of transition spectroscopy411slave): -4 dBm
#sweep_frequency_step (): 0 MHz
#sweep_sleep_time (): 0 us
#sweep_start_frequency (): 0 MHz
#sweep_stop_frequency (): 0 MHz
#t_RFtotal (): 1235977.45 us
#t_RFwait (): 100 us
#t_pi_carrier_estim_A (): 0 us
#t_pi_carrier_estim_B (): 0 us
#t_pi_carrier_estim_C (): 0 us
#t_subtract (): 0.1 us
#use_shutters (): 0 
#wait_ramp_down (): 0 us
#waveplate411Ax (Motorized rotation mount): 0 °
#waveplateSplitH1V (Motorized rotation mount): 153.999559 °
#waveplateV (Motorized rotation mount): 27.4999213 °

#UTC / s	rel. time / s	RunNumber / 	rf_Freq / MHz	CorrFreqCenter / 	CorrFreqCenter2 / 	FreqCenter / 	CorrBField / 	CorrBField2 / 	BField / 	FreqPlusPlus / 	FreqPlusMinus / 	FreqMinusPlus / 	FreqMinusMinus / 	FreqPlusCenter / 	FreqMinusCenter / 	roi_plus_plus / 	roi_pp_num_cyc / 	roi_plus_minus / 	roi_pm_num_cyc / 	roi_minus_plus / 	roi_mp_num_cyc / 	roi_minus_minus / 	roi_mm_num_cyc / 	roi_final_E3 / 	number_LLI_cycles / 	det_num_hot / 	det_num_no_exc / 	det_num_quench / 
1645869219	272.013	1	3.51597821	-0.22	-0.22	111.710741	-0.16	-0.16	2.2132114	112.374709	112.374699	111.046782	111.046772	112.374704	111.046777	0.6	50	0.98	50	0.72	50	0.78	50	16	35	1	15	0
1645869418	470.601	2	3.51598201	0.06	3.64549012e-11	111.71074	-0.32	-1.9442614e-10	2.2132162	112.37471	112.3747	111.04678	111.046771	112.374705	111.046775	0.68	50	0.94	50	0.82	50	0.44	50	7	30	1	20	0
1645869602	654.767	3	3.5159896	-0.05	-0.000252525253	111.710741	0.11	0.000555555556	2.21321455	112.37471	112.3747	111.046781	111.046771	112.374705	111.046776	0.84	50	0.78	50	0.58	50	0.74	50	6	27	0	23	0
1645869801	854.286	4	3.51598699	0.21	0.00114130435	111.71074	0.31	0.00168478261	2.2132099	112.374707	112.374698	111.046781	111.046772	112.374702	111.046777	0.9	50	0.38	50	0.7	50	0.8	50	11	30	1	20	0
1645869987	1039.603	5	3.51597964	-0.23	-0.00114427861	111.710741	0.41	0.002039801	2.21320375	112.374707	112.374697	111.046784	111.046775	112.374702	111.04678	0.76	50	0.58	50	0.26	50	0.9	50	15	35	0	15	0
1645870185	1238.09	6	3.51596991	0.18	0.00097826087	111.71074	0.1	0.000543478261	2.21320225	112.374705	112.374696	111.046784	111.046774	112.3747	111.046779	0.8	50	0.52	50	0.66	50	0.58	50	17	32	1	17	1
1645870369	1422.331	7	3.51596754	-0.38	-0.00190954774	111.710742	-0.28	-0.00140703518	2.21320645	112.374708	112.374699	111.046784	111.046775	112.374704	111.04678	0.28	50	0.94	50	0.56	50	0.66	50	14	32	0	18	0
1645870553	1606.429	8	3.51597418	0.29	0.00157608696	111.71074	0.21	0.00114130435	2.2132033	112.374706	112.374696	111.046784	111.046774	112.374701	111.046779	0.8	50	0.3	50	0.76	50	0.68	50	20	34	0	16	0
1645870740	1792.875	9	3.5159692	-0.18	-0.00097826087	111.710741	-0.36	-0.00195652174	2.2132087	112.374708	112.374699	111.046783	111.046774	112.374704	111.046778	0.28	50	0.82	50	0.9	50	0.72	50	15	31	0	19	0
1645870950	2003.493	10	3.51597774	0.37	0.00198924731	111.710739	0.15	0.000806451613	2.21320645	112.374706	112.374696	111.046782	111.046773	112.374701	111.046777	0.9	50	0.38	50	0.88	50	0.66	50	5	23	2	27	0
1645871135	2188.007	11	3.51597418	-0.56	-0.00265402844	111.710742	-0.08	-0.000379146919	2.21320765	112.374709	112.3747	111.046785	111.046775	112.374704	111.04678	0.3	50	0.94	50	0.46	50	0.94	50	12	38	0	12	0
1645871346	2399.562	12	3.51597608	0.36	0.00194594595	111.71074	0.14	0.000756756757	2.21320555	112.374707	112.374697	111.046783	111.046774	112.374702	111.046779	0.8	50	0.3	50	0.84	50	0.62	50	15	38	2	11	1
1645871531	2583.717	13	3.51597276	-0.08	-0.000379146919	111.710741	-0.5	-0.00236966825	2.21321305	112.374709	112.3747	111.046781	111.046772	112.374705	111.046777	0.4	50	0.98	50	0.88	50	0.46	50	20	36	0	14	0
1645871728	2781.306	14	3.51598462	0.04	0.000217391304	111.71074	-0.22	-0.00119565217	2.21321635	112.37471	112.374701	111.04678	111.046771	112.374705	111.046776	0.42	50	0.6	50	0.76	50	0.5	50	19	33	1	17	0
1645871914	2967.575	15	3.51598984	0.03	0.000151515152	111.71074	0.25	0.00126262626	2.2132126	112.374709	112.374699	111.046781	111.046772	112.374704	111.046777	0.78	50	0.5	50	0.4	50	0.62	50	16	32	0	18	0
1645872103	3155.732	16	3.51598391	0.19	0.00102150538	111.710739	-0.17	-0.000913978495	2.21321515	112.374709	112.374699	111.04678	111.04677	112.374704	111.046775	0.6	50	0.58	50	0.86	50	0.5	50	16	35	0	15	0
1645872302	3355.401	17	3.51598794	-0.3	-0.00159574468	111.710741	-0.46	-0.00244680851	2.21322205	112.374712	112.374703	111.046779	111.046769	112.374707	111.046774	0.18	50	0.94	50	0.6	50	0.44	50	14	35	1	15	0
1645872515	3568.194	18	3.51599885	0.26	0.0013	111.71074	-0.06	-0.0003	2.21322295	112.374711	112.374702	111.046777	111.046768	112.374706	111.046773	0.66	50	0.46	50	0.86	50	0.54	50	15	34	2	15	1
1645872726	3779.207	19	3.51600028	-0.20755102	-0.000974417936	111.710741	-0.0475510204	-0.000223244227	2.21322366	112.374712	112.374703	111.046778	111.046769	112.374708	111.046773	0.5	50	0.755102041	49	0.48	50	0.64	50	17	28	2	22	0
1645872926	3979.234	20	3.5160014	0.02	9.47867299e-05	111.71074	0.12	0.000568720379	2.21322186	112.374712	112.374702	111.046779	111.046769	112.374707	111.046774	0.62	50	0.48	50	0.48	50	0.58	50	9	29	1	21	0
1645873111	4163.642	21	3.51599856	-0.39	-0.00195	111.710742	-0.25	-0.00125	2.21322561	112.374715	112.374705	111.04678	111.04677	112.37471	111.046775	0.24	50	0.88	50	0.48	50	0.62	50	12	31	0	19	0
1645873308	4361.063	22	3.51600449	-0.09	-0.000489130435	111.710743	-0.13	-0.000706521739	2.21322756	112.374716	112.374706	111.046779	111.04677	112.374711	111.046775	0.5	50	0.72	50	0.74	50	0.7	50	16	39	1	11	0
1645873492	4545.519	23	3.51600757	0.1	0.000505050505	111.710742	0.1	0.000505050505	2.21322606	112.374715	112.374705	111.046779	111.04677	112.37471	111.046775	0.82	50	0.62	50	0.68	50	0.68	50	14	30	0	20	0
1645873730	4782.895	24	3.5160052	-0.07	-0.000380434783	111.710743	-0.43	-0.00233695652	2.21323251	112.374717	112.374708	111.046778	111.046768	112.374712	111.046773	0.4	50	0.9	50	0.84	50	0.48	50	8	22	4	28	0
1645873982	5035.192	25	3.5160154	0.08	0.000337552743	111.710742	0.46	0.00194092827	2.21322561	112.374715	112.374705	111.046779	111.04677	112.37471	111.046775	0.94	50	0.4	50	0.4	50	0.78	50	6	33	5	16	1
1645874182	5234.779	26	3.51600449	-0.17	-0.000671936759	111.710743	-0.23	-0.000909090909	2.21322906	112.374717	112.374707	111.046779	111.04677	112.374712	111.046774	0.46	50	0.86	50	0.72	50	0.66	50	9	24	1	26	0
1645874392	5445.413	27	3.51600994	0.21	0.00105527638	111.710742	0.15	0.000753768844	2.21322681	112.374715	112.374705	111.046779	111.046769	112.37471	111.046774	0.8	50	0.44	50	0.6	50	0.54	50	11	36	2	14	0
1645874577	5629.945	28	3.51600639	-0.03	-0.000142180095	111.710742	0.19	0.000900473934	2.21322396	112.374714	112.374705	111.04678	111.04677	112.374709	111.046775	0.7	50	0.54	50	0.64	50	0.86	50	11	34	0	16	0
1645874762	5814.731	29	3.51600188	-0.04625	-0.00025	111.710743	0.01375	7.43243243e-05	2.21322376	112.374714	112.374705	111.04678	111.046771	112.37471	111.046775	0.6875	48	0.72	50	0.6	50	0.66	50	21	40	0	10	0
1645874961	6014.57	30	3.51600155	0.25755102	0.00139973381	111.710741	0.0775510204	0.000421472937	2.21322259	112.374713	112.374703	111.046779	111.04677	112.374708	111.046774	0.755102041	49	0.42	50	0.76	50	0.58	50	13	25	1	25	0
1645875159	6212.009	31	3.51599971	-0.32	-0.0016	111.710743	-0.12	-0.0006	2.21322439	112.374715	112.374705	111.04678	111.046771	112.37471	111.046776	0.48	50	0.92	50	0.62	50	0.82	50	15	33	1	17	0
1645875386	6438.782	32	3.51600256	0.15	0.000757575758	111.710742	-0.61	-0.00308080808	2.21323354	112.374717	112.374707	111.046777	111.046767	112.374712	111.046772	0.26	50	0.72	50	0.98	50	0.22	50	13	32	3	17	1
1645875623	6675.823	33	3.51601703	0.27	0.00119469027	111.710741	0.29	0.00128318584	2.21322919	112.374714	112.374705	111.046777	111.046767	112.374709	111.046772	0.88	50	0.32	50	0.78	50	0.8	50	8	34	4	16	0
1645875847	6899.924	34	3.51601015	-0.16	-0.000675105485	111.710742	0.66	0.00278481013	2.21321929	112.374712	112.374703	111.04678	111.046771	112.374707	111.046776	0.86	50	0.36	50	0.18	50	1	50	7	38	3	12	0
1645876031	7084.585	35	3.51599449	0.02	8.88888889e-05	111.710741	0.18	0.0008	2.21321659	112.374711	112.374702	111.046781	111.046772	112.374706	111.046776	0.9	50	0.7	50	0.46	50	0.62	50	12	34	0	15	1
1645876242	7295.337	36	3.51599022	0.16	0.000869565217	111.710741	-0.04	-0.000217391304	2.21321719	112.374711	112.374701	111.04678	111.046771	112.374706	111.046775	0.68	50	0.56	50	0.72	50	0.52	50	12	31	2	19	0
1645876430	7482.651	37	3.51599117	-0.12	-0.000568720379	111.710741	-0.36	-0.00170616114	2.21322259	112.374713	112.374703	111.046779	111.04677	112.374708	111.046774	0.4	50	0.88	50	0.64	50	0.4	50	15	31	0	19	0
1645876667	7719.781	38	3.51599971	0.18	0.000962566845	111.71074	0.26	0.00139037433	2.21321869	112.374711	112.374701	111.046779	111.04677	112.374706	111.046775	0.96	50	0.52	50	0.74	50	0.82	50	7	24	4	25	1
1645876878	7930.704	39	3.51599354	-0.12	-0.000506329114	111.710741	-0.4	-0.00168776371	2.21322469	112.374713	112.374704	111.046778	111.046769	112.374708	111.046774	0.44	50	0.96	50	0.74	50	0.46	50	14	30	2	20	0
1645877091	8143.629	40	3.51600303	-0.1	-0.000473933649	111.710741	0.6	0.0028436019	2.21321569	112.374711	112.374701	111.046781	111.046772	112.374706	111.046777	0.88	50	0.38	50	0.2	50	0.9	50	16	33	2	17	0
1645877275	8328.316	41	3.5159888	0.17	0.000798122066	111.710741	0.31	0.00145539906	2.21321104	112.374709	112.374699	111.046782	111.046773	112.374704	111.046777	0.84	50	0.36	50	0.46	50	0.6	50	21	40	0	10	0
1645877540	8593.01	42	3.51598145	0.03	0.000162162162	111.71074	0.01	5.40540541e-05	2.21321089	112.374708	112.374699	111.046782	111.046772	112.374704	111.046777	0.76	50	0.72	50	0.9	50	0.88	50	11	31	6	19	0
1645877751	8804.047	43	3.51598121	0.01	3.77358491e-05	111.71074	-0.43	-0.00162264151	2.21321734	112.37471	112.374701	111.04678	111.04677	112.374706	111.046775	0.4	50	0.82	50	0.86	50	0.42	50	9	30	2	20	0
1645877949	9002.505	44	3.51599141	-0.34	-0.00161137441	111.710742	-0.18	-0.000853080569	2.21322004	112.374713	112.374703	111.046781	111.046771	112.374708	111.046776	0.3	50	0.82	50	0.72	50	0.88	50	19	37	1	13	0
1645878134	9187.106	45	3.51599568	0.07	0.000353535354	111.710742	0.25	0.00126262626	2.21321629	112.374711	112.374702	111.046782	111.046772	112.374707	111.046777	0.88	50	0.56	50	0.5	50	0.68	50	21	39	0	11	0
1645878318	9371.553	46	3.51598975	0.14	0.000756756757	111.710741	0.06	0.000324324324	2.21321539	112.37471	112.374701	111.046781	111.046772	112.374706	111.046776	0.68	50	0.48	50	0.7	50	0.62	50	17	35	0	15	0
1645878529	9582.33	47	3.51598833	-0.02	-0.000108695652	111.710741	-0.24	-0.00130434783	2.21321899	112.374712	112.374702	111.04678	111.046771	112.374707	111.046775	0.4	50	0.66	50	0.62	50	0.4	50	14	36	2	14	0
1645878779	9832.356	48	3.51599402	0.06	0.00028436019	111.710741	-0.06	-0.00028436019	2.21321989	112.374712	112.374702	111.04678	111.04677	112.374707	111.046775	0.58	50	0.58	50	0.72	50	0.6	50	9	27	5	23	0
1645878964	10016.944	49	3.51599544	-0.05	-0.0002	111.710741	0.49	0.00196	2.21321254	112.37471	112.3747	111.046782	111.046773	112.374705	111.046777	0.86	50	0.42	50	0.36	50	0.9	50	18	33	0	17	0
1645879179	10231.655	50	3.51598382	5.55111512e-17	3.00060277e-19	111.710741	0.08	0.000432432432	2.21321134	112.374709	112.3747	111.046782	111.046773	112.374704	111.046778	0.8	50	0.72	50	0.8	50	0.88	50	15	31	2	19	0
1645879391	10444.28	51	3.51598192	-0.15	-0.000700934579	111.710742	-0.25	-0.0011682243	2.21321509	112.374711	112.374702	111.046782	111.046773	112.374706	111.046777	0.32	50	0.72	50	0.7	50	0.6	50	18	37	2	13	0
1645879616	10669.14	52	3.51598785	0.29	0.00136150235	111.71074	0.41	0.00192488263	2.21320894	112.374708	112.374698	111.046782	111.046773	112.374703	111.046778	0.98	50	0.28	50	0.74	50	0.86	50	14	33	3	17	0
1645879801	10853.832	53	3.51597813	-0.37	-0.00164444444	111.710742	-0.27	-0.0012	2.21321299	112.374711	112.374701	111.046783	111.046774	112.374706	111.046778	0.32	50	0.96	50	0.66	50	0.76	50	19	31	0	19	0
1645879998	11051.577	54	3.51598453	0.2	0.00108695652	111.710741	-0.04	-0.000217391304	2.21321359	112.37471	112.374701	111.046782	111.046772	112.374705	111.046777	0.84	50	0.68	50	0.74	50	0.5	50	9	26	1	24	0
1645880198	11251.377	55	3.51598548	0.27	0.00136363636	111.71074	0.05	0.000252525253	2.21321284	112.374708	112.374699	111.046781	111.046771	112.374704	111.046776	0.86	50	0.54	50	0.72	50	0.5	50	15	32	1	18	0
1645880397	11450.078	56	3.51598429	-0.02	-0.0001	111.71074	0.14	0.0007	2.21321074	112.374708	112.374698	111.046782	111.046772	112.374703	111.046777	0.56	50	0.44	50	0.76	50	0.92	50	10	28	1	22	0
1645880582	11635.464	57	3.51598097	-0.12	-0.000603015075	111.710741	-0.06	-0.000301507538	2.21321164	112.374709	112.374699	111.046782	111.046772	112.374704	111.046777	0.62	50	0.8	50	0.56	50	0.62	50	18	33	0	17	0
1645880767	11819.749	58	3.5159824	0.2	0.00108108108	111.71074	-0.02	-0.000108108108	2.21321194	112.374708	112.374698	111.046781	111.046771	112.374703	111.046776	0.8	50	0.62	50	0.7	50	0.48	50	7	28	0	22	0
1645880952	12005.577	59	3.51598287	-0.343877551	-0.00186889973	111.710741	-0.096122449	-0.000522404614	2.21321339	112.37471	112.374701	111.046782	111.046773	112.374705	111.046777	0.54	50	0.98	50	0.612244898	49	0.86	50	15	33	0	17	0
1645881143	12196.54	60	3.51598515	0.06	0.000322580645	111.710741	-0.04	-0.000215053763	2.21321399	112.37471	112.3747	111.046782	111.046772	112.374705	111.046777	0.68	50	0.66	50	0.7	50	0.6	50	13	37	0	13	0
1645881328	12381.03	61	3.5159861	-0.34	-0.00178010471	111.710743	-0.22	-0.00115183246	2.21321729	112.374713	112.374703	111.046782	111.046773	112.374708	111.046778	0.28	50	0.84	50	0.6	50	0.72	50	14	29	0	21	0
1645881527	12579.805	62	3.51599132	0.51	0.00274193548	111.71074	-0.21	-0.00112903226	2.21322044	112.374711	112.374702	111.046779	111.046769	112.374706	111.046774	0.86	50	0.56	50	0.96	50	0.24	50	6	25	1	25	0
1645881726	12778.615	63	3.5159963	-0.324897959	-0.00164922822	111.710742	0.155102041	0.000787320004	2.21321811	112.374712	112.374702	111.046781	111.046772	112.374707	111.046776	0.510204082	49	0.68	50	0.42	50	0.9	50	14	31	1	19	0
1645881911	12964.082	64	3.51599262	0.15	0.000753768844	111.710741	-0.15	-0.000753768844	2.21322036	112.374712	112.374702	111.04678	111.04677	112.374707	111.046775	0.66	50	0.66	50	0.74	50	0.44	50	6	19	0	30	1
1645882860	13913.552	65	3.51599618	-0.04	-0.000215053763	111.710741	0.46	0.00247311828	2.21321346	112.37471	112.374701	111.046782	111.046772	112.374705	111.046777	0.86	50	0.44	50	0.36	50	0.86	50	6	17	0	33	0
1645883159	14212.427	66	3.51598527	0	0	111.710741	0	0	2.21321346	112.37471	112.374701	111.046782	111.046772	112.374705	111.046777	1	1	1	1	1	1	1	1	1	7	1	43	0
1645883339	14392.536	67	3.51598527	-0.18	-0.000640569395	111.710742	-0.02	-7.11743772e-05	2.21321376	112.374711	112.374702	111.046783	111.046773	112.374706	111.046778	0.46	50	0.66	50	0.7	50	0.86	50	14	37	0	13	0
1645883545	14598.203	68	3.51598574	-0.09	-0.0005	111.710743	0.05	0.000277777778	2.21321301	112.374711	112.374702	111.046783	111.046774	112.374706	111.046779	0.7	50	0.74	50	0.56	50	0.7	50	14	29	2	21	0
1645883725	14778.515	69	3.51598455	0.35	0.00169902913	111.710741	-0.17	-0.000825242718	2.21321556	112.37471	112.374701	111.046781	111.046771	112.374705	111.046776	0.84	50	0.66	50	0.8	50	0.28	50	14	30	0	20	0
1645883918	14971.499	70	3.51598859	-0.03	-0.000166666667	111.710741	0.27	0.0015	2.21321151	112.374709	112.3747	111.046782	111.046773	112.374704	111.046778	0.78	50	0.54	50	0.56	50	0.86	50	14	31	1	19	0
1645884139	15192.418	71	3.51598218	-0.52	-0.00269430052	111.710744	-0.12	-0.000621761658	2.21321331	112.374712	112.374703	111.046784	111.046775	112.374708	111.04678	0.3	50	0.94	50	0.38	50	0.78	50	17	33	3	17	0
1645884333	15385.959	72	3.51598503	0.24	0.00108597285	111.710742	-0.28	-0.00126696833	2.21321751	112.374712	112.374703	111.046782	111.046772	112.374708	111.046777	0.48	50	0.52	50	0.8	50	0.28	50	15	35	1	15	0
1645884528	15580.621	73	3.51599167	-0.19	-0.000979381443	111.710743	0.07	0.000360824742	2.21321646	112.374713	112.374704	111.046783	111.046774	112.374708	111.046778	0.6	50	0.72	50	0.38	50	0.64	50	14	37	1	13	0
1645884721	15774.403	74	3.51599001	0.49	0.0025257732	111.710741	-0.15	-0.000773195876	2.21321871	112.374711	112.374702	111.04678	111.046771	112.374706	111.046775	0.76	50	0.42	50	0.96	50	0.32	50	8	19	1	31	0
1645884903	15955.608	75	3.51599357	-0.11	-0.000567010309	111.710741	0.45	0.00231958763	2.21321196	112.37471	112.3747	111.046783	111.046773	112.374705	111.046778	0.84	50	0.5	50	0.14	50	0.7	30	19	36	0	14	0
1645885096	16149.354	76	3.51598289	-0.3	-0.00165745856	111.710743	0.12	0.000662983425	2.21321016	112.374711	112.374701	111.046785	111.046775	112.374706	111.04678	0.72	50	0.9	50	0.52	50	0.94	50	11	33	1	17	0
1645885292	16345.14	77	3.51598005	0.05	0.000257731959	111.710743	-0.15	-0.000773195876	2.21321241	112.374711	112.374702	111.046784	111.046774	112.374706	111.046779	0.7	50	0.8	50	0.84	50	0.64	50	14	34	1	16	0
1645885512	16564.975	78	3.51598361	0.35	0.00178571429	111.710741	0.49	0.0025	2.21320506	112.374707	112.374698	111.046784	111.046775	112.374702	111.046779	1	50	0.16	50	0.68	50	0.82	50	6	19	3	31	0
1645885706	16759.196	79	3.51597198	-0.39	-0.00177272727	111.710743	0.01	4.54545455e-05	2.21320491	112.374709	112.3747	111.046786	111.046777	112.374704	111.046781	0.42	50	0.8	50	0.42	50	0.82	50	19	39	1	11	0
1645885889	16941.675	80	3.51597174	0.25	0.00128865979	111.710742	0.35	0.00180412371	2.21319966	112.374706	112.374697	111.046786	111.046777	112.374702	111.046782	0.9	50	0.3	50	0.54	50	0.64	50	15	34	0	16	0
1645886073	17125.741	81	3.51596344	0.03	0.000164835165	111.710741	-0.41	-0.00225274725	2.21320581	112.374708	112.374698	111.046784	111.046775	112.374703	111.04678	0.44	50	0.82	50	0.44	50	0	1	17	34	0	16	0
1645886256	17309.033	82	3.51597317	-0.15	-0.000815217391	111.710742	0.53	0.00288043478	2.21319786	112.374706	112.374697	111.046788	111.046778	112.374702	111.046783	0.84	50	0.46	50	0.3	50	0.98	50	13	35	0	15	0
1645886452	17505.216	83	3.5159606	-0.29	-0.00157608696	111.710744	-0.27	-0.0014673913	2.21320191	112.374709	112.374699	111.046788	111.046778	112.374704	111.046783	0.34	50	0.9	50	0.54	50	0.56	50	19	35	1	15	0
1645886649	17701.637	84	3.515967	0.37	0.0018877551	111.710742	-0.27	-0.00137755102	2.21320596	112.374708	112.374699	111.046785	111.046775	112.374704	111.04678	0.78	50	0.68	50	0.92	50	0.28	50	13	37	1	13	0
1645886844	17897.034	85	3.51597341	0.06	0.000306122449	111.710742	-0.44	-0.00224489796	2.21321256	112.37471	112.374701	111.046783	111.046773	112.374705	111.046778	0.52	50	0.9	50	0.92	50	0.42	50	18	33	1	17	0
1645887079	18132.378	86	3.51598384	-0.02	-0.000102040816	111.710742	0.72	0.00367346939	2.21320176	112.374707	112.374697	111.046786	111.046776	112.374702	111.046781	0.96	50	0.26	50	0.18	50	0.92	50	7	25	4	25	0
1645887274	18327.452	87	3.51596676	-0.42	-0.00178723404	111.710744	-0.12	-0.000510638298	2.21320356	112.37471	112.3747	111.046787	111.046778	112.374705	111.046783	0.4	50	0.94	50	0.54	50	0.84	50	16	29	1	21	0
1645887457	18510.434	88	3.51596961	0.12	0.000615384615	111.710743	0.64	0.00328205128	2.21319396	112.374706	112.374697	111.04679	111.04678	112.374701	111.046785	1	50	0.24	50	0.32	50	0.84	50	21	34	0	16	0
1645887639	18692.44	89	3.51595443	-0.03	-0.000163934426	111.710743	-0.41	-0.00224043716	2.21320011	112.374708	112.374699	111.046788	111.046778	112.374703	111.046783	0.4	50	0.84	50	0.96	50	0.58	50	16	29	0	21	0
1645887837	18889.804	90	3.51596415	0.02	0.00010989011	111.710743	0.62	0.00340659341	2.21319081	112.374705	112.374696	111.046791	111.046781	112.3747	111.046786	0.98	50	0.34	50	0.38	50	0.98	50	12	30	1	20	0
1645888019	19071.694	91	3.51594945	-0.04	-0.000203045685	111.710743	-0.34	-0.00172588832	2.21319591	112.374707	112.374697	111.046789	111.04678	112.374702	111.046785	0.48	50	0.86	50	0.84	50	0.54	50	19	32	0	17	1
1645888227	19280.168	92	3.51595751	0.17	0.000934065934	111.710743	-0.01	-5.49450549e-05	2.21319606	112.374706	112.374697	111.046788	111.046779	112.374701	111.046784	0.7	50	0.54	50	0.76	50	0.58	50	10	32	2	18	0
1645888410	19463.092	93	3.51595775	-0.14	-0.000669856459	111.710743	-0.54	-0.00258373206	2.21320416	112.374709	112.3747	111.046787	111.046777	112.374704	111.046782	0.24	50	0.92	50	0.8	50	0.4	50	17	36	0	14	0
1645888592	19644.981	94	3.51597056	0.2	0.00109289617	111.710742	-0.2	-0.00109289617	2.21320716	112.374709	112.3747	111.046785	111.046775	112.374704	111.04678	0.58	50	0.58	50	0.96	50	0.56	50	5	16	0	34	0
1645888787	19840.066	95	3.5159753	-0.13	-0.000714285714	111.710743	0.47	0.00258241758	2.21320011	112.374708	112.374698	111.046788	111.046778	112.374703	111.046783	0.78	50	0.44	50	0.34	50	0.94	50	14	29	1	21	0
1645888982	20035.033	96	3.51596415	0.35	0.00179487179	111.710741	0.33	0.00169230769	2.21319516	112.374704	112.374695	111.046787	111.046778	112.3747	111.046783	0.9	50	0.22	50	0.74	50	0.72	50	8	24	1	26	0
1645889177	20229.989	97	3.51595633	-0.43	-0.00220512821	111.710743	0.01	5.12820513e-05	2.21319501	112.374707	112.374697	111.04679	111.04678	112.374702	111.046785	0.34	50	0.76	50	0.4	50	0.84	50	14	31	1	19	0
1645889385	20438	98	3.51595609	0.28	0.00143589744	111.710742	0.18	0.000923076923	2.21319231	112.374704	112.374695	111.046789	111.046779	112.3747	111.046784	0.8	50	0.34	50	0.82	50	0.72	50	13	30	2	20	0
1645889567	20620.278	99	3.51595182	0	0	111.710742	0.1	0.000480769231	2.21319081	112.374704	112.374694	111.046789	111.04678	112.374699	111.046785	0.7	50	0.6	50	0.56	50	0.66	50	22	36	0	14	0
1645889763	20816.393	100	3.51594945	-0.108979592	-0.000598788966	111.710742	0.288979592	0.00158779996	2.21318647	112.374703	112.374694	111.046791	111.046782	112.374698	111.046786	0.66	50	0.48	50	0.387755102	49	0.785714286	42	15	35	1	15	0
1645889946	20998.699	101	3.51594259	0.1	0.000510204082	111.710742	-0.5	-0.00255102041	2.21319397	112.374705	112.374695	111.046788	111.046779	112.3747	111.046784	0.38	50	0.78	50	0.88	50	0.28	50	20	32	0	18	0
1645890142	21195.584	102	3.51595445	-0.1	-0.000549450549	111.710742	0.48	0.00263736264	2.21318677	112.374703	112.374694	111.046791	111.046782	112.374698	111.046786	0.86	50	0.48	50	0.38	50	0.96	50	11	33	1	17	0
