# Supplementary material for: Improved bounds on Lorentz violation from composite pulse Ramsey spectroscopy in a trapped ion
Source: Nat Commun. 2022 Nov 27;13:7314. doi: 10.1038/s41467-022-34818-0 (PMC9701673; doi:10.1038/s41467-022-34818-0)
Supplement: Supplementary file 2 — Source Data [file 41467_2022_34818_MOESM2_ESM.zip › Source_data_files/raw_data/20220226/LLI_with_servo_467_01.txt]

#
#1650 rf switch (1650 rf switch (digital out of Paul's box)): 1 
#370 H1 shutter (Inverted NI digital out at /Dev1/port0/line2): 1 
#370 H2 shutter (370 H2 shutter (digital out of Paul's box)): 1 
#370 V shutter (Inverted NI digital out at /Dev1/port0/line0): 1 
#370 cooling AOM rf attenuator control voltage (NI analog out at /Dev2/ao6): 5.45989292 V
#370 cooling rf switch (370 cooling rf switch (digital out of Paul's box)): 1 
#370 cooling shutter (370 cooling shutter (digital out of Paul's box)): 1 
#370 detuning AOM rf attenuator control voltage (NI analog out at /Dev2/ao10): 10 V
#370 detuning rf switch (370 detuning rf switch (digital out of Paul's box)): 1 
#370 pumping AOM rf attenuator control voltage (NI analog out at /Dev2/ao9): 10 V
#370 pumping rf switch (370 pumping rf switch (digital out of Paul's box)): 1 
#399 shutter (399 shutter (digital out of Paul's box)): 0 
#411 relock shutter (411 relock shutter (digital out of Paul's box)): 1 
#411 rf switch (411 rf switch (digital out of Paul's box)): 0 
#411 slave rf switch (411 slave rf switch (digital out of Paul's box)): 1 
#411 stab hold (411 stab hold (digital out of Paul's box)): 1 
#411IntstabSetpoint (Scaled version of 411 intensity stab set point voltage (factor: 1.000000, offset:0.000000)): 10 V
#467 detuning AOM rf attenuator control voltage (NI analog out at /Dev2/ao8): 10 V
#467 rf switch (467 rf switch (digital out of Paul's box)): 0 
#638 rf switch (638 rf switch (digital out of Paul's box)): 1 
#638 shutter (638 shutter (digital out of Paul's box)): 1 
#935 shutter (Inverted NI digital out at /Dev1/port0/line3): 1 
#Axial objective position (Scaled version of Axial obective actuator (factor: 0.000024, offset:0.000000)): 11.9739942 mm
#B field H1 (Scaled version of h1BCurrent (factor: 0.400000, offset:0.000000)): 0.12992 G
#B field H2 (Scaled version of h2BCurrent (factor: 1.470000, offset:0.000000)): 0.735 G
#B field V (Scaled version of vBCurrent (factor: 1.248000, offset:0.000000)): 0.3012672 G
#DDS0 frequency (Frequency of DDS channel #0 of Paul's box): 85 MHz
#DDS0 power (Power of DDS channel #0 of Paul's box): -6 dBm
#DDS1 frequency (Frequency of DDS channel #1 of Paul's box): 85 MHz
#DDS1 power (Power of DDS channel #0 of Paul's box): -15 dBm
#DDS10 frequency (Frequency of DDS channel #10 of Paul's box): 0 MHz
#DDS10 power (Power of DDS channel #10 of Paul's box): 0 dBm
#DDS11 frequency (Frequency of DDS channel #11 of Paul's box): 0 MHz
#DDS11 power (Power of DDS channel #11 of Paul's box): 0 dBm
#DDS2 frequency (Frequency of DDS channel #2 of Paul's box): 200 MHz
#DDS2 power (Power of DDS channel #2 of Paul's box): -50 dBm
#DDS3 frequency (Frequency of DDS channel #3 of Paul's box): 60 MHz
#DDS3 power (Power of DDS channel #3 of Paul's box): -3 dBm
#DDS4 frequency (Frequency of DDS channel #4 of Paul's box): 114.4 MHz
#DDS4 power (Power of DDS channel #4 of Paul's box): 10 dBm
#DDS5 frequency (Frequency of DDS channel #5 of Paul's box): 111 MHz
#DDS5 power (Power of DDS channel #5 of Paul's box): -50 dBm
#DDS6 power (Power of DDS channel #6 of Paul's box): 0 dBm
#DDS7 frequency (Frequency of DDS channel #7 of Paul's box): 0 MHz
#DDS7 power (Power of DDS channel #7 of Paul's box): 0 dBm
#DDS8 frequency (Frequency of DDS channel #8 of Paul's box): 0 MHz
#DDS8 power (Power of DDS channel #8 of Paul's box): 0 dBm
#DDS9 frequency (Frequency of DDS channel #9 of Paul's box): 0 MHz
#DDS9 power (Power of DDS channel #9 of Paul's box): 0 dBm
#DP370 power (DP370 photodiode voltage setpoint): 7 mW
#Doppler_time (): 5000 us
#H1 power (H1 photodiode voltage setpoint): 5.5 uW
#H1Flipmount (Thorlabs Flipmount): 1 
#H1seq power (H1seq setpoint): 0 mW
#H2 power (H2 photodiode voltage setpoint): 2.23 uW
#In Oven Current (Scaled version of In oven control voltage (factor: 2.000000, offset:0.000000)): 0 A
#Objective focus position (Scaled version of Focus obective actuator (factor: 0.000024, offset:0.000000)): 24.5719768 mm
#Paul's box run number (to identify the raw data of CCD and PMT): 148982 
#SampleNHold (SampleNHold (digital out of Paul's box)): 1 
#Strobo Trigger (description): 0 
#U_ablation (NI analog out at /Dev2/ao0): 0 V
#Ue endseg 1 (Scaled version of Endseg 1 extra voltage (factor: -1.200000, offset:0.000000)): -9 V
#Ue endseg 2 (Scaled version of Endseg 2 extra voltage (factor: -1.200000, offset:0.000000)): 0 V
#Ue1 (Scaled version of Segment 3 extra compensation voltage (factor: 1.214280, offset:-0.000700)): -9 V
#Ue2 (Scaled version of Segment 3 extra compensation voltage (factor: 1.214280, offset:-0.000700)): -9 V
#Ue3 (Scaled version of Segment 3 extra compensation voltage (factor: 1.214280, offset:-0.000700)): -5 V
#Ue4 (Scaled version of Segment 3 extra compensation voltage (factor: 1.214280, offset:-0.000700)): 0 V
#Ue5 (Scaled version of Segment 3 extra compensation voltage (factor: 1.214280, offset:-0.000700)): 0 V
#Ue6 (Scaled version of Segment 6 extra voltage (factor: -1.200000, offset:0.000000)): 0 V
#Ue7 (Scaled version of Segment 7 extra voltage (factor: -1.200000, offset:0.000000)): 0 V
#Ue8 (Scaled version of Segment 8 extra voltage (factor: -1.200000, offset:0.000000)): 0 V
#Uec endseg 1 (Scaled version of Segment 0 extra compensation voltage (factor: 1.2, offset:0.0)): 0.285393998 V
#Uec endseg 2 (Scaled version of Endseg extra 2 compensation voltage (factor: -1.200000, offset:0.000000)): 0 V
#Uec1 (Scaled version of Segment 1 extra compensation voltage (factor: 1.2, offset:0.0)): 0.285393998 V
#Uec2 (Scaled version of Segment 2 extra compensation voltage (factor: 1.2, offset:0.0)): 0.285393998 V
#Uec3 (Scaled version of Segment 3 extra compensation voltage (factor: 1.2, offset:0.0)): 0.227429813 V
#Uec4 (Scaled version of Segment 4 extra compensation voltage (factor: 1.2, offset:0.0)): 0.227429813 V
#Uec5 (Scaled version of Segment 5 extra compensation voltage (factor: 1.2, offset:0.0)): 0 V
#Uec6 (Scaled version of Segment 6 extra compensation voltage (factor: 1.2, offset:0.0)): 0.408 V
#Uec7 (Scaled version of Segment 7 extra compensation voltage (factor: 1.2, offset:0.0)): 0.408 V
#Uec8 (Scaled version of Segment 8 extra compensation voltage (factor: 1.2, offset:0.0)): 0.408 V
#Uschwinden (U_schwinden to lower rf confinement): 0.5 V
#Ut endseg 1 (Scaled version of Endseg 1 voltage (factor: -1.199740, offset:-0.001200)): 12 V
#Ut endseg 2 (Scaled version of Endseg 2 voltage (factor: -1.197100, offset:-0.003000)): 0 V
#Ut1 (Scaled version of Segment 1 voltage (factor: -1.200900, offset:-0.003600)): -8 V
#Ut2 (Scaled version of Segment 2 voltage (factor: -1.201410, offset:-0.001400)): 12 V
#Ut3 (Scaled version of Segment 3 voltage (factor: -1.198560, offset:-0.003200)): 12 V
#Ut4 (Scaled version of Segment 4 voltage (factor: -1.198560, offset:-0.003200)): 0 V
#Ut5 (Scaled version of Segment 5 voltage (factor: -1.198560, offset:-0.003200)): 0 V
#Ut6 (Scaled version of Segment 6 voltage (factor: -1.198560, offset:-0.003200)): 0 V
#Ut7 (Scaled version of Segment 7 voltage (factor: -1.198560, offset:-0.003200)): 0 V
#Ut8 (Scaled version of Segment 8 voltage (factor: -1.198560, offset:-0.003200)): 0 V
#Utc endseg 1 (Scaled version of Segment 0 compensation voltage (factor: 0.25, offset:0.0)): 0.052171137 V
#Utc endseg 2 (Scaled version of Endseg 2 compensation voltage (factor: -0.250000, offset:0.000000)): 0 V
#Utc1 (Scaled version of Segment 1 compensation voltage (factor: 0.25, offset:0.0)): 0.052171137 V
#Utc2 (Scaled version of Segment 2 compensation voltage (factor: 0.25, offset:0.0)): 0.052171137 V
#Utc3 (Scaled version of Segment 3 compensation voltage (factor: 0.25, offset:0.0)): 0.106663163 V
#Utc4 (Scaled version of Segment 4 compensation voltage (factor: 0.25, offset:0.0)): 0.106663163 V
#Utc5 (Scaled version of Segment 5 compensation voltage (factor: 0.25, offset:0.0)): 0 V
#Utc6 (Scaled version of Segment 6 compensation voltage (factor: 0.25, offset:0.0)): 0 V
#Utc7 (Scaled version of Segment 7 compensation voltage (factor: 1.2, offset:0.0)): 0 V
#Utc8 (Scaled version of Segment 8 compensation voltage (factor: 1.2, offset:0.0)): 0 V
#V power (V photodiode voltage setpoint): 11.25 uW
#Vseq power (Vseq setpoint): 0.4 mW
#WP370H2sw0 (NI analog out at /Dev2/ao2): 5 V
#WP370H2sw1 (NI analog out at /Dev2/ao3): 0 V
#Yb Oven Current (Scaled version of Yb oven control voltage (factor: 3.510000, offset:0.000000)): 0 A
#awg_Pulselength (): 0 s
#awg_amplitude (): 0 Vpp
#awg_frequency (): 0 Hz
#awg_offset (): 0 V
#axial_secular_frequency_AOM (): 0.11 MHz
#carrier_frequency (): 221 MHz
#cooling370 frequency (Attenuation of transition cooling370): 85 MHz
#cooling370 power (Power of transition cooling370): -24 dBm
#cooling_chirp_dds_power (): 0 dBm
#cooling_chirp_freq_step (): 1 MHz
#cooling_chirp_start_freq (): 76.4 MHz
#cooling_chirp_stop_freq (): 106.4 MHz
#cooling_chirp_total_time (): 3 us
#detection370 frequency (Attenuation of transition detection370): 85 MHz
#detection370 power (Power of transition detection370): -2 dBm
#detection_time (): 2500 us
#detuning370 frequency (Attenuation of transition detuning370): 0 MHz
#detuning370 power (Power of transition detuning370): 0 dBm
#emm_pulse_buffer_time (): 0 us
#emm_pulse_wait_time (): 0 us
#feed_forward_waittime_ms (): 0 ms
#flop_sbc_max_pulsetime_factor (): 0 
#freqScaling_411 (): 1.68 MHz/G
#freqScaling_467 (): 1.6 MHz/G
#heating_rate_wait_time (): 5000 us
#intersequence_cooling_rf_frequency (): 85 MHz
#intersequence_cooling_rf_power (): -24 dBm
#load_attempt (): 1 
#mirrorH2H (Motorized mirror mount): 4.37709888 mm
#n_av_LLI (): 50 
#n_points_per_doppler_freq_scan (): 0 
#n_points_per_sb_flops (): 0 
#n_points_per_sb_scan (): 0 
#n_rabi_scan_points (): 0 
#n_rep (): 575 
#octupole467 frequency (Attenuation of transition octupole467): 111.04027 MHz
#octupole467 power (Power of transition octupole467): -6 dBm
#octupole4672 frequency (Attenuation of transition octupole4672): 112.38 MHz
#octupole4672 power (Power of transition octupole4672): -6 dBm
#offset370PD_H1 (): -0.0132263937 uW
#offset370PD_H2 (): -0.0299202343 uW
#offset370PD_V (): -0.0150179222 uW
#offset467BelowPD (): 0.0073186225 mW
#offset467PD (): 0.0073186225 mW
#picture_number (): 0 
#pulse_time_1650 (): 0 us
#pulse_time_411 (): 5 us
#pulse_time_467 (): 50000 us
#pulse_time_4672 (): 50000 us
#pulse_time_rfLLI (): 14.95 us
#pump_time (): 10 us
#pumping370 frequency (Attenuation of transition pumping370): 85 MHz
#pumping370 power (Power of transition pumping370): -13 dBm
#quench1650 frequency (Attenuation of transition quench1650): 60 MHz
#quench1650 power (Power of transition quench1650): -3.1 dBm
#radial_secular_frequency_AOM (): 0.31 MHz
#ramp_time (): 0 us
#reference 370 Det (): 0 mW
#reference 370 H1 (reference value 370 H1 chart): 3 uW
#reference 370 H2 (reference value 370 H2 chart): 5 uW
#reference 370 V (reference value 370 V chart): 40 uW
#reference 411 Fiber (reference value vertical 411 chart): 0.4 mW
#reference 411 SHG (reference value SHG 411 chart): 8 mW
#reference 411 V (): 0 uW
#reference 639 Fiber (reference value fiber639 chart): 12.5 mW
#reference SHG 467 (): 5.5 mW
#reference SHG 467 Below (): 0 mW
#rf_Amp (): 0.3 
#rf_Freq (): 3.516 MHz
#rf_phase (): 0.5 
#rf_switch_467 (): 0 
#sampling370 frequency (Attenuation of transition sampling370): 85 MHz
#sampling370 power (Power of transition sampling370): -5 dBm
#sampling411 frequency (Attenuation of transition sampling411): 220 MHz
#sampling411 power (Power of transition sampling411): -2 dBm
#sb_cooling_411_Omega (): 0 kHz
#sb_cooling_ddspower_1650 (): -27.5 dBm
#sb_cooling_ddspower_411 (): -10 dBm
#sb_cooling_detuning (): 0 
#sb_cooling_time (): 5000 us
#sb_scan_range_factor (): 0 
#sbc_pulses11 (): 0 
#sbc_pulses12 (): 0 
#sbc_pulses21 (): 0 
#sbc_pulses22 (): 0 
#sbc_pulsetime11 (): 0 us
#sbc_pulsetime12 (): 0 us
#sbc_pulsetime21 (): 0 us
#sbc_pulsetime22 (): 0 us
#sbc_repumptime (): 0 us
#scaling370PD_H1 (): -12.9249723 uW/V
#scaling370PD_H2 (): -14.9627261 uW/V
#scaling370PD_V (): -17.3688494 uW/V
#scaling467BelowPD (): -2.85545297 mW/V
#scaling467PD (): -2.85545297 mW/V
#scan_variable (): 0 unit
#spectroscopy411 frequency (Attenuation of transition spectroscopy411): 221 MHz
#spectroscopy411 power (Power of transition spectroscopy411): -2 dBm
#spectroscopy411rsb11 frequency (Attenuation of transition spectroscopy411rsb11): 0 MHz
#spectroscopy411rsb11 power (Power of transition spectroscopy411rsb11): 0 dBm
#spectroscopy411rsb12 frequency (Attenuation of transition spectroscopy411rsb12): 0 MHz
#spectroscopy411rsb12 power (Power of transition spectroscopy411rsb12): 0 dBm
#spectroscopy411rsb21 frequency (Attenuation of transition spectroscopy411rsb21): 0 MHz
#spectroscopy411rsb21 power (Power of transition spectroscopy411rsb21): 0 dBm
#spectroscopy411rsb22 frequency (Attenuation of transition spectroscopy411rsb22): 0 MHz
#spectroscopy411rsb22 power (Power of transition spectroscopy411rsb22): 0 dBm
#spectroscopy411slave frequency (Attenuation of transition spectroscopy411slave): 80 MHz
#spectroscopy411slave power (Power of transition spectroscopy411slave): -4 dBm
#sweep_frequency_step (): 0 MHz
#sweep_sleep_time (): 0 us
#sweep_start_frequency (): 0 MHz
#sweep_stop_frequency (): 0 MHz
#t_RFtotal (): 1235977.45 us
#t_RFwait (): 100 us
#t_pi_carrier_estim_A (): 0 us
#t_pi_carrier_estim_B (): 0 us
#t_pi_carrier_estim_C (): 0 us
#t_subtract (): 0.1 us
#use_shutters (): 0 
#wait_ramp_down (): 0 us
#waveplate411Ax (Motorized rotation mount): 0 °
#waveplateSplitH1V (Motorized rotation mount): 154.999746 °
#waveplateV (Motorized rotation mount): 27.4999213 °

#UTC / s	rel. time / s	RunNumber / 	rf_Freq / MHz	CorrFreqCenter / 	CorrFreqCenter2 / 	FreqCenter / 	CorrBField / 	CorrBField2 / 	BField / 	FreqPlusPlus / 	FreqPlusMinus / 	FreqMinusPlus / 	FreqMinusMinus / 	FreqPlusCenter / 	FreqMinusCenter / 	roi_plus_plus / 	roi_pp_num_cyc / 	roi_plus_minus / 	roi_pm_num_cyc / 	roi_minus_plus / 	roi_mp_num_cyc / 	roi_minus_minus / 	roi_mm_num_cyc / 	roi_final_E3 / 	number_LLI_cycles / 	det_num_hot / 	det_num_no_exc / 	det_num_quench / 
1645894265	256.391	1	3.51597679	-0.24	-0.24	111.710743	0.24	0.24	2.2132045	112.374709	112.3747	111.046787	111.046777	112.374704	111.046782	0.54	50	0.54	50	0.46	50	0.94	50	18	31	0	19	0
1645894449	439.897	2	3.5159711	0.5575	3.38721636e-10	111.71074	0.2425	1.47336317e-10	2.21320086	112.374705	112.374696	111.046785	111.046775	112.374701	111.04678	0.96	50	0.16	50	0.875	48	0.56	50	13	28	0	22	0
1645894632	622.776	3	3.51596535	-0.44	-0.00240437158	111.710743	-0.14	-0.000765027322	2.21320296	112.374708	112.374699	111.046786	111.046777	112.374703	111.046782	0.32	50	0.9	50	0.46	50	0.76	50	19	29	0	21	0
1645894815	806.143	4	3.51596867	0.29	0.00158469945	111.710741	0.25	0.00136612022	2.21319921	112.374706	112.374696	111.046786	111.046777	112.374701	111.046781	0.84	50	0.3	50	0.62	50	0.58	50	8	36	0	14	0
1645895012	1003.35	5	3.51596274	-0.15	-0.000815217391	111.710742	-0.23	-0.00125	2.21320266	112.374707	112.374698	111.046786	111.046776	112.374703	111.046781	0.46	50	0.84	50	0.48	50	0.4	50	13	34	1	16	0
1645895195	1186.378	6	3.51596819	0.06	0.000304568528	111.710742	-0.06	-0.000304568528	2.21320356	112.374707	112.374698	111.046785	111.046776	112.374703	111.04678	0.5	50	0.5	50	0.56	50	0.44	50	6	23	0	27	0
1645895378	1369.388	7	3.51596962	-0.05	-0.000273224044	111.710742	0.57	0.0031147541	2.21319501	112.374705	112.374696	111.046788	111.046779	112.3747	111.046783	0.92	50	0.4	50	0.32	50	0.94	50	17	36	0	14	0
1645895574	1565.554	8	3.51595609	0.25	0.00136612022	111.710741	-0.11	-0.000601092896	2.21319666	112.374704	112.374695	111.046786	111.046777	112.3747	111.046782	0.74	50	0.6	50	0.82	50	0.46	50	11	26	1	24	0
1645895770	1761.713	9	3.5159587	-0.53	-0.00270408163	111.710743	-0.07	-0.000357142857	2.21319771	112.374707	112.374698	111.046789	111.046779	112.374702	111.046784	0.28	50	0.88	50	0.24	50	0.7	50	5	31	1	19	0
1645895953	1944.661	10	3.51596036	0.34	0.00173469388	111.710741	0.36	0.00183673469	2.21319231	112.374704	112.374694	111.046789	111.046779	112.374699	111.046784	0.98	50	0.28	50	0.6	50	0.62	50	13	38	0	12	0
1645896150	2140.79	11	3.51595182	0.13	0.000710382514	111.710741	-0.15	-0.000819672131	2.21319456	112.374704	112.374694	111.046787	111.046778	112.374699	111.046782	0.78	50	0.8	50	0.74	50	0.46	50	18	33	1	17	0
1645896346	2336.791	12	3.51595538	-5.55111512e-17	-2.83220159e-19	111.710741	0.4	0.00204081633	2.21318856	112.374702	112.374693	111.046789	111.046779	112.374697	111.046784	0.96	50	0.56	50	0.52	50	0.92	50	18	35	1	15	0
1645896529	2520.098	13	3.51594589	-0.27	-0.00137755102	111.710742	-0.03	-0.000153061224	2.21318901	112.374704	112.374694	111.04679	111.046781	112.374699	111.046785	0.5	50	0.8	50	0.32	50	0.56	50	11	30	0	20	0
1645896712	2703.568	14	3.51594661	0.17	0.000923913043	111.710741	-0.53	-0.00288043478	2.21319696	112.374705	112.374696	111.046787	111.046777	112.3747	111.046782	0.52	50	0.88	50	0.94	50	0.24	50	5	21	0	28	1
1645896924	2915.707	15	3.51595918	-0.2	-0.00109289617	111.710742	0.64	0.00349726776	2.21318736	112.374703	112.374694	111.046791	111.046781	112.374699	111.046786	0.78	50	0.34	50	0.12	50	0.96	50	14	30	2	19	1
1645897122	3112.75	16	3.515944	0.115714286	0.000545822102	111.710742	-0.244285714	-0.00115229111	2.21319103	112.374704	112.374694	111.046789	111.04678	112.374699	111.046784	0.571428571	49	0.7	50	0.8	50	0.44	50	3	22	1	28	0
1645897305	3296.405	17	3.51594979	-0.04	-0.000203045685	111.710742	0.4	0.00203045685	2.21318503	112.374702	112.374693	111.046791	111.046782	112.374697	111.046786	0.86	50	0.5	50	0.34	50	0.78	50	21	35	0	15	0
1645897503	3493.78	18	3.5159403	0.37	0.00201086957	111.71074	0.33	0.00179347826	2.21318008	112.374699	112.374689	111.046791	111.046781	112.374694	111.046786	0.98	50	0.28	50	0.62	50	0.58	50	3	19	1	31	0
1645897686	3677.107	19	3.51593247	-0.56	-0.00284263959	111.710743	-0.1	-0.000507614213	2.21318158	112.374702	112.374693	111.046793	111.046784	112.374697	111.046788	0.24	50	0.9	50	0.36	50	0.82	50	15	34	0	16	0
1645897869	3860.388	20	3.51593485	0.44	0.00239130435	111.710741	-0.14	-0.000760869565	2.21318368	112.374701	112.374691	111.04679	111.046781	112.374696	111.046786	0.8	50	0.5	50	0.96	50	0.38	50	12	37	0	13	0
1645898052	4043.467	21	3.51593817	-0.35	-0.00191256831	111.710742	-0.19	-0.00103825137	2.21318653	112.374703	112.374694	111.046791	111.046782	112.374698	111.046786	0.34	50	0.88	50	0.62	50	0.78	50	15	28	0	22	0
1645898262	4253.027	22	3.51594267	0.14	0.000765027322	111.710742	0.44	0.00240437158	2.21317993	112.3747	112.374691	111.046793	111.046783	112.374696	111.046788	0.98	50	0.4	50	0.6	50	0.9	50	8	24	2	26	0
1645898472	4463.268	23	3.51593224	0.11	0.000526315789	111.710741	0.39	0.00186602871	2.21317408	112.374698	112.374689	111.046794	111.046784	112.374693	111.046789	0.92	50	0.42	50	0.62	50	0.9	50	23	40	2	10	0
1645898658	4648.786	24	3.51592299	0.15	0.000710900474	111.71074	0.25	0.00118483412	2.21317033	112.374696	112.374687	111.046794	111.046785	112.374692	111.046789	0.82	50	0.42	50	0.7	50	0.8	50	20	41	0	9	0
1645898841	4832.164	25	3.51591706	0.16	0.000864864865	111.71074	-0.46	-0.00248648649	2.21317723	112.374698	112.374688	111.046791	111.046782	112.374693	111.046786	0.54	50	0.84	50	0.88	50	0.26	50	17	35	0	15	0
1645899024	5015.303	26	3.51592797	-0.22	-0.00119565217	111.710741	0.06	0.000326086957	2.21317633	112.374698	112.374689	111.046793	111.046783	112.374694	111.046788	0.6	50	0.76	50	0.56	50	0.84	50	11	24	0	26	0
1645899208	5199.637	27	3.51592654	-0.24	-0.00131147541	111.710742	0.1	0.000546448087	2.21317483	112.374699	112.37469	111.046794	111.046785	112.374694	111.046789	0.56	50	0.7	50	0.48	50	0.82	50	15	34	0	16	0
1645899393	5383.916	28	3.51592417	0.347959184	0.00189108252	111.71074	0.387959184	0.00210847382	2.21316901	112.374696	112.374686	111.046794	111.046785	112.374691	111.046789	0.94	50	0.204081633	49	0.64	50	0.68	50	5	28	0	22	0
1645899577	5568.243	29	3.51591497	-0.22	-0.00119565217	111.710741	0.08	0.000434782609	2.21316781	112.374696	112.374687	111.046796	111.046786	112.374692	111.046791	0.66	50	0.8	50	0.44	50	0.74	50	16	32	0	18	0
1645899761	5752.728	30	3.51591307	0.05	0.00027027027	111.710741	-0.27	-0.00145945946	2.21317186	112.374697	112.374688	111.046794	111.046785	112.374693	111.046789	0.6	50	0.82	50	0.82	50	0.5	50	6	26	0	23	1
1645899945	5935.93	31	3.51591948	-0.09	-0.000489130435	111.710741	0.01	5.43478261e-05	2.21317171	112.374698	112.374688	111.046795	111.046785	112.374693	111.04679	0.62	50	0.7	50	0.66	50	0.76	50	15	28	0	22	0
1645900145	6136.474	32	3.51591924	0.42755102	0.00232364685	111.710739	0.30755102	0.00167147294	2.21316709	112.374694	112.374685	111.046794	111.046784	112.374689	111.046789	0.98	50	0.244897959	49	0.76	50	0.64	50	7	29	1	21	0
1645900329	6320.391	33	3.51591194	-0.11	-0.00055	111.71074	0.35	0.00175	2.21316184	112.374693	112.374684	111.046796	111.046787	112.374688	111.046791	0.8	50	0.56	50	0.48	50	0.94	50	16	27	0	23	0
1645900528	6518.904	34	3.51590364	-0.118163265	-0.000642191659	111.71074	0.0781632653	0.000424800355	2.21316067	112.374693	112.374684	111.046797	111.046788	112.374689	111.046792	0.64	50	0.68	50	0.62	50	0.816326531	49	19	32	1	18	0
1645900711	6702.632	35	3.51590179	-0.17	-0.000858585859	111.710741	-0.09	-0.000454545455	2.21316202	112.374695	112.374685	111.046797	111.046788	112.37469	111.046793	0.48	50	0.74	50	0.56	50	0.64	50	18	34	0	16	0
1645900895	6886.31	36	3.51590392	0.259795918	0.00141193434	111.71074	0.419795918	0.00228149956	2.21315572	112.374692	112.374682	111.046798	111.046789	112.374687	111.046793	0.979591837	49	0.3	50	0.58	50	0.74	50	17	38	0	12	0
1645901092	7083.166	37	3.51589396	-0.39	-0.00211956522	111.710742	-0.43	-0.00233695652	2.21316217	112.374695	112.374686	111.046798	111.046789	112.374691	111.046793	0.18	50	1	50	0.54	50	0.5	50	16	30	1	20	0
1645901290	7281.661	38	3.51590416	0.4	0.00203045685	111.71074	0.34	0.00172588832	2.21315707	112.374692	112.374682	111.046798	111.046788	112.374687	111.046793	0.92	50	0.18	50	0.58	50	0.52	50	12	32	1	18	0
1645901474	7465.125	39	3.5158961	-0.21	-0.00106060606	111.710741	-0.23	-0.00116161616	2.21316052	112.374694	112.374684	111.046798	111.046788	112.374689	111.046793	0.48	50	0.92	50	0.6	50	0.58	50	17	34	0	16	0
1645901659	7649.779	40	3.51590155	0.13	0.000706521739	111.71074	0.41	0.00222826087	2.21315437	112.374691	112.374682	111.046799	111.046789	112.374687	111.046794	0.94	50	0.4	50	0.34	50	0.62	50	19	40	0	10	0
1645901843	7834.238	41	3.51589183	-0.04	-0.000217391304	111.710741	0.18	0.00097826087	2.21315167	112.374691	112.374681	111.0468	111.04679	112.374686	111.046795	0.6	50	0.46	50	0.64	50	0.86	50	16	33	0	17	0
1645902039	8030.483	42	3.51588756	0.41	0.00221621622	111.710739	0.17	0.000918918919	2.21314912	112.374688	112.374679	111.046799	111.046789	112.374683	111.046794	0.82	50	0.24	50	0.84	50	0.6	50	15	37	1	13	0
1645902223	8214.621	43	3.51588353	-0.17	-0.000867346939	111.710739	-0.49	-0.0025	2.21315647	112.374691	112.374682	111.046797	111.046788	112.374686	111.046792	0.26	50	0.92	50	0.74	50	0.42	50	21	35	0	15	0
1645902420	8411.077	44	3.51589515	-0.11	-0.000597826087	111.71074	-0.03	-0.000163043478	2.21315692	112.374692	112.374682	111.046798	111.046788	112.374687	111.046793	0.46	50	0.6	50	0.58	50	0.66	50	11	30	1	20	0
1645902606	8596.824	45	3.51589586	-0.02	-0.000101522843	111.71074	0.46	0.00233502538	2.21315002	112.37469	112.37468	111.0468	111.04679	112.374685	111.046795	0.98	50	0.54	50	0.46	50	0.94	50	20	36	0	14	0
1645902789	8780.664	46	3.51588495	0.42	0.00227027027	111.710738	0.14	0.000756756757	2.21314792	112.374687	112.374678	111.046798	111.046789	112.374682	111.046794	0.92	50	0.36	50	0.88	50	0.6	50	15	33	0	17	0
1645902973	8964.376	47	3.51588163	-0.18	-0.00097826087	111.710739	-0.32	-0.00173913043	2.21315272	112.374689	112.37468	111.046798	111.046788	112.374685	111.046793	0.46	50	0.96	50	0.76	50	0.62	50	17	35	0	15	0
1645903158	9148.865	48	3.51588922	0.18	0.00097826087	111.710738	0.36	0.00195652174	2.21314732	112.374687	112.374677	111.046799	111.046789	112.374682	111.046794	0.78	50	0.24	50	0.48	50	0.66	50	14	32	0	18	0
1645903342	9333.18	49	3.51588068	-0.69	-0.00375	111.710741	-0.03	-0.000163043478	2.21314777	112.37469	112.374681	111.046802	111.046792	112.374686	111.046797	0.28	50	1	50	0.28	50	0.94	50	16	32	0	18	0
1645903527	9517.808	50	3.51588139	0.4	0.00216216216	111.710739	0.02	0.000108108108	2.21314747	112.374688	112.374679	111.0468	111.04679	112.374684	111.046795	0.9	50	0.48	50	0.88	50	0.5	50	6	24	0	26	0
1645903723	9714.208	51	3.51588092	-0.17	-0.000923913043	111.71074	0.49	0.00266304348	2.21314012	112.374687	112.374678	111.046803	111.046793	112.374682	111.046798	0.8	50	0.48	50	0.32	50	0.98	50	17	44	1	6	0
1645903907	9897.919	52	3.51586929	0.38	0.00192893401	111.710738	-0.14	-0.000710659898	2.21314222	112.374686	112.374676	111.0468	111.046791	112.374681	111.046796	0.74	50	0.5	50	0.94	50	0.42	50	21	37	0	13	0
1645904091	10082.395	53	3.51587261	-0.18	-0.000983606557	111.710739	-0.08	-0.00043715847	2.21314342	112.374687	112.374678	111.046801	111.046791	112.374682	111.046796	0.66	50	0.92	50	0.52	50	0.62	50	18	30	0	20	0
1645904276	10267.272	54	3.51587451	0.12	0.000648648649	111.710739	0.62	0.00335135135	2.21313412	112.374684	112.374674	111.046803	111.046794	112.374679	111.046798	0.94	50	0.2	50	0.3	50	0.8	50	8	21	0	29	0
1645904473	10463.797	55	3.5158598	-0.4	-0.00216216216	111.710741	-0.26	-0.00140540541	2.21313802	112.374687	112.374677	111.046804	111.046794	112.374682	111.046799	0.32	50	0.98	50	0.56	50	0.7	50	14	29	1	21	0
1645904706	10697.414	56	3.51586597	0.35	0.00178571429	111.710739	0.31	0.00158163265	2.21313337	112.374684	112.374674	111.046804	111.046794	112.374679	111.046799	0.96	50	0.3	50	0.56	50	0.52	50	12	33	4	17	0
1645904890	10881.587	57	3.51585862	-0.14	-0.000598290598	111.71074	-0.52	-0.00222222222	2.21314117	112.374687	112.374677	111.046802	111.046792	112.374682	111.046797	0.32	50	0.98	50	0.82	50	0.44	50	14	31	0	19	0
1645905074	11065.415	58	3.51587095	-0.0175510204	-9.53859805e-05	111.71074	0.59755102	0.00324755989	2.21313221	112.374684	112.374675	111.046805	111.046795	112.374679	111.0468	0.86	50	0.28	50	0.244897959	49	0.86	50	12	34	0	16	0
1645905258	11248.985	59	3.51585678	-0.15	-0.000815217391	111.71074	-0.27	-0.0014673913	2.21313626	112.374686	112.374677	111.046804	111.046795	112.374681	111.0468	0.56	50	0.98	50	0.82	50	0.7	50	10	33	0	17	0
1645905454	11445.514	60	3.51586318	0.26	0.00142076503	111.710739	0.1	0.000546448087	2.21313476	112.374684	112.374675	111.046803	111.046794	112.37468	111.046799	0.8	50	0.44	50	0.8	50	0.64	50	16	29	1	21	0
1645905638	11629.188	61	3.51586081	-0.420232558	-0.00213316019	111.710741	-0.0402325581	-0.000204226183	2.21313536	112.374687	112.374677	111.046805	111.046796	112.374682	111.046801	0.4	50	0.860465116	43	0.46	50	0.84	50	13	31	0	19	0
1645905834	11825.323	62	3.51586177	0.11	0.000597826087	111.710741	0.47	0.00255434783	2.21312831	112.374684	112.374674	111.046807	111.046797	112.374679	111.046802	0.88	50	0.3	50	0.34	50	0.7	50	16	35	1	15	0
1645906020	12011.544	63	3.51585062	0.05	0.000255102041	111.71074	-0.73	-0.0037244898	2.21313926	112.374687	112.374677	111.046803	111.046794	112.374682	111.046799	0.26	50	0.94	50	0.78	50	0	1	16	32	0	18	0
1645906204	12194.867	64	3.51586793	0.13	0.000698924731	111.71074	0.37	0.00198924731	2.21313371	112.374685	112.374675	111.046804	111.046795	112.37468	111.0468	0.88	50	0.38	50	0.52	50	0.76	50	22	39	0	11	0
1645906400	12391.134	65	3.51585916	-0.33	-0.00180327869	111.710741	-0.35	-0.00191256831	2.21313896	112.374688	112.374678	111.046804	111.046795	112.374683	111.0468	0.24	50	0.92	50	0.72	50	0.7	50	17	32	1	18	0
1645906583	12574.436	66	3.51586746	0.46	0.00233502538	111.710739	-0.28	-0.0014213198	2.21314316	112.374687	112.374677	111.046801	111.046791	112.374682	111.046796	0.6	50	0.42	50	0.98	50	0.24	50	19	38	0	12	0
1645906806	12796.921	67	3.5158741	0.34	0.0018579235	111.710737	-0.04	-0.000218579235	2.21314376	112.374685	112.374676	111.046799	111.04679	112.374681	111.046794	0.72	50	0.42	50	0.74	50	0.36	50	17	35	3	15	0
1645906990	12980.864	68	3.51587505	-0.355714286	-0.0016023166	111.710739	0.424285714	0.00191119691	2.2131374	112.374685	112.374676	111.046803	111.046793	112.37468	111.046798	0.64	50	0.571428571	49	0.16	50	0.94	50	4	24	0	26	0
1645907173	13164.364	69	3.51586498	-0.37	-0.00201086957	111.710741	-0.33	-0.00179347826	2.21314235	112.374689	112.374679	111.046803	111.046794	112.374684	111.046798	0.28	50	0.98	50	0.6	50	0.64	50	9	17	0	33	0
1645907356	13347.595	70	3.51587281	-0.01	-5.43478261e-05	111.710741	0.05	0.00027173913	2.2131416	112.374688	112.374679	111.046803	111.046794	112.374684	111.046799	0.62	50	0.58	50	0.66	50	0.72	50	16	36	0	14	0
1645907553	13543.851	71	3.51587163	-0.16	-0.00087431694	111.710742	0.04	0.000218579235	2.213141	112.374689	112.374679	111.046804	111.046795	112.374684	111.0468	0.54	50	0.66	50	0.38	50	0.58	50	19	37	1	13	0
1645907763	13754.146	72	3.51587068	0.5	0.00255102041	111.710739	-0.02	-0.000102040816	2.2131413	112.374687	112.374677	111.046802	111.046792	112.374682	111.046797	0.82	50	0.34	50	0.9	50	0.38	50	9	33	2	17	0
1645907947	13938.442	73	3.51587115	-0.31	-0.00146919431	111.710741	-0.35	-0.00165876777	2.21314655	112.37469	112.37468	111.046802	111.046792	112.374685	111.046797	0.24	50	0.9	50	0.7	50	0.66	50	12	34	0	16	0
1645908131	14121.804	74	3.51587945	-0.05	-0.00027173913	111.710741	0.73	0.0039673913	2.2131356	112.374687	112.374677	111.046805	111.046796	112.374682	111.046801	1	50	0.32	50	0.22	50	1	50	23	39	0	11	0
1645908314	14305.56	75	3.51586214	0.158571429	0.000866510539	111.71074	-0.141428571	-0.000772833724	2.21313772	112.374686	112.374677	111.046804	111.046794	112.374682	111.046799	0.857142857	49	0.84	50	0.82	50	0.52	50	10	33	0	17	0
1645908499	14490.001	76	3.51586549	0.4	0.00217391304	111.710738	-0.06	-0.000326086957	2.21313862	112.374685	112.374675	111.046802	111.046792	112.37468	111.046797	0.78	50	0.44	50	0.92	50	0.46	50	17	39	0	10	1
1645908682	14673.481	77	3.51586692	-0.239591837	-0.00130212955	111.71074	-0.259591837	-0.0014108252	2.21314252	112.374687	112.374678	111.046802	111.046792	112.374682	111.046797	0.46	50	0.959183673	49	0.76	50	0.74	50	4	23	0	27	0
1645908879	14870.076	78	3.51587307	-0.0128571429	-6.98757764e-05	111.71074	-0.127142857	-0.000690993789	2.21314442	112.374688	112.374678	111.046801	111.046792	112.374683	111.046796	0.62	50	0.76	50	0.714285714	49	0.6	50	7	23	1	27	0
1645909076	15067.071	79	3.51587609	-0.28	-0.0014213198	111.710741	0.32	0.00162436548	2.21313962	112.374688	112.374678	111.046804	111.046794	112.374683	111.046799	0.76	50	0.72	50	0.28	50	0.88	50	12	27	1	23	0
1645909261	15252.458	80	3.5158685	0.14	0.000710659898	111.71074	-0.22	-0.00111675127	2.21314292	112.374688	112.374679	111.046802	111.046793	112.374683	111.046798	0.64	50	0.72	50	0.74	50	0.38	50	14	34	0	16	0
1645909444	15435.642	81	3.51587372	-0.35	-0.00189189189	111.710742	-0.13	-0.000702702703	2.21314487	112.37469	112.374681	111.046803	111.046794	112.374686	111.046799	0.34	50	0.82	50	0.42	50	0.64	50	16	34	0	16	0
1645909641	15631.883	82	3.5158768	0.59	0.00322404372	111.710739	-0.01	-5.46448087e-05	2.21314502	112.374687	112.374678	111.0468	111.046791	112.374683	111.046796	0.94	50	0.36	50	0.9	50	0.3	50	12	34	1	16	0
1645909825	15816.094	83	3.51587704	-0.29	-0.00147959184	111.710741	-0.27	-0.00137755102	2.21314907	112.37469	112.374681	111.046801	111.046791	112.374685	111.046796	0.4	50	0.96	50	0.52	50	0.54	50	14	32	0	18	0
1645910010	16001.186	84	3.51588344	0.1	0.000540540541	111.71074	-0.38	-0.00205405405	2.21315477	112.374691	112.374682	111.046798	111.046789	112.374687	111.046794	0.58	50	0.86	50	0.92	50	0.44	50	11	32	0	18	0
1645910194	16185.532	85	3.51589246	-0.11	-0.000594594595	111.710741	0.43	0.00232432432	2.21314832	112.37469	112.37468	111.046801	111.046791	112.374685	111.046796	0.84	50	0.52	50	0.32	50	0.86	50	13	30	0	20	0
1645910378	16368.752	86	3.51588226	0.05	0.00027173913	111.71074	0.57	0.00309782609	2.21313977	112.374687	112.374678	111.046803	111.046794	112.374682	111.046799	0.94	50	0.32	50	0.42	50	0.94	50	13	37	0	13	0
1645910574	16565.148	87	3.51586874	-0.05	-0.000273224044	111.710741	-0.71	-0.00387978142	2.21315042	112.374691	112.374681	111.0468	111.046791	112.374686	111.046796	0.2	50	0.96	50	0.86	50	0.2	50	8	26	1	24	0
1645910758	16749.39	88	3.51588558	0.05	0.000253807107	111.71074	0.57	0.00289340102	2.21314187	112.374688	112.374678	111.046803	111.046793	112.374683	111.046798	0.94	50	0.32	50	0.2	50	0.72	50	13	37	0	13	0
1645910943	16933.804	89	3.51587206	-0.09	-0.000489130435	111.710741	0.11	0.000597826087	2.21314022	112.374688	112.374678	111.046804	111.046794	112.374683	111.046799	0.82	50	0.8	50	0.66	50	0.86	50	14	31	0	19	0
1645911126	17117.232	90	3.51586945	0.14	0.000760869565	111.71074	-0.46	-0.0025	2.21314712	112.374689	112.37468	111.046801	111.046791	112.374684	111.046796	0.64	50	0.96	50	0.86	50	0.26	50	13	29	0	21	0
1645911309	17300.696	91	3.51588036	-0.24	-0.00130434783	111.710741	0.28	0.00152173913	2.21314292	112.374689	112.37468	111.046803	111.046794	112.374684	111.046799	0.74	50	0.7	50	0.32	50	0.84	50	13	33	0	17	0
1645911493	17484.208	92	3.51587372	0.46	0.0025136612	111.710739	-0.24	-0.00131147541	2.21314652	112.374688	112.374678	111.0468	111.04679	112.374683	111.046795	0.68	50	0.46	50	0.9	50	0.2	50	13	28	0	22	0
1645911690	17681.695	93	3.51587941	-0.36	-0.00195652174	111.710741	-0.24	-0.00130434783	2.21315012	112.374691	112.374681	111.046801	111.046791	112.374686	111.046796	0.36	50	0.96	50	0.54	50	0.66	50	17	36	1	14	0
1645911877	17867.916	94	3.5158851	-0.01	-5.07614213e-05	111.710741	0.27	0.00137055838	2.21314607	112.37469	112.37468	111.046802	111.046792	112.374685	111.046797	0.88	50	0.62	50	0.64	50	0.92	50	14	40	0	10	0
1645912073	18064.485	95	3.5158787	2.77555756e-17	1.49223525e-19	111.710741	-0.46	-0.00247311828	2.21315297	112.374692	112.374682	111.0468	111.04679	112.374687	111.046795	0.34	50	0.8	50	0.78	50	0.32	50	20	34	1	16	0
1645912257	18248.132	96	3.51588961	0.64	0.00324873096	111.710738	0.04	0.000203045685	2.21315237	112.374688	112.374679	111.046797	111.046787	112.374683	111.046792	0.92	50	0.24	50	0.96	50	0.36	50	15	34	0	16	0
1645912441	18431.921	97	3.51588866	-0.15	-0.000815217391	111.710738	-0.41	-0.00222826087	2.21315852	112.374691	112.374681	111.046796	111.046786	112.374686	111.046791	0.42	50	0.98	50	0.78	50	0.52	50	14	33	0	17	0
1645912625	18616.33	98	3.51589839	-0.13	-0.000710382514	111.710739	0.45	0.00245901639	2.21315177	112.374689	112.37468	111.046798	111.046789	112.374685	111.046794	0.78	50	0.46	50	0.38	50	0.96	50	1	18	0	32	0
1645912809	18800.089	99	3.51588771	-0.52	-0.00281081081	111.710742	0.12	0.000648648649	2.21314997	112.374691	112.374682	111.046801	111.046792	112.374687	111.046797	0.46	50	0.86	50	0.36	50	1	50	15	34	0	16	0
1645913006	18996.76	100	3.51588487	0.06	0.000326086957	111.710741	0.62	0.00336956522	2.21314067	112.374688	112.374679	111.046804	111.046794	112.374684	111.046799	0.94	50	0.26	50	0.36	50	0.92	50	16	35	1	15	0
1645913192	19182.906	101	3.51587016	0.03	0.000153061224	111.710741	-0.71	-0.00362244898	2.21315132	112.374691	112.374682	111.046801	111.046791	112.374687	111.046796	0.32	50	1	50	0.96	50	0.22	50	16	32	0	18	0
1645913375	19366.166	102	3.515887	-0.02	-0.000107526882	111.710741	-0.16	-0.000860215054	2.21315372	112.374692	112.374683	111.0468	111.046791	112.374688	111.046795	0.54	50	0.72	50	0.74	50	0.6	50	13	29	0	21	0
1645913558	19549.409	103	3.5158908	0.41	0.00222826087	111.710739	-0.01	-5.43478261e-05	2.21315387	112.37469	112.374681	111.046798	111.046788	112.374685	111.046793	0.88	50	0.48	50	0.76	50	0.34	50	14	28	0	22	0
1645913742	19732.826	104	3.51589103	0.21	0.00114754098	111.710738	-0.53	-0.00289617486	2.21316182	112.374692	112.374682	111.046794	111.046785	112.374687	111.04679	0.52	50	0.84	50	0.96	50	0.22	50	4	10	0	40	0
1645913925	19916.215	105	3.51590361	-0.45	-0.00245901639	111.710741	0.13	0.000710382514	2.21315987	112.374693	112.374684	111.046797	111.046788	112.374688	111.046793	0.46	50	0.78	50	0.38	50	0.96	50	14	27	0	22	1
1645914109	20099.956	106	3.51590052	-0.0163265306	-8.87311446e-05	111.710741	-0.0836734694	-0.000454747116	2.21316113	112.374694	112.374684	111.046797	111.046788	112.374689	111.046792	0.58	50	0.68	50	0.7	50	0.632653061	49	2	17	0	33	0
1645914306	20297.513	107	3.51590251	-0.18	-0.000983606557	111.710742	0.34	0.0018579235	2.21315603	112.374693	112.374684	111.046799	111.04679	112.374688	111.046795	0.72	50	0.56	50	0.28	50	0.8	50	12	33	1	17	0
1645914490	20481.259	108	3.51589444	0.03	0.000151515152	111.710741	0.51	0.00257575758	2.21314838	112.374691	112.374681	111.046802	111.046792	112.374686	111.046797	0.96	50	0.42	50	0.3	50	0.78	50	16	33	0	17	0
1645914675	20665.958	109	3.51588234	-0.149387755	-0.000811889973	111.710742	-0.369387755	-0.00200754215	2.21315392	112.374693	112.374684	111.046801	111.046791	112.374688	111.046796	0.42	50	0.93877551	49	0.8	50	0.58	50	14	31	0	19	0
1645914859	20850.348	110	3.51589111	0.215416667	0.00117074275	111.710741	0.544583333	0.00295969203	2.21314575	112.37469	112.37468	111.046802	111.046793	112.374685	111.046797	1	50	0.24	50	0.4	50	0.729166667	48	19	35	0	15	0
1645915042	21033.664	111	3.51587819	-0.0720408163	-0.000389409818	111.710741	0.0165306122	8.93546608e-05	2.2131455	112.37469	112.37468	111.046802	111.046793	112.374685	111.046798	0.72	50	0.775510204	49	0.571428571	49	0.66	50	16	31	0	19	0
1645915255	21246.439	112	3.5158778	0.06	0.000326086957	111.710741	0.58	0.00315217391	2.2131368	112.374687	112.374677	111.046805	111.046795	112.374682	111.0468	1	49	0.36	50	0.34	50	0.86	50	15	38	2	12	0
1645915453	21444.279	113	3.51586404	0.123265306	0.000581440123	111.71074	-0.476734694	-0.00224874856	2.21314395	112.374688	112.374679	111.046802	111.046793	112.374684	111.046797	0.32	50	0.673469388	49	0.96	50	0.36	50	17	36	1	14	0
1645915636	21627.17	114	3.51587535	0.37	0.00186868687	111.710739	-0.29	-0.00146464646	2.2131483	112.374688	112.374678	111.046799	111.046789	112.374683	111.046794	0.62	50	0.54	50	1	50	0.34	50	5	21	0	29	0
1645915830	21821.13	115	3.51588223	-0.455714286	-0.002490242	111.710741	-0.258979592	-0.00141518903	2.21315219	112.374691	112.374682	111.0468	111.046791	112.374687	111.046795	0.265306122	49	0.98	50	0.64	50	0.836734694	49	9	25	1	25	0
1645916054	22045.67	116	3.51588837	0.11	0.000567010309	111.71074	0.33	0.00170103093	2.21314724	112.374689	112.37468	111.046801	111.046791	112.374685	111.046796	0.8	50	0.36	50	0.44	50	0.66	50	2	16	3	34	0
1645916235	22226.66	117	3.51588054	-0.27	-0.00120535714	111.710742	0.47	0.00209821429	2.21314019	112.374689	112.374679	111.046804	111.046795	112.374684	111.0468	0.66	50	0.46	50	0.24	50	0.98	50	9	31	0	19	0
1645916443	22434.408	118	3.51586939	0.35	0.00193370166	111.71074	-0.31	-0.00171270718	2.21314484	112.374688	112.374679	111.046801	111.046792	112.374683	111.046797	0.62	50	0.58	50	0.96	50	0.3	50	22	29	2	21	0
1645916637	22628.243	119	3.51587675	0.09	0.000432692308	111.71074	-0.21	-0.00100961538	2.21314799	112.374689	112.374679	111.0468	111.04679	112.374684	111.046795	0.7	50	0.82	50	0.62	50	0.32	50	10	30	1	20	0
1645916846	22837.264	120	3.51588173	-0.12	-0.000618556701	111.71074	-0.24	-0.0012371134	2.21315159	112.37469	112.374681	111.046799	111.04679	112.374686	111.046795	0.5	50	0.86	50	0.78	50	0.66	50	3	11	2	39	0
1645917029	23020.277	121	3.51588742	-0.49	-0.00234449761	111.710743	0.29	0.00138755981	2.21314724	112.374691	112.374682	111.046803	111.046794	112.374687	111.046798	0.62	50	0.82	50	0.22	50	1	50	15	30	0	20	0
1645917210	23201.653	122	3.51588054	0.18	0.000983606557	111.710742	0.18	0.000983606557	2.21314454	112.37469	112.37468	111.046803	111.046794	112.374685	111.046798	0.86	50	0.5	50	0.72	50	0.72	50	11	32	0	18	0
1645917406	23397.45	123	3.51587627	0.14	0.000773480663	111.710741	0.04	0.000220994475	2.21314394	112.374689	112.374679	111.046803	111.046793	112.374684	111.046798	0.88	50	0.7	50	0.64	50	0.54	50	20	36	1	14	0
1645917587	23578.387	124	3.51587532	0.01	5.10204082e-05	111.710741	0.25	0.0012755102	2.21314019	112.374688	112.374678	111.046804	111.046794	112.374683	111.046799	0.86	50	0.6	50	0.56	50	0.8	50	14	32	0	18	0
1645917768	23759.444	125	3.51586939	-0.09	-0.000497237569	111.710741	-0.47	-0.00259668508	2.21314724	112.37469	112.374681	111.046802	111.046792	112.374686	111.046797	0.36	50	0.92	50	0.62	50	0.24	50	15	30	0	20	0
1645917949	23940.409	126	3.51588054	0.03	0.000165745856	111.710741	0.01	5.52486188e-05	2.21314709	112.37469	112.374681	111.046802	111.046792	112.374685	111.046797	0.74	50	0.7	50	0.82	50	0.8	50	17	39	0	11	0
1645918130	24121.115	127	3.5158803	-0.03	-0.000165745856	111.710741	-0.19	-0.00104972376	2.21314994	112.374691	112.374682	111.046801	111.046792	112.374686	111.046796	0.64	50	0.86	50	0.76	50	0.6	50	13	34	0	16	0
1645918324	24314.895	128	3.51588481	0.13	0.000718232044	111.710741	0.19	0.00104972376	2.21314709	112.37469	112.37468	111.046801	111.046792	112.374685	111.046797	0.76	50	0.44	50	0.38	50	0.44	50	10	32	1	18	0
1645918505	24496.711	129	3.5158803	-0.05	-0.000257731959	111.710741	0.47	0.00242268041	2.21314004	112.374688	112.374678	111.046804	111.046794	112.374683	111.046799	0.78	50	0.36	50	0.34	50	0.86	50	16	34	0	16	0
1645918686	24677.598	130	3.51586916	-0.17	-0.000939226519	111.710742	-0.03	-0.000165745856	2.21314049	112.374689	112.374679	111.046804	111.046795	112.374684	111.0468	0.62	50	0.82	50	0.54	50	0.68	50	14	32	0	18	0
1645918895	24886.483	131	3.51586987	0.16	0.000883977901	111.710741	-0.42	-0.00232044199	2.21314679	112.37469	112.37468	111.046802	111.046792	112.374685	111.046797	0.58	50	0.84	50	0.92	50	0.34	50	15	31	2	19	0
1645919076	25067.673	132	3.51587983	0.26	0.00124401914	111.71074	0.38	0.00181818182	2.21314109	112.374687	112.374677	111.046802	111.046793	112.374682	111.046797	0.96	50	0.32	50	0.62	50	0.74	50	10	36	0	14	0
1645919276	25266.896	133	3.51587082	-0.29	-0.00159340659	111.710741	-0.15	-0.000824175824	2.21314334	112.374689	112.374679	111.046803	111.046793	112.374684	111.046798	0.38	50	0.82	50	0.62	50	0.76	50	18	34	1	16	0
1645919471	25461.982	134	3.51587437	0.2	0.00101010101	111.71074	0.2	0.00101010101	2.21314034	112.374687	112.374678	111.046803	111.046793	112.374682	111.046798	0.68	50	0.28	50	0.76	50	0.76	50	9	30	1	20	0
1645919694	25684.903	135	3.51586963	-0.02	-0.000102564103	111.71074	0.2	0.00102564103	2.21313734	112.374686	112.374677	111.046804	111.046794	112.374681	111.046799	0.74	50	0.56	50	0.42	50	0.64	50	11	27	3	23	0
1645919875	25866.141	136	3.51586489	0.269183673	0.00120710167	111.710739	-0.329183673	-0.00147615997	2.21314228	112.374686	112.374677	111.046801	111.046791	112.374682	111.046796	0.78	50	0.84	50	0.918367347	49	0.32	50	17	37	0	13	0
1645920070	26061.188	137	3.51587269	0.16	0.000879120879	111.710738	-0.62	-0.00340659341	2.21315158	112.374688	112.374679	111.046797	111.046788	112.374684	111.046793	0.46	50	0.92	50	0.96	50	0.18	50	9	29	1	21	0
1645920252	26243.395	138	3.5158874	-0.419591837	-0.00215175301	111.71074	0.139591837	0.000715855573	2.21314948	112.37469	112.37468	111.0468	111.046791	112.374685	111.046795	0.46	50	0.74	50	0.4	50	0.959183673	49	0	3	0	46	1
1645920448	26439.64	139	3.51588409	-0.16	-0.000879120879	111.710741	0.38	0.00208791209	2.21314378	112.374689	112.374679	111.046803	111.046793	112.374684	111.046798	0.88	50	0.66	50	0.32	50	0.86	50	12	28	1	22	0
1645920630	26621.66	140	3.51587508	0.0341666667	0.000174319728	111.710741	-0.105833333	-0.000539965986	2.21314537	112.374689	112.37468	111.046802	111.046792	112.374684	111.046797	0.72	50	0.791666667	48	0.82	50	0.68	50	16	39	0	11	0
1645920826	26816.785	141	3.51587759	-0.37	-0.00203296703	111.710743	-0.09	-0.000494505495	2.21314672	112.374691	112.374682	111.046803	111.046794	112.374687	111.046799	0.38	50	0.84	50	0.5	50	0.78	50	15	31	1	19	0
1645921007	26997.889	142	3.51587972	0.302857143	0.00155311355	111.710741	-0.437142857	-0.00224175824	2.21315328	112.374692	112.374682	111.0468	111.04679	112.374687	111.046795	0.58	50	0.714285714	49	0.96	50	0.22	50	15	34	0	16	0
1645921205	27195.91	143	3.51589009	0.01	5.52486188e-05	111.710741	0.57	0.00314917127	2.21314473	112.374689	112.37468	111.046802	111.046793	112.374685	111.046798	0.88	50	0.3	50	0.3	50	0.86	50	16	33	1	17	0
1645921399	27390.157	144	3.51587657	0.219387755	0.00110801897	111.71074	-0.219387755	-0.00110801897	2.21314802	112.374689	112.37468	111.0468	111.046791	112.374684	111.046796	0.62	50	0.62	50	0.93877551	49	0.5	50	23	44	1	6	0
1645921583	27574.469	145	3.51588177	-0.17	-0.000871794872	111.710741	-0.55	-0.00282051282	2.21315627	112.374693	112.374683	111.046799	111.046789	112.374688	111.046794	0.26	50	0.98	50	0.76	50	0.38	50	17	31	0	19	0
1645921778	27769.471	146	3.51589482	-0.01	-5.43478261e-05	111.710741	0.37	0.00201086957	2.21315072	112.374691	112.374681	111.0468	111.046791	112.374686	111.046796	0.86	50	0.5	50	0.6	50	0.98	50	13	29	1	21	0
1645921959	27950.667	147	3.51588604	-0.427142857	-0.00219047619	111.710743	-0.132857143	-0.000681318681	2.21315271	112.374694	112.374684	111.046802	111.046793	112.374689	111.046797	0.42	50	0.98	50	0.285714286	49	0.58	50	16	34	0	16	0
1645922141	28131.872	148	3.5158892	0.176326531	0.000974179727	111.710742	-0.203673469	-0.00112526779	2.21315577	112.374694	112.374684	111.0468	111.046791	112.374689	111.046795	0.632653061	49	0.66	50	0.84	50	0.46	50	4	32	0	18	0
1645922325	28315.97	149	3.51589403	-0.08	-0.00044198895	111.710743	-0.1	-0.000552486188	2.21315727	112.374695	112.374685	111.0468	111.046791	112.37469	111.046795	0.62	50	0.8	50	0.54	50	0.52	50	16	35	0	15	0
1645922506	28497.109	150	3.5158964	0.13	0.000706521739	111.710742	-0.07	-0.000380434783	2.21315832	112.374694	112.374685	111.046799	111.04679	112.374689	111.046794	0.68	50	0.62	50	0.62	50	0.42	50	16	34	0	16	0
1645922687	28678.044	151	3.51589806	-0.12	-0.000659340659	111.710743	0.4	0.0021978022	2.21315232	112.374693	112.374683	111.046802	111.046792	112.374688	111.046797	0.78	50	0.5	50	0.28	50	0.8	50	13	34	0	16	0
1645922882	28873.163	152	3.51588857	0.566530612	0.00314739229	111.71074	-0.0865306122	-0.000480725624	2.21315361	112.374691	112.374681	111.046798	111.046789	112.374686	111.046794	0.82	50	0.34	50	1	50	0.346938776	49	13	32	1	18	0
1645923064	29055.414	153	3.51589062	-0.13	-0.000663265306	111.71074	0.15	0.000765306122	2.21315136	112.374691	112.374681	111.0468	111.04679	112.374686	111.046795	0.76	50	0.74	50	0.44	50	0.72	50	10	29	0	21	0
1645923247	29238.418	154	3.51588707	-0.25244898	-0.00138708231	111.710742	0.44755102	0.00245907154	2.21314465	112.37469	112.37468	111.046803	111.046793	112.374685	111.046798	0.755102041	49	0.56	50	0.24	50	0.94	50	6	30	0	20	0
1645923457	29448.435	155	3.51587645	-0.12	-0.000655737705	111.710742	0.22	0.00120218579	2.21314135	112.374689	112.37468	111.046805	111.046795	112.374685	111.0468	0.86	50	0.76	50	0.46	50	0.8	50	18	36	2	14	0
1645923640	29631.744	156	3.51587123	0.37	0.00176190476	111.71074	0.37	0.00176190476	2.2131358	112.374686	112.374676	111.046804	111.046795	112.374681	111.0468	1	50	0.26	50	0.72	50	0.72	50	21	36	0	14	0
1645923822	29812.918	157	3.51586245	-0.31	-0.00169398907	111.710742	-0.23	-0.0012568306	2.21313925	112.374688	112.374679	111.046805	111.046795	112.374684	111.0468	0.38	50	0.92	50	0.6	50	0.68	50	17	30	0	20	0
1645924016	30007.249	158	3.51586791	0.102244898	0.000564888939	111.710741	0.257755102	0.00142406134	2.21313538	112.374687	112.374677	111.046806	111.046796	112.374682	111.046801	0.68	50	0.32	50	0.62	50	0.775510204	49	17	32	1	18	0
1645924198	30189.511	159	3.51586179	0.06	0.000307692308	111.710741	-0.48	-0.00246153846	2.21314258	112.374689	112.374679	111.046803	111.046794	112.374684	111.046798	0.5	50	0.92	50	0.94	50	0.4	50	18	32	0	18	0
1645924408	30398.778	160	3.51587318	0.39	0.00214285714	111.710739	-0.35	-0.00192307692	2.21314783	112.374688	112.374679	111.0468	111.04679	112.374684	111.046795	0.7	50	0.66	50	1	49	0.26	50	9	28	2	22	0
1645924589	30580.097	161	3.51588148	-0.45	-0.00215311005	111.710741	-0.23	-0.00110047847	2.21315128	112.374692	112.374682	111.046801	111.046791	112.374687	111.046796	0.3	50	0.98	50	0.48	50	0.7	50	19	33	0	17	0
1645924770	30761.243	162	3.51588694	-0.14	-0.000769230769	111.710742	0.64	0.00351648352	2.21314168	112.374689	112.37468	111.046804	111.046795	112.374685	111.0468	0.88	50	0.38	50	0.18	50	0.96	50	16	36	0	14	0
1645924965	30956.217	163	3.51587176	0.2	0.00110497238	111.710741	-0.14	-0.000773480663	2.21314378	112.374689	112.374679	111.046803	111.046793	112.374684	111.046798	0.66	50	0.6	50	0.68	50	0.34	50	15	31	1	19	0
1645925148	31139.183	164	3.51587508	0.05	0.000256410256	111.710741	0.03	0.000153846154	2.21314333	112.374689	112.374679	111.046803	111.046793	112.374684	111.046798	0.74	50	0.66	50	0.84	50	0.82	50	7	27	0	23	0
1645925343	31334.44	165	3.51587437	-0.22	-0.00120218579	111.710742	-0.18	-0.000983606557	2.21314603	112.374691	112.374681	111.046803	111.046793	112.374686	111.046798	0.4	50	0.8	50	0.58	50	0.62	50	17	34	1	16	0
1645925524	31515.595	166	3.51587864	0.25	0.00128205128	111.710741	-0.05	-0.000256410256	2.21314678	112.374689	112.37468	111.046801	111.046792	112.374685	111.046797	0.7	50	0.5	50	0.88	50	0.58	50	19	41	0	9	0
1645925705	31696.673	167	3.51587982	-0.52	-0.00287292818	111.710743	-0.08	-0.00044198895	2.21314798	112.374692	112.374683	111.046804	111.046794	112.374688	111.046799	0.3	50	0.9	50	0.46	50	0.9	50	15	35	0	15	0
1645925886	31877.625	168	3.51588172	0.57	0.00314917127	111.71074	0.03	0.000165745856	2.21314753	112.374689	112.37468	111.046801	111.046791	112.374685	111.046796	0.94	50	0.34	50	0.9	50	0.36	50	8	29	0	21	0
1645926070	32060.805	169	3.51588101	-0.07	-0.000386740331	111.710741	-0.05	-0.000276243094	2.21314828	112.37469	112.374681	111.046801	111.046792	112.374685	111.046796	0.48	50	0.6	50	0.54	50	0.56	50	14	35	0	15	0
1645926254	32244.943	170	3.5158822	0.22	0.00120218579	111.71074	-0.48	-0.00262295082	2.21315548	112.374691	112.374682	111.046798	111.046788	112.374686	111.046793	0.6	50	0.86	50	0.92	50	0.22	50	14	32	0	18	0
1645926437	32428.192	171	3.51589358	-0.29	-0.00157608696	111.710741	-0.29	-0.00157608696	2.21315983	112.374694	112.374684	111.046798	111.046788	112.374689	111.046793	0.34	50	0.92	50	0.46	50	0.46	50	11	27	0	23	0
1645926618	32609.169	172	3.51590046	-0.13	-0.000706521739	111.710742	0.59	0.00320652174	2.21315098	112.374692	112.374682	111.046801	111.046792	112.374687	111.046797	0.92	50	0.46	50	0.24	50	0.96	50	13	38	0	12	0
1645926801	32792.078	173	3.51588647	0.33	0.00182320442	111.71074	0.29	0.00160220994	2.21314663	112.374689	112.374679	111.046801	111.046791	112.374684	111.046796	0.86	50	0.24	50	0.56	50	0.52	50	12	31	0	19	0
1645926982	32973.121	174	3.51587959	-0.3	-0.00164835165	111.710742	0.02	0.00010989011	2.21314633	112.37469	112.374681	111.046803	111.046793	112.374686	111.046798	0.4	50	0.68	50	0.46	50	0.78	50	17	36	0	14	0
1645927163	33154.386	175	3.51587911	0.149183673	0.000819690514	111.710741	-0.269183673	-0.00147903117	2.21315037	112.374691	112.374681	111.046801	111.046791	112.374686	111.046796	0.68	50	0.8	50	0.918367347	49	0.5	50	14	30	0	20	0
1645927383	33374.657	176	3.5158855	-0.22	-0.00121546961	111.710742	0.34	0.00187845304	2.21314527	112.37469	112.374681	111.046803	111.046794	112.374686	111.046798	0.76	50	0.64	50	0.22	50	0.78	50	9	37	3	13	0
1645927592	33582.753	177	3.51587743	0.09	0.000409090909	111.710742	-0.63	-0.00286363636	2.21315472	112.374693	112.374683	111.0468	111.04679	112.374688	111.046795	0.44	50	0.98	50	0.94	50	0.22	50	11	30	2	20	0
1645927773	33764.031	178	3.51589238	0.18	0.000865384615	111.710741	0.36	0.00173076923	2.21314932	112.37469	112.374681	111.046801	111.046791	112.374685	111.046796	0.96	50	0.42	50	0.68	50	0.86	50	20	42	0	8	0
1645927954	33945.271	179	3.51588384	-0.28	-0.00154696133	111.710742	0.02	0.000110497238	2.21314902	112.374692	112.374682	111.046802	111.046793	112.374687	111.046797	0.62	50	0.88	50	0.5	50	0.8	50	15	34	0	16	0
1645928150	34140.839	180	3.51588336	0	0	111.710742	0	0	2.21314902	112.374692	112.374682	111.046802	111.046793	112.374687	111.046797	-1	0	0.34	50	-1	0	-1	0	10	32	0	18	0
1645928344	34334.993	181	3.51588336	0.13	0.000666666667	111.710741	-0.13	-0.000666666667	2.21315097	112.374691	112.374682	111.046801	111.046791	112.374687	111.046796	0.68	50	0.68	50	0.72	50	0.46	50	15	32	1	18	0
1645928551	34541.952	182	3.51588645	-0.05	-0.000257731959	111.710742	0.09	0.000463917526	2.21314962	112.374691	112.374682	111.046802	111.046792	112.374687	111.046797	0.56	50	0.52	50	0.44	50	0.58	50	18	40	2	10	0
1645928759	34749.959	183	3.51588431	-0.05	-0.000241545894	111.710742	-0.55	-0.00265700483	2.21315787	112.374694	112.374685	111.046799	111.04679	112.374689	111.046795	0.32	50	0.92	50	0.94	50	0.44	50	14	33	2	17	0
1645928940	34931.087	184	3.51589736	0.04	0.000192307692	111.710742	0.22	0.00105769231	2.21315457	112.374693	112.374683	111.0468	111.046791	112.374688	111.046795	0.72	50	0.46	50	0.58	50	0.76	50	5	29	0	21	0
1645929134	35125.277	185	3.51589214	0.154897959	0.00085578983	111.710741	0.274897959	0.00151877326	2.21315045	112.374691	112.374681	111.046801	111.046791	112.374686	111.046796	0.94	50	0.510204082	49	0.46	50	0.58	50	15	34	1	16	0
1645929315	35306.567	186	3.51588562	0.25	0.00128205128	111.71074	0.29	0.00148717949	2.2131461	112.374688	112.374679	111.046801	111.046791	112.374684	111.046796	0.94	50	0.4	50	0.7	50	0.74	50	8	26	0	24	0
1645929497	35487.841	187	3.51587874	-0.13	-0.000718232044	111.71074	-0.67	-0.00370165746	2.21315615	112.374692	112.374682	111.046798	111.046789	112.374687	111.046793	0.18	50	0.98	50	0.9	50	0.36	50	18	33	0	17	0
1645929691	35681.894	188	3.51589463	-0.1	-0.000552486188	111.710741	0.2	0.00110497238	2.21315315	112.374692	112.374682	111.0468	111.04679	112.374687	111.046795	0.7	50	0.6	50	0.44	50	0.74	50	20	35	1	15	0
1645929872	35863	189	3.51588989	-0.21	-0.00108247423	111.710742	-0.15	-0.000773195876	2.2131554	112.374693	112.374684	111.0468	111.046791	112.374689	111.046795	0.52	50	0.88	50	0.56	50	0.62	50	18	32	0	18	0
1645930082	36073.054	190	3.51589345	0.35	0.00193370166	111.71074	-0.21	-0.00116022099	2.21315855	112.374692	112.374683	111.046797	111.046788	112.374688	111.046793	0.76	50	0.62	50	0.92	50	0.36	50	5	23	2	26	1
1645930263	36254.199	191	3.51589843	-0.46	-0.00219047619	111.710742	0.06	0.000285714286	2.21315765	112.374694	112.374685	111.0468	111.04679	112.37469	111.046795	0.42	50	0.82	50	0.3	50	0.82	50	8	17	0	33	0
1645930444	36435.241	192	3.515897	0.45	0.00247252747	111.71074	0.25	0.00137362637	2.2131539	112.374691	112.374682	111.046799	111.046789	112.374686	111.046794	1	50	0.3	50	0.86	50	0.66	50	19	39	0	11	0
1645930664	36655.02	193	3.51589107	-0.34	-0.00187845304	111.710742	-0.28	-0.00154696133	2.2131581	112.374694	112.374685	111.046799	111.04679	112.374689	111.046794	0.34	50	0.96	50	0.48	50	0.54	50	15	29	3	21	0
1645930858	36849.03	194	3.51589772	0.25	0.00114155251	111.710741	-0.09	-0.000410958904	2.21315945	112.374693	112.374684	111.046798	111.046788	112.374688	111.046793	0.7	50	0.54	50	0.8	50	0.46	50	13	34	1	16	0
1645931039	37029.867	195	3.51589985	-0.14	-0.000721649485	111.710741	-0.24	-0.0012371134	2.21316305	112.374695	112.374685	111.046797	111.046788	112.37469	111.046792	0.5	50	0.88	50	0.52	50	0.42	50	14	40	0	10	0
1645931220	37211.086	196	3.51590554	-0.16	-0.000883977901	111.710742	0.08	0.00044198895	2.21316185	112.374695	112.374686	111.046798	111.046789	112.374691	111.046794	0.62	50	0.7	50	0.4	50	0.64	50	15	30	0	20	0
1645931401	37391.93	197	3.51590365	0.02	0.000110497238	111.710742	0.12	0.000662983425	2.21316005	112.374695	112.374685	111.046799	111.046789	112.37469	111.046794	0.74	50	0.6	50	0.46	50	0.56	50	17	31	0	19	0
1645931584	37574.94	198	3.5159008	0.24	0.00132596685	111.710741	-0.42	-0.00232044199	2.21316635	112.374695	112.374686	111.046796	111.046786	112.374691	111.046791	0.62	50	0.8	50	0.92	50	0.26	50	6	25	0	25	0
1645931765	37755.814	199	3.51591076	-0.09	-0.000491803279	111.710741	0.63	0.00344262295	2.2131569	112.374693	112.374684	111.046799	111.046789	112.374688	111.046794	0.9	50	0.36	50	0.24	50	0.96	50	14	31	0	19	0
1645931946	37937.007	200	3.51589582	-0.0426530612	-0.000235652272	111.710741	0.197346939	0.00109031458	2.21315394	112.374692	112.374683	111.0468	111.046791	112.374688	111.046795	0.734693878	49	0.58	50	0.56	50	0.8	50	15	33	0	17	0
1645932140	38131.106	201	3.51589114	0.07	0.000386740331	111.710741	-0.07	-0.000386740331	2.21315499	112.374692	112.374683	111.046799	111.04679	112.374688	111.046795	0.52	50	0.52	50	0.68	50	0.54	50	15	28	1	22	0
1645932321	38312.127	202	3.5158928	0.07	0.000358974359	111.710741	0.37	0.0018974359	2.21314944	112.37469	112.374681	111.046801	111.046791	112.374686	111.046796	0.84	50	0.4	50	0.38	50	0.68	50	14	35	0	15	0
1645932503	38494.003	203	3.51588402	0.07	0.000386740331	111.71074	-0.65	-0.00359116022	2.21315919	112.374693	112.374683	111.046797	111.046788	112.374688	111.046793	0.38	50	0.96	50	0.96	50	0.24	50	17	33	0	17	0
1645932684	38675.065	204	3.51589944	0.08	0.00044198895	111.71074	0.1	0.000552486188	2.21315769	112.374692	112.374683	111.046797	111.046788	112.374687	111.046793	0.72	50	0.54	50	0.54	50	0.56	50	6	31	0	19	0
1645932878	38869.191	205	3.51589707	-0.415918367	-0.00229789153	111.710742	-0.0959183673	-0.000529935731	2.21315913	112.374695	112.374685	111.046799	111.04679	112.37469	111.046794	0.408163265	49	0.92	50	0.46	50	0.78	50	7	22	1	28	0
1645933074	39065.182	206	3.51589934	0.06	0.000307692308	111.710742	0.22	0.00112820513	2.21315583	112.374693	112.374684	111.0468	111.04679	112.374689	111.046795	0.82	50	0.54	50	0.52	50	0.68	50	17	39	1	11	0
1645933268	39259.735	207	3.51589412	0.29	0.00147959184	111.71074	-0.15	-0.000765306122	2.21315808	112.374693	112.374683	111.046798	111.046788	112.374688	111.046793	0.74	50	0.6	50	0.84	50	0.4	50	14	33	1	17	0
1645933464	39455.521	208	3.51589768	-0.03	-0.000154639175	111.710741	0.13	0.000670103093	2.21315613	112.374692	112.374683	111.046798	111.046789	112.374687	111.046794	0.7	50	0.6	50	0.52	50	0.68	50	15	32	1	18	0
1645933645	39636.262	209	3.5158946	-0.07	-0.000357142857	111.710741	-0.49	-0.0025	2.21316348	112.374695	112.374685	111.046797	111.046787	112.37469	111.046792	0.42	50	0.98	50	0.84	50	0.42	50	16	31	0	19	0
1645933839	39830.221	210	3.51590622	-0.19	-0.00104972376	111.710742	-0.11	-0.000607734807	2.21316513	112.374696	112.374687	111.046797	111.046788	112.374691	111.046792	0.5	50	0.8	50	0.76	50	0.84	50	5	26	1	24	0
1645934033	40024.289	211	3.51590883	0.22	0.00113402062	111.710741	0.18	0.000927835052	2.21316243	112.374694	112.374685	111.046797	111.046787	112.374689	111.046792	0.94	50	0.54	50	0.72	50	0.68	50	15	39	1	11	0
1645934215	40206.023	212	3.51590456	-0.1	-0.000515463918	111.710741	0.34	0.00175257732	2.21315733	112.374693	112.374684	111.046799	111.046789	112.374688	111.046794	0.66	50	0.42	50	0.5	50	0.94	50	20	39	0	11	0
1645934422	40412.994	213	3.5158965	-0.13	-0.000718232044	111.710742	-0.53	-0.0029281768	2.21316528	112.374696	112.374687	111.046797	111.046788	112.374691	111.046792	0.34	50	1	50	0.86	50	0.46	50	16	32	2	18	0
1645934620	40610.854	214	3.51590907	0.13	0.000628019324	111.710741	0.23	0.00111111111	2.21316183	112.374695	112.374685	111.046797	111.046788	112.37469	111.046793	0.8	50	0.44	50	0.66	50	0.76	50	7	26	1	24	0
1645934814	40804.807	215	3.51590361	-0.29	-0.00146464646	111.710743	0.11	0.000555555556	2.21316018	112.374695	112.374686	111.046799	111.04679	112.374691	111.046795	0.76	50	0.94	50	0.34	50	0.74	50	17	33	1	17	0
1645934994	40985.695	216	3.515901	0.02	0.000103092784	111.710743	0.12	0.000618556701	2.21315838	112.374695	112.374685	111.0468	111.04679	112.37469	111.046795	0.64	50	0.5	50	0.58	50	0.68	50	14	35	0	14	1
1645935190	41181.366	217	3.51589816	0.5	0.00276243094	111.71074	0.04	0.000220994475	2.21315778	112.374692	112.374683	111.046797	111.046788	112.374687	111.046793	0.9	50	0.36	50	0.8	50	0.34	50	20	38	1	12	0
1645935385	41376.278	218	3.51589721	-0.29	-0.00147959184	111.710742	0.49	0.0025	2.21315043	112.374691	112.374682	111.046801	111.046792	112.374687	111.046796	0.74	50	0.54	50	0.18	50	0.96	50	11	31	1	19	0
1645935566	41557.098	219	3.51588558	-0.15	-0.000769230769	111.710742	-0.25	-0.00128205128	2.21315418	112.374693	112.374684	111.046801	111.046791	112.374689	111.046796	0.44	50	0.84	50	0.72	50	0.62	50	23	40	0	10	0
1645935747	41737.857	220	3.51589151	0.29	0.00160220994	111.710741	0.29	0.00160220994	2.21314983	112.374691	112.374681	111.046801	111.046791	112.374686	111.046796	0.96	50	0.38	50	0.62	50	0.62	50	13	37	0	13	0
1645935927	41918.634	221	3.51588464	-0.3	-0.00166666667	111.710742	-0.02	-0.000111111111	2.21315013	112.374692	112.374683	111.046802	111.046793	112.374687	111.046797	0.54	50	0.86	50	0.44	50	0.72	50	12	30	0	20	0
1645936121	42112.345	222	3.51588511	0.21	0.00116022099	111.710741	-0.07	-0.000386740331	2.21315118	112.374691	112.374682	111.046801	111.046791	112.374687	111.046796	0.68	50	0.54	50	0.8	50	0.52	50	14	34	1	16	0
1645936303	42293.953	223	3.51588677	-0.51	-0.00262886598	111.710744	0.11	0.000567010309	2.21314953	112.374693	112.374684	111.046804	111.046794	112.374689	111.046799	0.34	50	0.74	50	0.22	50	0.84	50	13	26	0	24	0
1645936497	42488.548	224	3.51588416	0.62	0.00342541436	111.710741	-0.06	-0.000331491713	2.21315043	112.374691	112.374681	111.0468	111.046791	112.374686	111.046796	0.92	50	0.36	50	0.96	50	0.28	50	17	35	1	15	0
1645936678	42669.364	225	3.51588558	-0.114081633	-0.000585034014	111.710741	-0.605918367	-0.00310727368	2.21315952	112.374694	112.374684	111.046798	111.046789	112.374689	111.046793	0.28	50	1	50	0.9	50	0.408163265	49	18	33	0	17	0
1645936872	42863.271	226	3.51589996	-0.19	-0.00104972376	111.710742	0.13	0.000718232044	2.21315757	112.374694	112.374685	111.0468	111.04679	112.37469	111.046795	0.56	50	0.62	50	0.44	50	0.76	50	16	35	1	15	0
1645937094	43085.092	227	3.51589687	0.34	0.00175257732	111.710741	-0.36	-0.0018556701	2.21316297	112.374694	112.374685	111.046796	111.046787	112.374689	111.046792	0.6	50	0.62	50	0.96	50	0.26	50	11	25	3	25	0
1645937301	43292.003	228	3.51590541	-0.04	-0.00018018018	111.710741	0.6	0.0027027027	2.21315397	112.374692	112.374682	111.046799	111.04679	112.374687	111.046795	0.84	50	0.28	50	0.34	50	0.98	50	16	37	2	13	0
1645937509	43500.467	229	3.51589118	-0.225510204	-0.00109470973	111.710742	-0.294489796	-0.00142956212	2.21315838	112.374694	112.374685	111.046799	111.04679	112.374689	111.046794	0.46	50	0.98	50	0.62	50	0.551020408	49	16	33	2	17	0
1645937705	43696.298	230	3.51589817	0.0985714286	0.00047163363	111.710741	-0.258571429	-0.00123718387	2.21316226	112.374695	112.374685	111.046797	111.046788	112.37469	111.046793	0.42	50	0.58	50	0.857142857	49	0.5	50	17	35	1	15	0
1645937886	43877.148	231	3.5159043	-0.27	-0.00137755102	111.710743	-0.29	-0.00147959184	2.21316661	112.374697	112.374688	111.046797	111.046788	112.374693	111.046793	0.42	50	0.98	50	0.52	50	0.5	50	13	25	0	25	0
1645938067	44057.88	232	3.51591118	0.39	0.00215469613	111.710741	-0.15	-0.000828729282	2.21316886	112.374696	112.374687	111.046795	111.046785	112.374691	111.04679	0.68	50	0.44	50	0.92	50	0.38	50	15	26	0	24	0
1645938262	44253.505	233	3.51591474	-0.08	-0.000444444444	111.710741	0.14	0.000777777778	2.21316676	112.374696	112.374686	111.046796	111.046786	112.374691	111.046791	0.66	50	0.6	50	0.5	50	0.72	50	14	33	1	17	0
1645938457	44448.462	234	3.51591142	-0.02	-0.000102040816	111.710741	0.24	0.0012244898	2.21316316	112.374695	112.374685	111.046797	111.046788	112.37469	111.046792	0.74	50	0.52	50	0.64	50	0.9	50	7	23	1	27	0
1645938638	44629.336	235	3.51590572	-0.02	-0.000102564103	111.710741	0.04	0.000205128205	2.21316256	112.374695	112.374685	111.046797	111.046788	112.37469	111.046793	0.64	50	0.62	50	0.54	50	0.6	50	17	35	0	15	0
1645938819	44810.209	236	3.51590477	-0.0559183673	-0.000308941256	111.710742	-0.107346939	-0.00059307701	2.21316417	112.374696	112.374686	111.046797	111.046788	112.374691	111.046792	0.612244898	49	0.775510204	49	0.571428571	49	0.52	50	12	35	0	15	0
1645939000	44991.036	237	3.51590732	0.142040816	0.000784755891	111.710741	0.297959184	0.00164618334	2.2131597	112.374694	112.374684	111.046798	111.046788	112.374689	111.046793	0.9	50	0.46	50	0.64	50	0.795918367	49	15	35	0	15	0
1645939180	45171.643	238	3.51590025	-0.22755102	-0.00126417234	111.710742	0.25244898	0.00140249433	2.21315592	112.374694	112.374684	111.0468	111.046791	112.374689	111.046795	0.78	50	0.755102041	49	0.3	50	0.78	50	10	29	0	21	0
1645939361	45352.366	239	3.51589426	0.16	0.000883977901	111.710741	-0.34	-0.00187845304	2.21316102	112.374694	112.374685	111.046798	111.046788	112.37469	111.046793	0.62	50	0.8	50	0.82	50	0.32	50	9	23	0	26	1
1645939542	45533.026	240	3.51590233	0.09	0.000497237569	111.710741	0.37	0.0020441989	2.21315547	112.374692	112.374683	111.046799	111.046789	112.374687	111.046794	0.78	50	0.32	50	0.5	50	0.78	50	11	34	0	16	0
1645939723	45713.791	241	3.51589355	-0.25	-0.00138888889	111.710742	-0.27	-0.0015	2.21315952	112.374695	112.374685	111.046799	111.046789	112.37469	111.046794	0.38	50	0.9	50	0.84	50	0.82	50	16	33	0	16	1
1645939917	45908.622	242	3.51589996	0.245714286	0.00135753749	111.710741	0.305714286	0.0016890292	2.21315493	112.374692	112.374683	111.046799	111.04679	112.374687	111.046794	0.98	50	0.428571429	49	0.7	50	0.76	50	12	33	1	17	0
1645940099	46090.639	243	3.51589271	-0.28	-0.00143589744	111.710742	-0.26	-0.00133333333	2.21315883	112.374695	112.374685	111.046799	111.04679	112.37469	111.046795	0.32	50	0.86	50	0.62	50	0.64	50	11	26	0	24	0
1645940293	46284.592	244	3.51589887	0.28	0.00153846154	111.710741	-0.14	-0.000769230769	2.21316093	112.374694	112.374684	111.046797	111.046788	112.374689	111.046793	0.64	50	0.5	50	0.94	50	0.52	50	16	32	1	18	0
1645940489	46480.329	245	3.51590219	-0.29	-0.00149484536	111.710742	-0.29	-0.00149484536	2.21316528	112.374697	112.374687	111.046797	111.046788	112.374692	111.046793	0.36	50	0.94	50	0.5	50	0.5	50	8	23	1	27	0
1645940670	46661.201	246	3.51590907	0.11	0.00056122449	111.710742	0.39	0.00198979592	2.21315943	112.374694	112.374685	111.046799	111.046789	112.37469	111.046794	0.98	50	0.48	50	0.66	50	0.94	50	17	30	0	19	1
1645940868	46858.829	247	3.51589982	0.11	0.000607734807	111.710741	0.35	0.00193370166	2.21315418	112.374692	112.374683	111.0468	111.04679	112.374687	111.046795	0.8	50	0.34	50	0.54	50	0.78	50	7	19	1	31	0
1645941062	47052.85	248	3.51589152	0.324693878	0.00164819227	111.71074	-0.0728571429	-0.000369833212	2.21315527	112.374691	112.374681	111.046798	111.046788	112.374686	111.046793	0.66	50	0.408163265	49	0.87755102	49	0.48	50	11	31	1	19	0
1645941616	47606.811	249	3.51589325	0	0	111.71074	0	0	2.21315527	112.374691	112.374681	111.046798	111.046788	112.374686	111.046793	-1	0	-1	0	0.882352941	17	0.28	50	11	20	34	25	0
1645941796	47787.688	250	3.51589325	-0.33	-0.00059566787	111.710741	-0.01	-1.80505415e-05	2.21315542	112.374693	112.374683	111.046799	111.04679	112.374688	111.046795	0.58	50	0.92	50	0.44	50	0.76	50	21	35	0	15	0
1645941977	47968.459	251	3.51589349	0.07	0.000386740331	111.710741	-0.55	-0.00303867403	2.21316367	112.374695	112.374685	111.046797	111.046787	112.37469	111.046792	0.5	50	0.98	50	0.98	50	0.36	50	20	35	0	15	0
1645942158	48149.147	252	3.51590653	0.03	0.000165745856	111.710741	-0.17	-0.000939226519	2.21316622	112.374695	112.374686	111.046796	111.046786	112.374691	111.046791	0.76	50	0.9	50	0.88	50	0.68	50	15	35	0	15	0
1645942339	48329.85	253	3.51591056	-0.18	-0.000994475138	111.710742	-0.32	-0.0017679558	2.21317102	112.374698	112.374688	111.046795	111.046786	112.374693	111.04679	0.34	50	0.84	50	0.64	50	0.5	6	15	32	0	18	0
1645942522	48512.776	254	3.51591816	5.55111512e-17	3.08395285e-19	111.710742	0.44	0.00244444444	2.21316442	112.374696	112.374686	111.046797	111.046788	112.374691	111.046792	0.92	50	0.48	50	0.38	50	0.82	50	5	25	0	25	0
1645942702	48693.439	255	3.51590772	0.16	0.00087431694	111.710741	0.28	0.00153005464	2.21316022	112.374694	112.374684	111.046798	111.046788	112.374689	111.046793	0.92	50	0.48	50	0.48	50	0.6	50	25	37	0	13	0
1645942883	48874.089	256	3.51590108	-0.1	-0.000552486188	111.710741	0.26	0.00143646409	2.21315632	112.374693	112.374683	111.046799	111.04679	112.374688	111.046794	0.8	50	0.64	50	0.54	50	0.9	50	13	37	0	13	0
1645943072	49063.557	257	3.51589491	0.26	0.00144444444	111.71074	-0.66	-0.00366666667	2.21316622	112.374695	112.374685	111.046795	111.046785	112.37469	111.04679	0.6	50	1	50	0.92	50	0	1	13	30	1	20	0
1645943280	49271.236	258	3.51591056	-0.37	-0.00194736842	111.710742	0.35	0.00184210526	2.21316097	112.374695	112.374685	111.046798	111.046789	112.37469	111.046794	0.7	50	0.72	50	0.24	50	0.96	50	13	35	2	15	0
1645943461	49452.035	259	3.51590226	-0.368367347	-0.00177099686	111.710744	0.0683673469	0.000328689168	2.21315995	112.374696	112.374687	111.0468	111.046791	112.374692	111.046796	0.48	50	0.78	50	0.4	50	0.836734694	49	11	21	0	29	0
1645943668	49658.833	260	3.51590064	0.424693878	0.00235941043	111.710742	0.255306122	0.00141836735	2.21315612	112.374693	112.374684	111.0468	111.04679	112.374688	111.046795	0.98	50	0.3	50	0.7	50	0.530612245	49	7	20	2	30	0
1645943849	49839.773	261	3.51589458	-0.05	-0.000241545894	111.710742	0.09	0.000434782609	2.21315477	112.374693	112.374684	111.0468	111.046791	112.374688	111.046795	0.76	50	0.72	50	0.76	50	0.9	50	8	25	0	25	0
1645944030	50020.773	262	3.51589245	0.05	0.000276243094	111.710742	-0.45	-0.00248618785	2.21316152	112.374695	112.374685	111.046798	111.046788	112.37469	111.046793	0.48	50	0.88	50	0.82	50	0.32	50	5	22	0	28	0
1645944223	50214.683	263	3.51590312	-0.26025641	-0.00143788072	111.710743	0.0597435897	0.000330075081	2.21316062	112.374696	112.374686	111.046799	111.04679	112.374691	111.046795	0.62	50	0.820512821	39	0.4	50	0.72	50	18	34	1	16	0
1645944406	50397.305	264	3.51590171	0.19	0.000979381443	111.710742	0.07	0.000360824742	2.21315957	112.374695	112.374685	111.046799	111.046789	112.37469	111.046794	0.84	50	0.58	50	0.8	50	0.68	50	9	23	0	26	1
1645944587	50578.402	265	3.51590005	0	0	111.710742	0.36	0.00196721311	2.21315417	112.374693	112.374683	111.0468	111.046791	112.374688	111.046796	0.92	50	0.56	50	0.42	50	0.78	50	18	38	0	11	1
1645944781	50772.125	266	3.51589151	0.16	0.000883977901	111.710741	-0.02	-0.000110497238	2.21315447	112.374692	112.374683	111.0468	111.04679	112.374687	111.046795	0.78	50	0.64	50	0.62	50	0.44	50	15	32	1	17	1
1645944975	50966.601	267	3.51589198	-0.21	-0.00108247423	111.710742	0.03	0.000154639175	2.21315402	112.374693	112.374684	111.046801	111.046791	112.374688	111.046796	0.44	50	0.62	50	0.52	50	0.76	50	14	35	1	15	0
1645945186	51177.191	268	3.51589127	0.110416667	0.000569158076	111.710742	0.130416667	0.000672250859	2.21315206	112.374692	112.374683	111.046801	111.046791	112.374687	111.046796	0.72	50	0.479166667	48	0.64	50	0.66	50	12	32	2	18	0
1645945381	51371.881	269	3.51588818	-0.03	-0.000142180095	111.710742	-0.49	-0.00232227488	2.21315941	112.374694	112.374685	111.046799	111.046789	112.37469	111.046794	0.38	50	0.9	50	0.9	50	0.44	50	13	29	1	21	0
1645945574	51565.609	270	3.5158998	-0.01	-5.15463918e-05	111.710742	0.43	0.00221649485	2.21315296	112.374692	112.374683	111.046801	111.046791	112.374688	111.046796	0.9	50	0.48	50	0.5	50	0.94	50	16	37	1	13	0
1645945768	51759.452	271	3.5158896	-0.217142857	-0.00111929308	111.710743	-0.027755102	-0.000143067536	2.21315338	112.374694	112.374684	111.046802	111.046792	112.374689	111.046797	0.673469388	49	0.918367347	49	0.530612245	49	0.72	50	11	29	1	21	0
1645945963	51954.49	272	3.51589026	0.25	0.00128865979	111.710742	-0.39	-0.00201030928	2.21315923	112.374694	112.374685	111.046799	111.046789	112.374689	111.046794	0.62	50	0.76	50	0.96	50	0.32	50	17	38	1	12	0
1645946157	52148.369	273	3.51589951	0.01	5.12820513e-05	111.710742	-0.53	-0.00271794872	2.21316718	112.374697	112.374687	111.046796	111.046787	112.374692	111.046791	0.46	50	0.98	50	0.8	50	0.26	50	5	19	1	31	0
1645946351	52342.047	274	3.51591208	-0.03	-0.000154639175	111.710742	0.63	0.00324742268	2.21315773	112.374694	112.374684	111.046799	111.04679	112.374689	111.046794	0.92	50	0.32	50	0.32	50	0.98	50	3	21	1	29	0
1645946532	52522.942	275	3.51589714	-0.36	-0.00186528497	111.710744	-0.04	-0.000207253886	2.21315833	112.374696	112.374686	111.046801	111.046791	112.374691	111.046796	0.4	50	0.8	50	0.5	50	0.82	50	10	25	0	24	1
1645946712	52703.658	276	3.51589809	0.205918367	0.00113767054	111.710743	0.345918367	0.0019111512	2.21315314	112.374693	112.374684	111.046801	111.046792	112.374689	111.046797	0.96	50	0.408163265	49	0.56	50	0.7	50	9	25	0	25	0
1645946893	52884.205	277	3.51588988	-0.448163265	-0.00247604014	111.710745	0.111836735	0.000617882512	2.21315146	112.374695	112.374685	111.046804	111.046795	112.37469	111.046799	0.48	50	0.816326531	49	0.26	50	0.82	50	18	35	0	15	0
1645947074	53064.788	278	3.51588723	0.09	0.000497237569	111.710744	-0.43	-0.00237569061	2.21315791	112.374696	112.374687	111.046802	111.046792	112.374692	111.046797	0.5	50	0.84	50	0.9	50	0.38	50	14	34	0	16	0
1645947254	53245.604	279	3.51589743	0.29	0.00161111111	111.710743	0.25	0.00138888889	2.21315416	112.374694	112.374684	111.046801	111.046792	112.374689	111.046797	0.86	50	0.32	50	0.84	50	0.8	50	10	33	0	17	0
1645947435	53426.334	280	3.5158915	-0.136734694	-0.000755440298	111.710744	0.256734694	0.00141842372	2.21315031	112.374693	112.374684	111.046803	111.046794	112.374689	111.046798	0.64	50	0.52	50	0.28	50	0.673469388	49	14	27	0	23	0
1645947630	53620.874	281	3.51588541	0.315714286	0.00174427782	111.710742	-0.0406122449	-0.000224377044	2.21315092	112.374692	112.374683	111.046801	111.046792	112.374687	111.046797	0.755102041	49	0.48	50	0.816326531	49	0.46	50	14	34	1	16	0
1645947823	53814.549	282	3.51588637	-0.12	-0.000618556701	111.710743	0.58	0.00298969072	2.21314222	112.37469	112.374681	111.046805	111.046795	112.374685	111.0468	0.92	50	0.46	50	0.24	50	0.94	50	10	30	1	20	0
1645948018	54008.917	283	3.51587261	0.17	0.00087628866	111.710742	-0.33	-0.00170103093	2.21314717	112.374691	112.374681	111.046802	111.046793	112.374686	111.046798	0.6	50	0.76	50	0.9	50	0.4	50	22	37	1	13	0
1645948198	54189.702	284	3.51588044	0.4	0.00206185567	111.71074	0.08	0.000412371134	2.21314597	112.374688	112.374679	111.046801	111.046791	112.374684	111.046796	0.9	50	0.42	50	0.76	50	0.44	50	11	39	0	11	0
1645948379	54370.309	285	3.51587854	-0.23	-0.00127071823	111.710741	-0.45	-0.00248618785	2.21315272	112.374691	112.374682	111.0468	111.04679	112.374687	111.046795	0.32	50	1	50	0.84	50	0.62	50	9	28	0	22	0
1645948560	54550.835	286	3.51588922	0.12	0.000662983425	111.71074	-0.42	-0.00232044199	2.21315902	112.374693	112.374683	111.046797	111.046788	112.374688	111.046793	0.52	50	0.82	50	0.94	50	0.4	50	15	40	0	10	0
1645948785	54776.468	287	3.51589918	-0.0729506803	-0.000405281557	111.710741	0.0376615646	0.000209230915	2.21315846	112.374693	112.374683	111.046798	111.046788	112.374688	111.046793	0.693877551	49	0.729166667	48	0.42	50	0.530612245	49	17	33	3	17	0
1645948979	54970.289	288	3.51589829	-0.28	-0.00123893805	111.710742	0.46	0.00203539823	2.21315156	112.374692	112.374683	111.046801	111.046792	112.374688	111.046797	0.76	50	0.58	50	0.18	50	0.92	50	16	35	1	15	0
1645949173	55164.218	289	3.51588737	0.225918367	0.00116452767	111.710741	-0.194081633	-0.00100042079	2.21315447	112.374692	112.374683	111.046799	111.04679	112.374687	111.046795	0.44	50	0.408163265	49	0.68	50	0.26	50	16	31	1	19	0
1645949394	55385.707	290	3.51589198	0.1	0.000515463918	111.71074	0.5	0.00257731959	2.21314697	112.374689	112.37468	111.046801	111.046792	112.374685	111.046796	0.88	50	0.28	50	0.4	50	0.8	50	7	33	3	17	0
1645949578	55568.835	291	3.51588012	-0.29	-0.00131221719	111.710742	-0.29	-0.00131221719	2.21315132	112.374692	112.374683	111.046801	111.046792	112.374687	111.046796	0.36	50	0.94	50	0.56	50	0.56	50	15	28	0	22	0
1645949761	55752.146	292	3.515887	0.514897959	0.00281365005	111.710739	0.185102041	0.00101148656	2.21314854	112.374689	112.374679	111.0468	111.04679	112.374684	111.046795	0.96	50	0.26	50	0.84	50	0.510204082	49	7	23	0	27	0
1645949970	55961.126	293	3.51588261	-0.38	-0.00206521739	111.710741	-0.12	-0.000652173913	2.21315034	112.374691	112.374682	111.046801	111.046791	112.374686	111.046796	0.46	50	0.96	50	0.62	50	0.88	50	15	36	2	14	0
1645950167	56157.992	294	3.51588545	0.09	0.00043062201	111.710741	-0.21	-0.00100478469	2.21315349	112.374692	112.374682	111.046799	111.04679	112.374687	111.046795	0.7	50	0.82	50	0.86	50	0.56	50	10	33	1	17	0
1645950351	56341.755	295	3.51589043	-0.0832653061	-0.00042482299	111.710741	-0.176734694	-0.000901707622	2.21315614	112.374693	112.374683	111.046799	111.04679	112.374688	111.046794	0.6	50	0.86	50	0.673469388	49	0.58	50	11	29	0	21	0
1645950533	56524.701	296	3.51589463	-0.20244898	-0.00110026619	111.710742	0.39755102	0.00216060337	2.21315018	112.374692	112.374682	111.046802	111.046792	112.374687	111.046797	0.755102041	49	0.56	50	0.26	50	0.86	50	13	33	0	17	0
1645950729	56720.518	297	3.5158852	-0.124081633	-0.000678041708	111.710743	-0.135918367	-0.000742723319	2.21315222	112.374693	112.374684	111.046802	111.046792	112.374688	111.046797	0.58	50	0.84	50	0.591836735	49	0.58	50	13	25	1	25	0
1645950913	56904.689	298	3.51588842	0.50817029	0.00259270556	111.71074	0.0640036232	0.000326549098	2.21315126	112.37469	112.374681	111.0468	111.04679	112.374686	111.046795	0.92	50	0.347826087	46	0.84	50	0.395833333	48	8	28	0	22	0
1645951138	57129.7	299	3.5158869	-0.29	-0.00157608696	111.710742	-0.39	-0.00211956522	2.21315711	112.374694	112.374684	111.046799	111.04679	112.374689	111.046795	0.24	50	0.92	50	0.82	50	0.72	50	16	34	3	15	1
1645951322	57312.99	300	3.51589615	-0.06	-0.000266666667	111.710742	-0.38	-0.00168888889	2.21316281	112.374696	112.374686	111.046798	111.046788	112.374691	111.046793	0.4	50	0.84	50	0.9	50	0.58	50	7	19	0	31	0
1645951533	57524.312	301	3.51590517	-0.01	-5.46448087e-05	111.710742	0.61	0.00333333333	2.21315366	112.374693	112.374683	111.046801	111.046791	112.374688	111.046796	0.98	50	0.38	50	0.28	50	0.9	50	12	31	2	19	0
1645951730	57721.444	302	3.5158907	0.41	0.00193396226	111.71074	0.19	0.000896226415	2.21315081	112.37469	112.374681	111.0468	111.04679	112.374685	111.046795	0.96	50	0.36	50	0.9	50	0.68	50	11	28	1	22	0
1645951913	57904.433	303	3.51588619	-0.22	-0.00111675127	111.710741	-0.44	-0.00223350254	2.21315741	112.374693	112.374684	111.046799	111.046789	112.374688	111.046794	0.28	50	0.94	50	0.8	50	0.58	50	15	31	0	19	0
1645952098	58088.929	304	3.51589663	-0.11122449	-0.000607784097	111.710742	0.66877551	0.00365451098	2.21314738	112.374691	112.374681	111.046802	111.046793	112.374686	111.046797	0.87755102	49	0.32	50	0.2	50	0.98	50	10	25	0	25	0
1645952281	58271.907	305	3.51588076	0.0269387755	0.000146406389	111.710742	-0.366938776	-0.00199423248	2.21315288	112.374692	112.374683	111.0468	111.046791	112.374687	111.046796	0.56	50	0.9	50	0.693877551	49	0.3	50	15	36	0	14	0
1645952464	58455.27	306	3.51588947	0.21	0.00114754098	111.71074	0.37	0.00202185792	2.21314733	112.374689	112.37468	111.046801	111.046792	112.374685	111.046796	0.92	50	0.34	50	0.56	50	0.72	50	13	36	0	14	0
1645952647	58638.445	307	3.51588069	-0.31	-0.00168478261	111.710742	-0.05	-0.00027173913	2.21314808	112.374691	112.374682	111.046802	111.046793	112.374686	111.046798	0.48	50	0.84	50	0.38	50	0.64	50	14	30	0	20	0
1645952830	58821.539	308	3.51588188	0.169591837	0.000926731348	111.710741	-0.503877551	-0.00275342924	2.21315564	112.374693	112.374683	111.046799	111.04679	112.374688	111.046795	0.38	50	0.714285714	49	0.959183673	49	0.285714286	49	13	36	0	14	0
1645953013	59004.645	309	3.51589383	-0.0553061224	-0.000302219248	111.710741	-0.0846938776	-0.000462808074	2.21315691	112.374693	112.374684	111.046799	111.04679	112.374689	111.046794	0.62	50	0.76	50	0.469387755	49	0.44	50	10	29	0	21	0
1645953211	59201.918	310	3.51589584	0.248571429	0.00135831382	111.71074	-0.308571429	-0.00168618267	2.21316154	112.374693	112.374684	111.046797	111.046787	112.374689	111.046792	0.48	50	0.54	50	0.857142857	49	0.3	50	5	23	1	26	1
1645953394	59384.855	311	3.51590316	-0.318571429	-0.00161711385	111.710742	0.338571429	0.00171863669	2.21315646	112.374694	112.374684	111.0468	111.04679	112.374689	111.046795	0.72	50	0.7	50	0.2	50	0.857142857	49	16	31	0	19	0
1645953577	59567.859	312	3.51589513	-0.01	-5.46448087e-05	111.710742	0.35	0.00191256831	2.21315121	112.374692	112.374682	111.046801	111.046792	112.374687	111.046797	0.92	50	0.58	50	0.46	50	0.82	50	17	40	0	10	0
1645953786	59777.275	313	3.51588682	0.21	0.00114754098	111.710741	0.27	0.00147540984	2.21314716	112.37469	112.37468	111.046801	111.046792	112.374685	111.046797	0.88	50	0.4	50	0.66	50	0.72	50	12	35	2	15	0
1645953969	59960.53	314	3.51588042	0.24	0.00114285714	111.71074	-0.08	-0.000380952381	2.21314836	112.374689	112.374679	111.0468	111.04679	112.374684	111.046795	0.94	50	0.78	50	0.7	50	0.38	50	13	28	0	22	0
1645954165	60156.32	315	3.51588232	-0.37	-0.00202185792	111.710741	-0.29	-0.00158469945	2.21315271	112.374692	112.374683	111.0468	111.046791	112.374687	111.046796	0.3	50	0.96	50	0.74	50	0.82	50	12	30	1	20	0
1645954348	60339.565	316	3.5158892	0.0681632653	0.000347771762	111.710741	0.428163265	0.00218450646	2.21314629	112.37469	112.37468	111.046802	111.046792	112.374685	111.046797	0.816326531	49	0.32	50	0.5	48	0.86	50	20	37	0	13	0
1645954544	60535.344	317	3.51587904	-0.12	-0.000655737705	111.710742	-0.32	-0.00174863388	2.21315109	112.374692	112.374682	111.046801	111.046792	112.374687	111.046796	0.44	50	0.88	50	0.74	50	0.54	50	14	32	1	18	0
1645954727	60718.527	318	3.51588663	0.0146938776	7.4968763e-05	111.710742	0.0853061224	0.000435235319	2.21314981	112.374691	112.374682	111.046801	111.046792	112.374687	111.046797	0.78	50	0.68	50	0.469387755	49	0.54	50	12	33	0	17	0
1645954910	60901.416	319	3.51588461	-0.108979592	-0.000595516895	111.710742	-0.428979592	-0.00234415078	2.21315624	112.374694	112.374684	111.0468	111.046791	112.374689	111.046795	0.36	50	0.897959184	49	0.76	50	0.44	50	10	29	0	21	0
1645955093	61084.425	320	3.51589478	0.128979592	0.000704806513	111.710742	0.0783673469	0.000428236869	2.21315507	112.374693	112.374683	111.0468	111.04679	112.374688	111.046795	0.84	50	0.632653061	49	0.530612245	49	0.48	50	9	30	0	19	1
1645955276	61267.421	321	3.51589292	0.14	0.000765027322	111.710741	0.56	0.00306010929	2.21314667	112.37469	112.37468	111.046802	111.046792	112.374685	111.046797	0.96	50	0.26	50	0.52	50	0.94	50	6	23	0	27	0
1645955472	61463.581	322	3.51587964	-0.046122449	-0.00025203524	111.710741	-0.466122449	-0.00254711721	2.21315366	112.374692	112.374682	111.0468	111.04679	112.374687	111.046795	0.387755102	49	0.9	50	0.88	50	0.46	50	9	29	1	20	1
1645955669	61660.103	323	3.5158907	-0.3	-0.00153061224	111.710743	0.28	0.00142857143	2.21314946	112.374692	112.374683	111.046803	111.046793	112.374687	111.046798	0.74	50	0.76	50	0.32	50	0.9	50	16	38	1	11	1
1645955865	61856.591	324	3.51588405	0.13	0.000659898477	111.710742	-0.57	-0.00289340102	2.21315801	112.374694	112.374685	111.046799	111.04679	112.374689	111.046795	0.38	50	0.82	50	0.92	50	0.22	50	6	24	1	26	0
1645956049	62039.938	325	3.51589758	0	0	111.710742	0.58	0.00295918367	2.21314931	112.374691	112.374682	111.046802	111.046792	112.374687	111.046797	0.94	50	0.36	50	0.26	50	0.84	50	24	42	0	8	0
1645956246	62237.162	326	3.51588382	0	0	111.710742	0	0	2.21314931	112.374691	112.374682	111.046802	111.046792	112.374687	111.046797	-1	0	0.538461538	13	-1	0	-1	0	10	28	0	22	0
1645956442	62433.544	327	3.51588382	0.05	0.000252525253	111.710742	0.17	0.000858585859	2.21314676	112.37469	112.374681	111.046802	111.046793	112.374686	111.046798	0.7	50	0.48	50	0.66	50	0.78	50	14	35	1	15	0
1645956626	62616.798	328	3.51587978	-0.0251020408	-0.000128071637	111.710742	0.194897959	0.000994377343	2.21314384	112.37469	112.37468	111.046803	111.046794	112.374685	111.046799	0.68	50	0.510204082	49	0.58	50	0.8	50	11	34	0	16	0
1645956823	62814.429	329	3.51587516	0.15	0.000819672131	111.710741	0.03	0.000163934426	2.21314339	112.374689	112.374679	111.046803	111.046793	112.374684	111.046798	0.82	50	0.64	50	0.5	50	0.38	50	12	30	1	19	1
1645957006	62997.369	330	3.51587445	0.132653061	0.000669964956	111.71074	-0.187346939	-0.00094619666	2.2131462	112.374689	112.37468	111.046801	111.046792	112.374684	111.046797	0.68	50	0.734693878	49	0.92	50	0.6	50	7	21	0	29	0
1645957189	63180.148	331	3.51587889	-0.09	-0.000491803279	111.710741	-0.05	-0.000273224044	2.21314695	112.37469	112.37468	111.046802	111.046792	112.374685	111.046797	0.52	50	0.66	50	0.58	50	0.62	50	16	37	0	13	0
1645957386	63377.056	332	3.51588008	0.164897959	0.000901081744	111.71074	0.224897959	0.0012289506	2.21314357	112.374688	112.374678	111.046802	111.046792	112.374683	111.046797	0.9	50	0.510204082	49	0.66	50	0.72	50	11	25	1	25	0
1645957570	63560.764	333	3.51587475	-0.292653061	-0.00149312786	111.710741	0.287346939	0.00146605581	2.21313926	112.374688	112.374679	111.046804	111.046795	112.374683	111.0468	0.734693878	49	0.74	50	0.32	50	0.9	50	12	25	0	25	0
1645957756	63747.552	334	3.51586793	0.2	0.00108695652	111.71074	-0.24	-0.00130434783	2.21314286	112.374688	112.374679	111.046802	111.046793	112.374683	111.046798	0.48	50	0.52	50	0.9	50	0.46	50	12	29	0	21	0
1645957953	63944.425	335	3.51587362	-0.24	-0.00128342246	111.710742	-0.26	-0.00139037433	2.21314676	112.37469	112.374681	111.046802	111.046793	112.374686	111.046798	0.4	50	0.9	50	0.58	50	0.56	50	18	37	1	13	0
1645958137	64127.79	336	3.51587979	-0.12	-0.000609137056	111.710742	-0.04	-0.000203045685	2.21314736	112.374691	112.374682	111.046803	111.046793	112.374686	111.046798	0.6	50	0.76	50	0.7	50	0.78	50	16	36	0	14	0
1645958345	64336.483	337	3.51588074	0.31	0.00169398907	111.710741	-0.33	-0.00180327869	2.21315231	112.374691	112.374682	111.0468	111.04679	112.374686	111.046795	0.64	50	0.66	50	0.98	50	0.34	50	17	35	2	15	0
1645958541	64532.685	338	3.51588857	-0.1	-0.0004784689	111.710741	0.1	0.0004784689	2.21315081	112.374691	112.374682	111.046801	111.046791	112.374686	111.046796	0.72	50	0.72	50	0.62	50	0.82	50	11	30	1	20	0
1645958738	64729.522	339	3.51588619	-0.17	-0.000867346939	111.710742	0.37	0.0018877551	2.21314526	112.37469	112.374681	111.046803	111.046794	112.374686	111.046799	0.84	50	0.64	50	0.32	50	0.86	50	15	35	1	15	0
1645958937	64928.003	340	3.51587742	-0.100833333	-0.000511844332	111.710743	0.559166667	0.00283840948	2.21313687	112.374688	112.374679	111.046806	111.046797	112.374684	111.046802	0.958333333	48	0.5	50	0.32	50	0.98	50	22	35	1	15	0
1645959133	65124.292	341	3.51586415	0.09	0.000454545455	111.710742	-0.51	-0.00257575758	2.21314452	112.37469	112.374681	111.046804	111.046794	112.374686	111.046799	0.5	50	0.92	50	0.9	50	0.3	50	8	23	1	27	0
1645959316	65307.711	342	3.51587625	0.03	0.000152284264	111.710742	0.67	0.00340101523	2.21313447	112.374687	112.374678	111.046806	111.046797	112.374682	111.046802	1	50	0.3	50	0.3	50	0.94	50	14	37	0	13	0
1645959512	65503.699	343	3.51586036	-0.02	-0.000109289617	111.710742	-0.64	-0.00349726776	2.21314407	112.37469	112.374681	111.046804	111.046794	112.374685	111.046799	0.24	50	0.9	50	1	50	0.38	50	13	33	1	17	0
1645959697	65687.932	344	3.51587554	0.0273469388	0.000139525198	111.710742	0.687346939	0.00350687214	2.21313376	112.374687	112.374677	111.046807	111.046797	112.374682	111.046802	0.98	50	0.265306122	49	0.26	50	0.92	50	15	35	0	15	0
1645959880	65870.827	345	3.51585923	0.3	0.00163043478	111.71074	-0.38	-0.00206521739	2.21313946	112.374687	112.374678	111.046803	111.046794	112.374682	111.046799	0.82	50	0.9	50	0.92	50	0.24	50	21	30	0	20	0
1645960064	66054.755	346	3.51586825	-0.366734694	-0.00200401472	111.710742	-0.306734694	-0.00167614587	2.21314407	112.37469	112.374681	111.046804	111.046794	112.374686	111.046799	0.224489796	49	0.897959184	49	0.54	50	0.6	50	4	21	0	29	0
1645960260	66251.089	347	3.51587553	0.23875	0.00129755435	111.710741	0.03875	0.000210597826	2.21314348	112.374689	112.374679	111.046803	111.046793	112.374684	111.046798	0.9375	48	0.66	50	0.68	50	0.48	50	13	33	1	17	0
1645960443	66434.455	348	3.51587461	0.1	0.000507614213	111.710741	0.5	0.00253807107	2.21313598	112.374686	112.374677	111.046805	111.046795	112.374681	111.0468	0.94	50	0.34	50	0.5	50	0.9	50	12	31	0	19	0
1645960641	66632.438	349	3.51586275	0.11	0.000601092896	111.71074	-0.49	-0.00267759563	2.21314333	112.374688	112.374678	111.046802	111.046792	112.374683	111.046797	0.5	50	0.88	50	0.92	50	0.32	50	11	30	1	20	0
1645960824	66815.25	350	3.51587437	-0.24	-0.00121212121	111.710741	0.2	0.00101010101	2.21314033	112.374688	112.374679	111.046804	111.046794	112.374683	111.046799	0.7	50	0.74	50	0.5	50	0.94	50	10	27	0	23	0
1645961033	67024.643	351	3.51586962	-0.235102041	-0.00128471061	111.710742	0.0648979592	0.000354633657	2.21313936	112.374689	112.374679	111.046805	111.046796	112.374684	111.046801	0.489795918	49	0.66	50	0.36	50	0.66	50	11	26	2	24	0
1645961219	67210.249	352	3.51586808	0.0297959184	0.000142564203	111.710742	0.549795918	0.00263060248	2.21313111	112.374686	112.374677	111.046808	111.046798	112.374682	111.046803	0.979591837	49	0.4	50	0.32	50	0.84	50	20	34	0	16	0
1645961415	67406.539	353	3.51585504	0.22	0.0011827957	111.710741	-0.16	-0.000860215054	2.21313351	112.374686	112.374676	111.046806	111.046796	112.374681	111.046801	0.72	50	0.66	50	0.86	50	0.48	50	9	31	1	19	0
1645961599	67590.436	354	3.51585884	-0.045	-0.000229591837	111.710741	-0.025	-0.00012755102	2.21313389	112.374686	112.374677	111.046806	111.046796	112.374682	111.046801	0.75	48	0.82	50	0.8	50	0.82	50	7	27	0	22	1
1645961796	67787.216	355	3.51585943	0.05	0.00027173913	111.710741	-0.41	-0.00222826087	2.21314004	112.374688	112.374678	111.046804	111.046794	112.374683	111.046799	0.52	50	0.88	50	0.88	50	0.42	50	7	23	1	27	0
1645961980	67970.976	356	3.51586916	-0.6	-0.00304568528	111.710744	-0.14	-0.000710659898	2.21314214	112.374692	112.374682	111.046806	111.046797	112.374687	111.046802	0.24	50	0.98	50	0.26	50	0.72	50	16	36	0	14	0
1645962163	68154.163	357	3.51587248	0.28	0.00153005464	111.710743	0.44	0.00240437158	2.21313554	112.374688	112.374679	111.046807	111.046797	112.374683	111.046802	1	50	0.28	50	0.54	50	0.7	50	13	27	0	23	0
1645962360	68350.76	358	3.51586204	0.405714286	0.00220496894	111.710741	-0.0457142857	-0.000248447205	2.21313622	112.374686	112.374677	111.046805	111.046795	112.374682	111.0468	0.8	50	0.44	50	0.88	50	0.428571429	49	11	38	1	12	0
1645962544	68534.981	359	3.51586313	-0.5	-0.00255102041	111.710743	-0.32	-0.00163265306	2.21314102	112.37469	112.374681	111.046806	111.046796	112.374686	111.046801	0.16	50	0.98	50	0.7	50	0.88	50	13	32	0	18	0
1645962728	68719.368	360	3.51587072	0.545714286	0.00296583851	111.71074	0.0342857143	0.000186335404	2.21314051	112.374687	112.374678	111.046803	111.046794	112.374683	111.046798	0.9	50	0.32	50	0.94	50	0.428571429	49	6	31	0	19	0
1645962911	68902.608	361	3.5158699	-0.43	-0.00232432432	111.710743	-0.07	-0.000378378378	2.21314156	112.37469	112.37468	111.046805	111.046795	112.374685	111.0468	0.42	50	0.92	50	0.38	50	0.74	50	16	33	0	17	0
1645963095	69085.811	362	3.51587156	0.0724489796	0.000395896063	111.710742	0.0675510204	0.000369131259	2.21314055	112.374689	112.37468	111.046805	111.046795	112.374684	111.0468	0.78	50	0.64	50	0.76	50	0.755102041	49	11	29	0	21	0
1645963291	69281.968	363	3.51586996	-0.0906122449	-0.000495148879	111.710743	0.319591837	0.00174640348	2.21313575	112.374688	112.374679	111.046807	111.046797	112.374683	111.046802	0.78	50	0.551020408	49	0.489795918	49	0.9	50	15	29	1	20	1
1645963474	69465.225	364	3.51586238	0.113877551	0.000581007913	111.710742	-0.126122449	-0.000643481883	2.21313765	112.374688	112.374679	111.046806	111.046796	112.374683	111.046801	0.6	50	0.612244898	49	0.64	50	0.4	50	15	33	0	17	0
1645963657	69648.106	365	3.51586537	0.0883673469	0.00048025732	111.710742	-0.308367347	-0.00167590949	2.21314227	112.374689	112.37468	111.046804	111.046794	112.374684	111.046799	0.64	50	0.86	50	0.836734694	49	0.44	50	15	30	0	20	0
1645963840	69830.906	366	3.51587269	-0.0879166667	-0.000480418944	111.710742	0.332083333	0.00181466302	2.21313729	112.374688	112.374679	111.046806	111.046796	112.374683	111.046801	0.604166667	48	0.36	50	0.46	50	0.88	50	4	26	0	24	0
1645964036	70026.954	367	3.51586481	-0.1	-0.000549450549	111.710743	-0.56	-0.00307692308	2.21314569	112.374691	112.374682	111.046804	111.046794	112.374686	111.046799	0.28	50	0.94	50	0.94	50	0.48	50	17	32	1	18	0
1645964219	70210.084	368	3.51587809	0.19	0.000969387755	111.710742	0.21	0.00107142857	2.21314254	112.374689	112.37468	111.046804	111.046794	112.374684	111.046799	0.78	50	0.38	50	0.7	50	0.72	50	13	36	0	14	0
1645964428	70419.152	369	3.51587311	-0.231020408	-0.0012624066	111.710743	-0.12122449	-0.000662428906	2.21314436	112.374691	112.374681	111.046804	111.046795	112.374686	111.0468	0.387755102	49	0.74	50	0.510204082	49	0.62	50	20	32	2	18	0
1645964607	70598.567	370	3.51587599	0.1	0.000476190476	111.710742	0.1	0.000476190476	2.21314286	112.37469	112.37468	111.046804	111.046795	112.374685	111.0468	0.78	50	0.58	50	0.88	50	0.88	50	10	25	0	25	0
1645964791	70782.599	371	3.51587361	-0.31	-0.00173184358	111.710744	0.37	0.00206703911	2.21313731	112.37469	112.37468	111.046807	111.046798	112.374685	111.046803	0.76	50	0.7	50	0.24	50	0.92	50	19	39	0	11	0
1645964974	70965.287	372	3.51586484	0.56	0.00304347826	111.710741	0.06	0.000326086957	2.21313641	112.374687	112.374677	111.046805	111.046795	112.374682	111.0468	0.94	50	0.32	50	0.92	50	0.42	50	15	38	0	12	0
1645965157	71148.373	373	3.51586341	-0.44	-0.00240437158	111.710743	-0.2	-0.00109289617	2.21313941	112.37469	112.37468	111.046806	111.046797	112.374685	111.046801	0.32	50	0.96	50	0.6	50	0.84	50	15	31	0	19	0
1645965353	71344.205	374	3.51586816	0.37	0.00202185792	111.710741	-0.27	-0.00147540984	2.21314346	112.374689	112.37468	111.046803	111.046794	112.374685	111.046798	0.7	50	0.6	50	0.86	50	0.22	50	5	25	1	25	0
1645965549	71539.946	375	3.51587456	-0.23	-0.00117346939	111.710743	-0.37	-0.0018877551	2.21314901	112.374692	112.374683	111.046803	111.046793	112.374687	111.046798	0.36	50	0.96	50	0.74	50	0.6	50	12	31	1	19	0
1645965745	71736.1	376	3.51588334	0.163877551	0.000840397698	111.710742	0.136122449	0.000698063841	2.21314697	112.374691	112.374681	111.046802	111.046793	112.374686	111.046798	0.66	50	0.36	50	0.64	50	0.612244898	49	6	25	1	25	0
1645965928	71919.34	377	3.51588011	-0.196530612	-0.000997617321	111.710743	0.256530612	0.00130218585	2.21314312	112.37469	112.374681	111.046805	111.046795	112.374686	111.0468	0.74	50	0.68	50	0.346938776	49	0.8	50	19	33	0	17	0
1645966125	72116.541	378	3.51587403	-0.03	-0.000163934426	111.710743	0.21	0.00114754098	2.21313997	112.37469	112.37468	111.046806	111.046796	112.374685	111.046801	0.6	50	0.42	50	0.6	50	0.84	50	7	27	1	23	0
1645966309	72299.978	379	3.51586904	0.05	0.000253807107	111.710743	-0.09	-0.000456852792	2.21314132	112.37469	112.37468	111.046805	111.046796	112.374685	111.0468	0.68	50	0.72	50	0.68	50	0.54	50	13	30	0	20	0
1645966505	72496.378	380	3.51587118	0.135121951	0.000738371318	111.710742	0.0951219512	0.000519792083	2.21313989	112.374689	112.374679	111.046805	111.046795	112.374684	111.0468	0.84	50	0.609756098	41	0.68	50	0.64	50	16	32	1	18	0
1645966689	72680.418	381	3.51586892	-0.116734694	-0.000592561898	111.710743	-0.436734694	-0.00221692738	2.21314644	112.374691	112.374682	111.046803	111.046794	112.374687	111.046799	0.326530612	49	0.88	50	0.9	50	0.58	50	11	30	0	20	0
1645966873	72864.144	382	3.51587928	0.25	0.00135869565	111.710741	-0.25	-0.00135869565	2.21315019	112.374691	112.374682	111.046801	111.046792	112.374686	111.046796	0.52	50	0.52	50	0.76	50	0.26	50	10	27	0	23	0
1645967095	73085.839	383	3.51588521	-0.52	-0.00282608696	111.710744	-0.06	-0.000326086957	2.21315109	112.374694	112.374685	111.046803	111.046794	112.374689	111.046799	0.4	50	0.98	50	0.38	50	0.84	50	9	33	3	16	1
1645967279	73269.847	384	3.51588664	-0.08	-0.00036036036	111.710744	0.22	0.000990990991	2.21314779	112.374693	112.374684	111.046805	111.046795	112.374689	111.0468	0.64	50	0.5	50	0.56	50	0.86	50	17	34	0	16	0
1645967462	73452.895	385	3.51588142	-0.19	-0.00103825137	111.710745	0.01	5.46448087e-05	2.21314764	112.374694	112.374685	111.046806	111.046796	112.37469	111.046801	0.64	50	0.82	50	0.54	50	0.74	50	14	34	0	16	0
1645967658	73648.97	386	3.51588118	0.22	0.00120218579	111.710744	-0.48	-0.00262295082	2.21315484	112.374695	112.374686	111.046802	111.046793	112.374691	111.046798	0.56	50	0.82	50	0.98	50	0.28	50	6	25	1	25	0
1645967854	73845.022	387	3.51589257	-0.02	-0.000102040816	111.710744	0.58	0.00295918367	2.21314614	112.374693	112.374683	111.046805	111.046796	112.374688	111.0468	0.9	50	0.34	50	0.34	50	0.94	50	12	28	1	22	0
1645968049	74040.688	388	3.51587881	0.56	0.00285714286	111.710741	0.06	0.000306122449	2.21314524	112.37469	112.37468	111.046803	111.046793	112.374685	111.046798	0.96	50	0.34	50	0.92	50	0.42	50	12	33	1	16	1
1645968246	74237.579	389	3.51587739	-0.24	-0.0012244898	111.710743	-0.28	-0.00142857143	2.21314944	112.374692	112.374683	111.046803	111.046793	112.374688	111.046798	0.44	50	0.96	50	0.66	50	0.62	50	14	29	1	21	0
1645968442	74433.714	390	3.51588403	-0.1	-0.000507614213	111.710743	0.18	0.000913705584	2.21314674	112.374692	112.374682	111.046804	111.046794	112.374687	111.046799	0.66	50	0.58	50	0.6	50	0.88	50	16	32	1	18	0
1645968652	74643.492	391	3.51587976	-0.22	-0.00112244898	111.710744	-0.02	-0.000102040816	2.21314704	112.374693	112.374684	111.046805	111.046795	112.374688	111.0468	0.6	50	0.84	50	0.5	50	0.7	50	11	26	2	24	0
1645968836	74826.969	392	3.51588023	0.322083333	0.00153373016	111.710743	0.282083333	0.00134325397	2.21314281	112.37469	112.374681	111.046805	111.046795	112.374686	111.0468	0.895833333	48	0.291666667	48	0.6	50	0.56	50	9	33	0	17	0
1645969033	75024.027	393	3.51587354	-0.19	-0.0010326087	111.710744	-0.35	-0.00190217391	2.21314806	112.374693	112.374683	111.046804	111.046794	112.374688	111.046799	0.4	50	0.94	50	0.74	50	0.58	50	10	27	1	23	0
1645969216	75207.13	394	3.51588184	0.06	0.000306122449	111.710743	0.52	0.00265306122	2.21314026	112.37469	112.374681	111.046806	111.046796	112.374685	111.046801	1	50	0.42	50	0.48	50	0.94	50	18	36	0	14	0
1645969399	75390.079	395	3.51586951	-0.25	-0.00135869565	111.710745	-0.05	-0.00027173913	2.21314101	112.374692	112.374682	111.046807	111.046798	112.374687	111.046802	0.38	50	0.68	50	0.52	50	0.72	50	13	31	0	19	0
1645969583	75574.292	396	3.51587069	0.09	0.000494505495	111.710744	-0.37	-0.00203296703	2.21314656	112.374693	112.374683	111.046805	111.046795	112.374688	111.0468	0.58	50	0.86	50	0.84	50	0.38	50	16	36	0	14	0
1645969766	75757.06	397	3.51587947	0.07	0.000378378378	111.710744	0.23	0.00124324324	2.21314311	112.374691	112.374682	111.046806	111.046796	112.374687	111.046801	0.96	50	0.66	50	0.68	50	0.84	50	9	26	0	24	0
1645969962	75952.98	398	3.51587402	0.42	0.00230769231	111.710742	0	0	2.21314311	112.374689	112.37468	111.046803	111.046794	112.374685	111.046799	0.8	50	0.38	50	0.92	50	0.5	50	6	25	1	25	0
1645970146	76136.999	399	3.51587402	-0.34	-0.00173469388	111.710743	0.24	0.0012244898	2.21313951	112.37469	112.37468	111.046806	111.046797	112.374685	111.046802	0.62	50	0.72	50	0.26	50	0.84	50	18	34	0	16	0
1645970343	76334.306	400	3.51586832	0.629591837	0.00342169476	111.71074	-0.109591837	-0.000595607808	2.21314115	112.374687	112.374678	111.046803	111.046793	112.374683	111.046798	0.92	50	0.4	50	0.959183673	49	0.22	50	19	34	1	16	0
1645970539	76530.508	401	3.51587092	-0.03	-0.000151515152	111.71074	-0.41	-0.00207070707	2.2131473	112.374689	112.37468	111.046801	111.046791	112.374685	111.046796	0.42	50	0.86	50	0.82	50	0.44	50	14	34	1	16	0
1645970722	76713.683	402	3.51588065	-0.17	-0.000867346939	111.710741	0.43	0.00219387755	2.21314085	112.374688	112.374679	111.046804	111.046794	112.374683	111.046799	0.8	50	0.54	50	0.3	50	0.9	50	3	14	0	36	0
1645970905	76896.49	403	3.51587045	-0.47	-0.00256830601	111.710744	0.23	0.0012568306	2.2131374	112.37469	112.37468	111.046807	111.046798	112.374685	111.046802	0.48	50	0.72	50	0.18	50	0.88	50	10	32	0	18	0
1645971088	77079.495	404	3.51586499	0.41	0.00224043716	111.710742	-0.09	-0.000491803279	2.21313875	112.374688	112.374678	111.046805	111.046795	112.374683	111.0468	0.84	50	0.52	50	0.9	50	0.4	50	10	39	0	11	0
1645971284	77275.204	405	3.51586713	-0.23	-0.0012568306	111.710743	-0.47	-0.00256830601	2.2131458	112.374691	112.374682	111.046804	111.046794	112.374686	111.046799	0.26	50	0.96	50	0.86	50	0.62	50	5	25	1	25	0
1645971493	77484.479	406	3.51587828	0.05	0.000255102041	111.710742	0.39	0.00198979592	2.21313995	112.374689	112.37468	111.046805	111.046796	112.374684	111.0468	0.8	50	0.36	50	0.48	50	0.82	50	17	38	2	12	0
1645971676	77667.459	407	3.51586902	-0.14	-0.000669856459	111.710743	-0.28	-0.00133971292	2.21314415	112.374691	112.374682	111.046805	111.046795	112.374686	111.0468	0.5	50	0.92	50	0.84	50	0.7	50	15	32	0	18	0
1645971872	77863.638	408	3.51587567	0.249183673	0.00136165942	111.710742	-0.109183673	-0.000596632095	2.21314579	112.37469	112.374681	111.046803	111.046793	112.374686	111.046798	0.64	50	0.5	50	0.918367347	49	0.56	50	8	25	1	25	0
1645972056	78046.759	409	3.51587826	-0.3	-0.00153061224	111.710743	0.06	0.000306122449	2.21314489	112.374692	112.374682	111.046805	111.046795	112.374687	111.0468	0.56	50	0.8	50	0.58	50	0.94	50	13	32	0	18	0
1645972238	78229.521	410	3.51587683	0.22	0.00120218579	111.710742	0.16	0.00087431694	2.21314249	112.37469	112.37468	111.046804	111.046795	112.374685	111.0468	0.92	50	0.54	50	0.7	50	0.64	50	21	34	0	16	0
1645972421	78412.251	411	3.51587304	-0.37	-0.00202185792	111.710744	0.27	0.00147540984	2.21313844	112.37469	112.374681	111.046807	111.046798	112.374686	111.046803	0.5	50	0.6	50	0.3	50	0.94	50	17	33	0	17	0
1645972604	78595.192	412	3.51586663	0.37	0.00202185792	111.710742	-0.25	-0.00136612022	2.21314219	112.37469	112.37468	111.046804	111.046795	112.374685	111.0468	0.6	50	0.48	50	0.92	50	0.3	50	9	30	0	20	0
1645972800	78790.79	413	3.51587256	0.2	0.00109289617	111.710741	-0.08	-0.00043715847	2.21314339	112.374689	112.37468	111.046803	111.046794	112.374684	111.046798	0.68	50	0.56	50	0.8	50	0.52	50	11	30	1	20	0
1645972998	78988.898	414	3.51587446	0.08	0.00041025641	111.710741	-0.14	-0.000717948718	2.21314549	112.374689	112.37468	111.046802	111.046792	112.374685	111.046797	0.56	50	0.62	50	0.66	50	0.44	50	8	28	1	22	0
1645973195	79185.892	415	3.51587778	-0.29	-0.00146464646	111.710742	-0.09	-0.000454545455	2.21314684	112.374691	112.374682	111.046803	111.046794	112.374686	111.046798	0.56	50	0.94	50	0.48	50	0.68	50	11	31	1	19	0
1645973394	79384.756	416	3.51587992	-0.0348979592	-0.000177147001	111.710743	0.294897959	0.00149694396	2.21314242	112.37469	112.37468	111.046805	111.046795	112.374685	111.0468	0.68	50	0.42	50	0.510204082	49	0.84	50	20	37	1	13	0
1645973578	79568.833	417	3.51587292	-0.13	-0.000653266332	111.710743	-0.53	-0.00266331658	2.21315037	112.374693	112.374684	111.046803	111.046793	112.374688	111.046798	0.32	50	0.98	50	0.96	50	0.56	50	16	27	0	23	0
1645973774	79765.027	418	3.51588549	0.43	0.00233695652	111.710741	0.25	0.00135869565	2.21314662	112.37469	112.37468	111.046802	111.046792	112.374685	111.046797	0.96	50	0.28	50	0.72	50	0.54	50	8	28	1	22	0
1645973972	79963.166	419	3.51587956	-0.44	-0.00224489796	111.710743	0.08	0.000408163265	2.21314542	112.374692	112.374682	111.046804	111.046795	112.374687	111.0468	0.54	50	0.9	50	0.44	50	0.96	50	12	26	1	24	0
1645974168	80159.501	420	3.51587767	-0.1	-0.000502512563	111.710744	0.56	0.00281407035	2.21313702	112.37469	112.37468	111.046807	111.046798	112.374685	111.046803	0.96	50	0.5	50	0.3	50	0.96	50	10	31	1	19	0
1645974366	80356.916	421	3.51586438	0.1	0.000510204082	111.710743	-0.48	-0.00244897959	2.21314422	112.374691	112.374682	111.046805	111.046795	112.374686	111.0468	0.42	50	0.8	50	0.98	50	0.4	50	13	27	1	23	0
1645974565	80556.327	422	3.51587577	0.214897959	0.00109085258	111.710742	-0.0148979592	-7.56241583e-05	2.21314444	112.37469	112.374681	111.046804	111.046794	112.374685	111.046799	0.7	50	0.5	50	0.74	50	0.510204082	49	11	30	1	19	1
1645974748	80739.609	423	3.51587612	-0.2	-0.001	111.710743	0.26	0.0013	2.21314054	112.37469	112.374681	111.046806	111.046796	112.374685	111.046801	0.68	50	0.62	50	0.28	50	0.74	50	9	34	0	16	0
1645974931	80922.713	424	3.51586995	0.14	0.000765027322	111.710742	-0.06	-0.000327868852	2.21314144	112.37469	112.37468	111.046805	111.046795	112.374685	111.0468	0.62	50	0.54	50	0.8	50	0.6	50	8	32	0	18	0
1645975127	81118.647	425	3.51587138	-0.09	-0.000491803279	111.710743	-0.23	-0.0012568306	2.21314489	112.374691	112.374682	111.046804	111.046795	112.374686	111.046799	0.54	50	0.86	50	0.76	50	0.62	50	18	29	1	21	0
1645975312	81302.811	426	3.51587683	0.109183673	0.000557059559	111.710742	0.0634693878	0.000323823407	2.21314394	112.37469	112.374681	111.046804	111.046794	112.374686	111.046799	0.632653061	49	0.46	50	0.76	50	0.714285714	49	21	40	0	10	0
1645975495	81486.007	427	3.51587533	0.02	0.000108695652	111.710742	-0.58	-0.00315217391	2.21315264	112.374693	112.374683	111.046801	111.046792	112.374688	111.046796	0.38	50	0.94	50	0.86	50	0.26	50	10	25	0	25	0
1645975678	81668.949	428	3.51588909	0.000816326531	4.46080071e-06	111.710742	0.499183673	0.00272777964	2.21314515	112.374691	112.374681	111.046803	111.046794	112.374686	111.046799	0.92	50	0.42	50	0.42	50	0.918367347	49	11	34	0	16	0
1645975861	81852.09	429	3.51587724	-0.22	-0.00120218579	111.710743	-0.24	-0.00131147541	2.21314875	112.374693	112.374683	111.046803	111.046794	112.374688	111.046799	0.44	50	0.9	50	0.66	50	0.64	50	17	31	0	19	0
1645976057	82048.007	430	3.51588294	0.4	0.00217391304	111.710741	0.04	0.000217391304	2.21314815	112.374691	112.374681	111.046802	111.046792	112.374686	111.046797	0.88	50	0.44	50	0.86	50	0.5	50	19	37	1	13	0
1645976240	82231.157	431	3.51588199	-0.35	-0.00179487179	111.710743	0.01	5.12820513e-05	2.213148	112.374692	112.374683	111.046803	111.046794	112.374687	111.046799	0.54	50	0.88	50	0.38	50	0.74	50	8	27	0	23	0
1645976425	82416.111	432	3.51588175	0.103265306	0.00056122449	111.710743	-0.103265306	-0.00056122449	2.21314955	112.374692	112.374683	111.046802	111.046793	112.374687	111.046798	0.68	50	0.68	50	0.88	50	0.673469388	49	25	38	0	12	0
1645976609	82600.434	433	3.5158842	-0.17	-0.000918918919	111.710743	-0.13	-0.000702702703	2.2131515	112.374694	112.374684	111.046803	111.046793	112.374689	111.046798	0.5	50	0.8	50	0.5	50	0.54	50	13	28	0	22	0
1645976820	82811.236	434	3.51588728	0.38	0.00206521739	111.710742	-0.12	-0.000652173913	2.2131533	112.374692	112.374683	111.0468	111.046791	112.374688	111.046796	0.8	50	0.54	50	1	50	0.5	50	20	35	2	15	0
1645977029	83020.371	435	3.51589013	-0.4	-0.0018957346	111.710744	-0.04	-0.00018957346	2.2131539	112.374694	112.374685	111.046802	111.046793	112.37469	111.046797	0.4	50	0.84	50	0.5	50	0.86	50	5	25	2	25	0
1645977225	83216.293	436	3.51589108	0.49	0.00234449761	111.710741	0.11	0.000526315789	2.21315225	112.374691	112.374682	111.0468	111.046791	112.374687	111.046795	0.84	50	0.24	50	0.74	50	0.36	50	8	25	1	25	0
1645977421	83412.116	437	3.51588847	-0.41	-0.00209183673	111.710743	-0.25	-0.0012755102	2.213156	112.374695	112.374685	111.046801	111.046792	112.37469	111.046796	0.2	50	0.86	50	0.64	50	0.8	50	17	35	1	15	0
1645977604	83595.09	438	3.5158944	0.41	0.00209183673	111.710741	-0.17	-0.000867346939	2.21315855	112.374693	112.374684	111.046798	111.046789	112.374689	111.046794	0.96	50	0.72	50	0.94	50	0.36	50	12	34	0	15	1
1645977787	83778.654	439	3.51589843	-0.44	-0.00240437158	111.710743	-0.14	-0.000765027322	2.21316065	112.374696	112.374687	111.0468	111.04679	112.374691	111.046795	0.36	50	0.94	50	0.54	50	0.84	50	18	33	0	17	0
1645977973	83963.833	440	3.51590175	0.37	0.00202185792	111.710741	0.07	0.000382513661	2.2131596	112.374694	112.374685	111.046798	111.046789	112.374689	111.046794	0.94	50	0.5	50	0.88	50	0.58	50	7	31	0	18	1
1645978156	84147.121	441	3.51590009	-0.3	-0.00162162162	111.710743	-0.1	-0.000540540541	2.2131611	112.374696	112.374686	111.046799	111.04679	112.374691	111.046795	0.46	50	0.86	50	0.52	50	0.72	50	8	27	0	23	0
1645978353	84344.235	442	3.51590247	0.23	0.00125	111.710742	0.25	0.00135869565	2.21315735	112.374694	112.374684	111.046799	111.04679	112.374689	111.046795	0.9	50	0.42	50	0.74	50	0.76	50	6	23	1	25	2
1645978536	84527.277	443	3.51589654	0.05	0.000253807107	111.710742	-0.19	-0.000964467005	2.2131602	112.374694	112.374685	111.046798	111.046789	112.37469	111.046793	0.7	50	0.84	50	0.74	50	0.5	50	14	34	0	15	1
1645978719	84710.024	444	3.51590104	-0.34	-0.0018579235	111.710743	0.08	0.00043715847	2.213159	112.374696	112.374686	111.0468	111.046791	112.374691	111.046796	0.5	50	0.76	50	0.36	50	0.78	50	10	34	0	16	0
1645978903	84894.095	445	3.51589915	0.08	0.00043956044	111.710743	0.3	0.00164835165	2.2131545	112.374694	112.374684	111.046801	111.046792	112.374689	111.046796	0.9	50	0.52	50	0.38	50	0.6	50	12	30	0	20	0
1645979088	85079.181	446	3.51589203	-0.12	-0.000648648649	111.710743	0.3	0.00162162162	2.21315	112.374693	112.374684	111.046803	111.046794	112.374688	111.046798	0.78	50	0.6	50	0.34	50	0.76	50	7	32	0	18	0
1645979285	85275.92	447	3.51588491	-0.07	-0.000378378378	111.710744	0.09	0.000486486486	2.21314865	112.374693	112.374684	111.046804	111.046794	112.374688	111.046799	0.74	50	0.72	50	0.44	50	0.6	50	14	30	1	20	0
1645979482	85472.763	448	3.51588278	0.25	0.0012755102	111.710743	-0.25	-0.0012755102	2.2131524	112.374693	112.374683	111.046802	111.046792	112.374688	111.046797	0.6	50	0.6	50	0.9	50	0.4	50	14	35	1	15	0
1645979664	85655.552	449	3.51588871	-0.14	-0.000710659898	111.710743	0.2	0.00101522843	2.2131494	112.374693	112.374683	111.046803	111.046794	112.374688	111.046798	0.74	50	0.68	50	0.54	50	0.88	50	15	28	0	22	0
1645979847	85838.334	450	3.51588396	0.46	0.0025136612	111.710741	0.1	0.000546448087	2.2131479	112.37469	112.374681	111.046801	111.046792	112.374685	111.046797	0.9	50	0.34	50	0.8	50	0.44	50	15	35	0	15	0
1645980030	86021.638	451	3.51588159	-0.277346939	-0.00151555704	111.710742	0.237346939	0.00129697781	2.21314434	112.37469	112.374681	111.046804	111.046794	112.374686	111.046799	0.68	50	0.72	50	0.265306122	49	0.78	50	13	31	0	19	0
1645980214	86205.581	452	3.51587596	0.13	0.000710382514	111.710742	-0.03	-0.000163934426	2.21314479	112.37469	112.37468	111.046803	111.046793	112.374685	111.046798	0.66	50	0.56	50	0.72	50	0.56	50	15	34	0	16	0
1645980398	86389.532	453	3.51587667	0.0576744186	0.000313447927	111.710741	-0.642325581	-0.0034908999	2.21315443	112.374692	112.374683	111.0468	111.04679	112.374688	111.046795	0.395348837	43	0.98	50	0.9	50	0.2	50	10	28	0	22	0
1645980581	86572.632	454	3.51589191	-0.28	-0.00152173913	111.710743	-0.14	-0.000760869565	2.21315653	112.374694	112.374685	111.046801	111.046791	112.37469	111.046796	0.46	50	0.88	50	0.76	50	0.9	50	4	25	0	25	0
1645980764	86755.678	455	3.51589523	-0.0604878049	-0.000330534453	111.710743	0.260487805	0.00142343063	2.21315262	112.374694	112.374684	111.046802	111.046793	112.374689	111.046797	0.68	50	0.48	50	0.43902439	41	0.76	50	17	35	0	15	0
1645980948	86939.681	456	3.51588905	-0.13	-0.000710382514	111.710744	-0.17	-0.000928961749	2.21315517	112.374695	112.374686	111.046802	111.046792	112.37469	111.046797	0.64	50	0.94	50	0.64	50	0.6	50	18	40	0	10	0
1645981144	87135.544	457	3.51589308	0.3	0.00163043478	111.710742	0.02	0.000108695652	2.21315487	112.374693	112.374684	111.046801	111.046791	112.374689	111.046796	0.76	50	0.44	50	0.78	50	0.5	50	14	34	1	16	0
1645981328	87318.838	458	3.51589261	0.47	0.00239795918	111.71074	-0.05	-0.000255102041	2.21315562	112.374691	112.374682	111.046798	111.046788	112.374687	111.046793	0.88	50	0.46	50	1	50	0.48	50	18	38	0	12	0
1645981524	87515.037	459	3.5158938	-0.04	-0.000218579235	111.71074	0.08	0.00043715847	2.21315442	112.374691	112.374682	111.046798	111.046789	112.374686	111.046794	0.72	50	0.68	50	0.66	50	0.78	50	12	31	1	19	0
1645981707	87698.25	460	3.5158919	-0.08	-0.000408163265	111.71074	0.26	0.00132653061	2.21315052	112.37469	112.374681	111.0468	111.046791	112.374686	111.046795	0.6	50	0.42	50	0.48	50	0.82	50	8	34	0	16	0
1645981903	87894.514	461	3.51588573	-0.0565306122	-0.000307231588	111.710741	-0.496530612	-0.00269853594	2.21315797	112.374693	112.374683	111.046798	111.046789	112.374688	111.046793	0.346938776	49	0.9	50	0.76	50	0.32	50	11	28	1	22	0
1645982100	88091.455	462	3.51589751	-0.02	-0.000102040816	111.710741	0.72	0.00367346939	2.21314717	112.37469	112.37468	111.046801	111.046792	112.374685	111.046797	0.98	50	0.28	50	0.26	50	1	50	4	16	1	34	0
1645982309	88300.387	463	3.51588043	-0.07	-0.000355329949	111.710741	0.47	0.0023857868	2.21314012	112.374688	112.374678	111.046804	111.046794	112.374683	111.046799	0.9	50	0.5	50	0.42	50	0.96	50	9	29	2	21	0
1645982492	88483.207	464	3.51586928	0.1	0.0004784689	111.710741	-0.46	-0.00220095694	2.21314702	112.37469	112.37468	111.046801	111.046792	112.374685	111.046797	0.42	50	0.78	50	0.94	50	0.38	50	17	33	0	17	0
1645982675	88666.188	465	3.51588019	0.07	0.000382513661	111.71074	-0.45	-0.00245901639	2.21315377	112.374691	112.374682	111.046799	111.046789	112.374686	111.046794	0.54	50	0.92	50	0.92	50	0.4	50	13	30	0	20	0
1645982859	88850.571	466	3.51589087	-0.115918367	-0.000633433701	111.710741	0.395918367	0.00216348835	2.21314783	112.37469	112.374681	111.046801	111.046792	112.374685	111.046797	0.68	50	0.4	50	0.408163265	49	0.92	50	9	31	0	19	0
1645983056	89047.249	467	3.51588148	-0.32	-0.00173913043	111.710743	-0.36	-0.00195652174	2.21315323	112.374693	112.374684	111.046801	111.046792	112.374688	111.046797	0.26	50	0.94	50	0.68	50	0.64	50	10	33	1	17	0
1645983239	89230.324	468	3.51589002	0.21	0.00106598985	111.710741	0.15	0.00076142132	2.21315098	112.374692	112.374682	111.046801	111.046791	112.374687	111.046796	0.76	50	0.4	50	0.68	50	0.62	50	9	25	0	25	0
1645983422	89413.201	469	3.51588646	-0.04	-0.000218579235	111.710742	0.1	0.000546448087	2.21314948	112.374691	112.374682	111.046802	111.046792	112.374687	111.046797	0.7	50	0.64	50	0.58	50	0.72	50	12	33	0	17	0
1645983617	89608.556	470	3.51588408	0	0	111.710742	0	0	2.21314948	112.374691	112.374682	111.046802	111.046792	112.374687	111.046797	0.324324324	37	0.68	50	-1	0	-1	0	18	36	0	14	0
1645983801	89792.675	471	3.51588408	-0.0581632653	-0.000298273155	111.710742	-0.0581632653	-0.000298273155	2.21315035	112.374692	112.374682	111.046802	111.046792	112.374687	111.046797	0.7	50	0.816326531	49	0.8	50	0.8	50	13	32	0	18	0
1645983984	89975.643	472	3.51588546	-0.05	-0.00027173913	111.710742	-0.29	-0.00157608696	2.2131547	112.374693	112.374684	111.046801	111.046791	112.374689	111.046796	0.5	50	0.84	50	0.88	50	0.64	50	8	32	0	18	0
1645984167	90158.488	473	3.51589234	-5.55111512e-17	-3.03339624e-19	111.710742	0.08	0.00043715847	2.2131535	112.374693	112.374684	111.046801	111.046791	112.374688	111.046796	0.7	50	0.62	50	0.64	50	0.72	50	20	39	0	11	0
1645984365	90356.166	474	3.51589045	0.46	0.0025136612	111.71074	-0.12	-0.000655737705	2.2131553	112.374691	112.374682	111.046798	111.046789	112.374687	111.046793	0.74	50	0.4	50	0.96	50	0.38	50	9	24	1	26	0
1645984550	90540.915	475	3.51589329	-0.62	-0.00311557789	111.710743	-0.06	-0.000301507538	2.2131562	112.374695	112.374685	111.046801	111.046791	112.37469	111.046796	0.16	50	0.84	50	0.3	50	0.86	50	12	30	0	20	0
1645984733	90723.909	476	3.51589472	0.2	0.00109289617	111.710742	0.46	0.0025136612	2.2131493	112.374692	112.374682	111.046802	111.046792	112.374687	111.046797	0.96	50	0.3	50	0.48	50	0.74	50	18	37	0	13	0
1645984929	90920.227	477	3.5158838	0.108367347	0.000592171295	111.710741	-0.408367347	-0.00223151556	2.21315543	112.374693	112.374683	111.0468	111.04679	112.374688	111.046795	0.56	50	0.86	50	0.836734694	49	0.32	50	11	24	1	26	0
1645985113	91104.261	478	3.51589349	0.14	0.000710659898	111.710741	-0.04	-0.000203045685	2.21315603	112.374692	112.374683	111.046799	111.046789	112.374688	111.046794	0.8	50	0.7	50	0.76	50	0.58	50	7	26	0	24	0
1645985296	91286.937	479	3.51589444	-0.5	-0.0027173913	111.710743	0.18	0.00097826087	2.21315333	112.374694	112.374685	111.046802	111.046793	112.374689	111.046797	0.52	50	0.84	50	0.26	50	0.94	50	12	32	0	18	0
1645985506	91496.794	480	3.51589017	0.138979592	0.000763624131	111.710743	0.241020408	0.00132428796	2.21314971	112.374692	112.374683	111.046802	111.046793	112.374687	111.046798	0.86	50	0.48	50	0.510204082	49	0.612244898	49	11	33	2	17	0
1645985689	91679.821	481	3.51588445	0.126938776	0.00060447036	111.710742	-0.0269387755	-0.000128279883	2.21315012	112.374692	112.374682	111.046802	111.046792	112.374687	111.046797	0.52	50	0.42	50	0.693877551	49	0.54	50	16	35	0	14	1
1645985871	91862.569	482	3.51588509	0.02	0.000109289617	111.710742	0.5	0.00273224044	2.21314262	112.374689	112.37468	111.046804	111.046794	112.374685	111.046799	0.92	50	0.4	50	0.38	50	0.86	50	17	34	0	16	0
1645986067	92058.663	483	3.51587323	-0.03	-0.000163934426	111.710742	-0.19	-0.00103825137	2.21314547	112.37469	112.374681	111.046803	111.046794	112.374686	111.046798	0.6	50	0.82	50	0.7	50	0.54	50	9	33	1	17	0
1645986263	92254.566	484	3.51587774	-0.16	-0.000816326531	111.710743	0.54	0.00275510204	2.21313737	112.374689	112.374679	111.046806	111.046797	112.374684	111.046802	0.88	50	0.5	50	0.26	50	0.96	50	16	39	1	11	0
1645986447	92438.617	485	3.51586493	-0.09	-0.000456852792	111.710743	0.05	0.000253807107	2.21313662	112.374689	112.374679	111.046807	111.046798	112.374684	111.046802	0.72	50	0.76	50	0.42	50	0.56	50	13	28	0	22	0
1645986644	92635.005	486	3.51586374	0.404272688	0.00220914037	111.710741	-0.174910986	-0.000955797736	2.21313924	112.374688	112.374678	111.046804	111.046795	112.374683	111.046799	0.74	50	0.510638298	47	0.959183673	49	0.38	50	6	22	1	28	0
1645986827	92818.153	487	3.51586789	-0.35	-0.00178571429	111.710743	-0.11	-0.00056122449	2.21314089	112.37469	112.37468	111.046805	111.046796	112.374685	111.046801	0.5	50	0.96	50	0.46	50	0.7	50	17	32	0	18	0
1645987010	93001.25	488	3.5158705	0.31	0.00168478261	111.710741	-0.39	-0.00211956522	2.21314674	112.37469	112.374681	111.046802	111.046793	112.374685	111.046797	0.76	50	0.84	50	0.9	50	0.2	50	5	21	0	29	0
1645987207	93198.497	489	3.51587975	-0.07	-0.000382513661	111.710742	0.33	0.00180327869	2.21314179	112.374689	112.37468	111.046804	111.046794	112.374684	111.046799	0.84	50	0.58	50	0.46	50	0.86	50	16	32	1	18	0
1645987391	93382.681	490	3.51587192	0.176326531	0.000895058531	111.710741	0.0636734694	0.000323215581	2.21314083	112.374688	112.374678	111.046803	111.046794	112.374683	111.046799	0.86	50	0.62	50	0.632653061	49	0.52	50	10	24	0	26	0
1645987574	93565.737	491	3.51587041	-0.47	-0.00255434783	111.710743	-0.05	-0.00027173913	2.21314158	112.37469	112.374681	111.046806	111.046796	112.374686	111.046801	0.4	50	0.92	50	0.38	50	0.8	50	15	32	0	18	0
1645987758	93748.766	492	3.5158716	0.192653061	0.00105274897	111.710742	0.127346939	0.000695884911	2.21313967	112.374689	112.374679	111.046805	111.046796	112.374684	111.0468	0.88	50	0.56	50	0.8	50	0.734693878	49	5	21	0	29	0
1645987941	93931.776	493	3.51586858	0.03	0.000163934426	111.710742	0.69	0.0037704918	2.21312932	112.374686	112.374676	111.046808	111.046799	112.374681	111.046803	0.94	50	0.22	50	0.22	50	0.88	50	17	35	0	15	0
1645988125	94115.946	494	3.51585221	0.176734694	0.000965763355	111.710741	-0.176734694	-0.000965763355	2.21313197	112.374686	112.374676	111.046806	111.046797	112.374681	111.046802	0.56	50	0.56	50	0.68	50	0.326530612	49	4	29	0	21	0
1645988321	94312.067	495	3.5158564	-0.3	-0.00163043478	111.710743	-0.08	-0.000434782609	2.21313317	112.374687	112.374678	111.046808	111.046798	112.374683	111.046803	0.5	20	0.88	50	0.56	50	0.78	50	12	26	1	24	0
1645988518	94509.188	496	3.5158583	0.12	0.000612244898	111.710742	0.14	0.000714285714	2.21313107	112.374686	112.374677	111.046808	111.046798	112.374681	111.046803	0.68	50	0.42	50	0.66	50	0.68	50	12	30	1	20	0
1645988714	94705.024	497	3.51585498	-0.0244897959	-0.000123685838	111.710742	-0.355510204	-0.00179550608	2.21313641	112.374688	112.374678	111.046806	111.046797	112.374683	111.046801	0.36	50	0.74	50	0.78	50	0.448979592	49	18	31	1	19	0
1645988897	94888.345	498	3.51586341	-0.15	-0.000769230769	111.710743	-0.11	-0.000564102564	2.21313806	112.374689	112.37468	111.046806	111.046797	112.374684	111.046802	0.6	50	0.86	50	0.62	50	0.66	50	8	28	0	22	0
1645989080	95071.563	499	3.51586602	0.27	0.0014673913	111.710742	-0.05	-0.00027173913	2.21313881	112.374688	112.374679	111.046805	111.046795	112.374683	111.0468	0.68	50	0.46	50	0.7	50	0.38	50	15	33	0	17	0
1645989276	95267.732	500	3.51586721	0.108571429	0.000593286495	111.710741	0.248571429	0.00135831382	2.21313508	112.374686	112.374677	111.046805	111.046796	112.374682	111.046801	0.857142857	49	0.5	50	0.76	50	0.9	50	19	38	1	12	0
1645989460	95451.73	501	3.51586131	-0.31	-0.00158163265	111.710743	-0.23	-0.00117346939	2.21313853	112.374689	112.374679	111.046806	111.046796	112.374684	111.046801	0.46	50	1	50	0.56	50	0.64	50	7	23	0	27	0
1645989645	95636.719	502	3.51586677	-0.16	-0.000869565217	111.710743	-0.46	-0.0025	2.21314543	112.374692	112.374682	111.046805	111.046795	112.374687	111.0468	0.34	50	0.96	50	0.78	50	0.48	50	5	32	0	18	0
1645989829	95819.77	503	3.51587768	-0.31	-0.00167567568	111.710745	0.07	0.000378378378	2.21314438	112.374693	112.374684	111.046806	111.046797	112.374688	111.046802	0.54	50	0.78	50	0.48	50	0.86	50	15	26	0	24	0
1645990024	96015.46	504	3.51587602	0.51	0.00278688525	111.710742	-0.17	-0.000928961749	2.21314693	112.374691	112.374682	111.046803	111.046794	112.374687	111.046798	0.86	50	0.52	50	0.94	50	0.26	50	0	15	1	35	0
1645990221	96212.725	505	3.51588005	0.00495748299	2.52932806e-05	111.710742	0.155042517	0.00079103325	2.2131446	112.374691	112.374681	111.046804	111.046794	112.374686	111.046799	0.82	50	0.66	50	0.645833333	48	0.795918367	49	12	25	1	25	0
1645990443	96434.194	506	3.51587637	-0.0665306122	-0.000337718844	111.710743	0.426530612	0.00216513001	2.2131382	112.374689	112.374679	111.046806	111.046797	112.374684	111.046801	0.86	50	0.5	50	0.346938776	49	0.84	50	9	29	3	21	0
1645990665	96656.076	507	3.51586626	-0.1	-0.00045045045	111.710743	-0.46	-0.00207207207	2.2131451	112.374692	112.374682	111.046805	111.046795	112.374687	111.0468	0.4	50	0.96	50	0.76	50	0.4	50	4	27	3	23	0
1645990847	96838.699	508	3.51587717	0.4	0.00180995475	111.710741	-0.3	-0.00135746606	2.2131496	112.374691	112.374681	111.046801	111.046792	112.374686	111.046796	0.78	50	0.68	50	0.98	50	0.28	50	13	31	0	19	0
1645991044	97034.804	509	3.51588428	-0.38	-0.00207650273	111.710743	-0.12	-0.000655737705	2.2131514	112.374693	112.374684	111.046803	111.046793	112.374689	111.046798	0.46	50	0.96	50	0.54	50	0.8	50	6	17	1	33	0
1645991266	97257.087	510	3.51588713	0.21	0.00107142857	111.710742	0.45	0.00229591837	2.21314465	112.37469	112.374681	111.046803	111.046794	112.374686	111.046799	0.98	50	0.32	50	0.68	50	0.92	50	3	30	3	20	0
1645991477	97468.238	511	3.51587646	-0.22	-0.000986547085	111.710743	-0.04	-0.000179372197	2.21314525	112.374692	112.374682	111.046804	111.046795	112.374687	111.0468	0.54	50	0.8	50	0.58	50	0.76	50	12	30	2	20	0
1645991660	97651.709	512	3.51587741	-0.09	-0.000426540284	111.710744	0.21	0.000995260664	2.2131421	112.374691	112.374682	111.046806	111.046796	112.374686	111.046801	0.8	50	0.68	50	0.52	50	0.82	50	22	40	0	10	0
1645991844	97834.986	513	3.51587242	0.107959184	0.000589940894	111.710743	-0.167959184	-0.000917809747	2.21314462	112.374691	112.374682	111.046805	111.046795	112.374687	111.0468	0.68	50	0.74	50	0.795918367	49	0.52	50	14	34	0	16	0
1645992027	98018.307	514	3.51587641	0.287959184	0.00157354745	111.710742	0.0120408163	6.57968105e-05	2.21314444	112.37469	112.37468	111.046803	111.046794	112.374685	111.046798	0.78	50	0.48	50	0.795918367	49	0.52	50	6	30	0	20	0
1645992210	98201.616	515	3.51587612	0.07	0.000380434783	111.710741	-0.43	-0.00233695652	2.21315089	112.374691	112.374682	111.046801	111.046791	112.374687	111.046796	0.56	50	0.92	50	0.84	50	0.34	50	11	26	0	24	0
1645992407	98397.757	516	3.51588632	-0.21	-0.00114754098	111.710742	0.45	0.00245901639	2.21314414	112.37469	112.374681	111.046804	111.046794	112.374686	111.046799	0.8	50	0.56	50	0.26	50	0.92	50	9	29	1	21	0
1645992590	98581.209	517	3.51587565	-0.247959184	-0.00126509788	111.710744	0.167959184	0.000856934611	2.21314162	112.374691	112.374681	111.046806	111.046796	112.374686	111.046801	0.58	50	0.66	50	0.38	50	0.795918367	49	11	29	0	21	0
1645992786	98777.276	518	3.51587166	0.05	0.00027173913	111.710743	-0.35	-0.00190217391	2.21314687	112.374692	112.374683	111.046804	111.046795	112.374687	111.046799	0.64	50	0.94	50	0.9	50	0.5	50	8	26	1	24	0
1645992969	98960.469	519	3.51587997	0.28	0.00142857143	111.710742	0.28	0.00142857143	2.21314267	112.37469	112.37468	111.046804	111.046794	112.374685	111.046799	0.86	50	0.3	50	0.66	50	0.66	50	13	24	0	25	1
1645993152	99143.693	520	3.51587332	0.0780851064	0.00042669457	111.710742	0.458085106	0.0025031973	2.2131358	112.374687	112.374678	111.046806	111.046796	112.374682	111.046801	0.936170213	47	0.4	50	0.5	50	0.88	50	14	34	0	16	0
1645993335	99326.614	521	3.51586246	-0.05	-0.000273224044	111.710742	-0.31	-0.00169398907	2.21314045	112.374689	112.374679	111.046804	111.046795	112.374684	111.0468	0.36	50	0.72	50	0.82	50	0.56	50	15	36	0	14	0
1645993531	99522.391	522	3.51586981	0.03	0.000163934426	111.710742	-0.07	-0.000382513661	2.2131415	112.374689	112.374679	111.046804	111.046795	112.374684	111.046799	0.7	50	0.74	50	0.7	50	0.6	50	15	33	1	17	0
1645993714	99705.242	523	3.51587147	-0.23	-0.00117346939	111.710743	-0.11	-0.00056122449	2.21314315	112.374691	112.374681	111.046805	111.046795	112.374686	111.0468	0.54	50	0.88	50	0.56	50	0.68	50	17	31	0	19	0
1645993937	99928.54	524	3.51587408	0.148333333	0.000810564663	111.710742	0.411666667	0.00224954463	2.21313698	112.374688	112.374678	111.046806	111.046796	112.374683	111.046801	0.92	50	0.36	50	0.416666667	48	0.68	50	11	32	3	17	1
1645994121	100111.815	525	3.51586432	-0.05	-0.000224215247	111.710742	-0.37	-0.00165919283	2.21314253	112.37469	112.37468	111.046804	111.046795	112.374685	111.0468	0.38	50	0.8	50	0.82	50	0.5	50	15	36	0	14	0
1645994305	100296.211	526	3.51587309	0.0336734694	0.000184008029	111.710742	0.626326531	0.00342254935	2.21313313	112.374687	112.374677	111.046807	111.046798	112.374682	111.046802	0.98	50	0.32	50	0.367346939	49	0.96	50	11	32	0	18	0
1645994502	100493.376	527	3.51585824	-0.17	-0.000918918919	111.710743	-0.19	-0.00102702703	2.21313598	112.374689	112.374679	111.046807	111.046798	112.374684	111.046802	0.4	50	0.76	50	0.44	50	0.42	50	16	32	1	18	0
1645994698	100689.671	528	3.51586274	0.439591837	0.00223143064	111.710741	-0.259591837	-0.00131772506	2.21313988	112.374688	112.374678	111.046804	111.046794	112.374683	111.046799	0.78	50	0.6	50	0.959183673	49	0.26	50	9	23	1	27	0
1645994882	100872.99	529	3.5158689	-0.344693878	-0.00175864223	111.710743	-0.115306122	-0.000588296543	2.21314161	112.37469	112.37468	111.046805	111.046795	112.374685	111.0468	0.36	50	0.82	50	0.530612245	49	0.76	50	14	34	0	16	0
1645995078	101069.174	530	3.51587164	0.18	0.000983606557	111.710742	-0.12	-0.000655737705	2.21314341	112.374689	112.37468	111.046803	111.046794	112.374685	111.046799	0.7	50	0.64	50	0.78	50	0.48	50	7	30	1	20	0
1645995276	101267.561	531	3.51587448	-0.0785714286	-0.000398839739	111.710742	-0.198571429	-0.00100797679	2.21314639	112.374691	112.374681	111.046803	111.046793	112.374686	111.046798	0.58	50	0.857142857	49	0.6	50	0.48	50	15	33	1	17	0
1645995486	101477.716	532	3.51587919	0.108367347	0.000547309833	111.710742	-0.148367347	-0.000749330035	2.21314861	112.374691	112.374681	111.046802	111.046792	112.374686	111.046797	0.74	50	0.78	50	0.836734694	49	0.58	50	6	32	2	18	0
1645995683	101674.704	533	3.51588271	-0.38	-0.00180952381	111.710743	-0.08	-0.000380952381	2.21314981	112.374693	112.374684	111.046803	111.046794	112.374688	111.046798	0.46	50	0.92	50	0.5	50	0.8	50	13	34	1	16	0
1645995881	101871.755	534	3.51588461	0.0936734694	0.000475499845	111.710743	0.286326531	0.00145343417	2.21314552	112.374691	112.374682	111.046804	111.046795	112.374687	111.046799	0.92	50	0.54	50	0.44	50	0.632653061	49	14	36	1	14	0
1645996078	102068.994	535	3.51587782	-0.136666667	-0.000693739425	111.710744	-0.243333333	-0.00123519459	2.21314917	112.374693	112.374684	111.046804	111.046794	112.374688	111.046799	0.4	50	0.78	50	0.666666667	33	0.56	50	12	26	1	24	0
1645996262	102253.386	536	3.51588359	0.35	0.00177664975	111.710742	0.27	0.00137055838	2.21314512	112.37469	112.374681	111.046803	111.046794	112.374685	111.046798	0.98	50	0.36	50	0.68	50	0.6	50	14	32	0	18	0
1645996459	102449.853	537	3.51587719	-0.107346939	-0.000580253723	111.710742	-0.607346939	-0.00328295643	2.21315423	112.374693	112.374684	111.046801	111.046791	112.374689	111.046796	0.265306122	49	0.98	50	0.86	50	0.36	50	13	36	1	14	0
1645996642	102633.274	538	3.51589159	0.25	0.0012755102	111.710741	-0.11	-0.00056122449	2.21315588	112.374693	112.374683	111.046799	111.04679	112.374688	111.046794	0.9	50	0.76	50	0.66	50	0.3	50	2	18	0	32	0
1645996826	102817.219	539	3.5158942	-0.38	-0.00206521739	111.710743	0.22	0.00119565217	2.21315258	112.374694	112.374684	111.046802	111.046793	112.374689	111.046797	0.54	50	0.7	50	0.28	50	0.88	50	10	28	0	21	1
1645997022	103013.735	540	3.51588898	0.259183673	0.00140860692	111.710742	0.219183673	0.00119121562	2.21314929	112.374691	112.374682	111.046802	111.046792	112.374687	111.046797	0.918367347	49	0.44	50	0.66	50	0.62	50	10	29	1	21	0
1645997219	103209.913	541	3.51588378	-0.29	-0.00147959184	111.710743	0.37	0.0018877551	2.21314374	112.374691	112.374682	111.046805	111.046795	112.374686	111.0468	0.74	50	0.66	50	0.3	50	0.96	50	8	22	1	28	0
1645997402	103392.867	542	3.51587501	-0.129787234	-0.000662179766	111.710744	-0.389787234	-0.00198871038	2.21314959	112.374694	112.374684	111.046804	111.046794	112.374689	111.046799	0.340425532	47	0.86	50	0.9	50	0.64	50	16	33	0	17	0
1645997585	103576.151	543	3.51588425	0.0608163265	0.000332329653	111.710744	-0.492244898	-0.00268986283	2.21315697	112.374695	112.374686	111.046801	111.046792	112.374691	111.046796	0.428571429	49	0.86	50	0.9	50	0.346938776	49	11	35	0	15	0
1645997795	103786.412	544	3.51589593	0.01	5.43478261e-05	111.710744	0.33	0.00179347826	2.21315202	112.374694	112.374684	111.046803	111.046793	112.374689	111.046798	0.78	50	0.44	50	0.46	50	0.78	50	16	39	2	11	0
1645997978	103969.666	545	3.5158881	0.07	0.000333333333	111.710743	-0.49	-0.00233333333	2.21315937	112.374696	112.374686	111.0468	111.046791	112.374691	111.046795	0.58	50	1	50	0.98	50	0.42	50	16	31	0	19	0
1645998175	104165.957	546	3.51589973	0.25	0.00136612022	111.710742	0.31	0.00169398907	2.21315472	112.374693	112.374684	111.0468	111.046791	112.374688	111.046796	0.96	50	0.4	50	0.56	50	0.62	50	10	35	1	15	0
1645998359	104350.097	547	3.51589237	0.19	0.000969387755	111.710741	-0.11	-0.00056122449	2.21315637	112.374693	112.374683	111.046799	111.046789	112.374688	111.046794	0.74	50	0.66	50	0.7	50	0.4	50	8	24	0	26	0
1645998569	104559.862	548	3.51589498	-0.14	-0.000756756757	111.710742	0.12	0.000648648649	2.21315457	112.374693	112.374683	111.0468	111.046791	112.374688	111.046795	0.66	50	0.68	50	0.62	50	0.88	50	4	17	2	33	0
1645998779	104769.898	549	3.51589213	-0.47	-0.00224880383	111.710744	-0.03	-0.00014354067	2.21315502	112.374695	112.374686	111.046802	111.046793	112.374691	111.046798	0.42	50	0.92	50	0.44	50	0.88	50	8	22	2	27	1
1645998963	104954.163	550	3.51589285	0.6	0.00285714286	111.710741	0.12	0.000571428571	2.21315322	112.374692	112.374682	111.0468	111.04679	112.374687	111.046795	0.94	50	0.22	50	0.8	50	0.32	50	6	30	0	19	1
1645999159	105150.568	551	3.51589	-0.235918367	-0.00127523442	111.710742	-0.424081633	-0.00229233315	2.21315958	112.374695	112.374685	111.046799	111.04679	112.37469	111.046794	0.3	50	0.96	50	0.78	50	0.591836735	49	6	21	1	29	0
1645999356	105347.001	552	3.51590006	-0.1	-0.000510204082	111.710743	0.52	0.00265306122	2.21315178	112.374693	112.374683	111.046802	111.046792	112.374688	111.046797	0.88	50	0.46	50	0.3	50	0.92	50	14	32	1	18	0
1645999539	105530.049	553	3.51588772	-0.22	-0.00112244898	111.710744	-0.4	-0.00204081633	2.21315778	112.374696	112.374686	111.046801	111.046792	112.374691	111.046796	0.34	50	0.96	50	0.74	50	0.56	50	14	28	0	22	0
1645999749	105740.256	554	3.51589721	0.265306122	0.00144976023	111.710742	0.214693878	0.00117319059	2.21315456	112.374694	112.374684	111.046801	111.046791	112.374689	111.046796	0.86	50	0.38	50	0.52	50	0.469387755	49	6	30	2	20	0
1645999945	105936.464	555	3.51589212	-0.124489796	-0.000589999033	111.710743	-0.0955102041	-0.000452654996	2.21315599	112.374695	112.374685	111.046801	111.046792	112.37469	111.046796	0.72	50	0.94	50	0.551020408	49	0.58	50	4	22	1	28	0
1646000128	106119.714	556	3.51589439	0.108367347	0.000552894627	111.710743	0.348367347	0.00177738442	2.21315077	112.374693	112.374683	111.046802	111.046793	112.374688	111.046797	0.836734694	49	0.38	50	0.36	50	0.6	50	15	37	0	13	0
1646000324	106315.631	557	3.51588612	0.227142857	0.0012412178	111.710741	-0.247142857	-0.00135050742	2.21315447	112.374693	112.374683	111.0468	111.04679	112.374688	111.046795	0.7	50	0.72	50	0.76	50	0.285714286	49	9	26	1	24	0
1646000519	106510.217	558	3.51589198	-0.06	-0.000306122449	111.710742	0.12	0.000612244898	2.21315267	112.374692	112.374683	111.046801	111.046791	112.374688	111.046796	0.74	50	0.68	50	0.54	50	0.72	50	9	34	1	16	0
1646000700	106691.272	559	3.51588914	-0.03	-0.000153846154	111.710742	0.01	5.12820513e-05	2.21315252	112.374692	112.374683	111.046801	111.046791	112.374688	111.046796	0.5	50	0.52	50	0.62	50	0.66	50	12	32	0	18	0
1646000896	106887.11	560	3.5158889	0.15	0.000828729282	111.710741	0.17	0.000939226519	2.21314997	112.374691	112.374681	111.046801	111.046791	112.374686	111.046796	0.8	50	0.48	50	0.74	50	0.76	50	7	27	1	23	0
1646001104	107095.5	561	3.51588487	-0.35	-0.00178571429	111.710743	-0.11	-0.00056122449	2.21315162	112.374693	112.374684	111.046802	111.046793	112.374688	111.046797	0.48	50	0.94	50	0.42	50	0.66	50	15	29	2	21	0
1646001298	107289.354	562	3.51588748	-0.156734694	-0.000753532182	111.710744	0.456734694	0.00219583987	2.21314477	112.374692	112.374682	111.046805	111.046795	112.374687	111.0468	0.92	50	0.62	50	0.326530612	49	0.94	50	16	35	1	15	0
1646001479	107469.976	563	3.51587664	0.01	5.15463918e-05	111.710744	-0.15	-0.000773195876	2.21314702	112.374692	112.374683	111.046804	111.046795	112.374688	111.046799	0.62	50	0.76	50	0.86	50	0.7	50	14	27	0	23	0
1646001673	107664.46	564	3.5158802	0.48	0.00266666667	111.710741	-0.12	-0.000666666667	2.21314882	112.374691	112.374681	111.046801	111.046792	112.374686	111.046797	0.76	50	0.4	50	0.9	50	0.3	50	14	32	1	17	1
1646001867	107858.297	565	3.51588305	-0.04	-0.000205128205	111.710741	-0.56	-0.00287179487	2.21315722	112.374693	112.374684	111.046799	111.046789	112.374689	111.046794	0.34	50	0.94	50	0.76	50	0.24	50	13	36	1	14	0
1646002061	108051.963	566	3.51589633	0.06	0.000309278351	111.710741	0.3	0.00154639175	2.21315272	112.374692	112.374682	111.0468	111.046791	112.374687	111.046795	0.82	50	0.46	50	0.58	50	0.82	50	4	24	1	26	0
1646002270	108261.556	567	3.51588922	-0.44	-0.00227979275	111.710743	-0.34	-0.00176165803	2.21315782	112.374695	112.374686	111.046801	111.046791	112.374691	111.046796	0.18	50	0.96	50	0.54	50	0.64	50	11	25	2	25	0
1646002464	108455.389	568	3.51589728	0.25	0.00119047619	111.710742	0.11	0.000523809524	2.21315617	112.374694	112.374684	111.0468	111.04679	112.374689	111.046795	0.76	50	0.4	50	0.72	50	0.58	50	9	28	1	22	0
1646002658	108649.262	569	3.51589467	-0.32	-0.00164948454	111.710744	-0.42	-0.00216494845	2.21316247	112.374697	112.374688	111.0468	111.04679	112.374692	111.046795	0.26	50	1	50	0.74	50	0.64	50	13	25	1	25	0
1646002853	108844.034	570	3.51590463	0.32	0.00164948454	111.710742	0.36	0.0018556701	2.21315707	112.374694	112.374684	111.0468	111.04679	112.374689	111.046795	0.86	50	0.18	50	0.7	50	0.74	50	10	22	1	28	0
1646003034	109025.008	571	3.51589609	-0.13	-0.000670103093	111.710743	0.19	0.000979381443	2.21315422	112.374694	112.374684	111.046801	111.046792	112.374689	111.046796	0.8	50	0.74	50	0.48	50	0.8	50	10	30	0	20	0
1646003229	109219.878	572	3.51589159	0.21	0.00116022099	111.710742	0.35	0.00193370166	2.21314897	112.374691	112.374682	111.046802	111.046792	112.374686	111.046797	0.92	50	0.36	50	0.54	50	0.68	50	6	28	1	22	0
1646003422	109413.489	573	3.51588329	-0.27	-0.00138461538	111.710743	0.25	0.00128205128	2.21314522	112.374691	112.374682	111.046804	111.046795	112.374687	111.046799	0.6	50	0.62	50	0.38	50	0.9	50	11	27	1	23	0
1646003630	109621.062	574	3.51587735	-0.02	-0.000103092784	111.710743	5.55111512e-17	2.86139955e-19	2.21314522	112.374691	112.374682	111.046804	111.046795	112.374687	111.0468	0.54	50	0.56	50	0.62	50	0.64	50	20	34	2	16	0
1646003811	109801.96	575	3.51587735	0.177755102	0.0008587203	111.710742	-0.197755102	-0.000955338657	2.21314819	112.374691	112.374682	111.046803	111.046793	112.374687	111.046798	0.5	50	0.52	50	0.6	50	0.224489796	49	16	33	0	17	0
1646003992	109982.831	576	3.51588205	0.13	0.000718232044	111.710742	0.25	0.00138121547	2.21314444	112.37469	112.37468	111.046803	111.046793	112.374685	111.046798	0.8	50	0.42	50	0.68	50	0.8	50	16	32	0	18	0
1646004185	110176.584	577	3.51587612	-0.01	-5.52486188e-05	111.710742	-0.25	-0.00138121547	2.21314819	112.374691	112.374681	111.046802	111.046792	112.374686	111.046797	0.58	50	0.84	50	0.86	50	0.62	50	14	28	1	21	1
1646004393	110384.243	578	3.51588205	-0.04	-0.000206185567	111.710742	-0.06	-0.000309278351	2.21314909	112.374691	112.374682	111.046802	111.046792	112.374687	111.046797	0.68	50	0.78	50	0.78	50	0.76	50	18	39	2	11	0
1646004601	110591.852	579	3.51588347	-0.4	-0.00192307692	111.710744	-0.06	-0.000288461538	2.21314999	112.374694	112.374684	111.046804	111.046794	112.374689	111.046799	0.38	50	0.84	50	0.44	50	0.78	50	5	23	2	26	1
1646004794	110785.481	580	3.51588489	0.18	0.000869565217	111.710743	0.24	0.00115942029	2.21314639	112.374692	112.374682	111.046804	111.046794	112.374687	111.046799	0.88	50	0.46	50	0.56	50	0.62	50	7	25	1	25	0
1646004975	110966.018	581	3.5158792	-0.17	-0.00087628866	111.710744	-0.13	-0.000670103093	2.21314834	112.374693	112.374684	111.046804	111.046795	112.374688	111.046799	0.52	50	0.82	50	0.6	50	0.64	50	8	24	0	26	0
1646005152	111142.89	582	3.51588228	0.28	0.00155555556	111.710742	0.28	0.00155555556	2.21314414	112.37469	112.374681	111.046804	111.046794	112.374686	111.046799	0.92	50	0.36	50	0.42	50	0.42	50	16	31	0	18	1
1646005346	111337.508	583	3.51587564	-0.0732653061	-0.000413928283	111.710743	-0.526734694	-0.00297590223	2.21315204	112.374693	112.374684	111.046802	111.046792	112.374688	111.046797	0.36	50	0.96	50	0.78	50	0.326530612	49	6	24	1	26	0
1646005528	111519.34	584	3.51588814	-1.11022302e-16	-5.69345141e-19	111.710743	-0.56	-0.00287179487	2.21316044	112.374696	112.374686	111.046799	111.04679	112.374691	111.046795	0.36	50	0.92	50	0.94	50	0.38	50	12	28	0	21	1
1646005722	111713.011	585	3.51590142	0.18	0.000989010989	111.710742	-0.14	-0.000769230769	2.21316254	112.374695	112.374686	111.046798	111.046788	112.374691	111.046793	0.72	50	0.68	50	0.66	50	0.34	50	9	28	1	22	0
1646005942	111933.529	586	3.51590474	-0.02	-0.000103626943	111.710742	0.58	0.00300518135	2.21315384	112.374693	112.374683	111.046801	111.046791	112.374688	111.046796	0.86	50	0.3	50	0.36	50	0.96	50	11	29	3	21	0
1646006149	112140.083	587	3.51589098	-0.04	-0.000180995475	111.710742	-0.08	-0.00036199095	2.21315504	112.374693	112.374684	111.0468	111.046791	112.374689	111.046796	0.64	50	0.76	50	0.76	50	0.72	50	6	23	2	27	0
1646006329	112320.733	588	3.51589288	-0.01	-4.85436893e-05	111.710742	0.79	0.00383495146	2.21314319	112.37469	112.37468	111.046804	111.046794	112.374685	111.046799	1	50	0.22	50	0.2	50	1	50	19	40	0	10	0
1646006539	112530.562	589	3.51587414	0.0565306122	0.000312323825	111.710742	-0.596530612	-0.00329574924	2.21315214	112.374692	112.374683	111.046801	111.046792	112.374688	111.046796	0.42	50	0.96	50	0.897959184	49	0.244897959	49	13	34	2	16	0
1646006733	112724.505	590	3.51588829	-0.13	-0.000619047619	111.710743	0.33	0.00157142857	2.21314719	112.374691	112.374682	111.046803	111.046794	112.374687	111.046798	0.76	50	0.56	50	0.38	50	0.84	50	13	38	1	12	0
1646006914	112905.29	591	3.51588046	-0.13	-0.000670103093	111.710743	-0.35	-0.00180412371	2.21315244	112.374694	112.374684	111.046802	111.046793	112.374689	111.046797	0.42	50	0.9	50	0.64	50	0.42	50	18	40	0	10	0
1646007095	113086.287	592	3.51588877	-0.04	-0.000220994475	111.710743	-0.16	-0.000883977901	2.21315484	112.374695	112.374685	111.046802	111.046792	112.37469	111.046797	0.56	50	0.76	50	0.66	50	0.54	50	16	36	0	14	0
1646007276	113267.059	593	3.51589256	0.52	0.00287292818	111.710741	-0.14	-0.000773480663	2.21315694	112.374693	112.374683	111.046798	111.046789	112.374688	111.046794	0.9	50	0.52	50	0.94	50	0.28	50	16	31	0	19	0
1646007469	113459.78	594	3.51589588	0	0	111.710741	0	0	2.21315694	112.374693	112.374683	111.046798	111.046789	112.374688	111.046794	0.92	50	0.44	50	-1	0	-1	0	12	34	0	16	0
1646007649	113640.475	595	3.51589588	-0.339591837	-0.0017595432	111.710742	-0.139591837	-0.000723273765	2.21315903	112.374695	112.374685	111.0468	111.04679	112.37469	111.046795	0.48	50	0.959183673	49	0.46	50	0.66	50	9	33	0	16	1
1646007843	113834.344	596	3.51589919	0.25	0.00138121547	111.710741	-0.01	-5.52486188e-05	2.21315918	112.374694	112.374684	111.046798	111.046789	112.374689	111.046793	0.94	50	0.7	50	0.78	50	0.52	50	8	28	1	22	0
1646008050	114041.123	597	3.51589943	-0.43	-0.00221649485	111.710743	-0.09	-0.000463917526	2.21316053	112.374696	112.374687	111.0468	111.04679	112.374692	111.046795	0.36	50	0.88	50	0.48	50	0.82	50	12	27	2	23	0
1646008246	114237.002	598	3.51590157	0.31122449	0.00150349995	111.710742	0.327142857	0.00158040028	2.21315562	112.374693	112.374684	111.0468	111.04679	112.374689	111.046795	0.918367347	49	0.28	50	0.78	50	0.795918367	49	11	31	1	19	0
1646008466	114456.913	599	3.51589381	-0.13	-0.000666666667	111.710742	0.03	0.000153846154	2.21315517	112.374694	112.374684	111.046801	111.046791	112.374689	111.046796	0.72	50	0.82	50	0.64	50	0.8	50	16	35	3	15	0
1646008648	114638.776	600	3.51589309	0.02	9.09090909e-05	111.710742	-0.18	-0.000818181818	2.21315787	112.374695	112.374685	111.0468	111.04679	112.37469	111.046795	0.7	50	0.86	50	0.78	50	0.58	50	5	22	0	28	0
1646008856	114847.372	601	3.51589736	0.0553061224	0.000303879794	111.710742	0.404693878	0.00222359273	2.2131518	112.374692	112.374683	111.046801	111.046792	112.374688	111.046797	0.86	50	0.4	50	0.530612245	49	0.88	50	9	30	2	20	0
1646009065	115056.069	602	3.51588776	0.12	0.000574162679	111.710742	-0.62	-0.00296650718	2.2131611	112.374695	112.374685	111.046798	111.046788	112.37469	111.046793	0.38	50	0.88	50	0.92	50	0.18	50	5	26	2	24	0
1646009246	115237.213	603	3.51590247	-0.13	-0.000625	111.710742	-0.29	-0.00139423077	2.21316545	112.374697	112.374687	111.046797	111.046788	112.374692	111.046793	0.54	50	0.96	50	0.66	50	0.5	50	8	29	0	20	1
1646009427	115417.941	604	3.51590935	0.161428571	0.000886970173	111.710741	0.458571429	0.00251962323	2.21315858	112.374694	112.374684	111.046799	111.046789	112.374689	111.046794	0.92	50	0.3	50	0.56	50	0.857142857	49	16	36	0	14	0
1646009621	115612	605	3.51589847	-0.244489796	-0.00135827664	111.710743	-0.475510204	-0.00264172336	2.21316571	112.374697	112.374688	111.046798	111.046788	112.374692	111.046793	0.26	50	0.98	50	0.68	50	0.448979592	49	11	27	1	22	1
1646009802	115792.895	606	3.51590975	-0.07	-0.000360824742	111.710743	0.41	0.00211340206	2.21315956	112.374696	112.374686	111.0468	111.04679	112.374691	111.046795	0.68	50	0.34	50	0.46	50	0.94	50	7	26	0	24	0
1646009984	115975.622	607	3.51590003	0.08	0.00044198895	111.710743	0.12	0.000662983425	2.21315776	112.374695	112.374685	111.0468	111.04679	112.37469	111.046795	0.92	50	0.72	50	0.66	50	0.7	50	9	27	0	23	0
1646010206	116197.443	608	3.51589718	0.1	0.000546448087	111.710742	0.44	0.00240437158	2.21315116	112.374692	112.374683	111.046801	111.046792	112.374687	111.046797	0.98	50	0.44	50	0.48	50	0.82	50	12	39	3	11	0
1646010414	116404.906	609	3.51588674	-0.08	-0.00036036036	111.710742	-0.28	-0.00126126126	2.21315536	112.374694	112.374684	111.046801	111.046791	112.374689	111.046796	0.46	50	0.82	50	0.64	50	0.44	50	19	31	2	19	0
1646010609	116600.662	610	3.51589338	0.01	4.83091787e-05	111.710742	0.45	0.00217391304	2.21314861	112.374692	112.374682	111.046803	111.046793	112.374687	111.046798	0.84	50	0.38	50	0.4	50	0.84	50	8	30	1	19	1
1646010790	116781.714	611	3.51588271	0.03	0.000153061224	111.710742	0.05	0.000255102041	2.21314786	112.374691	112.374682	111.046803	111.046793	112.374687	111.046798	0.78	50	0.7	50	0.66	50	0.68	50	8	25	0	25	0
1646010984	116975.425	612	3.51588152	0.03	0.000165745856	111.710742	-0.15	-0.000828729282	2.21315011	112.374692	112.374682	111.046802	111.046792	112.374687	111.046797	0.6	50	0.72	50	0.88	50	0.7	50	17	34	1	16	0
1646011165	117156.086	613	3.51588508	-0.317142857	-0.001634757	111.710744	-0.317142857	-0.001634757	2.21315487	112.374695	112.374685	111.046802	111.046792	112.37469	111.046797	0.285714286	49	0.92	50	0.72	50	0.72	50	15	31	0	19	0
1646011374	117364.966	614	3.5158926	0.46	0.00255555556	111.710741	-0.06	-0.000333333333	2.21315577	112.374693	112.374683	111.046799	111.04679	112.374688	111.046795	0.8	50	0.4	50	0.96	50	0.44	50	8	33	2	17	0
1646011554	117545.672	615	3.51589403	-0.177346939	-0.000848549946	111.710742	0.382653061	0.00183087589	2.21315003	112.374692	112.374683	111.046802	111.046792	112.374687	111.046797	0.94	50	0.734693878	49	0.38	50	0.94	50	10	32	0	18	0
1646011774	117765.164	616	3.51588495	-0.174285714	-0.000962904499	111.710743	-0.145714286	-0.000805051302	2.21315221	112.374694	112.374684	111.046802	111.046793	112.374689	111.046797	0.44	50	0.76	50	0.571428571	49	0.6	50	12	33	3	17	0
1646011955	117945.951	617	3.51588841	0.16	0.000727272727	111.710742	0.2	0.000909090909	2.21314921	112.374692	112.374682	111.046802	111.046793	112.374687	111.046798	0.86	50	0.5	50	0.6	50	0.64	50	11	28	0	22	0
1646012135	118126.455	618	3.51588366	0.02	0.000111111111	111.710742	0.62	0.00344444444	2.21313991	112.374689	112.374679	111.046805	111.046796	112.374684	111.0468	0.96	50	0.32	50	0.3	50	0.9	50	17	43	0	7	0
1646012343	118334.237	619	3.51586896	-0.32	-0.0017679558	111.710744	-0.08	-0.00044198895	2.21314111	112.374691	112.374681	111.046806	111.046797	112.374686	111.046801	0.56	50	0.96	50	0.34	50	0.58	50	11	35	2	15	0
1646012539	118529.959	620	3.51587085	0.07	0.000336538462	111.710743	-0.67	-0.00322115385	2.21315116	112.374694	112.374684	111.046803	111.046793	112.374689	111.046798	0.38	50	0.98	50	0.94	50	0.2	50	13	33	1	17	0
1646012732	118723.707	621	3.51588675	0.06	0.000307692308	111.710743	-0.06	-0.000307692308	2.21315206	112.374694	112.374684	111.046802	111.046793	112.374689	111.046798	0.82	50	0.82	50	0.76	50	0.64	50	11	30	1	20	0
1646012927	118918.576	622	3.51588817	-0.133061224	-0.000682365254	111.710744	0.173061224	0.000887493459	2.21314947	112.374693	112.374684	111.046804	111.046794	112.374689	111.046799	0.72	50	0.68	50	0.489795918	49	0.795918367	49	8	35	1	15	0
1646013108	119099.249	623	3.51588406	0.302916667	0.00156142612	111.710742	-0.182916667	-0.000942869416	2.21315221	112.374693	112.374683	111.046801	111.046792	112.374688	111.046797	0.76	50	0.64	50	0.84	50	0.354166667	48	18	30	0	20	0
1646013289	119280.03	624	3.5158884	0.13	0.000718232044	111.710742	0.35	0.00193370166	2.21314696	112.374691	112.374681	111.046802	111.046793	112.374686	111.046798	0.88	50	0.4	50	0.54	50	0.76	50	11	30	0	20	0
1646013469	119460.655	625	3.5158801	-0.0697959184	-0.000387755102	111.710742	-0.609795918	-0.0033877551	2.21315611	112.374694	112.374684	111.0468	111.04679	112.374689	111.046795	0.3	50	0.979591837	49	0.84	50	0.3	50	10	26	0	24	0
1646013703	119694.619	626	3.51589457	0.108367347	0.000598714624	111.710741	-0.108367347	-0.000598714624	2.21315773	112.374694	112.374684	111.046799	111.046789	112.374689	111.046794	0.7	50	0.7	50	0.836734694	49	0.62	50	10	31	4	19	0
1646013884	119875.748	627	3.51589714	-0.05	-0.000213675214	111.710742	-0.13	-0.000555555556	2.21315968	112.374694	112.374685	111.046799	111.046789	112.37469	111.046794	0.5	50	0.68	50	0.62	50	0.54	50	18	37	0	13	0
1646014079	120069.904	628	3.51590022	-0.0255102041	-0.000140940354	111.710742	0.405510204	0.00224038787	2.2131536	112.374693	112.374683	111.046801	111.046791	112.374688	111.046796	0.84	50	0.46	50	0.448979592	49	0.88	50	11	30	1	20	0
1646014259	120250.587	629	3.5158906	-0.335918367	-0.00173153798	111.710744	0.0959183673	0.000494424574	2.21315216	112.374694	112.374684	111.046803	111.046793	112.374689	111.046798	0.64	50	0.88	50	0.408163265	49	0.84	50	13	30	0	20	0
1646014440	120431.212	630	3.51588833	0.4	0.00220994475	111.710742	-0.14	-0.000773480663	2.21315426	112.374693	112.374683	111.0468	111.046791	112.374688	111.046795	0.92	50	0.66	50	0.96	50	0.42	50	19	38	0	12	0
1646014620	120611.672	631	3.51589165	0.0853061224	0.000471304544	111.710741	-0.494693878	-0.00273311535	2.21316168	112.374694	112.374685	111.046797	111.046788	112.37469	111.046793	0.530612245	49	0.94	50	0.88	50	0.3	50	17	36	0	14	0
1646014814	120805.515	632	3.51590338	-0.03	-0.000166666667	111.710741	0.55	0.00305555556	2.21315343	112.374692	112.374683	111.0468	111.04679	112.374687	111.046795	0.9	50	0.38	50	0.36	50	0.94	50	8	24	1	26	0
1646015022	121013.035	633	3.51589034	-0.385102041	-0.00198506207	111.710743	-0.0948979592	-0.000489164738	2.21315485	112.374694	112.374685	111.046801	111.046792	112.37469	111.046797	0.36	50	0.84	50	0.489795918	49	0.78	50	12	24	2	25	1
1646015229	121219.81	634	3.51589259	0.356938776	0.00172434191	111.710741	0.176938776	0.000854776693	2.2131522	112.374692	112.374682	111.0468	111.046791	112.374687	111.046796	0.84	50	0.306122449	49	0.84	50	0.66	50	10	25	2	24	1
1646015423	121414.468	635	3.51588839	-0.31	-0.00149758454	111.710743	-0.33	-0.0015942029	2.21315715	112.374695	112.374685	111.046801	111.046791	112.37469	111.046796	0.36	50	1	50	0.6	50	0.58	50	9	24	1	26	0
1646015617	121608.151	636	3.51589622	0.4	0.00205128205	111.710741	-0.04	-0.000205128205	2.21315775	112.374693	112.374684	111.046798	111.046789	112.374688	111.046794	0.84	50	0.48	50	0.78	50	0.34	50	12	27	1	23	0
1646015824	121814.962	637	3.51589717	-0.267142857	-0.00137702504	111.710742	0.0928571429	0.000478645066	2.21315636	112.374694	112.374684	111.0468	111.046791	112.374689	111.046795	0.54	50	0.714285714	49	0.44	50	0.8	50	18	33	2	17	0
1646016018	122009.045	638	3.51589496	0.31	0.00150485437	111.710741	-0.01	-4.85436893e-05	2.21315651	112.374692	112.374683	111.046799	111.046789	112.374688	111.046794	0.82	50	0.52	50	0.72	50	0.4	50	10	26	1	24	0
1646016199	122189.837	639	3.5158952	-0.336122449	-0.00173258994	111.710742	0.156122449	0.000804754892	2.21315417	112.374693	112.374684	111.046801	111.046791	112.374689	111.046796	0.54	50	0.72	50	0.387755102	49	0.88	50	12	30	0	20	0
1646016405	122396.55	640	3.5158915	-0.0536734694	-0.000296538505	111.710743	0.313673469	0.00173300259	2.21314946	112.374692	112.374683	111.046803	111.046793	112.374688	111.046798	0.78	50	0.52	50	0.387755102	49	0.755102041	49	15	36	2	14	0
1646016586	122577.127	641	3.51588406	0.112653061	0.000544217687	111.710742	-0.152653061	-0.000737454402	2.21315175	112.374692	112.374683	111.046801	111.046792	112.374688	111.046797	0.64	50	0.68	50	0.836734694	49	0.571428571	49	13	35	0	15	0
1646016780	122771.567	642	3.51588768	0.0542857143	0.000298273155	111.710742	0.0257142857	0.000141287284	2.21315136	112.374692	112.374683	111.046801	111.046792	112.374687	111.046796	0.5	50	0.42	50	0.6	50	0.571428571	49	7	27	1	23	0
1646016961	122952.068	643	3.51588707	-0.232040816	-0.00120228402	111.710743	0.0993877551	0.000514962462	2.21314987	112.374693	112.374683	111.046803	111.046793	112.374688	111.046798	0.5	50	0.632653061	49	0.428571429	49	0.76	50	13	27	0	23	0
1646017168	123158.938	644	3.51588471	0.52	0.00288888889	111.71074	0.04	0.000222222222	2.21314927	112.37469	112.37468	111.0468	111.046791	112.374685	111.046796	0.88	50	0.32	50	0.88	50	0.4	50	17	31	2	19	0
1646017350	123340.801	645	3.51588376	-0.215714286	-0.001042098	111.710741	-0.284285714	-0.00137336094	2.21315354	112.374692	112.374683	111.0468	111.046791	112.374688	111.046795	0.48	50	0.98	50	0.64	50	0.571428571	49	14	32	0	18	0
1646017543	123534.54	646	3.5158905	-0.0170068027	-9.3443971e-05	111.710742	0.0170068027	9.3443971e-05	2.21315328	112.374692	112.374683	111.0468	111.046791	112.374688	111.046796	0.72	50	0.72	50	0.632653061	49	0.666666667	48	12	28	1	22	0
1646017724	123715.329	647	3.5158901	-0.0442857143	-0.000228276878	111.710742	0.0842857143	0.000434462445	2.21315202	112.374692	112.374683	111.046801	111.046791	112.374687	111.046796	0.6	50	0.56	50	0.571428571	49	0.7	50	13	36	0	14	0
1646017944	123935.061	648	3.5158881	0.0434778912	0.000240209343	111.710742	0.216522109	0.00119625474	2.21314877	112.374691	112.374681	111.046802	111.046792	112.374686	111.046797	0.68	50	0.42	50	0.520833333	48	0.693877551	49	10	30	3	20	0
1646018125	124115.781	649	3.51588297	0.113061224	0.000516261299	111.710741	-0.603673469	-0.00275649986	2.21315783	112.374693	112.374684	111.046798	111.046789	112.374688	111.046794	0.469387755	49	0.96	50	0.88	50	0.163265306	49	2	9	0	41	0
1646018305	124296.641	650	3.51589729	-0.452857143	-0.00250197316	111.710743	-0.140204082	-0.000774608186	2.21315993	112.374696	112.374687	111.0468	111.046791	112.374691	111.046795	0.346938776	49	0.94	50	0.367346939	49	0.68	50	14	29	0	21	0
1646018499	124490.288	651	3.51590061	0.38	0.00209944751	111.710741	0.04	0.000220994475	2.21315933	112.374694	112.374684	111.046798	111.046789	112.374689	111.046794	0.84	50	0.42	50	0.76	50	0.42	50	9	26	1	24	0
1646018707	124698.701	652	3.51589966	0.0165306122	8.52093415e-05	111.710741	0.496530612	0.00255943615	2.21315188	112.374692	112.374682	111.0468	111.046791	112.374687	111.046796	0.86	50	0.346938776	49	0.48	50	0.96	50	4	25	2	25	0
1646018888	124879.522	653	3.51588788	-0.25	-0.00120192308	111.710743	0.19	0.000913461538	2.21314903	112.374692	112.374683	111.046803	111.046793	112.374687	111.046798	0.7	50	0.76	50	0.38	50	0.82	50	13	31	0	19	0
1646019082	125072.985	654	3.51588338	0.284897959	0.00157402187	111.710741	-0.104897959	-0.000579546736	2.2131506	112.374691	112.374682	111.046801	111.046791	112.374686	111.046796	0.74	50	0.56	50	0.9	50	0.510204082	49	14	32	1	18	0
1646019270	125260.796	655	3.51588587	0	0	111.710741	0	0	2.2131506	112.374691	112.374682	111.046801	111.046791	112.374686	111.046796	0.42	50	0.42	50	0.74	50	0.74	50	14	31	1	19	0
1646019450	125441.749	656	3.51588587	0.366326531	0.00194854538	111.710739	-0.0536734694	-0.000285497178	2.21315141	112.374689	112.37468	111.046799	111.046789	112.374685	111.046794	0.68	50	0.367346939	49	0.8	50	0.38	50	10	35	0	14	1
1646019632	125622.983	657	3.51588714	-0.43	-0.00237569061	111.710741	-0.21	-0.00116022099	2.21315456	112.374693	112.374683	111.0468	111.04679	112.374688	111.046795	0.26	50	0.9	50	0.64	50	0.86	50	10	30	0	20	0
1646019825	125816.484	658	3.51589212	0.0993877551	0.000549103619	111.710741	0.419387755	0.00231705942	2.21314827	112.37469	112.374681	111.046801	111.046792	112.374685	111.046796	0.93877551	49	0.42	50	0.6	50	0.92	50	9	26	1	24	0
1646020032	126023.366	659	3.51588217	-0.49702381	-0.0025619784	111.710743	-0.0539965986	-0.000278332983	2.21314908	112.374693	112.374683	111.046803	111.046794	112.374688	111.046799	0.448979592	49	1	50	0.265306122	49	0.708333333	48	8	23	2	27	0
1646020213	126204.181	660	3.51588345	0.356938776	0.00172434191	111.710742	0.236938776	0.00114463177	2.21314552	112.37469	112.374681	111.046803	111.046793	112.374685	111.046798	0.9	50	0.306122449	49	0.7	50	0.58	50	7	26	0	24	0
1646020394	126384.976	661	3.51587783	-0.04	-0.000220994475	111.710742	0.02	0.000110497238	2.21314522	112.37469	112.374681	111.046803	111.046794	112.374685	111.046798	0.68	50	0.7	50	0.78	50	0.84	50	19	34	0	16	0
1646020601	126591.85	662	3.51587736	0.37	0.00205555556	111.71074	-0.09	-0.0005	2.21314657	112.374689	112.374679	111.046801	111.046791	112.374684	111.046796	0.76	50	0.48	50	0.96	50	0.5	48	7	26	2	24	0
1646020807	126798.571	663	3.51587949	-0.469795918	-0.0022695455	111.710742	-0.10244898	-0.000494922607	2.21314811	112.374692	112.374682	111.046803	111.046793	112.374687	111.046798	0.387755102	49	0.96	50	0.408163265	49	0.775510204	49	11	28	2	22	0
1646021001	126992.218	664	3.51588192	0.04	0.000193236715	111.710742	0.32	0.00154589372	2.21314331	112.37469	112.37468	111.046804	111.046794	112.374685	111.046799	0.92	50	0.56	50	0.58	50	0.86	50	15	37	1	13	0
1646021195	127185.753	665	3.51587433	0.0842857143	0.000434462445	111.710742	-0.124285714	-0.000640648012	2.21314518	112.37469	112.374681	111.046803	111.046793	112.374685	111.046798	0.68	50	0.72	50	0.78	50	0.571428571	49	16	36	1	14	0
1646021389	127379.752	666	3.51587728	0.0146938776	7.61340806e-05	111.710742	0.405306122	0.00210003172	2.2131391	112.374688	112.374679	111.046805	111.046795	112.374683	111.0468	0.96	50	0.54	50	0.469387755	49	0.86	50	14	34	1	16	0
1646021582	127573.693	667	3.51586767	-0.093877551	-0.000483904902	111.710742	-0.606122449	-0.00312434252	2.21314819	112.374691	112.374682	111.046802	111.046793	112.374687	111.046798	0.3	50	1	50	0.9	50	0.387755102	49	10	32	1	18	0
1646021776	127767.463	668	3.51588204	-0.0853191489	-0.000439789428	111.710743	0.305319149	0.00157381005	2.21314361	112.37469	112.374681	111.046804	111.046795	112.374686	111.046799	0.82	50	0.6	50	0.489361702	47	0.88	50	13	35	1	15	0
1646021970	127961.579	669	3.5158748	-0.125306122	-0.000645907848	111.710743	-0.434693878	-0.00224069009	2.21315013	112.374693	112.374683	111.046803	111.046793	112.374688	111.046798	0.4	50	0.96	50	0.84	50	0.530612245	49	10	29	1	21	0
1646022151	128142.422	670	3.51588511	0.0532653061	0.000274563434	111.710743	-0.113265306	-0.000583841784	2.21315183	112.374693	112.374684	111.046802	111.046793	112.374688	111.046797	0.62	50	0.68	50	0.84	50	0.673469388	49	10	25	0	25	0
1646022332	128323.165	671	3.5158878	0.0757142857	0.000418310971	111.710743	0.244285714	0.00134964483	2.21314816	112.374692	112.374682	111.046803	111.046793	112.374687	111.046798	0.8	50	0.48	50	0.571428571	49	0.74	50	14	37	0	12	1
1646022553	128544.604	672	3.515882	0.248367347	0.00137219529	111.710741	0.248367347	0.00137219529	2.21314444	112.374689	112.37468	111.046803	111.046793	112.374685	111.046798	0.836734694	49	0.34	50	0.86	50	0.86	50	13	30	3	20	0
1646022734	128725.31	673	3.51587611	-0.21	-0.000950226244	111.710742	-0.41	-0.00185520362	2.21315059	112.374692	112.374683	111.046802	111.046792	112.374688	111.046797	0.28	50	0.9	50	0.74	50	0.54	50	14	25	0	25	0
1646022931	128921.866	674	3.51588584	-0.32	-0.0017679558	111.710744	0.04	0.000220994475	2.21314999	112.374694	112.374684	111.046804	111.046794	112.374689	111.046799	0.5	50	0.78	50	0.24	50	0.6	50	10	36	1	14	0
1646023153	129143.773	675	3.51588489	-0.2	-0.00102040816	111.710745	0.1	0.000510204082	2.21314849	112.374694	112.374685	111.046805	111.046796	112.374689	111.0468	0.64	50	0.74	50	0.52	50	0.82	50	10	29	3	20	1
1646023347	129338.504	676	3.51588252	0.53	0.00238738739	111.710742	-0.13	-0.000585585586	2.21315044	112.374692	112.374683	111.046802	111.046792	112.374687	111.046797	0.8	50	0.4	50	0.94	50	0.28	50	9	31	1	19	0
1646023541	129532.522	677	3.5158856	0.206369048	0.00105830281	111.710741	0.173630952	0.00089041514	2.21314783	112.37469	112.374681	111.046802	111.046792	112.374686	111.046797	0.78	50	0.4	50	0.604166667	48	0.571428571	49	12	32	1	18	0
1646023735	129726.285	678	3.51588148	-0.377959184	-0.00194824321	111.710743	0.417959184	0.00215442878	2.21314156	112.37469	112.374681	111.046805	111.046796	112.374686	111.046801	0.8	50	0.76	50	0.204081633	49	1	49	12	34	1	16	0
1646023916	129906.866	679	3.51587157	0.245416667	0.00126503436	111.710742	-0.425416667	-0.00219286942	2.21314795	112.374691	112.374682	111.046802	111.046793	112.374686	111.046798	0.54	50	0.72	50	0.9	50	0.229166667	48	15	32	0	18	0
1646024127	130118.664	680	3.51588166	0.18	0.001	111.710741	-0.2	-0.00111111111	2.21315095	112.374691	112.374682	111.0468	111.046791	112.374686	111.046796	0.68	50	0.7	50	0.88	50	0.5	50	6	24	2	26	0
1646024308	130299.519	681	3.5158864	-0.22	-0.00103773585	111.710742	0.2	0.000943396226	2.21314795	112.374691	112.374682	111.046802	111.046793	112.374686	111.046798	0.66	50	0.68	50	0.52	50	0.94	50	14	31	0	19	0
1646024489	130480.394	682	3.51588166	-0.066122449	-0.000365317398	111.710742	0.506122449	0.00279625662	2.21314035	112.374689	112.37468	111.046805	111.046796	112.374685	111.0468	0.78	50	0.34	50	0.387755102	49	0.96	50	16	34	0	16	0
1646024697	130688.357	683	3.51586965	0.172244898	0.00095162927	111.710742	-0.347755102	-0.00192129891	2.21314557	112.37469	112.374681	111.046803	111.046793	112.374685	111.046798	0.6	50	0.775510204	49	0.86	50	0.34	50	8	24	2	25	1
1646024904	130895.083	684	3.5158779	0.398835034	0.00191747613	111.71074	-0.126998299	-0.000610568747	2.21314747	112.374689	112.374679	111.0468	111.046791	112.374684	111.046795	0.68	50	0.408163265	49	0.88	50	0.354166667	48	13	29	2	21	0
1646025084	131075.608	685	3.51588092	-0.033877551	-0.000164454131	111.71074	-0.366122449	-0.00177729344	2.21315297	112.37469	112.374681	111.046799	111.046789	112.374686	111.046794	0.58	50	0.98	50	0.72	50	0.387755102	49	14	31	0	19	0
1646025291	131282.209	686	3.5158896	-0.2	-0.00110497238	111.710741	0.46	0.00254143646	2.21314607	112.374689	112.37468	111.046802	111.046792	112.374685	111.046797	0.84	50	0.58	50	0.34	50	1	50	7	29	2	21	0
1646025474	131464.963	687	3.51587869	-0.28	-0.001352657	111.710742	-0.22	-0.00106280193	2.21314937	112.374692	112.374682	111.046802	111.046793	112.374687	111.046797	0.28	50	0.78	50	0.8	50	0.86	50	7	25	0	25	0
1646025680	131671.713	688	3.51588391	0.315652174	0.0017343526	111.710741	0.224347826	0.00123268036	2.213146	112.374689	112.37468	111.046802	111.046792	112.374684	111.046797	1	48	0.46	50	0.7	50	0.608695652	46	7	26	2	24	0
1646025888	131879.46	689	3.51587859	-0.455102041	-0.00219856058	111.710743	-0.0248979592	-0.000120279996	2.21314637	112.374692	112.374682	111.046804	111.046794	112.374687	111.046799	0.36	50	0.84	50	0.489795918	49	0.92	50	8	29	2	21	0
1646026082	132073.303	690	3.51587918	0.124489796	0.000598508634	111.710742	0.535510204	0.00257456829	2.21313834	112.374688	112.374679	111.046805	111.046796	112.374684	111.046801	0.96	50	0.3	50	0.448979592	49	0.86	50	6	23	1	27	0
1646027319	133309.948	691	3.51586647	-0.297142857	-0.00153166421	111.710744	-0.122857143	-0.000633284242	2.21314018	112.374691	112.374681	111.046806	111.046797	112.374686	111.046802	0.4	50	0.82	50	0.54	50	0.714285714	49	8	29	19	18	0
1646032994	138985.327	692	3.51586939	0	0	111.710744	0	0	2.21314018	112.374691	112.374681	111.046806	111.046797	112.374686	111.046802	0	1	0	1	0	1	0	1	0	0	300	0	0
1646035972	141962.962	693	3.51586939	0	0	111.710744	0	0	2.21314018	112.374691	112.374681	111.046806	111.046797	112.374686	111.046802	0	1	0	1	0	1	0	1	1	4	153	21	0
1646036152	142143.12	694	3.51586939	-0.0257142857	-8.69019456e-06	111.710744	-0.525714286	-0.0001776662	2.21314807	112.374693	112.374684	111.046804	111.046795	112.374688	111.046799	0.428571429	49	0.98	50	0.98	50	0.48	50	1	4	0	46	0
1646036332	142323.473	695	3.51588186	0.01625	9.02777778e-05	111.710744	-0.64375	-0.00357638889	2.21315773	112.374696	112.374686	111.046801	111.046792	112.374691	111.046796	0.3125	48	0.94	50	1	50	0.34	50	11	28	0	21	1
1646036525	142516.209	696	3.51589713	0.42	0.00232044199	111.710742	-0.28	-0.00154696133	2.21316193	112.374695	112.374685	111.046798	111.046788	112.37469	111.046793	0.8	50	0.66	50	0.94	50	0.24	50	14	35	1	15	0
1646036733	142723.857	697	3.51590377	-0.232653061	-0.00120545628	111.710743	-0.107346939	-0.000556201755	2.21316354	112.374697	112.374687	111.046799	111.046789	112.374692	111.046794	0.58	50	0.92	50	0.734693878	49	0.86	50	6	27	2	23	0
1646036913	142904.054	698	3.51590632	-0.05	-0.000241545894	111.710743	0.33	0.0015942029	2.21315859	112.374695	112.374686	111.0468	111.046791	112.374691	111.046796	0.84	50	0.56	50	0.5	50	0.88	50	14	29	0	21	0
1646037093	143084.367	699	3.51589849	0.0818367347	0.000454648526	111.710743	-0.18877551	-0.00104875283	2.21316142	112.374696	112.374686	111.046799	111.046789	112.374691	111.046794	0.653061224	49	0.76	50	0.74	50	0.469387755	49	10	27	0	23	0
1646037299	143290.308	700	3.51590297	0.36	0.00198895028	111.710741	0.26	0.00143646409	2.21315752	112.374693	112.374683	111.046798	111.046789	112.374688	111.046794	0.94	50	0.32	50	0.74	50	0.64	50	7	27	2	23	0
1646037492	143483.343	701	3.5158968	-0.28755102	-0.00139587874	111.710742	-0.0324489796	-0.000157519318	2.21315801	112.374694	112.374685	111.0468	111.04679	112.37469	111.046795	0.54	50	0.86	50	0.5	50	0.755102041	49	13	31	1	19	0
1646037685	143676.533	702	3.51589757	0.1	0.000518134715	111.710742	0.54	0.00279792746	2.21314991	112.374692	112.374682	111.046802	111.046792	112.374687	111.046797	0.98	50	0.34	50	0.52	50	0.96	50	3	21	1	29	0
1646037881	143872.65	703	3.51588476	-0.3	-0.00155440415	111.710743	0.18	0.000932642487	2.21314721	112.374692	112.374683	111.046804	111.046794	112.374687	111.046799	0.7	50	0.82	50	0.36	50	0.84	50	9	30	1	20	0
1646038064	144054.92	704	3.51588049	0.325714286	0.00166180758	111.710742	-0.214285714	-0.00109329446	2.21315042	112.374692	112.374682	111.046801	111.046792	112.374687	111.046797	0.54	50	0.428571429	49	0.94	50	0.4	50	15	32	0	17	1
1646038244	144235.518	705	3.51588557	-0.205714286	-0.00113029827	111.710743	0.245714286	0.00135007849	2.21314673	112.374691	112.374682	111.046803	111.046794	112.374687	111.046799	0.76	50	0.72	50	0.428571429	49	0.88	50	16	31	0	19	0
1646038437	144428.733	706	3.51587974	0.56	0.00309392265	111.71074	-0.04	-0.000220994475	2.21314733	112.374689	112.374679	111.0468	111.046791	112.374684	111.046796	0.84	50	0.32	50	0.96	50	0.36	50	16	38	1	12	0
1646038631	144622.713	707	3.51588069	0.34	0.00176165803	111.710738	-0.08	-0.000414507772	2.21314853	112.374688	112.374678	111.046798	111.046789	112.374683	111.046794	0.94	50	0.68	50	0.84	50	0.42	50	7	26	1	23	1
1646038825	144816.444	708	3.51588259	-0.286734694	-0.00147801389	111.71074	0.0267346939	0.0001378077	2.21314813	112.374689	112.374679	111.0468	111.04679	112.374684	111.046795	0.64	50	0.9	50	0.36	50	0.673469388	49	2	14	1	36	0
1646039010	145001.439	709	3.51588196	0.026122449	0.000134651799	111.71074	-0.464489796	-0.0023942773	2.2131551	112.374691	112.374681	111.046798	111.046788	112.374686	111.046793	0.48	50	0.918367347	49	0.96	50	0.469387755	49	5	25	0	24	1
1646039204	145194.861	710	3.51589298	-0.34	-0.00183783784	111.710741	0.24	0.0012972973	2.2131515	112.374691	112.374682	111.046801	111.046791	112.374687	111.046796	0.58	50	0.68	50	0.3	50	0.88	50	19	38	1	12	0
1646039384	145375.564	711	3.51588728	-0.07	-0.000362694301	111.710742	-0.45	-0.00233160622	2.21315825	112.374694	112.374684	111.046799	111.046789	112.374689	111.046794	0.44	50	0.96	50	0.82	50	0.44	50	16	31	0	19	0
1646039591	145581.75	712	3.51589796	-0.0163265306	-9.02018266e-05	111.710742	0.596326531	0.00329462172	2.21314931	112.374691	112.374682	111.046802	111.046792	112.374686	111.046797	0.86	50	0.28	50	0.367346939	49	0.98	50	11	34	2	16	0
1646039797	145788.478	713	3.51588381	0.18	0.000873786408	111.710741	-0.04	-0.000194174757	2.21314991	112.37469	112.374681	111.046801	111.046791	112.374686	111.046796	0.64	50	0.5	50	0.74	50	0.52	50	14	34	2	16	0
1646039991	145982.075	714	3.51588476	0.04	0.000193236715	111.710741	-0.22	-0.00106280193	2.21315321	112.374691	112.374682	111.046799	111.04679	112.374687	111.046795	0.7	50	0.88	50	0.92	50	0.66	50	11	30	1	20	0
1646040185	146176.327	715	3.51588998	-0.13	-0.00067357513	111.710741	0.51	0.00264248705	2.21314556	112.37469	112.37468	111.046802	111.046793	112.374685	111.046798	0.8	50	0.42	50	0.34	50	0.98	50	10	26	1	24	0
1646040393	146383.966	716	3.51587788	0.29	0.00148717949	111.71074	-0.47	-0.00241025641	2.21315261	112.37469	112.374681	111.046799	111.046789	112.374686	111.046794	0.5	50	0.68	50	0.98	50	0.22	50	12	32	2	18	0
1646040600	146591.132	717	3.51588903	-0.308571429	-0.00149068323	111.710741	0.0685714286	0.00033126294	2.21315158	112.374692	112.374682	111.046801	111.046791	112.374687	111.046796	0.68	50	0.92	50	0.48	50	0.857142857	49	7	25	2	25	0
1646040781	146772.383	718	3.5158874	0.03	0.000144230769	111.710741	-0.29	-0.00139423077	2.21315593	112.374693	112.374683	111.046799	111.04679	112.374688	111.046794	0.66	50	0.92	50	0.8	50	0.48	50	19	31	0	19	0
1646040962	146953.184	719	3.51589428	-0.44	-0.00243093923	111.710743	-0.16	-0.000883977901	2.21315833	112.374696	112.374686	111.046801	111.046791	112.374691	111.046796	0.34	50	0.94	50	0.44	50	0.72	50	8	30	0	20	0
1646041156	147146.897	720	3.51589808	-0.1	-0.000552486188	111.710744	0.52	0.00287292818	2.21315053	112.374694	112.374684	111.046803	111.046794	112.374689	111.046799	0.94	50	0.52	50	0.34	50	0.96	50	15	31	1	19	0
1646041337	147328.139	721	3.51588574	-0.104897959	-0.000543512742	111.710744	0.0248979592	0.00012900497	2.21315015	112.374694	112.374685	111.046804	111.046795	112.374689	111.046799	0.76	50	0.84	50	0.36	50	0.489795918	49	12	30	0	20	0
1646041558	147549.547	722	3.51588515	0.27	0.00148351648	111.710743	-0.19	-0.00104395604	2.213153	112.374694	112.374684	111.046802	111.046792	112.374689	111.046797	0.64	50	0.56	50	0.9	50	0.44	50	13	32	3	18	0
