# Supplementary material for: Improved bounds on Lorentz violation from composite pulse Ramsey spectroscopy in a trapped ion
Source: Nat Commun. 2022 Nov 27;13:7314. doi: 10.1038/s41467-022-34818-0 (PMC9701673; doi:10.1038/s41467-022-34818-0)
Supplement: Supplementary file 2 — Source Data [file 41467_2022_34818_MOESM2_ESM.zip › Source_data_files/raw_data/20220228/LLI_with_servo_467_00.txt]

#
#1650 rf switch (1650 rf switch (digital out of Paul's box)): 1 
#370 H1 shutter (NI digital out at /Dev1/port0/line2): 1 
#370 H2 shutter (370 H2 shutter (digital out of Paul's box)): 1 
#370 V shutter (NI digital out at /Dev1/port0/line0): 1 
#370 cooling AOM rf attenuator control voltage (NI analog out at /Dev2/ao6): 5.86793648 V
#370 cooling rf switch (370 cooling rf switch (digital out of Paul's box)): 1 
#370 cooling shutter (370 cooling shutter (digital out of Paul's box)): 1 
#370 detuning AOM rf attenuator control voltage (NI analog out at /Dev2/ao10): 10 V
#370 detuning rf switch (370 detuning rf switch (digital out of Paul's box)): 1 
#370 pumping AOM rf attenuator control voltage (NI analog out at /Dev2/ao9): 10 V
#370 pumping rf switch (370 pumping rf switch (digital out of Paul's box)): 1 
#399 shutter (399 shutter (digital out of Paul's box)): 0 
#411 relock shutter (411 relock shutter (digital out of Paul's box)): 1 
#411 rf switch (411 rf switch (digital out of Paul's box)): 0 
#411 slave rf switch (411 slave rf switch (digital out of Paul's box)): 1 
#411 stab hold (411 stab hold (digital out of Paul's box)): 1 
#411IntstabSetpoint (Scaled version of 411 intensity stab set point voltage (factor: 1.000000, offset:0.000000)): 10 V
#467 detuning AOM rf attenuator control voltage (NI analog out at /Dev2/ao8): 10 V
#467 rf switch (467 rf switch (digital out of Paul's box)): 0 
#638 rf switch (638 rf switch (digital out of Paul's box)): 1 
#638 shutter (638 shutter (digital out of Paul's box)): 1 
#935 shutter (NI digital out at /Dev1/port0/line3): 1 
#Axial objective position (Scaled version of Axial obective actuator (factor: 0.000024, offset:0.000000)): 11.9734944 mm
#B field H1 (Scaled version of h1BCurrent (factor: 0.400000, offset:0.000000)): 0.12992 G
#B field H2 (Scaled version of h2BCurrent (factor: 1.470000, offset:0.000000)): 0.735 G
#B field V (Scaled version of vBCurrent (factor: 1.248000, offset:0.000000)): 0.3012672 G
#DDS0 frequency (Frequency of DDS channel #0 of Paul's box): 85 MHz
#DDS0 power (Power of DDS channel #1 of Paul's box): -6 dBm
#DDS1 frequency (Frequency of DDS channel #1 of Paul's box): 85 MHz
#DDS1 power (Power of DDS channel #1 of Paul's box): -15 dBm
#DDS10 frequency (Frequency of DDS channel #10 of Paul's box): 0 MHz
#DDS10 power (Power of DDS channel #10 of Paul's box): 0 dBm
#DDS11 frequency (Frequency of DDS channel #11 of Paul's box): 0 MHz
#DDS11 power (Power of DDS channel #11 of Paul's box): 0 dBm
#DDS2 frequency (Frequency of DDS channel #2 of Paul's box): 200 MHz
#DDS2 power (Power of DDS channel #2 of Paul's box): -50 dBm
#DDS3 frequency (Frequency of DDS channel #3 of Paul's box): 60 MHz
#DDS3 power (Power of DDS channel #3 of Paul's box): -50 dBm
#DDS4 frequency (Frequency of DDS channel #4 of Paul's box): 107.4 MHz
#DDS4 power (Power of DDS channel #4 of Paul's box): 10 dBm
#DDS5 frequency (Frequency of DDS channel #5 of Paul's box): 111 MHz
#DDS5 power (Power of DDS channel #5 of Paul's box): -50 dBm
#DDS6 power (Power of DDS channel #6 of Paul's box): 0 dBm
#DDS7 frequency (Frequency of DDS channel #7 of Paul's box): 0 MHz
#DDS7 power (Power of DDS channel #7 of Paul's box): 0 dBm
#DDS8 frequency (Frequency of DDS channel #8 of Paul's box): 0 MHz
#DDS8 power (Power of DDS channel #8 of Paul's box): 0 dBm
#DDS9 frequency (Frequency of DDS channel #9 of Paul's box): 0 MHz
#DDS9 power (Power of DDS channel #9 of Paul's box): 0 dBm
#DP370 power (DP370 photodiode voltage setpoint): 7 mW
#Doppler_time (): 5000 us
#H1 power (H1 photodiode voltage setpoint): 5.5 uW
#H1Flipmount (Thorlabs Flipmount): 1 
#H1seq power (H1seq setpoint): 0 mW
#H2 power (H2 photodiode voltage setpoint): 2.23 uW
#In Oven Current (Scaled version of In oven control voltage (factor: 2.000000, offset:0.000000)): 0 A
#Objective focus position (Scaled version of Focus obective actuator (factor: 0.000024, offset:0.000000)): 24.5719768 mm
#Paul's box run number (to identify the raw data of CCD and PMT): 296812 
#SampleNHold (SampleNHold (digital out of Paul's box)): 1 
#Strobo Trigger (description): 0 
#U_ablation (NI analog out at /Dev2/ao0): 0 V
#Ue endseg 1 (Scaled version of Endseg 1 extra voltage (factor: -1.200000, offset:0.000000)): -9 V
#Ue endseg 2 (Scaled version of Endseg 2 extra voltage (factor: -1.200000, offset:0.000000)): 0 V
#Ue1 (Scaled version of Segment 3 extra compensation voltage (factor: 1.214280, offset:-0.000700)): -9 V
#Ue2 (Scaled version of Segment 3 extra compensation voltage (factor: 1.214280, offset:-0.000700)): -9 V
#Ue3 (Scaled version of Segment 3 extra compensation voltage (factor: 1.214280, offset:-0.000700)): -5 V
#Ue4 (Scaled version of Segment 3 extra compensation voltage (factor: 1.214280, offset:-0.000700)): 0 V
#Ue5 (Scaled version of Segment 3 extra compensation voltage (factor: 1.214280, offset:-0.000700)): 0 V
#Ue6 (Scaled version of Segment 6 extra voltage (factor: -1.200000, offset:0.000000)): 0 V
#Ue7 (Scaled version of Segment 7 extra voltage (factor: -1.200000, offset:0.000000)): 0 V
#Ue8 (Scaled version of Segment 8 extra voltage (factor: -1.200000, offset:0.000000)): 0 V
#Uec endseg 1 (Scaled version of Segment 0 extra compensation voltage (factor: 1.2, offset:0.0)): 0.285393998 V
#Uec endseg 2 (Scaled version of Endseg extra 2 compensation voltage (factor: -1.200000, offset:0.000000)): 0 V
#Uec1 (Scaled version of Segment 1 extra compensation voltage (factor: 1.2, offset:0.0)): 0.285393998 V
#Uec2 (Scaled version of Segment 2 extra compensation voltage (factor: 1.2, offset:0.0)): 0.285393998 V
#Uec3 (Scaled version of Segment 3 extra compensation voltage (factor: 1.2, offset:0.0)): 0.227429813 V
#Uec4 (Scaled version of Segment 4 extra compensation voltage (factor: 1.2, offset:0.0)): 0.227429813 V
#Uec5 (Scaled version of Segment 5 extra compensation voltage (factor: 1.2, offset:0.0)): 0 V
#Uec6 (Scaled version of Segment 6 extra compensation voltage (factor: 1.2, offset:0.0)): 0.408 V
#Uec7 (Scaled version of Segment 7 extra compensation voltage (factor: 1.2, offset:0.0)): 0.408 V
#Uec8 (Scaled version of Segment 8 extra compensation voltage (factor: 1.2, offset:0.0)): 0.408 V
#Uschwinden (U_schwinden to lower rf confinement): 0.5 V
#Ut endseg 1 (Scaled version of Endseg 1 voltage (factor: -1.199740, offset:-0.001200)): 12 V
#Ut endseg 2 (Scaled version of Endseg 2 voltage (factor: -1.197100, offset:-0.003000)): 0 V
#Ut1 (Scaled version of Segment 1 voltage (factor: -1.200900, offset:-0.003600)): -8 V
#Ut2 (Scaled version of Segment 2 voltage (factor: -1.201410, offset:-0.001400)): 12 V
#Ut3 (Scaled version of Segment 3 voltage (factor: -1.198560, offset:-0.003200)): 12 V
#Ut4 (Scaled version of Segment 4 voltage (factor: -1.198560, offset:-0.003200)): 0 V
#Ut5 (Scaled version of Segment 5 voltage (factor: -1.198560, offset:-0.003200)): 0 V
#Ut6 (Scaled version of Segment 6 voltage (factor: -1.198560, offset:-0.003200)): 0 V
#Ut7 (Scaled version of Segment 7 voltage (factor: -1.198560, offset:-0.003200)): 0 V
#Ut8 (Scaled version of Segment 8 voltage (factor: -1.198560, offset:-0.003200)): 0 V
#Utc endseg 1 (Scaled version of Segment 0 compensation voltage (factor: 0.25, offset:0.0)): 0.052171137 V
#Utc endseg 2 (Scaled version of Endseg 2 compensation voltage (factor: -0.250000, offset:0.000000)): 0 V
#Utc1 (Scaled version of Segment 1 compensation voltage (factor: 0.25, offset:0.0)): 0.052171137 V
#Utc2 (Scaled version of Segment 2 compensation voltage (factor: 0.25, offset:0.0)): 0.052171137 V
#Utc3 (Scaled version of Segment 3 compensation voltage (factor: 0.25, offset:0.0)): 0.106663163 V
#Utc4 (Scaled version of Segment 4 compensation voltage (factor: 0.25, offset:0.0)): 0.106663163 V
#Utc5 (Scaled version of Segment 5 compensation voltage (factor: 0.25, offset:0.0)): 0 V
#Utc6 (Scaled version of Segment 6 compensation voltage (factor: 0.25, offset:0.0)): 0 V
#Utc7 (Scaled version of Segment 7 compensation voltage (factor: 1.2, offset:0.0)): 0 V
#Utc8 (Scaled version of Segment 8 compensation voltage (factor: 1.2, offset:0.0)): 0 V
#V power (V photodiode voltage setpoint): 11.25 uW
#Vseq power (Vseq setpoint): 0.4 mW
#WP370H2sw0 (NI analog out at /Dev2/ao2): 5 V
#WP370H2sw1 (NI analog out at /Dev2/ao3): 0 V
#Yb Oven Current (Scaled version of Yb oven control voltage (factor: 3.510000, offset:0.000000)): 0 A
#awg_Pulselength (): 0 s
#awg_amplitude (): 0 Vpp
#awg_frequency (): 0 Hz
#awg_offset (): 0 V
#axial_secular_frequency_AOM (): 0.11 MHz
#carrier_frequency (): 221 MHz
#cooling370 frequency (Attenuation of transition cooling370): 85 MHz
#cooling370 power (Power of transition cooling370): -24 dBm
#cooling_chirp_dds_power (): 0 dBm
#cooling_chirp_freq_step (): 1 MHz
#cooling_chirp_start_freq (): 84.4 MHz
#cooling_chirp_stop_freq (): 114.4 MHz
#cooling_chirp_total_time (): 3 us
#detection370 frequency (Attenuation of transition detection370): 85 MHz
#detection370 power (Power of transition detection370): -2 dBm
#detection_time (): 2500 us
#detuning370 frequency (Attenuation of transition detuning370): 0 MHz
#detuning370 power (Power of transition detuning370): 0 dBm
#emm_pulse_buffer_time (): 0 us
#emm_pulse_wait_time (): 0 us
#feed_forward_waittime_ms (): 0 ms
#flop_sbc_max_pulsetime_factor (): 0 
#freqScaling_411 (): 1.68 MHz/G
#freqScaling_467 (): 1.6 MHz/G
#heating_rate_wait_time (): 5000 us
#intersequence_cooling_rf_frequency (): 85 MHz
#intersequence_cooling_rf_power (): -24 dBm
#load_attempt (): 1 
#mirrorH2H (Motorized mirror mount): 4.37709888 mm
#n_av_LLI (): 50 
#n_points_per_doppler_freq_scan (): 0 
#n_points_per_sb_flops (): 0 
#n_points_per_sb_scan (): 0 
#n_rabi_scan_points (): 0 
#n_rep (): 575 
#octupole467 frequency (Attenuation of transition octupole467): 112.374689 MHz
#octupole467 power (Power of transition octupole467): -6 dBm
#octupole4672 frequency (Attenuation of transition octupole4672): 112.374689 MHz
#octupole4672 power (Power of transition octupole4672): -6 dBm
#offset370PD_H1 (): -0.0132263937 uW
#offset370PD_H2 (): -0.0299202343 uW
#offset370PD_V (): -0.0150179222 uW
#offset467BelowPD (): 0.0073186225 mW
#offset467PD (): 0.0073186225 mW
#picture_number (): 0 
#pulse_time_1650 (): 0 us
#pulse_time_411 (): 5 us
#pulse_time_467 (): 50000 us
#pulse_time_4672 (): 50000 us
#pulse_time_rfLLI (): 14.95 us
#pump_time (): 10 us
#pumping370 frequency (Attenuation of transition pumping370): 85 MHz
#pumping370 power (Power of transition pumping370): -12.5 dBm
#quench1650 frequency (Attenuation of transition quench1650): 60 MHz
#quench1650 power (Power of transition quench1650): -3.1 dBm
#radial_secular_frequency_AOM (): 0.31 MHz
#ramp_time (): 0 us
#reference 370 Det (): 0 mW
#reference 370 H1 (reference value 370 H1 chart): 3 uW
#reference 370 H2 (reference value 370 H2 chart): 5 uW
#reference 370 V (reference value 370 V chart): 40 uW
#reference 411 Fiber (reference value vertical 411 chart): 0.4 mW
#reference 411 SHG (reference value SHG 411 chart): 8 mW
#reference 411 V (): 0 uW
#reference 639 Fiber (reference value fiber639 chart): 12.5 mW
#reference SHG 467 (): 5.5 mW
#reference SHG 467 Below (): 0 mW
#rf_Amp (): 0.3 
#rf_Freq (): 3.51588966 MHz
#rf_phase (): 0.5 
#rf_switch_467 (): 0 
#sampling370 frequency (Attenuation of transition sampling370): 85 MHz
#sampling370 power (Power of transition sampling370): -5 dBm
#sampling411 frequency (Attenuation of transition sampling411): 220 MHz
#sampling411 power (Power of transition sampling411): -2 dBm
#sb_cooling_411_Omega (): 0 kHz
#sb_cooling_ddspower_1650 (): -27.5 dBm
#sb_cooling_ddspower_411 (): -10 dBm
#sb_cooling_detuning (): 0 
#sb_cooling_time (): 5000 us
#sb_scan_range_factor (): 0 
#sbc_pulses11 (): 0 
#sbc_pulses12 (): 0 
#sbc_pulses21 (): 0 
#sbc_pulses22 (): 0 
#sbc_pulsetime11 (): 0 us
#sbc_pulsetime12 (): 0 us
#sbc_pulsetime21 (): 0 us
#sbc_pulsetime22 (): 0 us
#sbc_repumptime (): 0 us
#scaling370PD_H1 (): -12.9249723 uW/V
#scaling370PD_H2 (): -14.9627261 uW/V
#scaling370PD_V (): -17.3688494 uW/V
#scaling467BelowPD (): -2.85545297 mW/V
#scaling467PD (): -2.85545297 mW/V
#scan_variable (): 0 unit
#spectroscopy411 frequency (Attenuation of transition spectroscopy411): 221 MHz
#spectroscopy411 power (Power of transition spectroscopy411): -2 dBm
#spectroscopy411rsb11 frequency (Attenuation of transition spectroscopy411rsb11): 0 MHz
#spectroscopy411rsb11 power (Power of transition spectroscopy411rsb11): 0 dBm
#spectroscopy411rsb12 frequency (Attenuation of transition spectroscopy411rsb12): 0 MHz
#spectroscopy411rsb12 power (Power of transition spectroscopy411rsb12): 0 dBm
#spectroscopy411rsb21 frequency (Attenuation of transition spectroscopy411rsb21): 0 MHz
#spectroscopy411rsb21 power (Power of transition spectroscopy411rsb21): 0 dBm
#spectroscopy411rsb22 frequency (Attenuation of transition spectroscopy411rsb22): 0 MHz
#spectroscopy411rsb22 power (Power of transition spectroscopy411rsb22): 0 dBm
#spectroscopy411slave frequency (Attenuation of transition spectroscopy411slave): 80 MHz
#spectroscopy411slave power (Power of transition spectroscopy411slave): -4 dBm
#sweep_frequency_step (): 0 MHz
#sweep_sleep_time (): 0 us
#sweep_start_frequency (): 0 MHz
#sweep_stop_frequency (): 0 MHz
#t_RFtotal (): 1235977.45 us
#t_RFwait (): 100 us
#t_pi_carrier_estim_A (): 0 us
#t_pi_carrier_estim_B (): 0 us
#t_pi_carrier_estim_C (): 0 us
#t_subtract (): 0.1 us
#use_shutters (): 0 
#wait_ramp_down (): 0 us
#waveplate411Ax (Motorized rotation mount): 0 °
#waveplateSplitH1V (Motorized rotation mount): 154.999746 °
#waveplateV (Motorized rotation mount): 27.4999213 °

#UTC / s	rel. time / s	RunNumber / 	rf_Freq / MHz	CorrFreqCenter / 	CorrFreqCenter2 / 	FreqCenter / 	CorrBField / 	CorrBField2 / 	BField / 	FreqPlusPlus / 	FreqPlusMinus / 	FreqMinusPlus / 	FreqMinusMinus / 	FreqPlusCenter / 	FreqMinusCenter / 	roi_plus_plus / 	roi_pp_num_cyc / 	roi_plus_minus / 	roi_pm_num_cyc / 	roi_minus_plus / 	roi_mp_num_cyc / 	roi_minus_minus / 	roi_mm_num_cyc / 	roi_final_E3 / 	number_LLI_cycles / 	det_num_hot / 	det_num_no_exc / 	det_num_quench / 
1646042522	269.344	1	3.51590036	-0.28	-0.28	111.710742	-0.36	-0.36	2.21316517	112.374697	112.374687	111.046798	111.046788	112.374692	111.046793	0.34	50	0.98	50	0.72	50	0.64	50	12	26	1	24	0
1646042716	463.404	2	3.5159089	0.18	1.09353189e-10	111.710741	-0.28	-1.70104961e-10	2.21316937	112.374697	112.374688	111.046795	111.046786	112.374692	111.046791	0.54	50	0.64	50	0.92	50	0.46	50	7	32	1	18	0
1646042897	644.333	3	3.51591554	-0.15	-0.000773195876	111.710742	0.35	0.00180412371	2.21316412	112.374696	112.374687	111.046798	111.046788	112.374691	111.046793	0.88	50	0.68	50	0.38	50	0.88	50	9	28	0	22	0
1646043116	864.176	4	3.51590724	0.173673469	0.00095952193	111.710741	0.266326531	0.0014714173	2.21316012	112.374694	112.374685	111.046798	111.046789	112.374689	111.046793	0.84	50	0.4	50	0.54	50	0.632653061	49	6	26	3	24	0
1646043336	1084.103	5	3.51590092	-0.125416667	-0.000570075758	111.710742	-0.334583333	-0.00152083333	2.21316514	112.374696	112.374687	111.046797	111.046788	112.374692	111.046792	0.52	50	0.98	50	0.729166667	48	0.52	50	10	28	3	21	1
1646043531	1279.133	6	3.51590886	0.01	4.54545455e-05	111.710742	0.33	0.0015	2.21316019	112.374695	112.374685	111.046799	111.046789	112.37469	111.046794	0.92	50	0.58	50	0.54	50	0.86	50	13	29	1	21	0
1646043791	1538.546	7	3.51590103	-0.42	-0.00215384615	111.710744	-0.32	-0.00164102564	2.21316499	112.374698	112.374689	111.046799	111.04679	112.374694	111.046795	0.24	50	0.98	50	0.8	50	0.9	50	10	26	6	24	0
1646044001	1748.445	8	3.51590862	0.54	0.00208494208	111.710741	-0.24	-0.000926640927	2.21316859	112.374697	112.374687	111.046796	111.046786	112.374692	111.046791	0.62	50	0.32	50	1	50	0.22	50	11	33	2	17	0
1646044195	1943.072	9	3.51591431	-0.299795918	-0.00142759961	111.710743	-0.299795918	-0.00142759961	2.21317309	112.3747	112.37469	111.046796	111.046786	112.374695	111.046791	0.38	50	0.979591837	49	0.693877551	49	0.693877551	49	10	29	1	21	0
1646044377	2124.733	10	3.51592142	0.213265306	0.00109366824	111.710742	-0.0532653061	-0.000273155416	2.21317389	112.374699	112.374689	111.046794	111.046785	112.374694	111.04679	0.82	50	0.66	50	0.94	50	0.673469388	49	11	33	0	17	0
1646044571	2319.216	11	3.51592269	-0.2	-0.0010989011	111.710743	0.36	0.00197802198	2.21316849	112.374698	112.374689	111.046797	111.046787	112.374693	111.046792	0.7	50	0.54	50	0.28	50	0.84	50	16	38	1	12	0
1646044819	2566.744	12	3.51591415	0.372653061	0.00192089207	111.710741	-0.0775510204	-0.000399747528	2.21316965	112.374697	112.374687	111.046795	111.046785	112.374692	111.04679	0.755102041	49	0.46	50	0.94	50	0.489795918	49	0	10	5	40	0
1646045003	2750.915	13	3.51591599	-0.33	-0.00133064516	111.710743	0.33	0.00133064516	2.2131647	112.374697	112.374687	111.046798	111.046788	112.374692	111.046793	0.72	50	0.72	50	0.28	50	0.94	50	11	28	0	21	1
1646045199	2946.477	14	3.51590816	-0.27	-0.0014673913	111.710744	0.23	0.00125	2.21316125	112.374697	112.374688	111.0468	111.046791	112.374692	111.046796	0.82	50	0.86	50	0.48	50	0.98	50	10	27	1	23	0
1646045407	3154.485	15	3.5159027	0.144081633	0.000738880167	111.710743	-0.493877551	-0.00253270539	2.21316866	112.374699	112.374689	111.046797	111.046788	112.374694	111.046793	0.510204082	49	0.86	50	0.897959184	49	0.26	50	13	30	2	20	0
1646045589	3336.693	16	3.51591442	0.437363946	0.00210271128	111.710741	0.242636054	0.00116651949	2.21316502	112.374695	112.374686	111.046796	111.046787	112.374691	111.046792	0.98	50	0.3	50	0.653061224	49	0.458333333	48	3	13	0	37	0
1646045784	3531.524	17	3.51590866	-0.34	-0.0018579235	111.710743	0.06	0.000327868852	2.21316412	112.374697	112.374687	111.046798	111.046789	112.374692	111.046793	0.36	50	0.64	50	0.38	50	0.78	50	9	25	1	25	0
1646046017	3765.01	18	3.51590724	-0.235102041	-0.00121186619	111.710744	0.584897959	0.00301493793	2.21315535	112.374695	112.374686	111.046802	111.046793	112.37469	111.046797	0.86	50	0.510204082	49	0.16	50	0.98	50	9	29	4	21	0
1646046200	3947.231	19	3.51589336	0.0353061224	0.000150880865	111.710744	-0.395306122	-0.0016893424	2.21316128	112.374697	112.374687	111.0468	111.046791	112.374692	111.046795	0.54	50	0.9	50	0.9	50	0.469387755	49	10	38	0	12	0
1646046407	4154.929	20	3.51590274	0.51	0.0028021978	111.710741	-0.07	-0.000384615385	2.21316233	112.374695	112.374685	111.046797	111.046788	112.37469	111.046792	0.92	50	0.48	50	0.9	50	0.32	50	13	29	2	21	0
1646046615	4362.844	21	3.5159044	-0.19	-0.000913461538	111.710742	-0.37	-0.00177884615	2.21316788	112.374697	112.374688	111.046796	111.046787	112.374692	111.046792	0.4	50	0.96	50	0.7	50	0.52	50	11	33	2	17	0
1646046823	4570.804	22	3.51591318	-0.07	-0.000336538462	111.710742	0.31	0.00149038462	2.21316323	112.374696	112.374687	111.046798	111.046789	112.374691	111.046793	0.76	50	0.52	50	0.34	50	0.72	50	17	36	2	14	0
1646047005	4753.144	23	3.51590583	-0.27	-0.00129807692	111.710744	-0.31	-0.00149038462	2.21316788	112.374699	112.374689	111.046798	111.046789	112.374694	111.046793	0.38	50	0.96	50	0.72	50	0.68	50	11	25	0	25	0
1646047202	4949.283	24	3.51591318	0.07	0.000384615385	111.710743	-0.05	-0.000274725275	2.21316863	112.374699	112.374689	111.046798	111.046788	112.374694	111.046793	0.68	50	0.66	50	0.64	50	0.52	50	13	31	1	19	0
1646047398	5145.466	25	3.51591437	-0.138979592	-0.00070907955	111.710744	0.258979592	0.00132132445	2.21316474	112.374698	112.374689	111.046799	111.04679	112.374694	111.046795	0.86	50	0.74	50	0.5	50	0.897959184	49	13	30	1	20	0
1646047594	5341.654	26	3.51590822	0.159591837	0.000814244065	111.710743	-0.459591837	-0.00234485631	2.21317163	112.3747	112.37469	111.046797	111.046787	112.374695	111.046792	0.36	50	0.66	50	0.959183673	49	0.34	50	3	28	1	21	1
1646047776	5523.987	27	3.51591912	-0.0610204082	-0.000309748265	111.710744	0.553265306	0.00280845333	2.21316334	112.374697	112.374688	111.046799	111.04679	112.374693	111.046795	0.88	50	0.387755102	49	0.285714286	49	0.9	50	7	17	0	33	0
1646047971	5718.759	28	3.515906	0.228979592	0.00125812963	111.710743	-0.308979592	-0.00169769007	2.21316797	112.374698	112.374688	111.046797	111.046787	112.374693	111.046792	0.52	50	0.6	50	0.897959184	49	0.36	50	12	36	1	14	0
1646048165	5913.208	29	3.51591333	-0.15	-0.000769230769	111.710743	-0.33	-0.00169230769	2.21317292	112.3747	112.37469	111.046796	111.046787	112.374695	111.046791	0.38	50	0.86	50	0.74	50	0.56	50	13	31	1	19	0
1646048360	6107.949	30	3.51592116	0.17	0.00087628866	111.710742	0.45	0.00231958763	2.21316617	112.374697	112.374688	111.046797	111.046788	112.374692	111.046793	0.92	50	0.3	50	0.56	50	0.84	50	22	33	1	17	0
1646048558	6305.773	31	3.51591048	-0.18	-0.000918367347	111.710743	-0.38	-0.00193877551	2.21317187	112.3747	112.37469	111.046797	111.046787	112.374695	111.046792	0.32	50	0.88	50	0.8	50	0.6	50	14	35	1	15	0
1646048740	6487.769	32	3.5159195	0.334693878	0.00169895369	111.710742	0.385306122	0.00195586864	2.21316609	112.374696	112.374687	111.046797	111.046787	112.374691	111.046792	0.98	50	0.26	50	0.48	50	0.530612245	49	7	22	0	27	1
1646048935	6682.623	33	3.51591036	-0.188979592	-0.00103834941	111.710743	0.108979592	0.000598788966	2.21316446	112.374697	112.374687	111.046798	111.046788	112.374692	111.046793	0.58	50	0.66	50	0.6	50	0.897959184	49	11	28	1	22	0
1646049156	6903.574	34	3.51590777	0	0	111.710743	0	0	2.21316446	112.374697	112.374687	111.046798	111.046788	112.374692	111.046793	0.833333333	6	0.38	50	-1	0	-1	0	10	27	2	23	0
1646049351	7098.3	35	3.51590777	-0.09	-0.000409090909	111.710743	0.43	0.00195454545	2.21315801	112.374695	112.374686	111.0468	111.046791	112.37469	111.046796	0.86	50	0.52	50	0.36	50	0.88	50	14	30	1	20	0
1646049560	7308.213	36	3.51589757	0.42	0.00215384615	111.710741	-0.04	-0.000205128205	2.21315861	112.374693	112.374684	111.046798	111.046789	112.374689	111.046793	0.82	50	0.44	50	0.84	50	0.38	50	5	27	2	22	1
1646049756	7503.257	37	3.51589852	-0.19	-0.000904761905	111.710742	-0.45	-0.00214285714	2.21316536	112.374696	112.374687	111.046797	111.046788	112.374691	111.046792	0.36	50	1	50	0.72	50	0.46	50	12	30	1	20	0
1646049953	7700.5	38	3.51590919	-0.08	-0.00041025641	111.710742	0.52	0.00266666667	2.21315756	112.374694	112.374685	111.0468	111.04679	112.37469	111.046795	0.88	50	0.44	50	0.26	50	0.86	50	11	33	1	16	1
1646050149	7896.564	39	3.51589686	-0.3	-0.00152284264	111.710744	-0.38	-0.00192893401	2.21316326	112.374698	112.374688	111.0468	111.04679	112.374693	111.046795	0.3	50	0.98	50	0.84	50	0.76	50	11	31	1	19	0
1646050344	8091.778	40	3.51590587	0.136360544	0.000692185504	111.710743	-0.426564626	-0.00216530267	2.21316965	112.374699	112.374689	111.046797	111.046787	112.374694	111.046792	0.489795918	49	0.78	50	0.979591837	49	0.416666667	48	10	32	1	18	0
1646050552	8299.909	41	3.51591599	0.12	0.000615384615	111.710743	-0.14	-0.000717948718	2.21317175	112.374699	112.374689	111.046796	111.046786	112.374694	111.046791	0.68	50	0.7	50	0.82	50	0.56	50	8	27	2	22	1
1646050749	8497.199	42	3.51591931	0.0867346939	0.000416993721	111.710742	0.373265306	0.00179454474	2.21316616	112.374697	112.374687	111.046797	111.046787	112.374692	111.046792	0.96	50	0.5	50	0.673469388	49	0.96	50	8	23	1	27	0
1646050932	8679.568	43	3.51591046	-0.21	-0.00106598985	111.710743	0.07	0.000355329949	2.21316511	112.374697	112.374688	111.046798	111.046789	112.374693	111.046794	0.64	50	0.78	50	0.54	50	0.82	50	11	28	0	22	0
1646051140	8887.768	44	3.5159088	0.03	0.000163934426	111.710743	0.33	0.00180327869	2.21316016	112.374696	112.374686	111.0468	111.04679	112.374691	111.046795	0.84	50	0.48	50	0.56	50	0.86	50	12	32	2	18	0
1646051365	9112.873	45	3.51590097	-0.117755102	-0.000566130298	111.710744	-0.617755102	-0.00296997645	2.21316942	112.374699	112.37469	111.046797	111.046788	112.374694	111.046793	0.224489796	49	0.96	50	0.92	50	0.42	50	9	25	3	25	0
1646051562	9309.234	46	3.51591562	0.17	0.000755555556	111.710743	0.27	0.0012	2.21316537	112.374697	112.374688	111.046798	111.046788	112.374692	111.046793	0.94	50	0.5	50	0.52	50	0.62	50	8	25	1	25	0
1646051757	9504.636	47	3.51590922	-0.175918367	-0.000897542691	111.710744	-0.315918367	-0.0016118284	2.21317011	112.374699	112.37469	111.046797	111.046788	112.374695	111.046793	0.408163265	49	0.9	50	0.74	50	0.6	50	6	24	1	26	0
1646051978	9725.764	48	3.51591671	0.36	0.00183673469	111.710742	0.12	0.000612244898	2.21316831	112.374697	112.374688	111.046796	111.046787	112.374692	111.046791	0.88	50	0.4	50	0.72	50	0.48	50	7	27	3	23	0
1646052160	9907.837	49	3.51591387	-5.55111512e-17	-2.5118168e-19	111.710742	0.18	0.000814479638	2.21316561	112.374696	112.374687	111.046797	111.046787	112.374691	111.046792	0.82	50	0.64	50	0.52	50	0.7	50	6	33	0	17	0
1646052409	10157.061	50	3.5159096	-0.105918367	-0.000581969051	111.710742	-0.150408163	-0.000826418479	2.21316787	112.374697	112.374688	111.046797	111.046787	112.374693	111.046792	0.56	50	0.816326531	49	0.82	50	0.775510204	49	13	27	5	23	0
1646052592	10339.257	51	3.51591317	0.175306122	0.000704040652	111.710741	-0.275306122	-0.00110564708	2.213172	112.374698	112.374688	111.046795	111.046785	112.374693	111.04679	0.72	50	0.82	50	0.92	50	0.469387755	49	12	31	0	19	0
1646052800	10548.118	52	3.5159197	-0.12	-0.000659340659	111.710742	0.14	0.000769230769	2.2131699	112.374698	112.374688	111.046796	111.046786	112.374693	111.046791	0.78	50	0.76	50	0.54	50	0.8	50	5	34	2	16	0
1646052996	10743.364	53	3.51591638	0.03	0.00014354067	111.710742	-0.45	-0.00215311005	2.21317665	112.3747	112.37469	111.046794	111.046784	112.374695	111.046789	0.5	50	0.92	50	0.9	50	0.42	50	9	31	1	19	0
1646053191	10938.606	54	3.51592705	0.22	0.00112820513	111.710741	0.5	0.00256410256	2.21316915	112.374696	112.374687	111.046795	111.046785	112.374692	111.04679	0.98	50	0.26	50	0.56	50	0.84	50	8	26	1	24	0
1646053399	11146.835	55	3.51591519	0.166122449	0.000847563515	111.71074	-0.346122449	-0.00176593086	2.21317434	112.374697	112.374688	111.046792	111.046783	112.374692	111.046788	0.6	50	0.78	50	0.9	50	0.387755102	49	8	32	2	18	0
1646053607	11354.577	56	3.5159234	0.0702040816	0.000337519623	111.71074	0.524489796	0.00252158556	2.21316647	112.374694	112.374685	111.046794	111.046785	112.37469	111.04679	0.86	50	0.265306122	49	0.285714286	49	0.74	50	11	27	2	23	0
1646053805	11552.897	57	3.51591096	-0.379130435	-0.00182274247	111.710742	-0.240869565	-0.00115802676	2.21317008	112.374697	112.374688	111.046795	111.046786	112.374693	111.04679	0.36	50	0.98	50	0.52173913	46	0.66	50	10	30	1	20	0
1646053987	11735.144	58	3.51591667	0.0510204082	0.000257678829	111.710741	0.248979592	0.00125747269	2.21316635	112.374696	112.374686	111.046796	111.046787	112.374691	111.046791	0.86	50	0.56	50	0.7	50	0.897959184	49	13	34	0	16	0
1646054170	11917.662	59	3.51591077	-0.0527659574	-0.000289922843	111.710742	-0.387234043	-0.00212765957	2.21317216	112.374698	112.374688	111.046795	111.046785	112.374693	111.04679	0.38	50	0.82	50	0.76	50	0.425531915	47	13	29	0	21	0
1646054352	12100.157	60	3.51591995	0.03	0.000163934426	111.710741	-0.05	-0.000273224044	2.21317291	112.374698	112.374688	111.046794	111.046785	112.374693	111.046789	0.68	50	0.7	50	0.84	50	0.76	50	8	32	0	18	0
1646054589	12337.157	61	3.51592114	0.4	0.0021978022	111.710739	-0.06	-0.00032967033	2.21317381	112.374696	112.374687	111.046792	111.046782	112.374692	111.046787	0.84	50	0.5	50	0.86	50	0.4	50	8	25	4	24	1
1646054803	12550.655	62	3.51592256	0.5	0.00210084034	111.710737	-0.22	-0.000924369748	2.21317711	112.374695	112.374685	111.046788	111.046779	112.37469	111.046784	0.72	50	0.44	50	1	50	0.28	50	9	16	2	34	0
1646054998	12746.192	63	3.51592778	-0.5	-0.00234741784	111.710739	-0.08	-0.000375586854	2.21317831	112.374698	112.374688	111.046791	111.046781	112.374693	111.046786	0.42	50	1	50	0.42	50	0.84	50	8	29	1	21	0
1646055207	12954.843	64	3.51592968	-0.309583333	-0.00158760684	111.710741	0.129583333	0.000664529915	2.21317636	112.374699	112.374689	111.046793	111.046783	112.374694	111.046788	0.54	50	0.72	50	0.520833333	48	0.96	50	15	32	2	18	0
1646055418	13165.305	65	3.5159266	-0.27	-0.00129186603	111.710742	-0.31	-0.00148325359	2.21318101	112.374701	112.374692	111.046793	111.046783	112.374697	111.046788	0.4	50	0.98	50	0.96	50	0.92	50	17	34	2	16	0
1646055652	13399.538	66	3.51593396	0.117755102	0.000560738581	111.710742	0.237755102	0.00113216715	2.21317745	112.3747	112.37469	111.046793	111.046784	112.374695	111.046788	0.775510204	49	0.42	50	0.72	50	0.84	50	12	32	4	18	0
1646055847	13594.96	67	3.51592832	-0.177755102	-0.000759637188	111.710743	-0.517755102	-0.00221262864	2.21318521	112.374703	112.374693	111.046792	111.046782	112.374698	111.046787	0.224489796	49	0.92	50	0.84	50	0.5	50	13	25	1	25	0
1646056030	13777.41	68	3.5159406	0.417959184	0.00213244481	111.71074	-0.357959184	-0.00182632237	2.21319058	112.374702	112.374693	111.046788	111.046779	112.374698	111.046783	0.64	50	0.58	50	0.98	50	0.204081633	49	15	34	0	16	0
1646056239	13986.564	69	3.51594909	-0.216734694	-0.00119084997	111.710742	-0.296734694	-0.00163041041	2.21319503	112.374705	112.374695	111.046788	111.046778	112.3747	111.046783	0.326530612	49	0.84	50	0.7	50	0.62	50	16	25	2	25	0
1646056434	14182.043	70	3.51595613	-0.04	-0.00019047619	111.710742	0.54	0.00257142857	2.21318693	112.374703	112.374693	111.04679	111.046781	112.374698	111.046786	0.7	50	0.2	50	0.34	50	0.92	50	6	24	1	26	0
1646056617	14364.762	71	3.51594332	-0.234166667	-0.0012008547	111.710743	0.394166667	0.00202136752	2.21318102	112.374702	112.374692	111.046793	111.046784	112.374697	111.046789	0.7	50	0.54	50	0.291666667	48	0.92	50	13	25	0	25	0
1646056826	14573.453	72	3.51593397	0.618163265	0.00337794134	111.71074	-0.118163265	-0.000645700903	2.21318279	112.374699	112.37469	111.04679	111.04678	112.374695	111.046785	0.92	50	0.42	50	0.92	50	0.183673469	49	9	36	2	14	0
1646057022	14769.956	73	3.51593677	-0.307959184	-0.001480573	111.710741	-0.447959184	-0.00215364992	2.21318951	112.374703	112.374693	111.046789	111.04678	112.374698	111.046785	0.204081633	49	0.96	50	0.78	50	0.64	50	12	28	1	22	0
1646057234	14981.543	74	3.5159474	0.105510204	0.000535584792	111.710741	0.454081633	0.00230498291	2.2131827	112.3747	112.374691	111.046791	111.046781	112.374696	111.046786	0.979591837	49	0.42	50	0.571428571	49	0.92	50	8	25	2	25	0
1646057429	15177.077	75	3.51593663	-0.27	-0.00127358491	111.710742	-0.15	-0.00070754717	2.21318495	112.374702	112.374693	111.046791	111.046782	112.374698	111.046787	0.48	50	0.9	50	0.76	50	0.88	50	15	33	1	16	1
1646057638	15385.441	76	3.51594019	0.036122449	0.000185243328	111.710742	-0.183877551	-0.0009429618	2.21318771	112.374703	112.374694	111.04679	111.046781	112.374698	111.046786	0.612244898	49	0.76	50	0.66	50	0.44	50	10	33	2	17	0
1646057833	15580.779	77	3.51594455	-0.326734694	-0.00157083987	111.710744	-0.306326531	-0.0014727237	2.21319231	112.374706	112.374697	111.046791	111.046781	112.374701	111.046786	0.346938776	49	0.98	50	0.571428571	49	0.591836735	49	8	26	1	24	0
1646058054	15801.977	78	3.51595181	0.185918367	0.000948563099	111.710743	0.225918367	0.00115264473	2.21318892	112.374704	112.374695	111.046791	111.046781	112.374699	111.046786	0.82	50	0.408163265	49	0.74	50	0.78	50	2	15	3	35	0
1646058250	15997.591	79	3.51594645	-0.00732993197	-3.3167113e-05	111.710743	0.348996599	0.00157917013	2.21318368	112.374703	112.374693	111.046792	111.046783	112.374698	111.046788	0.8	50	0.458333333	48	0.46	50	0.816326531	49	12	28	1	22	0
1646058471	16219.056	80	3.51593818	-0.0159183673	-8.12161599e-05	111.710743	-0.495918367	-0.00253019575	2.21319112	112.374705	112.374695	111.04679	111.046781	112.3747	111.046786	0.408163265	49	0.92	50	0.86	50	0.38	50	5	25	3	25	0
1646058654	16401.61	81	3.51594994	0.09	0.000407239819	111.710742	0.09	0.000407239819	2.21318977	112.374704	112.374695	111.04679	111.046781	112.374699	111.046785	0.9	50	0.72	50	0.62	50	0.62	50	11	29	0	21	0
1646058836	16584.078	82	3.51594781	-0.1	-0.000546448087	111.710743	0.08	0.00043715847	2.21318857	112.374704	112.374695	111.046791	111.046782	112.374699	111.046786	0.66	50	0.68	50	0.54	50	0.72	50	10	29	0	20	1
1646059032	16779.732	83	3.51594591	-0.0948979592	-0.000521417358	111.710743	-0.425102041	-0.0023357255	2.21319495	112.374707	112.374697	111.04679	111.04678	112.374702	111.046785	0.44	50	0.96	50	0.82	50	0.489795918	49	15	33	1	16	1
1646059253	17000.695	84	3.51595599	0	0	111.710743	0	0	2.21319495	112.374707	112.374697	111.04679	111.04678	112.374702	111.046785	0.644444444	45	0.84	50	-1	0	-1	0	17	37	2	13	0
1646059461	17208.971	85	3.51595599	-0.04	-0.000180995475	111.710744	-0.16	-0.0007239819	2.21319735	112.374708	112.374698	111.046789	111.04678	112.374703	111.046784	0.68	50	0.88	50	0.8	50	0.68	50	9	33	2	17	0
1646059672	17419.454	86	3.51595979	0.395292553	0.00190044497	111.710742	0.364707447	0.00175340119	2.21319188	112.374704	112.374694	111.046789	111.046779	112.374699	111.046784	0.98	50	0.22	50	0.5625	48	0.531914894	47	4	27	2	23	0
1646059881	17628.948	87	3.51595114	-0.47122449	-0.00224392614	111.710744	-0.121836735	-0.000580174927	2.2131937	112.374707	112.374697	111.046791	111.046781	112.374702	111.046786	0.346938776	49	0.94	50	0.530612245	49	0.88	50	15	33	2	16	1
1646060090	17837.358	88	3.51595403	0.336530612	0.00160252672	111.710742	-0.296530612	-0.00141205053	2.21319815	112.374706	112.374697	111.046788	111.046778	112.374702	111.046783	0.5	50	0.46	50	0.98	50	0.346938776	49	12	28	2	22	0
1646060273	18020.975	89	3.51596106	-0.23	-0.00110576923	111.710743	-0.45	-0.00216346154	2.2132049	112.37471	112.3747	111.046787	111.046777	112.374705	111.046782	0.26	50	0.94	50	0.84	50	0.62	50	17	33	0	17	0
1646060496	18243.53	90	3.51597173	-0.05	-0.00027173913	111.710744	-0.25	-0.00135869565	2.21320865	112.374711	112.374702	111.046786	111.046776	112.374706	111.046781	0.54	50	0.84	50	0.74	50	0.54	50	4	29	3	21	0
1646060693	18440.456	91	3.51597766	0.569387755	0.00256480971	111.710741	0.0306122449	0.000137892995	2.21320819	112.374708	112.374699	111.046783	111.046774	112.374703	111.046778	0.96	50	0.36	50	0.93877551	49	0.4	50	5	18	1	31	1
1646060888	18636.039	92	3.51597694	-0.24	-0.00121827411	111.710742	0.44	0.00223350254	2.21320159	112.374707	112.374698	111.046786	111.046777	112.374702	111.046782	0.76	50	0.56	50	0.26	50	0.94	50	10	27	1	23	0
1646061071	18818.446	93	3.5159665	-0.12	-0.000612244898	111.710743	-0.6	-0.00306122449	2.21321059	112.374711	112.374701	111.046784	111.046775	112.374706	111.046779	0.28	50	1	50	0.9	50	0.42	50	16	31	0	19	0
1646061254	19001.365	94	3.51598073	0.384897959	0.00211482395	111.710741	-0.0951020408	-0.000522538686	2.21321202	112.374709	112.3747	111.046782	111.046772	112.374704	111.046777	0.8	50	0.510204082	49	0.88	50	0.4	50	11	30	0	19	1
1646061451	19199.059	95	3.51598299	-0.54	-0.00295081967	111.710743	-0.16	-0.00087431694	2.21321442	112.374712	112.374703	111.046784	111.046774	112.374708	111.046779	0.3	50	1	50	0.52	50	0.9	50	10	36	1	14	0
1646061660	19407.373	96	3.51598679	0.15	0.000757575758	111.710743	-0.47	-0.00237373737	2.21322147	112.374714	112.374704	111.046781	111.046771	112.374709	111.046776	0.5	50	0.82	50	0.98	50	0.36	50	17	32	2	18	0
1646061855	19602.794	97	3.51599793	0.2	0.000961538462	111.710742	-0.12	-0.000576923077	2.21322327	112.374713	112.374704	111.046779	111.04677	112.374709	111.046775	0.76	50	0.68	50	0.86	50	0.54	50	13	23	1	27	0
1646062064	19811.691	98	3.51600078	-0.274897959	-0.00140254061	111.710743	0.545102041	0.00278113286	2.21321509	112.374712	112.374703	111.046783	111.046774	112.374708	111.046778	0.76	50	0.489795918	49	0.16	50	0.98	50	8	29	2	21	0
1646062273	20021.153	99	3.51598785	-0.247346939	-0.00118347818	111.710744	0.147346939	0.000705009276	2.21321288	112.374713	112.374703	111.046785	111.046776	112.374708	111.04678	0.62	50	0.72	50	0.34	50	0.734693878	49	7	28	2	22	0
1646062482	20229.492	100	3.51598436	-0.05	-0.00023923445	111.710744	-0.43	-0.00205741627	2.21321933	112.374715	112.374706	111.046783	111.046774	112.37471	111.046779	0.42	50	0.9	50	0.94	50	0.56	50	2	13	2	37	0
1646062664	20412.135	101	3.51599456	0.479591837	0.00230572998	111.710742	-0.112244898	-0.000539638932	2.21322102	112.374713	112.374704	111.046781	111.046771	112.374708	111.046776	0.816326531	49	0.448979592	49	0.918367347	49	0.326530612	49	15	36	0	14	0
1646062911	20658.296	102	3.51599722	0	0	111.710742	0	0	2.21322102	112.374713	112.374704	111.046781	111.046771	112.374708	111.046776	-1	0	0.854166667	48	-1	0	-1	0	13	28	4	22	0
1646063108	20855.914	103	3.51599722	0.05	0.000203252033	111.710742	-0.17	-0.000691056911	2.21322357	112.374714	112.374704	111.04678	111.04677	112.374709	111.046775	0.56	50	0.68	50	0.76	50	0.54	50	13	28	1	22	0
1646063306	21053.701	104	3.51600125	-0.0830612245	-0.000419501134	111.710742	0.00306122449	1.54607297e-05	2.21322352	112.374714	112.374705	111.04678	111.04677	112.374709	111.046775	0.82	50	0.9	50	0.693877551	49	0.78	50	14	39	1	11	0
1646063503	21250.881	105	3.51600118	-0.28	-0.00141414141	111.710744	-0.18	-0.000909090909	2.21322622	112.374716	112.374707	111.046781	111.046771	112.374712	111.046776	0.44	50	0.9	50	0.66	50	0.76	50	9	23	2	26	0
1646063686	21433.551	106	3.51600545	0	0	111.710744	-0.42	-0.0021319797	2.21323252	112.374718	112.374709	111.046779	111.046769	112.374713	111.046774	0.34	50	0.76	50	0.96	50	0.54	50	12	34	0	16	0
1646063870	21617.265	107	3.51601541	0.0508163265	0.000279210585	111.710743	-0.489183673	-0.00268782238	2.21323986	112.37472	112.374711	111.046776	111.046767	112.374715	111.046771	0.48	50	0.918367347	49	0.92	50	0.38	50	6	26	0	24	0
1646064065	21813.159	108	3.51602702	-0.16	-0.000869565217	111.710744	0.42	0.0022826087	2.21323356	112.374719	112.37471	111.046779	111.046769	112.374714	111.046774	0.88	50	0.62	50	0.34	50	0.92	50	7	20	1	30	0
1646064262	22009.935	109	3.51601705	0.29	0.00147959184	111.710743	-0.23	-0.00117346939	2.21323701	112.374719	112.374709	111.046776	111.046767	112.374714	111.046772	0.6	50	0.54	50	0.92	50	0.4	50	2	31	1	19	0
1646064445	22192.973	110	3.51602251	0.04	0.000203045685	111.710743	0.3	0.00152284264	2.21323251	112.374717	112.374708	111.046778	111.046768	112.374712	111.046773	0.88	50	0.54	50	0.58	50	0.84	50	14	26	0	24	0
1646064629	22376.58	111	3.51601539	-0.15	-0.000819672131	111.710743	0.03	0.000163934426	2.21323206	112.374718	112.374708	111.046778	111.046769	112.374713	111.046774	0.68	50	0.8	50	0.64	50	0.82	50	5	37	0	13	0
1646064824	22572.101	112	3.51601468	0.22	0.00119565217	111.710742	-0.38	-0.00206521739	2.21323776	112.374718	112.374709	111.046776	111.046766	112.374714	111.046771	0.52	50	0.68	50	0.92	50	0.32	50	4	27	1	23	0
1646065007	22754.763	113	3.51602369	-0.16	-0.000820512821	111.710743	-0.24	-0.00123076923	2.21324136	112.37472	112.374711	111.046775	111.046766	112.374715	111.046771	0.52	50	0.92	50	0.64	50	0.56	50	7	26	0	24	0
1646065190	22937.909	114	3.51602939	0.191836735	0.00104828817	111.710742	-0.288163265	-0.00157466265	2.21324568	112.374721	112.374711	111.046773	111.046764	112.374716	111.046768	0.72	50	0.816326531	49	0.98	50	0.5	50	5	35	0	15	0
1646065373	23120.627	115	3.51603622	-0.32	-0.00174863388	111.710744	-0.16	-0.00087431694	2.21324808	112.374723	112.374713	111.046774	111.046764	112.374718	111.046769	0.34	50	0.82	50	0.52	50	0.68	50	17	33	0	17	0
1646065556	23303.333	116	3.51604002	0.41	0.00224043716	111.710742	0.07	0.000382513661	2.21324703	112.37472	112.374711	111.046772	111.046763	112.374716	111.046767	0.92	50	0.44	50	0.86	50	0.52	50	8	21	0	29	0
1646065764	23511.8	117	3.51603836	0.1	0.000549450549	111.710741	-0.6	-0.0032967033	2.21325603	112.374723	112.374713	111.046769	111.04676	112.374718	111.046764	0.5	50	1	50	0.94	50	0.24	50	5	24	2	26	0
1646065947	23694.591	118	3.51605259	-0.04	-0.00019138756	111.710741	-0.18	-0.000861244019	2.21325873	112.374724	112.374714	111.046768	111.046759	112.374719	111.046764	0.7	50	0.92	50	0.7	50	0.56	50	13	31	0	18	1
1646066127	23874.977	119	3.51605686	-0.39	-0.00213114754	111.710743	-0.13	-0.000710382514	2.21326068	112.374726	112.374717	111.04677	111.04676	112.374721	111.046765	0.38	50	0.9	50	0.48	50	0.74	50	8	24	0	26	0
1646066321	24068.557	120	3.51605994	0.05	0.000277777778	111.710743	-0.17	-0.000944444444	2.21326323	112.374727	112.374717	111.046769	111.046759	112.374722	111.046764	0.44	50	0.56	50	0.88	50	0.66	50	8	31	1	19	0
1646066516	24263.22	121	3.51606398	0.14	0.000725388601	111.710742	0.2	0.00103626943	2.21326023	112.374725	112.374716	111.046769	111.046759	112.37472	111.046764	0.9	50	0.56	50	0.78	50	0.84	50	11	26	1	24	0
1646066696	24443.788	122	3.51605923	0.16	0.000820512821	111.710742	-0.56	-0.00287179487	2.21326863	112.374727	112.374717	111.046766	111.046756	112.374722	111.046761	0.56	50	0.96	50	0.98	50	0.26	50	6	30	0	20	0
1646066890	24637.226	123	3.51607252	-0.217346939	-0.00120081182	111.710743	-0.417346939	-0.00230578419	2.21327489	112.37473	112.37472	111.046765	111.046755	112.374725	111.04676	0.265306122	49	0.9	50	0.64	50	0.44	50	11	27	1	23	0
1646067070	24818.203	124	3.51608242	-0.25	-0.00129533679	111.710744	0.29	0.00150259067	2.21327054	112.37473	112.37472	111.046767	111.046758	112.374725	111.046763	0.64	50	0.6	50	0.32	50	0.86	50	19	34	0	16	0
1646067251	24999.072	125	3.51607554	0.15	0.000828729282	111.710743	-0.13	-0.000718232044	2.21327249	112.37473	112.37472	111.046766	111.046757	112.374725	111.046761	0.56	50	0.54	50	0.62	50	0.34	50	17	29	0	21	0
1646067446	25193.707	126	3.51607862	0.17	0.000939226519	111.710742	-0.31	-0.00171270718	2.21327714	112.37473	112.374721	111.046764	111.046754	112.374725	111.046759	0.52	50	0.66	50	0.92	50	0.44	50	16	33	1	17	0
1646067627	25374.611	127	3.51608598	-0.279591837	-0.00143380429	111.710744	-0.279591837	-0.00143380429	2.21328134	112.374733	112.374723	111.046764	111.046754	112.374728	111.046759	0.4	50	0.959183673	49	0.68	50	0.68	50	13	29	0	21	0
1646067808	25555.249	128	3.51609261	0.27	0.00149171271	111.710742	-0.13	-0.000718232044	2.21328329	112.374732	112.374723	111.046762	111.046753	112.374727	111.046757	0.68	50	0.54	50	0.8	50	0.4	50	9	27	0	23	0
1646068001	25748.839	129	3.51609569	-0.19	-0.00105555556	111.710743	-0.37	-0.00205555556	2.21328884	112.374735	112.374725	111.046761	111.046752	112.37473	111.046757	0.3	50	0.86	50	0.86	50	0.68	50	14	33	1	17	0
1646068182	25929.379	130	3.51610447	-0.21	-0.00108247423	111.710744	0.15	0.000773195876	2.21328659	112.374735	112.374726	111.046763	111.046754	112.37473	111.046758	0.58	50	0.64	50	0.54	50	0.9	50	9	29	0	21	0
1646068375	26123.024	131	3.51610091	0.0546938776	0.000303854875	111.710744	0.0453061224	0.00025170068	2.21328591	112.374735	112.374725	111.046763	111.046753	112.37473	111.046758	0.58	50	0.48	50	0.54	50	0.530612245	49	11	28	1	22	0
1646068556	26303.604	132	3.51609984	0.22	0.00113402062	111.710743	0.44	0.00226804124	2.21327931	112.374731	112.374722	111.046764	111.046754	112.374727	111.046759	0.92	50	0.26	50	0.72	50	0.94	50	14	31	0	19	0
1646068737	26484.311	133	3.5160894	-0.144166667	-0.000796500921	111.710744	-0.324166667	-0.00179097606	2.21328417	112.374734	112.374724	111.046763	111.046754	112.374729	111.046758	0.291666667	48	0.76	50	0.66	50	0.48	50	14	35	0	15	0
1646068931	26678.999	134	3.51609709	0.09	0.0005	111.710743	-0.27	-0.0015	2.21328822	112.374734	112.374725	111.046761	111.046752	112.37473	111.046757	0.52	50	0.7	50	0.86	50	0.5	50	11	34	1	16	0
1646069112	26859.525	135	3.51610349	-0.27	-0.00138461538	111.710745	-0.01	-5.12820513e-05	2.21328837	112.374736	112.374726	111.046763	111.046753	112.374731	111.046758	0.44	50	0.72	50	0.6	50	0.86	50	9	28	0	21	1
1646069292	27040.139	136	3.51610373	0.37	0.00205555556	111.710743	0.15	0.000833333333	2.21328612	112.374733	112.374724	111.046762	111.046752	112.374729	111.046757	0.88	50	0.36	50	0.72	50	0.5	50	8	29	0	21	0
1646069475	27222.559	137	3.51610017	-0.319387755	-0.00176457323	111.710744	-0.219387755	-0.00121208704	2.21328941	112.374736	112.374726	111.046762	111.046753	112.374731	111.046757	0.4	50	0.93877551	49	0.76	50	0.86	50	4	23	0	27	0
1646069657	27405.138	138	3.51610538	0.134693878	0.000736032118	111.710744	0.234693878	0.00128248021	2.21328589	112.374734	112.374725	111.046763	111.046753	112.374729	111.046758	0.9	50	0.530612245	49	0.66	50	0.76	50	9	20	0	30	0
1646069853	27600.564	139	3.51609981	-0.13	-0.000714285714	111.710744	-0.35	-0.00192307692	2.21329114	112.374736	112.374727	111.046762	111.046752	112.374732	111.046757	0.44	50	0.92	50	0.98	50	0.76	50	6	15	1	35	0
1646070035	27783.214	140	3.51610811	0.37	0.0018877551	111.710742	-0.09	-0.000459183673	2.21329249	112.374735	112.374725	111.046759	111.04675	112.37473	111.046755	0.9	50	0.62	50	0.84	50	0.38	50	13	26	0	24	0
1646070218	27965.852	141	3.51611025	0.140816327	0.00077371608	111.710742	-0.259183673	-0.00142408612	2.21329638	112.374735	112.374726	111.046758	111.046748	112.374731	111.046753	0.8	50	0.918367347	49	0.86	50	0.46	50	14	33	0	17	0
1646070427	28174.347	142	3.51611639	0.0489795918	0.000267648043	111.710741	0.388979592	0.00212557154	2.21329054	112.374733	112.374724	111.046759	111.04675	112.374729	111.046754	0.897959184	49	0.46	50	0.38	50	0.72	50	12	31	2	19	0
1646070609	28356.93	143	3.51610717	-5.55111512e-17	-2.66880535e-19	111.710741	-0.58	-0.00278846154	2.21329924	112.374736	112.374726	111.046756	111.046747	112.374731	111.046752	0.2	50	0.78	50	0.94	50	0.36	50	12	33	0	17	0
1646070792	28539.518	144	3.51612093	-0.06	-0.000327868852	111.710742	-0.58	-0.00316939891	2.21330794	112.374739	112.374729	111.046754	111.046745	112.374734	111.046749	0.2	50	0.84	50	0.92	50	0.4	50	3	24	0	25	1
1646070974	28722.087	145	3.51613468	0.28	0.00153846154	111.71074	0.18	0.000989010989	2.21330524	112.374737	112.374727	111.046754	111.046744	112.374732	111.046749	0.84	50	0.38	50	0.64	50	0.54	50	18	36	0	14	0
1646071157	28904.716	146	3.51613041	-0.36	-0.00196721311	111.710742	-0.08	-0.00043715847	2.21330644	112.374739	112.374729	111.046755	111.046745	112.374734	111.04675	0.36	50	0.8	50	0.5	50	0.78	50	12	30	0	20	0
1646071342	29089.807	147	3.51613231	0.0489795918	0.000267648043	111.710742	-0.261632653	-0.00142968663	2.21331037	112.37474	112.37473	111.046754	111.046744	112.374735	111.046749	0.42	50	0.632653061	49	0.78	50	0.469387755	49	11	30	0	20	0
1646071525	29272.601	148	3.51613852	0.04	0.000216216216	111.710742	0.44	0.00237837838	2.21330377	112.374738	112.374728	111.046755	111.046746	112.374733	111.046751	0.94	50	0.46	50	0.44	50	0.84	50	17	32	0	18	0
1646071708	29455.278	149	3.51612808	0.000612244898	3.34560054e-06	111.710742	-0.219387755	-0.00119884019	2.21330706	112.374739	112.374729	111.046754	111.046745	112.374734	111.04675	0.72	50	0.93877551	49	0.74	50	0.52	50	13	33	0	17	0
1646071903	29650.617	150	3.51613329	-0.106734694	-0.000586454362	111.710742	0.0267346939	0.000146893922	2.21330666	112.374739	112.374729	111.046755	111.046745	112.374734	111.04675	0.32	50	0.4	50	0.54	50	0.673469388	49	15	32	1	18	0
1646072086	29833.262	151	3.51613265	-0.11	-0.00056122449	111.710743	-0.43	-0.00219387755	2.21331311	112.374741	112.374732	111.046754	111.046744	112.374737	111.046749	0.42	50	0.96	50	0.7	50	0.38	50	14	28	0	22	0
1646072268	30015.852	152	3.51614285	0.26	0.00142857143	111.710741	-0.28	-0.00153846154	2.21331731	112.374741	112.374732	111.046751	111.046742	112.374737	111.046746	0.4	50	0.42	50	0.92	50	0.38	50	10	28	0	22	0
1646072464	30212.065	153	3.51614949	0.15	0.000819672131	111.710741	0.09	0.000491803279	2.21331596	112.37474	112.374731	111.046751	111.046741	112.374736	111.046746	0.74	50	0.5	50	0.56	50	0.5	50	10	28	1	22	0
1646072647	30394.733	154	3.51614736	0.03	0.000153061224	111.710741	0.39	0.00198979592	2.21331011	112.374738	112.374729	111.046752	111.046743	112.374734	111.046748	0.74	50	0.32	50	0.62	50	0.98	50	11	35	0	15	0
1646072830	30577.568	155	3.51613811	-0.39	-0.00213114754	111.710743	-0.11	-0.000601092896	2.21331176	112.374741	112.374731	111.046754	111.046744	112.374736	111.046749	0.46	50	0.96	50	0.64	50	0.92	50	10	27	0	23	0
1646073013	30760.536	156	3.51614072	0.4	0.00218579235	111.710741	-0.14	-0.000765027322	2.21331386	112.374739	112.37473	111.046751	111.046742	112.374735	111.046746	0.86	50	0.6	50	0.96	50	0.42	50	7	31	0	19	0
1646073196	30943.221	157	3.51614404	-0.26	-0.00142857143	111.710742	-0.12	-0.000659340659	2.21331566	112.374741	112.374732	111.046752	111.046742	112.374737	111.046747	0.6	50	0.98	50	0.72	50	0.86	50	0	8	0	42	0
1646073379	31126.253	158	3.51614688	-0.0159183673	-8.69856139e-05	111.710742	-0.384081633	-0.00209880674	2.21332142	112.374743	112.374734	111.04675	111.046741	112.374738	111.046745	0.54	50	0.94	50	0.96	50	0.591836735	49	14	31	0	19	0
1646073574	31321.96	159	3.51615599	-0.09	-0.000491803279	111.710742	-0.45	-0.00245901639	2.21332817	112.374746	112.374736	111.046749	111.046739	112.374741	111.046744	0.36	50	0.9	50	0.76	50	0.4	50	16	31	1	19	0
1646073757	31504.812	160	3.51616667	-0.02	-0.000102040816	111.710742	0.38	0.00193877551	2.21332247	112.374744	112.374734	111.04675	111.046741	112.374739	111.046746	0.92	50	0.56	50	0.48	50	0.88	50	10	32	0	18	0
1646073941	31688.475	161	3.51615766	-0.24	-0.00131147541	111.710744	-0.18	-0.000983606557	2.21332517	112.374746	112.374736	111.046751	111.046741	112.374741	111.046746	0.5	50	0.92	50	0.7	50	0.76	50	16	33	0	17	0
1646074150	31898.193	162	3.51616193	0.28	0.00153005464	111.710742	-0.3	-0.00163934426	2.21332967	112.374746	112.374736	111.046748	111.046739	112.374741	111.046743	0.64	50	0.66	50	0.94	50	0.36	50	3	18	2	31	1
1646074333	32081.109	163	3.51616904	-0.3	-0.00142857143	111.710744	0.04	0.00019047619	2.21332907	112.374747	112.374738	111.04675	111.04674	112.374742	111.046745	0.68	50	0.94	50	0.32	50	0.66	50	14	32	0	18	0
1646074517	32264.955	164	3.51616809	0.3	0.00163934426	111.710742	-0.16	-0.00087431694	2.21333147	112.374746	112.374737	111.046748	111.046738	112.374742	111.046743	0.76	50	0.62	50	0.94	50	0.48	50	12	35	0	15	0
1646074700	32448.052	165	3.51617189	-0.0757142857	-0.000411490683	111.710743	-0.475714286	-0.00258540373	2.2133386	112.374749	112.374739	111.046746	111.046736	112.374744	111.046741	0.428571429	49	0.98	50	0.84	50	0.44	50	5	28	0	22	0
1646074896	32643.733	166	3.51618317	0.0983673469	0.000537526486	111.710742	-0.258367347	-0.00141184343	2.21334248	112.37475	112.37474	111.046744	111.046735	112.374745	111.046739	0.6	50	0.76	50	0.836734694	49	0.48	50	16	33	1	17	0
1646075079	32826.58	167	3.5161893	-0.437959184	-0.00223448563	111.710744	0.0779591837	0.000397750937	2.21334131	112.374751	112.374742	111.046747	111.046737	112.374747	111.046742	0.42	50	0.78	50	0.28	50	0.795918367	49	16	35	0	15	0
1646075262	33009.617	168	3.51618745	0.164897959	0.000901081744	111.710744	-0.0848979592	-0.000463923274	2.21334258	112.374751	112.374742	111.046746	111.046736	112.374746	111.046741	0.74	50	0.66	50	0.76	50	0.510204082	49	16	36	0	14	0
1646075447	33194.234	169	3.51618947	0.21	0.00114754098	111.710742	-0.29	-0.00158469945	2.21334693	112.374751	112.374742	111.046743	111.046734	112.374747	111.046738	0.78	50	0.86	50	0.84	50	0.34	50	14	34	0	16	0
1646075631	33378.645	170	3.51619635	-0.32	-0.00173913043	111.710744	0.04	0.000217391304	2.21334633	112.374753	112.374743	111.046745	111.046735	112.374748	111.04674	0.5	50	0.78	50	0.48	50	0.84	50	7	30	0	20	0
1646075815	33562.273	171	3.5161954	-0.260612245	-0.00140871484	111.710745	0.199387755	0.00107777165	2.21334334	112.374753	112.374744	111.046747	111.046738	112.374748	111.046742	0.673469388	49	0.734693878	49	0.46	50	0.92	50	18	33	0	17	0
1646075998	33745.897	172	3.51619067	0.5	0.00273224044	111.710743	-0.06	-0.000327868852	2.21334424	112.374751	112.374741	111.046744	111.046735	112.374746	111.04674	0.8	50	0.36	50	0.84	50	0.28	50	9	22	0	27	1
1646076183	33930.504	173	3.51619209	-0.369795918	-0.00200976043	111.710745	0.0816326531	0.000443655723	2.21334302	112.374752	112.374743	111.046747	111.046737	112.374748	111.046742	0.591836735	49	0.88	50	0.428571429	49	0.88	50	10	36	0	14	0
1646076380	34127.455	174	3.51619015	0.199183673	0.00108251996	111.710744	0.279183673	0.00151730257	2.21333883	112.37475	112.374741	111.046747	111.046737	112.374745	111.046742	0.918367347	49	0.44	50	0.78	50	0.86	50	9	30	1	20	0
1646076578	34325.253	175	3.51618353	0.12	0.000609137056	111.710743	-0.64	-0.00324873096	2.21334843	112.374752	112.374743	111.046743	111.046734	112.374748	111.046739	0.46	50	0.98	50	1	50	0.24	50	15	30	1	20	0
1646076774	34521.984	176	3.51619871	-0.04	-0.000202020202	111.710743	0.64	0.00323232323	2.21333883	112.37475	112.37474	111.046746	111.046737	112.374745	111.046742	0.76	50	0.16	50	0.24	50	0.92	50	16	33	1	17	0
1646076958	34706.041	177	3.51618353	0.315306122	0.00160053869	111.710742	-0.195306122	-0.000991401637	2.21334176	112.374749	112.37474	111.046744	111.046734	112.374744	111.046739	0.9	50	0.78	50	0.98	50	0.469387755	49	9	29	0	20	1
1646077155	34903.169	178	3.51618816	0.0973469388	0.00052905945	111.710741	0.637346939	0.00346384206	2.2133322	112.374746	112.374736	111.046746	111.046737	112.374741	111.046742	1	50	0.265306122	49	0.4	50	0.94	50	3	12	1	37	1
1646077352	35099.654	179	3.51617305	-0.13	-0.000659898477	111.710742	0.31	0.00157360406	2.21332755	112.374745	112.374735	111.046748	111.046739	112.37474	111.046744	0.8	50	0.62	50	0.52	50	0.96	50	15	24	1	26	0
1646077536	35284.204	180	3.51616569	0.16	0.000812182741	111.710741	0.4	0.00203045685	2.21332155	112.374742	112.374733	111.046749	111.04674	112.374738	111.046745	0.92	50	0.36	50	0.72	50	0.96	50	0	5	0	45	0
1646077720	35467.83	181	3.5161562	-0.28	-0.00152173913	111.710743	0.26	0.00141304348	2.21331765	112.374743	112.374733	111.046752	111.046742	112.374738	111.046747	0.54	50	0.56	50	0.46	50	1	50	15	35	0	15	0
1646077917	35664.668	182	3.51615004	0.02	0.000108695652	111.710742	0.24	0.00130434783	2.21331405	112.374741	112.374732	111.046753	111.046743	112.374737	111.046748	0.86	50	0.6	50	0.52	50	0.74	50	1	10	1	39	1
1646078101	35849.019	183	3.51614434	-0.457959184	-0.00232466591	111.710745	0.337959184	0.00171552885	2.21330898	112.374742	112.374733	111.046757	111.046747	112.374737	111.046752	0.7	50	0.82	50	0.204081633	49	1	50	13	30	0	20	0
1646078301	36049.013	184	3.51613633	0.125918367	0.000684338953	111.710744	-0.465918367	-0.00253216504	2.21331597	112.374744	112.374734	111.046754	111.046745	112.374739	111.046749	0.5	50	0.84	50	1	50	0.408163265	49	2	15	1	35	0
1646078498	36245.611	185	3.51614738	0.1	0.0005	111.710744	0.46	0.0023	2.21330907	112.374741	112.374732	111.046756	111.046746	112.374736	111.046751	0.9	50	0.34	50	0.38	50	0.74	50	4	17	1	33	0
1646078682	36429.239	186	3.51613647	0.11	0.000558375635	111.710743	-0.23	-0.00116751269	2.21331252	112.374742	112.374732	111.046754	111.046745	112.374737	111.046749	0.48	50	0.6	50	0.76	50	0.42	50	2	14	0	36	0
1646078879	36626.529	187	3.51614192	0.03	0.000163934426	111.710743	-0.05	-0.000273224044	2.21331327	112.374742	112.374732	111.046754	111.046744	112.374737	111.046749	0.58	50	0.6	50	0.78	50	0.7	50	12	29	1	21	0
1646079063	36810.34	188	3.51614311	-0.25755102	-0.00130736559	111.710744	-0.16244898	-0.00082461411	2.2133157	112.374744	112.374734	111.046754	111.046745	112.374739	111.046749	0.46	50	0.88	50	0.66	50	0.755102041	49	13	34	0	16	0
1646079262	37009.318	189	3.51614696	0.18	0.00097826087	111.710743	-0.06	-0.000326086957	2.2133166	112.374743	112.374733	111.046753	111.046744	112.374738	111.046748	0.7	50	0.58	50	0.68	50	0.44	50	13	32	1	18	0
1646079474	37221.958	190	3.51614838	-0.0730612245	-0.000367141832	111.710744	0.0669387755	0.000336375756	2.2133156	112.374743	112.374734	111.046754	111.046744	112.374738	111.046749	0.693877551	49	0.7	50	0.7	50	0.84	50	13	29	2	21	0
1646079658	37405.686	191	3.5161468	-0.12	-0.000563380282	111.710744	-0.4	-0.00187793427	2.2133216	112.374745	112.374736	111.046753	111.046743	112.374741	111.046748	0.4	50	0.92	50	0.96	50	0.68	50	17	30	0	20	0
1646079855	37602.38	192	3.51615629	-0.17	-0.000923913043	111.710745	0.05	0.00027173913	2.21332085	112.374746	112.374737	111.046754	111.046744	112.374741	111.046749	0.6	50	0.72	50	0.64	50	0.86	50	8	27	1	23	0
1646080038	37785.794	193	3.5161551	-0.05	-0.000255102041	111.710745	0.25	0.0012755102	2.2133171	112.374745	112.374736	111.046755	111.046745	112.37474	111.04675	0.8	50	0.6	50	0.56	50	0.86	50	10	31	0	19	0
1646080223	37970.426	194	3.51614917	0.11	0.000597826087	111.710745	0.59	0.00320652174	2.21330825	112.374742	112.374733	111.046757	111.046748	112.374737	111.046752	0.94	50	0.24	50	0.36	50	0.84	50	12	32	0	18	0
1646080406	38154.054	195	3.51613517	0.07	0.000380434783	111.710744	-0.53	-0.00288043478	2.2133162	112.374744	112.374735	111.046754	111.046745	112.374739	111.04675	0.52	50	0.98	50	0.88	50	0.28	50	16	34	0	13	3
1646080603	38350.779	196	3.51614775	0.17	0.000923913043	111.710744	0.41	0.00222826087	2.21331005	112.374741	112.374732	111.046755	111.046746	112.374737	111.046751	0.88	50	0.3	50	0.7	50	0.94	50	16	34	1	16	0
1646080787	38535.003	197	3.51613802	-0.373673469	-0.00189681964	111.710745	-0.0430612245	-0.000218584896	2.2133107	112.374743	112.374734	111.046757	111.046747	112.374739	111.046752	0.42	50	0.836734694	49	0.469387755	49	0.8	50	13	26	0	24	0
1646080971	38719.097	198	3.51613904	0.13	0.000706521739	111.710745	-0.03	-0.000163043478	2.21331115	112.374743	112.374733	111.046756	111.046747	112.374738	111.046751	0.56	50	0.46	50	0.86	50	0.7	50	12	25	0	25	0
1646081169	38916.926	199	3.51613975	-0.186122449	-0.00101153505	111.710746	0.266122449	0.00144631766	2.21330715	112.374743	112.374733	111.046758	111.046749	112.374738	111.046754	0.74	50	0.66	50	0.387755102	49	0.84	50	11	25	1	25	0
1646081379	39126.932	200	3.51613344	0.43	0.00217171717	111.710744	-0.07	-0.000353535354	2.2133082	112.374741	112.374731	111.046756	111.046746	112.374736	111.046751	0.88	50	0.52	50	0.9	50	0.4	50	3	20	2	30	0
1646081563	39311.153	201	3.5161351	-0.188367347	-0.000896987366	111.710745	0.348367347	0.00165889213	2.21330298	112.37474	112.374731	111.046758	111.046749	112.374735	111.046754	0.86	50	0.7	50	0.3	50	0.836734694	49	11	30	0	20	0
1646081747	39495.204	202	3.51612684	-0.14	-0.000760869565	111.710745	0.1	0.000543478261	2.21330148	112.37474	112.374731	111.04676	111.04675	112.374736	111.046755	0.68	50	0.72	50	0.5	50	0.74	50	15	38	0	12	0
1646081932	39679.426	203	3.51612446	0.15755102	0.000856255546	111.710744	-0.0824489796	-0.00044809228	2.21330272	112.37474	112.37473	111.046758	111.046749	112.374735	111.046754	0.755102041	49	0.68	50	0.78	50	0.54	50	13	35	0	15	0
1646082129	39876.356	204	3.51612642	0.235102041	0.00127772848	111.710743	-0.0551020408	-0.000299467613	2.21330354	112.374739	112.37473	111.046757	111.046747	112.374734	111.046752	0.8	50	0.62	50	0.78	50	0.489795918	49	11	25	1	25	0
1646082313	40060.338	205	3.51612773	0.17	0.000862944162	111.710742	-0.11	-0.000558375635	2.21330519	112.374739	112.374729	111.046756	111.046746	112.374734	111.046751	0.8	50	0.74	50	0.78	50	0.5	50	9	27	0	23	0
1646082510	40257.604	206	3.51613034	0	0	111.710742	0	0	2.21330519	112.374739	112.374729	111.046756	111.046746	112.374734	111.046751	-1	0	0.529411765	34	0.62	50	1	3	2	7	0	43	0
1646082694	40441.697	207	3.51613034	-0.03	-0.000152284264	111.710743	0.67	0.00340101523	2.21329514	112.374736	112.374726	111.046759	111.046749	112.374731	111.046754	0.94	50	0.3	50	0.28	50	0.98	50	14	31	0	19	0
1646082878	40625.972	208	3.51611444	-0.287142857	-0.00156055901	111.710744	0.367142857	0.00199534161	2.21328964	112.374736	112.374726	111.046762	111.046752	112.374731	111.046757	0.68	50	0.6	50	0.285714286	49	0.94	50	5	17	0	33	0
1646083063	40810.961	209	3.51610573	-0.07	-0.000380434783	111.710744	0.57	0.00309782609	2.21328109	112.374733	112.374724	111.046765	111.046755	112.374729	111.04676	0.86	50	0.36	50	0.36	50	1	50	11	25	0	25	0
1646083248	40995.856	210	3.51609221	-0.02	-0.000108108108	111.710744	0.58	0.00313513514	2.21327239	112.374731	112.374721	111.046767	111.046758	112.374726	111.046763	0.92	50	0.36	50	0.4	50	1	50	5	19	0	31	0
1646083434	41182.067	211	3.51607845	-0.2	-0.00108108108	111.710745	0.46	0.00248648649	2.21326549	112.37473	112.37472	111.046771	111.046761	112.374725	111.046766	0.98	50	0.72	50	0.32	50	0.98	50	14	29	0	21	0
1646083631	41379.021	212	3.51606754	-0.01	-5.37634409e-05	111.710745	0.17	0.000913978495	2.21326294	112.374729	112.37472	111.046771	111.046762	112.374724	111.046767	0.74	50	0.58	50	0.68	50	0.86	50	8	23	1	27	0
1646083830	41577.606	213	3.51606351	-0.341111111	-0.00173152848	111.710747	0.0611111111	0.000310208686	2.21326202	112.374731	112.374721	111.046773	111.046764	112.374726	111.046769	0.54	50	0.82	50	0.42	50	0.822222222	45	12	21	1	29	0
1646084068	41815.53	214	3.51606206	0.01	5.02512563e-05	111.710747	0.33	0.00165829146	2.21325707	112.374729	112.37472	111.046775	111.046765	112.374724	111.04677	0.84	50	0.5	50	0.42	50	0.74	50	8	30	4	20	0
1646084266	42013.838	215	3.51605423	-0.12877551	-0.000543356583	111.710748	-0.32877551	-0.00138723844	2.213262	112.374731	112.374722	111.046774	111.046764	112.374726	111.046769	0.42	50	0.87755102	49	0.86	50	0.66	50	16	25	1	25	0
1646084464	42211.298	216	3.51606203	0.102653061	0.000515844529	111.710747	0.317346939	0.00159470824	2.21325724	112.374729	112.37472	111.046775	111.046765	112.374724	111.04677	0.76	50	0.34	50	0.52	50	0.734693878	49	6	20	1	29	1
1646084648	42395.561	217	3.5160545	-0.04	-0.000203045685	111.710747	0.52	0.00263959391	2.21324944	112.374727	112.374718	111.046777	111.046768	112.374722	111.046773	0.86	50	0.38	50	0.32	50	0.88	50	21	35	0	15	0
1646084833	42580.626	218	3.51604217	0.49	0.0026344086	111.710745	0.01	5.37634409e-05	2.21324929	112.374725	112.374715	111.046775	111.046765	112.37472	111.04677	0.86	50	0.36	50	0.9	50	0.42	50	5	20	0	30	0
1646085030	42777.748	219	3.51604193	-0.51	-0.00277173913	111.710748	-0.17	-0.000923913043	2.21325184	112.374728	112.374718	111.046777	111.046767	112.374723	111.046772	0.3	50	0.98	50	0.56	50	0.9	50	7	29	1	21	0
1646085240	42987.937	220	3.51604596	0.33	0.0016751269	111.710746	0.29	0.00147208122	2.21324749	112.374725	112.374715	111.046776	111.046767	112.37472	111.046772	0.98	50	0.36	50	0.82	50	0.78	50	11	30	2	20	0
1646085424	43172.111	221	3.51603908	-0.308367347	-0.00146841594	111.710747	-0.0716326531	-0.000341107872	2.21324856	112.374727	112.374717	111.046778	111.046768	112.374722	111.046773	0.48	50	0.86	50	0.6	50	0.836734694	49	15	34	0	16	0
1646085609	43356.427	222	3.51604078	0.31	0.00168478261	111.710746	0.15	0.000815217391	2.21324631	112.374725	112.374715	111.046777	111.046767	112.37472	111.046772	0.8	50	0.34	50	0.86	50	0.7	50	3	19	0	29	2
1646085807	43554.237	223	3.51603723	-0.39	-0.00211956522	111.710748	0.35	0.00190217391	2.21324106	112.374725	112.374715	111.04678	111.046771	112.37472	111.046776	0.68	50	0.72	50	0.26	50	1	50	13	29	1	21	0
1646085990	43738.075	224	3.51602892	-0.08	-0.000404040404	111.710748	0.26	0.00131313131	2.21323716	112.374724	112.374715	111.046782	111.046772	112.374719	111.046777	0.82	50	0.64	50	0.62	50	0.96	50	8	32	0	18	0
1646086187	43934.941	225	3.51602276	0.13	0.000706521739	111.710748	-0.15	-0.000815217391	2.21323941	112.374724	112.374715	111.046781	111.046771	112.374719	111.046776	0.5	50	0.52	50	0.78	50	0.5	50	6	27	1	23	0
1646086384	44132.108	226	3.51602631	-0.0540816327	-0.000274526054	111.710748	0.565918367	0.00287268207	2.21323093	112.374722	112.374712	111.046783	111.046774	112.374717	111.046779	0.92	50	0.408163265	49	0.34	50	0.96	50	11	28	1	22	0
1646086594	44341.35	227	3.51601289	0	0	111.710748	0	0	2.21323093	112.374722	112.374712	111.046783	111.046774	112.374717	111.046779	0.285714286	21	0	1	-1	0	0.717948718	39	7	26	1	24	0
1646086801	44549.021	228	3.51601289	-0.29	-0.00138755981	111.710749	0.13	0.000622009569	2.21322898	112.374723	112.374713	111.046785	111.046776	112.374718	111.046781	0.62	50	0.78	50	0.44	50	0.86	50	11	22	2	27	1
1646086997	44745.042	229	3.5160098	0.16	0.000769230769	111.710749	0.18	0.000865384615	2.21322628	112.374721	112.374712	111.046785	111.046776	112.374716	111.046781	0.88	50	0.54	50	0.6	50	0.62	50	10	36	1	14	0
1646087191	44939.007	230	3.51600554	0.02	0.000102040816	111.710748	0.14	0.000714285714	2.21322418	112.37472	112.374711	111.046786	111.046776	112.374716	111.046781	0.7	50	0.54	50	0.64	50	0.76	50	8	33	1	17	0
1646087373	45120.614	231	3.51600221	0.245918367	0.00126762045	111.710747	0.434081633	0.00223753419	2.21321766	112.374717	112.374708	111.046787	111.046777	112.374713	111.046782	0.96	50	0.28	50	0.591836735	49	0.78	50	17	32	0	18	0
1646087554	45301.77	232	3.51599192	-0.05	-0.000274725275	111.710747	0.45	0.00247252747	2.21321091	112.374715	112.374706	111.046789	111.046779	112.374711	111.046784	0.78	50	0.38	50	0.42	50	0.92	50	10	29	0	21	0
1646087735	45482.444	233	3.51598124	-0.04	-0.000220994475	111.710748	2.77555756e-17	1.53345722e-19	2.21321091	112.374716	112.374706	111.046789	111.04678	112.374711	111.046784	0.62	50	0.66	50	0.42	50	0.46	50	9	33	0	16	1
1646087944	45691.411	234	3.51598124	0.08	0.000444444444	111.710747	-0.28	-0.00155555556	2.21321511	112.374717	112.374707	111.046787	111.046778	112.374712	111.046783	0.66	50	0.86	50	0.82	50	0.46	50	6	27	2	22	1
1646088126	45873.687	235	3.51598788	-0.27	-0.00129186603	111.710749	0.09	0.00043062201	2.21321376	112.374717	112.374708	111.046789	111.04678	112.374713	111.046784	0.7	50	0.88	50	0.38	50	0.74	50	6	20	0	30	0
1646088307	46054.637	236	3.51598575	-0.05	-0.000273224044	111.710749	0.57	0.0031147541	2.21320521	112.374715	112.374706	111.046792	111.046783	112.37471	111.046787	0.92	50	0.4	50	0.26	50	0.88	50	6	25	0	25	0
1646088517	46265.146	237	3.51597223	-0.255918367	-0.00141391363	111.71075	0.275918367	0.00152441087	2.21320108	112.374715	112.374706	111.046795	111.046785	112.37471	111.04679	0.6	50	0.58	50	0.408163265	49	0.94	50	7	21	2	29	0
1646088714	46461.616	238	3.51596568	-0.0663265306	-0.000315840622	111.71075	0.406326531	0.00193488824	2.21319498	112.374714	112.374704	111.046797	111.046787	112.374709	111.046792	0.76	50	0.42	50	0.367346939	49	0.84	50	15	31	1	18	1
1646088895	46642.824	239	3.51595604	0.479387755	0.00243344038	111.710748	0.0993877551	0.000504506371	2.21319349	112.374711	112.374701	111.046795	111.046785	112.374706	111.04679	0.93877551	49	0.36	50	0.84	50	0.46	50	6	29	0	21	0
1646089091	46838.97	240	3.51595369	0.33	0.00182320442	111.710746	-0.27	-0.00149171271	2.21319754	112.37471	112.374701	111.046792	111.046782	112.374706	111.046787	0.72	50	0.66	50	0.96	50	0.36	50	15	27	1	23	0
1646089272	47019.988	241	3.51596009	0	0	111.710746	-0.56	-0.00285714286	2.21320594	112.374713	112.374703	111.046789	111.04678	112.374708	111.046785	0.4	50	0.96	50	0.84	50	0.28	50	18	33	0	17	0
1646089468	47215.224	242	3.51597338	-0.15	-0.000828729282	111.710747	0.57	0.00314917127	2.21319739	112.374711	112.374702	111.046793	111.046783	112.374706	111.046788	0.94	50	0.52	50	0.22	50	0.94	50	11	31	1	18	1
1646089662	47409.326	243	3.51595985	-0.17	-0.000871794872	111.710748	0.39	0.002	2.21319154	112.37471	112.374701	111.046795	111.046786	112.374705	111.046791	0.86	50	0.64	50	0.4	50	0.96	50	13	32	1	18	0
1646089844	47591.639	244	3.5159506	0.0579591837	0.000298758679	111.710748	0.197959184	0.00102040816	2.21318857	112.374709	112.3747	111.046796	111.046786	112.374704	111.046791	0.795918367	49	0.54	50	0.58	50	0.72	50	15	38	0	12	0
1646090041	47788.788	245	3.51594591	-0.0618367347	-0.000337905654	111.710748	-0.0353061224	-0.000192929631	2.2131891	112.37471	112.3747	111.046796	111.046787	112.374705	111.046791	0.76	50	0.857142857	49	0.673469388	49	0.7	50	5	15	1	35	0
1646090249	47996.893	246	3.51594674	0.219795918	0.00111571532	111.710747	0.439795918	0.00223246659	2.2131825	112.374706	112.374697	111.046797	111.046787	112.374702	111.046792	0.979591837	49	0.32	50	0.66	50	0.88	50	7	29	2	20	1
1646090430	48178.147	247	3.51593631	-0.02	-9.61538462e-05	111.710747	-0.14	-0.000673076923	2.2131846	112.374707	112.374698	111.046796	111.046787	112.374702	111.046792	0.6	50	0.76	50	0.72	50	0.6	50	20	41	0	9	0
1646090613	48360.557	248	3.51593963	0.45	0.00248618785	111.710745	0.03	0.000165745856	2.21318415	112.374705	112.374695	111.046794	111.046785	112.3747	111.04679	0.96	50	0.48	50	0.9	50	0.48	50	11	32	0	18	0
1646090794	48542.202	249	3.51593892	-0.289387755	-0.00159004261	111.710746	-0.149387755	-0.000820811841	2.21318639	112.374707	112.374697	111.046795	111.046786	112.374702	111.04679	0.5	50	0.93877551	49	0.52	50	0.66	50	15	33	0	17	0
1646090991	48738.433	250	3.51594246	0.14	0.000769230769	111.710746	0.14	0.000769230769	2.21318429	112.374706	112.374696	111.046795	111.046786	112.374701	111.04679	0.84	50	0.56	50	0.72	50	0.72	50	9	26	1	24	0
1646091174	48921.667	251	3.51593914	-0.0567346939	-0.000289462724	111.710746	0.536734694	0.00273844232	2.21317624	112.374703	112.374694	111.046798	111.046788	112.374699	111.046793	0.9	50	0.42	50	0.326530612	49	0.92	50	12	30	0	20	0
1646091382	49130.036	252	3.51592641	0.21	0.00114130435	111.710745	-0.03	-0.000163043478	2.21317669	112.374703	112.374693	111.046797	111.046787	112.374698	111.046792	0.72	50	0.54	50	0.8	50	0.56	50	2	23	2	27	0
1646091564	49311.294	253	3.51592712	-0.24	-0.00115384615	111.710746	0.04	0.000192307692	2.21317609	112.374704	112.374694	111.046798	111.046788	112.374699	111.046793	0.56	50	0.76	50	0.52	50	0.8	50	11	25	0	25	0
1646091785	49532.489	254	3.51592617	0.197755102	0.00109256962	111.710745	0.142244898	0.000785883414	2.21317396	112.374702	112.374692	111.046798	111.046788	112.374697	111.046793	0.88	50	0.54	50	0.775510204	49	0.72	50	7	27	3	23	0
1646091980	49727.381	255	3.5159228	-0.08	-0.00036199095	111.710745	0.6	0.00271493213	2.21316496	112.3747	112.37469	111.046801	111.046791	112.374695	111.046796	0.96	50	0.44	50	0.28	50	0.96	50	12	31	1	19	0
1646092161	49908.343	256	3.51590857	0.27	0.00138461538	111.710744	0.29	0.00148717949	2.21316061	112.374697	112.374687	111.046801	111.046791	112.374692	111.046796	0.96	50	0.4	50	0.72	50	0.74	50	15	29	0	21	0
1646093024	50771.827	257	3.51590169	-0.4	-0.00220994475	111.710746	-0.08	-0.00044198895	2.21316181	112.374699	112.37469	111.046802	111.046793	112.374695	111.046797	0.36	50	0.84	50	0.34	50	0.66	50	9	18	66	21	0
