# Supplementary material for: Improved bounds on Lorentz violation from composite pulse Ramsey spectroscopy in a trapped ion
Source: Nat Commun. 2022 Nov 27;13:7314. doi: 10.1038/s41467-022-34818-0 (PMC9701673; doi:10.1038/s41467-022-34818-0)
Supplement: Supplementary file 2 — Source Data [file 41467_2022_34818_MOESM2_ESM.zip › Source_data_files/raw_data/20220301/LLI_with_servo_467_00.txt]

#
#1650 rf switch (1650 rf switch (digital out of Paul's box)): 1 
#370 H1 shutter (Inverted NI digital out at /Dev1/port0/line2): 1 
#370 H2 shutter (370 H2 shutter (digital out of Paul's box)): 1 
#370 V shutter (Inverted NI digital out at /Dev1/port0/line0): 1 
#370 cooling AOM rf attenuator control voltage (NI analog out at /Dev2/ao6): 5.32937745 V
#370 cooling rf switch (370 cooling rf switch (digital out of Paul's box)): 1 
#370 cooling shutter (370 cooling shutter (digital out of Paul's box)): 1 
#370 detuning AOM rf attenuator control voltage (NI analog out at /Dev2/ao10): 10 V
#370 detuning rf switch (370 detuning rf switch (digital out of Paul's box)): 1 
#370 pumping AOM rf attenuator control voltage (NI analog out at /Dev2/ao9): 10 V
#370 pumping rf switch (370 pumping rf switch (digital out of Paul's box)): 1 
#399 shutter (399 shutter (digital out of Paul's box)): 0 
#411 relock shutter (411 relock shutter (digital out of Paul's box)): 1 
#411 rf switch (411 rf switch (digital out of Paul's box)): 0 
#411 slave rf switch (411 slave rf switch (digital out of Paul's box)): 1 
#411 stab hold (411 stab hold (digital out of Paul's box)): 1 
#411IntstabSetpoint (Scaled version of 411 intensity stab set point voltage (factor: 1.000000, offset:0.000000)): 10 V
#467 detuning AOM rf attenuator control voltage (NI analog out at /Dev2/ao8): 10 V
#467 rf switch (467 rf switch (digital out of Paul's box)): 0 
#638 rf switch (638 rf switch (digital out of Paul's box)): 1 
#638 shutter (638 shutter (digital out of Paul's box)): 1 
#935 shutter (Inverted NI digital out at /Dev1/port0/line3): 1 
#Axial objective position (Scaled version of Axial obective actuator (factor: 0.000024, offset:0.000000)): 11.9724948 mm
#B field H1 (Scaled version of h1BCurrent (factor: 0.400000, offset:0.000000)): 0.12992 G
#B field H2 (Scaled version of h2BCurrent (factor: 1.470000, offset:0.000000)): 0.735 G
#B field V (Scaled version of vBCurrent (factor: 1.248000, offset:0.000000)): 0.3012672 G
#DDS0 frequency (Frequency of DDS channel #0 of Paul's box): 85 MHz
#DDS0 power (Power of DDS channel #0 of Paul's box): -6 dBm
#DDS1 frequency (Frequency of DDS channel #1 of Paul's box): 85 MHz
#DDS1 power (Power of DDS channel #0 of Paul's box): -15 dBm
#DDS10 frequency (Frequency of DDS channel #10 of Paul's box): 0 MHz
#DDS10 power (Power of DDS channel #10 of Paul's box): 0 dBm
#DDS11 frequency (Frequency of DDS channel #11 of Paul's box): 0 MHz
#DDS11 power (Power of DDS channel #11 of Paul's box): 0 dBm
#DDS2 frequency (Frequency of DDS channel #2 of Paul's box): 200 MHz
#DDS2 power (Power of DDS channel #2 of Paul's box): -50 dBm
#DDS3 frequency (Frequency of DDS channel #3 of Paul's box): 60 MHz
#DDS3 power (Power of DDS channel #3 of Paul's box): -3 dBm
#DDS4 frequency (Frequency of DDS channel #4 of Paul's box): 108.4 MHz
#DDS4 power (Power of DDS channel #4 of Paul's box): 10 dBm
#DDS5 frequency (Frequency of DDS channel #5 of Paul's box): 111.5125 MHz
#DDS5 power (Power of DDS channel #4 of Paul's box): -6 dBm
#DDS6 power (Power of DDS channel #6 of Paul's box): 0 dBm
#DDS7 frequency (Frequency of DDS channel #7 of Paul's box): 0 MHz
#DDS7 power (Power of DDS channel #7 of Paul's box): 0 dBm
#DDS8 frequency (Frequency of DDS channel #8 of Paul's box): 0 MHz
#DDS8 power (Power of DDS channel #8 of Paul's box): 0 dBm
#DDS9 frequency (Frequency of DDS channel #9 of Paul's box): 0 MHz
#DDS9 power (Power of DDS channel #9 of Paul's box): 0 dBm
#DP370 power (DP370 setpoint): 0 mW
#Doppler_time (): 5000 us
#H1 power (H1 photodiode voltage setpoint): 5.5 uW
#H1Flipmount (Thorlabs Flipmount): 1 
#H1seq power (H1seq setpoint): 0 mW
#H2 power (H2 photodiode voltage setpoint): 2.23 uW
#In Oven Current (Scaled version of In oven control voltage (factor: 2.000000, offset:0.000000)): 0 A
#Objective focus position (Scaled version of Focus obective actuator (factor: 0.000024, offset:0.000000)): 24.5719768 mm
#Paul's box run number (to identify the raw data of CCD and PMT): 54 
#SampleNHold (SampleNHold (digital out of Paul's box)): 1 
#Strobo Trigger (Strobo Trigger (digital out of Paul's box)): 0 
#U_ablation (NI analog out at /Dev2/ao0): 0 V
#Ue endseg 1 (Scaled version of Endseg 1 extra voltage (factor: -1.200000, offset:0.000000)): -9 V
#Ue endseg 2 (Scaled version of Endseg 2 extra voltage (factor: -1.200000, offset:0.000000)): 0 V
#Ue1 (Scaled version of Segment 3 extra compensation voltage (factor: 1.214280, offset:-0.000700)): -9 V
#Ue2 (Scaled version of Segment 3 extra compensation voltage (factor: 1.214280, offset:-0.000700)): -9 V
#Ue3 (Scaled version of Segment 3 extra compensation voltage (factor: 1.214280, offset:-0.000700)): -5 V
#Ue4 (Scaled version of Segment 3 extra compensation voltage (factor: 1.214280, offset:-0.000700)): 0 V
#Ue5 (Scaled version of Segment 3 extra compensation voltage (factor: 1.214280, offset:-0.000700)): 0 V
#Ue6 (Scaled version of Segment 6 extra voltage (factor: -1.200000, offset:0.000000)): 0 V
#Ue7 (Scaled version of Segment 7 extra voltage (factor: -1.200000, offset:0.000000)): 0 V
#Ue8 (Scaled version of Segment 8 extra voltage (factor: -1.200000, offset:0.000000)): 0 V
#Uec endseg 1 (Scaled version of Segment 0 extra compensation voltage (factor: 1.2, offset:0.0)): 0.341241348 V
#Uec endseg 2 (Scaled version of Endseg extra 2 compensation voltage (factor: -1.200000, offset:0.000000)): 0 V
#Uec1 (Scaled version of Segment 1 extra compensation voltage (factor: 1.2, offset:0.0)): 0.341241348 V
#Uec2 (Scaled version of Segment 2 extra compensation voltage (factor: 1.2, offset:0.0)): 0.341241348 V
#Uec3 (Scaled version of Segment 3 extra compensation voltage (factor: 1.2, offset:0.0)): 0.227429813 V
#Uec4 (Scaled version of Segment 4 extra compensation voltage (factor: 1.2, offset:0.0)): 0.227429813 V
#Uec5 (Scaled version of Segment 5 extra compensation voltage (factor: 1.2, offset:0.0)): 0 V
#Uec6 (Scaled version of Segment 6 extra compensation voltage (factor: 1.2, offset:0.0)): 0.408 V
#Uec7 (Scaled version of Segment 7 extra compensation voltage (factor: 1.2, offset:0.0)): 0.408 V
#Uec8 (Scaled version of Segment 8 extra compensation voltage (factor: 1.2, offset:0.0)): 0.408 V
#Uschwinden (Scaled version of U_schwinden (factor: 1.000000, offset:0.000000)): 0 V
#Ut endseg 1 (Scaled version of Endseg 1 voltage (factor: -1.199740, offset:-0.001200)): 12 V
#Ut endseg 2 (Scaled version of Endseg 2 voltage (factor: -1.197100, offset:-0.003000)): 0 V
#Ut1 (Scaled version of Segment 1 voltage (factor: -1.200900, offset:-0.003600)): -8 V
#Ut2 (Scaled version of Segment 2 voltage (factor: -1.201410, offset:-0.001400)): 12 V
#Ut3 (Scaled version of Segment 3 voltage (factor: -1.198560, offset:-0.003200)): 12 V
#Ut4 (Scaled version of Segment 4 voltage (factor: -1.198560, offset:-0.003200)): 0 V
#Ut5 (Scaled version of Segment 5 voltage (factor: -1.198560, offset:-0.003200)): 0 V
#Ut6 (Scaled version of Segment 6 voltage (factor: -1.198560, offset:-0.003200)): 0 V
#Ut7 (Scaled version of Segment 7 voltage (factor: -1.198560, offset:-0.003200)): 0 V
#Ut8 (Scaled version of Segment 8 voltage (factor: -1.198560, offset:-0.003200)): 0 V
#Utc endseg 1 (Scaled version of Segment 0 compensation voltage (factor: 0.25, offset:0.0)): 0.0516993501 V
#Utc endseg 2 (Scaled version of Endseg 2 compensation voltage (factor: -0.250000, offset:0.000000)): 0 V
#Utc1 (Scaled version of Segment 1 compensation voltage (factor: 0.25, offset:0.0)): 0.0516993501 V
#Utc2 (Scaled version of Segment 2 compensation voltage (factor: 0.25, offset:0.0)): 0.0516993501 V
#Utc3 (Scaled version of Segment 3 compensation voltage (factor: 0.25, offset:0.0)): 0.106663163 V
#Utc4 (Scaled version of Segment 4 compensation voltage (factor: 0.25, offset:0.0)): 0.106663163 V
#Utc5 (Scaled version of Segment 5 compensation voltage (factor: 0.25, offset:0.0)): 0 V
#Utc6 (Scaled version of Segment 6 compensation voltage (factor: 0.25, offset:0.0)): 0 V
#Utc7 (Scaled version of Segment 7 compensation voltage (factor: 1.2, offset:0.0)): 0 V
#Utc8 (Scaled version of Segment 8 compensation voltage (factor: 1.2, offset:0.0)): 0 V
#V power (V photodiode voltage setpoint): 11.25 uW
#Vseq power (Vseq setpoint): 0.4 mW
#WP370H2sw0 (NI analog out at /Dev2/ao2): 5 V
#WP370H2sw1 (NI analog out at /Dev2/ao3): 0 V
#Yb Oven Current (Scaled version of Yb oven control voltage (factor: 3.510000, offset:0.000000)): 0 A
#awg_Pulselength (): 0 s
#awg_amplitude (): 0 Vpp
#awg_frequency (): 0 Hz
#awg_offset (): 0 V
#axial_secular_frequency_AOM (): 0.11 MHz
#carrier_frequency (): 221 MHz
#cooling370 frequency (Attenuation of transition cooling370): 85 MHz
#cooling370 power (Power of transition cooling370): -24 dBm
#cooling_chirp_dds_power (): 0 dBm
#cooling_chirp_freq_step (): 1 MHz
#cooling_chirp_start_freq (): 70.4 MHz
#cooling_chirp_stop_freq (): 100.4 MHz
#cooling_chirp_total_time (): 3 us
#detection370 frequency (Attenuation of transition detection370): 85 MHz
#detection370 power (Power of transition detection370): -2 dBm
#detection_time (): 2500 us
#detuning370 frequency (Attenuation of transition detuning370): 0 MHz
#detuning370 power (Power of transition detuning370): 0 dBm
#emm_pulse_buffer_time (): 0 us
#emm_pulse_wait_time (): 0 us
#feed_forward_waittime_ms (): 0 ms
#flop_sbc_max_pulsetime_factor (): 0 
#freqScaling_411 (): 1.68 MHz/G
#freqScaling_467 (): 1.6 MHz/G
#heating_rate_wait_time (): 5000 us
#intersequence_cooling_rf_frequency (): 85 MHz
#intersequence_cooling_rf_power (): -24 dBm
#load_attempt (): 0 
#mirrorH2H (Motorized mirror mount): 4.37709888 mm
#n_av_LLI (): 50 
#n_points_per_doppler_freq_scan (): 0 
#n_points_per_sb_flops (): 0 
#n_points_per_sb_scan (): 0 
#n_rabi_scan_points (): 0 
#n_rep (): 575 
#octupole467 frequency (Attenuation of transition octupole467): 111.04027 MHz
#octupole467 power (Power of transition octupole467): -6 dBm
#octupole4672 frequency (Attenuation of transition octupole4672): 112.38 MHz
#octupole4672 power (Power of transition octupole4672): -6 dBm
#offset370PD_H1 (): -0.0132263937 uW
#offset370PD_H2 (): -0.0299202343 uW
#offset370PD_V (): -0.0150179222 uW
#offset467BelowPD (): 0.0073186225 mW
#offset467PD (): 0.0073186225 mW
#picture_number (): 0 
#pulse_time_1650 (): 0 us
#pulse_time_411 (): 5 us
#pulse_time_467 (): 50000 us
#pulse_time_4672 (): 50000 us
#pulse_time_rfLLI (): 14.95 us
#pump_time (): 10 us
#pumping370 frequency (Attenuation of transition pumping370): 85 MHz
#pumping370 power (Power of transition pumping370): -12.5 dBm
#quench1650 frequency (Attenuation of transition quench1650): 60 MHz
#quench1650 power (Power of transition quench1650): -3.1 dBm
#radial_secular_frequency_AOM (): 0.31 MHz
#ramp_time (): 0 us
#reference 370 Det (): 0 mW
#reference 370 H1 (reference value 370 H1 chart): 3 uW
#reference 370 H2 (reference value 370 H2 chart): 5 uW
#reference 370 V (reference value 370 V chart): 40 uW
#reference 411 Fiber (reference value vertical 411 chart): 0.4 mW
#reference 411 SHG (reference value SHG 411 chart): 8 mW
#reference 411 V (): 0 uW
#reference 639 Fiber (reference value fiber639 chart): 11.5 mW
#reference SHG 467 (): 5.5 mW
#reference SHG 467 Below (): 0 mW
#rf_Amp (): 0.3 
#rf_Freq (): 3.516 MHz
#rf_phase (): 0.5 
#rf_switch_467 (): 0 
#sampling370 frequency (Attenuation of transition sampling370): 85 MHz
#sampling370 power (Power of transition sampling370): -5 dBm
#sampling411 frequency (Attenuation of transition sampling411): 220 MHz
#sampling411 power (Power of transition sampling411): -2 dBm
#sb_cooling_411_Omega (): 0 kHz
#sb_cooling_ddspower_1650 (): -27.5 dBm
#sb_cooling_ddspower_411 (): -10 dBm
#sb_cooling_detuning (): 0 
#sb_cooling_time (): 5000 us
#sb_scan_range_factor (): 0 
#sbc_pulses11 (): 0 
#sbc_pulses12 (): 0 
#sbc_pulses21 (): 0 
#sbc_pulses22 (): 0 
#sbc_pulsetime11 (): 0 us
#sbc_pulsetime12 (): 0 us
#sbc_pulsetime21 (): 0 us
#sbc_pulsetime22 (): 0 us
#sbc_repumptime (): 0 us
#scaling370PD_H1 (): -12.9249723 uW/V
#scaling370PD_H2 (): -14.9627261 uW/V
#scaling370PD_V (): -17.3688494 uW/V
#scaling467BelowPD (): -2.85545297 mW/V
#scaling467PD (): -2.85545297 mW/V
#scan_variable (): 0 unit
#spectroscopy411 frequency (Attenuation of transition spectroscopy411): 221 MHz
#spectroscopy411 power (Power of transition spectroscopy411): -2 dBm
#spectroscopy411rsb11 frequency (Attenuation of transition spectroscopy411rsb11): 0 MHz
#spectroscopy411rsb11 power (Power of transition spectroscopy411rsb11): 0 dBm
#spectroscopy411rsb12 frequency (Attenuation of transition spectroscopy411rsb12): 0 MHz
#spectroscopy411rsb12 power (Power of transition spectroscopy411rsb12): 0 dBm
#spectroscopy411rsb21 frequency (Attenuation of transition spectroscopy411rsb21): 0 MHz
#spectroscopy411rsb21 power (Power of transition spectroscopy411rsb21): 0 dBm
#spectroscopy411rsb22 frequency (Attenuation of transition spectroscopy411rsb22): 0 MHz
#spectroscopy411rsb22 power (Power of transition spectroscopy411rsb22): 0 dBm
#spectroscopy411slave frequency (Attenuation of transition spectroscopy411slave): 80 MHz
#spectroscopy411slave power (Power of transition spectroscopy411slave): -4 dBm
#sweep_frequency_step (): 0 MHz
#sweep_sleep_time (): 0 us
#sweep_start_frequency (): 0 MHz
#sweep_stop_frequency (): 0 MHz
#t_RFtotal (): 0 us
#t_RFwait (): 100 us
#t_pi_carrier_estim_A (): 0 us
#t_pi_carrier_estim_B (): 0 us
#t_pi_carrier_estim_C (): 0 us
#t_subtract (): 0.1 us
#use_shutters (): 0 
#wait_ramp_down (): 0 us
#waveplate411Ax (Motorized rotation mount): 0 °
#waveplateSplitH1V (Motorized rotation mount): 152.999894 °
#waveplateV (Motorized rotation mount): 27.4999213 °

#UTC / s	rel. time / s	RunNumber / 	rf_Freq / MHz	CorrFreqCenter / 	CorrFreqCenter2 / 	FreqCenter / 	CorrBField / 	CorrBField2 / 	BField / 	FreqPlusPlus / 	FreqPlusMinus / 	FreqMinusPlus / 	FreqMinusMinus / 	FreqPlusCenter / 	FreqMinusCenter / 	roi_plus_plus / 	roi_pp_num_cyc / 	roi_plus_minus / 	roi_pm_num_cyc / 	roi_minus_plus / 	roi_mp_num_cyc / 	roi_minus_minus / 	roi_mm_num_cyc / 	roi_final_E3 / 	number_LLI_cycles / 	det_num_hot / 	det_num_no_exc / 	det_num_quench / 
1646125989	258.418	1	3.51578884	-0.32	-0.32	111.710746	0.04	0.04	2.21308865	112.374678	112.374668	111.046825	111.046815	112.374673	111.04682	0.52	50	0.8	50	0.46	50	0.82	50	8	22	0	28	0
1646126174	443.345	2	3.51578789	0.29	1.76171205e-10	111.710745	-0.41	-2.49069635e-10	2.2130948	112.374678	112.374669	111.046821	111.046812	112.374673	111.046817	0.68	50	0.8	50	0.98	50	0.28	50	8	29	0	21	0
1646126359	627.771	3	3.51579761	-0.1	-0.000540540541	111.710746	-0.48	-0.00259459459	2.213102	112.374681	112.374671	111.04682	111.04681	112.374676	111.046815	0.38	50	0.96	50	0.7	50	0.32	50	12	32	0	18	0
1646126544	812.634	4	3.515809	0.14	0.000756756757	111.710745	-0.32	-0.00172972973	2.2131068	112.374682	112.374672	111.046818	111.046808	112.374677	111.046813	0.5	50	0.68	50	0.88	50	0.42	50	6	25	0	25	0
1646126740	1009.23	5	3.51581659	-0.16	-0.000869565217	111.710746	-0.36	-0.00195652174	2.2131122	112.374684	112.374675	111.046817	111.046807	112.374679	111.046812	0.44	50	0.96	50	0.76	50	0.56	50	7	30	1	20	0
1646126924	1193.145	6	3.51582513	0.32	0.00162436548	111.710744	-0.16	-0.000812182741	2.2131146	112.374683	112.374674	111.046814	111.046805	112.374678	111.04681	0.66	50	0.5	50	0.88	50	0.4	50	2	18	0	32	0
1646127108	1376.831	7	3.51582893	0.07	0.000380434783	111.710744	0.61	0.00331521739	2.21310545	112.37468	112.374671	111.046817	111.046807	112.374675	111.046812	0.92	50	0.24	50	0.4	50	0.94	50	8	24	0	26	0
1646127291	1560.243	8	3.51581446	0.07	0.000380434783	111.710743	0.27	0.0014673913	2.2131014	112.374678	112.374669	111.046818	111.046808	112.374674	111.046813	0.8	50	0.46	50	0.68	50	0.88	50	3	15	0	35	0
1646127489	1758.139	9	3.51580805	0.0187755102	0.000102598416	111.710743	-0.31877551	-0.00174194268	2.21310618	112.37468	112.37467	111.046816	111.046807	112.374675	111.046811	0.68	50	0.98	50	0.87755102	49	0.54	50	0	1	1	49	0
1646127673	1942.154	10	3.51581561	-0.02	-0.000101010101	111.710743	-0.64	-0.00323232323	2.21311578	112.374683	112.374673	111.046813	111.046804	112.374678	111.046809	0.28	50	0.94	50	0.9	50	0.28	50	21	36	0	14	0
1646127870	2138.782	11	3.5158308	-0.32	-0.00173913043	111.710745	-1.11022302e-16	-6.03382079e-19	2.21311578	112.374684	112.374675	111.046815	111.046805	112.37468	111.04681	0.48	50	0.8	50	0.56	50	0.88	50	10	32	1	18	0
1646128054	2322.689	12	3.5158308	0.18	0.000913705584	111.710744	-0.32	-0.00162436548	2.21312058	112.374685	112.374675	111.046813	111.046803	112.37468	111.046808	0.44	50	0.58	50	0.88	50	0.38	50	13	37	0	13	0
1646128237	2506.286	13	3.51583839	-0.32	-0.00174863388	111.710746	0.04	0.000218579235	2.21311998	112.374686	112.374677	111.046814	111.046805	112.374682	111.04681	0.44	50	0.72	50	0.44	50	0.8	50	19	32	0	18	0
1646128422	2690.56	14	3.51583744	0.128979592	0.000700976043	111.710745	0.488979592	0.00265749778	2.21311265	112.374684	112.374674	111.046816	111.046806	112.374679	111.046811	0.897959184	49	0.28	50	0.52	50	0.88	50	13	37	0	13	0
1646128605	2874.405	15	3.51582584	-0.07	-0.000380434783	111.710745	-0.31	-0.00168478261	2.2131173	112.374685	112.374676	111.046815	111.046805	112.374681	111.04681	0.34	50	0.72	50	0.68	50	0.44	50	13	30	0	20	0
1646128804	3072.967	16	3.51583319	0.09	0.000489130435	111.710745	0.43	0.00233695652	2.21311085	112.374683	112.374673	111.046816	111.046807	112.374678	111.046812	0.82	50	0.3	50	0.56	50	0.9	50	19	32	1	18	0
1646128989	3257.64	17	3.51582299	-0.12	-0.000603015075	111.710745	-0.3	-0.00150753769	2.21311535	112.374685	112.374675	111.046816	111.046806	112.37468	111.046811	0.46	50	0.88	50	0.66	50	0.48	50	11	26	0	24	0
1646129172	3441.245	18	3.51583011	-0.13	-0.000706521739	111.710746	-0.49	-0.00266304348	2.2131227	112.374688	112.374678	111.046814	111.046805	112.374683	111.046809	0.36	50	0.98	50	0.88	50	0.52	50	15	29	0	21	0
1646129356	3624.898	19	3.51584173	-0.14	-0.000760869565	111.710747	-0.16	-0.000869565217	2.2131251	112.374689	112.37468	111.046814	111.046805	112.374684	111.046809	0.46	50	0.76	50	0.52	50	0.5	50	17	34	0	16	0
1646129553	3822.15	20	3.51584553	0.37	0.00201086957	111.710745	0.29	0.00157608696	2.21312075	112.374686	112.374676	111.046813	111.046804	112.374681	111.046809	0.88	50	0.22	50	0.92	50	0.84	50	3	9	1	41	0
1646129736	4005.364	21	3.51583865	-0.01	-5.07614213e-05	111.710745	-0.33	-0.0016751269	2.2131257	112.374687	112.374678	111.046812	111.046803	112.374683	111.046807	0.42	50	0.76	50	0.92	50	0.6	50	16	35	0	14	1
1646129922	4190.811	22	3.51584648	0.2	0.00109289617	111.710744	-0.14	-0.000765027322	2.2131278	112.374687	112.374678	111.04681	111.046801	112.374682	111.046806	0.64	50	0.58	50	0.9	50	0.56	50	9	19	0	31	0
1646130106	4375.427	23	3.5158498	-0.09	-0.000483870968	111.710744	-0.63	-0.00338709677	2.21313725	112.37469	112.374681	111.046808	111.046799	112.374686	111.046803	0.26	50	0.98	50	0.96	50	0.42	50	12	29	0	21	0
1646130290	4559.153	24	3.51586474	0.1	0.000543478261	111.710744	-0.54	-0.00293478261	2.21314535	112.374692	112.374683	111.046805	111.046796	112.374688	111.0468	0.48	50	0.92	50	0.96	50	0.32	50	16	39	0	11	0
1646130474	4742.922	25	3.51587755	-0.06	-0.000326086957	111.710744	-0.06	-0.000326086957	2.21314625	112.374693	112.374683	111.046805	111.046796	112.374688	111.0468	0.44	50	0.56	50	0.52	50	0.52	50	10	32	0	18	0
1646130658	4927.382	26	3.51587897	0.02	0.000108695652	111.710744	0.06	0.000326086957	2.21314535	112.374693	112.374683	111.046805	111.046796	112.374688	111.046801	0.8	50	0.72	50	0.72	50	0.76	50	15	29	0	20	1
1646130842	5111.082	27	3.51587755	-0.2	-0.00108695652	111.710745	0.16	0.000869565217	2.21314295	112.374693	112.374683	111.046807	111.046798	112.374688	111.046802	0.78	50	0.82	50	0.48	50	0.84	50	4	18	0	32	0
1646131027	5295.663	28	3.51587376	0.17	0.000923913043	111.710744	-0.03	-0.000163043478	2.2131434	112.374692	112.374683	111.046806	111.046797	112.374687	111.046801	0.64	50	0.5	50	0.8	50	0.6	50	6	29	0	21	0
1646131210	5479.328	29	3.51587447	-0.12	-0.000652173913	111.710745	-0.26	-0.00141304348	2.2131473	112.374694	112.374684	111.046805	111.046796	112.374689	111.046801	0.46	50	0.84	50	0.64	50	0.5	50	15	31	0	19	0
1646131394	5662.996	30	3.51588063	-0.03	-0.000163043478	111.710745	0.29	0.00157608696	2.21314295	112.374693	112.374683	111.046807	111.046797	112.374688	111.046802	0.84	50	0.58	50	0.56	50	0.88	50	12	35	0	15	0
1646131578	5846.792	31	3.51587376	-0.09	-0.000489130435	111.710746	-0.45	-0.00244565217	2.2131497	112.374695	112.374686	111.046805	111.046796	112.37469	111.046801	0.36	50	0.9	50	0.82	50	0.46	50	16	34	0	16	0
1646131761	6030.357	32	3.51588443	0.2	0.00108695652	111.710745	0.12	0.000652173913	2.2131479	112.374694	112.374684	111.046805	111.046795	112.374689	111.0468	0.74	50	0.42	50	0.68	50	0.6	50	11	33	0	17	0
1646131947	6215.88	33	3.51588158	-0.39	-0.00213114754	111.710746	-0.13	-0.000710382514	2.21314985	112.374696	112.374687	111.046806	111.046797	112.374691	111.046802	0.4	50	0.92	50	0.58	50	0.84	50	6	25	0	25	0
1646132131	6399.635	34	3.51588467	-0.17	-0.000913978495	111.710747	-0.59	-0.00317204301	2.2131587	112.3747	112.37469	111.046804	111.046795	112.374695	111.0468	0.22	50	0.98	50	0.96	50	0.54	50	7	23	0	27	0
1646132315	6583.572	35	3.51589866	0.27	0.00147540984	111.710746	-0.35	-0.00191256831	2.21316395	112.3747	112.37469	111.046802	111.046792	112.374695	111.046797	0.76	50	0.84	50	0.98	50	0.36	50	12	34	0	16	0
1646132499	6767.62	36	3.51590697	0.07	0.000380434783	111.710746	-0.13	-0.000706521739	2.2131659	112.3747	112.374691	111.046801	111.046791	112.374695	111.046796	0.58	50	0.64	50	0.84	50	0.64	50	9	29	0	21	0
1646132683	6952.218	37	3.51591005	-0.17	-0.000923913043	111.710746	-0.01	-5.43478261e-05	2.21316605	112.374701	112.374692	111.046801	111.046792	112.374696	111.046797	0.54	50	0.72	50	0.5	50	0.66	50	13	35	0	15	0
1646132869	7138.178	38	3.51591029	0.13	0.000702702703	111.710746	-0.49	-0.00264864865	2.2131734	112.374703	112.374693	111.046799	111.046789	112.374698	111.046794	0.42	50	0.78	50	0.96	50	0.34	50	19	41	0	9	0
1646133055	7324.109	39	3.51592191	0.07	0.000376344086	111.710745	0.17	0.000913978495	2.21317085	112.374701	112.374692	111.046799	111.046789	112.374697	111.046794	0.76	50	0.52	50	0.62	50	0.72	50	11	25	0	25	0
1646133277	7545.947	40	3.51591788	5.55111512e-17	2.9844705e-19	111.710745	0.3	0.00161290323	2.21316635	112.3747	112.374691	111.0468	111.046791	112.374695	111.046796	0.76	50	0.46	50	0.54	50	0.84	50	15	32	3	18	0
1646133475	7743.639	41	3.51591076	-0.17	-0.000765765766	111.710746	0.09	0.000405405405	2.213165	112.374701	112.374691	111.046802	111.046792	112.374696	111.046797	0.58	50	0.66	50	0.42	50	0.68	50	8	28	1	22	0
1646133659	7927.609	42	3.51590863	0.47	0.0023857868	111.710744	-0.03	-0.000152284264	2.21316545	112.374698	112.374689	111.046799	111.04679	112.374694	111.046794	0.7	50	0.26	50	0.94	50	0.44	50	13	32	0	18	0
1646133857	8126.423	43	3.51590934	-0.47	-0.00255434783	111.710746	0.05	0.00027173913	2.2131647	112.3747	112.374691	111.046802	111.046792	112.374696	111.046797	0.56	50	0.98	50	0.4	50	0.92	50	12	25	1	25	0
1646134055	8324.246	44	3.51590815	0.24	0.00120603015	111.710745	-0.22	-0.00110552764	2.213168	112.3747	112.374691	111.046799	111.04679	112.374696	111.046795	0.76	50	0.74	50	0.86	50	0.4	50	14	33	1	17	0
1646134252	8521.215	45	3.51591337	-0.1	-0.000505050505	111.710746	-0.12	-0.000606060606	2.2131698	112.374701	112.374692	111.046799	111.04679	112.374697	111.046795	0.52	50	0.74	50	0.52	50	0.5	50	15	30	1	20	0
1646134437	8706.338	46	3.51591622	0.06	0.000304568528	111.710745	0.54	0.00274111675	2.2131617	112.374699	112.374689	111.046802	111.046792	112.374694	111.046797	0.88	50	0.28	50	0.4	50	0.88	50	11	27	0	23	0
1646134621	8890.301	47	3.51590341	-0.14	-0.000756756757	111.710746	0.32	0.00172972973	2.2131569	112.374698	112.374688	111.046804	111.046794	112.374693	111.046799	0.8	50	0.62	50	0.4	50	0.86	50	13	29	0	21	0
1646134805	9074.308	48	3.51589582	0.1	0.000543478261	111.710746	-0.18	-0.00097826087	2.2131596	112.374698	112.374689	111.046802	111.046793	112.374693	111.046798	0.78	50	0.86	50	0.76	50	0.48	50	13	28	0	22	0
1646135004	9273.356	49	3.51590009	-0.1	-0.000543478261	111.710746	-0.34	-0.00184782609	2.2131647	112.3747	112.374691	111.046801	111.046792	112.374695	111.046797	0.52	50	0.96	50	0.68	50	0.44	50	14	34	1	16	0
1646135188	9457.081	50	3.51590815	-0.17	-0.000854271357	111.710747	0.07	0.000351758794	2.21316365	112.374701	112.374691	111.046803	111.046793	112.374696	111.046798	0.56	50	0.66	50	0.44	50	0.68	50	5	24	0	26	0
1646135372	9641.33	51	3.51590649	0.19	0.0010326087	111.710746	0.11	0.000597826087	2.213162	112.374699	112.37469	111.046802	111.046793	112.374695	111.046797	0.96	50	0.66	50	0.62	50	0.54	50	13	30	0	20	0
1646135556	9825.456	52	3.51590388	0.02	0.000108695652	111.710746	0.04	0.000217391304	2.2131614	112.374699	112.374689	111.046802	111.046793	112.374694	111.046797	0.7	50	0.64	50	0.7	50	0.72	50	13	34	0	16	0
1646135741	10009.638	53	3.51590293	-0.0565306122	-0.000307231588	111.710746	-0.336530612	-0.00182897072	2.21316644	112.374701	112.374691	111.046801	111.046791	112.374696	111.046796	0.346938776	49	0.74	50	0.82	50	0.54	50	8	26	0	24	0
1646135925	10193.905	54	3.51591092	0.05	0.00027173913	111.710746	0.55	0.00298913043	2.21315819	112.374698	112.374689	111.046803	111.046794	112.374693	111.046798	0.96	50	0.36	50	0.4	50	0.9	50	6	27	0	23	0
1646136137	10405.921	55	3.51589787	0.09	0.000486486486	111.710745	-0.39	-0.00210810811	2.21316404	112.374699	112.37469	111.046801	111.046791	112.374695	111.046796	0.64	50	0.94	50	0.94	50	0.46	50	7	31	2	19	0
1646136322	10590.663	56	3.51590712	-0.01	-4.69483568e-05	111.710745	0.63	0.00295774648	2.21315459	112.374697	112.374687	111.046804	111.046794	112.374692	111.046799	0.82	50	0.2	50	0.34	50	0.98	50	8	25	0	25	0
1646136506	10774.878	57	3.51589218	0.02	0.000109289617	111.710745	0.56	0.00306010929	2.21314619	112.374694	112.374684	111.046806	111.046797	112.374689	111.046801	0.98	50	0.4	50	0.3	50	0.84	50	12	35	0	15	0
1646136691	10959.677	58	3.51587889	-0.25	-0.00135135135	111.710747	-0.11	-0.000594594595	2.21314784	112.374696	112.374686	111.046807	111.046797	112.374691	111.046802	0.58	50	0.94	50	0.52	50	0.66	50	9	23	0	27	0
1646136876	11144.696	59	3.5158815	0.09	0.000489130435	111.710746	0.05	0.00027173913	2.21314709	112.374695	112.374686	111.046807	111.046797	112.37469	111.046802	0.92	50	0.78	50	0.88	50	0.84	50	14	24	0	26	0
1646137060	11328.637	60	3.51588032	0.44	0.00237837838	111.710744	0.12	0.000648648649	2.21314529	112.374692	112.374683	111.046805	111.046796	112.374688	111.0468	0.94	50	0.38	50	0.72	50	0.4	50	16	37	0	13	0
1646137244	11512.606	61	3.51587747	-0.47	-0.00255434783	111.710746	-0.09	-0.000489130435	2.21314664	112.374695	112.374686	111.046807	111.046798	112.37469	111.046802	0.34	50	0.9	50	0.36	50	0.74	50	15	30	0	20	0
1646137428	11696.598	62	3.5158796	0.31	0.00168478261	111.710745	-0.15	-0.000815217391	2.21314889	112.374694	112.374685	111.046805	111.046795	112.374689	111.0468	0.66	50	0.5	50	0.92	50	0.46	50	12	34	0	16	0
1646137613	11881.674	63	3.51588316	0.05	0.00027027027	111.710744	-0.55	-0.00297297297	2.21315714	112.374696	112.374687	111.046802	111.046793	112.374692	111.046797	0.46	50	0.96	50	0.98	50	0.38	50	16	27	0	23	0
1646137810	12079.242	64	3.51589621	-0.01	-5.43478261e-05	111.710745	0.21	0.00114130435	2.21315399	112.374695	112.374686	111.046803	111.046794	112.374691	111.046798	0.76	50	0.56	50	0.48	50	0.7	50	7	29	1	21	0
1646137995	12264.176	65	3.51589123	-0.03	-0.000151515152	111.710745	-0.47	-0.00237373737	2.21316104	112.374698	112.374688	111.046801	111.046792	112.374693	111.046796	0.5	50	1	50	0.82	50	0.38	50	8	25	0	25	0
1646138205	12474.01	66	3.51590238	-0.33	-0.00178378378	111.710746	0.09	0.000486486486	2.21315969	112.374699	112.37469	111.046803	111.046794	112.374694	111.046798	0.5	50	0.74	50	0.34	50	0.76	50	11	36	2	14	0
1646138389	12657.599	67	3.51590024	0.5	0.00238095238	111.710744	-0.14	-0.000666666667	2.21316179	112.374697	112.374688	111.0468	111.046791	112.374692	111.046795	0.82	50	0.46	50	0.98	50	0.34	50	10	28	0	22	0
1646138573	12842.271	68	3.51590356	0.11	0.000601092896	111.710743	-0.29	-0.00158469945	2.21316614	112.374698	112.374688	111.046798	111.046789	112.374693	111.046793	0.42	50	0.6	50	0.96	50	0.56	50	3	23	0	27	0
1646138757	13026.256	69	3.51591044	-0.21	-0.00113513514	111.710744	-0.27	-0.00145945946	2.21317019	112.3747	112.374691	111.046798	111.046789	112.374695	111.046793	0.46	50	0.94	50	0.66	50	0.6	50	12	29	0	21	0
1646138941	13209.863	70	3.51591685	0.13	0.000706521739	111.710744	0.43	0.00233695652	2.21316374	112.374698	112.374688	111.046799	111.04679	112.374693	111.046795	0.84	50	0.28	50	0.44	50	0.74	50	12	31	0	19	0
1646139141	13409.604	71	3.51590665	0.16	0.000869565217	111.710743	-0.34	-0.00184782609	2.21316884	112.374698	112.374689	111.046797	111.046787	112.374694	111.046792	0.64	50	0.82	50	0.78	50	0.28	50	11	30	1	20	0
1646139325	13594.302	72	3.51591471	0.12	0.000603015075	111.710742	-0.38	-0.00190954774	2.21317454	112.374699	112.37469	111.046795	111.046785	112.374695	111.04679	0.4	50	0.66	50	0.96	50	0.46	50	8	21	0	29	0
1646139509	13778.208	73	3.51592373	-0.17	-0.000918918919	111.710743	0.03	0.000162162162	2.21317409	112.3747	112.374691	111.046796	111.046786	112.374695	111.046791	0.5	50	0.64	50	0.4	50	0.6	50	14	34	0	16	0
1646139693	13961.972	74	3.51592301	-0.06	-0.000326086957	111.710743	0.06	0.000326086957	2.21317319	112.3747	112.374691	111.046796	111.046787	112.374695	111.046791	0.6	50	0.6	50	0.66	50	0.78	50	5	21	0	29	0
1646139877	14145.67	75	3.51592159	-0.23	-0.00125	111.710745	-0.05	-0.00027173913	2.21317394	112.374702	112.374692	111.046797	111.046788	112.374697	111.046792	0.6	50	0.88	50	0.52	50	0.7	50	10	24	0	26	0
1646140060	14329.368	76	3.51592278	-0.02	-0.000109289617	111.710745	0.56	0.00306010929	2.21316554	112.374699	112.37469	111.0468	111.04679	112.374694	111.046795	0.98	50	0.44	50	0.32	50	0.9	50	2	21	0	29	0
1646140244	14513.483	77	3.51590949	-0.0991836735	-0.000539041704	111.710745	0.319183673	0.00173469388	2.21316076	112.374698	112.374689	111.046802	111.046792	112.374693	111.046797	0.78	50	0.56	50	0.5	50	0.918367347	49	6	28	0	22	0
1646140428	14697.466	78	3.51590192	0.01	5.43478261e-05	111.710745	-0.31	-0.00168478261	2.21316541	112.3747	112.37469	111.0468	111.046791	112.374695	111.046796	0.42	50	0.72	50	0.94	50	0.62	50	12	36	0	14	0
1646140613	14882.316	79	3.51590928	-0.00653061224	-3.54924579e-05	111.710745	-0.466530612	-0.00253549246	2.21317241	112.374702	112.374692	111.046798	111.046789	112.374697	111.046793	0.346938776	49	0.82	50	0.76	50	0.3	50	11	26	0	24	0
1646140798	15067.499	80	3.51592034	0.01	5.37634409e-05	111.710745	0.45	0.00241935484	2.21316566	112.3747	112.37469	111.0468	111.046791	112.374695	111.046795	0.96	50	0.5	50	0.5	50	0.94	50	8	28	0	22	0
1646140984	15253.298	81	3.51590967	0.17	0.000923913043	111.710744	-0.49	-0.00266304348	2.21317301	112.374701	112.374691	111.046797	111.046788	112.374696	111.046792	0.64	50	0.96	50	0.88	50	0.22	50	4	11	0	39	0
1646141169	15438.213	82	3.51592129	-0.19	-0.00102150538	111.710745	-0.27	-0.0014516129	2.21317706	112.374703	112.374694	111.046797	111.046787	112.374698	111.046792	0.52	50	0.98	50	0.62	50	0.54	50	11	24	0	26	0
1646141353	15622.146	83	3.5159277	-0.12	-0.000648648649	111.710746	0.32	0.00172972973	2.21317226	112.374702	112.374693	111.046799	111.046789	112.374697	111.046794	0.8	50	0.6	50	0.5	50	0.94	50	5	17	0	33	0
1646141537	15806.083	84	3.5159201	0.36	0.00195652174	111.710744	0.22	0.00119565217	2.21316896	112.374699	112.37469	111.046798	111.046789	112.374695	111.046793	0.88	50	0.3	50	0.68	50	0.54	50	10	31	0	19	0
1646141721	15989.922	85	3.51591489	-0.07	-0.000380434783	111.710744	-0.25	-0.00135869565	2.21317271	112.374701	112.374691	111.046797	111.046788	112.374696	111.046793	0.6	50	0.92	50	0.72	50	0.54	50	9	24	0	26	0
1646141918	16186.89	86	3.51592082	-0.252752931	-0.00137365723	111.710746	-0.0621406861	-0.00033772112	2.21317364	112.374702	112.374693	111.046798	111.046789	112.374698	111.046794	0.6	50	0.914893617	47	0.469387755	49	0.66	50	12	27	1	22	1
1646142102	16370.72	87	3.51592229	-0.03	-0.000152284264	111.710746	-0.39	-0.00197969543	2.21317949	112.374704	112.374695	111.046797	111.046787	112.3747	111.046792	0.5	50	0.92	50	0.76	50	0.4	50	15	30	0	20	0
1646142286	16554.653	88	3.51593154	-0.05	-0.00027173913	111.710746	-0.13	-0.000706521739	2.21318144	112.374705	112.374696	111.046796	111.046787	112.3747	111.046792	0.48	50	0.66	50	0.82	50	0.74	50	10	36	0	14	0
1646142484	16752.834	89	3.51593463	-0.0628571429	-0.000343481655	111.710746	0.0171428571	9.3676815e-05	2.21318118	112.374705	112.374696	111.046797	111.046787	112.374701	111.046792	0.714285714	49	0.76	50	0.46	50	0.54	50	10	30	1	20	0
1646142668	16936.984	90	3.51593422	0.01	5.02512563e-05	111.710746	0.35	0.00175879397	2.21317593	112.374704	112.374694	111.046798	111.046789	112.374699	111.046794	0.74	50	0.38	50	0.52	50	0.86	50	13	41	0	9	0
1646142878	17146.594	91	3.51592592	-0.06	-0.000326086957	111.710747	0.04	0.000217391304	2.21317533	112.374704	112.374694	111.046799	111.046789	112.374699	111.046794	0.84	50	0.86	50	0.52	50	0.62	50	14	33	2	17	0
1646143061	17330.457	92	3.51592497	0.32	0.00153110048	111.710745	0.2	0.000956937799	2.21317233	112.374701	112.374692	111.046798	111.046789	112.374697	111.046793	0.94	50	0.42	50	0.8	50	0.68	50	11	32	0	18	0
1646143249	17517.594	93	3.51592022	-0.24	-0.00130434783	111.710746	-0.22	-0.00119565217	2.21317563	112.374704	112.374694	111.046798	111.046789	112.374699	111.046794	0.5	50	0.96	50	0.6	50	0.62	50	7	21	0	29	0
1646143433	17701.51	94	3.51592544	0.48	0.00256684492	111.710744	-0.16	-0.000855614973	2.21317803	112.374702	112.374692	111.046795	111.046786	112.374697	111.04679	0.86	50	0.54	50	0.9	50	0.26	50	14	25	0	25	0
1646143617	17885.566	95	3.51592924	-0.33	-0.00179347826	111.710745	-0.17	-0.000923913043	2.21318058	112.374704	112.374695	111.046796	111.046787	112.3747	111.046791	0.42	50	0.92	50	0.62	50	0.78	50	10	27	0	23	0
1646143814	18083.334	96	3.51593327	0.07	0.000380434783	111.710745	0.17	0.000923913043	2.21317803	112.374703	112.374694	111.046796	111.046787	112.374699	111.046792	0.7	50	0.46	50	0.66	50	0.76	50	6	30	1	20	0
1646143998	18266.915	97	3.51592924	0	0	111.710745	-0.12	-0.000606060606	2.21317983	112.374704	112.374694	111.046796	111.046786	112.374699	111.046791	0.58	50	0.7	50	0.66	50	0.54	50	5	23	0	27	0
1646144182	18450.664	98	3.51593208	-0.11	-0.000597826087	111.710746	-0.21	-0.00114130435	2.21318298	112.374705	112.374696	111.046796	111.046786	112.374701	111.046791	0.6	50	0.92	50	0.82	50	0.72	50	11	35	0	15	0
1646144378	18647.187	99	3.51593707	0.19	0.00103825137	111.710745	-0.01	-5.46448087e-05	2.21318313	112.374704	112.374695	111.046795	111.046785	112.3747	111.04679	0.82	50	0.64	50	0.68	50	0.48	50	11	28	1	22	0
1646144575	18843.681	100	3.5159373	0.13	0.000659898477	111.710744	-0.19	-0.000964467005	2.21318598	112.374705	112.374695	111.046793	111.046784	112.3747	111.046788	0.6	50	0.66	50	0.82	50	0.5	50	7	23	1	27	0
1646144758	19027.422	101	3.51594181	-0.22	-0.00112244898	111.710745	-0.54	-0.00275510204	2.21319408	112.374708	112.374699	111.046792	111.046782	112.374703	111.046787	0.22	50	0.98	50	0.74	50	0.42	50	2	32	0	18	0
1646144943	19212.106	102	3.51595462	0.03	0.000163043478	111.710745	0.57	0.00309782609	2.21318553	112.374705	112.374696	111.046794	111.046785	112.374701	111.046789	0.98	50	0.38	50	0.42	50	0.96	50	5	22	0	28	0
1646145129	19397.868	103	3.5159411	0.04	0.000215053763	111.710745	0.28	0.00150537634	2.21318133	112.374704	112.374694	111.046795	111.046786	112.374699	111.04679	0.78	50	0.46	50	0.46	50	0.7	50	11	28	0	22	0
1646145313	19581.511	104	3.51593446	-0.03	-0.000162162162	111.710745	-0.31	-0.00167567568	2.21318598	112.374705	112.374696	111.046794	111.046784	112.374701	111.046789	0.52	50	0.86	50	0.82	50	0.54	50	2	16	0	33	1
1646145496	19765.255	105	3.51594181	-0.18	-0.000983606557	111.710746	0.34	0.0018579235	2.21318088	112.374705	112.374695	111.046796	111.046787	112.3747	111.046792	0.82	50	0.66	50	0.44	50	0.96	50	2	19	0	31	0
1646145681	19949.959	106	3.51593374	0.08	0.000434782609	111.710745	0.14	0.000760869565	2.21317878	112.374704	112.374694	111.046797	111.046787	112.374699	111.046792	0.82	50	0.6	50	0.6	50	0.66	50	11	35	0	15	0
1646145865	20133.65	107	3.51593042	-0.1	-0.000540540541	111.710746	-0.48	-0.00259459459	2.21318598	112.374706	112.374697	111.046795	111.046785	112.374702	111.04679	0.42	50	1	50	0.88	50	0.5	50	16	32	0	17	1
1646146061	20330.406	108	3.51594181	0.09	0.000491803279	111.710746	0.19	0.00103825137	2.21318313	112.374705	112.374696	111.046795	111.046786	112.3747	111.046791	0.82	50	0.54	50	0.68	50	0.78	50	10	35	1	15	0
1646146258	20527.138	109	3.5159373	-0.27	-0.00137055838	111.710747	0.13	0.000659898477	2.21318118	112.374706	112.374696	111.046797	111.046788	112.374701	111.046792	0.54	50	0.68	50	0.4	50	0.8	50	11	25	1	25	0
1646146442	20710.775	110	3.51593422	0.21	0.00106598985	111.710746	-0.33	-0.0016751269	2.21318613	112.374706	112.374697	111.046795	111.046785	112.374702	111.04679	0.64	50	0.76	50	0.9	50	0.36	50	14	33	0	17	0
1646146639	20907.632	111	3.51594205	-0.475058275	-0.00258183845	111.710748	-0.054032634	-0.00029365562	2.21318694	112.374709	112.3747	111.046797	111.046787	112.374704	111.046792	0.38	50	0.909090909	33	0.358974359	39	0.78	50	6	33	1	17	0
1646146823	21091.685	112	3.51594333	0.57	0.00290816327	111.710745	-0.07	-0.000357142857	2.21318799	112.374706	112.374697	111.046794	111.046784	112.374702	111.046789	0.8	50	0.3	50	1	50	0.36	50	4	26	0	24	0
1646147008	21276.737	113	3.51594499	-0.172457483	-0.000937268929	111.710746	-0.447542517	-0.00243229629	2.2131947	112.374709	112.3747	111.046793	111.046783	112.374705	111.046788	0.3	50	0.92	50	0.795918367	49	0.520833333	48	14	29	0	21	0
1646147192	21460.779	114	3.51595561	-0.09	-0.000483870968	111.710747	0.13	0.000698924731	2.21319275	112.374709	112.3747	111.046794	111.046784	112.374704	111.046789	0.48	50	0.44	50	0.54	50	0.76	50	9	30	0	20	0
1646147390	21659.037	115	3.51595252	0.41	0.00222826087	111.710745	-0.11	-0.000597826087	2.2131944	112.374708	112.374698	111.046791	111.046782	112.374703	111.046786	0.88	50	0.58	50	0.92	50	0.4	50	11	31	1	19	0
1646147574	21842.777	116	3.51595513	0.17	0.000858585859	111.710744	0.01	5.05050505e-05	2.21319425	112.374707	112.374697	111.04679	111.046781	112.374702	111.046785	0.8	50	0.62	50	0.72	50	0.56	50	10	32	0	18	0
1646147758	22026.95	117	3.51595489	0.0403448276	0.000219265367	111.710744	-0.440344828	-0.00239317841	2.21320086	112.374709	112.374699	111.046788	111.046779	112.374704	111.046783	0.44	50	0.84	50	0.86	50	0.379310345	29	15	33	0	17	0
1646147968	22236.711	118	3.51596534	-0.35	-0.00190217391	111.710745	0.17	0.000923913043	2.21319831	112.37471	112.3747	111.046791	111.046781	112.374705	111.046786	0.36	50	0.54	50	0.32	50	0.84	50	12	34	2	15	1
1646148151	22420.323	119	3.51596131	-0.07	-0.000333333333	111.710746	-0.35	-0.00166666667	2.21320356	112.374711	112.374702	111.046789	111.04678	112.374707	111.046785	0.44	50	0.86	50	0.78	50	0.5	50	11	30	0	20	0
1646148337	22605.979	120	3.51596961	-0.16	-0.00087431694	111.710746	-0.32	-0.00174863388	2.21320836	112.374714	112.374704	111.046789	111.046779	112.374709	111.046784	0.44	50	0.92	50	0.82	50	0.66	50	11	31	0	19	0
1646148522	22790.647	121	3.5159772	0.19	0.00102150538	111.710745	-0.25	-0.00134408602	2.21321211	112.374714	112.374704	111.046787	111.046777	112.374709	111.046782	0.76	50	0.82	50	0.92	50	0.48	50	11	32	0	18	0
1646148708	22976.632	122	3.51598313	-0.04	-0.000217391304	111.710746	0.42	0.0022826087	2.21320581	112.374712	112.374703	111.046789	111.046779	112.374707	111.046784	0.86	50	0.48	50	0.42	50	0.88	50	11	35	0	15	0
1646148893	23162.227	123	3.51597317	-0.01	-5.37634409e-05	111.710746	-0.11	-0.000591397849	2.21320746	112.374713	112.374703	111.046788	111.046779	112.374708	111.046783	0.74	50	0.86	50	0.6	50	0.5	50	10	31	0	19	0
1646149079	23347.813	124	3.51597578	0.31	0.00166666667	111.710744	-0.11	-0.000591397849	2.21320911	112.374712	112.374702	111.046786	111.046777	112.374707	111.046781	0.8	50	0.6	50	0.98	50	0.56	50	15	32	0	18	0
1646149262	23531.422	125	3.51597839	-0.42	-0.00225806452	111.710746	-0.08	-0.000430107527	2.21321031	112.374714	112.374705	111.046788	111.046778	112.374709	111.046783	0.44	50	0.94	50	0.38	50	0.72	50	18	31	0	19	0
1646149459	23727.836	126	3.51598028	0.61	0.00333333333	111.710743	0.09	0.000491803279	2.21320896	112.374711	112.374701	111.046785	111.046776	112.374706	111.046781	0.94	50	0.24	50	0.92	50	0.4	50	8	25	1	25	0
1646149644	23912.758	127	3.51597815	-0.13	-0.000659898477	111.710744	-0.27	-0.00137055838	2.21321301	112.374713	112.374703	111.046785	111.046775	112.374708	111.04678	0.6	50	1	50	0.66	50	0.52	50	9	27	0	23	0
1646149841	24109.571	128	3.51598455	0.19	0.00102702703	111.710743	0.09	0.000486486486	2.21321166	112.374711	112.374702	111.046784	111.046775	112.374706	111.046779	0.82	50	0.54	50	0.86	50	0.76	50	4	24	1	26	0
1646150037	24306.245	129	3.51598242	-0.3	-0.00153061224	111.710744	-0.32	-0.00163265306	2.21321646	112.374714	112.374705	111.046784	111.046775	112.374709	111.046779	0.34	50	0.96	50	0.66	50	0.64	50	13	35	1	15	0
1646150222	24491.165	130	3.51599001	0.15	0.00076142132	111.710744	0.23	0.00116751269	2.21321301	112.374712	112.374703	111.046785	111.046775	112.374708	111.04678	0.82	50	0.44	50	0.6	50	0.68	50	10	30	0	20	0
1646150407	24676.315	131	3.51598455	-0.31	-0.00167567568	111.710745	0.01	5.40540541e-05	2.21321286	112.374714	112.374704	111.046786	111.046777	112.374709	111.046781	0.56	50	0.86	50	0.5	50	0.82	50	13	32	0	18	0
1646150592	24861.293	132	3.51598432	0.08	0.000432432432	111.710745	0.34	0.00183783784	2.21320776	112.374712	112.374702	111.046787	111.046778	112.374707	111.046783	0.88	50	0.46	50	0.52	50	0.78	50	13	28	0	22	0
1646150789	25058.196	133	3.51597625	-2.77555756e-17	-1.50030138e-19	111.710745	-0.54	-0.00291891892	2.21321586	112.374714	112.374705	111.046785	111.046775	112.37471	111.04678	0.42	50	0.96	50	0.96	50	0.42	50	17	35	1	15	0
1646150974	25243.348	134	3.51598906	0.0204878049	0.00010399901	111.710745	-0.159512195	-0.000809706574	2.21321825	112.374715	112.374705	111.046784	111.046775	112.37471	111.046779	0.56097561	41	0.7	50	0.84	50	0.66	50	6	31	0	19	0
1646151171	25440.327	135	3.51599285	-0.05	-0.00027027027	111.710745	-0.17	-0.000918918919	2.2132208	112.374716	112.374706	111.046783	111.046774	112.374711	111.046779	0.6	50	0.82	50	0.88	50	0.76	50	11	28	1	22	0
1646151353	25622.473	136	3.51599688	-0.2	-0.00101522843	111.710746	0.56	0.00284263959	2.2132124	112.374714	112.374705	111.046787	111.046778	112.37471	111.046782	0.92	50	0.56	50	0.22	50	0.98	50	13	31	0	19	0
1646151535	25804.381	137	3.51598359	0.372857143	0.00204866562	111.710744	-0.267142857	-0.0014678179	2.21321641	112.374714	112.374704	111.046784	111.046774	112.374709	111.046779	0.82	50	0.714285714	49	0.92	50	0.28	50	13	28	0	22	0
1646151730	25999.095	138	3.51598993	0.07	0.000384615385	111.710744	0.57	0.00313186813	2.21320786	112.374711	112.374701	111.046786	111.046777	112.374706	111.046781	0.98	50	0.34	50	0.48	50	0.98	50	4	20	1	30	0
1646151912	26180.913	139	3.51597641	-0.4	-0.00205128205	111.710746	-0.16	-0.000820512821	2.21321026	112.374714	112.374704	111.046787	111.046778	112.374709	111.046783	0.42	50	0.98	50	0.52	50	0.76	50	5	21	0	29	0
1646152094	26362.838	140	3.51598021	0.13	0.000714285714	111.710745	-0.41	-0.00225274725	2.21321641	112.374715	112.374705	111.046785	111.046775	112.37471	111.04678	0.54	50	0.82	50	0.96	50	0.42	50	15	33	0	17	0
1646152277	26545.733	141	3.51598993	0.07	0.000384615385	111.710745	-0.23	-0.00126373626	2.21321986	112.374715	112.374706	111.046784	111.046774	112.374711	111.046779	0.6	50	0.76	50	0.88	50	0.58	50	9	33	0	17	0
1646152458	26727.486	142	3.51599539	-0.38	-0.00207650273	111.710747	0.2	0.00109289617	2.21321686	112.374716	112.374707	111.046786	111.046777	112.374712	111.046782	0.52	50	0.7	50	0.4	50	0.98	50	8	26	0	24	0
1646152640	26909.318	143	3.51599064	0	0	111.710747	-0.02	-0.000110497238	2.21321716	112.374717	112.374707	111.046786	111.046777	112.374712	111.046782	0.66	50	0.68	50	0.66	50	0.64	50	2	12	0	38	0
1646152822	27091.081	144	3.51599112	-0.16	-0.000879120879	111.710747	0.1	0.000549450549	2.21321566	112.374717	112.374707	111.046788	111.046778	112.374712	111.046783	0.92	50	0.98	50	0.66	50	0.92	50	0	3	0	47	0
1646153006	27274.709	145	3.51598874	-0.23	-0.00126373626	111.710749	0.27	0.00148351648	2.21321161	112.374717	112.374707	111.04679	111.04678	112.374712	111.046785	0.96	50	0.92	50	0.44	50	0.94	50	0	3	0	47	0
1646153187	27456.226	146	3.51598234	-0.22	-0.00120218579	111.71075	0.2	0.00109289617	2.21320861	112.374717	112.374708	111.046792	111.046782	112.374712	111.046787	0.98	50	1	50	0.42	50	0.84	50	0	3	0	47	0
1646153369	27637.938	147	3.5159776	-0.27	-0.00148351648	111.710751	0.27	0.00148351648	2.21320456	112.374717	112.374708	111.046794	111.046785	112.374712	111.04679	0.94	50	0.94	50	0.44	50	0.98	50	0	2	0	48	0
1646153551	27819.846	148	3.51597119	-0.180612245	-0.000992374972	111.710752	0.219387755	0.00120542723	2.21320127	112.374717	112.374708	111.046796	111.046787	112.374712	111.046792	0.93877551	49	0.9	50	0.6	50	1	50	5	22	0	28	0
1646153733	28001.679	149	3.51596599	-0.4	-0.0021978022	111.710754	0.34	0.00186813187	2.21319617	112.374718	112.374708	111.0468	111.04679	112.374713	111.046795	0.94	50	1	50	0.2	50	0.94	50	0	4	0	46	0
1646153929	28198.113	150	3.51595792	0.15	0.000828729282	111.710753	-0.17	-0.000939226519	2.21319872	112.374718	112.374708	111.046798	111.046789	112.374713	111.046794	0.94	50	0.96	50	0.94	50	0.62	50	16	38	1	12	0
1646154136	28405.12	151	3.51596195	0.08	0.000406091371	111.710753	-0.06	-0.000304568528	2.21319962	112.374717	112.374708	111.046798	111.046788	112.374713	111.046793	0.96	50	0.94	50	0.7	50	0.56	50	0	4	2	45	1
1646154318	28586.748	152	3.51596338	-0.19	-0.000917874396	111.710754	0.23	0.00111111111	2.21319617	112.374717	112.374708	111.0468	111.04679	112.374713	111.046795	0.98	50	0.94	50	0.42	50	0.84	50	16	37	0	13	0
1646154499	28768.153	153	3.51595792	0.07	0.000384615385	111.710753	-0.03	-0.000164835165	2.21319662	112.374717	112.374708	111.046799	111.04679	112.374712	111.046794	0.96	50	0.92	50	0.58	50	0.48	50	0	2	0	47	1
1646154693	28962.414	154	3.51595863	0.17	0.000939226519	111.710753	-0.25	-0.00138121547	2.21320037	112.374717	112.374708	111.046797	111.046788	112.374713	111.046792	0.92	50	1	50	0.76	50	0.34	50	0	8	1	42	0
1646154890	29158.95	155	3.51596456	-0.3	-0.00154639175	111.710754	0.32	0.00164948454	2.21319557	112.374717	112.374708	111.0468	111.046791	112.374713	111.046795	0.96	50	0.94	50	0.34	50	0.96	50	0	5	1	45	0
1646155071	29340.407	156	3.51595697	0.23	0.00116751269	111.710753	-0.13	-0.000659898477	2.21319752	112.374717	112.374707	111.046798	111.046789	112.374712	111.046794	1	50	0.9	50	0.84	50	0.48	50	18	38	0	12	0
1646155253	29521.891	157	3.51596006	-0.11	-0.000607734807	111.710753	0.19	0.00104972376	2.21319467	112.374717	112.374707	111.0468	111.04679	112.374712	111.046795	0.98	50	0.9	50	0.5	50	0.8	50	0	1	0	49	0
1646155434	29703.301	158	3.51595555	0.39	0.00214285714	111.710752	-0.33	-0.00181318681	2.21319962	112.374716	112.374707	111.046796	111.046787	112.374711	111.046792	1	50	0.94	50	1	50	0.28	50	7	21	0	29	0
1646155618	29887.204	159	3.51596338	0.0953061224	0.000526553163	111.710751	0.0446938776	0.0002469275	2.21319895	112.374715	112.374706	111.046796	111.046787	112.374711	111.046791	0.92	50	0.78	50	0.52	50	0.469387755	49	0	3	0	47	0
1646155801	30069.873	160	3.51596232	-0.28	-0.00152173913	111.710752	0.36	0.00195652174	2.21319355	112.374715	112.374706	111.046799	111.04679	112.374711	111.046794	0.94	50	0.86	50	0.32	50	0.96	50	5	31	0	19	0
1646156007	30276.338	161	3.51595378	0	0	111.710752	0	0	2.21319355	112.374715	112.374706	111.046799	111.04679	112.374711	111.046794	-1	0	-1	0	-1	0	0.529411765	34	0	3	1	46	1
1646156189	30458.051	162	3.51595378	0.116938776	0.000567663959	111.710752	-0.196938776	-0.000956013473	2.2131965	112.374716	112.374706	111.046798	111.046788	112.374711	111.046793	0.92	50	1	50	0.693877551	49	0.38	50	8	32	0	18	0
1646156383	30652.328	163	3.51595845	0.1	0.000549450549	111.710751	0.12	0.000659340659	2.2131947	112.374715	112.374705	111.046798	111.046788	112.37471	111.046793	0.98	50	0.76	50	0.46	50	0.48	50	0	1	1	49	0
1646156565	30833.777	164	3.5159556	-0.08	-0.000412371134	111.710752	0.08	0.000412371134	2.2131935	112.374715	112.374705	111.046798	111.046789	112.37471	111.046794	0.96	50	0.96	50	0.56	50	0.72	50	16	31	0	19	0
1646156760	31029.123	165	3.5159537	-0.18	-0.000989010989	111.710753	0.08	0.00043956044	2.2131923	112.374715	112.374706	111.0468	111.04679	112.37471	111.046795	0.84	50	0.94	50	0.48	50	0.74	50	0	0	1	50	0
1646156942	31210.565	166	3.51595181	0.32	0.00164102564	111.710751	-0.28	-0.00143589744	2.2131965	112.374715	112.374705	111.046797	111.046787	112.37471	111.046792	0.94	50	0.9	50	0.96	50	0.36	50	6	30	0	20	0
1646157123	31392.061	167	3.51595845	-0.17	-0.000939226519	111.710752	0.17	0.000939226519	2.21319395	112.374715	112.374705	111.046798	111.046789	112.37471	111.046794	0.98	50	0.98	50	0.54	50	0.88	50	0	2	0	48	0
1646157307	31575.552	168	3.51595442	0.23	0.00126373626	111.710751	-0.31	-0.0017032967	2.2131986	112.374715	112.374706	111.046796	111.046786	112.37471	111.046791	0.9	50	0.98	50	0.88	50	0.34	50	14	32	0	18	0
1646157488	31756.823	169	3.51596177	-0.01	-5.46448087e-05	111.710751	-0.05	-0.000273224044	2.21319935	112.374715	112.374706	111.046796	111.046786	112.374711	111.046791	0.88	50	0.94	50	0.96	50	0.92	50	0	5	0	45	0
1646157683	31952.153	170	3.51596296	-0.11	-0.000604395604	111.710751	0.11	0.000604395604	2.2131977	112.374715	112.374706	111.046797	111.046787	112.374711	111.046792	0.98	50	0.98	50	0.62	50	0.84	50	6	23	1	27	0
1646157865	32133.987	171	3.51596035	-0.03	-0.000153846154	111.710752	0.17	0.000871794872	2.21319515	112.374715	112.374705	111.046798	111.046788	112.37471	111.046793	0.96	50	0.82	50	0.74	50	0.94	50	0	2	0	48	0
1646158061	32329.918	172	3.51595631	0.26	0.00142857143	111.71075	-0.2	-0.0010989011	2.21319815	112.374714	112.374705	111.046796	111.046786	112.37471	111.046791	0.9	50	0.84	50	0.8	50	0.34	50	18	37	1	13	0
