# Supplementary material for: Improved bounds on Lorentz violation from composite pulse Ramsey spectroscopy in a trapped ion
Source: Nat Commun. 2022 Nov 27;13:7314. doi: 10.1038/s41467-022-34818-0 (PMC9701673; doi:10.1038/s41467-022-34818-0)
Supplement: Supplementary file 2 — Source Data [file 41467_2022_34818_MOESM2_ESM.zip › Source_data_files/raw_data/20220301/LLI_with_servo_467_01.txt]

#
#1650 rf switch (1650 rf switch (digital out of Paul's box)): 1 
#370 H1 shutter (NI digital out at /Dev1/port0/line2): 1 
#370 H2 shutter (370 H2 shutter (digital out of Paul's box)): 1 
#370 V shutter (NI digital out at /Dev1/port0/line0): 1 
#370 cooling AOM rf attenuator control voltage (NI analog out at /Dev2/ao6): 5.34876491 V
#370 cooling rf switch (370 cooling rf switch (digital out of Paul's box)): 1 
#370 cooling shutter (370 cooling shutter (digital out of Paul's box)): 1 
#370 detuning AOM rf attenuator control voltage (NI analog out at /Dev2/ao10): 10 V
#370 detuning rf switch (370 detuning rf switch (digital out of Paul's box)): 1 
#370 pumping AOM rf attenuator control voltage (NI analog out at /Dev2/ao9): 10 V
#370 pumping rf switch (370 pumping rf switch (digital out of Paul's box)): 1 
#399 shutter (399 shutter (digital out of Paul's box)): 0 
#411 relock shutter (411 relock shutter (digital out of Paul's box)): 1 
#411 rf switch (411 rf switch (digital out of Paul's box)): 0 
#411 slave rf switch (411 slave rf switch (digital out of Paul's box)): 1 
#411 stab hold (411 stab hold (digital out of Paul's box)): 1 
#411IntstabSetpoint (Scaled version of 411 intensity stab set point voltage (factor: 1.000000, offset:0.000000)): 10 V
#467 detuning AOM rf attenuator control voltage (NI analog out at /Dev2/ao8): 10 V
#467 rf switch (467 rf switch (digital out of Paul's box)): 0 
#638 rf switch (638 rf switch (digital out of Paul's box)): 1 
#638 shutter (638 shutter (digital out of Paul's box)): 1 
#935 shutter (NI digital out at /Dev1/port0/line3): 1 
#Axial objective position (Scaled version of Axial obective actuator (factor: 0.000024, offset:0.000000)): 11.9724948 mm
#B field H1 (Scaled version of h1BCurrent (factor: 0.400000, offset:0.000000)): 0.12992 G
#B field H2 (Scaled version of h2BCurrent (factor: 1.470000, offset:0.000000)): 0.735 G
#B field V (Scaled version of vBCurrent (factor: 1.248000, offset:0.000000)): 0.3012672 G
#DDS0 frequency (Frequency of DDS channel #0 of Paul's box): 85 MHz
#DDS0 power (Power of DDS channel #1 of Paul's box): -6 dBm
#DDS1 frequency (Frequency of DDS channel #1 of Paul's box): 85 MHz
#DDS1 power (Power of DDS channel #1 of Paul's box): -15 dBm
#DDS10 frequency (Frequency of DDS channel #10 of Paul's box): 0 MHz
#DDS10 power (Power of DDS channel #10 of Paul's box): 0 dBm
#DDS11 frequency (Frequency of DDS channel #11 of Paul's box): 0 MHz
#DDS11 power (Power of DDS channel #11 of Paul's box): 0 dBm
#DDS2 frequency (Frequency of DDS channel #2 of Paul's box): 200 MHz
#DDS2 power (Power of DDS channel #2 of Paul's box): -50 dBm
#DDS3 frequency (Frequency of DDS channel #3 of Paul's box): 60 MHz
#DDS3 power (Power of DDS channel #3 of Paul's box): -50 dBm
#DDS4 frequency (Frequency of DDS channel #4 of Paul's box): 108.4 MHz
#DDS4 power (Power of DDS channel #4 of Paul's box): 10 dBm
#DDS5 frequency (Frequency of DDS channel #5 of Paul's box): 111 MHz
#DDS5 power (Power of DDS channel #5 of Paul's box): -6 dBm
#DDS6 power (Power of DDS channel #6 of Paul's box): 0 dBm
#DDS7 frequency (Frequency of DDS channel #7 of Paul's box): 0 MHz
#DDS7 power (Power of DDS channel #7 of Paul's box): 0 dBm
#DDS8 frequency (Frequency of DDS channel #8 of Paul's box): 0 MHz
#DDS8 power (Power of DDS channel #8 of Paul's box): 0 dBm
#DDS9 frequency (Frequency of DDS channel #9 of Paul's box): 0 MHz
#DDS9 power (Power of DDS channel #9 of Paul's box): 0 dBm
#DP370 power (DP370 setpoint): 0 mW
#Doppler_time (): 5000 us
#H1 power (H1 photodiode voltage setpoint): 5.5 uW
#H1Flipmount (Thorlabs Flipmount): 1 
#H1seq power (H1seq setpoint): 0 mW
#H2 power (H2 photodiode voltage setpoint): 2.23 uW
#In Oven Current (Scaled version of In oven control voltage (factor: 2.000000, offset:0.000000)): 0 A
#Objective focus position (Scaled version of Focus obective actuator (factor: 0.000024, offset:0.000000)): 24.5719768 mm
#Paul's box run number (to identify the raw data of CCD and PMT): 35312 
#SampleNHold (SampleNHold (digital out of Paul's box)): 1 
#Strobo Trigger (description): 0 
#U_ablation (NI analog out at /Dev2/ao0): 0 V
#Ue endseg 1 (Scaled version of Endseg 1 extra voltage (factor: -1.200000, offset:0.000000)): -9 V
#Ue endseg 2 (Scaled version of Endseg 2 extra voltage (factor: -1.200000, offset:0.000000)): 0 V
#Ue1 (Scaled version of Segment 3 extra compensation voltage (factor: 1.214280, offset:-0.000700)): -9 V
#Ue2 (Scaled version of Segment 3 extra compensation voltage (factor: 1.214280, offset:-0.000700)): -9 V
#Ue3 (Scaled version of Segment 3 extra compensation voltage (factor: 1.214280, offset:-0.000700)): -5 V
#Ue4 (Scaled version of Segment 3 extra compensation voltage (factor: 1.214280, offset:-0.000700)): 0 V
#Ue5 (Scaled version of Segment 3 extra compensation voltage (factor: 1.214280, offset:-0.000700)): 0 V
#Ue6 (Scaled version of Segment 6 extra voltage (factor: -1.200000, offset:0.000000)): 0 V
#Ue7 (Scaled version of Segment 7 extra voltage (factor: -1.200000, offset:0.000000)): 0 V
#Ue8 (Scaled version of Segment 8 extra voltage (factor: -1.200000, offset:0.000000)): 0 V
#Uec endseg 1 (Scaled version of Segment 0 extra compensation voltage (factor: 1.2, offset:0.0)): 0.341241348 V
#Uec endseg 2 (Scaled version of Endseg extra 2 compensation voltage (factor: -1.200000, offset:0.000000)): 0 V
#Uec1 (Scaled version of Segment 1 extra compensation voltage (factor: 1.2, offset:0.0)): 0.341241348 V
#Uec2 (Scaled version of Segment 2 extra compensation voltage (factor: 1.2, offset:0.0)): 0.341241348 V
#Uec3 (Scaled version of Segment 3 extra compensation voltage (factor: 1.2, offset:0.0)): 0.227429813 V
#Uec4 (Scaled version of Segment 4 extra compensation voltage (factor: 1.2, offset:0.0)): 0.227429813 V
#Uec5 (Scaled version of Segment 5 extra compensation voltage (factor: 1.2, offset:0.0)): 0 V
#Uec6 (Scaled version of Segment 6 extra compensation voltage (factor: 1.2, offset:0.0)): 0.408 V
#Uec7 (Scaled version of Segment 7 extra compensation voltage (factor: 1.2, offset:0.0)): 0.408 V
#Uec8 (Scaled version of Segment 8 extra compensation voltage (factor: 1.2, offset:0.0)): 0.408 V
#Uschwinden (Scaled version of U_schwinden (factor: 1.000000, offset:0.000000)): 0 V
#Ut endseg 1 (Scaled version of Endseg 1 voltage (factor: -1.199740, offset:-0.001200)): 12 V
#Ut endseg 2 (Scaled version of Endseg 2 voltage (factor: -1.197100, offset:-0.003000)): 0 V
#Ut1 (Scaled version of Segment 1 voltage (factor: -1.200900, offset:-0.003600)): -8 V
#Ut2 (Scaled version of Segment 2 voltage (factor: -1.201410, offset:-0.001400)): 12 V
#Ut3 (Scaled version of Segment 3 voltage (factor: -1.198560, offset:-0.003200)): 12 V
#Ut4 (Scaled version of Segment 4 voltage (factor: -1.198560, offset:-0.003200)): 0 V
#Ut5 (Scaled version of Segment 5 voltage (factor: -1.198560, offset:-0.003200)): 0 V
#Ut6 (Scaled version of Segment 6 voltage (factor: -1.198560, offset:-0.003200)): 0 V
#Ut7 (Scaled version of Segment 7 voltage (factor: -1.198560, offset:-0.003200)): 0 V
#Ut8 (Scaled version of Segment 8 voltage (factor: -1.198560, offset:-0.003200)): 0 V
#Utc endseg 1 (Scaled version of Segment 0 compensation voltage (factor: 0.25, offset:0.0)): 0.0516993501 V
#Utc endseg 2 (Scaled version of Endseg 2 compensation voltage (factor: -0.250000, offset:0.000000)): 0 V
#Utc1 (Scaled version of Segment 1 compensation voltage (factor: 0.25, offset:0.0)): 0.0516993501 V
#Utc2 (Scaled version of Segment 2 compensation voltage (factor: 0.25, offset:0.0)): 0.0516993501 V
#Utc3 (Scaled version of Segment 3 compensation voltage (factor: 0.25, offset:0.0)): 0.106663163 V
#Utc4 (Scaled version of Segment 4 compensation voltage (factor: 0.25, offset:0.0)): 0.106663163 V
#Utc5 (Scaled version of Segment 5 compensation voltage (factor: 0.25, offset:0.0)): 0 V
#Utc6 (Scaled version of Segment 6 compensation voltage (factor: 0.25, offset:0.0)): 0 V
#Utc7 (Scaled version of Segment 7 compensation voltage (factor: 1.2, offset:0.0)): 0 V
#Utc8 (Scaled version of Segment 8 compensation voltage (factor: 1.2, offset:0.0)): 0 V
#V power (V photodiode voltage setpoint): 11.25 uW
#Vseq power (Vseq setpoint): 0.4 mW
#WP370H2sw0 (NI analog out at /Dev2/ao2): 5 V
#WP370H2sw1 (NI analog out at /Dev2/ao3): 0 V
#Yb Oven Current (Scaled version of Yb oven control voltage (factor: 3.510000, offset:0.000000)): 0 A
#awg_Pulselength (): 0 s
#awg_amplitude (): 0 Vpp
#awg_frequency (): 0 Hz
#awg_offset (): 0 V
#axial_secular_frequency_AOM (): 0.11 MHz
#carrier_frequency (): 221 MHz
#cooling370 frequency (Attenuation of transition cooling370): 85 MHz
#cooling370 power (Power of transition cooling370): -24 dBm
#cooling_chirp_dds_power (): 0 dBm
#cooling_chirp_freq_step (): 1 MHz
#cooling_chirp_start_freq (): 78.4 MHz
#cooling_chirp_stop_freq (): 108.4 MHz
#cooling_chirp_total_time (): 3 us
#detection370 frequency (Attenuation of transition detection370): 85 MHz
#detection370 power (Power of transition detection370): -2 dBm
#detection_time (): 2500 us
#detuning370 frequency (Attenuation of transition detuning370): 0 MHz
#detuning370 power (Power of transition detuning370): 0 dBm
#emm_pulse_buffer_time (): 0 us
#emm_pulse_wait_time (): 0 us
#feed_forward_waittime_ms (): 0 ms
#flop_sbc_max_pulsetime_factor (): 0 
#freqScaling_411 (): 1.68 MHz/G
#freqScaling_467 (): 1.6 MHz/G
#heating_rate_wait_time (): 5000 us
#intersequence_cooling_rf_frequency (): 85 MHz
#intersequence_cooling_rf_power (): -24 dBm
#load_attempt (): 0 
#mirrorH2H (Motorized mirror mount): 4.37709888 mm
#n_av_LLI (): 50 
#n_points_per_doppler_freq_scan (): 0 
#n_points_per_sb_flops (): 0 
#n_points_per_sb_scan (): 0 
#n_rabi_scan_points (): 0 
#n_rep (): 575 
#octupole467 frequency (Attenuation of transition octupole467): 112.374708 MHz
#octupole467 power (Power of transition octupole467): -6 dBm
#octupole4672 frequency (Attenuation of transition octupole4672): 112.374708 MHz
#octupole4672 power (Power of transition octupole4672): -6 dBm
#offset370PD_H1 (): -0.0132263937 uW
#offset370PD_H2 (): -0.0299202343 uW
#offset370PD_V (): -0.0150179222 uW
#offset467BelowPD (): 0.0073186225 mW
#offset467PD (): 0.0073186225 mW
#picture_number (): 0 
#pulse_time_1650 (): 0 us
#pulse_time_411 (): 5 us
#pulse_time_467 (): 50000 us
#pulse_time_4672 (): 50000 us
#pulse_time_rfLLI (): 14.95 us
#pump_time (): 10 us
#pumping370 frequency (Attenuation of transition pumping370): 85 MHz
#pumping370 power (Power of transition pumping370): -12.5 dBm
#quench1650 frequency (Attenuation of transition quench1650): 60 MHz
#quench1650 power (Power of transition quench1650): -3.1 dBm
#radial_secular_frequency_AOM (): 0.31 MHz
#ramp_time (): 0 us
#reference 370 Det (): 0 mW
#reference 370 H1 (reference value 370 H1 chart): 3 uW
#reference 370 H2 (reference value 370 H2 chart): 5 uW
#reference 370 V (reference value 370 V chart): 40 uW
#reference 411 Fiber (reference value vertical 411 chart): 0.4 mW
#reference 411 SHG (reference value SHG 411 chart): 8 mW
#reference 411 V (): 0 uW
#reference 639 Fiber (reference value fiber639 chart): 11.5 mW
#reference SHG 467 (): 5.5 mW
#reference SHG 467 Below (): 0 mW
#rf_Amp (): 0.3 
#rf_Freq (): 3.51596106 MHz
#rf_phase (): 0.5 
#rf_switch_467 (): 0 
#sampling370 frequency (Attenuation of transition sampling370): 85 MHz
#sampling370 power (Power of transition sampling370): -5 dBm
#sampling411 frequency (Attenuation of transition sampling411): 220 MHz
#sampling411 power (Power of transition sampling411): -2 dBm
#sb_cooling_411_Omega (): 0 kHz
#sb_cooling_ddspower_1650 (): -27.5 dBm
#sb_cooling_ddspower_411 (): -10 dBm
#sb_cooling_detuning (): 0 
#sb_cooling_time (): 5000 us
#sb_scan_range_factor (): 0 
#sbc_pulses11 (): 0 
#sbc_pulses12 (): 0 
#sbc_pulses21 (): 0 
#sbc_pulses22 (): 0 
#sbc_pulsetime11 (): 0 us
#sbc_pulsetime12 (): 0 us
#sbc_pulsetime21 (): 0 us
#sbc_pulsetime22 (): 0 us
#sbc_repumptime (): 0 us
#scaling370PD_H1 (): -12.9249723 uW/V
#scaling370PD_H2 (): -14.9627261 uW/V
#scaling370PD_V (): -17.3688494 uW/V
#scaling467BelowPD (): -2.85545297 mW/V
#scaling467PD (): -2.85545297 mW/V
#scan_variable (): 0 unit
#spectroscopy411 frequency (Attenuation of transition spectroscopy411): 221 MHz
#spectroscopy411 power (Power of transition spectroscopy411): -2 dBm
#spectroscopy411rsb11 frequency (Attenuation of transition spectroscopy411rsb11): 0 MHz
#spectroscopy411rsb11 power (Power of transition spectroscopy411rsb11): 0 dBm
#spectroscopy411rsb12 frequency (Attenuation of transition spectroscopy411rsb12): 0 MHz
#spectroscopy411rsb12 power (Power of transition spectroscopy411rsb12): 0 dBm
#spectroscopy411rsb21 frequency (Attenuation of transition spectroscopy411rsb21): 0 MHz
#spectroscopy411rsb21 power (Power of transition spectroscopy411rsb21): 0 dBm
#spectroscopy411rsb22 frequency (Attenuation of transition spectroscopy411rsb22): 0 MHz
#spectroscopy411rsb22 power (Power of transition spectroscopy411rsb22): 0 dBm
#spectroscopy411slave frequency (Attenuation of transition spectroscopy411slave): 80 MHz
#spectroscopy411slave power (Power of transition spectroscopy411slave): -4 dBm
#sweep_frequency_step (): 0 MHz
#sweep_sleep_time (): 0 us
#sweep_start_frequency (): 0 MHz
#sweep_stop_frequency (): 0 MHz
#t_RFtotal (): 1235977.45 us
#t_RFwait (): 100 us
#t_pi_carrier_estim_A (): 0 us
#t_pi_carrier_estim_B (): 0 us
#t_pi_carrier_estim_C (): 0 us
#t_subtract (): 0.1 us
#use_shutters (): 0 
#wait_ramp_down (): 0 us
#waveplate411Ax (Motorized rotation mount): 0 °
#waveplateSplitH1V (Motorized rotation mount): 154.999746 °
#waveplateV (Motorized rotation mount): 27.4999213 °

#UTC / s	rel. time / s	RunNumber / 	rf_Freq / MHz	CorrFreqCenter / 	CorrFreqCenter2 / 	FreqCenter / 	CorrBField / 	CorrBField2 / 	BField / 	FreqPlusPlus / 	FreqPlusMinus / 	FreqMinusPlus / 	FreqMinusMinus / 	FreqPlusCenter / 	FreqMinusCenter / 	roi_plus_plus / 	roi_pp_num_cyc / 	roi_plus_minus / 	roi_pm_num_cyc / 	roi_minus_plus / 	roi_mp_num_cyc / 	roi_minus_minus / 	roi_mm_num_cyc / 	roi_final_E3 / 	number_LLI_cycles / 	det_num_hot / 	det_num_no_exc / 	det_num_quench / 
1646158926	270.717	1	3.51593934	0.13	0.13	111.710745	-0.27	-0.27	2.21318847	112.374706	112.374696	111.046793	111.046783	112.374701	111.046788	0.62	50	0.76	50	0.76	50	0.36	50	9	33	1	17	0
1646159124	468.058	2	3.51594574	0.11	6.68222235e-11	111.710744	0.09	5.46727283e-11	2.21318712	112.374705	112.374695	111.046793	111.046783	112.3747	111.046788	0.7	50	0.5	50	0.66	50	0.64	50	12	36	1	14	0
1646159309	653.318	3	3.51594361	-0.5	-0.00253807107	111.710747	-0.32	-0.00162436548	2.21319192	112.374709	112.374699	111.046794	111.046784	112.374704	111.046789	0.18	50	1	50	0.66	50	0.84	50	10	30	0	20	0
1646159495	839.597	4	3.5159512	0.03	0.000161290323	111.710746	-0.63	-0.00338709677	2.21320137	112.374712	112.374702	111.046791	111.046781	112.374707	111.046786	0.34	50	0.94	50	0.96	50	0.3	50	10	35	0	15	0
1646159680	1023.946	5	3.51596614	-0.18	-0.000967741935	111.710747	-0.26	-0.00139784946	2.21320527	112.374714	112.374704	111.04679	111.046781	112.374709	111.046786	0.48	50	0.92	50	0.72	50	0.64	50	10	24	0	26	0
1646159879	1223.395	6	3.51597231	0.33	0.00179347826	111.710746	0.19	0.0010326087	2.21320242	112.374711	112.374702	111.04679	111.04678	112.374706	111.046785	0.98	50	0.46	50	0.74	50	0.6	50	18	36	1	14	0
1646160063	1407.749	7	3.5159678	-0.07	-0.00035	111.710746	-0.13	-0.00065	2.21320437	112.374712	112.374703	111.046789	111.04678	112.374707	111.046785	0.5	50	0.7	50	0.8	50	0.74	50	17	36	0	14	0
1646160248	1592.151	8	3.51597089	0.07	0.000380434783	111.710746	0.41	0.00222826087	2.21319822	112.37471	112.3747	111.046791	111.046781	112.374705	111.046786	0.92	50	0.44	50	0.44	50	0.78	50	6	30	0	20	0
1646160432	1776.372	9	3.51596116	-0.26	-0.00140540541	111.710747	-0.3	-0.00162162162	2.21320272	112.374713	112.374703	111.046791	111.046781	112.374708	111.046786	0.44	50	1	50	0.82	50	0.78	50	9	21	0	29	0
1646160618	1962.702	10	3.51596828	0.23	0.00125	111.710746	0.41	0.00222826087	2.21319657	112.37471	112.3747	111.046792	111.046782	112.374705	111.046787	0.94	50	0.3	50	0.5	50	0.68	50	9	22	0	28	0
1646160818	2162.056	11	3.51595855	-0.14	-0.000752688172	111.710746	-0.42	-0.00225806452	2.21320287	112.374712	112.374703	111.04679	111.046781	112.374707	111.046786	0.42	50	0.98	50	0.78	50	0.5	50	11	32	1	18	0
1646161002	2346.244	12	3.51596852	0.24	0.00120603015	111.710745	-0.06	-0.000301507538	2.21320377	112.374711	112.374702	111.046789	111.046779	112.374706	111.046784	0.58	50	0.4	50	0.78	50	0.48	50	10	25	0	25	0
1646161186	2530.485	13	3.51596994	-0.26	-0.00140540541	111.710747	0.14	0.000756756757	2.21320167	112.374712	112.374702	111.046791	111.046781	112.374707	111.046786	0.64	50	0.76	50	0.4	50	0.8	50	13	27	0	23	0
1646161371	2714.923	14	3.51596662	0.29	0.00157608696	111.710745	0.23	0.00125	2.21319822	112.374709	112.3747	111.04679	111.046781	112.374705	111.046786	0.92	50	0.4	50	0.66	50	0.6	50	1	10	0	40	0
1646161555	2899.352	15	3.51596116	-0.29	-0.00157608696	111.710747	0.43	0.00233695652	2.21319177	112.374709	112.374699	111.046794	111.046784	112.374704	111.046789	0.68	50	0.54	50	0.2	50	0.92	50	13	32	0	18	0
1646161739	3083.688	16	3.51595096	0.2	0.00108108108	111.710746	0.26	0.00140540541	2.21318787	112.374707	112.374697	111.046794	111.046784	112.374702	111.046789	0.76	50	0.3	50	0.66	50	0.72	50	9	30	0	20	0
1646161925	3269.126	17	3.51594479	-0.13	-0.000706521739	111.710746	-0.39	-0.00211956522	2.21319372	112.374709	112.3747	111.046793	111.046783	112.374704	111.046788	0.42	50	0.94	50	0.9	50	0.64	50	9	28	0	22	0
1646162109	3453.552	18	3.51595404	0.15	0.000806451613	111.710745	0.27	0.0014516129	2.21318967	112.374707	112.374698	111.046793	111.046784	112.374702	111.046789	0.78	50	0.36	50	0.52	50	0.64	50	5	20	0	30	0
1646162293	3637.881	19	3.51594764	-0.08	-0.000434782609	111.710746	0.6	0.00326086957	2.21318067	112.374705	112.374695	111.046796	111.046787	112.3747	111.046792	0.88	50	0.36	50	0.3	50	0.98	50	17	29	0	21	0
1646162478	3822.414	20	3.51593341	0.16	0.000869565217	111.710745	0.4	0.00217391304	2.21317467	112.374702	112.374693	111.046797	111.046788	112.374697	111.046793	0.92	50	0.36	50	0.5	50	0.74	50	14	37	0	13	0
1646162664	4008.725	21	3.51592392	-0.26	-0.00140540541	111.710746	-0.5	-0.0027027027	2.21318217	112.374706	112.374696	111.046796	111.046787	112.374701	111.046792	0.22	50	0.98	50	0.66	50	0.42	50	9	31	0	19	0
1646162867	4211.225	22	3.51593578	0.09	0.000483870968	111.710746	0.53	0.00284946237	2.21317422	112.374703	112.374693	111.046798	111.046789	112.374698	111.046794	0.94	50	0.32	50	0.42	50	0.86	50	10	32	1	18	0
1646163052	4396.444	23	3.51592321	-0.19	-0.000935960591	111.710747	-0.37	-0.0018226601	2.21317977	112.374706	112.374696	111.046798	111.046788	112.374701	111.046793	0.38	50	0.94	50	0.66	50	0.48	50	5	20	0	30	0
1646163237	4580.941	24	3.51593198	-0.18	-0.000972972973	111.710748	-0.36	-0.00194594595	2.21318517	112.374708	112.374699	111.046797	111.046787	112.374703	111.046792	0.3	50	0.84	50	0.64	50	0.46	50	6	21	0	29	0
1646163423	4767.354	25	3.51594052	0.11	0.000597826087	111.710747	0.35	0.00190217391	2.21317992	112.374706	112.374696	111.046798	111.046789	112.374701	111.046793	0.9	50	0.44	50	0.64	50	0.88	50	8	24	0	26	0
1646163622	4966.594	26	3.51593222	0.31	0.00165775401	111.710746	0.07	0.000374331551	2.21317887	112.374704	112.374695	111.046797	111.046787	112.374699	111.046792	0.8	50	0.42	50	0.74	50	0.5	50	9	33	1	17	0
1646163808	5152.838	27	3.51593056	0.1	0.000502512563	111.710745	-0.54	-0.00271356784	2.21318697	112.374706	112.374697	111.046794	111.046784	112.374701	111.046789	0.4	50	0.84	50	0.92	50	0.28	50	6	29	0	21	0
1646163993	5337.104	28	3.51594337	0.13	0.000698924731	111.710745	0.23	0.00123655914	2.21318352	112.374704	112.374695	111.046794	111.046785	112.3747	111.046789	0.82	50	0.46	50	0.6	50	0.7	50	1	10	0	40	0
1646164177	5521.773	29	3.51593791	-0.07	-0.000380434783	111.710745	0.15	0.000815217391	2.21318127	112.374704	112.374695	111.046795	111.046786	112.374699	111.046791	0.7	50	0.62	50	0.4	50	0.62	50	18	37	0	13	0
1646164362	5706.208	30	3.51593436	-0.07	-0.000378378378	111.710745	0.19	0.00102702703	2.21317842	112.374704	112.374694	111.046796	111.046787	112.374699	111.046792	0.68	50	0.56	50	0.62	50	0.88	50	2	18	0	32	0
1646164546	5890.433	31	3.51592985	-0.01	-5.40540541e-05	111.710745	0.45	0.00243243243	2.21317167	112.374702	112.374692	111.046799	111.046789	112.374697	111.046794	0.86	50	0.42	50	0.38	50	0.84	50	14	25	0	25	0
1646164730	6074.878	32	3.51591917	0.21	0.00114130435	111.710744	0.23	0.00125	2.21316822	112.374699	112.37469	111.046799	111.046789	112.374695	111.046794	0.82	50	0.38	50	0.7	50	0.72	50	8	34	0	16	0
1646164915	6259.272	33	3.51591372	-0.25	-0.00135869565	111.710745	-0.35	-0.00190217391	2.21317347	112.374702	112.374693	111.046798	111.046789	112.374698	111.046793	0.34	50	0.94	50	0.74	50	0.64	50	18	31	0	19	0
1646165099	6443.495	34	3.51592202	0.04	0.000216216216	111.710745	0.3	0.00162162162	2.21316897	112.374701	112.374691	111.046799	111.04679	112.374696	111.046795	0.74	50	0.4	50	0.5	50	0.76	50	13	31	0	19	0
1646165296	6640.854	35	3.5159149	-0.44	-0.00239130435	111.710747	0.02	0.000108695652	2.21316867	112.374703	112.374693	111.046802	111.046792	112.374698	111.046797	0.42	50	0.84	50	0.28	50	0.74	50	14	31	1	19	0
1646165494	6838.077	36	3.51591443	0.65	0.00329949239	111.710744	0.01	5.07614213e-05	2.21316852	112.3747	112.37469	111.046798	111.046789	112.374695	111.046794	1	50	0.34	50	0.96	50	0.32	50	15	32	1	17	1
1646165678	7022.414	37	3.51591419	-0.14	-0.000710659898	111.710745	-0.34	-0.00172588832	2.21317362	112.374702	112.374692	111.046798	111.046788	112.374697	111.046793	0.52	50	1	50	0.64	50	0.44	50	4	20	0	30	0
1646165865	7209.088	38	3.51592226	-0.38	-0.00205405405	111.710747	-0.2	-0.00108108108	2.21317662	112.374705	112.374695	111.046799	111.046789	112.3747	111.046794	0.38	50	0.96	50	0.58	50	0.76	50	6	27	0	23	0
1646166049	7393.475	39	3.515927	-0.15	-0.000806451613	111.710748	0.25	0.00134408602	2.21317287	112.374704	112.374695	111.0468	111.046791	112.374699	111.046796	0.84	50	0.74	50	0.4	50	0.8	50	14	26	0	24	0
1646166234	7578.741	40	3.51592107	0.28	0.00151351351	111.710746	0.08	0.000432432432	2.21317167	112.374702	112.374693	111.046799	111.04679	112.374698	111.046795	0.86	50	0.5	50	0.84	50	0.64	50	7	23	0	27	0
1646166419	7763.118	41	3.51591917	-0.25	-0.00135135135	111.710747	-0.01	-5.40540541e-05	2.21317182	112.374704	112.374694	111.046801	111.046791	112.374699	111.046796	0.4	50	0.66	50	0.44	50	0.68	50	13	30	0	20	0
1646166616	7960.29	42	3.51591941	0.42	0.0022826087	111.710745	-0.08	-0.000434782609	2.21317302	112.374702	112.374693	111.046798	111.046789	112.374697	111.046793	0.82	50	0.48	50	0.9	50	0.4	50	11	27	1	22	1
1646166801	8145.522	43	3.51592131	-0.25	-0.00125628141	111.710747	-0.45	-0.00226130653	2.21317977	112.374705	112.374696	111.046797	111.046788	112.374701	111.046793	0.3	50	1	50	0.72	50	0.52	50	11	24	0	26	0
1646166985	8329.759	44	3.51593198	-0.04	-0.000217391304	111.710747	-0.14	-0.000760869565	2.21318187	112.374706	112.374697	111.046797	111.046787	112.374701	111.046792	0.54	50	0.72	50	0.68	50	0.58	50	2	15	0	35	0
1646167172	8516.317	45	3.5159353	-0.12	-0.000652173913	111.710747	0.46	0.0025	2.21317497	112.374705	112.374695	111.0468	111.04679	112.3747	111.046795	0.78	50	0.44	50	0.34	50	0.92	50	8	26	0	24	0
1646167356	8700.655	46	3.51592439	0.4	0.00213903743	111.710745	0.02	0.000106951872	2.21317467	112.374703	112.374693	111.046798	111.046788	112.374698	111.046793	0.84	50	0.42	50	0.96	50	0.58	50	5	25	0	25	0
1646167540	8884.86	47	3.51592392	0.12	0.000652173913	111.710745	0.06	0.000326086957	2.21317377	112.374702	112.374692	111.046797	111.046788	112.374697	111.046793	0.66	50	0.48	50	0.58	50	0.52	50	15	33	0	17	0
1646167725	9069.451	48	3.5159225	0.14	0.000760869565	111.710744	0.1	0.000543478261	2.21317227	112.374701	112.374691	111.046797	111.046788	112.374696	111.046792	0.66	50	0.42	50	0.74	50	0.7	50	9	35	0	15	0
1646167922	9266.687	49	3.51592012	0.02	0.000108108108	111.710744	-0.7	-0.00378378378	2.21318277	112.374704	112.374694	111.046794	111.046784	112.374699	111.046789	0.26	50	0.94	50	0.92	50	0.2	50	16	34	1	16	0
1646168107	9451.012	50	3.51593673	-0.3	-0.00152284264	111.710745	0.14	0.000710659898	2.21318067	112.374704	112.374695	111.046796	111.046787	112.3747	111.046791	0.52	50	0.68	50	0.56	50	1	50	6	15	0	35	0
1646168307	9651.118	51	3.51593341	-0.16	-0.000869565217	111.710746	0.5	0.0027173913	2.21317317	112.374703	112.374693	111.046799	111.04679	112.374698	111.046794	0.68	50	0.34	50	0.32	50	0.98	50	12	28	1	21	1
1646168504	9848.221	52	3.51592155	0.5	0.00248756219	111.710744	-0.08	-0.00039800995	2.21317437	112.374701	112.374691	111.046796	111.046787	112.374696	111.046791	0.86	50	0.44	50	0.92	50	0.34	50	11	33	1	17	0
1646168688	10032.553	53	3.51592344	-0.2	-0.00101522843	111.710745	-0.46	-0.00233502538	2.21318127	112.374704	112.374694	111.046795	111.046786	112.374699	111.04679	0.32	50	0.98	50	0.7	50	0.44	50	13	29	0	21	0
1646168873	10217.214	54	3.51593436	-0.05	-0.00027173913	111.710745	0.27	0.0014673913	2.21317722	112.374703	112.374693	111.046797	111.046787	112.374698	111.046792	0.88	50	0.66	50	0.66	50	0.98	50	2	10	0	40	0
1646169057	10401.77	55	3.51592795	-0.31	-0.00167567568	111.710747	0.35	0.00189189189	2.21317197	112.374703	112.374693	111.0468	111.04679	112.374698	111.046795	0.7	50	0.66	50	0.26	50	0.92	50	10	34	0	16	0
1646169242	10586.071	56	3.51591965	0.22	0.00119565217	111.710745	0.14	0.000760869565	2.21316987	112.374701	112.374692	111.046799	111.04679	112.374696	111.046795	0.86	50	0.5	50	0.82	50	0.74	50	13	32	0	18	0
1646169426	10770.617	57	3.51591633	0.06	0.000326086957	111.710745	-0.34	-0.00184782609	2.21317497	112.374702	112.374693	111.046797	111.046788	112.374698	111.046793	0.22	50	0.5	50	0.72	50	0.32	50	11	34	0	16	0
1646169611	10954.931	58	3.51592439	-0.22	-0.00118918919	111.710746	0.48	0.00259459459	2.21316777	112.374701	112.374692	111.046801	111.046791	112.374697	111.046796	0.7	50	0.44	50	0.3	50	1	50	14	38	0	12	0
1646169795	11139.248	59	3.51591301	-0.07	-0.000380434783	111.710747	-0.43	-0.00233695652	2.21317422	112.374704	112.374694	111.046799	111.04679	112.374699	111.046794	0.48	50	0.98	50	0.78	50	0.42	50	10	28	0	22	0
1646170005	11349.364	60	3.51592321	0.18	0.000972972973	111.710746	0.1	0.000540540541	2.21317272	112.374702	112.374693	111.046799	111.046789	112.374698	111.046794	0.82	50	0.54	50	0.6	50	0.52	50	10	28	2	22	0
1646170189	11533.655	61	3.51592083	-0.25	-0.00119047619	111.710747	0.19	0.000904761905	2.21316987	112.374703	112.374693	111.046801	111.046791	112.374698	111.046796	0.58	50	0.64	50	0.44	50	0.88	50	19	35	0	15	0
1646170386	11730.885	62	3.51591633	0.3	0.00163043478	111.710745	-0.18	-0.00097826087	2.21317257	112.374702	112.374693	111.046798	111.046789	112.374697	111.046794	0.68	50	0.56	50	0.84	50	0.36	50	9	28	1	22	0
1646170571	11915.139	63	3.5159206	-0.28	-0.0014213198	111.710747	0.22	0.00111675127	2.21316927	112.374702	112.374693	111.046801	111.046791	112.374698	111.046796	0.56	50	0.62	50	0.28	50	0.78	50	19	31	0	19	0
1646170755	12099.413	64	3.51591538	0.11	0.000594594595	111.710746	-0.19	-0.00102702703	2.21317212	112.374703	112.374693	111.046799	111.04679	112.374698	111.046795	0.58	50	0.66	50	0.94	50	0.64	50	14	28	0	22	0
1646170939	12283.823	65	3.51591989	1.11022302e-16	6.03382079e-19	111.710746	-0.54	-0.00293478261	2.21318022	112.374705	112.374696	111.046797	111.046788	112.3747	111.046792	0.28	50	0.82	50	0.92	50	0.38	50	10	32	0	18	0
1646171124	12468.124	66	3.5159327	-0.03	-0.000163043478	111.710746	0.33	0.00179347826	2.21317527	112.374704	112.374694	111.046799	111.046789	112.374699	111.046794	0.72	50	0.42	50	0.38	50	0.74	50	6	19	0	31	0
1646171308	12652.711	67	3.51592487	-0.26	-0.00140540541	111.710748	0.18	0.000972972973	2.21317257	112.374704	112.374695	111.046801	111.046791	112.3747	111.046796	0.68	50	0.76	50	0.46	50	0.9	50	14	32	0	18	0
1646171506	12849.946	68	3.5159206	0.52	0.00282608696	111.710745	-0.12	-0.000652173913	2.21317437	112.374702	112.374693	111.046798	111.046788	112.374698	111.046793	0.78	50	0.38	50	0.98	50	0.34	50	18	38	1	12	0
1646171690	13034.265	69	3.51592344	0.29	0.00147208122	111.710744	-0.45	-0.00228426396	2.21318112	112.374703	112.374693	111.046794	111.046785	112.374698	111.046789	0.58	50	0.74	50	0.96	50	0.22	50	14	29	0	20	1
1646171890	13234.562	70	3.51593412	-0.43	-0.00232432432	111.710746	0.25	0.00135135135	2.21317737	112.374704	112.374694	111.046797	111.046788	112.374699	111.046793	0.48	50	0.66	50	0.3	50	0.98	50	9	31	1	19	0
1646172087	13431.904	71	3.51592819	0.0372413793	0.000186206897	111.710746	-0.502758621	-0.0025137931	2.21318491	112.374706	112.374696	111.046795	111.046785	112.374701	111.04679	0.5	50	0.965517241	29	0.88	50	0.34	50	13	28	1	22	0
1646172274	13618.526	72	3.51594011	-0.15	-0.00076142132	111.710746	0.41	0.00208121827	2.21317876	112.374705	112.374695	111.046798	111.046788	112.3747	111.046793	0.78	50	0.52	50	0.3	50	0.86	50	12	36	0	14	0
1646172469	13812.951	73	3.51593039	0.4	0.00213903743	111.710744	-0.16	-0.000855614973	2.21318116	112.374704	112.374694	111.046795	111.046785	112.374699	111.04679	0.86	50	0.62	50	0.92	50	0.36	50	15	30	1	20	0
1646172650	13994.341	74	3.51593418	-0.15	-0.000773195876	111.710745	0.45	0.00231958763	2.21317441	112.374702	112.374693	111.046798	111.046788	112.374698	111.046793	0.82	50	0.52	50	0.4	50	1	50	7	30	0	20	0
1646172831	14175.641	75	3.51592351	-0.39	-0.00214285714	111.710747	0.05	0.000274725275	2.21317366	112.374704	112.374695	111.0468	111.04679	112.374699	111.046795	0.46	50	0.8	50	0.44	50	0.88	50	13	34	0	16	0
1646173013	14357.91	76	3.51592232	0.34	0.00187845304	111.710745	0.16	0.000883977901	2.21317126	112.374702	112.374692	111.046799	111.046789	112.374697	111.046794	0.76	50	0.26	50	0.64	50	0.46	50	21	36	0	14	0
1646173195	14539.303	77	3.51591853	-0.3	-0.00164835165	111.710747	-0.28	-0.00153846154	2.21317546	112.374704	112.374695	111.046799	111.04679	112.3747	111.046794	0.4	50	0.98	50	0.66	50	0.68	50	9	32	0	18	0
1646173389	14733.508	78	3.51592517	0.13	0.000714285714	111.710746	-0.11	-0.000604395604	2.21317711	112.374704	112.374695	111.046798	111.046788	112.374699	111.046793	0.7	50	0.68	50	0.74	50	0.5	50	10	32	1	18	0
1646173585	14929.395	79	3.51592778	-0.41	-0.00211340206	111.710748	-0.19	-0.000979381443	2.21317996	112.374707	112.374698	111.046799	111.04679	112.374702	111.046794	0.38	50	0.98	50	0.48	50	0.7	50	16	34	1	16	0
1646173793	15137.45	80	3.51593229	0.25	0.0012755102	111.710747	0.01	5.10204082e-05	2.21317981	112.374706	112.374696	111.046798	111.046788	112.374701	111.046793	0.84	50	0.58	50	0.82	50	0.58	50	12	33	2	17	0
1646173975	15318.946	81	3.51593205	-0.06	-0.000288461538	111.710747	-0.62	-0.00298076923	2.21318911	112.374709	112.374699	111.046795	111.046786	112.374704	111.046791	0.26	50	0.94	50	0.86	50	0.3	50	6	25	0	25	0
1646174156	15500.433	82	3.51594676	0.07	0.000386740331	111.710747	0.63	0.00348066298	2.21317966	112.374706	112.374696	111.046798	111.046788	112.374701	111.046793	1	50	0.3	50	0.42	50	0.98	50	14	32	0	18	0
1646174350	15694.571	83	3.51593181	-0.07	-0.000384615385	111.710747	-0.27	-0.00148351648	2.21318371	112.374707	112.374698	111.046797	111.046788	112.374703	111.046792	0.54	50	0.88	50	0.82	50	0.62	50	14	30	1	20	0
1646174532	15876.053	84	3.51593822	0.13	0.000670103093	111.710747	0.05	0.000257731959	2.21318296	112.374706	112.374697	111.046797	111.046787	112.374702	111.046792	0.7	50	0.52	50	0.7	50	0.62	50	5	23	0	27	0
1646174727	16071.216	85	3.51593703	-0.51	-0.00281767956	111.710749	-0.11	-0.000607734807	2.21318461	112.374709	112.3747	111.046799	111.046789	112.374705	111.046794	0.3	50	0.92	50	0.4	50	0.8	50	5	28	1	22	0
1646174922	16266.575	86	3.51593964	0.56	0.00285714286	111.710747	0.02	0.000102040816	2.21318431	112.374707	112.374697	111.046796	111.046786	112.374702	111.046791	0.9	50	0.32	50	1	50	0.46	50	19	35	1	15	0
1646175104	16448.059	87	3.51593917	-0.02	-0.000102564103	111.710747	-0.3	-0.00153846154	2.21318881	112.374708	112.374699	111.046795	111.046785	112.374703	111.04679	0.58	50	0.9	50	0.92	50	0.64	50	15	32	0	18	0
1646175285	16629.29	88	3.51594628	0.24	0.00132596685	111.710745	0.32	0.0017679558	2.21318401	112.374705	112.374696	111.046795	111.046785	112.374701	111.04679	0.86	50	0.3	50	0.66	50	0.74	50	5	23	0	27	0
1646175466	16810.61	89	3.51593869	-0.3	-0.00164835165	111.710747	0.04	0.00021978022	2.21318341	112.374707	112.374697	111.046797	111.046787	112.374702	111.046792	0.42	50	0.68	50	0.38	50	0.72	50	14	29	0	20	1
1646175660	17004.216	90	3.51593774	0	0	111.710747	0	0	2.21318341	112.374707	112.374697	111.046797	111.046787	112.374702	111.046792	-1	0	0.488888889	45	-1	0	-1	0	12	25	0	25	0
1646175867	17211.68	91	3.51593774	-0.13	-0.000670103093	111.710748	-0.15	-0.000773195876	2.21318566	112.374708	112.374699	111.046797	111.046787	112.374703	111.046792	0.62	50	0.9	50	0.82	50	0.8	50	13	29	2	21	0
1646176049	17393.035	92	3.5159413	0.22	0.00106280193	111.710746	0.44	0.00212560386	2.21317906	112.374705	112.374695	111.046797	111.046788	112.3747	111.046793	0.94	50	0.28	50	0.54	50	0.76	50	10	29	0	21	0
1646176245	17589.159	93	3.51593086	-0.18	-0.000994475138	111.710747	-0.14	-0.000773480663	2.21318116	112.374706	112.374697	111.046798	111.046788	112.374702	111.046793	0.58	50	0.9	50	0.7	50	0.74	50	9	25	1	25	0
1646176426	17770.328	94	3.51593418	-0.1	-0.000507614213	111.710748	0	0	2.21318116	112.374707	112.374697	111.046798	111.046789	112.374702	111.046794	0.56	50	0.66	50	0.68	50	0.78	50	19	38	0	12	0
1646176620	17964.514	95	3.51593418	-0.02	-0.000110497238	111.710748	-0.42	-0.00232044199	2.21318746	112.374709	112.374699	111.046796	111.046787	112.374704	111.046792	0.56	50	1	50	0.86	50	0.46	50	13	29	1	21	0
1646176802	18146.014	96	3.51594415	0.04	0.000206185567	111.710748	0.22	0.00113402062	2.21318416	112.374708	112.374698	111.046797	111.046788	112.374703	111.046793	0.8	50	0.54	50	0.66	50	0.84	50	13	33	0	17	0
1646176983	18327.247	97	3.51593893	0.13	0.000718232044	111.710747	-0.07	-0.000386740331	2.21318521	112.374707	112.374698	111.046796	111.046787	112.374703	111.046792	0.8	50	0.74	50	0.8	50	0.6	50	15	34	0	16	0
1646177164	18508.766	98	3.51594059	-0.05	-0.000274725275	111.710747	-0.03	-0.000164835165	2.21318566	112.374708	112.374698	111.046796	111.046787	112.374703	111.046792	0.5	50	0.58	50	0.52	50	0.54	50	12	40	0	10	0
1646177346	18689.994	99	3.5159413	0.04	0.000220994475	111.710747	0.22	0.00121546961	2.21318236	112.374707	112.374697	111.046797	111.046788	112.374702	111.046792	0.86	50	0.6	50	0.46	50	0.64	50	11	27	0	22	1
1646177540	18884.1	100	3.51593608	0.3	0.00165745856	111.710746	-0.18	-0.000994475138	2.21318506	112.374706	112.374696	111.046795	111.046785	112.374701	111.04679	0.78	50	0.66	50	0.9	50	0.42	50	1	18	1	32	0
1646177737	19081.202	101	3.51594035	-0.38	-0.00195876289	111.710748	-0.02	-0.000103092784	2.21318536	112.374708	112.374698	111.046797	111.046787	112.374703	111.046792	0.46	50	0.86	50	0.42	50	0.78	50	5	22	1	28	0
1646177931	19275.568	102	3.51594083	0.29	0.00146464646	111.710746	0.35	0.00176767677	2.21318011	112.374705	112.374695	111.046797	111.046787	112.3747	111.046792	0.96	50	0.32	50	0.7	50	0.76	50	3	14	1	36	0
1646178113	19457.106	103	3.51593252	-0.1	-0.000515463918	111.710747	0.14	0.000721649485	2.21317801	112.374705	112.374695	111.046798	111.046788	112.3747	111.046793	0.7	50	0.66	50	0.42	50	0.66	50	16	36	0	14	0
1646178294	19638.441	104	3.5159292	0.14	0.000773480663	111.710746	0.36	0.00198895028	2.21317261	112.374702	112.374693	111.046799	111.046789	112.374698	111.046794	0.92	50	0.42	50	0.5	50	0.72	50	16	32	0	18	0
1646178515	19859.764	105	3.51592066	-0.27	-0.00148351648	111.710747	-0.15	-0.000824175824	2.21317486	112.374704	112.374695	111.0468	111.04679	112.3747	111.046795	0.42	50	0.84	50	0.66	50	0.78	50	12	28	3	22	0
1646178712	20055.953	106	3.51592422	0.27	0.00122171946	111.710746	-0.21	-0.000950226244	2.21317801	112.374704	112.374695	111.046797	111.046788	112.374699	111.046793	0.66	50	0.6	50	0.98	50	0.5	50	6	27	1	23	0
1646178908	20252.87	107	3.5159292	-0.14	-0.000714285714	111.710747	-0.26	-0.00132653061	2.21318191	112.374706	112.374696	111.046797	111.046787	112.374701	111.046792	0.46	50	0.86	50	0.66	50	0.54	50	6	24	1	26	0
1646179090	20434.209	108	3.51593537	0.19	0.000964467005	111.710746	0.35	0.00177664975	2.21317666	112.374703	112.374694	111.046797	111.046788	112.374699	111.046793	0.94	50	0.4	50	0.74	50	0.9	50	5	19	0	31	0
1646179316	20659.973	109	3.51592707	-0.28	-0.00153846154	111.710747	0.28	0.00153846154	2.21317246	112.374704	112.374694	111.0468	111.046791	112.374699	111.046795	0.6	50	0.6	50	0.34	50	0.9	50	10	32	3	18	0
1646179497	20841.191	110	3.51592043	0.35	0.00155555556	111.710745	-0.17	-0.000755555556	2.21317501	112.374703	112.374693	111.046798	111.046788	112.374698	111.046793	0.74	50	0.56	50	0.94	50	0.42	50	8	32	0	18	0
1646179693	21037.538	111	3.51592446	0.0895918367	0.000492262839	111.710745	-0.649591837	-0.00356918592	2.21318475	112.374705	112.374696	111.046794	111.046785	112.3747	111.046789	0.34	50	0.9	50	0.959183673	49	0.22	50	5	27	1	23	0
1646179875	21219.114	112	3.51593987	-0.11	-0.00056122449	111.710745	0.55	0.00280612245	2.2131765	112.374703	112.374694	111.046797	111.046788	112.374698	111.046792	0.88	50	0.44	50	0.3	50	0.96	50	11	32	0	18	0
1646180060	21404.474	113	3.51592682	0.05	0.000276243094	111.710745	-0.55	-0.00303867403	2.21318475	112.374705	112.374696	111.046794	111.046785	112.374701	111.04679	0.46	50	0.96	50	0.92	50	0.32	50	8	31	0	19	0
1646180241	21585.815	114	3.51593987	-0.29	-0.00155913978	111.710747	0.35	0.00188172043	2.2131795	112.374705	112.374696	111.046798	111.046788	112.3747	111.046793	0.68	50	0.62	50	0.28	50	0.92	50	10	28	0	22	0
1646180423	21767.154	115	3.51593157	0.07	0.000386740331	111.710746	0.21	0.00116022099	2.21317635	112.374704	112.374694	111.046798	111.046789	112.374699	111.046793	0.8	50	0.52	50	0.72	50	0.86	50	14	27	0	23	0
1646180606	21950.582	116	3.51592658	0.09	0.000494505495	111.710746	0.05	0.000274725275	2.2131756	112.374703	112.374694	111.046798	111.046788	112.374698	111.046793	0.8	50	0.66	50	0.72	50	0.68	50	10	31	0	19	0
1646180802	22146.734	117	3.5159254	-0.59	-0.00322404372	111.710749	0.01	5.46448087e-05	2.21317545	112.374706	112.374697	111.046801	111.046791	112.374701	111.046796	0.32	50	0.9	50	0.32	50	0.92	50	5	29	1	21	0
1646180984	22328.123	118	3.51592516	0.48	0.00244897959	111.710746	0.08	0.000408163265	2.21317425	112.374703	112.374694	111.046799	111.046789	112.374699	111.046794	0.82	50	0.26	50	0.82	50	0.42	50	17	36	0	14	0
1646181165	22509.53	119	3.51592326	-0.11	-0.000607734807	111.710747	-0.17	-0.000939226519	2.2131768	112.374705	112.374695	111.046799	111.046789	112.3747	111.046794	0.56	50	0.84	50	0.74	50	0.68	50	12	24	0	26	0
1646181359	22703.731	120	3.5159273	0.27	0.00148351648	111.710746	0.51	0.0028021978	2.21316915	112.374701	112.374692	111.0468	111.04679	112.374696	111.046795	1	50	0.22	50	0.56	50	0.8	50	7	25	1	25	0
1646181541	22885.006	121	3.5159152	-0.39	-0.00201030928	111.710748	0.17	0.00087628866	2.2131666	112.374702	112.374693	111.046802	111.046793	112.374697	111.046798	0.54	50	0.76	50	0.3	50	0.86	50	12	29	0	21	0
1646181748	23092.856	122	3.51591116	0.4	0.00220994475	111.710746	-0.26	-0.00143646409	2.2131705	112.374701	112.374692	111.046799	111.04679	112.374697	111.046794	0.72	50	0.58	50	0.94	50	0.28	50	8	25	2	25	0
1646181930	23274.159	123	3.51591733	-0.33	-0.00158653846	111.710747	-0.07	-0.000336538462	2.21317155	112.374703	112.374694	111.0468	111.046791	112.374699	111.046796	0.48	50	0.88	50	0.46	50	0.72	50	12	29	0	21	0
1646182113	23457.598	124	3.51591899	0.2	0.0010989011	111.710746	0.2	0.0010989011	2.21316855	112.374701	112.374692	111.0468	111.046791	112.374697	111.046796	0.84	50	0.44	50	0.64	50	0.64	50	8	32	0	18	0
1646182295	23638.995	125	3.51591425	-0.22	-0.00120218579	111.710747	-0.44	-0.00240437158	2.21317515	112.374705	112.374695	111.046799	111.04679	112.3747	111.046795	0.3	50	0.96	50	0.7	50	0.48	50	12	29	0	20	1
1646182491	23835.475	126	3.51592469	-0.09	-0.000497237569	111.710748	0.59	0.00325966851	2.2131663	112.374702	112.374693	111.046803	111.046793	112.374698	111.046798	0.92	50	0.42	50	0.24	50	0.92	50	11	35	1	15	0
1646182700	24044.469	127	3.51591069	0.19	0.000964467005	111.710747	-0.27	-0.00137055838	2.21317035	112.374703	112.374693	111.0468	111.046791	112.374698	111.046796	0.58	50	0.66	50	0.94	50	0.48	50	10	28	2	22	0
1646182883	24226.962	128	3.5159171	-0.15	-0.000717703349	111.710748	0.35	0.00167464115	2.2131651	112.374702	112.374692	111.046803	111.046793	112.374697	111.046798	0.7	50	0.5	50	0.42	50	0.92	50	7	30	0	20	0
1646183065	24409.194	129	3.51590879	0.13	0.000714285714	111.710747	-0.29	-0.00159340659	2.21316945	112.374702	112.374693	111.046801	111.046791	112.374698	111.046796	0.6	50	0.76	50	0.9	50	0.48	50	12	33	0	17	0
1646183259	24603.41	130	3.51591567	0.02	0.000109289617	111.710747	0.36	0.00196721311	2.21316405	112.374701	112.374691	111.046802	111.046793	112.374696	111.046798	0.74	50	0.36	50	0.56	50	0.9	50	16	36	1	14	0
1646183453	24797.498	131	3.51590713	-0.28	-0.00144329897	111.710748	-0.28	-0.00144329897	2.21316825	112.374703	112.374694	111.046802	111.046793	112.374699	111.046798	0.26	50	0.82	50	0.64	50	0.64	50	12	31	1	19	0
1646183648	24992.645	132	3.51591377	0.1	0.000515463918	111.710748	0.14	0.000721649485	2.21316615	112.374702	112.374693	111.046803	111.046793	112.374698	111.046798	0.82	50	0.58	50	0.68	50	0.72	50	17	35	1	15	0
1646183829	25173.788	133	3.51591045	0.03	0.000153846154	111.710748	-0.23	-0.00117948718	2.2131696	112.374703	112.374694	111.046801	111.046792	112.374698	111.046797	0.58	50	0.78	50	0.84	50	0.58	50	16	36	0	14	0
1646184011	25355.126	134	3.51591591	0.18	0.000994475138	111.710747	-0.34	-0.00187845304	2.2131747	112.374704	112.374694	111.046799	111.046789	112.374699	111.046794	0.5	50	0.66	50	0.94	50	0.42	50	14	34	0	16	0
1646184192	25536.395	135	3.51592397	-0.29	-0.00160220994	111.710748	0.03	0.000165745856	2.21317425	112.374705	112.374696	111.046801	111.046791	112.3747	111.046796	0.66	50	0.92	50	0.64	50	0.96	50	9	26	0	24	0
1646184388	25732.539	136	3.51592326	0.476530612	0.00261830007	111.710746	-0.0165306122	-9.08275398e-05	2.2131745	112.374703	112.374693	111.046798	111.046789	112.374698	111.046793	0.9	50	0.44	50	0.84	50	0.346938776	49	10	24	1	26	0
1646184582	25926.757	137	3.51592365	-0.133265306	-0.000679925031	111.710746	-0.486734694	-0.00248334027	2.2131818	112.374706	112.374696	111.046797	111.046787	112.374701	111.046792	0.32	50	0.94	50	0.673469388	49	0.32	50	11	27	1	23	0
1646184764	26107.945	138	3.5159352	0.14	0.000721649485	111.710746	0.38	0.00195876289	2.2131761	112.374703	112.374694	111.046798	111.046788	112.374698	111.046793	0.78	50	0.26	50	0.64	50	0.88	50	14	31	0	18	1
1646184972	26316.129	139	3.51592619	-0.53	-0.0029281768	111.710748	-0.17	-0.000939226519	2.21317865	112.374707	112.374697	111.046799	111.04679	112.374702	111.046795	0.3	50	1	50	0.46	50	0.82	50	4	24	2	26	0
1646185153	26497.43	140	3.51593022	0.3	0.00144230769	111.710747	-0.2	-0.000961538462	2.21318165	112.374706	112.374697	111.046797	111.046788	112.374701	111.046792	0.78	50	0.68	50	0.98	50	0.48	50	15	37	0	13	0
1646185349	26693.509	141	3.51593496	0.18	0.000989010989	111.710746	-0.52	-0.00285714286	2.21318945	112.374707	112.374698	111.046794	111.046784	112.374703	111.046789	0.38	50	0.72	50	0.94	50	0.24	50	12	31	1	19	0
1646185543	26887.89	142	3.5159473	-0.02	-0.000102040816	111.710746	0.68	0.00346938776	2.21317925	112.374705	112.374695	111.046797	111.046787	112.3747	111.046792	0.94	50	0.28	50	0.26	50	0.96	50	3	15	1	35	0
1646185738	27082.218	143	3.51593117	-0.22	-0.00113402062	111.710747	0.22	0.00113402062	2.21317595	112.374705	112.374695	111.046799	111.04679	112.3747	111.046794	0.78	50	0.78	50	0.36	50	0.8	50	15	31	1	19	0
1646185933	27277.389	144	3.51592595	0.57	0.00290816327	111.710744	0.05	0.000255102041	2.2131752	112.374702	112.374692	111.046796	111.046787	112.374697	111.046792	0.98	50	0.36	50	1	50	0.48	50	10	30	1	20	0
1646186114	27458.895	145	3.51592476	0.07	0.000360824742	111.710744	-0.47	-0.00242268041	2.21318225	112.374703	112.374694	111.046794	111.046784	112.374699	111.046789	0.5	50	0.9	50	0.8	50	0.26	50	18	36	0	14	0
1646186297	27641.274	146	3.51593591	-0.03	-0.000165745856	111.710744	0.51	0.00281767956	2.2131746	112.374701	112.374692	111.046796	111.046787	112.374696	111.046792	0.76	50	0.28	50	0.44	50	0.98	50	0	8	0	42	0
1646186478	27822.514	147	3.51592381	-0.31	-0.00169398907	111.710746	0.31	0.00169398907	2.21316995	112.374701	112.374692	111.046799	111.04679	112.374697	111.046795	0.62	50	0.62	50	0.32	50	0.94	50	15	32	0	18	0
1646186673	28016.929	148	3.51591646	-0.153673469	-0.000849024693	111.710746	0.266326531	0.0014714173	2.21316596	112.374701	112.374691	111.046801	111.046792	112.374696	111.046797	0.632653061	49	0.52	50	0.42	50	0.84	50	19	34	1	16	0
1646186867	28211.363	149	3.51591014	-0.04	-0.000206185567	111.710747	-0.12	-0.000618556701	2.21316776	112.374702	112.374692	111.046801	111.046791	112.374697	111.046796	0.58	50	0.74	50	0.5	50	0.42	50	12	29	1	20	1
1646187048	28392.912	150	3.51591299	-0.12	-0.000615384615	111.710747	0.1	0.000512820513	2.21316626	112.374702	112.374692	111.046802	111.046793	112.374697	111.046797	0.5	50	0.52	50	0.62	50	0.84	50	10	35	0	14	1
1646187230	28574.451	151	3.51591062	-0.16	-0.000883977901	111.710748	-0.4	-0.00220994475	2.21317226	112.374704	112.374695	111.046801	111.046792	112.3747	111.046796	0.4	50	0.96	50	0.64	50	0.4	50	18	33	0	17	0
1646187425	28769.853	152	3.51592011	0.306938776	0.00168647679	111.710746	0.366938776	0.00201614712	2.21316675	112.374701	112.374692	111.046801	111.046792	112.374696	111.046796	0.98	50	0.306122449	49	0.64	50	0.7	50	8	26	1	24	0
1646187607	28951.373	153	3.5159114	-0.27	-0.00138461538	111.710748	-0.01	-5.12820513e-05	2.2131669	112.374703	112.374693	111.046802	111.046793	112.374698	111.046798	0.56	50	0.84	50	0.54	50	0.8	50	8	20	0	30	0
1646187816	29160.538	154	3.51591164	0.31	0.0017032967	111.710746	0.35	0.00192307692	2.21316165	112.374699	112.37469	111.046802	111.046793	112.374695	111.046798	0.96	50	0.3	50	0.74	50	0.78	50	9	23	2	27	0
1646188002	29345.961	155	3.51590334	0.02	9.56937799e-05	111.710746	-0.08	-0.00038277512	2.21316285	112.3747	112.37469	111.046802	111.046793	112.374695	111.046797	0.66	50	0.72	50	0.56	50	0.46	50	5	21	0	29	0
1646188184	29528.243	156	3.51590523	0.05	0.00027027027	111.710746	-0.51	-0.00275675676	2.2131705	112.374702	112.374692	111.046799	111.04679	112.374697	111.046795	0.3	50	0.76	50	0.9	50	0.34	50	13	31	0	19	0
1646188392	29736.489	157	3.51591733	-0.28	-0.00153005464	111.710747	0.06	0.000327868852	2.2131696	112.374703	112.374693	111.046801	111.046792	112.374698	111.046796	0.68	50	0.9	50	0.42	50	0.76	50	11	34	2	16	0
1646188601	29945.464	158	3.51591591	0.09	0.000432692308	111.710747	0.51	0.00245192308	2.21316195	112.3747	112.374691	111.046803	111.046793	112.374695	111.046798	0.92	50	0.32	50	0.44	50	0.86	50	13	29	2	21	0
1646188795	30139.795	159	3.51590381	-0.1	-0.0004784689	111.710747	-0.26	-0.00124401914	2.21316585	112.374702	112.374692	111.046802	111.046793	112.374697	111.046798	0.48	50	0.84	50	0.8	50	0.64	50	9	33	1	17	0
1646188977	30321.62	160	3.51590998	0.133673469	0.000689038502	111.710747	0.0863265306	0.000444982117	2.21316456	112.374701	112.374691	111.046802	111.046793	112.374696	111.046797	0.72	50	0.5	50	0.68	50	0.632653061	49	7	28	0	22	0
1646189159	30503.159	161	3.51590793	-0.15	-0.000824175824	111.710747	0.01	5.49450549e-05	2.21316441	112.374701	112.374692	111.046803	111.046793	112.374697	111.046798	0.64	50	0.78	50	0.52	50	0.68	50	14	29	0	21	0
1646189354	30698.306	162	3.51590769	0.29	0.00159340659	111.710746	0.13	0.000714285714	2.21316246	112.374699	112.37469	111.046802	111.046792	112.374695	111.046797	0.84	50	0.42	50	0.8	50	0.64	50	15	41	1	9	0
1646189537	30881.552	163	3.51590461	-0.23	-0.00117948718	111.710747	0.05	0.000256410256	2.21316171	112.3747	112.374691	111.046803	111.046794	112.374696	111.046799	0.5	50	0.68	50	0.54	50	0.82	50	14	24	0	26	0
1646189732	31076.565	164	3.51590342	0.47	0.00256830601	111.710745	-0.17	-0.000928961749	2.21316426	112.374699	112.374689	111.0468	111.046791	112.374694	111.046795	0.76	50	0.46	50	0.9	50	0.26	50	0	15	1	35	0
1646189913	31257.892	165	3.51590746	-0.39	-0.002	111.710747	-0.25	-0.00128205128	2.21316801	112.374702	112.374692	111.046801	111.046792	112.374697	111.046796	0.36	50	1	50	0.52	50	0.66	50	13	26	0	24	0
1646190108	31452.143	166	3.51591339	-0.06	-0.000331491713	111.710747	0.36	0.00198895028	2.21316261	112.374701	112.374691	111.046803	111.046793	112.374696	111.046798	0.84	50	0.54	50	0.44	50	0.86	50	8	28	1	22	0
1646190304	31648.386	167	3.51590485	-0.06	-0.000307692308	111.710747	-0.2	-0.00102564103	2.21316561	112.374702	112.374692	111.046802	111.046793	112.374697	111.046798	0.6	50	0.86	50	0.72	50	0.58	50	6	28	1	22	0
1646190485	31829.85	168	3.51590959	0.18	0.000918367347	111.710746	0.26	0.00132653061	2.21316171	112.3747	112.37469	111.046803	111.046793	112.374695	111.046798	0.92	50	0.48	50	0.74	50	0.82	50	4	26	0	24	0
1646190681	32025.05	169	3.51590342	-0.08	-0.00044198895	111.710747	-0.46	-0.00254143646	2.21316861	112.374702	112.374693	111.046801	111.046791	112.374697	111.046796	0.3	50	0.84	50	0.9	50	0.52	50	8	26	1	24	0
1646190878	32222.59	170	3.51591434	0.196666667	0.00100854701	111.710746	0.336666667	0.00172649573	2.21316356	112.3747	112.37469	111.046802	111.046792	112.374695	111.046797	0.833333333	48	0.3	50	0.64	50	0.78	50	13	34	1	16	0
1646191086	32429.984	171	3.51590635	-0.03	-0.000151515152	111.710746	-0.65	-0.00328282828	2.21317331	112.374703	112.374693	111.046799	111.046789	112.374698	111.046794	0.26	50	0.94	50	0.92	50	0.3	50	11	27	2	23	0
1646191281	32625.326	172	3.51592177	0.13	0.000628019324	111.710745	0.39	0.00188405797	2.21316746	112.3747	112.374691	111.0468	111.04679	112.374696	111.046795	0.74	50	0.22	50	0.56	50	0.82	50	5	22	1	28	0
1646191475	32819.85	173	3.51591252	-0.214897959	-0.00109641816	111.710746	-0.105102041	-0.000536234902	2.21316903	112.374702	112.374692	111.0468	111.046791	112.374697	111.046796	0.5	50	0.82	50	0.510204082	49	0.62	50	9	27	1	23	0
1646191670	33014.21	174	3.51591501	0.04	0.000206185567	111.710746	0.1	0.000515463918	2.21316753	112.374701	112.374692	111.046801	111.046791	112.374696	111.046796	0.66	50	0.52	50	0.66	50	0.72	50	10	33	1	17	0
1646191889	33233.645	175	3.51591264	-0.15	-0.000769230769	111.710747	0.27	0.00138461538	2.21316348	112.374701	112.374691	111.046803	111.046793	112.374696	111.046798	0.6	50	0.48	50	0.36	50	0.78	50	7	23	3	26	1
1646192088	33431.972	176	3.51590623	0.27	0.00123287671	111.710746	-0.19	-0.000867579909	2.21316633	112.3747	112.374691	111.0468	111.046791	112.374696	111.046796	0.72	50	0.64	50	0.88	50	0.42	50	7	25	1	25	0
1646192269	33613.673	177	3.51591074	-0.0434693878	-0.000219542362	111.710746	-0.136530612	-0.000689548547	2.21316838	112.374701	112.374692	111.0468	111.046791	112.374696	111.046795	0.6	50	0.78	50	0.653061224	49	0.56	50	14	31	0	19	0
1646192451	33795.244	178	3.51591398	0.17	0.000934065934	111.710745	-0.09	-0.000494505495	2.21316973	112.374701	112.374691	111.046799	111.046789	112.374696	111.046794	0.58	50	0.5	50	0.82	50	0.56	50	1	18	0	32	0
1646192647	33991.801	179	3.51591611	-0.33	-0.00181318681	111.710747	-0.25	-0.00137362637	2.21317348	112.374703	112.374694	111.046799	111.04679	112.374699	111.046795	0.4	50	0.98	50	0.62	50	0.7	50	6	21	1	29	0
1646192829	34173.311	180	3.51592204	0.0420408163	0.000214493961	111.710746	0.337959184	0.00172428155	2.21316841	112.374702	112.374692	111.046801	111.046791	112.374697	111.046796	0.72	50	0.34	50	0.5	50	0.795918367	49	12	37	0	13	0
1646193025	34369.792	181	3.51591403	0.21	0.00115384615	111.710745	-0.15	-0.000824175824	2.21317066	112.374701	112.374692	111.046799	111.046789	112.374697	111.046794	0.84	50	0.78	50	0.8	50	0.44	50	19	35	1	14	1
1646193232	34576.733	182	3.51591759	-0.11	-0.00056122449	111.710746	0.15	0.000765306122	2.21316841	112.374701	112.374692	111.0468	111.046791	112.374696	111.046795	0.84	50	0.8	50	0.66	50	0.92	50	10	31	2	19	0
1646193415	34759.063	183	3.51591403	-0.04	-0.000193236715	111.710746	-0.14	-0.000676328502	2.21317051	112.374702	112.374693	111.0468	111.04679	112.374697	111.046795	0.5	50	0.68	50	0.64	50	0.54	50	15	28	0	22	0
1646193596	34940.361	184	3.51591735	0.1	0.000549450549	111.710746	0.42	0.00230769231	2.21316421	112.3747	112.37469	111.046801	111.046792	112.374695	111.046796	0.8	50	0.28	50	0.64	50	0.96	50	10	37	0	13	0
1646193777	35121.91	185	3.51590739	-0.2	-0.0010989011	111.710747	-0.04	-0.00021978022	2.21316481	112.374701	112.374691	111.046802	111.046792	112.374696	111.046797	0.48	50	0.72	50	0.52	50	0.68	50	5	28	0	22	0
1646194017	35360.986	186	3.51590833	0.0175510204	9.69669636e-05	111.710747	-0.11755102	-0.000649453151	2.21316658	112.374701	112.374692	111.046801	111.046792	112.374696	111.046797	0.68	50	0.78	50	0.755102041	49	0.62	50	7	26	4	24	0
1646194198	35542.512	187	3.51591112	-0.26	-0.00108786611	111.710748	0.04	0.000167364017	2.21316598	112.374702	112.374693	111.046803	111.046793	112.374698	111.046798	0.54	50	0.76	50	0.54	50	0.84	50	7	22	0	28	0
1646194393	35737.699	188	3.51591017	0.36	0.00197802198	111.710746	0.14	0.000769230769	2.21316388	112.3747	112.37469	111.046802	111.046792	112.374695	111.046797	0.9	50	0.4	50	0.84	50	0.62	50	17	33	1	17	0
1646194587	35931.838	189	3.51590685	-0.23	-0.00117948718	111.710747	-0.37	-0.0018974359	2.21316943	112.374703	112.374693	111.046801	111.046792	112.374698	111.046796	0.3	50	0.9	50	0.74	50	0.6	50	12	25	1	25	0
1646194769	36113.458	190	3.51591563	0.07	0.000360824742	111.710747	0.37	0.00190721649	2.21316388	112.374701	112.374691	111.046802	111.046793	112.374696	111.046798	0.94	50	0.5	50	0.6	50	0.9	50	14	35	0	15	0
1646194950	36294.775	191	3.51590685	-0.17	-0.000934065934	111.710748	-0.45	-0.00247252747	2.21317063	112.374704	112.374694	111.046801	111.046792	112.374699	111.046796	0.36	50	0.98	50	0.86	50	0.58	50	8	25	0	25	0
1646195132	36476.174	192	3.51591753	0.2	0.00110497238	111.710747	0.18	0.000994475138	2.21316793	112.374702	112.374692	111.046801	111.046792	112.374697	111.046796	0.88	50	0.5	50	0.64	50	0.62	50	8	28	0	21	1
1646195313	36657.623	193	3.51591326	0.17	0.000934065934	111.710746	0.43	0.00236263736	2.21316148	112.374699	112.37469	111.046802	111.046793	112.374694	111.046797	0.92	50	0.32	50	0.3	50	0.56	50	13	33	0	17	0
1646195495	36839.253	194	3.51590306	-0.100408163	-0.000554741234	111.710746	0.111836735	0.000617882512	2.2131598	112.374699	112.37469	111.046803	111.046794	112.374694	111.046798	0.571428571	49	0.56	50	0.387755102	49	0.6	50	7	29	0	21	0
1646195689	37033.736	195	3.5159004	0.02	0.00010989011	111.710746	0.14	0.000769230769	2.2131577	112.374698	112.374689	111.046804	111.046794	112.374694	111.046799	0.78	50	0.62	50	0.46	50	0.58	50	13	29	1	21	0
1646195872	37216.202	196	3.51589708	-0.06	-0.000309278351	111.710747	-0.56	-0.00288659794	2.2131661	112.374701	112.374692	111.046801	111.046792	112.374696	111.046797	0.28	50	0.9	50	0.94	50	0.44	50	12	29	0	21	0
1646196066	37410.744	197	3.51591037	0.11	0.000601092896	111.710746	-0.07	-0.000382513661	2.21316715	112.374701	112.374691	111.046801	111.046791	112.374696	111.046796	0.7	50	0.66	50	0.8	50	0.62	50	13	33	1	17	0
1646196248	37592.255	198	3.51591203	-0.11	-0.000567010309	111.710747	0.13	0.000670103093	2.2131652	112.374701	112.374691	111.046802	111.046792	112.374696	111.046797	0.74	50	0.72	50	0.62	50	0.86	50	12	32	0	18	0
1646196429	37773.727	199	3.51590894	-0.25	-0.00137362637	111.710748	-0.45	-0.00247252747	2.21317195	112.374704	112.374695	111.046801	111.046791	112.374699	111.046796	0.3	50	1	50	0.9	50	0.7	50	17	32	0	18	0
1646196651	37995.049	200	3.51591962	0	0	111.710748	0	0	2.21317195	112.374704	112.374695	111.046801	111.046791	112.374699	111.046796	0.82	50	0.38	50	-1	0	0.761904762	42	11	34	2	16	0
1646196832	38176.458	201	3.51591962	0.3	0.00135746606	111.710746	0.28	0.00126696833	2.21316775	112.374701	112.374692	111.046801	111.046791	112.374697	111.046796	0.98	50	0.4	50	0.62	50	0.6	50	15	35	0	15	0
1646197026	38370.888	202	3.51591298	0.22	0.00120879121	111.710745	0.2	0.0010989011	2.21316475	112.374699	112.37469	111.046801	111.046791	112.374695	111.046796	0.88	50	0.46	50	0.7	50	0.68	50	10	29	1	21	0
1646197223	38567.231	203	3.51590823	-0.26	-0.00134020619	111.710746	-5.55111512e-17	-2.86139955e-19	2.21316475	112.374701	112.374691	111.046802	111.046792	112.374696	111.046797	0.54	50	0.8	50	0.58	50	0.84	50	13	28	1	22	0
1646197404	38748.739	204	3.51590823	0.02	0.000101522843	111.710746	-0.12	-0.000609137056	2.21316655	112.374701	112.374692	111.046801	111.046792	112.374696	111.046796	0.62	50	0.72	50	0.84	50	0.7	50	16	32	0	18	0
1646197587	38931.06	205	3.51591108	0.01	5.49450549e-05	111.710746	-0.31	-0.0017032967	2.2131712	112.374702	112.374693	111.0468	111.04679	112.374698	111.046795	0.62	50	0.92	50	0.64	50	0.32	50	16	32	0	18	0
1646197768	39112.554	206	3.51591843	0.23	0.00127071823	111.710745	0.39	0.00215469613	2.21316535	112.3747	112.37469	111.0468	111.046791	112.374695	111.046796	0.94	50	0.32	50	0.56	50	0.72	50	12	32	0	18	0
1646197952	39295.952	207	3.51590918	-0.3	-0.00164835165	111.710747	-0.08	-0.00043956044	2.21316655	112.374701	112.374692	111.046801	111.046792	112.374697	111.046797	0.42	50	0.8	50	0.58	50	0.8	50	13	30	0	20	0
1646198133	39477.437	208	3.51591108	-0.13	-0.000710382514	111.710747	0.21	0.00114754098	2.2131634	112.374701	112.374692	111.046803	111.046794	112.374696	111.046798	0.7	50	0.62	50	0.46	50	0.8	50	7	27	0	23	0
1646198328	39672.699	209	3.5159061	0.22	0.00120879121	111.710746	0.14	0.000769230769	2.2131613	112.374699	112.37469	111.046803	111.046793	112.374695	111.046798	0.7	50	0.34	50	0.68	50	0.6	50	9	32	1	18	0
1646198511	39855.011	210	3.51590278	0.25	0.00128205128	111.710745	-0.01	-5.12820513e-05	2.21316145	112.374698	112.374689	111.046801	111.046792	112.374693	111.046797	0.72	50	0.48	50	0.82	50	0.56	50	9	30	0	20	0
1646198705	40049.389	211	3.51590301	-0.35	-0.00192307692	111.710747	-0.17	-0.000934065934	2.213164	112.374701	112.374691	111.046802	111.046793	112.374696	111.046798	0.44	50	0.96	50	0.54	50	0.72	50	12	33	1	17	0
1646198887	40231.704	212	3.51590705	0.1	0.000512820513	111.710746	0.04	0.000205128205	2.2131634	112.3747	112.37469	111.046802	111.046792	112.374695	111.046797	0.7	50	0.56	50	0.62	50	0.56	50	12	29	0	21	0
1646199097	40441.337	213	3.5159061	-0.358163265	-0.00196793003	111.710748	-0.441836735	-0.00242767437	2.21317003	112.374704	112.374694	111.046802	111.046792	112.374699	111.046797	0.2	50	1	50	0.9	50	0.816326531	49	12	29	2	21	0
1646199291	40635.734	214	3.51591658	0.03	0.000142857143	111.710748	-0.13	-0.000619047619	2.21317198	112.374704	112.374695	111.046801	111.046792	112.374699	111.046796	0.6	50	0.7	50	0.78	50	0.62	50	8	30	1	20	0
1646199474	40818.108	215	3.51591966	0.456530612	0.00235325058	111.710746	0.136530612	0.000703766042	2.21316993	112.374701	112.374692	111.046799	111.04679	112.374697	111.046795	0.94	50	0.346938776	49	0.82	50	0.5	50	8	28	0	22	0
1646199696	41040.344	216	3.51591642	0.0136734694	7.51289527e-05	111.710746	0.486326531	0.00267212379	2.21316263	112.374699	112.37469	111.046801	111.046792	112.374694	111.046797	0.86	50	0.36	50	0.367346939	49	0.84	50	10	31	3	19	0
1646199877	41221.885	217	3.51590489	-0.4	-0.00179372197	111.710748	0.02	8.96860987e-05	2.21316233	112.374701	112.374691	111.046804	111.046794	112.374696	111.046799	0.38	50	0.76	50	0.4	50	0.82	50	10	28	0	22	0
1646200085	41429.292	218	3.51590441	0.16	0.000883977901	111.710747	-5.55111512e-17	-3.06691443e-19	2.21316233	112.3747	112.374691	111.046803	111.046793	112.374695	111.046798	0.82	50	0.66	50	0.76	50	0.6	50	3	16	2	34	0
1646200280	41624.24	219	3.51590441	-0.09	-0.000432692308	111.710747	0.51	0.00245192308	2.21315468	112.374698	112.374689	111.046806	111.046796	112.374694	111.046801	0.86	50	0.44	50	0.4	50	1	50	17	35	1	15	0
1646200461	41805.884	220	3.51589231	0.27375	0.00140384615	111.710746	0.24625	0.00126282051	2.21315099	112.374696	112.374686	111.046805	111.046796	112.374691	111.046801	0.84	50	0.32	50	0.84	50	0.8125	48	10	25	0	25	0
1646200643	41987.413	221	3.51588647	-0.01	-5.52486188e-05	111.710746	-0.39	-0.00215469613	2.21315684	112.374698	112.374688	111.046804	111.046794	112.374693	111.046799	0.46	50	0.86	50	0.8	50	0.42	50	11	29	0	21	0
1646200825	42168.919	222	3.51589572	0.25	0.00137362637	111.710745	0.33	0.00181318681	2.21315189	112.374695	112.374685	111.046804	111.046794	112.37469	111.046799	0.96	50	0.38	50	0.52	50	0.6	50	1	23	0	27	0
1646201006	42350.255	223	3.5158879	-0.29	-0.00160220994	111.710746	-0.21	-0.00116022099	2.21315504	112.374697	112.374688	111.046804	111.046795	112.374693	111.0468	0.44	50	0.94	50	0.54	50	0.62	50	11	32	0	18	0
1646201215	42559.735	224	3.51589288	-0.41	-0.00225274725	111.710748	-0.11	-0.000604395604	2.21315669	112.3747	112.37469	111.046806	111.046796	112.374695	111.046801	0.44	50	0.96	50	0.3	50	0.6	50	6	28	2	22	0
1646201410	42753.989	225	3.51589549	0.3	0.0014354067	111.710747	-0.2	-0.000956937799	2.21315969	112.374699	112.37469	111.046803	111.046794	112.374695	111.046799	0.54	50	0.44	50	0.94	50	0.44	50	8	29	1	21	0
1646201604	42948.337	226	3.51590023	0.04	0.000206185567	111.710746	-0.16	-0.000824742268	2.21316209	112.3747	112.37469	111.046803	111.046793	112.374695	111.046798	0.76	50	0.88	50	0.86	50	0.66	50	5	25	1	25	0
1646201813	43157.38	227	3.51590403	-0.12	-0.000615384615	111.710747	0.1	0.000512820513	2.21316059	112.3747	112.37469	111.046804	111.046794	112.374695	111.046799	0.74	50	0.76	50	0.6	50	0.82	50	4	22	2	28	0
1646201994	43338.741	228	3.51590166	0.11	0.000526315789	111.710746	0.47	0.00224880383	2.21315354	112.374697	112.374688	111.046805	111.046796	112.374693	111.0468	0.98	50	0.4	50	0.46	50	0.82	50	12	36	0	14	0
1646202189	43533.194	229	3.51589051	-0.0632653061	-0.000349532078	111.710747	-0.596734694	-0.00329687676	2.21316249	112.3747	112.374691	111.046803	111.046793	112.374696	111.046798	0.3	50	0.96	50	0.86	50	0.326530612	49	10	29	1	20	1
1646202400	43744.354	230	3.51590466	0.18	0.000923076923	111.710746	0.46	0.00235897436	2.21315559	112.374697	112.374688	111.046804	111.046794	112.374693	111.046799	0.94	50	0.3	50	0.6	50	0.88	50	10	29	2	20	1
1646202581	43925.794	231	3.51589375	-0.13	-0.000616113744	111.710747	-0.13	-0.000616113744	2.21315754	112.374699	112.374689	111.046804	111.046795	112.374694	111.046799	0.48	50	0.74	50	0.64	50	0.64	50	9	26	0	24	0
1646202763	44107.117	232	3.51589683	0.36	0.00198895028	111.710745	0.22	0.00121546961	2.21315424	112.374696	112.374686	111.046803	111.046794	112.374691	111.046798	0.92	50	0.34	50	0.66	50	0.52	50	6	21	0	29	0
1646202957	44301.513	233	3.51589161	0.02	0.000110497238	111.710745	0.22	0.00121546961	2.21315094	112.374695	112.374685	111.046804	111.046795	112.37469	111.046799	0.76	50	0.52	50	0.4	50	0.6	50	6	29	1	21	0
1646203179	44523.694	234	3.5158864	-0.14	-0.000717948718	111.710745	-0.02	-0.000102564103	2.21315124	112.374695	112.374686	111.046805	111.046795	112.374691	111.0468	0.7	50	0.86	50	0.56	50	0.68	50	8	31	3	19	0
1646203362	44706.196	235	3.51588687	-0.26	-0.00117117117	111.710747	-0.14	-0.000630630631	2.21315334	112.374697	112.374688	111.046805	111.046796	112.374693	111.046801	0.34	50	0.74	50	0.62	50	0.74	50	11	32	0	18	0
1646203544	44888.618	236	3.51589019	-0.0940816327	-0.000514107282	111.710747	-0.0859183673	-0.000469499275	2.21315463	112.374698	112.374689	111.046805	111.046796	112.374693	111.046801	0.5	50	0.68	50	0.591836735	49	0.6	50	16	36	0	14	0
1646203726	45070.126	237	3.51589223	0.02	0.00010989011	111.710747	-0.02	-0.00010989011	2.21315493	112.374698	112.374689	111.046805	111.046796	112.374693	111.046801	0.58	50	0.58	50	0.68	50	0.64	50	11	32	0	18	0
1646203920	45264.399	238	3.5158927	-0.0583333333	-0.00032228361	111.710747	0.0383333333	0.000211786372	2.21315435	112.374698	112.374689	111.046806	111.046796	112.374694	111.046801	0.56	50	0.58	50	0.583333333	48	0.68	50	12	27	1	23	0
1646204116	45460.798	239	3.51589179	0.51	0.00261538462	111.710745	-0.17	-0.000871794872	2.2131569	112.374697	112.374687	111.046802	111.046793	112.374692	111.046798	0.94	50	0.6	50	0.96	50	0.28	50	7	20	1	30	0
1646204298	45642.162	240	3.51589583	-0.32	-0.00163265306	111.710746	0.36	0.00183673469	2.2131515	112.374697	112.374687	111.046806	111.046796	112.374692	111.046801	0.8	50	0.76	50	0.3	50	0.98	50	0	4	0	46	0
1646204481	45825.824	241	3.51588729	0	0	111.710746	0	0	2.2131515	112.374697	112.374687	111.046806	111.046796	112.374692	111.046801	1	50	1	50	1	50	1	50	0	0	0	50	0
1646204677	46021.275	242	3.51588729	0	0	111.710746	0	0	2.2131515	112.374697	112.374687	111.046806	111.046796	112.374692	111.046801	1	50	1	50	1	50	1	50	0	0	1	50	0
1646204859	46203.612	243	3.51588729	0	0	111.710746	0	0	2.2131515	112.374697	112.374687	111.046806	111.046796	112.374692	111.046801	1	50	1	50	1	50	1	50	0	0	0	50	0
1646205043	46386.984	244	3.51588729	0	0	111.710746	0	0	2.2131515	112.374697	112.374687	111.046806	111.046796	112.374692	111.046801	1	50	1	1	1	50	1	50	0	0	0	50	0
1646205252	46596.186	245	3.51588729	0	0	111.710746	0	0	2.2131515	112.374697	112.374687	111.046806	111.046796	112.374692	111.046801	1	50	1	50	1	50	1	50	0	0	2	50	0
1646205434	46778.566	246	3.51588729	0	0	111.710746	0	0	2.2131515	112.374697	112.374687	111.046806	111.046796	112.374692	111.046801	1	50	1	50	1	50	1	50	0	0	0	50	0
1646205617	46961.051	247	3.51588729	0	0	111.710746	0	0	2.2131515	112.374697	112.374687	111.046806	111.046796	112.374692	111.046801	1	50	1	50	1	50	1	50	0	0	0	50	0
1646205798	47142.629	248	3.51588729	0	0	111.710746	0	0	2.2131515	112.374697	112.374687	111.046806	111.046796	112.374692	111.046801	1	50	1	50	1	50	1	50	0	0	0	50	0
1646205980	47324.182	249	3.51588729	0	0	111.710746	0	0	2.2131515	112.374697	112.374687	111.046806	111.046796	112.374692	111.046801	1	50	1	50	1	50	1	50	0	0	0	50	0
1646206162	47506.573	250	3.51588729	0	0	111.710746	0	0	2.2131515	112.374697	112.374687	111.046806	111.046796	112.374692	111.046801	1	50	1	50	1	50	1	50	0	0	0	50	0
1646206344	47688.2	251	3.51588729	0	0	111.710746	0	0	2.2131515	112.374697	112.374687	111.046806	111.046796	112.374692	111.046801	1	50	1	50	1	50	1	50	0	0	0	50	0
1646206525	47869.825	252	3.51588729	0	0	111.710746	0	0	2.2131515	112.374697	112.374687	111.046806	111.046796	112.374692	111.046801	1	50	1	50	1	50	1	50	0	0	0	50	0
1646206707	48051.422	253	3.51588729	0	0	111.710746	0	0	2.2131515	112.374697	112.374687	111.046806	111.046796	112.374692	111.046801	1	50	1	50	1	50	1	50	0	0	0	50	0
1646206889	48233.015	254	3.51588729	0	0	111.710746	0	0	2.2131515	112.374697	112.374687	111.046806	111.046796	112.374692	111.046801	1	50	1	50	1	50	1	50	0	0	0	50	0
1646207084	48428.523	255	3.51588729	0	0	111.710746	0	0	2.2131515	112.374697	112.374687	111.046806	111.046796	112.374692	111.046801	1	50	1	50	1	50	1	50	0	1	1	49	0
1646207266	48609.991	256	3.51588729	0	0	111.710746	0	0	2.2131515	112.374697	112.374687	111.046806	111.046796	112.374692	111.046801	1	50	1	50	1	50	1	50	0	0	0	50	0
1646207460	48804.506	257	3.51588729	0	0	111.710746	0	0	2.2131515	112.374697	112.374687	111.046806	111.046796	112.374692	111.046801	1	50	1	50	1	50	1	50	0	0	1	50	0
1646207645	48988.94	258	3.51588729	0	0	111.710746	0	0	2.2131515	112.374697	112.374687	111.046806	111.046796	112.374692	111.046801	1	50	1	50	1	50	1	50	0	0	0	50	0
1646207828	49172.726	259	3.51588729	-0.0106382979	-5.78168363e-05	111.710746	0.0106382979	5.78168363e-05	2.21315134	112.374697	112.374687	111.046806	111.046796	112.374692	111.046801	1	50	1	50	0.978723404	47	1	50	0	0	0	50	0
