# Supplementary material for: Improved bounds on Lorentz violation from composite pulse Ramsey spectroscopy in a trapped ion
Source: Nat Commun. 2022 Nov 27;13:7314. doi: 10.1038/s41467-022-34818-0 (PMC9701673; doi:10.1038/s41467-022-34818-0)
Supplement: Supplementary file 2 — Source Data [file 41467_2022_34818_MOESM2_ESM.zip › Source_data_files/raw_data/20220302/LLI_with_servo_467_00.txt]

#
#1650 rf switch (1650 rf switch (digital out of Paul's box)): 1 
#370 H1 shutter (Inverted NI digital out at /Dev1/port0/line2): 1 
#370 H2 shutter (370 H2 shutter (digital out of Paul's box)): 1 
#370 V shutter (Inverted NI digital out at /Dev1/port0/line0): 1 
#370 cooling AOM rf attenuator control voltage (NI analog out at /Dev2/ao6): 5.43742634 V
#370 cooling rf switch (370 cooling rf switch (digital out of Paul's box)): 1 
#370 cooling shutter (370 cooling shutter (digital out of Paul's box)): 1 
#370 detuning AOM rf attenuator control voltage (NI analog out at /Dev2/ao10): 10 V
#370 detuning rf switch (370 detuning rf switch (digital out of Paul's box)): 1 
#370 pumping AOM rf attenuator control voltage (NI analog out at /Dev2/ao9): 10 V
#370 pumping rf switch (370 pumping rf switch (digital out of Paul's box)): 1 
#399 shutter (399 shutter (digital out of Paul's box)): 0 
#411 relock shutter (411 relock shutter (digital out of Paul's box)): 1 
#411 rf switch (411 rf switch (digital out of Paul's box)): 0 
#411 slave rf switch (411 slave rf switch (digital out of Paul's box)): 1 
#411 stab hold (411 stab hold (digital out of Paul's box)): 1 
#411IntstabSetpoint (Scaled version of 411 intensity stab set point voltage (factor: 1.000000, offset:0.000000)): 10 V
#467 detuning AOM rf attenuator control voltage (NI analog out at /Dev2/ao8): 10 V
#467 rf switch (467 rf switch (digital out of Paul's box)): 1 
#638 rf switch (638 rf switch (digital out of Paul's box)): 1 
#638 shutter (638 shutter (digital out of Paul's box)): 1 
#935 shutter (Inverted NI digital out at /Dev1/port0/line3): 1 
#Axial objective position (Scaled version of Axial obective actuator (factor: 0.000024, offset:0.000000)): 11.9724948 mm
#B field H1 (Scaled version of h1BCurrent (factor: 0.400000, offset:0.000000)): 0.12992 G
#B field H2 (Scaled version of h2BCurrent (factor: 1.470000, offset:0.000000)): 0.735 G
#B field V (Scaled version of vBCurrent (factor: 1.248000, offset:0.000000)): 0.3012672 G
#DDS0 frequency (Frequency of DDS channel #0 of Paul's box): 85 MHz
#DDS0 power (Power of DDS channel #0 of Paul's box): -6 dBm
#DDS1 frequency (Frequency of DDS channel #1 of Paul's box): 85 MHz
#DDS1 power (Power of DDS channel #0 of Paul's box): -15 dBm
#DDS10 frequency (Frequency of DDS channel #10 of Paul's box): 0 MHz
#DDS10 power (Power of DDS channel #10 of Paul's box): 0 dBm
#DDS11 frequency (Frequency of DDS channel #11 of Paul's box): 0 MHz
#DDS11 power (Power of DDS channel #11 of Paul's box): 0 dBm
#DDS2 frequency (Frequency of DDS channel #2 of Paul's box): 200 MHz
#DDS2 power (Power of DDS channel #2 of Paul's box): -50 dBm
#DDS3 frequency (Frequency of DDS channel #3 of Paul's box): 60 MHz
#DDS3 power (Power of DDS channel #3 of Paul's box): -3 dBm
#DDS4 frequency (Frequency of DDS channel #4 of Paul's box): 108.2 MHz
#DDS4 power (Power of DDS channel #4 of Paul's box): 10 dBm
#DDS5 frequency (Frequency of DDS channel #5 of Paul's box): 111.5125 MHz
#DDS5 power (Power of DDS channel #5 of Paul's box): -6 dBm
#DDS6 power (Power of DDS channel #6 of Paul's box): 0 dBm
#DDS7 frequency (Frequency of DDS channel #7 of Paul's box): 0 MHz
#DDS7 power (Power of DDS channel #7 of Paul's box): 0 dBm
#DDS8 frequency (Frequency of DDS channel #8 of Paul's box): 0 MHz
#DDS8 power (Power of DDS channel #8 of Paul's box): 0 dBm
#DDS9 frequency (Frequency of DDS channel #9 of Paul's box): 0 MHz
#DDS9 power (Power of DDS channel #9 of Paul's box): 0 dBm
#DP370 power (DP370 photodiode voltage setpoint): 7 mW
#Doppler_time (): 5000 us
#H1 power (H1 photodiode voltage setpoint): 5.5 uW
#H1Flipmount (Thorlabs Flipmount): 1 
#H1seq power (H1seq setpoint): 0 mW
#H2 power (H2 photodiode voltage setpoint): 2.23 uW
#In Oven Current (Scaled version of In oven control voltage (factor: 2.000000, offset:0.000000)): 0 A
#Objective focus position (Scaled version of Focus obective actuator (factor: 0.000024, offset:0.000000)): 24.5719768 mm
#Paul's box run number (to identify the raw data of CCD and PMT): 88461 
#SampleNHold (SampleNHold (digital out of Paul's box)): 1 
#Strobo Trigger (description): 0 
#U_ablation (NI analog out at /Dev2/ao0): 0 V
#Ue endseg 1 (Scaled version of Endseg 1 extra voltage (factor: -1.200000, offset:0.000000)): -9 V
#Ue endseg 2 (Scaled version of Endseg 2 extra voltage (factor: -1.200000, offset:0.000000)): 0 V
#Ue1 (Scaled version of Segment 3 extra compensation voltage (factor: 1.214280, offset:-0.000700)): -9 V
#Ue2 (Scaled version of Segment 3 extra compensation voltage (factor: 1.214280, offset:-0.000700)): -9 V
#Ue3 (Scaled version of Segment 3 extra compensation voltage (factor: 1.214280, offset:-0.000700)): -5 V
#Ue4 (Scaled version of Segment 3 extra compensation voltage (factor: 1.214280, offset:-0.000700)): 0 V
#Ue5 (Scaled version of Segment 3 extra compensation voltage (factor: 1.214280, offset:-0.000700)): 0 V
#Ue6 (Scaled version of Segment 6 extra voltage (factor: -1.200000, offset:0.000000)): 0 V
#Ue7 (Scaled version of Segment 7 extra voltage (factor: -1.200000, offset:0.000000)): 0 V
#Ue8 (Scaled version of Segment 8 extra voltage (factor: -1.200000, offset:0.000000)): 0 V
#Uec endseg 1 (Scaled version of Segment 0 extra compensation voltage (factor: 1.2, offset:0.0)): 0.240626704 V
#Uec endseg 2 (Scaled version of Endseg extra 2 compensation voltage (factor: -1.200000, offset:0.000000)): 0 V
#Uec1 (Scaled version of Segment 1 extra compensation voltage (factor: 1.2, offset:0.0)): 0.240626704 V
#Uec2 (Scaled version of Segment 2 extra compensation voltage (factor: 1.2, offset:0.0)): 0.240626704 V
#Uec3 (Scaled version of Segment 3 extra compensation voltage (factor: 1.2, offset:0.0)): 0.227429813 V
#Uec4 (Scaled version of Segment 4 extra compensation voltage (factor: 1.2, offset:0.0)): 0.227429813 V
#Uec5 (Scaled version of Segment 5 extra compensation voltage (factor: 1.2, offset:0.0)): 0 V
#Uec6 (Scaled version of Segment 6 extra compensation voltage (factor: 1.2, offset:0.0)): 0.408 V
#Uec7 (Scaled version of Segment 7 extra compensation voltage (factor: 1.2, offset:0.0)): 0.408 V
#Uec8 (Scaled version of Segment 8 extra compensation voltage (factor: 1.2, offset:0.0)): 0.408 V
#Uschwinden (Scaled version of U_schwinden (factor: 1.000000, offset:0.000000)): 0 V
#Ut endseg 1 (Scaled version of Endseg 1 voltage (factor: -1.199740, offset:-0.001200)): 12 V
#Ut endseg 2 (Scaled version of Endseg 2 voltage (factor: -1.197100, offset:-0.003000)): 0 V
#Ut1 (Scaled version of Segment 1 voltage (factor: -1.200900, offset:-0.003600)): -8 V
#Ut2 (Scaled version of Segment 2 voltage (factor: -1.201410, offset:-0.001400)): 12 V
#Ut3 (Scaled version of Segment 3 voltage (factor: -1.198560, offset:-0.003200)): 12 V
#Ut4 (Scaled version of Segment 4 voltage (factor: -1.198560, offset:-0.003200)): 0 V
#Ut5 (Scaled version of Segment 5 voltage (factor: -1.198560, offset:-0.003200)): 0 V
#Ut6 (Scaled version of Segment 6 voltage (factor: -1.198560, offset:-0.003200)): 0 V
#Ut7 (Scaled version of Segment 7 voltage (factor: -1.198560, offset:-0.003200)): 0 V
#Ut8 (Scaled version of Segment 8 voltage (factor: -1.198560, offset:-0.003200)): 0 V
#Utc endseg 1 (Scaled version of Segment 0 compensation voltage (factor: 0.25, offset:0.0)): 0.0537017576 V
#Utc endseg 2 (Scaled version of Endseg 2 compensation voltage (factor: -0.250000, offset:0.000000)): 0 V
#Utc1 (Scaled version of Segment 1 compensation voltage (factor: 0.25, offset:0.0)): 0.0537017576 V
#Utc2 (Scaled version of Segment 2 compensation voltage (factor: 0.25, offset:0.0)): 0.0537017576 V
#Utc3 (Scaled version of Segment 3 compensation voltage (factor: 0.25, offset:0.0)): 0.106663163 V
#Utc4 (Scaled version of Segment 4 compensation voltage (factor: 0.25, offset:0.0)): 0.106663163 V
#Utc5 (Scaled version of Segment 5 compensation voltage (factor: 0.25, offset:0.0)): 0 V
#Utc6 (Scaled version of Segment 6 compensation voltage (factor: 0.25, offset:0.0)): 0 V
#Utc7 (Scaled version of Segment 7 compensation voltage (factor: 1.2, offset:0.0)): 0 V
#Utc8 (Scaled version of Segment 8 compensation voltage (factor: 1.2, offset:0.0)): 0 V
#V power (V photodiode voltage setpoint): 11.25 uW
#Vseq power (Vseq setpoint): 0.4 mW
#WP370H2sw0 (NI analog out at /Dev2/ao2): 5 V
#WP370H2sw1 (NI analog out at /Dev2/ao3): 0 V
#Yb Oven Current (Scaled version of Yb oven control voltage (factor: 3.510000, offset:0.000000)): 0 A
#awg_Pulselength (): 0 s
#awg_amplitude (): 0 Vpp
#awg_frequency (): 0 Hz
#awg_offset (): 0 V
#axial_secular_frequency_AOM (): 0.11 MHz
#carrier_frequency (): 221 MHz
#cooling370 frequency (Attenuation of transition cooling370): 85 MHz
#cooling370 power (Power of transition cooling370): -24 dBm
#cooling_chirp_dds_power (): 0 dBm
#cooling_chirp_freq_step (): 1 MHz
#cooling_chirp_start_freq (): 70.2 MHz
#cooling_chirp_stop_freq (): 100.2 MHz
#cooling_chirp_total_time (): 3 us
#detection370 frequency (Attenuation of transition detection370): 85 MHz
#detection370 power (Power of transition detection370): -2 dBm
#detection_time (): 2500 us
#detuning370 frequency (Attenuation of transition detuning370): 0 MHz
#detuning370 power (Power of transition detuning370): 0 dBm
#emm_pulse_buffer_time (): 0 us
#emm_pulse_wait_time (): 0 us
#feed_forward_waittime_ms (): 0 ms
#flop_sbc_max_pulsetime_factor (): 0 
#freqScaling_411 (): 1.68 MHz/G
#freqScaling_467 (): 1.6 MHz/G
#heating_rate_wait_time (): 5000 us
#intersequence_cooling_rf_frequency (): 85 MHz
#intersequence_cooling_rf_power (): -24 dBm
#load_attempt (): 0 
#mirrorH2H (Motorized mirror mount): 4.37709888 mm
#n_av_LLI (): 50 
#n_points_per_doppler_freq_scan (): 0 
#n_points_per_sb_flops (): 0 
#n_points_per_sb_scan (): 0 
#n_rabi_scan_points (): 0 
#n_rep (): 575 
#octupole467 frequency (Attenuation of transition octupole467): 110 MHz
#octupole467 power (Power of transition octupole467): -6 dBm
#octupole4672 frequency (Attenuation of transition octupole4672): 111.046801 MHz
#octupole4672 power (Power of transition octupole4672): -6 dBm
#offset370PD_H1 (): -0.0132263937 uW
#offset370PD_H2 (): -0.0299202343 uW
#offset370PD_V (): -0.0150179222 uW
#offset467BelowPD (): 0.0073186225 mW
#offset467PD (): 0.0073186225 mW
#picture_number (): 0 
#pulse_time_1650 (): 0 us
#pulse_time_411 (): 5 us
#pulse_time_467 (): 50000 us
#pulse_time_4672 (): 1000 us
#pulse_time_rfLLI (): 14.95 us
#pump_time (): 10 us
#pumping370 frequency (Attenuation of transition pumping370): 85 MHz
#pumping370 power (Power of transition pumping370): -13 dBm
#quench1650 frequency (Attenuation of transition quench1650): 60 MHz
#quench1650 power (Power of transition quench1650): -3.1 dBm
#radial_secular_frequency_AOM (): 0.31 MHz
#ramp_time (): 0 us
#reference 370 Det (): 0 mW
#reference 370 H1 (reference value 370 H1 chart): 3 uW
#reference 370 H2 (reference value 370 H2 chart): 5 uW
#reference 370 V (reference value 370 V chart): 40 uW
#reference 411 Fiber (reference value vertical 411 chart): 0.4 mW
#reference 411 SHG (reference value SHG 411 chart): 8 mW
#reference 411 V (): 0 uW
#reference 639 Fiber (reference value fiber639 chart): 11.5 mW
#reference SHG 467 (): 5.5 mW
#reference SHG 467 Below (): 0 mW
#rf_Amp (): 0.3 
#rf_Freq (): 3.51588704 MHz
#rf_phase (): 0.5 
#rf_switch_467 (): 0 
#sampling370 frequency (Attenuation of transition sampling370): 85 MHz
#sampling370 power (Power of transition sampling370): -5 dBm
#sampling411 frequency (Attenuation of transition sampling411): 220 MHz
#sampling411 power (Power of transition sampling411): -2 dBm
#sb_cooling_411_Omega (): 0 kHz
#sb_cooling_ddspower_1650 (): -27.5 dBm
#sb_cooling_ddspower_411 (): -10 dBm
#sb_cooling_detuning (): 0 
#sb_cooling_time (): 5000 us
#sb_scan_range_factor (): 0 
#sbc_pulses11 (): 0 
#sbc_pulses12 (): 0 
#sbc_pulses21 (): 0 
#sbc_pulses22 (): 0 
#sbc_pulsetime11 (): 0 us
#sbc_pulsetime12 (): 0 us
#sbc_pulsetime21 (): 0 us
#sbc_pulsetime22 (): 0 us
#sbc_repumptime (): 0 us
#scaling370PD_H1 (): -12.9249723 uW/V
#scaling370PD_H2 (): -14.9627261 uW/V
#scaling370PD_V (): -17.3688494 uW/V
#scaling467BelowPD (): -2.85545297 mW/V
#scaling467PD (): -2.85545297 mW/V
#scan_variable (): 0 unit
#spectroscopy411 frequency (Attenuation of transition spectroscopy411): 221 MHz
#spectroscopy411 power (Power of transition spectroscopy411): -2 dBm
#spectroscopy411rsb11 frequency (Attenuation of transition spectroscopy411rsb11): 0 MHz
#spectroscopy411rsb11 power (Power of transition spectroscopy411rsb11): 0 dBm
#spectroscopy411rsb12 frequency (Attenuation of transition spectroscopy411rsb12): 0 MHz
#spectroscopy411rsb12 power (Power of transition spectroscopy411rsb12): 0 dBm
#spectroscopy411rsb21 frequency (Attenuation of transition spectroscopy411rsb21): 0 MHz
#spectroscopy411rsb21 power (Power of transition spectroscopy411rsb21): 0 dBm
#spectroscopy411rsb22 frequency (Attenuation of transition spectroscopy411rsb22): 0 MHz
#spectroscopy411rsb22 power (Power of transition spectroscopy411rsb22): 0 dBm
#spectroscopy411slave frequency (Attenuation of transition spectroscopy411slave): 80 MHz
#spectroscopy411slave power (Power of transition spectroscopy411slave): -4 dBm
#sweep_frequency_step (): 0 MHz
#sweep_sleep_time (): 0 us
#sweep_start_frequency (): 0 MHz
#sweep_stop_frequency (): 0 MHz
#t_RFtotal (): 1235977.45 us
#t_RFwait (): 100 us
#t_pi_carrier_estim_A (): 0 us
#t_pi_carrier_estim_B (): 0 us
#t_pi_carrier_estim_C (): 0 us
#t_subtract (): 0.1 us
#use_shutters (): 0 
#wait_ramp_down (): 0 us
#waveplate411Ax (Motorized rotation mount): 0 °
#waveplateSplitH1V (Motorized rotation mount): 154.999746 °
#waveplateV (Motorized rotation mount): 27.4999213 °

#UTC / s	rel. time / s	RunNumber / 	rf_Freq / MHz	CorrFreqCenter / 	CorrFreqCenter2 / 	FreqCenter / 	CorrBField / 	CorrBField2 / 	BField / 	FreqPlusPlus / 	FreqPlusMinus / 	FreqMinusPlus / 	FreqMinusMinus / 	FreqPlusCenter / 	FreqMinusCenter / 	roi_plus_plus / 	roi_pp_num_cyc / 	roi_plus_minus / 	roi_pm_num_cyc / 	roi_minus_plus / 	roi_mp_num_cyc / 	roi_minus_minus / 	roi_mm_num_cyc / 	roi_final_E3 / 	number_LLI_cycles / 	det_num_hot / 	det_num_no_exc / 	det_num_quench / 
1646211629	257.765	1	3.51596406	0.03	0.03	111.710743	0.09	0.09	2.2131987	112.374708	112.374698	111.046788	111.046779	112.374703	111.046784	0.78	50	0.66	50	0.6	50	0.66	50	0	8	0	42	0
1646211839	468.093	2	3.51596193	-0.34	-2.06534806e-10	111.710745	-0.32	-1.94385699e-10	2.2132035	112.374711	112.374701	111.046789	111.046779	112.374706	111.046784	0.3	50	0.96	50	0.66	50	0.68	50	11	32	2	18	0
1646212025	653.433	3	3.51596952	-0.2	-0.000952380952	111.710746	-0.46	-0.00219047619	2.2132104	112.374714	112.374704	111.046788	111.046778	112.374709	111.046783	0.32	50	0.98	50	0.72	50	0.46	50	18	32	0	18	0
1646212221	850.27	4	3.51598043	0	0	111.710746	0.16	0.000864864865	2.213208	112.374713	112.374704	111.046788	111.046779	112.374708	111.046784	0.84	50	0.68	50	0.68	50	0.84	50	19	37	1	13	0
1646212406	1034.442	5	3.51597663	0.06	0.000304568528	111.710746	-0.24	-0.00121827411	2.2132116	112.374714	112.374704	111.046787	111.046777	112.374709	111.046782	0.58	50	0.76	50	0.6	50	0.3	50	19	37	0	13	0
1646212590	1218.453	6	3.51598233	0.01	5.43478261e-05	111.710746	0.41	0.00222826087	2.21320545	112.374712	112.374702	111.046789	111.046779	112.374707	111.046784	0.84	50	0.42	50	0.46	50	0.86	50	18	38	0	12	0
1646212774	1402.431	7	3.5159726	-0.27	-0.0014673913	111.710747	-0.27	-0.0014673913	2.2132095	112.374714	112.374705	111.046789	111.046779	112.37471	111.046784	0.3	50	0.84	50	0.58	50	0.58	50	20	31	0	19	0
1646212975	1603.536	8	3.51597901	-0.01	-5.40540541e-05	111.710747	0.43	0.00232432432	2.21320305	112.374713	112.374703	111.046791	111.046781	112.374708	111.046786	0.76	50	0.34	50	0.36	50	0.8	50	15	36	1	14	0
1646213159	1787.864	9	3.5159688	0.126938776	0.000634693878	111.710746	-0.526938776	-0.00263469388	2.21321095	112.374714	112.374705	111.046788	111.046778	112.37471	111.046783	0.6	50	1	49	0.96	50	0.306122449	49	12	28	0	22	0
1646213343	1972.131	10	3.5159813	-0.09	-0.000486486486	111.710747	0.29	0.00156756757	2.2132066	112.374713	112.374704	111.04679	111.04678	112.374709	111.046785	0.76	50	0.56	50	0.6	50	0.98	50	4	16	0	34	0
1646213527	2156.141	11	3.51597443	0.14	0.000760869565	111.710746	-0.2	-0.00108695652	2.2132096	112.374714	112.374704	111.046788	111.046778	112.374709	111.046783	0.68	50	0.74	50	0.96	50	0.62	50	14	33	0	17	0
1646213751	2379.997	12	3.51597917	0.43	0.00233695652	111.710744	-0.07	-0.000380434783	2.21321065	112.374712	112.374702	111.046785	111.046776	112.374707	111.046781	0.9	50	0.54	50	0.94	50	0.44	50	15	33	3	17	0
1646213948	2577.195	13	3.51598083	-0.33	-0.00147321429	111.710746	-0.35	-0.0015625	2.2132159	112.374715	112.374706	111.046786	111.046776	112.37471	111.046781	0.28	50	0.96	50	0.66	50	0.64	50	19	32	1	18	0
1646214132	2761.216	14	3.51598913	0.56	0.00284263959	111.710743	-0.18	-0.000913705584	2.2132186	112.374713	112.374704	111.046782	111.046772	112.374708	111.046777	0.86	50	0.48	50	1	50	0.26	50	9	24	0	25	1
1646214342	2971.124	15	3.5159934	-0.05	-0.00027173913	111.710743	-0.45	-0.00244565217	2.21322535	112.374715	112.374706	111.04678	111.046771	112.374711	111.046775	0.4	50	0.9	50	0.74	50	0.34	50	17	30	2	20	0
1646214539	3168.162	16	3.51600408	-0.267959184	-0.00127599611	111.710744	-0.132040816	-0.000628765792	2.21322733	112.374717	112.374708	111.046781	111.046771	112.374713	111.046776	0.46	50	0.86	50	0.66	50	0.795918367	49	12	35	1	15	0
1646214723	3352.134	17	3.51600721	0.26	0.00131979695	111.710743	-0.06	-0.000304568528	2.21322823	112.374716	112.374707	111.046779	111.04677	112.374712	111.046775	0.76	50	0.56	50	0.82	50	0.5	50	11	32	0	18	0
1646214920	3548.943	18	3.51600863	-0.34	-0.00184782609	111.710745	-0.24	-0.00130434783	2.21323183	112.374719	112.37471	111.04678	111.04677	112.374714	111.046775	0.34	50	0.92	50	0.66	50	0.76	50	12	34	1	16	0
1646215117	3745.853	19	3.51601433	0.0383673469	0.000194758106	111.710745	0.201632653	0.00102351601	2.21322881	112.374718	112.374708	111.046781	111.046771	112.374713	111.046776	0.84	50	0.6	50	0.714285714	49	0.87755102	49	8	28	1	22	0
1646215315	3944.159	20	3.51600954	0.08	0.000406091371	111.710744	0.4	0.00203045685	2.21322281	112.374716	112.374706	111.046782	111.046773	112.374711	111.046777	0.9	50	0.42	50	0.48	50	0.8	50	14	29	1	21	0
1646215513	4142.322	21	3.51600005	-0.227142857	-0.00114718615	111.710745	-0.192857143	-0.000974025974	2.2132257	112.374718	112.374708	111.046782	111.046773	112.374713	111.046778	0.38	50	0.8	50	0.68	50	0.714285714	49	4	26	1	24	0
1646215698	4326.642	22	3.51600463	0.03	0.000151515152	111.710745	-0.23	-0.00116161616	2.21322915	112.374719	112.374709	111.046781	111.046772	112.374714	111.046776	0.72	50	0.92	50	0.96	50	0.7	50	0	2	0	48	0
1646215882	4510.781	23	3.51601009	-0.19	-0.00102702703	111.710746	-0.51	-0.00275675676	2.2132368	112.374722	112.374712	111.04678	111.04677	112.374717	111.046775	0.26	50	0.96	50	0.88	50	0.56	50	7	25	0	25	0
1646216104	4732.82	24	3.51602218	0.09	0.000489130435	111.710746	-0.75	-0.00407608696	2.21324805	112.374725	112.374715	111.046776	111.046766	112.37472	111.046771	0.3	50	0.96	50	1	50	0.16	50	11	38	3	12	0
1646216315	4943.875	25	3.51603997	0.09	0.000405405405	111.710745	-0.61	-0.00274774775	2.2132572	112.374727	112.374718	111.046773	111.046763	112.374722	111.046768	0.46	50	0.98	50	0.94	50	0.24	50	12	27	2	23	0
1646216512	5140.889	26	3.51605444	0.18	0.000853080569	111.710744	-0.54	-0.00255924171	2.2132653	112.374729	112.374719	111.046769	111.04676	112.374724	111.046765	0.32	50	0.68	50	0.98	50	0.26	50	9	26	1	24	0
1646216696	5324.877	27	3.51606725	-0.18	-0.000913705584	111.710745	0.66	0.00335025381	2.2132554	112.374727	112.374717	111.046773	111.046764	112.374722	111.046769	0.9	50	0.42	50	0.14	50	0.98	50	15	28	0	22	0
1646216906	5534.974	28	3.5160516	0.266530612	0.00144853594	111.710744	-0.0465306122	-0.000252883762	2.2132561	112.374725	112.374716	111.046772	111.046762	112.374721	111.046767	0.64	50	0.42	50	0.66	50	0.346938776	49	3	18	2	31	1
1646217090	5719.234	29	3.5160527	-0.29	-0.00138095238	111.710745	0.11	0.000523809524	2.21325445	112.374726	112.374717	111.046774	111.046764	112.374722	111.046769	0.66	50	0.84	50	0.54	50	0.94	50	10	21	0	29	0
1646217276	5905.35	30	3.51605009	0.29	0.00157608696	111.710744	0.29	0.00157608696	2.2132501	112.374724	112.374714	111.046774	111.046764	112.374719	111.046769	0.84	50	0.26	50	0.8	50	0.8	50	15	31	0	19	0
1646217461	6089.657	31	3.51604321	-0.107916667	-0.000580197133	111.710744	-0.312083333	-0.00167786738	2.21325478	112.374726	112.374716	111.046773	111.046763	112.374721	111.046768	0.4	50	0.82	50	0.6	50	0.395833333	48	10	32	0	18	0
1646217672	6300.865	32	3.51605062	0.14	0.000756756757	111.710744	0.52	0.00281081081	2.21324698	112.374723	112.374713	111.046774	111.046765	112.374718	111.04677	1	50	0.34	50	0.44	50	0.82	50	8	20	2	30	0
1646217857	6485.863	33	3.51603828	-0.373061224	-0.00176806268	111.710746	0.160408163	0.000760228262	2.21324458	112.374724	112.374714	111.046777	111.046767	112.374719	111.046772	0.42	50	0.632653061	49	0.326530612	49	0.86	50	13	37	0	13	0
1646218041	6670.254	34	3.51603448	0.2	0.00108108108	111.710745	0.06	0.000324324324	2.21324368	112.374722	112.374713	111.046776	111.046767	112.374718	111.046771	0.66	50	0.4	50	0.86	50	0.72	50	19	37	0	12	1
1646218226	6855.204	35	3.51603305	0.09	0.000489130435	111.710744	-0.31	-0.00168478261	2.21324833	112.374723	112.374714	111.046774	111.046765	112.374719	111.04677	0.6	50	0.82	50	0.84	50	0.44	50	14	31	0	19	0
1646218449	7078.216	36	3.51604041	0.1	0.000540540541	111.710744	0.4	0.00216216216	2.21324233	112.374721	112.374712	111.046776	111.046766	112.374716	111.046771	0.86	50	0.36	50	0.52	50	0.82	50	10	30	3	20	0
1646218633	7262.346	37	3.51603092	-0.24	-0.00107623318	111.710745	-0.34	-0.00152466368	2.21324743	112.374724	112.374714	111.046775	111.046766	112.374719	111.046771	0.26	50	0.84	50	0.76	50	0.66	50	14	21	0	29	0
1646218818	7446.573	38	3.51603898	0.45	0.00244565217	111.710743	-0.19	-0.0010326087	2.21325028	112.374722	112.374713	111.046772	111.046763	112.374718	111.046767	0.74	50	0.48	50	0.88	50	0.24	50	9	20	0	30	0
1646219002	7630.863	39	3.51604349	0.0665306122	0.000361579414	111.710742	-0.586530612	-0.00318766637	2.21325907	112.374725	112.374715	111.046769	111.04676	112.37472	111.046765	0.42	50	0.94	50	1	50	0.346938776	49	20	36	0	14	0
1646219187	7816.147	40	3.5160574	0.0259183673	0.000140099283	111.710742	-0.425918367	-0.00230226145	2.21326546	112.374726	112.374717	111.046767	111.046758	112.374722	111.046762	0.32	50	0.72	50	0.86	50	0.408163265	49	10	33	0	17	0
1646219385	8013.53	41	3.51606751	-0.32	-0.00172972973	111.710744	-0.28	-0.00151351351	2.21326966	112.374729	112.37472	111.046768	111.046758	112.374725	111.046763	0.3	50	0.9	50	0.54	50	0.58	50	13	33	1	17	0
1646219571	8199.736	42	3.51607415	-0.07	-0.000355329949	111.710744	0.43	0.00218274112	2.21326321	112.374728	112.374718	111.04677	111.04676	112.374723	111.046765	0.76	50	0.4	50	0.4	50	0.9	50	8	31	0	19	0
1646219756	8384.76	43	3.51606395	-0.444782609	-0.00237851662	111.710746	0.115217391	0.000616135782	2.21326148	112.374729	112.37472	111.046773	111.046763	112.374725	111.046768	0.54	50	0.869565217	46	0.34	50	0.9	50	16	35	0	15	0
1646219942	8571.058	44	3.51606122	-0.223469388	-0.00120794264	111.710747	0.316530612	0.00171097628	2.21325674	112.374729	112.37472	111.046775	111.046766	112.374724	111.04677	0.653061224	49	0.56	50	0.36	50	0.9	50	13	29	0	21	0
1646220126	8755.179	45	3.51605371	0.00571428571	3.07219662e-05	111.710747	0.214285714	0.00115207373	2.21325352	112.374728	112.374719	111.046776	111.046767	112.374723	111.046771	0.78	50	0.56	50	0.571428571	49	0.78	50	10	30	0	20	0
1646220323	8952.248	46	3.51604862	-0.02	-0.000108695652	111.710747	-0.54	-0.00293478261	2.21326162	112.374731	112.374721	111.046774	111.046764	112.374726	111.046769	0.26	50	0.82	50	0.9	50	0.38	50	11	30	1	20	0
1646220508	9136.386	47	3.51606143	-0.0712244898	-0.000361545633	111.710748	-0.40877551	-0.00207500259	2.21326775	112.374733	112.374723	111.046772	111.046763	112.374728	111.046768	0.44	50	0.92	50	0.87755102	49	0.54	50	17	34	0	16	0
1646220692	9320.567	48	3.51607113	0.33	0.00179347826	111.710746	-0.23	-0.00125	2.2132712	112.374732	112.374723	111.04677	111.04676	112.374728	111.046765	0.54	50	0.44	50	0.9	50	0.34	50	8	21	0	29	0
1646220889	9517.528	49	3.51607659	-0.406122449	-0.00220718722	111.710748	0.126122449	0.000685448092	2.21326931	112.374734	112.374724	111.046772	111.046763	112.374729	111.046767	0.5	50	0.78	50	0.387755102	49	0.92	50	11	27	1	23	0
1646221270	9898.764	50	3.51607359	0.37	0.00187817259	111.710746	0.33	0.0016751269	2.21326436	112.37473	112.374721	111.046772	111.046762	112.374726	111.046767	1	50	0.3	50	0.72	50	0.68	50	7	25	2	25	0
1646221463	10091.533	51	3.51606577	-0.0914285714	-0.00023934181	111.710747	0.0514285714	0.000134629768	2.21326359	112.374731	112.374721	111.046772	111.046763	112.374726	111.046768	0.66	50	0.7	50	0.632653061	49	0.775510204	49	14	30	1	20	0
1646221656	10284.417	52	3.51606455	-0.0657142857	-0.000342261905	111.710747	0.485714286	0.0025297619	2.21325631	112.374729	112.374719	111.046775	111.046766	112.374724	111.04677	0.94	50	0.52	50	0.428571429	49	0.98	50	18	38	1	12	0
1646221848	10477.131	53	3.51605302	0.03	0.000155440415	111.710747	-0.59	-0.00305699482	2.21326516	112.374731	112.374722	111.046772	111.046763	112.374727	111.046767	0.42	50	0.98	50	0.92	50	0.3	50	14	28	1	22	0
1646222028	10657.232	54	3.51606702	-0.04	-0.000207253886	111.710747	-0.4	-0.00207253886	2.21327116	112.374733	112.374724	111.046771	111.046761	112.374729	111.046766	0.26	50	0.7	50	0.78	50	0.42	50	5	19	0	31	0
1646222209	10837.46	55	3.51607651	-0.421666667	-0.00234259259	111.710749	0.141666667	0.000787037037	2.21326903	112.374735	112.374725	111.046773	111.046764	112.37473	111.046769	0.52	50	0.8	50	0.416666667	48	0.98	50	13	31	0	19	0
1646222404	11032.514	56	3.51607315	-0.11	-0.000611111111	111.71075	0.31	0.00172222222	2.21326438	112.374734	112.374724	111.046775	111.046766	112.374729	111.046771	0.8	50	0.6	50	0.42	50	0.84	50	18	36	1	14	0
1646222599	11227.688	57	3.51606579	0.125306122	0.0006425955	111.710749	-0.285306122	-0.00146310832	2.21326866	112.374735	112.374725	111.046773	111.046764	112.37473	111.046769	0.52	50	0.68	50	0.88	50	0.469387755	49	15	35	1	15	0
1646222779	11408.138	58	3.51607256	0.07	0.000357142857	111.710749	0.51	0.00260204082	2.21326101	112.374732	112.374722	111.046775	111.046766	112.374727	111.046771	0.96	50	0.38	50	0.4	50	0.84	50	17	35	0	15	0
1646222960	11588.514	59	3.51606046	-0.02	-0.000111111111	111.710749	-0.52	-0.00288888889	2.21326881	112.374734	112.374725	111.046773	111.046764	112.37473	111.046768	0.32	50	0.86	50	0.86	50	0.36	50	18	29	0	21	0
1646223153	11781.685	60	3.5160728	0.24	0.00133333333	111.710748	-0.02	-0.000111111111	2.21326911	112.374733	112.374724	111.046772	111.046762	112.374729	111.046767	0.78	50	0.56	50	0.84	50	0.58	50	9	26	1	24	0
1646223334	11963.265	61	3.51607327	0.06	0.000309278351	111.710747	0.56	0.00288659794	2.21326071	112.37473	112.374721	111.046774	111.046765	112.374726	111.046769	0.96	50	0.34	50	0.36	50	0.86	50	8	32	0	18	0
1646223528	12156.491	62	3.51605999	-0.0959183673	-0.000529935731	111.710748	0.495918367	0.00273988048	2.21325327	112.374729	112.374719	111.046777	111.046767	112.374724	111.046772	0.8	50	0.4	50	0.408163265	49	1	50	11	34	1	16	0
1646223721	12349.519	63	3.51604823	-0.296326531	-0.00153537062	111.710749	-0.283673469	-0.00146981072	2.21325753	112.374731	112.374722	111.046777	111.046767	112.374727	111.046772	0.38	50	0.96	50	0.62	50	0.632653061	49	9	24	1	26	0
1646223914	12543.158	64	3.51605496	0.01	5.18134715e-05	111.710749	-0.71	-0.00367875648	2.21326818	112.374735	112.374725	111.046774	111.046764	112.37473	111.046769	0.28	50	0.98	50	0.96	50	0.24	50	12	24	1	26	0
1646224098	12726.6	65	3.5160718	0.19	0.000979381443	111.710748	-0.37	-0.00190721649	2.21327373	112.374735	112.374726	111.046771	111.046762	112.374731	111.046766	0.76	50	0.94	50	0.92	50	0.36	50	10	31	0	19	0
1646224319	12947.883	66	3.51608057	0.34	0.0018579235	111.710747	-0.06	-0.000327868852	2.21327463	112.374734	112.374724	111.046769	111.04676	112.374729	111.046764	0.64	50	0.36	50	0.76	50	0.36	50	3	19	3	31	0
1646224526	13154.83	67	3.516082	-0.06	-0.00027027027	111.710747	-0.04	-0.00018018018	2.21327523	112.374734	112.374725	111.046769	111.04676	112.37473	111.046764	0.88	50	0.98	50	0.92	50	0.94	50	12	15	2	35	0
1646224719	13347.465	68	3.51608295	0	0	111.710747	0	0	2.21327523	112.374734	112.374725	111.046769	111.04676	112.37473	111.046764	-1	0	-1	0	-1	0	-1	0	2	8	0	42	0
1646224912	13540.769	69	3.51608295	-0.03	-0.00015625	111.710747	-0.01	-5.20833333e-05	2.21327538	112.374735	112.374725	111.046769	111.04676	112.37473	111.046765	0.94	50	0.98	50	0.88	50	0.9	50	4	22	1	28	0
1646225104	13732.879	70	3.51608318	-0.0573469388	-0.000295602777	111.710747	0.537346939	0.00276982958	2.21326732	112.374732	112.374723	111.046772	111.046763	112.374728	111.046767	0.86	50	0.38	50	0.265306122	49	0.86	50	9	28	1	22	0
1646225297	13925.382	71	3.51607044	0.01	5.20833333e-05	111.710747	-0.03	-0.00015625	2.21326777	112.374733	112.374723	111.046772	111.046762	112.374728	111.046767	0.92	50	0.94	50	0.96	50	0.92	50	1	4	1	46	0
1646225490	14119.132	72	3.51607115	-0.12	-0.000625	111.710748	-0.04	-0.000208333333	2.21326837	112.374733	112.374724	111.046772	111.046763	112.374729	111.046768	0.66	50	0.82	50	0.82	50	0.9	50	13	25	1	25	0
1646225696	14324.951	73	3.5160721	-0.067755102	-0.000349253103	111.710748	-0.267755102	-0.00138018094	2.21327238	112.374735	112.374725	111.046771	111.046762	112.37473	111.046767	0.44	50	0.775510204	49	0.7	50	0.5	50	8	24	2	26	0
1646225878	14506.832	74	3.51607845	0.21	0.00101941748	111.710747	0.19	0.000922330097	2.21326953	112.374733	112.374723	111.046771	111.046762	112.374728	111.046766	0.92	50	0.52	50	0.96	50	0.94	50	1	5	0	45	0
1646226058	14686.786	75	3.51607394	-0.04	-0.00021978022	111.710748	-0.04	-0.00021978022	2.21327013	112.374733	112.374724	111.046771	111.046762	112.374729	111.046766	0.84	50	0.92	50	0.94	50	0.94	50	1	6	0	44	0
1646226238	14866.906	76	3.51607489	0.1	0.000555555556	111.710747	-0.3	-0.00166666667	2.21327463	112.374734	112.374725	111.046769	111.04676	112.374729	111.046765	0.74	50	0.94	50	0.94	50	0.54	50	3	12	0	38	0
1646226418	15047.079	77	3.51608201	0.166938776	0.000927437642	111.710746	-0.506938776	-0.00281632653	2.21328224	112.374736	112.374726	111.046766	111.046757	112.374731	111.046762	0.6	50	0.94	50	0.98	50	0.306122449	49	1	11	0	39	0
1646226599	15227.388	78	3.51609403	-0.286096939	-0.00158942744	111.710748	-0.388596939	-0.00215887188	2.21328807	112.374739	112.374729	111.046766	111.046756	112.374734	111.046761	0.265306122	49	0.94	50	0.5625	48	0.46	50	16	30	0	20	0
1646226804	15433.229	79	3.51610325	-0.194285714	-0.00107936508	111.710749	0.134285714	0.000746031746	2.21328605	112.374739	112.37473	111.046768	111.046758	112.374734	111.046763	0.54	50	0.6	50	0.571428571	49	0.9	50	16	29	2	21	0
1646227023	15651.807	80	3.51610007	0.26672619	0.00129478733	111.710747	-0.42672619	-0.00207148636	2.21329245	112.37474	112.37473	111.046764	111.046755	112.374735	111.04676	0.48	50	0.64	50	0.979166667	48	0.285714286	49	13	28	3	22	0
1646227216	15845.046	81	3.51611019	-0.414285714	-0.00189171559	111.710749	-0.137959184	-0.00062995061	2.21329452	112.374742	112.374733	111.046766	111.046756	112.374738	111.046761	0.387755102	49	0.94	50	0.54	50	0.816326531	49	10	28	1	22	0
1646227409	16038.196	82	3.51611346	-0.19	-0.000984455959	111.71075	-0.37	-0.00191709845	2.21330007	112.374745	112.374736	111.046765	111.046755	112.37474	111.04676	0.42	50	0.98	50	0.78	50	0.6	50	2	6	1	44	0
1646227589	16218.37	83	3.51612224	0.07	0.000362694301	111.71075	-0.01	-5.18134715e-05	2.21330022	112.374745	112.374735	111.046765	111.046755	112.37474	111.04676	0.96	50	0.9	50	0.94	50	0.86	50	0	4	0	46	0
1646227771	16400.224	84	3.51612248	-0.03	-0.000166666667	111.71075	-0.01	-5.55555556e-05	2.21330037	112.374745	112.374735	111.046765	111.046755	112.37474	111.04676	0.9	50	0.94	50	0.8	50	0.82	50	11	19	0	31	0
1646227990	16619.059	85	3.51612271	0.393673469	0.00216304104	111.710748	-0.326326531	-0.00179300292	2.21330527	112.374744	112.374735	111.046761	111.046752	112.37474	111.046757	0.7	50	0.632653061	49	0.98	50	0.26	50	11	29	3	21	0
1646228184	16813.017	86	3.51613045	0.09	0.000410958904	111.710748	-0.03	-0.000136986301	2.21330572	112.374744	112.374735	111.046761	111.046751	112.374739	111.046756	0.84	50	0.78	50	0.84	50	0.72	50	6	23	1	27	0
1646228377	17005.815	87	3.51613116	-0.16	-0.000824742268	111.710748	0.12	0.000618556701	2.21330392	112.374744	112.374735	111.046762	111.046753	112.37474	111.046757	0.6	50	0.64	50	0.52	50	0.8	50	14	30	1	20	0
1646228557	17185.983	88	3.51612832	0.0765816327	0.000396796024	111.710748	0.508418367	0.00263429206	2.21329629	112.374742	112.374732	111.046764	111.046754	112.374737	111.046759	0.96	50	0.375	48	0.408163265	49	0.84	50	4	15	0	35	0
1646228763	17391.989	89	3.51611626	-0.00848639456	-4.71466364e-05	111.710748	0.0484863946	0.000269368859	2.21329556	112.374742	112.374732	111.046764	111.046755	112.374737	111.046759	0.92	50	0.88	50	0.734693878	49	0.791666667	48	2	23	2	27	0
1646228943	17572.288	90	3.51611511	0.26	0.00126213592	111.710747	0.1	0.000485436893	2.21329406	112.37474	112.37473	111.046763	111.046754	112.374735	111.046759	0.7	50	0.34	50	0.82	50	0.66	50	0	2	0	48	0
1646229124	17752.459	91	3.51611274	-0.1	-0.000555555556	111.710747	0.02	0.000111111111	2.21329376	112.37474	112.374731	111.046764	111.046754	112.374735	111.046759	0.9	50	0.98	50	0.8	50	0.92	50	1	9	0	41	0
1646229304	17932.564	92	3.51611226	-0.204583333	-0.00113657407	111.710748	0.284583333	0.00158101852	2.21328949	112.37474	112.37473	111.046766	111.046757	112.374735	111.046761	0.7	50	0.62	50	0.270833333	48	0.76	50	12	23	0	27	0
1646229497	18125.498	93	3.51610551	-0.0629166667	-0.000349537037	111.710749	-0.62625	-0.00347916667	2.21329889	112.374743	112.374734	111.046764	111.046754	112.374738	111.046759	0.270833333	48	0.96	50	0.98	50	0.416666667	48	9	20	1	28	2
1646229715	18344.128	94	3.51612037	0.676938776	0.0035074548	111.710745	-0.0785714286	-0.000407105848	2.21330007	112.37474	112.374731	111.04676	111.04675	112.374735	111.046755	0.918367347	49	0.32	50	0.98	50	0.224489796	49	11	29	3	21	0
1646229921	18550.158	95	3.51612223	-0.279795918	-0.00127760693	111.710747	-0.0144897959	-6.61634517e-05	2.21330028	112.374741	112.374732	111.046761	111.046752	112.374737	111.046757	0.42	50	0.714285714	49	0.551020408	49	0.816326531	49	16	31	2	19	0
1646230114	18743.06	96	3.51612257	0.628163265	0.00304933624	111.710744	-0.188163265	-0.000913413909	2.21330311	112.374739	112.37473	111.046757	111.046748	112.374734	111.046753	0.82	50	0.38	50	0.979591837	49	0.163265306	49	13	32	1	18	0
1646230294	18923.304	97	3.51612704	-0.463265306	-0.00240033837	111.710746	-0.136734694	-0.000708469916	2.21330516	112.374742	112.374733	111.046759	111.04675	112.374737	111.046754	0.38	50	0.98	50	0.387755102	49	0.714285714	49	18	30	0	20	0
1646230476	19104.421	98	3.51613028	-0.0230612245	-0.000128117914	111.710746	0.104693878	0.000581632653	2.21330359	112.374742	112.374732	111.04676	111.04675	112.374737	111.046755	0.673469388	49	0.591836735	49	0.612244898	49	0.74	50	8	33	0	16	1
1646230681	19310.025	99	3.5161278	0.13	0.000718232044	111.710745	-0.09	-0.000497237569	2.21330494	112.374742	112.374732	111.046759	111.046749	112.374737	111.046754	0.7	50	0.66	50	0.82	50	0.6	50	12	32	2	18	0
1646230874	19503.164	100	3.51612993	0.34755102	0.00168714088	111.710744	-0.36755102	-0.00178422825	2.21331045	112.374741	112.374732	111.046755	111.046746	112.374737	111.04675	0.64	50	0.66	50	0.96	50	0.244897959	49	10	30	1	20	0
1646231067	19696.289	101	3.51613865	0.23	0.00119170984	111.710742	0.09	0.000466321244	2.2133091	112.37474	112.37473	111.046754	111.046745	112.374735	111.04675	0.86	50	0.54	50	0.58	50	0.44	50	13	31	1	19	0
1646231299	19927.564	102	3.51613652	0.140416667	0.000727547496	111.710742	-0.240416667	-0.00124568221	2.21331271	112.37474	112.374731	111.046753	111.046743	112.374736	111.046748	0.58	50	0.68	50	0.86	50	0.479166667	48	9	27	4	22	1
1646231492	20120.729	103	3.51614222	-0.231836735	-0.00100362223	111.710743	0.528163265	0.00228642106	2.21330478	112.374739	112.37473	111.046756	111.046747	112.374734	111.046751	0.816326531	49	0.52	50	0.2	50	0.96	50	9	28	1	22	0
1646231672	20300.908	104	3.51612969	-0.0789795918	-0.000407111298	111.710743	-0.181020408	-0.000933094887	2.2133075	112.37474	112.374731	111.046756	111.046746	112.374736	111.046751	0.46	50	0.72	50	0.673469388	49	0.571428571	49	16	35	0	15	0
1646231878	20506.817	105	3.51613398	-0.06	-0.000333333333	111.710744	-0.66	-0.00366666667	2.2133174	112.374744	112.374734	111.046753	111.046744	112.374739	111.046748	0.28	50	1	50	0.94	50	0.34	50	11	29	2	21	0
1646232084	20712.753	106	3.51614964	-0.03	-0.000145631068	111.710744	-0.61	-0.00296116505	2.21332655	112.374746	112.374737	111.046751	111.046741	112.374742	111.046746	0.3	50	0.94	50	0.94	50	0.36	50	11	25	2	25	0
1646232277	20905.887	107	3.51616411	0.0358130699	0.000173849854	111.710744	-0.55081307	-0.00267384985	2.21333481	112.374749	112.374739	111.046748	111.046738	112.374744	111.046743	0.36	50	0.875	48	0.872340426	47	0.285714286	49	14	35	1	15	0
1646232483	21111.784	108	3.51617718	0.16	0.000829015544	111.710743	-0.5	-0.00259067358	2.21334231	112.37475	112.374741	111.046745	111.046735	112.374745	111.04674	0.5	50	0.84	50	0.96	50	0.3	50	13	33	2	17	0
1646232689	21317.919	109	3.51618904	-0.247346939	-0.0012007133	111.710744	-0.467346939	-0.00226867446	2.21334932	112.374754	112.374744	111.046744	111.046734	112.374749	111.046739	0.265306122	49	0.98	50	0.76	50	0.54	50	17	34	2	16	0
1646232882	21511.116	110	3.51620012	0.29	0.00140776699	111.710743	0.23	0.00111650485	2.21334587	112.374751	112.374742	111.046744	111.046734	112.374746	111.046739	0.94	50	0.42	50	0.78	50	0.72	50	16	35	1	15	0
1646233076	21704.425	111	3.51619467	-0.536326531	-0.00277889394	111.710745	-0.0163265306	-8.45934229e-05	2.21334612	112.374754	112.374744	111.046746	111.046737	112.374749	111.046741	0.367346939	49	0.92	50	0.4	50	0.92	50	10	30	1	20	0
1646233297	21925.735	112	3.51619506	0.33	0.00170984456	111.710744	-0.27	-0.00139896373	2.21335017	112.374753	112.374744	111.046743	111.046734	112.374749	111.046739	0.5	50	0.44	50	0.94	50	0.34	50	18	38	3	12	0
1646233506	22134.96	113	3.51620146	0.485918367	0.00218882147	111.710741	-0.0259183673	-0.000116749402	2.21335055	112.374751	112.374742	111.046741	111.046731	112.374746	111.046736	0.82	50	0.36	50	0.92	50	0.408163265	49	12	32	2	18	0
1646233701	22329.564	114	3.51620207	-0.02	-9.56937799e-05	111.710741	0.54	0.00258373206	2.21334245	112.374749	112.374739	111.046743	111.046734	112.374744	111.046738	0.94	50	0.42	50	0.42	50	0.98	50	11	32	1	18	0
1646233908	22536.895	115	3.51618927	-0.19	-0.000979381443	111.710742	-0.31	-0.00159793814	2.2133471	112.374751	112.374742	111.046743	111.046733	112.374746	111.046738	0.44	50	0.94	50	0.64	50	0.52	50	12	20	2	30	0
1646234104	22732.632	116	3.51619662	-0.0330782313	-0.000159029958	111.710742	-0.16164966	-0.000777161826	2.21334953	112.374752	112.374742	111.046742	111.046733	112.374747	111.046737	0.458333333	48	0.653061224	49	0.7	50	0.571428571	49	12	30	1	20	0
1646234299	22927.422	117	3.51620045	-0.07	-0.000357142857	111.710743	-0.57	-0.00290816327	2.21335808	112.374755	112.374745	111.04674	111.046731	112.37475	111.046735	0.34	50	0.98	50	0.82	50	0.32	50	17	31	1	19	0
1646234506	23134.807	118	3.51621397	-0.15	-0.000773195876	111.710743	-0.45	-0.00231958763	2.21336483	112.374758	112.374748	111.046739	111.046729	112.374753	111.046734	0.34	50	0.94	50	0.8	50	0.5	50	11	25	2	25	0
1646234689	23317.466	119	3.51622465	-0.255416667	-0.00122796474	111.710745	-0.104583333	-0.000502804487	2.2133664	112.374759	112.37475	111.04674	111.04673	112.374755	111.046735	0.52	50	0.88	50	0.729166667	48	0.88	50	5	25	0	25	0
1646234938	23566.842	120	3.51622713	0.128928571	0.000708398744	111.710744	0.611071429	0.00335753532	2.21335723	112.374756	112.374746	111.046742	111.046732	112.374751	111.046737	0.94	50	0.2	50	0.375	48	0.857142857	49	13	29	5	21	0
1646235159	23787.417	121	3.51621263	0.258163265	0.00103265306	111.710743	-0.321836735	-0.00128734694	2.21336206	112.374756	112.374747	111.046739	111.046729	112.374751	111.046734	0.816326531	49	0.88	50	0.9	50	0.32	50	9	20	3	30	0
1646235340	23969.265	122	3.51622027	-0.408367347	-0.00185621521	111.710745	0.348367347	0.00158348794	2.21335683	112.374757	112.374747	111.046743	111.046733	112.374752	111.046738	0.78	50	0.84	50	0.163265306	49	0.92	50	22	33	0	17	0
1646235562	24190.585	123	3.51621201	0.03	0.000164835165	111.710745	0.05	0.000274725275	2.21335608	112.374756	112.374747	111.046743	111.046733	112.374751	111.046738	0.76	50	0.68	50	0.68	50	0.7	50	12	26	3	24	0
1646235756	24385.254	124	3.51621082	-0.199701272	-0.000903625664	111.710746	0.372762496	0.00168670813	2.21335049	112.374756	112.374746	111.046745	111.046736	112.374751	111.046741	0.653061224	49	0.48	50	0.260869565	46	0.833333333	48	15	34	1	16	0
1646235953	24581.583	125	3.51620198	0.02	0.000102564103	111.710746	-0.58	-0.00297435897	2.21335919	112.374758	112.374749	111.046743	111.046733	112.374753	111.046738	0.36	50	0.92	50	0.9	50	0.3	50	23	36	1	14	0
1646236146	24774.949	126	3.51621574	0.173877551	0.000887130362	111.710745	0.046122449	0.000235318617	2.2133585	112.374757	112.374748	111.046742	111.046732	112.374752	111.046737	0.8	50	0.58	50	0.74	50	0.612244898	49	14	38	1	12	0
1646236322	24951.373	127	3.51621464	-0.22	-0.00113402062	111.710746	0.08	0.000412371134	2.2133573	112.374758	112.374748	111.046743	111.046734	112.374753	111.046739	0.38	50	0.52	50	0.52	50	0.82	50	4	22	0	28	0
1646236516	25144.774	128	3.51621274	-0.186666667	-0.00106060606	111.710747	-0.413333333	-0.00234848485	2.2133635	112.374761	112.374751	111.046742	111.046733	112.374756	111.046738	0.38	50	0.98	50	0.56	50	0.333333333	48	6	27	1	22	1
1646236709	25338.16	129	3.51622255	-0.476326531	-0.00245529139	111.710749	-0.0236734694	-0.000122028193	2.21336386	112.374763	112.374754	111.046745	111.046735	112.374758	111.04674	0.42	50	0.92	50	0.367346939	49	0.82	50	12	29	1	21	0
1646236902	25531.318	130	3.51622311	0.0371428571	0.000192450037	111.710749	-0.617142857	-0.00319763138	2.21337311	112.374766	112.374756	111.046742	111.046732	112.374761	111.046737	0.24	50	0.82	50	0.94	50	0.285714286	49	21	42	1	8	0
1646237098	25726.441	131	3.51623775	0.445306122	0.00230728561	111.710747	0.0946938776	0.000490641853	2.21337169	112.374763	112.374753	111.04674	111.04673	112.374758	111.046735	0.88	50	0.34	50	0.82	50	0.469387755	49	11	31	1	19	0
1646237316	25945.155	132	3.5162355	-0.18	-0.000923076923	111.710748	0.46	0.00235897436	2.21336479	112.374762	112.374752	111.046743	111.046733	112.374757	111.046738	0.78	50	0.5	50	0.2	50	0.84	50	16	36	3	14	0
1646237525	26153.453	133	3.51622459	0.0963265306	0.000439847172	111.710747	-0.436326531	-0.00199235859	2.21337134	112.374763	112.374754	111.04674	111.046731	112.374759	111.046736	0.54	50	0.88	50	0.9	50	0.367346939	49	12	31	2	19	0
1646237733	26361.743	134	3.51623494	-0.23877551	-0.00114795918	111.710748	0.0787755102	0.000378728414	2.21337016	112.374764	112.374755	111.046742	111.046733	112.374759	111.046737	0.5	50	0.66	50	0.56	50	0.87755102	49	15	34	2	16	0
1646238042	26671.2	135	3.51623307	0.384285714	0.00183868763	111.710746	-0.155714286	-0.000745044429	2.21337249	112.374763	112.374753	111.046739	111.04673	112.374758	111.046735	0.8	50	0.571428571	49	0.88	50	0.34	50	11	22	7	28	0
1646238248	26876.573	136	3.51623677	-0.124255319	-0.000402120774	111.710747	0.664255319	0.00214969359	2.21336253	112.374761	112.374751	111.046743	111.046734	112.374756	111.046738	0.92	50	0.38	50	0.191489362	47	0.98	50	19	39	2	11	0
1646238428	27056.867	137	3.51622101	-2.77555756e-17	-1.35393052e-19	111.710747	-0.46	-0.00224390244	2.21336943	112.374763	112.374753	111.046741	111.046731	112.374758	111.046736	0.46	50	0.92	50	0.8	50	0.34	50	14	27	0	23	0
1646238610	27239.107	138	3.51623192	0.12	0.000662983425	111.710746	0.58	0.00320441989	2.21336073	112.374759	112.37475	111.046743	111.046733	112.374755	111.046738	1	50	0.3	50	0.48	50	0.94	50	17	38	0	12	0
1646238805	27434.049	139	3.51621816	0.222916667	0.00122481685	111.710745	-0.322916667	-0.0017742674	2.21336557	112.37476	112.37475	111.04674	111.046731	112.374755	111.046736	0.82	50	0.92	50	0.9	50	0.354166667	48	2	11	1	39	0
1646238999	27628.079	140	3.51622582	-0.383877551	-0.00195855893	111.710747	-0.116122449	-0.000592461474	2.21336731	112.374762	112.374753	111.046742	111.046732	112.374757	111.046737	0.44	50	0.94	50	0.612244898	49	0.88	50	14	30	1	20	0
1646239180	27808.584	141	3.51622858	0.588367347	0.00304853548	111.710744	-0.228367347	-0.0011832505	2.21337074	112.37476	112.374751	111.046738	111.046728	112.374756	111.046733	0.8	50	0.44	50	0.98	50	0.163265306	49	21	27	0	23	0
1646239373	28001.671	142	3.51623399	-0.0987755102	-0.000548752834	111.710745	0.15877551	0.000882086168	2.21336836	112.37476	112.374751	111.046739	111.04673	112.374755	111.046734	0.62	50	0.56	50	0.62	50	0.87755102	49	15	32	1	18	0
1646239549	28178.077	143	3.51623023	0.09	0.000463917526	111.710744	-0.09	-0.000463917526	2.21336971	112.37476	112.37475	111.046738	111.046729	112.374755	111.046733	0.94	50	0.94	50	0.68	50	0.5	50	12	27	0	23	0
1646239744	28372.508	144	3.51623236	-0.01	-5.68181818e-05	111.710744	-0.11	-0.000625	2.21337136	112.374761	112.374751	111.046738	111.046728	112.374756	111.046733	0.54	50	0.66	50	0.7	50	0.6	50	7	21	1	29	0
1646239924	28553.042	145	3.51623497	-0.0479166667	-0.000246993127	111.710745	0.572083333	0.00294888316	2.21336278	112.374758	112.374749	111.046741	111.046731	112.374753	111.046736	0.92	50	0.395833333	48	0.32	50	0.94	50	17	32	0	18	0
1646240143	28772.239	146	3.5162214	-0.11	-0.000607734807	111.710745	0.35	0.00193370166	2.21335753	112.374757	112.374748	111.046743	111.046733	112.374752	111.046738	0.72	50	0.48	50	0.52	50	0.98	50	10	36	3	14	0
1646240324	28952.744	147	3.5162131	-0.326964286	-0.00149298761	111.710747	0.0444642857	0.000203033268	2.21335686	112.374759	112.374749	111.046744	111.046735	112.374754	111.04674	0.4375	48	0.72	50	0.428571429	49	0.8	50	16	33	0	17	0
1646240531	29159.893	148	3.51621204	0.223877551	0.00123689255	111.710746	0.356122449	0.00196752734	2.21335152	112.374756	112.374746	111.046745	111.046735	112.374751	111.04674	0.96	50	0.38	50	0.48	50	0.612244898	49	12	28	2	22	0
1646240711	29340.321	149	3.5162036	-0.212653061	-0.00102730947	111.710747	-0.38	-0.00183574879	2.21335722	112.374759	112.374749	111.046744	111.046735	112.374754	111.04674	0.367346939	49	0.96	50	0.8	50	0.632653061	49	15	32	0	18	0
1646240892	29521.064	150	3.51621261	0.629047619	0.00349470899	111.710744	0.030952381	0.000171957672	2.21335675	112.374755	112.374746	111.046741	111.046732	112.374751	111.046737	0.98	50	0.32	50	0.86	50	0.261904762	42	21	36	0	13	1
1646241085	29714.363	151	3.51621188	-0.18	-0.000994475138	111.710744	-0.18	-0.000994475138	2.21335945	112.374757	112.374748	111.046741	111.046732	112.374752	111.046737	0.52	50	0.88	50	0.6	50	0.6	50	23	37	1	13	0
1646241279	29907.884	152	3.51621615	-0.213469388	-0.001106059	111.710746	0.326530612	0.00169186846	2.21335456	112.374757	112.374747	111.046744	111.046734	112.374752	111.046739	0.653061224	49	0.54	50	0.36	50	0.9	50	15	38	1	12	0
1646241460	30088.555	153	3.5162084	-0.32	-0.00164948454	111.710747	-0.44	-0.00226804124	2.21336116	112.37476	112.374751	111.046744	111.046734	112.374756	111.046739	0.14	50	0.9	50	0.94	50	0.82	50	11	30	0	20	0
1646241681	30309.749	154	3.51621884	0.278571429	0.00154761905	111.710746	0.334897959	0.00186054422	2.21335613	112.374757	112.374748	111.046744	111.046734	112.374753	111.046739	0.94	50	0.326530612	49	0.76	50	0.816326531	49	11	27	3	23	0
1646241876	30505.002	155	3.51621089	-0.16	-0.000720720721	111.710747	-0.06	-0.00027027027	2.21335703	112.374758	112.374749	111.046744	111.046735	112.374754	111.046739	0.6	50	0.82	50	0.78	50	0.88	50	10	26	1	24	0
1646242095	30724.148	156	3.51621232	0.112244898	0.000575614861	111.710746	0.261632653	0.00134170591	2.21335311	112.374757	112.374747	111.046745	111.046735	112.374752	111.04674	0.693877551	49	0.32	50	0.530612245	49	0.68	50	13	29	3	21	0
1646242276	30905.123	157	3.51620611	-0.0526530612	-0.000240424937	111.710746	-0.212653061	-0.000971018544	2.2133563	112.374758	112.374748	111.046744	111.046735	112.374753	111.046739	0.428571429	49	0.693877551	49	0.88	50	0.72	50	16	26	0	24	0
1646242469	31097.752	158	3.51621116	0.106734694	0.000589694441	111.710746	0.0532653061	0.000294283459	2.2133555	112.374757	112.374748	111.046744	111.046734	112.374752	111.046739	0.68	50	0.52	50	0.673469388	49	0.62	50	13	37	1	13	0
1646242676	31304.491	159	3.51620989	-0.324489796	-0.00168129428	111.710747	0.0444897959	0.000230517077	2.21335483	112.374759	112.374749	111.046746	111.046736	112.374754	111.046741	0.52	50	0.8	50	0.551020408	49	0.92	50	14	28	2	22	0
1646242870	31499.072	160	3.51620884	0.347755102	0.00167997634	111.710746	0.272244898	0.00131519274	2.21335075	112.374756	112.374746	111.046745	111.046736	112.374751	111.04674	1	50	0.38	50	0.775510204	49	0.7	50	9	25	1	25	0
1646243076	31705.356	161	3.51620238	-0.0373469388	-0.000192509994	111.710746	0.577346939	0.00297601515	2.21334209	112.374753	112.374744	111.046748	111.046738	112.374748	111.046743	0.92	50	0.38	50	0.265306122	49	0.88	50	19	34	2	16	0
1646243258	31887.007	162	3.51618868	0.066207483	0.000321395549	111.710745	0.153792517	0.000746565617	2.21333978	112.374752	112.374743	111.046748	111.046739	112.374747	111.046744	0.78	50	0.56	50	0.708333333	48	0.795918367	49	11	30	0	20	0
1646243439	32067.971	163	3.51618503	-0.12	-0.000659340659	111.710746	-0.58	-0.00318681319	2.21334848	112.374755	112.374746	111.046746	111.046737	112.374751	111.046742	0.3	50	1	50	0.8	50	0.34	50	20	37	0	13	0
1646243633	32261.662	164	3.51619879	0.0224489796	0.000124027512	111.710746	0.27755102	0.00153343105	2.21334432	112.374754	112.374745	111.046747	111.046738	112.374749	111.046743	0.82	50	0.52	50	0.5	50	0.755102041	49	8	34	1	16	0
1646243840	32469.279	165	3.51619221	-0.38	-0.00195876289	111.710748	-0.2	-0.00103092784	2.21334732	112.374757	112.374747	111.046748	111.046739	112.374752	111.046744	0.3	10	0.88	25	0.66	50	0.84	50	12	34	2	16	0
1646244034	32662.958	166	3.51619695	0.251428571	0.00121463078	111.710747	-0.463673469	-0.00223996845	2.21335427	112.374758	112.374748	111.046745	111.046736	112.374753	111.04674	0.4	50	0.612244898	49	0.96	50	0.244897959	49	10	30	1	19	1
1646244242	32870.682	167	3.51620795	-0.31	-0.00159793814	111.710748	0.39	0.00201030928	2.21334842	112.374757	112.374748	111.046748	111.046739	112.374753	111.046744	0.78	50	0.7	50	0.22	50	0.92	50	7	26	2	24	0
1646244438	33066.838	168	3.5161987	0.478979592	0.0023027865	111.710746	-0.0989795918	-0.000475863422	2.21334991	112.374755	112.374746	111.046746	111.046736	112.374751	111.046741	0.84	50	0.46	50	0.897959184	49	0.32	50	9	33	1	17	0
1646244620	33249.074	169	3.51620105	0.06	0.000306122449	111.710745	0.08	0.000408163265	2.21334871	112.374755	112.374745	111.046746	111.046736	112.37475	111.046741	0.76	50	0.62	50	0.9	50	0.92	50	6	17	0	33	0
1646244814	33443.04	170	3.51619915	0.0330612245	0.00018165508	111.710745	0.666938776	0.00366449877	2.2133387	112.374752	112.374742	111.046748	111.046739	112.374747	111.046744	0.96	50	0.26	50	0.306122449	49	0.94	50	10	22	1	28	0
1646244995	33624.358	171	3.51618333	-0.0365306122	-0.000188302125	111.710745	0.476530612	0.00245634336	2.21333155	112.37475	112.37474	111.046751	111.046741	112.374745	111.046746	0.88	50	0.44	50	0.346938776	49	0.86	50	18	29	0	21	0
1646245190	33818.475	172	3.51617203	-0.00666666667	-3.68324125e-05	111.710746	0.106666667	0.0005893186	2.21332995	112.374749	112.37474	111.046751	111.046742	112.374745	111.046747	0.72	50	0.62	50	0.72	50	0.833333333	48	18	30	1	19	1
1646245412	34040.65	173	3.5161695	-0.293061224	-0.00151062487	111.710747	-0.406938776	-0.00209762255	2.21333606	112.374753	112.374743	111.046751	111.046741	112.374748	111.046746	0.26	50	0.96	50	0.693877551	49	0.58	50	13	32	3	18	0
1646245606	34235.005	174	3.51617915	0.455918367	0.00204447698	111.710745	-0.0359183673	-0.000161068912	2.2133366	112.37475	112.374741	111.046748	111.046739	112.374746	111.046744	0.88	50	0.46	50	0.9	50	0.408163265	49	20	41	1	9	0
1646245789	34417.438	175	3.51618	-0.09	-0.000461538462	111.710745	-0.25	-0.00128205128	2.21334035	112.374752	112.374743	111.046748	111.046738	112.374747	111.046743	0.54	50	0.88	50	0.58	50	0.42	50	13	30	0	20	0
1646245996	34624.722	176	3.51618593	0.516530612	0.00285376029	111.710743	-0.0365306122	-0.000201826587	2.2133409	112.37475	112.37474	111.046745	111.046736	112.374745	111.04674	0.9	50	0.42	50	0.9	50	0.346938776	49	15	33	2	17	0
1646246191	34820.181	177	3.5161868	0.126530612	0.000608320251	111.710742	-0.353469388	-0.00169937206	2.2133462	112.374751	112.374741	111.046743	111.046733	112.374746	111.046738	0.653061224	49	0.88	50	0.74	50	0.26	50	10	26	1	24	0
1646246399	35027.507	178	3.51619518	-0.444897959	-0.002281528	111.710744	0.315102041	0.0016159079	2.21334147	112.374751	112.374742	111.046746	111.046737	112.374747	111.046742	0.510204082	49	0.64	50	0.24	50	1	50	19	34	2	16	0
1646246580	35209.194	179	3.51618771	-0.43	-0.00207729469	111.710746	-0.13	-0.000628019324	2.21334342	112.374754	112.374745	111.046748	111.046739	112.374749	111.046743	0.38	50	0.94	50	0.54	50	0.84	50	11	23	0	27	0
1646246775	35403.601	180	3.51619079	0.507959184	0.00279098453	111.710744	0.267959184	0.00147230321	2.2133394	112.37475	112.374741	111.046747	111.046737	112.374746	111.046742	0.98	50	0.204081633	49	0.8	50	0.56	50	10	29	1	21	0
1646246956	35585.055	181	3.51618444	-0.27	-0.00139175258	111.710745	-0.07	-0.000360824742	2.21334045	112.374752	112.374743	111.046748	111.046738	112.374747	111.046743	0.56	50	0.9	50	0.6	50	0.8	50	5	13	0	37	0
1646247153	35782.196	182	3.5161861	-0.49	-0.00269230769	111.710748	-0.21	-0.00115384615	2.2133436	112.374755	112.374746	111.046749	111.04674	112.374751	111.046744	0.28	50	0.98	50	0.46	50	0.74	50	12	30	1	20	0
1646247348	35976.648	183	3.51619108	0.636530612	0.00323111986	111.710744	0.0434693878	0.000220656791	2.21334295	112.374752	112.374743	111.046746	111.046737	112.374747	111.046742	0.98	50	0.3	50	0.94	50	0.346938776	49	13	30	1	20	0
1646247542	36170.992	184	3.51619005	0.0406122449	0.000208267923	111.710744	0.755306122	0.00387336473	2.21333162	112.374748	112.374739	111.046749	111.04674	112.374744	111.046745	1	50	0.204081633	49	0.265306122	49	0.98	50	20	37	1	13	0
1646247724	36352.514	185	3.51617213	-0.394914966	-0.00203564415	111.710746	-0.200187075	-0.00103189214	2.21333462	112.374751	112.374742	111.046751	111.046741	112.374747	111.046746	0.244897959	49	0.84	50	0.458333333	48	0.653061224	49	12	30	0	20	0
1646247931	36559.829	186	3.51617688	0.37122449	0.00205096403	111.710744	0.142244898	0.000785883414	2.21333249	112.374749	112.374739	111.046749	111.04674	112.374744	111.046745	0.84	50	0.326530612	49	0.78	50	0.551020408	49	10	33	2	17	0
1646248128	36756.403	187	3.5161735	-0.56	-0.00269230769	111.710747	0.18	0.000865384615	2.21332979	112.374751	112.374741	111.046753	111.046743	112.374746	111.046748	0.44	50	0.82	50	0.18	50	0.92	50	14	32	1	18	0
1646248335	36964.139	188	3.51616923	0.456326531	0.00232819658	111.710745	-0.0163265306	-8.32986256e-05	2.21333003	112.374749	112.374739	111.046751	111.046741	112.374744	111.046746	0.76	50	0.32	50	0.84	50	0.367346939	49	8	25	2	25	0
1646248517	37146.081	189	3.51616962	0.106079027	0.000509995324	111.710744	0.0939209726	0.000451543138	2.21332862	112.374748	112.374738	111.04675	111.046741	112.374743	111.046746	0.82	50	0.62	50	0.714285714	49	0.70212766	47	18	36	0	14	0
1646248726	37354.697	190	3.51616739	-0.415510204	-0.0022830231	111.710746	-0.0644897959	-0.000354339538	2.21332959	112.37475	112.37474	111.046752	111.046743	112.374745	111.046747	0.32	50	0.8	50	0.448979592	49	0.8	50	13	33	2	17	0
1646248946	37575.189	191	3.51616892	0.147346939	0.000705009276	111.710746	-0.192653061	-0.000921784982	2.21333248	112.37475	112.374741	111.046751	111.046741	112.374745	111.046746	0.734693878	49	0.78	50	0.86	50	0.52	50	12	35	3	15	0
1646249142	37770.578	192	3.51617349	0.448367347	0.0020380334	111.710743	0.0483673469	0.000219851577	2.21333176	112.374748	112.374738	111.046749	111.046739	112.374743	111.046744	0.836734694	49	0.34	50	0.92	50	0.52	50	14	32	1	18	0
1646249390	38019.356	193	3.51617235	0.0748979592	0.000384092098	111.710743	-0.0148979592	-7.63997907e-05	2.21333198	112.374747	112.374738	111.046748	111.046739	112.374743	111.046743	0.78	50	0.72	50	0.489795918	49	0.4	50	12	28	5	22	0
1646249612	38240.837	194	3.5161727	-0.312244898	-0.00125399557	111.710745	0.34122449	0.00137037948	2.21332686	112.374747	112.374738	111.046751	111.046742	112.374743	111.046747	0.448979592	49	0.42	50	0.326530612	49	0.98	50	13	32	3	18	0
1646249824	38452.619	195	3.51616461	-0.206122449	-0.0009284795	111.710746	-0.113877551	-0.000512961942	2.21332857	112.374749	112.374739	111.046752	111.046742	112.374744	111.046747	0.48	50	0.8	50	0.387755102	49	0.48	50	15	27	2	23	0
1646250071	38699.69	196	3.51616731	0.116734694	0.000553244995	111.710745	0.0232653061	0.000110262114	2.21332822	112.374748	112.374739	111.046751	111.046742	112.374743	111.046747	0.8	50	0.66	50	0.673469388	49	0.58	50	8	28	5	22	0
1646250279	38907.858	197	3.51616675	-0.14	-0.000564516129	111.710746	0.24	0.000967741935	2.21332462	112.374748	112.374738	111.046753	111.046744	112.374743	111.046748	0.66	50	0.56	50	0.44	50	0.82	50	10	25	2	25	0
1646250527	39155.772	198	3.51616106	0.51	0.00245192308	111.710743	-0.31	-0.00149038462	2.21332927	112.374747	112.374737	111.046749	111.04674	112.374742	111.046744	0.68	50	0.48	50	0.94	50	0.12	50	12	32	5	18	0
1646250728	39356.596	199	3.51616842	-0.18	-0.000722891566	111.710744	-0.4	-0.0016064257	2.21333527	112.374749	112.37474	111.046748	111.046739	112.374745	111.046743	0.34	50	0.92	50	0.72	50	0.5	50	16	32	1	18	0
1646250924	39552.737	200	3.5161779	-0.31	-0.00155778894	111.710746	0.39	0.00195979899	2.21332942	112.374749	112.37474	111.046752	111.046742	112.374744	111.046747	0.68	50	0.6	50	0.28	50	0.98	50	8	24	1	26	0
1646251396	40024.736	201	3.51616865	0.262916667	0.00133460237	111.710744	0.182916667	0.000928510998	2.21332668	112.374747	112.374738	111.046751	111.046742	112.374742	111.046746	0.8	50	0.354166667	48	0.62	50	0.54	50	15	33	16	15	0
1646251589	40217.802	202	3.51616431	0.474489796	0.00100527499	111.710742	0.0255102041	5.40470425e-05	2.21332629	112.374745	112.374735	111.046749	111.046739	112.37474	111.046744	0.86	50	0.36	50	0.775510204	49	0.326530612	49	6	26	1	24	0
1646251782	40411.214	203	3.51616371	-0.502360248	-0.00260290284	111.710744	-0.171925466	-0.000890805522	2.21332887	112.374748	112.374738	111.046751	111.046741	112.374743	111.046746	0.285714286	49	0.96	50	0.369565217	46	0.7	50	23	40	1	10	0
1646251989	40618.178	204	3.51616779	-0.414583333	-0.00214810017	111.710747	0.274583333	0.00142271157	2.21332475	112.374749	112.374739	111.046754	111.046744	112.374744	111.046749	0.52	50	0.66	50	0.270833333	48	0.96	50	14	34	2	16	0
1646252196	40824.538	205	3.51616127	0.156326531	0.000755200631	111.710746	-0.376326531	-0.00181800256	2.2133304	112.37475	112.37474	111.046751	111.046742	112.374745	111.046747	0.68	50	0.9	50	0.9	50	0.367346939	49	16	29	2	21	0
1646252390	41019.174	206	3.5161702	0.07	0.000339805825	111.710745	-0.19	-0.000922330097	2.21333325	112.37475	112.374741	111.04675	111.046741	112.374745	111.046745	0.6	50	0.72	50	0.72	50	0.46	50	16	35	1	15	0
1646252586	41214.892	207	3.51617471	-0.06	-0.000307692308	111.710746	-0.16	-0.000820512821	2.21333565	112.374751	112.374742	111.04675	111.04674	112.374746	111.046745	0.44	50	0.66	50	0.58	50	0.48	50	20	36	1	14	0
1646252780	41408.716	208	3.5161785	0.33	0.00168367347	111.710744	-0.05	-0.000255102041	2.2133364	112.37475	112.37474	111.046748	111.046738	112.374745	111.046743	0.64	50	0.36	50	0.84	50	0.46	50	3	20	1	30	0
1646252961	41589.592	209	3.51617969	-0.277959184	-0.0014327793	111.710745	0.497959184	0.00256679992	2.21332893	112.374749	112.374739	111.046752	111.046742	112.374744	111.046747	0.78	50	0.56	50	0.204081633	49	0.98	50	16	31	0	19	0
1646253144	41772.464	210	3.51616788	0.02	0.000111111111	111.710745	-0.04	-0.000222222222	2.21332953	112.374749	112.374739	111.046751	111.046742	112.374744	111.046746	0.68	50	0.7	50	0.68	50	0.62	50	10	33	0	17	0
1646253337	41966.154	211	3.51616883	-0.0141666667	-7.74134791e-05	111.710745	-0.654166667	-0.00357468124	2.21333934	112.374752	112.374742	111.046748	111.046739	112.374747	111.046744	0.291666667	48	0.96	50	0.9	50	0.26	50	6	21	1	29	0
1646253560	42188.666	212	3.51618434	-0.0564481112	-0.000290969645	111.710746	0.689509336	0.00355417183	2.213329	112.374749	112.37474	111.046752	111.046742	112.374744	111.046747	0.98	50	0.346938776	49	0.234042553	47	0.98	50	11	30	3	20	0
1646253769	42397.866	213	3.51616799	-0.15	-0.00067264574	111.710746	-0.31	-0.00139013453	2.21333365	112.374751	112.374742	111.046751	111.046742	112.374747	111.046746	0.46	50	0.92	50	0.9	50	0.74	50	15	33	2	17	0
1646253963	42592.125	214	3.51617534	0.145918367	0.000698174006	111.710746	0.245918367	0.00117664291	2.21332996	112.374749	112.37474	111.046751	111.046742	112.374745	111.046747	0.8	50	0.408163265	49	0.66	50	0.76	50	17	37	1	13	0
1646254146	42774.586	215	3.51616951	0.11	0.000567010309	111.710745	-0.37	-0.00190721649	2.21333551	112.374751	112.374741	111.046749	111.04674	112.374746	111.046745	0.58	50	0.84	50	0.8	50	0.32	50	14	26	0	24	0
1646254340	42968.903	216	3.51617828	-0.075212766	-0.000413256956	111.710746	0.654787234	0.00359773206	2.21332569	112.374748	112.374738	111.046753	111.046743	112.374743	111.046748	0.92	50	0.340425532	47	0.25	48	0.98	50	14	37	1	13	0
1646254561	43189.452	217	3.51616275	0.01	5.12820513e-05	111.710745	-0.01	-5.12820513e-05	2.21332584	112.374748	112.374738	111.046752	111.046743	112.374743	111.046748	0.64	50	0.64	50	0.68	50	0.66	50	14	34	3	16	0
1646254795	43423.758	218	3.51616299	0.424861111	0.00193118687	111.710743	-0.104027778	-0.000472853535	2.2133274	112.374746	112.374737	111.04675	111.04674	112.374742	111.046745	0.8	50	0.479166667	48	0.888888889	18	0.36	50	19	35	4	15	0
1646254978	43606.516	219	3.51616546	0.0510204082	0.00021710812	111.710743	-0.583265306	-0.00248198003	2.21333615	112.374749	112.374739	111.046747	111.046738	112.374744	111.046742	0.387755102	49	0.92	50	0.92	50	0.285714286	49	18	35	0	15	0
1646255172	43801.152	220	3.51617929	-0.203973079	-0.0011207312	111.710744	0.540707772	0.00297092183	2.21332804	112.374747	112.374738	111.04675	111.046741	112.374743	111.046746	0.836734694	49	0.5	50	0.255319149	47	1	50	15	38	1	12	0
1646255380	44008.61	221	3.51616647	-0.279591837	-0.00143380429	111.710746	0.0497959184	0.000255363684	2.21332729	112.374748	112.374739	111.046752	111.046743	112.374744	111.046747	0.510204082	49	0.74	50	0.530612245	49	0.86	50	15	33	2	17	0
1646255613	44242.15	222	3.51616528	0.0233333333	0.000112721417	111.710745	-0.463333333	-0.00223832528	2.21333424	112.37475	112.374741	111.04675	111.04674	112.374746	111.046745	0.4	50	0.84	50	0.82	50	0.333333333	48	13	31	4	19	0
1646255808	44436.846	223	3.51617628	0.0202040816	8.63422292e-05	111.710745	0.613265306	0.00262079191	2.21332504	112.374748	112.374738	111.046753	111.046743	112.374743	111.046748	0.96	50	0.326530612	49	0.346938776	49	0.94	50	13	29	1	21	0
1646255990	44619.082	224	3.51616173	0.372653061	0.00191104134	111.710743	0.287346939	0.00147357405	2.21332073	112.374744	112.374735	111.046752	111.046742	112.37474	111.046747	0.94	50	0.28	50	0.82	50	0.734693878	49	13	33	0	17	0
1646256172	44801.126	225	3.51615491	-0.638333333	-0.00350732601	111.710747	0.0183333333	0.000100732601	2.21332046	112.374748	112.374738	111.046755	111.046746	112.374743	111.04675	0.26	50	0.88	50	0.26	50	0.916666667	48	15	36	0	14	0
1646256384	45012.978	226	3.51615448	0.0408333333	0.000224358974	111.710746	0.483333333	0.00265567766	2.21331321	112.374745	112.374736	111.046757	111.046748	112.37474	111.046752	0.92	50	0.395833333	48	0.4375	48	0.88	50	13	32	2	18	0
1646256579	45207.877	227	3.51614301	0.139591837	0.00065845206	111.710746	-0.579591837	-0.00273392376	2.2133219	112.374747	112.374738	111.046754	111.046744	112.374742	111.046749	0.46	50	0.9	50	0.959183673	49	0.24	50	20	38	1	12	0
1646256787	45415.801	228	3.51615676	0.380425532	0.00195090016	111.710744	0.300425532	0.00154064375	2.21331739	112.374744	112.374734	111.046753	111.046744	112.374739	111.046749	1	50	0.319148936	47	0.76	50	0.68	50	16	31	2	19	0
1646256995	45623.838	229	3.51614963	-0.302244898	-0.00145310047	111.710745	0.192857143	0.000927197802	2.2133145	112.374744	112.374735	111.046756	111.046746	112.37474	111.046751	0.530612245	49	0.64	50	0.244897959	49	0.74	50	19	36	2	13	1
1646257177	45805.857	230	3.51614506	0.135306122	0.000650510204	111.710745	0.424693878	0.00204179749	2.21330813	112.374742	112.374732	111.046757	111.046747	112.374737	111.046752	0.82	50	0.26	50	0.530612245	49	0.82	50	13	36	0	14	0
1646257372	46001.076	231	3.51613498	-0.151020408	-0.000829782462	111.710745	-0.468979592	-0.00257681094	2.21331517	112.374745	112.374735	111.046756	111.046746	112.37474	111.046751	0.3	50	0.92	50	0.897959184	49	0.58	50	13	28	1	22	0
1646257581	46209.489	232	3.51614611	-0.0563435374	-0.000288941218	111.710746	-0.425323129	-0.00218114425	2.21332155	112.374747	112.374737	111.046754	111.046744	112.374742	111.046749	0.458333333	48	0.94	50	0.92	50	0.551020408	49	12	26	2	24	0
1646257776	46405.08	233	3.5161562	-0.0704166667	-0.000338541667	111.710746	0.270416667	0.00130008013	2.21331749	112.374746	112.374737	111.046756	111.046746	112.374741	111.046751	0.88	50	0.68	50	0.479166667	48	0.82	50	9	31	1	19	0
1646258000	46628.61	234	3.51614978	0.0734693878	0.000374843815	111.710746	0.297959184	0.00152019992	2.21331302	112.374744	112.374735	111.046757	111.046747	112.37474	111.046752	0.8	50	0.428571429	49	0.551020408	49	0.775510204	49	11	36	3	14	0
1646258223	46851.428	235	3.51614272	0.0495833333	0.000222346786	111.710745	-0.389583333	-0.00174701046	2.21331886	112.374746	112.374736	111.046755	111.046745	112.374741	111.04675	0.4	50	0.74	50	0.96	50	0.520833333	48	14	31	3	19	0
1646258474	47102.925	236	3.51615196	0.0548979592	0.000245080175	111.710745	0.385102041	0.00171920554	2.21331309	112.374744	112.374734	111.046756	111.046746	112.374739	111.046751	0.86	50	0.42	50	0.489795918	49	0.82	50	11	30	5	20	0
1646258711	47340.279	237	3.51614282	-0.0651020408	-0.000259370681	111.710745	-0.353673469	-0.00140905765	2.21331839	112.374746	112.374736	111.046755	111.046745	112.374741	111.04675	0.52	50	0.93877551	49	0.86	50	0.571428571	49	13	29	4	21	0
1646258894	47522.567	238	3.51615121	0.00428571429	1.80831826e-05	111.710745	0.494081633	0.00208473263	2.21331098	112.374744	112.374734	111.046757	111.046747	112.374739	111.046752	0.918367347	49	0.42	50	0.285714286	49	0.775510204	49	15	31	0	19	0
1646259103	47732.379	239	3.51613949	-0.0652891156	-0.000358731405	111.710746	-0.126955782	-0.000697559243	2.21331289	112.374744	112.374735	111.046757	111.046747	112.37474	111.046752	0.42	50	0.612244898	49	0.541666667	48	0.48	50	18	32	2	18	0
1646259286	47915.311	240	3.5161425	0.0565306122	0.000269193392	111.710746	-0.556530612	-0.00265014577	2.21332123	112.374747	112.374737	111.046754	111.046744	112.374742	111.046749	0.22	50	0.72	50	0.96	50	0.346938776	49	21	38	0	12	0
1646259469	48098.056	241	3.5161557	-0.165306122	-0.000903312145	111.710746	-0.265306122	-0.00144976023	2.21332521	112.374749	112.374739	111.046754	111.046744	112.374744	111.046749	0.469387755	49	0.9	50	0.74	50	0.64	50	8	26	0	24	0
1646259691	48319.866	242	3.516162	0.04	0.000218579235	111.710746	0.48	0.00262295082	2.21331801	112.374746	112.374737	111.046755	111.046746	112.374742	111.046751	0.92	50	0.4	50	0.54	50	0.98	50	13	32	3	18	0
1646259887	48515.686	243	3.51615061	-0.325918367	-0.00146810075	111.710748	0.0459183673	0.000206839493	2.21331732	112.374748	112.374738	111.046757	111.046748	112.374743	111.046753	0.54	50	0.82	50	0.408163265	49	0.78	50	10	30	1	20	0
1646260070	48698.759	244	3.51614952	0.62625	0.00319515306	111.710745	-0.10625	-0.000542091837	2.21331892	112.374745	112.374736	111.046754	111.046744	112.37474	111.046749	0.82	50	0.3	50	0.92	50	0.1875	48	12	33	0	17	0
1646260289	48917.455	245	3.51615204	-0.23	-0.0012568306	111.710746	-0.09	-0.000491803279	2.21332027	112.374747	112.374737	111.046754	111.046745	112.374742	111.04675	0.52	50	0.84	50	0.6	50	0.74	50	18	35	3	15	0
1646260507	49136.263	246	3.51615418	0.375918367	0.00172439618	111.710744	0.324081633	0.00148661299	2.21331541	112.374743	112.374734	111.046754	111.046745	112.374739	111.046749	1	50	0.3	50	0.591836735	49	0.54	50	9	24	3	26	0
1646260688	49316.537	247	3.51614649	-0.535510204	-0.00244525207	111.710747	-0.184489796	-0.000842419159	2.21331817	112.374747	112.374737	111.046756	111.046746	112.374742	111.046751	0.2	50	0.92	50	0.448979592	49	0.8	50	16	33	0	16	1
1646260881	49509.617	248	3.51615087	0.445714286	0.00247619048	111.710744	-0.154285714	-0.000857142857	2.21332049	112.374745	112.374736	111.046753	111.046743	112.37474	111.046748	0.72	50	0.428571429	49	0.98	50	0.38	50	20	40	1	10	0
1646261074	49702.679	249	3.51615453	-0.177355442	-0.00091420331	111.710745	-0.476522109	-0.00245629953	2.21332764	112.374748	112.374739	111.046752	111.046742	112.374744	111.046747	0.306122449	49	0.96	50	0.82	50	0.520833333	48	12	28	1	22	0
1646261281	49909.694	250	3.51616583	-0.145102041	-0.000751824046	111.710746	0.234897959	0.00121708787	2.21332411	112.374748	112.374738	111.046753	111.046744	112.374743	111.046749	0.6	50	0.510204082	49	0.42	50	0.8	50	13	36	2	14	0
1646261487	50115.69	251	3.51616026	-0.118052721	-0.000570303	111.710747	-0.0419472789	-0.000202643859	2.21332474	112.374749	112.374739	111.046754	111.046744	112.374744	111.046749	0.6	50	0.76	50	0.653061224	49	0.729166667	48	17	29	2	21	0
1646261681	50309.787	252	3.51616125	0.0642857143	0.000310559006	111.710746	0.595714286	0.00287784679	2.21331581	112.374746	112.374736	111.046756	111.046747	112.374741	111.046751	0.96	50	0.3	50	0.428571429	49	0.96	50	11	31	1	19	0
1646261887	50515.71	253	3.51614712	-0.15755102	-0.000816326531	111.710747	-0.0293877551	-0.000152268161	2.21331625	112.374747	112.374737	111.046757	111.046747	112.374742	111.046752	0.653061224	49	0.84	50	0.591836735	49	0.72	50	13	35	2	15	0
1646262095	50723.858	254	3.51614782	0.372857143	0.00180998613	111.710745	0.307142857	0.00149098474	2.21331164	112.374743	112.374734	111.046756	111.046747	112.374739	111.046752	0.98	50	0.3	50	0.78	50	0.714285714	49	13	27	2	22	1
1646262290	50919.073	255	3.51614053	-0.217755102	-0.00104689953	111.710746	-0.442244898	-0.00212617739	2.21331827	112.374746	112.374737	111.046756	111.046746	112.374742	111.046751	0.32	50	0.98	50	0.734693878	49	0.510204082	49	20	36	1	14	0
1646262496	51125.297	256	3.51615102	0.189889456	0.000973792081	111.710745	0.0698894558	0.000358407466	2.21331723	112.374745	112.374736	111.046755	111.046745	112.37474	111.04675	0.729166667	48	0.469387755	49	0.86	50	0.74	50	8	21	2	29	0
1646262677	51305.756	257	3.51614937	-0.342244898	-0.001661383	111.710747	0.192857143	0.000936199723	2.21331433	112.374746	112.374737	111.046757	111.046748	112.374741	111.046753	0.530612245	49	0.68	50	0.244897959	49	0.78	50	12	32	0	18	0
1646262896	51524.418	258	3.51614479	0.502981366	0.00277890258	111.710744	0.174409938	0.000963590817	2.21331172	112.374743	112.374733	111.046756	111.046746	112.374738	111.046751	0.96	50	0.282608696	46	0.9	50	0.571428571	49	20	37	3	13	0
1646263102	51730.608	259	3.51614065	-0.244897959	-0.00112338513	111.710746	0.0248979592	0.000114210822	2.21331134	112.374744	112.374734	111.046757	111.046748	112.374739	111.046752	0.7	50	0.92	50	0.510204082	49	0.78	50	16	34	2	16	0
1646263323	51951.679	260	3.51614006	0.147151361	0.000714326993	111.710745	0.0463180272	0.000224844792	2.21331065	112.374743	112.374733	111.046757	111.046747	112.374738	111.046752	0.673469388	49	0.48	50	0.58	50	0.479166667	48	6	29	3	21	0
1646263503	52132.214	261	3.51613896	-0.07	-0.000315315315	111.710745	0.03	0.000135135135	2.2133102	112.374743	112.374734	111.046757	111.046748	112.374738	111.046752	0.78	50	0.82	50	0.7	50	0.8	50	14	31	0	19	0
1646263710	52338.597	262	3.51613825	0.21	0.00116666667	111.710744	0.41	0.00227777778	2.21330405	112.37474	112.374731	111.046758	111.046748	112.374735	111.046753	1	50	0.38	50	0.7	50	0.9	50	10	31	2	19	0
1646263918	52546.828	263	3.51612853	-0.436734694	-0.00212007133	111.710746	0.0167346939	8.1236378e-05	2.2133038	112.374742	112.374733	111.04676	111.046751	112.374738	111.046755	0.38	50	0.8	50	0.326530612	49	0.78	50	18	32	2	18	0
1646264098	52727.186	264	3.51612813	0.39	0.00186602871	111.710745	-0.17	-0.000813397129	2.21330635	112.374741	112.374732	111.046757	111.046748	112.374736	111.046753	0.68	50	0.46	50	0.92	50	0.36	50	21	35	0	14	1
1646264291	52920.355	265	3.51613216	-0.0459183673	-0.000255102041	111.710745	-0.545918367	-0.00303287982	2.21331454	112.374744	112.374734	111.046755	111.046746	112.374739	111.04675	0.367346939	49	0.959183673	49	0.88	50	0.38	50	12	31	1	19	0
1646264485	53113.552	266	3.51614511	-0.43	-0.00222797927	111.710747	0.23	0.00119170984	2.21331109	112.374745	112.374735	111.046758	111.046749	112.37474	111.046754	0.64	50	0.84	50	0.28	50	0.94	50	26	41	1	9	0
1646264693	53321.494	267	3.51613966	0.432978723	0.00224341307	111.710745	-0.0129787234	-6.72472715e-05	2.21331128	112.374743	112.374733	111.046756	111.046747	112.374738	111.046751	0.76	50	0.34	50	0.68	50	0.234042553	47	13	31	2	19	0
1646264873	53501.956	268	3.51613996	0.121836735	0.000585753532	111.710744	0.0618367347	0.000297291994	2.21331035	112.374742	112.374732	111.046756	111.046746	112.374737	111.046751	0.734693878	49	0.551020408	49	0.64	50	0.58	50	9	22	0	28	0
1646265105	53733.83	269	3.5161385	-0.33	-0.00182320442	111.710746	0.43	0.00237569061	2.2133039	112.374742	112.374732	111.046759	111.04675	112.374737	111.046755	0.6	50	0.5	50	0.22	50	0.98	50	17	32	4	18	0
1646265352	53980.707	270	3.5161283	-0.109387755	-0.000471498944	111.710746	0.0779591837	0.000336030964	2.21330273	112.374742	112.374732	111.04676	111.046751	112.374737	111.046755	0.54	50	0.571428571	49	0.632653061	49	0.82	50	16	32	5	18	0
1646265561	54189.968	271	3.51612645	0.18787234	0.000760616763	111.710745	-0.16787234	-0.000679645103	2.21330525	112.374742	112.374732	111.046759	111.046749	112.374737	111.046754	0.58	50	0.56	50	0.76	50	0.404255319	47	15	29	2	21	0
1646265780	54409.053	272	3.51613043	0.240697279	0.00115166162	111.710744	0.327636054	0.00156763662	2.21330034	112.374739	112.37473	111.046759	111.046749	112.374734	111.046754	0.86	50	0.291666667	48	0.653061224	49	0.74	50	14	38	3	12	0
1646265963	54591.608	273	3.51612266	-0.606938776	-0.00277140993	111.710747	-0.0130612245	-5.96402945e-05	2.21330053	112.374742	112.374733	111.046762	111.046752	112.374737	111.046757	0.26	50	0.88	50	0.306122449	49	0.9	50	14	33	0	17	0
1646266156	54784.974	274	3.51612297	0.433877551	0.00238394259	111.710745	0.166122449	0.000912760709	2.21329804	112.374739	112.37473	111.04676	111.046751	112.374734	111.046756	0.98	50	0.38	50	0.88	50	0.612244898	49	20	37	1	13	0
1646266337	54965.503	275	3.51611903	-0.491694765	-0.0025345091	111.710747	0.142999113	0.000737108828	2.2132959	112.374741	112.374732	111.046763	111.046754	112.374736	111.046759	0.391304348	46	0.74	50	0.265306122	49	0.9	50	15	34	0	16	0
1646266518	55146.873	276	3.51611564	0.602363946	0.00334646636	111.710744	-0.0893027211	-0.000496126228	2.21329724	112.374738	112.374729	111.04676	111.046751	112.374734	111.046755	0.86	50	0.346938776	49	0.9	50	0.208333333	48	9	25	0	25	0
1646266711	55340.073	277	3.51611775	-0.401488095	-0.00220597855	111.710746	-0.101488095	-0.000557626897	2.21329876	112.374741	112.374731	111.046762	111.046752	112.374736	111.046757	0.354166667	48	0.857142857	49	0.58	50	0.88	50	15	33	1	17	0
1646266917	55546.333	278	3.51612016	0.0295918367	0.000153325579	111.710746	-0.279795918	-0.00144971978	2.21330296	112.374742	112.374732	111.04676	111.046751	112.374737	111.046755	0.489795918	49	0.74	50	0.84	50	0.530612245	49	11	30	2	20	0
1646267098	55726.654	279	3.5161268	0.0442857143	0.000214979196	111.710746	-0.0757142857	-0.000367545076	2.21330409	112.374742	112.374733	111.04676	111.04675	112.374737	111.046755	0.54	50	0.571428571	49	0.7	50	0.58	50	15	29	0	21	0
1646267293	55922.039	280	3.51612859	0.257142857	0.00142067877	111.710745	0.197142857	0.00108918706	2.21330113	112.37474	112.37473	111.046759	111.04675	112.374735	111.046754	0.74	50	0.285714286	49	0.86	50	0.8	50	10	22	1	28	0
1646267474	56102.501	281	3.51612392	-0.637346939	-0.00326844584	111.710748	-0.0973469388	-0.000499215071	2.21330259	112.374744	112.374734	111.046762	111.046752	112.374739	111.046757	0.224489796	49	0.959183673	49	0.34	50	0.88	50	19	36	0	14	0
1646267680	56308.822	282	3.51612623	0.340408163	0.00189115646	111.710746	0.299591837	0.00166439909	2.2132981	112.374741	112.374731	111.046762	111.046752	112.374736	111.046757	0.92	50	0.28	50	0.836734694	49	0.795918367	49	23	36	2	14	0
1646267873	56501.953	283	3.51611912	-0.227755102	-0.00110026619	111.710747	-0.112244898	-0.000542245884	2.21329978	112.374742	112.374733	111.046762	111.046753	112.374737	111.046758	0.54	50	0.88	50	0.66	50	0.775510204	49	18	32	1	18	0
1646268092	56721.112	284	3.51612178	0.29755102	0.00154171513	111.710746	0.0575510204	0.000298191816	2.21329892	112.37474	112.374731	111.046761	111.046752	112.374736	111.046756	0.6	50	0.244897959	49	0.86	50	0.62	50	13	30	3	20	0
1646268285	56914.327	285	3.51612042	-0.212857143	-0.000971950424	111.710747	-0.427142857	-0.00195042401	2.21330533	112.374743	112.374734	111.04676	111.046751	112.374739	111.046755	0.3	50	0.94	50	0.714285714	49	0.5	50	19	36	1	14	0
1646268505	57133.403	286	3.51613055	0.286938776	0.00148672941	111.710746	0.0469387755	0.000243206091	2.21330462	112.374742	112.374732	111.046759	111.046749	112.374737	111.046754	0.64	50	0.306122449	49	0.76	50	0.52	50	7	27	3	23	0
1646268711	57339.561	287	3.51612944	-0.313877551	-0.00143323083	111.710747	-0.266122449	-0.001215171	2.21330862	112.374745	112.374735	111.046759	111.04675	112.37474	111.046755	0.38	50	0.96	50	0.612244898	49	0.66	50	11	25	2	25	0
1646268904	57532.852	288	3.51613575	0.481666667	0.0023381877	111.710745	0.0783333333	0.0003802589	2.21330744	112.374742	112.374732	111.046757	111.046748	112.374737	111.046753	0.94	50	0.38	50	0.82	50	0.416666667	48	10	24	1	26	0
1646269097	57726.044	289	3.51613389	-0.27	-0.00139175258	111.710746	0.03	0.000154639175	2.21330699	112.374743	112.374733	111.046759	111.046749	112.374738	111.046754	0.5	50	0.74	50	0.5	50	0.8	50	17	40	1	10	0
1646269293	57922.159	290	3.51613318	-0.11	-0.000569948187	111.710747	0.19	0.000984455959	2.21330414	112.374743	112.374733	111.04676	111.046751	112.374738	111.046755	0.68	50	0.6	50	0.54	50	0.84	50	11	30	1	20	0
1646269477	58105.628	291	3.51612867	0.0736912156	0.00037597559	111.710746	-0.280221828	-0.0014297032	2.21330834	112.374744	112.374734	111.046759	111.046749	112.374739	111.046754	0.673469388	49	0.88	50	0.68	50	0.326086957	46	16	35	0	15	0
1646269766	58394.806	292	3.51613532	0.0272340426	0.000148011101	111.710746	0.372765957	0.00202590194	2.21330275	112.374742	112.374732	111.04676	111.046751	112.374737	111.046755	0.82	50	0.42	50	0.574468085	47	0.92	50	7	27	8	23	0
1646269988	58617.228	293	3.51612648	-0.192653061	-0.000666619589	111.710747	-0.0812244898	-0.000281053598	2.21330397	112.374743	112.374734	111.046761	111.046751	112.374738	111.046756	0.42	50	0.693877551	49	0.46	50	0.571428571	49	7	27	3	23	0
1646270198	58826.629	294	3.5161284	0.467142857	0.0021042471	111.710745	0.207142857	0.000933075933	2.21330086	112.37474	112.37473	111.046759	111.04675	112.374735	111.046755	0.96	50	0.285714286	49	0.76	50	0.5	50	8	28	2	22	0
1646270407	59035.98	295	3.51612349	-0.296530612	-0.00141205053	111.710746	-0.214897959	-0.00102332362	2.21330409	112.374742	112.374733	111.04676	111.04675	112.374737	111.046755	0.428571429	49	0.94	50	0.530612245	49	0.612244898	49	24	34	2	16	0
1646270605	59234.059	296	3.51612859	0.0202616153	9.69455277e-05	111.710746	-0.389942466	-0.00186575343	2.21330994	112.374744	112.374734	111.046758	111.046748	112.374739	111.046753	0.375	48	0.744680851	47	0.9	50	0.489795918	49	11	29	1	21	0
1646270814	59443.258	297	3.51613784	0.24883177	0.00125672611	111.710745	0.282596802	0.00142725658	2.2133057	112.374741	112.374732	111.046758	111.046748	112.374737	111.046753	0.96	50	0.428571429	49	0.553191489	47	0.586956522	46	13	27	2	23	0
1646271063	59691.447	298	3.51613113	-0.167346939	-0.000800703056	111.710746	0.527346939	0.00252319109	2.21329779	112.37474	112.37473	111.046761	111.046752	112.374735	111.046756	0.8	50	0.44	50	0.265306122	49	0.96	50	14	29	5	21	0
1646271259	59887.928	299	3.51611863	-0.44577381	-0.00179747504	111.710748	-0.160059524	-0.000645401306	2.21330019	112.374743	112.374733	111.046763	111.046753	112.374738	111.046758	0.354166667	48	0.96	50	0.489795918	49	0.775510204	49	25	41	1	9	0
1646271469	60098.091	300	3.51612242	0.317304422	0.00161068234	111.710746	-0.0173044218	-8.78397044e-05	2.21330045	112.374741	112.374732	111.046761	111.046752	112.374737	111.046756	0.92	50	0.62	50	0.93877551	49	0.604166667	48	15	31	2	19	0
1646271666	60294.528	301	3.51612283	0.14625	0.000696428571	111.710746	-0.48625	-0.00231547619	2.21330774	112.374743	112.374733	111.046758	111.046749	112.374738	111.046753	0.62	50	0.96	50	0.82	50	0.1875	48	11	28	1	22	0
1646271875	60504.123	302	3.51613437	0.04875	0.00024872449	111.710745	0.33125	0.00169005102	2.21330277	112.374741	112.374732	111.046759	111.04675	112.374736	111.046755	0.92	50	0.54	50	0.4375	48	0.72	50	10	24	2	26	0
1646272072	60700.671	303	3.51612651	0.057755102	0.000275024295	111.710745	-0.282244898	-0.00134402332	2.21330701	112.374742	112.374732	111.046758	111.046748	112.374737	111.046753	0.653061224	49	0.87755102	49	0.74	50	0.4	50	13	30	1	20	0
1646272307	60935.881	304	3.5161332	-0.199710145	-0.00101375708	111.710746	0.606376812	0.00307805488	2.21329791	112.37474	112.374731	111.046762	111.046752	112.374736	111.046757	0.74	50	0.333333333	48	0.173913043	46	0.98	50	11	32	4	18	0
1646272516	61145.318	305	3.51611882	0.11244898	0.000478506296	111.710746	0.13244898	0.000563612679	2.21329592	112.374739	112.37473	111.046762	111.046752	112.374734	111.046757	0.632653061	49	0.387755102	49	0.68	50	0.7	50	13	32	2	18	0
1646272726	61354.894	306	3.51611568	-0.496122449	-0.00237379162	111.710748	0.063877551	0.000305634215	2.21329497	112.374741	112.374732	111.046764	111.046755	112.374737	111.04676	0.387755102	49	0.82	50	0.38	50	0.94	50	10	21	2	28	1
1646272937	61565.396	307	3.51611416	-0.17851819	-0.000850086618	111.710749	-0.475767524	-0.00226555964	2.2133021	112.374744	112.374735	111.046763	111.046754	112.37474	111.046758	0.285714286	49	0.94	50	0.775510204	49	0.47826087	46	15	27	2	23	0
1646273147	61775.83	308	3.51612545	0.476360544	0.00226838354	111.710747	0.0358843537	0.000170877875	2.21330156	112.374742	112.374732	111.046761	111.046751	112.374737	111.046756	0.9	50	0.387755102	49	0.857142857	49	0.416666667	48	15	35	2	15	0
1646273330	61959.257	309	3.5161246	-0.0959183673	-0.000454589419	111.710747	-0.0959183673	-0.000454589419	2.213303	112.374743	112.374733	111.046761	111.046751	112.374738	111.046756	0.408163265	49	0.6	50	0.591836735	49	0.591836735	49	14	31	0	19	0
1646273553	62181.827	310	3.51612687	0.241887755	0.00132179101	111.710746	-0.0565816327	-0.000309189249	2.21330385	112.374742	112.374732	111.046759	111.04675	112.374737	111.046755	0.92	50	0.734693878	49	0.673469388	49	0.375	48	8	28	3	21	1
1646273766	62394.556	311	3.51612822	-0.582142857	-0.00261050609	111.710749	-0.00785714286	-3.52338245e-05	2.21330397	112.374745	112.374735	111.046762	111.046753	112.37474	111.046758	0.25	48	0.84	50	0.285714286	49	0.86	50	10	30	2	20	0
1646273963	62592.172	312	3.5161284	0.50125	0.00236438679	111.710746	-0.03875	-0.000182783019	2.21330455	112.374742	112.374733	111.04676	111.04675	112.374738	111.046755	0.9	50	0.4375	48	0.92	50	0.38	50	18	37	1	13	0
1646274173	62801.919	313	3.51612932	-0.292244898	-0.00147598433	111.710748	-0.067755102	-0.000342197485	2.21330557	112.374744	112.374735	111.046761	111.046751	112.374739	111.046756	0.62	50	0.98	50	0.551020408	49	0.775510204	49	9	29	2	21	0
1646274396	63024.729	314	3.51613093	-0.187826087	-0.000894409938	111.710749	0.267826087	0.00127536232	2.21330155	112.374744	112.374734	111.046763	111.046753	112.374739	111.046758	0.62	50	0.54	50	0.304347826	46	0.76	50	12	33	3	17	0
1646274620	63248.545	315	3.51612458	0.552384028	0.00247705842	111.710746	-0.153217361	-0.00068707337	2.21330385	112.374742	112.374732	111.046759	111.04675	112.374737	111.046755	0.92	50	0.520833333	48	0.918367347	49	0.212765957	47	17	33	3	17	0
1646274804	63432.548	316	3.51612821	-0.333587712	-0.00149590902	111.710748	0.320289839	0.00143627731	2.21329904	112.374742	112.374733	111.046763	111.046753	112.374737	111.046758	0.625	48	0.638297872	47	0.306122449	49	0.96	50	13	35	0	15	0
1646275014	63643.237	317	3.51612061	0.282823129	0.00153708222	111.710746	0.0261564626	0.000142154688	2.21329865	112.37474	112.374731	111.046761	111.046752	112.374736	111.046757	0.86	50	0.551020408	49	0.84	50	0.583333333	48	14	32	2	18	0
1646275200	63829.101	318	3.51611999	0.38122449	0.00180675114	111.710744	-0.272244898	-0.00129026018	2.21330273	112.37474	112.37473	111.046758	111.046749	112.374735	111.046753	0.66	50	0.551020408	49	0.98	50	0.326530612	49	26	39	0	11	0
1646275411	64039.893	319	3.51612645	-0.177295918	-0.000953203862	111.710745	-0.25127551	-0.0013509436	2.2133065	112.374742	112.374732	111.046758	111.046748	112.374737	111.046753	0.448979592	49	0.87755102	49	0.625	48	0.551020408	49	16	31	2	19	0
1646275634	64262.733	320	3.51613241	-0.33755102	-0.00159976787	111.710747	0.35755102	0.0016945546	2.21330114	112.374742	112.374732	111.046761	111.046752	112.374737	111.046756	0.56	50	0.54	50	0.244897959	49	0.94	50	10	27	3	23	0
1646275858	64486.408	321	3.51612393	-0.409348676	-0.00183564429	111.710749	0.112778984	0.000505735354	2.21329945	112.374743	112.374734	111.046764	111.046754	112.374739	111.046759	0.469387755	49	0.765957447	47	0.29787234	47	0.82	50	16	29	3	21	0
1646276080	64709.197	322	3.51612125	0.487755102	0.00218724261	111.710746	-0.207755102	-0.000931637229	2.21330256	112.374742	112.374732	111.04676	111.046751	112.374737	111.046756	0.76	50	0.48	50	0.92	50	0.224489796	49	20	35	3	15	0
1646276277	64906.201	323	3.51612618	0.12	0.000538116592	111.710746	-0.28	-0.00125560538	2.21330676	112.374743	112.374733	111.046759	111.046749	112.374738	111.046754	0.56	50	0.72	50	0.8	50	0.4	50	16	26	1	24	0
1646276477	65106.009	324	3.51613282	-0.243673469	-0.00123692116	111.710747	0.511836735	0.00259815601	2.21329909	112.374742	112.374732	111.046762	111.046753	112.374737	111.046757	0.86	50	0.591836735	49	0.224489796	49	0.98	50	15	30	1	20	0
1646276702	65330.936	325	3.51612068	-0.578979592	-0.00289489796	111.71075	-0.201020408	-0.00100510204	2.2133021	112.374745	112.374736	111.046764	111.046755	112.374741	111.046759	0.2	50	0.98	50	0.52	50	0.897959184	49	6	26	3	24	0
1646276912	65540.892	326	3.51612545	0.522857143	0.00232380952	111.710747	-0.00979591837	-4.3537415e-05	2.21330225	112.374743	112.374733	111.046761	111.046752	112.374738	111.046757	0.86	50	0.346938776	49	0.9	50	0.367346939	49	21	34	2	16	0
1646277122	65750.811	327	3.51612568	-0.0534693878	-0.000254616132	111.710748	-0.0465306122	-0.000221574344	2.21330295	112.374743	112.374734	111.046761	111.046752	112.374738	111.046757	0.76	50	0.86	50	0.653061224	49	0.66	50	14	29	2	21	0
1646277358	65986.867	328	3.51612679	0.0833588435	0.000396946874	111.710747	0.205807823	0.000980037253	2.21329986	112.374742	112.374732	111.046762	111.046752	112.374737	111.046757	0.729166667	48	0.44	50	0.530612245	49	0.653061224	49	12	32	4	18	0
1646277568	66196.983	329	3.5161219	-0.410759878	-0.00174050796	111.710749	0.376474164	0.00159522951	2.21329421	112.374742	112.374733	111.046766	111.046756	112.374737	111.046761	0.68	50	0.714285714	49	0.212765957	47	1	50	15	33	2	17	0
1646277793	66422.025	330	3.51611297	0.586778116	0.0027941815	111.710746	-0.115349544	-0.000549283543	2.21329594	112.37474	112.37473	111.046762	111.046753	112.374735	111.046757	0.9	50	0.428571429	49	1	50	0.29787234	47	15	31	3	19	0
1646277990	66618.992	331	3.51611571	-0.331020408	-0.00147120181	111.710748	0.000816326531	3.62811791e-06	2.21329593	112.374741	112.374732	111.046764	111.046754	112.374737	111.046759	0.489795918	49	0.82	50	0.408163265	49	0.74	50	14	31	1	19	0
1646278202	66831.054	332	3.51611569	-0.05	-0.000253807107	111.710748	0.05	0.000253807107	2.21329518	112.374741	112.374732	111.046764	111.046755	112.374737	111.04676	0.212765957	47	0.212765957	47	0.64	50	0.74	50	15	37	2	13	0
1646278412	67040.949	333	3.51611451	0.0479591837	0.000226222564	111.710748	0.252040816	0.00118887178	2.2132914	112.37474	112.374731	111.046765	111.046756	112.374735	111.046761	0.76	50	0.46	50	0.469387755	49	0.673469388	49	14	22	2	28	0
1646278610	67238.955	334	3.51610853	-0.00265306122	-1.26336249e-05	111.710748	0.063877551	0.000304178814	2.21329044	112.37474	112.37473	111.046766	111.046756	112.374735	111.046761	0.551020408	49	0.489795918	49	0.673469388	49	0.74	50	15	30	1	20	0
1646278821	67449.853	335	3.51610701	0.221734694	0.00111987219	111.710747	-0.331734694	-0.00167542775	2.21329542	112.37474	112.374731	111.046763	111.046753	112.374735	111.046758	0.64	50	0.75	48	0.88	50	0.326530612	49	13	33	2	17	0
1646279058	67686.625	336	3.51611488	-0.06	-0.00028436019	111.710747	-0.08	-0.000379146919	2.21329662	112.374741	112.374731	111.046763	111.046753	112.374736	111.046758	0.4	50	0.54	50	0.66	50	0.64	50	8	24	4	26	0
1646279294	67922.475	337	3.51611678	-0.0608163265	-0.000256608973	111.710747	-0.0893877551	-0.000377163524	2.21329796	112.374742	112.374732	111.046763	111.046753	112.374737	111.046758	0.489795918	49	0.64	50	0.6	50	0.571428571	49	11	28	4	22	0
1646279491	68119.477	338	3.5161189	0.015	6.38297872e-05	111.710747	0.555	0.00236170213	2.21328963	112.374739	112.37473	111.046765	111.046756	112.374734	111.04676	0.82	50	0.25	48	0.4	50	0.94	50	14	34	1	16	0
1646279701	68330.187	339	3.51610573	-0.261428571	-0.00132704859	111.710749	-0.171632653	-0.000871231741	2.21329221	112.374741	112.374732	111.046766	111.046756	112.374736	111.046761	0.346938776	49	0.78	50	0.510204082	49	0.6	50	16	29	2	21	0
1646279886	68514.999	340	3.5161098	0.618510638	0.00293133004	111.710746	0.101489362	0.000480992236	2.21329069	112.374738	112.374728	111.046763	111.046754	112.374733	111.046758	0.92	50	0.2	50	0.9	50	0.382978723	47	12	27	0	23	0
1646280109	68737.663	341	3.5161074	0.09	0.000486486486	111.710745	-0.29	-0.00156756757	2.21329504	112.374738	112.374729	111.046761	111.046752	112.374734	111.046757	0.64	50	0.84	50	0.76	50	0.38	50	11	28	3	22	0
1646280334	68962.971	342	3.51611428	-0.46	-0.00206278027	111.710747	-0.04	-0.000179372197	2.21329564	112.374741	112.374731	111.046764	111.046754	112.374736	111.046759	0.36	50	0.86	50	0.44	50	0.86	50	13	34	3	16	0
1646280531	69160.168	343	3.51611522	-0.124897959	-0.000555102041	111.710748	-0.0351020408	-0.00015600907	2.21329616	112.374742	112.374732	111.046764	111.046754	112.374737	111.046759	0.58	50	0.74	50	0.510204082	49	0.6	50	15	33	1	17	0
1646280744	69373.379	344	3.51611606	0.202857143	0.00102973169	111.710747	0.129387755	0.000656790635	2.21329422	112.37474	112.374731	111.046764	111.046754	112.374735	111.046759	0.72	50	0.387755102	49	0.673469388	49	0.6	50	13	32	2	18	0
1646280980	69608.968	345	3.51611299	0.04	0.000187793427	111.710747	-0.1	-0.000469483568	2.21329572	112.37474	112.374731	111.046763	111.046753	112.374736	111.046758	0.62	50	0.68	50	0.7	50	0.56	50	12	28	4	22	0
1646281177	69806.147	346	3.51611536	-0.19	-0.000805084746	111.710748	0.29	0.00122881356	2.21329137	112.37474	112.37473	111.046765	111.046756	112.374735	111.04676	0.5	50	0.4	50	0.48	50	0.96	50	13	36	1	14	0
1646281388	70016.387	347	3.51610848	-0.0818367347	-0.000415414897	111.710748	-0.101836735	-0.00051693774	2.2132929	112.374741	112.374731	111.046765	111.046756	112.374736	111.04676	0.632653061	49	0.816326531	49	0.52	50	0.5	50	14	35	2	15	0
1646281598	70226.494	348	3.5161109	0.261836735	0.00124684159	111.710747	-0.0781632653	-0.000372206025	2.21329407	112.37474	112.37473	111.046763	111.046754	112.374735	111.046759	0.775510204	49	0.591836735	49	0.88	50	0.54	50	10	33	2	17	0
1646281808	70436.569	349	3.51611275	-0.19	-0.000904761905	111.710748	-0.09	-0.000428571429	2.21329542	112.374741	112.374732	111.046764	111.046754	112.374736	111.046759	0.6	50	0.88	50	0.58	50	0.68	50	10	29	2	21	0
1646282070	70699.049	350	3.51611489	0.14	0.000663507109	111.710747	0.34	0.00161137441	2.21329032	112.374739	112.37473	111.046765	111.046755	112.374734	111.04676	0.76	50	0.28	50	0.58	50	0.78	50	16	34	6	16	0
1646282267	70896.195	351	3.51610682	-0.172244898	-0.000657423275	111.710748	-0.460816327	-0.00175884094	2.21329723	112.374742	112.374732	111.046764	111.046754	112.374737	111.046759	0.346938776	49	0.98	50	0.86	50	0.571428571	49	22	36	1	14	0
1646282504	71133.019	352	3.51611775	0.516734694	0.00262301875	111.710745	0.0167346939	8.49476847e-05	2.21329698	112.374739	112.37473	111.046761	111.046752	112.374735	111.046756	0.86	50	0.326530612	49	0.9	50	0.4	50	16	30	4	20	0
1646282714	71343.061	353	3.51611736	-0.527916667	-0.00222749648	111.710748	-0.120416667	-0.000508087201	2.21329879	112.374742	112.374733	111.046763	111.046754	112.374738	111.046758	0.291666667	48	0.94	50	0.3125	48	0.72	50	14	28	2	21	1
1646282967	71595.573	354	3.51612021	0.29	0.00138095238	111.710747	-0.11	-0.000523809524	2.21330044	112.374742	112.374732	111.046761	111.046752	112.374737	111.046756	0.74	50	0.56	50	0.78	50	0.38	50	1	17	5	33	0
1646283190	71818.482	355	3.51612282	-0.272585034	-0.00108168664	111.710748	0.460748299	0.00182836627	2.21329353	112.374741	112.374731	111.046765	111.046755	112.374736	111.04676	0.78	50	0.591836735	49	0.166666667	48	0.9	50	21	36	3	14	0
1646283401	72029.638	356	3.51611189	0.136734694	0.000613160062	111.710747	0.496734694	0.00222750984	2.21328608	112.374738	112.374728	111.046766	111.046757	112.374733	111.046761	0.96	50	0.326530612	49	0.56	50	0.92	50	17	33	2	17	0
1646283611	72239.617	357	3.51610011	-0.0944897959	-0.000445706585	111.710748	-0.405510204	-0.00191278398	2.21329216	112.37474	112.374731	111.046765	111.046755	112.374735	111.04676	0.48	50	0.98	50	0.76	50	0.448979592	49	11	31	2	19	0
1646283834	72462.547	358	3.51610973	0.607142857	0.00289115646	111.710745	-0.132857143	-0.000632653061	2.21329415	112.374738	112.374728	111.046761	111.046752	112.374733	111.046756	0.76	50	0.285714286	49	0.96	50	0.22	50	18	33	3	17	0
1646284018	72646.596	359	3.51611288	-0.336530612	-0.00151590366	111.710746	-0.256530612	-0.0011555433	2.213298	112.374741	112.374731	111.046762	111.046752	112.374736	111.046757	0.346938776	49	0.94	50	0.4	50	0.48	50	8	25	0	25	0
1646284215	72843.643	360	3.51611896	-0.270697279	-0.00147118086	111.710748	0.397636054	0.00216106551	2.21329204	112.37474	112.374731	111.046765	111.046755	112.374735	111.04676	0.78	50	0.653061224	49	0.291666667	48	0.96	50	14	29	1	21	0
1646284428	73056.456	361	3.51610953	0.0462329932	0.000233499966	111.710748	-0.275620748	-0.00139202398	2.21329617	112.374741	112.374732	111.046763	111.046754	112.374736	111.046759	0.530612245	49	0.76	50	0.770833333	48	0.448979592	49	13	31	2	19	0
1646284690	73319.198	362	3.51611607	0.384897959	0.00181555641	111.710746	0.228979592	0.00108009241	2.21329274	112.374738	112.374729	111.046763	111.046753	112.374733	111.046758	0.92	50	0.306122449	49	0.795918367	49	0.64	50	6	21	6	29	0
1646284898	73527.071	363	3.51611064	-0.078877551	-0.000299914643	111.710746	0.651122449	0.00247575076	2.21328297	112.374736	112.374726	111.046766	111.046756	112.374731	111.046761	0.96	50	0.387755102	49	0.25	48	0.98	50	16	32	2	18	0
1646285121	73750.082	364	3.51609519	-0.181369048	-0.000871966575	111.710747	-0.0925085034	-0.00044475242	2.21328436	112.374737	112.374727	111.046766	111.046757	112.374732	111.046762	0.42	50	0.693877551	49	0.645833333	48	0.734693878	49	14	31	3	19	0
1646285344	73973.03	365	3.51609739	-0.0991489362	-0.000444614064	111.710747	-0.479148936	-0.00214864994	2.21329154	112.37474	112.37473	111.046765	111.046755	112.374735	111.04676	0.361702128	47	0.94	50	0.76	50	0.38	50	20	28	3	22	0
1646285567	74196.229	366	3.51610875	0.016122449	7.22979775e-05	111.710747	0.241836735	0.00108446966	2.21328792	112.374738	112.374729	111.046766	111.046756	112.374734	111.046761	0.897959184	49	0.64	50	0.714285714	49	0.94	50	10	29	3	21	0
1646285765	74393.398	367	3.51610302	0.0704081633	0.000315731674	111.710747	0.0295918367	0.000132698819	2.21328747	112.374738	112.374728	111.046765	111.046756	112.374733	111.046761	0.72	50	0.62	50	0.734693878	49	0.693877551	49	14	32	1	18	0
1646285964	74592.584	368	3.51610231	0.209362245	0.00106275251	111.710746	0.404515306	0.00205337719	2.2132814	112.374735	112.374726	111.046766	111.046757	112.37473	111.046762	0.92	50	0.306122449	49	0.4375	48	0.632653061	49	11	34	1	16	0
1646286187	74815.92	369	3.51609272	-0.132653061	-0.000666598298	111.710747	-0.418367347	-0.00210234848	2.21328768	112.374738	112.374728	111.046765	111.046756	112.374733	111.04676	0.448979592	49	1	50	0.87755102	49	0.591836735	49	8	22	3	28	0
1646286384	75013.288	370	3.51610264	-0.02375	-0.000106026786	111.710747	-0.295416667	-0.0013188244	2.21329211	112.374739	112.37473	111.046764	111.046754	112.374734	111.046759	0.520833333	48	0.84	50	0.791666667	48	0.52	50	9	32	1	18	0
1646286582	75211.334	371	3.51610965	-0.175102041	-0.000884353741	111.710748	-0.02	-0.000101010101	2.21329241	112.37474	112.374731	111.046765	111.046755	112.374735	111.04676	0.56	50	0.755102041	49	0.6	50	0.755102041	49	14	32	1	18	0
1646286872	75500.894	372	3.51611012	0.249013605	0.00126402845	111.710746	0.0743197279	0.000377257502	2.2132913	112.374738	112.374729	111.046764	111.046754	112.374734	111.046759	0.74	50	0.416666667	48	0.734693878	49	0.56	50	1	2	0	48	0
1646287187	75816.216	373	3.51610836	0	0	111.710746	0	0	2.2132913	112.374738	112.374729	111.046764	111.046754	112.374734	111.046759	1	1	1	1	1	1	1	1	0	0	0	50	0
1646287503	76131.446	374	3.51610836	0	0	111.710746	0	0	2.2132913	112.374738	112.374729	111.046764	111.046754	112.374734	111.046759	1	1	1	1	1	1	1	1	0	0	0	50	0
1646287818	76446.641	375	3.51610836	0	0	111.710746	0	0	2.2132913	112.374738	112.374729	111.046764	111.046754	112.374734	111.046759	1	1	1	1	1	1	1	1	0	0	0	50	0
1646288133	76761.874	376	3.51610836	0	0	111.710746	0	0	2.2132913	112.374738	112.374729	111.046764	111.046754	112.374734	111.046759	1	1	1	1	1	1	1	1	0	0	0	50	0
1646288448	77076.917	377	3.51610836	0	0	111.710746	0	0	2.2132913	112.374738	112.374729	111.046764	111.046754	112.374734	111.046759	1	1	1	1	1	1	1	1	0	0	0	50	0
1646288763	77392.016	378	3.51610836	0	0	111.710746	0	0	2.2132913	112.374738	112.374729	111.046764	111.046754	112.374734	111.046759	1	1	1	1	1	1	1	1	0	0	0	50	0
1646289078	77706.836	379	3.51610836	0	0	111.710746	0	0	2.2132913	112.374738	112.374729	111.046764	111.046754	112.374734	111.046759	1	1	1	1	1	1	1	1	0	0	0	50	0
1646289393	78022.14	380	3.51610836	0	0	111.710746	0	0	2.2132913	112.374738	112.374729	111.046764	111.046754	112.374734	111.046759	1	1	1	1	1	1	1	1	0	0	0	50	0
1646289709	78337.479	381	3.51610836	0	0	111.710746	0	0	2.2132913	112.374738	112.374729	111.046764	111.046754	112.374734	111.046759	1	1	1	1	1	1	1	1	0	0	0	50	0
1646290024	78652.578	382	3.51610836	0	0	111.710746	0	0	2.2132913	112.374738	112.374729	111.046764	111.046754	112.374734	111.046759	1	1	1	1	1	1	1	1	0	0	0	50	0
1646290339	78967.822	383	3.51610836	0	0	111.710746	0	0	2.2132913	112.374738	112.374729	111.046764	111.046754	112.374734	111.046759	1	1	1	1	1	1	1	1	0	0	0	50	0
1646290654	79282.738	384	3.51610836	0	0	111.710746	0	0	2.2132913	112.374738	112.374729	111.046764	111.046754	112.374734	111.046759	1	1	1	1	1	1	1	1	0	0	0	50	0
1646290969	79597.963	385	3.51610836	0	0	111.710746	0	0	2.2132913	112.374738	112.374729	111.046764	111.046754	112.374734	111.046759	1	1	1	1	1	1	1	1	0	0	0	50	0
1646291284	79913.11	386	3.51610836	0	0	111.710746	0	0	2.2132913	112.374738	112.374729	111.046764	111.046754	112.374734	111.046759	1	1	1	1	1	1	1	1	0	0	0	50	0
1646291599	80228.271	387	3.51610836	0	0	111.710746	0	0	2.2132913	112.374738	112.374729	111.046764	111.046754	112.374734	111.046759	1	1	1	1	1	1	1	1	0	0	0	50	0
1646291915	80543.688	388	3.51610836	0	0	111.710746	0	0	2.2132913	112.374738	112.374729	111.046764	111.046754	112.374734	111.046759	1	1	1	1	1	1	1	1	0	0	0	50	0
1646292230	80858.976	389	3.51610836	0	0	111.710746	0	0	2.2132913	112.374738	112.374729	111.046764	111.046754	112.374734	111.046759	1	1	1	1	1	1	1	1	0	0	0	50	0
1646292545	81174.031	390	3.51610836	0	0	111.710746	0	0	2.2132913	112.374738	112.374729	111.046764	111.046754	112.374734	111.046759	1	1	1	1	1	1	1	1	0	0	0	50	0
1646292861	81489.657	391	3.51610836	0	0	111.710746	0	0	2.2132913	112.374738	112.374729	111.046764	111.046754	112.374734	111.046759	1	1	1	1	1	1	1	1	0	0	0	50	0
1646293176	81804.828	392	3.51610836	0	0	111.710746	0	0	2.2132913	112.374738	112.374729	111.046764	111.046754	112.374734	111.046759	1	1	1	1	1	1	1	1	0	0	0	50	0
1646293491	82120.177	393	3.51610836	0	0	111.710746	0	0	2.2132913	112.374738	112.374729	111.046764	111.046754	112.374734	111.046759	1	1	1	1	1	1	1	1	0	0	0	50	0
1646293806	82434.828	394	3.51610836	0	0	111.710746	0	0	2.2132913	112.374738	112.374729	111.046764	111.046754	112.374734	111.046759	1	1	1	1	1	1	1	1	0	0	0	50	0
1646294121	82749.879	395	3.51610836	0	0	111.710746	0	0	2.2132913	112.374738	112.374729	111.046764	111.046754	112.374734	111.046759	1	1	1	1	1	1	1	1	0	0	0	50	0
1646294435	83064.258	396	3.51610836	0	0	111.710746	0	0	2.2132913	112.374738	112.374729	111.046764	111.046754	112.374734	111.046759	1	1	1	1	1	1	1	1	0	0	2	50	0
