# Supplementary material for: Improved bounds on Lorentz violation from composite pulse Ramsey spectroscopy in a trapped ion
Source: Nat Commun. 2022 Nov 27;13:7314. doi: 10.1038/s41467-022-34818-0 (PMC9701673; doi:10.1038/s41467-022-34818-0)
Supplement: Supplementary file 2 — Source Data [file 41467_2022_34818_MOESM2_ESM.zip › Source_data_files/raw_data/20220303/LLI_with_servo_467_02.txt]

#
#1650 rf switch (1650 rf switch (digital out of Paul's box)): 1 
#370 H1 shutter (NI digital out at /Dev1/port0/line2): 1 
#370 H2 shutter (370 H2 shutter (digital out of Paul's box)): 1 
#370 V shutter (NI digital out at /Dev1/port0/line0): 1 
#370 cooling AOM rf attenuator control voltage (NI analog out at /Dev2/ao6): 5.55466779 V
#370 cooling rf switch (370 cooling rf switch (digital out of Paul's box)): 1 
#370 cooling shutter (370 cooling shutter (digital out of Paul's box)): 1 
#370 detuning AOM rf attenuator control voltage (NI analog out at /Dev2/ao10): 10 V
#370 detuning rf switch (370 detuning rf switch (digital out of Paul's box)): 1 
#370 pumping AOM rf attenuator control voltage (NI analog out at /Dev2/ao9): 10 V
#370 pumping rf switch (370 pumping rf switch (digital out of Paul's box)): 1 
#399 shutter (399 shutter (digital out of Paul's box)): 0 
#411 relock shutter (411 relock shutter (digital out of Paul's box)): 1 
#411 rf switch (411 rf switch (digital out of Paul's box)): 0 
#411 slave rf switch (411 slave rf switch (digital out of Paul's box)): 1 
#411 stab hold (411 stab hold (digital out of Paul's box)): 1 
#411IntstabSetpoint (Scaled version of 411 intensity stab set point voltage (factor: 1.000000, offset:0.000000)): 10 V
#467 detuning AOM rf attenuator control voltage (NI analog out at /Dev2/ao8): 10 V
#467 rf switch (467 rf switch (digital out of Paul's box)): 1 
#638 rf switch (638 rf switch (digital out of Paul's box)): 1 
#638 shutter (638 shutter (digital out of Paul's box)): 1 
#935 shutter (NI digital out at /Dev1/port0/line3): 1 
#Axial objective position (Scaled version of Axial obective actuator (factor: 0.000024, offset:0.000000)): 11.9739942 mm
#B field H1 (Scaled version of h1BCurrent (factor: 0.400000, offset:0.000000)): 0.12992 G
#B field H2 (Scaled version of h2BCurrent (factor: 1.470000, offset:0.000000)): 0.735 G
#B field V (Scaled version of vBCurrent (factor: 1.248000, offset:0.000000)): 0.3012672 G
#DDS0 frequency (Frequency of DDS channel #0 of Paul's box): 85 MHz
#DDS0 power (Power of DDS channel #1 of Paul's box): -6 dBm
#DDS1 frequency (Frequency of DDS channel #1 of Paul's box): 85 MHz
#DDS1 power (Power of DDS channel #1 of Paul's box): -15 dBm
#DDS10 frequency (Frequency of DDS channel #10 of Paul's box): 0 MHz
#DDS10 power (Power of DDS channel #10 of Paul's box): 0 dBm
#DDS11 frequency (Frequency of DDS channel #11 of Paul's box): 0 MHz
#DDS11 power (Power of DDS channel #11 of Paul's box): 0 dBm
#DDS2 frequency (Frequency of DDS channel #2 of Paul's box): 200 MHz
#DDS2 power (Power of DDS channel #2 of Paul's box): -50 dBm
#DDS3 frequency (Frequency of DDS channel #3 of Paul's box): 60 MHz
#DDS3 power (Power of DDS channel #3 of Paul's box): -50 dBm
#DDS4 frequency (Frequency of DDS channel #4 of Paul's box): 107.9 MHz
#DDS4 power (Power of DDS channel #4 of Paul's box): 10 dBm
#DDS5 frequency (Frequency of DDS channel #5 of Paul's box): 111 MHz
#DDS5 power (Power of DDS channel #5 of Paul's box): -50 dBm
#DDS6 power (Power of DDS channel #6 of Paul's box): 0 dBm
#DDS7 frequency (Frequency of DDS channel #7 of Paul's box): 0 MHz
#DDS7 power (Power of DDS channel #7 of Paul's box): 0 dBm
#DDS8 frequency (Frequency of DDS channel #8 of Paul's box): 0 MHz
#DDS8 power (Power of DDS channel #8 of Paul's box): 0 dBm
#DDS9 frequency (Frequency of DDS channel #9 of Paul's box): 0 MHz
#DDS9 power (Power of DDS channel #9 of Paul's box): 0 dBm
#DP370 power (DP370 photodiode voltage setpoint): 7 mW
#Doppler_time (): 5000 us
#H1 power (H1 photodiode voltage setpoint): 5.5 uW
#H1Flipmount (Thorlabs Flipmount): 1 
#H1seq power (H1seq setpoint): 0 mW
#H2 power (H2 photodiode voltage setpoint): 2.23 uW
#In Oven Current (Scaled version of In oven control voltage (factor: 2.000000, offset:0.000000)): 0 A
#Objective focus position (Scaled version of Focus obective actuator (factor: 0.000024, offset:0.000000)): 24.5719768 mm
#Paul's box run number (to identify the raw data of CCD and PMT): 172016 
#SampleNHold (SampleNHold (digital out of Paul's box)): 1 
#Strobo Trigger (description): 0 
#U_ablation (NI analog out at /Dev2/ao0): 0 V
#Ue endseg 1 (Scaled version of Endseg 1 extra voltage (factor: -1.200000, offset:0.000000)): -9 V
#Ue endseg 2 (Scaled version of Endseg 2 extra voltage (factor: -1.200000, offset:0.000000)): 0 V
#Ue1 (Scaled version of Segment 3 extra compensation voltage (factor: 1.214280, offset:-0.000700)): -9 V
#Ue2 (Scaled version of Segment 3 extra compensation voltage (factor: 1.214280, offset:-0.000700)): -9 V
#Ue3 (Scaled version of Segment 3 extra compensation voltage (factor: 1.214280, offset:-0.000700)): -5 V
#Ue4 (Scaled version of Segment 3 extra compensation voltage (factor: 1.214280, offset:-0.000700)): 0 V
#Ue5 (Scaled version of Segment 3 extra compensation voltage (factor: 1.214280, offset:-0.000700)): 0 V
#Ue6 (Scaled version of Segment 6 extra voltage (factor: -1.200000, offset:0.000000)): 0 V
#Ue7 (Scaled version of Segment 7 extra voltage (factor: -1.200000, offset:0.000000)): 0 V
#Ue8 (Scaled version of Segment 8 extra voltage (factor: -1.200000, offset:0.000000)): 0 V
#Uec endseg 1 (Scaled version of Segment 0 extra compensation voltage (factor: 1.2, offset:0.0)): 0.240626704 V
#Uec endseg 2 (Scaled version of Endseg extra 2 compensation voltage (factor: -1.200000, offset:0.000000)): 0 V
#Uec1 (Scaled version of Segment 1 extra compensation voltage (factor: 1.2, offset:0.0)): 0.240626704 V
#Uec2 (Scaled version of Segment 2 extra compensation voltage (factor: 1.2, offset:0.0)): 0.240626704 V
#Uec3 (Scaled version of Segment 3 extra compensation voltage (factor: 1.2, offset:0.0)): 0.227429813 V
#Uec4 (Scaled version of Segment 4 extra compensation voltage (factor: 1.2, offset:0.0)): 0.227429813 V
#Uec5 (Scaled version of Segment 5 extra compensation voltage (factor: 1.2, offset:0.0)): 0 V
#Uec6 (Scaled version of Segment 6 extra compensation voltage (factor: 1.2, offset:0.0)): 0.408 V
#Uec7 (Scaled version of Segment 7 extra compensation voltage (factor: 1.2, offset:0.0)): 0.408 V
#Uec8 (Scaled version of Segment 8 extra compensation voltage (factor: 1.2, offset:0.0)): 0.408 V
#Uschwinden (U_schwinden to lower rf confinement): 0.5 V
#Ut endseg 1 (Scaled version of Endseg 1 voltage (factor: -1.199740, offset:-0.001200)): 12 V
#Ut endseg 2 (Scaled version of Endseg 2 voltage (factor: -1.197100, offset:-0.003000)): 0 V
#Ut1 (Scaled version of Segment 1 voltage (factor: -1.200900, offset:-0.003600)): -8 V
#Ut2 (Scaled version of Segment 2 voltage (factor: -1.201410, offset:-0.001400)): 12 V
#Ut3 (Scaled version of Segment 3 voltage (factor: -1.198560, offset:-0.003200)): 12 V
#Ut4 (Scaled version of Segment 4 voltage (factor: -1.198560, offset:-0.003200)): 0 V
#Ut5 (Scaled version of Segment 5 voltage (factor: -1.198560, offset:-0.003200)): 0 V
#Ut6 (Scaled version of Segment 6 voltage (factor: -1.198560, offset:-0.003200)): 0 V
#Ut7 (Scaled version of Segment 7 voltage (factor: -1.198560, offset:-0.003200)): 0 V
#Ut8 (Scaled version of Segment 8 voltage (factor: -1.198560, offset:-0.003200)): 0 V
#Utc endseg 1 (Scaled version of Segment 0 compensation voltage (factor: 0.25, offset:0.0)): 0.0537017576 V
#Utc endseg 2 (Scaled version of Endseg 2 compensation voltage (factor: -0.250000, offset:0.000000)): 0 V
#Utc1 (Scaled version of Segment 1 compensation voltage (factor: 0.25, offset:0.0)): 0.0537017576 V
#Utc2 (Scaled version of Segment 2 compensation voltage (factor: 0.25, offset:0.0)): 0.0537017576 V
#Utc3 (Scaled version of Segment 3 compensation voltage (factor: 0.25, offset:0.0)): 0.106663163 V
#Utc4 (Scaled version of Segment 4 compensation voltage (factor: 0.25, offset:0.0)): 0.106663163 V
#Utc5 (Scaled version of Segment 5 compensation voltage (factor: 0.25, offset:0.0)): 0 V
#Utc6 (Scaled version of Segment 6 compensation voltage (factor: 0.25, offset:0.0)): 0 V
#Utc7 (Scaled version of Segment 7 compensation voltage (factor: 1.2, offset:0.0)): 0 V
#Utc8 (Scaled version of Segment 8 compensation voltage (factor: 1.2, offset:0.0)): 0 V
#V power (V photodiode voltage setpoint): 11.25 uW
#Vseq power (Vseq setpoint): 0.4 mW
#WP370H2sw0 (NI analog out at /Dev2/ao2): 5 V
#WP370H2sw1 (NI analog out at /Dev2/ao3): 0 V
#Yb Oven Current (Scaled version of Yb oven control voltage (factor: 3.510000, offset:0.000000)): 0 A
#awg_Pulselength (): 0 s
#awg_amplitude (): 0 Vpp
#awg_frequency (): 0 Hz
#awg_offset (): 0 V
#axial_secular_frequency_AOM (): 0.11 MHz
#carrier_frequency (): 221 MHz
#cooling370 frequency (Attenuation of transition cooling370): 85 MHz
#cooling370 power (Power of transition cooling370): -24 dBm
#cooling_chirp_dds_power (): 0 dBm
#cooling_chirp_freq_step (): 1 MHz
#cooling_chirp_start_freq (): 77.9 MHz
#cooling_chirp_stop_freq (): 107.9 MHz
#cooling_chirp_total_time (): 3 us
#detection370 frequency (Attenuation of transition detection370): 85 MHz
#detection370 power (Power of transition detection370): -2 dBm
#detection_time (): 2500 us
#detuning370 frequency (Attenuation of transition detuning370): 0 MHz
#detuning370 power (Power of transition detuning370): 0 dBm
#emm_pulse_buffer_time (): 0 us
#emm_pulse_wait_time (): 0 us
#feed_forward_waittime_ms (): 0 ms
#flop_sbc_max_pulsetime_factor (): 0 
#freqScaling_411 (): 1.68 MHz/G
#freqScaling_467 (): 1.6 MHz/G
#heating_rate_wait_time (): 5000 us
#intersequence_cooling_rf_frequency (): 85 MHz
#intersequence_cooling_rf_power (): -24 dBm
#load_attempt (): 1 
#mirrorH2H (Motorized mirror mount): 4.37709888 mm
#n_av_LLI (): 50 
#n_points_per_doppler_freq_scan (): 0 
#n_points_per_sb_flops (): 0 
#n_points_per_sb_scan (): 0 
#n_rabi_scan_points (): 0 
#n_rep (): 575 
#octupole467 frequency (Attenuation of transition octupole467): 111.046769 MHz
#octupole467 power (Power of transition octupole467): -6 dBm
#octupole4672 frequency (Attenuation of transition octupole4672): 111.046769 MHz
#octupole4672 power (Power of transition octupole4672): -6 dBm
#offset370PD_H1 (): -0.0132263937 uW
#offset370PD_H2 (): -0.0299202343 uW
#offset370PD_V (): -0.0150179222 uW
#offset467BelowPD (): 0.0073186225 mW
#offset467PD (): 0.0073186225 mW
#picture_number (): 0 
#pulse_time_1650 (): 0 us
#pulse_time_411 (): 5 us
#pulse_time_467 (): 50000 us
#pulse_time_4672 (): 50000 us
#pulse_time_rfLLI (): 14.95 us
#pump_time (): 10 us
#pumping370 frequency (Attenuation of transition pumping370): 85 MHz
#pumping370 power (Power of transition pumping370): -13 dBm
#quench1650 frequency (Attenuation of transition quench1650): 60 MHz
#quench1650 power (Power of transition quench1650): -3.1 dBm
#radial_secular_frequency_AOM (): 0.31 MHz
#ramp_time (): 0 us
#reference 370 Det (): 0 mW
#reference 370 H1 (reference value 370 H1 chart): 3 uW
#reference 370 H2 (reference value 370 H2 chart): 5 uW
#reference 370 V (reference value 370 V chart): 40 uW
#reference 411 Fiber (reference value vertical 411 chart): 0.4 mW
#reference 411 SHG (reference value SHG 411 chart): 8 mW
#reference 411 V (): 0 uW
#reference 639 Fiber (reference value fiber639 chart): 11.5 mW
#reference SHG 467 (): 5.5 mW
#reference SHG 467 Below (): 0 mW
#rf_Amp (): 0.3 
#rf_Freq (): 3.51605731 MHz
#rf_phase (): 0.5 
#rf_switch_467 (): 0 
#sampling370 frequency (Attenuation of transition sampling370): 85 MHz
#sampling370 power (Power of transition sampling370): -5 dBm
#sampling411 frequency (Attenuation of transition sampling411): 220 MHz
#sampling411 power (Power of transition sampling411): -2 dBm
#sb_cooling_411_Omega (): 0 kHz
#sb_cooling_ddspower_1650 (): -27.5 dBm
#sb_cooling_ddspower_411 (): -10 dBm
#sb_cooling_detuning (): 0 
#sb_cooling_time (): 5000 us
#sb_scan_range_factor (): 0 
#sbc_pulses11 (): 0 
#sbc_pulses12 (): 0 
#sbc_pulses21 (): 0 
#sbc_pulses22 (): 0 
#sbc_pulsetime11 (): 0 us
#sbc_pulsetime12 (): 0 us
#sbc_pulsetime21 (): 0 us
#sbc_pulsetime22 (): 0 us
#sbc_repumptime (): 0 us
#scaling370PD_H1 (): -12.9249723 uW/V
#scaling370PD_H2 (): -14.9627261 uW/V
#scaling370PD_V (): -17.3688494 uW/V
#scaling467BelowPD (): -2.85545297 mW/V
#scaling467PD (): -2.85545297 mW/V
#scan_variable (): 0 unit
#spectroscopy411 frequency (Attenuation of transition spectroscopy411): 221 MHz
#spectroscopy411 power (Power of transition spectroscopy411): -2 dBm
#spectroscopy411rsb11 frequency (Attenuation of transition spectroscopy411rsb11): 0 MHz
#spectroscopy411rsb11 power (Power of transition spectroscopy411rsb11): 0 dBm
#spectroscopy411rsb12 frequency (Attenuation of transition spectroscopy411rsb12): 0 MHz
#spectroscopy411rsb12 power (Power of transition spectroscopy411rsb12): 0 dBm
#spectroscopy411rsb21 frequency (Attenuation of transition spectroscopy411rsb21): 0 MHz
#spectroscopy411rsb21 power (Power of transition spectroscopy411rsb21): 0 dBm
#spectroscopy411rsb22 frequency (Attenuation of transition spectroscopy411rsb22): 0 MHz
#spectroscopy411rsb22 power (Power of transition spectroscopy411rsb22): 0 dBm
#spectroscopy411slave frequency (Attenuation of transition spectroscopy411slave): 80 MHz
#spectroscopy411slave power (Power of transition spectroscopy411slave): -4 dBm
#sweep_frequency_step (): 0 MHz
#sweep_sleep_time (): 0 us
#sweep_start_frequency (): 0 MHz
#sweep_stop_frequency (): 0 MHz
#t_RFtotal (): 1235977.45 us
#t_RFwait (): 100 us
#t_pi_carrier_estim_A (): 0 us
#t_pi_carrier_estim_B (): 0 us
#t_pi_carrier_estim_C (): 0 us
#t_subtract (): 0.1 us
#use_shutters (): 0 
#wait_ramp_down (): 0 us
#waveplate411Ax (Motorized rotation mount): 0 °
#waveplateSplitH1V (Motorized rotation mount): 154.999746 °
#waveplateV (Motorized rotation mount): 27.4999213 °

#UTC / s	rel. time / s	RunNumber / 	rf_Freq / MHz	CorrFreqCenter / 	CorrFreqCenter2 / 	FreqCenter / 	CorrBField / 	CorrBField2 / 	BField / 	FreqPlusPlus / 	FreqPlusMinus / 	FreqMinusPlus / 	FreqMinusMinus / 	FreqPlusCenter / 	FreqMinusCenter / 	roi_plus_plus / 	roi_pp_num_cyc / 	roi_plus_minus / 	roi_pm_num_cyc / 	roi_minus_plus / 	roi_mp_num_cyc / 	roi_minus_minus / 	roi_mm_num_cyc / 	roi_final_E3 / 	number_LLI_cycles / 	det_num_hot / 	det_num_no_exc / 	det_num_quench / 
1646303607	254.294	1	3.51610382	0.243333333	0.243333333	111.710747	-0.323333333	-0.323333333	2.21329328	112.37474	112.37473	111.046764	111.046754	112.374735	111.046759	0.66	50	0.74	50	0.9	50	0.333333333	48	19	32	0	18	0
1646303829	475.98	2	3.51611149	0.495102041	3.00735561e-10	111.710744	-0.124897959	-7.58656898e-11	2.21329515	112.374738	112.374728	111.046761	111.046751	112.374733	111.046756	0.86	50	0.489795918	49	1	50	0.38	50	14	35	3	14	1
1646304025	672.142	3	3.51611446	-0.249591837	-0.00112937483	111.710746	-0.181836735	-0.000822790655	2.21329788	112.37474	112.37473	111.046761	111.046752	112.374735	111.046756	0.428571429	49	0.86	50	0.612244898	49	0.68	50	11	26	1	24	0
1646304206	853.019	4	3.51611877	-0.0816326531	-0.00041437895	111.710746	0.511020408	0.00259401222	2.21329021	112.374738	112.374728	111.046764	111.046754	112.374733	111.046759	0.96	50	0.530612245	49	0.367346939	49	0.96	50	16	29	0	21	0
1646304387	1034.027	5	3.51610665	-0.318571429	-0.00176984127	111.710748	0.0785714286	0.000436507937	2.21328903	112.374739	112.37473	111.046766	111.046756	112.374734	111.046761	0.56	50	0.8	50	0.46	50	0.857142857	49	15	31	0	18	1
1646304580	1227.698	6	3.51610478	0.33	0.00182320442	111.710746	-0.01	-5.52486188e-05	2.21328918	112.374738	112.374728	111.046764	111.046755	112.374733	111.046759	0.8	50	0.48	50	0.94	50	0.6	50	15	33	1	17	0
1646304763	1410.608	7	3.51610502	-0.284285714	-0.00146539028	111.710747	-0.0642857143	-0.000331369661	2.21329015	112.374739	112.37473	111.046765	111.046756	112.374735	111.04676	0.571428571	49	0.92	50	0.54	50	0.76	50	16	38	0	12	0
1646304984	1630.873	8	3.51610655	0.175510204	0.000959072153	111.710747	-0.315510204	-0.00172409948	2.21329488	112.37474	112.37473	111.046763	111.046753	112.374735	111.046758	0.4	50	0.54	50	0.94	50	0.448979592	49	9	31	3	19	0
1646305178	1825.72	9	3.51611403	-0.164693878	-0.000748608534	111.710747	0.0246938776	0.000112244898	2.21329451	112.374741	112.374731	111.046764	111.046754	112.374736	111.046759	0.62	50	0.76	50	0.530612245	49	0.72	50	17	35	1	15	0
1646305400	2046.883	10	3.51611344	-0.0308758503	-0.000158337694	111.710748	0.41087585	0.00210705564	2.21328835	112.374739	112.374729	111.046766	111.046756	112.374734	111.046761	0.82	50	0.44	50	0.354166667	48	0.795918367	49	16	34	3	16	0
1646305581	2227.889	11	3.5161037	0.0430612245	0.00019484717	111.710747	-0.636938776	-0.00288207591	2.2132979	112.374741	112.374732	111.046763	111.046753	112.374737	111.046758	0.306122449	49	0.9	50	0.94	50	0.26	50	12	31	0	19	0
1646305762	2409.736	12	3.51611881	0.21	0.00116022099	111.710746	0.35	0.00193370166	2.21329265	112.374739	112.374729	111.046763	111.046754	112.374734	111.046759	0.88	50	0.32	50	0.7	50	0.84	50	20	44	0	6	0
1646305944	2591.102	13	3.5161105	-0.0834353741	-0.000458436122	111.710747	-0.366768707	-0.00201521268	2.21329815	112.374741	112.374731	111.046762	111.046753	112.374736	111.046757	0.489795918	49	0.94	50	0.7	50	0.416666667	48	16	36	0	14	0
1646306125	2772.418	14	3.5161192	0.00591836735	3.26981621e-05	111.710747	0.134081633	0.000740782501	2.21329614	112.37474	112.374731	111.046763	111.046753	112.374736	111.046758	0.82	50	0.68	50	0.591836735	49	0.72	50	14	31	0	19	0
1646306332	2979.097	15	3.51611602	-0.193673469	-0.00106413994	111.710748	0.173673469	0.000954249832	2.21329354	112.37474	112.374731	111.046764	111.046755	112.374736	111.04676	0.62	50	0.64	50	0.408163265	49	0.775510204	49	18	29	2	21	0
1646306513	3160.073	16	3.5161119	-0.0316666667	-0.000153721683	111.710748	0.551666667	0.00267799353	2.21328526	112.374738	112.374729	111.046767	111.046758	112.374733	111.046762	0.9	50	0.38	50	0.416666667	48	1	50	12	29	0	21	0
1646306694	3340.999	17	3.51609882	0.0757142857	0.000418310971	111.710747	-0.175714286	-0.000970797159	2.2132879	112.374739	112.374729	111.046766	111.046756	112.374734	111.046761	0.52	50	0.62	50	0.68	50	0.428571429	49	11	23	0	27	0
1646306900	3547.425	18	3.51610299	-0.32	-0.0017679558	111.710749	0.02	0.000110497238	2.2132876	112.37474	112.374731	111.046768	111.046758	112.374735	111.046763	0.54	50	0.84	50	0.58	50	0.92	50	21	35	2	15	0
1646307101	3748.398	19	3.51610251	0.248979592	0.00120279996	111.710748	-0.128979592	-0.000623089816	2.21328953	112.374739	112.37473	111.046766	111.046756	112.374735	111.046761	0.7	50	0.58	50	0.897959184	49	0.52	50	11	26	1	24	0
1646307296	3943.044	20	3.51610557	-0.311153846	-0.00154802909	111.710749	0.272179487	0.0013541268	2.21328545	112.37474	112.37473	111.046768	111.046759	112.374735	111.046764	0.641025641	39	0.68	50	0.416666667	48	1	12	14	32	1	18	0
1646307501	4148.543	21	3.51609911	0.289591837	0.00149274143	111.710748	-0.330408163	-0.00170313486	2.21329041	112.37474	112.37473	111.046766	111.046756	112.374735	111.046761	0.591836735	49	0.632653061	49	0.9	50	0.28	50	9	22	2	28	0
1646307694	4341.331	22	3.51610695	0.131530612	0.000638498118	111.710747	0.228469388	0.0011090747	2.21328698	112.374738	112.374729	111.046766	111.046756	112.374733	111.046761	0.8	50	0.44	50	0.653061224	49	0.75	48	12	30	1	20	0
1646307874	4521.628	23	3.51610153	-0.237840136	-0.00123233231	111.710748	-0.162159864	-0.000840206549	2.21328941	112.37474	112.374731	111.046766	111.046757	112.374735	111.046762	0.4	50	0.8	50	0.632653061	49	0.708333333	48	10	25	0	25	0
1646308055	4701.972	24	3.51610538	0.405918367	0.00225510204	111.710746	0.174081633	0.000967120181	2.2132868	112.374737	112.374728	111.046765	111.046756	112.374732	111.04676	0.88	50	0.3	50	0.64	50	0.408163265	49	8	23	0	27	0
1646308235	4882.259	25	3.51610125	-0.497142857	-0.00276190476	111.710749	0.117142857	0.000650793651	2.21328504	112.374739	112.37473	111.046768	111.046759	112.374734	111.046763	0.44	50	0.82	50	0.285714286	49	0.9	50	14	34	0	16	0
1646308454	5100.96	26	3.51609847	0.115918367	0.000640432969	111.710748	0.195918367	0.00108242192	2.2132821	112.374738	112.374728	111.046768	111.046759	112.374733	111.046764	0.72	50	0.408163265	49	0.56	50	0.64	50	15	32	3	18	0
1646308634	5281.375	27	3.51609382	0.0891666667	0.000409021407	111.710748	-0.0291666667	-0.000133792049	2.21328254	112.374737	112.374728	111.046768	111.046758	112.374733	111.046763	0.84	50	0.78	50	0.66	50	0.541666667	48	12	33	0	16	1
1646308827	5474.676	28	3.51609452	0.530984043	0.00293361349	111.710745	-0.136515957	-0.000754231809	2.21328459	112.374735	112.374726	111.046765	111.046755	112.374731	111.04676	0.82	50	0.425531915	47	0.98	50	0.3125	48	18	36	1	13	1
1646309022	5669.759	29	3.51609775	-0.288571429	-0.00149518875	111.710747	-0.111428571	-0.000577350111	2.21328626	112.374737	112.374728	111.046766	111.046756	112.374733	111.046761	0.44	50	0.84	50	0.68	50	0.857142857	49	9	20	1	30	0
1646309230	5876.887	30	3.5161004	0.0171428571	8.79120879e-05	111.710747	0.182857143	0.000937728938	2.21328352	112.374736	112.374727	111.046766	111.046757	112.374732	111.046762	0.72	50	0.52	50	0.714285714	49	0.88	50	18	38	2	12	0
1646309414	6061.296	31	3.51609606	-0.106326531	-0.000513654737	111.710747	-0.146326531	-0.000706891452	2.21328571	112.374738	112.374728	111.046766	111.046757	112.374733	111.046761	0.367346939	49	0.62	50	0.76	50	0.72	50	14	29	0	21	0
1646309607	6254.564	32	3.51609953	0.238979592	0.00129178158	111.710746	0.341020408	0.00184335356	2.2132806	112.374735	112.374725	111.046766	111.046757	112.37473	111.046762	0.92	50	0.34	50	0.448979592	49	0.551020408	49	13	34	1	16	0
1646309822	6469.164	33	3.51609144	-0.24	-0.00124352332	111.710747	-0.28	-0.0014507772	2.2132848	112.374737	112.374728	111.046766	111.046757	112.374733	111.046762	0.38	50	0.9	50	0.68	50	0.64	50	13	22	0	28	0
1646310137	6784.24	34	3.51609808	0	0	111.710747	0	0	2.2132848	112.374737	112.374728	111.046766	111.046757	112.374733	111.046762	1	1	1	1	1	1	1	1	0	0	0	50	0
1646310385	7032.127	35	3.51609808	0	0	111.710747	0	0	2.2132848	112.374737	112.374728	111.046766	111.046757	112.374733	111.046762	1	1	1	1	1	1	1	1	8	19	0	31	0
1646310590	7237.666	36	3.51609808	0.135918367	0.000593529988	111.710746	-0.315918367	-0.00137955619	2.21328954	112.374738	112.374729	111.046764	111.046755	112.374733	111.04676	0.48	50	0.66	50	0.86	50	0.408163265	49	13	31	2	19	0
1646310771	7417.873	37	3.51610558	-0.24755102	-0.00120170398	111.710748	0.40755102	0.00197840301	2.21328342	112.374737	112.374728	111.046767	111.046758	112.374733	111.046763	0.68	50	0.52	50	0.244897959	49	0.9	50	13	32	0	18	0
1646311002	7648.981	38	3.51609591	0.292040816	0.00162244898	111.710746	0.0879591837	0.000488662132	2.2132821	112.374736	112.374726	111.046766	111.046757	112.374731	111.046762	0.78	50	0.4	50	0.795918367	49	0.591836735	49	19	35	4	15	0
1646311233	7880.39	39	3.51609382	-0.127083333	-0.0005501443	111.710747	-0.332916667	-0.00144119769	2.2132871	112.374738	112.374728	111.046765	111.046756	112.374733	111.046761	0.4	50	0.86	50	0.645833333	48	0.44	50	8	25	4	25	0
1646311439	8086.49	40	3.51610172	0.20244898	0.000872624912	111.710746	0.41755102	0.00179978888	2.21328083	112.374735	112.374725	111.046766	111.046757	112.37473	111.046762	0.94	50	0.32	50	0.54	50	0.755102041	49	19	38	2	12	0
1646311620	8267.044	41	3.51609181	-0.0212244898	-0.000103031504	111.710746	0.0412244898	0.000200118883	2.21328022	112.374735	112.374725	111.046767	111.046757	112.37473	111.046762	0.92	50	0.9	50	0.87755102	49	0.94	50	0	5	0	45	0
1646311814	8461.44	42	3.51609084	-0.0193877551	-0.000107709751	111.710746	0.0393877551	0.000218820862	2.21327962	112.374735	112.374725	111.046767	111.046757	112.37473	111.046762	0.92	50	0.9	50	0.88	50	0.93877551	49	5	15	1	35	0
1646312008	8654.907	43	3.5160899	-0.108690476	-0.000557387057	111.710747	-0.531309524	-0.00272466422	2.21328759	112.374738	112.374728	111.046765	111.046756	112.374733	111.04676	0.3	50	0.94	50	0.714285714	49	0.291666667	48	14	30	1	20	0
1646312205	8852.535	44	3.51610251	0.257346939	0.00133340383	111.710745	-0.297346939	-0.00154065771	2.21329205	112.374738	112.374728	111.046762	111.046753	112.374733	111.046758	0.7	50	0.74	50	0.82	50	0.265306122	49	15	32	1	18	0
1646312399	9046.151	45	3.51610956	-0.48	-0.00242424242	111.710748	0.2	0.00101010101	2.21328905	112.374739	112.37473	111.046766	111.046756	112.374734	111.046761	0.46	50	0.74	50	0.32	50	1	50	16	32	1	18	0
1646312606	9253.706	46	3.51610482	0.18	0.000927835052	111.710747	-0.56	-0.00288659794	2.21329745	112.374741	112.374731	111.046762	111.046753	112.374736	111.046758	0.32	50	0.7	50	0.92	50	0.18	50	10	24	2	26	0
1646312801	9448.445	47	3.5161181	0.156734694	0.000757172434	111.710746	0.323265306	0.00156166815	2.21329261	112.374739	112.374729	111.046763	111.046753	112.374734	111.046758	0.9	50	0.42	50	0.673469388	49	0.84	50	14	33	1	17	0
1646313010	9657.385	48	3.51611043	-0.341267007	-0.00175008721	111.710748	0.181267007	0.000929574394	2.21328989	112.374739	112.37473	111.046766	111.046756	112.374735	111.046761	0.52	50	0.68	50	0.395833333	48	0.918367347	49	15	39	2	11	0
1646313191	9838.556	49	3.51610613	-0.255918367	-0.0012244898	111.710749	-0.0440816327	-0.000210916903	2.21329055	112.374741	112.374731	111.046767	111.046757	112.374736	111.046762	0.34	50	0.64	50	0.408163265	49	0.62	50	7	25	0	25	0
1646313385	10032.575	50	3.51610718	0.566595745	0.00313036323	111.710746	0.0334042553	0.000184553897	2.21329005	112.374738	112.374728	111.046764	111.046754	112.374733	111.046759	0.98	50	0.38	50	0.98	50	0.446808511	47	12	33	1	17	0
1646313579	10226.498	51	3.51610638	-0.32	-0.00164948454	111.710748	0.06	0.000309278351	2.21328915	112.374739	112.37473	111.046766	111.046756	112.374735	111.046761	0.66	50	0.92	50	0.5	48	0.88	50	12	31	1	19	0
1646313804	10451.199	52	3.51610496	0.415918367	0.0021329147	111.710746	-0.115918367	-0.000594453166	2.21329089	112.374738	112.374728	111.046763	111.046754	112.374733	111.046758	0.76	50	0.46	50	0.94	50	0.408163265	49	7	17	3	33	0
1646313985	10632.224	53	3.51610771	-0.0214285714	-9.56632653e-05	111.710746	0.0614285714	0.000274234694	2.21328996	112.374738	112.374728	111.046764	111.046754	112.374733	111.046759	0.98	50	0.94	50	0.857142857	49	0.94	50	0	6	0	44	0
1646314220	10867.083	54	3.51610625	0.072566218	0.000400918331	111.710745	0.00743378202	4.10706189e-05	2.21328985	112.374737	112.374728	111.046763	111.046754	112.374732	111.046758	0.72	50	0.64	50	0.595744681	47	0.530612245	49	11	30	4	20	0
1646314403	11050.346	55	3.51610608	0.0154166667	6.58831909e-05	111.710745	-0.755416667	-0.00322827635	2.21330118	112.37474	112.374731	111.04676	111.04675	112.374736	111.046755	0.26	50	1	50	1	50	0.229166667	48	24	37	0	13	0
1646314610	11257.675	56	3.516124	-0.0393877551	-0.000214063886	111.710746	0.309183673	0.00168034605	2.21329655	112.374739	112.37473	111.046761	111.046752	112.374735	111.046757	0.78	50	0.510204082	49	0.571428571	49	0.92	50	8	33	2	17	0
1646314804	11451.68	57	3.51611666	-0.37625	-0.00181763285	111.710747	0.43625	0.00210748792	2.21329	112.374739	112.37473	111.046765	111.046756	112.374734	111.04676	0.76	50	0.7	50	0.1875	48	1	49	10	26	1	23	1
1646315025	11672.569	58	3.51610631	0.42	0.00216494845	111.710745	0.26	0.00134020619	2.2132861	112.374736	112.374726	111.046764	111.046755	112.374731	111.04676	0.9	50	0.22	50	0.7	50	0.54	50	12	31	3	19	0
1646315220	11867.062	59	3.51610015	0.125306122	0.000566996029	111.710745	0.0253061224	0.000114507341	2.21328572	112.374735	112.374726	111.046764	111.046754	112.37473	111.046759	0.62	50	0.469387755	49	0.74	50	0.64	50	16	30	1	20	0
1646315402	12049.496	60	3.51609955	-0.01	-5.15463918e-05	111.710745	-0.19	-0.000979381443	2.21328857	112.374736	112.374727	111.046763	111.046753	112.374731	111.046758	0.5	50	0.7	50	0.66	50	0.48	50	7	22	0	28	0
1646315598	12245.273	61	3.51610405	-0.556530612	-0.00300827358	111.710748	-0.0565306122	-0.000305570877	2.21328942	112.374739	112.37473	111.046765	111.046756	112.374734	111.046761	0.346938776	49	0.96	50	0.4	50	0.9	50	0	4	1	46	0
1646315807	12453.963	62	3.51610539	0.122040816	0.000629076373	111.710747	-0.0420408163	-0.000216705239	2.21329005	112.374739	112.374729	111.046765	111.046755	112.374734	111.04676	0.9	50	0.82	50	0.96	50	0.795918367	49	0	5	2	45	0
1646315987	12634.098	63	3.51610639	0.1	0.000480769231	111.710746	-0.02	-9.61538462e-05	2.21329035	112.374738	112.374729	111.046764	111.046755	112.374734	111.046759	0.96	50	0.88	50	0.96	50	0.84	50	0	3	0	47	0
1646316180	12827.209	64	3.51610687	0.15	0.000833333333	111.710746	0.07	0.000388888889	2.2132893	112.374737	112.374728	111.046764	111.046754	112.374732	111.046759	0.98	50	0.76	50	0.96	50	0.88	50	11	33	1	17	0
1646316360	13007.427	65	3.51610521	0.0754166667	0.000388745704	111.710745	-0.615416667	-0.00317225086	2.21329853	112.37474	112.37473	111.04676	111.046751	112.374735	111.046756	0.34	50	0.88	50	0.92	50	0.229166667	48	13	23	0	27	0
1646316566	13213.3	66	3.5161198	0.00285714286	1.58730159e-05	111.710745	0.617142857	0.00342857143	2.21328928	112.374737	112.374727	111.046763	111.046754	112.374732	111.046759	0.94	50	0.32	50	0.285714286	49	0.9	50	17	30	2	20	0
1646316746	13393.573	67	3.51610516	-0.249583333	-0.00121156958	111.710747	-0.110416667	-0.000536003236	2.21329093	112.374739	112.374729	111.046764	111.046755	112.374734	111.046759	0.6	50	0.96	50	0.520833333	48	0.66	50	18	30	0	20	0
1646316939	13586.725	68	3.51610778	0.416326531	0.00231292517	111.710744	-0.00367346939	-2.04081633e-05	2.21329099	112.374737	112.374727	111.046762	111.046752	112.374732	111.046757	0.78	50	0.367346939	49	0.98	50	0.56	50	27	39	1	11	0
1646317133	13779.883	69	3.51610787	-0.126530612	-0.000655599027	111.710745	-0.413469388	-0.00214232843	2.21329719	112.374739	112.374729	111.046761	111.046751	112.374734	111.046756	0.42	50	0.96	50	0.94	50	0.653061224	49	9	14	1	36	0
1646317326	13972.94	70	3.51611768	0	0	111.710745	0	0	2.21329719	112.374739	112.374729	111.046761	111.046751	112.374734	111.046756	0.94	50	0.94	50	0.98	50	0.98	50	0	9	1	41	0
1646317506	14153.267	71	3.51611768	-0.104285714	-0.000540340489	111.710746	-0.415714286	-0.00215396003	2.21330342	112.374741	112.374732	111.046759	111.04675	112.374737	111.046755	0.4	50	0.92	50	0.74	50	0.428571429	49	5	15	0	35	0
1646317686	14333.561	72	3.51612754	-0.03	-0.000165745856	111.710746	0.03	0.000165745856	2.21330297	112.374741	112.374732	111.04676	111.04675	112.374737	111.046755	0.94	50	0.94	50	0.9	50	0.96	50	0	0	0	50	0
1646317868	14514.895	73	3.51612683	-0.135	-0.00075	111.710746	0.555	0.00308333333	2.21329465	112.37474	112.37473	111.046763	111.046753	112.374735	111.046758	0.84	50	0.42	50	0.25	48	0.94	50	12	25	0	25	0
1646318062	14709.642	74	3.51611366	0.0804081633	0.000444243996	111.710746	-0.066122449	-0.000365317398	2.21329564	112.374739	112.37473	111.046762	111.046753	112.374735	111.046757	0.714285714	49	0.7	50	0.82	50	0.673469388	49	1	8	1	42	0
1646318367	15014.609	75	3.51611523	0.05	0.000256410256	111.710746	-0.09	-0.000461538462	2.21329699	112.37474	112.37473	111.046761	111.046752	112.374735	111.046757	0.92	50	0.96	50	0.96	50	0.82	50	5	17	1	33	0
1646318560	15207.475	76	3.51611737	0.0716326531	0.000234861158	111.710745	-0.0916326531	-0.000300434928	2.21329837	112.37474	112.37473	111.046761	111.046751	112.374735	111.046756	0.86	50	0.88	50	1	50	0.836734694	49	9	25	1	25	0
1646318740	15387.665	77	3.51611954	-0.0867346939	-0.000449402559	111.710746	0.0267346939	0.00013852173	2.21329796	112.37474	112.37473	111.046761	111.046752	112.374735	111.046756	0.7	50	0.76	50	0.56	50	0.673469388	49	16	31	0	19	0
1646318946	15593.416	78	3.51611891	0.113061224	0.000628117914	111.710745	0.306938776	0.00170521542	2.21329336	112.374738	112.374729	111.046762	111.046753	112.374733	111.046757	0.82	50	0.4	50	0.5	50	0.693877551	49	14	35	2	15	0
1646319126	15773.677	79	3.51611163	-0.086122449	-0.000418070141	111.710746	-0.033877551	-0.000164454131	2.21329387	112.374739	112.374729	111.046762	111.046753	112.374734	111.046758	0.5	50	0.62	50	0.56	50	0.612244898	49	4	15	0	35	0
1646319307	15953.972	80	3.51611243	0.218979592	0.00121655329	111.710745	0.261020408	0.00145011338	2.21328995	112.374736	112.374727	111.046762	111.046753	112.374732	111.046758	0.96	50	0.48	50	0.897959184	49	0.94	50	9	17	0	33	0
1646319487	16134.214	81	3.51610624	-0.14	-0.000777777778	111.710745	-0.36	-0.002	2.21329535	112.374739	112.374729	111.046761	111.046752	112.374734	111.046757	0.46	50	0.96	50	0.68	50	0.46	50	8	22	0	28	0
1646319667	16314.513	82	3.51611478	0.0867346939	0.000479197204	111.710745	-0.566734694	-0.00313113091	2.21330385	112.374741	112.374731	111.046758	111.046749	112.374736	111.046754	0.52	50	1	49	0.98	50	0.326530612	49	24	38	0	12	0
1646319848	16494.848	83	3.51612822	-0.495510204	-0.00275283447	111.710747	-0.104489796	-0.000580498866	2.21330542	112.374744	112.374734	111.04676	111.046751	112.374739	111.046756	0.38	50	0.98	50	0.448979592	49	0.84	50	8	22	0	28	0
1646320028	16675.201	84	3.5161307	0.256734694	0.00142630385	111.710746	-0.243265306	-0.00135147392	2.21330907	112.374744	112.374734	111.046758	111.046749	112.374739	111.046753	0.673469388	49	0.66	50	0.96	50	0.46	50	22	35	0	15	0
1646320208	16855.581	85	3.51613647	-0.01	-5.52486188e-05	111.710746	-0.37	-0.0020441989	2.21331462	112.374745	112.374736	111.046757	111.046747	112.374741	111.046752	0.5	50	0.88	50	0.7	50	0.34	50	18	31	0	19	0
1646320427	17074.202	86	3.51614525	0.03	0.000166666667	111.710746	-0.05	-0.000277777778	2.21331537	112.374745	112.374736	111.046756	111.046747	112.374741	111.046751	0.66	50	0.68	50	0.8	50	0.72	50	7	31	3	19	0
1646320621	17268.518	87	3.51614643	0.176530612	0.000806075855	111.710745	-0.116530612	-0.000532103252	2.21331712	112.374745	112.374735	111.046755	111.046745	112.37474	111.04675	0.8	50	0.74	50	0.64	50	0.346938776	49	16	32	1	18	0
1646320802	17449.11	88	3.5161492	0.0846938776	0.000436566379	111.710745	0.395306122	0.00203766042	2.21331119	112.374743	112.374733	111.046756	111.046747	112.374738	111.046751	0.8	50	0.32	50	0.469387755	49	0.78	50	9	30	0	20	0
1646320984	17631.526	89	3.51613982	-0.314693878	-0.00174829932	111.710746	0.0546938776	0.000303854875	2.21331037	112.374744	112.374735	111.046758	111.046748	112.374739	111.046753	0.52	50	0.78	50	0.530612245	49	0.9	50	11	32	0	18	0
1646321216	17863.217	90	3.51613852	0.26	0.00142076503	111.710745	-0.02	-0.000109289617	2.21331067	112.374743	112.374733	111.046757	111.046747	112.374738	111.046752	0.8	50	0.56	50	0.82	50	0.54	50	8	31	4	19	0
1646321397	18043.93	91	3.516139	-0.245714286	-0.0010591133	111.710746	0.165714286	0.000714285714	2.21330818	112.374743	112.374734	111.046758	111.046749	112.374739	111.046754	0.72	50	0.8	50	0.428571429	49	0.84	50	11	31	0	19	0
1646321604	18251.03	92	3.51613507	0.2	0.00111111111	111.710745	0.48	0.00266666667	2.21330098	112.37474	112.374731	111.04676	111.04675	112.374735	111.046755	0.9	50	0.22	50	0.5	48	0.78	50	14	40	2	10	0
1646321810	18457.253	93	3.51612368	-0.0951020408	-0.000459430149	111.710746	-0.504897959	-0.00243912058	2.21330856	112.374743	112.374733	111.046758	111.046748	112.374738	111.046753	0.4	50	1	50	0.92	50	0.510204082	49	15	28	2	22	0
1646321993	18639.879	94	3.51613566	0.215918367	0.0010430839	111.710745	-0.235918367	-0.00113970226	2.2133121	112.374743	112.374733	111.046756	111.046746	112.374738	111.046751	0.74	50	0.76	50	0.86	50	0.408163265	49	23	37	0	13	0
1646322173	18820.47	95	3.51614125	-0.248730712	-0.00136665226	111.710746	-0.526779492	-0.00289439281	2.21332	112.374747	112.374737	111.046755	111.046745	112.374742	111.04675	0.224489796	49	1	50	0.87804878	41	0.6	50	12	32	0	18	0
1646322379	19026.743	96	3.51615375	0.184693878	0.00102040816	111.710745	0.368367347	0.00203517871	2.21331447	112.374744	112.374734	111.046755	111.046746	112.374739	111.046751	0.9	50	0.346938776	49	0.408163265	49	0.591836735	49	16	36	2	14	0
1646322560	19207.404	97	3.51614501	-0.174047619	-0.000844891355	111.710746	-0.185952381	-0.000902681461	2.21331726	112.374746	112.374736	111.046755	111.046746	112.374741	111.046751	0.38	50	0.74	50	0.583333333	48	0.571428571	49	16	28	0	22	0
1646322742	19389.259	98	3.51614942	0.119583333	0.0006606814	111.710745	0.360416667	0.0019912523	2.21331185	112.374743	112.374734	111.046756	111.046747	112.374739	111.046752	0.9	50	0.42	50	0.479166667	48	0.72	50	14	34	0	16	0
1646322923	19569.86	99	3.51614087	-0.367755102	-0.00202063243	111.710747	-0.287755102	-0.00158107199	2.21331617	112.374747	112.374737	111.046757	111.046747	112.374742	111.046752	0.224489796	49	0.88	50	0.6	50	0.68	50	9	26	0	24	0
1646323115	19762.8	100	3.5161477	0.28	0.00155555556	111.710746	0.42	0.00233333333	2.21330987	112.374743	112.374734	111.046757	111.046748	112.374739	111.046753	0.98	50	0.28	50	0.68	50	0.82	50	17	39	1	11	0
1646323322	19969.32	101	3.51613774	2.77555756e-17	1.43811273e-19	111.710746	-0.42	-0.0021761658	2.21331617	112.374745	112.374736	111.046756	111.046746	112.37474	111.046751	0.32	50	0.74	50	0.76	50	0.34	50	9	25	2	24	1
1646323515	20162.239	102	3.5161477	0.161836735	0.000781819974	111.710745	-0.0218367347	-0.000105491472	2.2133165	112.374745	112.374735	111.046755	111.046745	112.37474	111.04675	0.52	50	0.38	50	0.795918367	49	0.612244898	49	15	31	1	19	0
1646323708	20355.176	103	3.51614822	0.0169387755	8.77656762e-05	111.710745	-0.556938776	-0.00288569314	2.21332485	112.374747	112.374737	111.046752	111.046743	112.374742	111.046747	0.38	50	0.92	50	0.88	50	0.306122449	49	12	30	1	20	0
1646323914	20560.916	104	3.51616143	-0.02	-0.000103626943	111.710745	0.68	0.00352331606	2.21331465	112.374744	112.374734	111.046755	111.046746	112.374739	111.04675	0.96	50	0.3	50	0.3	50	1	50	14	30	2	20	0
1646324094	20741.208	105	3.5161453	-0.345510204	-0.00168541563	111.710747	-0.454489796	-0.00221702339	2.21332147	112.374748	112.374738	111.046755	111.046745	112.374743	111.04675	0.18	50	0.98	50	0.66	50	0.551020408	49	8	22	0	28	0
1646324274	20921.38	106	3.51615608	0.54	0.00298342541	111.710744	-0.02	-0.000110497238	2.21332177	112.374745	112.374736	111.046752	111.046743	112.37474	111.046747	0.86	50	0.34	50	0.92	50	0.36	50	5	22	0	28	0
1646324481	21128.1	107	3.51615655	-0.49	-0.00272222222	111.710746	0.27	0.0015	2.21331772	112.374746	112.374737	111.046756	111.046746	112.374742	111.046751	0.4	50	0.62	50	0.18	50	0.94	50	8	27	2	23	0
1646324686	21333.687	108	3.51615015	0.186734694	0.000906479096	111.710745	0.306734694	0.00148900337	2.21331312	112.374744	112.374735	111.046756	111.046747	112.374739	111.046751	0.82	50	0.326530612	49	0.72	50	0.84	50	12	35	2	15	0
1646324867	21513.911	109	3.51614287	-0.203673469	-0.000988706162	111.710746	-0.216326531	-0.00105012879	2.21331636	112.374746	112.374737	111.046756	111.046747	112.374741	111.046751	0.32	50	0.74	50	0.38	50	0.367346939	49	20	36	0	14	0
1646325072	21719.508	110	3.516148	-0.0951020408	-0.000528344671	111.710747	-0.464897959	-0.00258276644	2.21332334	112.374749	112.374739	111.046755	111.046745	112.374744	111.04675	0.28	50	0.84	50	0.88	50	0.510204082	49	11	27	2	22	1
1646325252	21899.756	111	3.51615903	0.562729592	0.00273169705	111.710744	-0.0227295918	-0.000110337824	2.21332368	112.374746	112.374736	111.046752	111.046742	112.374741	111.046747	0.9	50	0.36	50	0.897959184	49	0.3125	48	18	37	0	13	0
1646325508	22154.967	112	3.51615957	0	0	111.710744	0	0	2.21332368	112.374746	112.374736	111.046752	111.046742	112.374741	111.046747	0.5	50	0.7	50	-1	0	0.541666667	48	9	29	5	21	0
1646325703	22350.137	113	3.51615957	-0.416326531	-0.00163265306	111.710746	-0.00367346939	-1.44057623e-05	2.21332373	112.374748	112.374738	111.046754	111.046744	112.374743	111.046749	0.46	50	0.88	50	0.367346939	49	0.78	50	14	32	1	18	0
1646325883	22530.357	114	3.51615966	0.376530612	0.00192107455	111.710744	-0.216530612	-0.00110474802	2.21332698	112.374747	112.374738	111.046751	111.046741	112.374742	111.046746	0.72	50	0.56	50	0.94	50	0.346938776	49	7	28	0	22	0
1646326063	22710.643	115	3.51616479	0.05	0.000277777778	111.710744	0.33	0.00183333333	2.21332203	112.374745	112.374736	111.046752	111.046743	112.374741	111.046747	0.86	50	0.48	50	0.56	50	0.84	50	10	27	0	23	0
1646326256	22903.729	116	3.51615697	-0.25244898	-0.00140249433	111.710745	0.58755102	0.00326417234	2.21331322	112.374744	112.374734	111.046756	111.046747	112.374739	111.046751	0.755102041	49	0.42	50	0.14	50	0.98	50	20	40	1	10	0
1646326449	23096.831	117	3.51614303	-0.288813303	-0.00149644198	111.710747	0.269554044	0.00139665308	2.21330917	112.374744	112.374735	111.046759	111.046749	112.374739	111.046754	0.740740741	27	0.76	50	0.36	50	0.918367347	49	16	36	1	14	0
1646326642	23289.809	118	3.51613663	0.464693878	0.0024077403	111.710744	0.0753061224	0.000390187163	2.21330804	112.374742	112.374732	111.046757	111.046747	112.374737	111.046752	0.86	50	0.32	50	0.92	50	0.530612245	49	16	31	1	19	0
1646326909	23556.167	119	3.51613485	0.03	0.000155440415	111.710744	-0.39	-0.00202072539	2.21331389	112.374743	112.374734	111.046755	111.046745	112.374738	111.04675	0.46	50	0.82	50	0.88	50	0.46	50	16	29	8	20	0
1646327114	23761.831	120	3.5161441	0.21	0.000786516854	111.710743	0.29	0.00108614232	2.21330954	112.374741	112.374731	111.046755	111.046746	112.374736	111.04675	0.9	50	0.4	50	0.7	50	0.78	50	16	36	2	14	0
1646327309	23956.64	121	3.51613722	-0.426530612	-0.00208063713	111.710745	-0.373469388	-0.00182180189	2.21331515	112.374745	112.374735	111.046756	111.046746	112.37474	111.046751	0.18	50	0.98	50	0.6	50	0.653061224	49	11	35	1	14	1
1646327489	24136.834	122	3.51614608	-0.0865306122	-0.000443746729	111.710746	-0.293469388	-0.00150497122	2.21331955	112.374746	112.374737	111.046755	111.046745	112.374742	111.04675	0.36	50	0.74	50	0.86	50	0.653061224	49	25	38	0	12	0
1646327670	24317.079	123	3.51615304	0.032244898	0.000179138322	111.710746	-0.787755102	-0.00437641723	2.21333137	112.37475	112.37474	111.046751	111.046741	112.374745	111.046746	0.224489796	49	0.98	50	0.94	50	0.12	50	16	31	0	19	0
1646327889	24536.539	124	3.51617173	0.01	5.55555556e-05	111.710746	0.53	0.00294444444	2.21332342	112.374747	112.374738	111.046753	111.046744	112.374743	111.046749	0.9	50	0.36	50	0.42	50	0.94	50	3	36	3	14	0
1646328095	24742.256	125	3.51615916	-0.357777778	-0.00162626263	111.710747	0.157777778	0.000717171717	2.21332105	112.374748	112.374739	111.046756	111.046746	112.374744	111.046751	0.56	50	0.76	50	0.244444444	45	0.76	50	7	23	2	27	0
1646328306	24953.273	126	3.51615541	0.555510204	0.00269665148	111.710745	0.0844897959	0.00041014464	2.21331978	112.374745	112.374736	111.046753	111.046744	112.37474	111.046749	0.88	50	0.24	50	0.92	50	0.448979592	49	9	31	2	19	0
1646328500	25147.59	127	3.51615341	-0.347168367	-0.00164534771	111.710746	-0.192831633	-0.000913893994	2.21332267	112.374748	112.374738	111.046754	111.046745	112.374743	111.046749	0.26	50	0.8	50	0.4375	48	0.591836735	49	11	29	1	21	0
1646328682	25328.945	128	3.51615798	0.415510204	0.00214180518	111.710744	0.164489796	0.000847885546	2.21332021	112.374745	112.374736	111.046753	111.046743	112.37474	111.046748	1	50	0.42	50	0.7	50	0.448979592	49	14	30	0	20	0
1646328863	25510.267	129	3.51615408	-0.335510204	-0.00185364754	111.710746	-0.195510204	-0.00108016687	2.21332314	112.374748	112.374738	111.046754	111.046744	112.374743	111.046749	0.448979592	49	0.98	50	0.68	50	0.82	50	23	31	0	19	0
1646329046	25693.521	130	3.51615872	-0.03	-0.000164835165	111.710746	-0.31	-0.0017032967	2.21332779	112.374749	112.37474	111.046752	111.046743	112.374744	111.046748	0.44	50	0.78	50	0.84	50	0.56	50	20	39	0	11	0
1646329263	25910.584	131	3.51616607	-0.02	-0.000109289617	111.710746	0.32	0.00174863388	2.21332299	112.374748	112.374738	111.046754	111.046744	112.374743	111.046749	0.78	50	0.48	50	0.48	50	0.82	50	9	27	3	23	0
1646329445	26092.082	132	3.51615848	0.556734694	0.00256559767	111.710743	-0.0367346939	-0.000169284304	2.21332354	112.374745	112.374736	111.046751	111.046742	112.37474	111.046746	0.88	50	0.36	50	0.92	50	0.326530612	49	9	21	0	29	0
1646329665	26312.29	133	3.51615935	-0.11	-0.000607734807	111.710744	0.35	0.00193370166	2.21331829	112.374744	112.374735	111.046753	111.046744	112.374739	111.046748	0.8	50	0.56	50	0.38	50	0.84	50	13	30	3	20	0
1646329872	26519.626	134	3.51615105	0.31	0.00140271493	111.710742	0.13	0.000588235294	2.21331634	112.374742	112.374732	111.046752	111.046743	112.374737	111.046747	0.8	50	0.36	50	0.68	50	0.5	50	1	20	2	30	0
1646330054	26701.038	135	3.51614797	-0.58	-0.00280193237	111.710745	0.14	0.000676328502	2.21331424	112.374744	112.374735	111.046756	111.046746	112.37474	111.046751	0.3	50	0.74	50	0.18	50	0.9	50	16	27	0	23	0
1646330250	26897.635	136	3.51614465	0.115714286	0.000639305446	111.710745	0.115714286	0.000639305446	2.2133125	112.374743	112.374734	111.046756	111.046746	112.374738	111.046751	0.66	50	0.428571429	49	0.84	50	0.84	50	15	33	1	17	0
1646330471	27118.003	137	3.5161419	0.09	0.000456852792	111.710744	-0.33	-0.0016751269	2.21331745	112.374744	112.374735	111.046754	111.046744	112.374739	111.046749	0.48	50	0.72	50	0.9	50	0.48	50	14	32	3	18	0
1646330679	27326.23	138	3.51614973	0.02	9.09090909e-05	111.710744	0.3	0.00136363636	2.21331295	112.374743	112.374733	111.046755	111.046745	112.374738	111.04675	0.76	50	0.44	50	0.54	50	0.82	50	17	38	2	12	0
1646330874	27520.848	139	3.51614261	0.04	0.00019138756	111.710744	-0.76	-0.00363636364	2.21332435	112.374746	112.374736	111.046751	111.046742	112.374741	111.046747	0.28	50	1	50	0.92	50	0.12	50	18	38	1	12	0
1646331069	27716.501	140	3.51616064	-0.17	-0.00087628866	111.710745	0.01	5.15463918e-05	2.2133242	112.374747	112.374737	111.046752	111.046743	112.374742	111.046748	0.62	50	0.78	50	0.5	50	0.68	50	17	37	1	13	0
1646331291	27938.62	141	3.5161604	0.07	0.000357142857	111.710744	0.01	5.10204082e-05	2.21332405	112.374746	112.374737	111.046752	111.046742	112.374742	111.046747	0.72	50	0.64	50	0.68	50	0.62	50	10	30	3	20	0
1646331487	28134.406	142	3.51616017	0.19	0.000855855856	111.710743	-0.23	-0.00103603604	2.2133275	112.374746	112.374737	111.04675	111.04674	112.374742	111.046745	0.62	50	0.66	50	0.88	50	0.46	50	8	19	1	31	0
1646331669	28316.212	143	3.51616562	-0.64	-0.00326530612	111.710747	0.16	0.000816326531	2.2133251	112.374749	112.374739	111.046754	111.046744	112.374744	111.046749	0.48	50	0.96	50	0.2	50	1	50	5	19	0	31	0
1646331888	28535.643	144	3.51616183	-0.16	-0.00087431694	111.710747	-0.42	-0.00229508197	2.2133314	112.374752	112.374742	111.046753	111.046743	112.374747	111.046748	0.36	50	0.94	50	0.98	50	0.72	50	14	35	3	15	0
1646332202	28849.4	145	3.51617179	0.42	0.0019266055	111.710745	-0.04	-0.000183486239	2.213332	112.37475	112.37474	111.046751	111.046741	112.374745	111.046746	0.78	50	0.4	50	0.9	50	0.44	50	3	31	10	19	0
1646332384	29031.792	146	3.51617274	0.2	0.000636942675	111.710744	-5.55111512e-17	-1.76787106e-19	2.213332	112.374749	112.374739	111.04675	111.04674	112.374744	111.046745	0.7	50	0.5	50	0.88	50	0.68	50	10	36	0	14	0
1646332580	29226.922	147	3.51617274	-0.07	-0.000384615385	111.710745	-0.19	-0.00104395604	2.21333485	112.37475	112.37474	111.046749	111.04674	112.374745	111.046744	0.64	50	0.9	50	0.8	50	0.68	50	10	27	1	23	0
1646332762	29409.127	148	3.51617725	0.02	0.000102564103	111.710745	0.72	0.00369230769	2.21332405	112.374747	112.374737	111.046752	111.046743	112.374742	111.046747	0.98	50	0.24	50	0.3	50	1	50	20	33	0	17	0
1646332957	29604.186	149	3.51616017	-0.28	-0.00153005464	111.710746	-0.22	-0.00120218579	2.21332735	112.374749	112.374739	111.046753	111.046743	112.374744	111.046748	0.4	50	0.9	50	0.56	50	0.62	50	17	32	1	18	0
1646333167	29814.316	150	3.51616538	0.08	0.00041025641	111.710746	0.18	0.000923076923	2.21332465	112.374748	112.374738	111.046753	111.046743	112.374743	111.046748	0.94	50	0.68	50	0.76	50	0.86	50	11	28	2	22	0
1646333377	30024.342	151	3.51616111	-0.17	-0.00080952381	111.710746	-0.31	-0.00147619048	2.2133293	112.37475	112.374741	111.046752	111.046743	112.374745	111.046748	0.42	50	0.9	50	0.7	50	0.56	50	18	32	2	18	0
1646333599	30246.486	152	3.51616847	0.45	0.00213270142	111.710744	0.01	4.73933649e-05	2.21332915	112.374748	112.374738	111.04675	111.046741	112.374743	111.046745	0.86	50	0.4	50	0.94	50	0.5	50	17	34	3	16	0
1646333810	30457.063	153	3.51616823	-0.3	-0.00135746606	111.710746	-0.52	-0.00235294118	2.21333695	112.374752	112.374742	111.046749	111.04674	112.374747	111.046745	0.12	50	0.94	50	0.78	50	0.56	50	12	25	2	25	0
1646334018	30665.383	154	3.51618057	0.12	0.000571428571	111.710745	0.5	0.00238095238	2.21332945	112.374749	112.374739	111.046751	111.046742	112.374744	111.046746	0.96	50	0.34	50	0.46	50	0.84	50	10	30	2	20	0
1646334216	30863.604	155	3.51616871	0.43	0.00205741627	111.710743	-0.21	-0.00100478469	2.2133326	112.374747	112.374738	111.046748	111.046738	112.374743	111.046743	0.8	50	0.58	50	0.86	50	0.22	50	18	34	1	16	0
1646334525	31172.402	156	3.51617369	0	0	111.710743	0	0	2.2133326	112.374747	112.374738	111.046748	111.046738	112.374743	111.046743	0.541666667	24	0.742857143	35	-1	0	-1	0	10	26	10	23	0
1646334722	31368.974	157	3.51617369	-0.23	-0.00074433657	111.710744	-0.35	-0.00113268608	2.21333785	112.37475	112.374741	111.046748	111.046738	112.374745	111.046743	0.3	50	0.88	50	0.86	50	0.74	50	13	32	1	18	0
1646334904	31551.666	158	3.51618199	0.35	0.00178571429	111.710742	0.43	0.00219387755	2.2133314	112.374747	112.374737	111.046748	111.046738	112.374742	111.046743	0.88	50	0.1	50	0.68	50	0.76	50	19	37	0	13	0
1646335087	31734.266	159	3.51617179	-0.28	-0.00153005464	111.710744	-0.4	-0.00218579235	2.2133374	112.37475	112.37474	111.046747	111.046738	112.374745	111.046743	0.32	50	1	50	0.72	50	0.6	50	8	32	0	18	0
1646335285	31932.577	160	3.51618128	-0.01	-5.46448087e-05	111.710744	-0.15	-0.000819672131	2.21333965	112.37475	112.374741	111.046747	111.046737	112.374746	111.046742	0.76	50	0.92	50	0.9	50	0.76	50	15	38	1	12	0
1646335469	32116.035	161	3.51618484	-0.3	-0.00151515152	111.710745	-1.11022302e-16	-5.60718699e-19	2.21333965	112.374752	112.374742	111.046748	111.046739	112.374747	111.046743	0.5	50	0.8	50	0.54	50	0.84	50	10	27	0	23	0
1646335665	32312.542	162	3.51618484	0.5	0.0027173913	111.710743	-0.12	-0.000652173913	2.21334145	112.37475	112.374741	111.046745	111.046736	112.374745	111.04674	0.76	50	0.38	50	0.96	50	0.34	50	2	7	1	43	0
1646335848	32495.082	163	3.51618768	-0.14	-0.000714285714	111.710744	0.34	0.00173469388	2.21333635	112.374749	112.37474	111.046747	111.046738	112.374744	111.046743	0.74	50	0.54	50	0.28	50	0.76	50	2	15	0	35	0
1646336030	32677.621	164	3.51617962	0.25	0.00137362637	111.710742	-0.43	-0.00236263736	2.2133428	112.37475	112.37474	111.046744	111.046735	112.374745	111.046739	0.52	50	0.7	50	0.94	50	0.26	50	15	37	0	13	0
1646336213	32860.202	165	3.51618982	-0.04	-0.000218579235	111.710742	-0.62	-0.00338797814	2.2133521	112.374753	112.374743	111.046742	111.046732	112.374748	111.046737	0.28	50	0.94	50	0.94	50	0.36	50	11	25	0	25	0
1646336396	33043.648	166	3.51620453	-0.59	-0.00322404372	111.710745	0.19	0.00103825137	2.21334925	112.374755	112.374745	111.046745	111.046736	112.37475	111.046741	0.5	50	0.9	50	0.18	50	0.96	50	21	39	0	11	0
1646336579	33226.118	167	3.51620002	0.27	0.00147540984	111.710744	0.47	0.00256830601	2.2133422	112.374751	112.374742	111.046746	111.046737	112.374747	111.046741	0.98	50	0.24	50	0.4	50	0.6	50	20	29	0	20	1
1646336774	33421.449	168	3.51618887	0.14	0.000765027322	111.710743	0.06	0.000327868852	2.2133413	112.374751	112.374741	111.046746	111.046736	112.374746	111.046741	0.62	50	0.42	50	0.84	50	0.76	50	9	33	1	17	0
1646336972	33618.88	169	3.51618745	-0.12	-0.000612244898	111.710744	0.44	0.00224489796	2.2133347	112.374749	112.37474	111.046748	111.046739	112.374744	111.046744	0.7	50	0.38	50	0.34	50	0.9	50	16	36	1	14	0
1646337154	33801.416	170	3.51617701	0.03	0.000153061224	111.710744	0.03	0.000153061224	2.21333425	112.374749	112.374739	111.046748	111.046739	112.374744	111.046744	0.54	50	0.48	50	0.66	50	0.66	50	20	37	0	13	0
1646337337	33984.072	171	3.5161763	-0.24	-0.00131147541	111.710745	-0.46	-0.0025136612	2.21334115	112.374752	112.374743	111.046747	111.046738	112.374747	111.046743	0.28	50	0.98	50	0.72	50	0.5	50	19	34	0	16	0
1646337520	34166.918	172	3.51618721	0.133061224	0.000731105629	111.710744	0.186938776	0.00102713613	2.21333835	112.374751	112.374741	111.046748	111.046738	112.374746	111.046743	0.86	50	0.54	50	0.64	50	0.693877551	49	14	35	0	15	0
1646337715	34362.659	173	3.51618277	0.06	0.000327868852	111.710744	-0.04	-0.000218579235	2.21333895	112.37475	112.374741	111.046747	111.046738	112.374746	111.046742	0.7	50	0.68	50	0.8	50	0.7	50	10	32	1	18	0
1646337898	34545.301	174	3.51618372	0.17	0.000867346939	111.710743	0.21	0.00107142857	2.2133358	112.374749	112.374739	111.046747	111.046738	112.374744	111.046742	0.8	50	0.42	50	0.8	50	0.84	50	20	39	0	11	0
1646338109	34756.619	175	3.51617874	-0.3	-0.00163934426	111.710745	-0.04	-0.000218579235	2.2133364	112.37475	112.374741	111.046749	111.046739	112.374746	111.046744	0.52	50	0.86	50	0.34	50	0.6	50	17	37	2	13	0
1646338318	34964.951	176	3.51617969	0.14	0.000663507109	111.710744	-0.16	-0.000758293839	2.2133388	112.37475	112.374741	111.046747	111.046738	112.374746	111.046742	0.58	50	0.6	50	0.56	50	0.26	50	15	31	2	19	0
1646338518	35165.432	177	3.51618349	-0.43	-0.00206730769	111.710746	-0.13	-0.000625	2.21334075	112.374753	112.374744	111.046749	111.046739	112.374748	111.046744	0.28	50	0.84	50	0.44	50	0.74	50	22	33	1	17	0
1646338714	35361.26	178	3.51618657	0.343877551	0.00171083359	111.710744	-0.236122449	-0.00117473855	2.21334429	112.374752	112.374743	111.046746	111.046736	112.374748	111.046741	0.72	50	0.612244898	49	0.9	50	0.32	50	16	37	1	13	0
1646338897	35544.013	179	3.51619217	0.13	0.000663265306	111.710744	-0.33	-0.00168367347	2.21334924	112.374753	112.374744	111.046744	111.046734	112.374749	111.046739	0.56	50	0.76	50	0.82	50	0.36	50	12	32	0	18	0
1646339092	35739.266	180	3.5162	-0.01	-5.49450549e-05	111.710744	0.01	5.49450549e-05	2.21334909	112.374753	112.374744	111.046744	111.046734	112.374749	111.046739	0.6	50	0.6	50	0.76	50	0.78	50	13	31	1	19	0
1646339276	35923.022	181	3.51619976	-0.383469388	-0.00195647647	111.710746	-0.156530612	-0.000798625573	2.21335144	112.374756	112.374746	111.046745	111.046736	112.374751	111.04674	0.26	50	0.8	50	0.653061224	49	0.88	50	16	32	0	18	0
1646339459	36106.771	182	3.51620347	0.58	0.00316939891	111.710743	-0.02	-0.000109289617	2.21335174	112.374753	112.374744	111.046742	111.046733	112.374748	111.046737	0.94	50	0.38	50	0.86	50	0.26	50	8	28	0	22	0
1646339643	36290.184	183	3.51620395	-0.08	-0.000434782609	111.710743	0.5	0.0027173913	2.21334424	112.374751	112.374742	111.046745	111.046735	112.374747	111.04674	0.9	50	0.48	50	0.26	50	0.84	50	6	30	0	20	0
1646339839	36486.584	184	3.51619209	-0.05	-0.00027173913	111.710743	-0.35	-0.00190217391	2.21334949	112.374753	112.374744	111.046743	111.046734	112.374748	111.046739	0.42	50	0.82	50	0.88	50	0.58	50	10	36	1	14	0
1646340022	36669.157	185	3.51620039	-0.48	-0.00244897959	111.710746	-0.1	-0.000510204082	2.21335099	112.374756	112.374746	111.046745	111.046736	112.374751	111.046741	0.3	50	0.88	50	0.38	50	0.76	50	13	35	0	15	0
1646340231	36878.626	186	3.51620276	0.36	0.00196721311	111.710744	-0.18	-0.000983606557	2.21335369	112.374755	112.374745	111.046743	111.046733	112.37475	111.046738	0.86	50	0.68	50	0.86	50	0.32	50	18	37	2	13	0
1646340416	37063.293	187	3.51620703	-0.09	-0.00043062201	111.710745	-0.27	-0.00129186603	2.21335774	112.374757	112.374747	111.046742	111.046732	112.374752	111.046737	0.54	50	0.9	50	0.66	50	0.48	50	14	37	0	13	0
1646340630	37276.998	188	3.51621344	-0.0159183673	-8.60452289e-05	111.710745	0.555918367	0.00300496415	2.2133494	112.374754	112.374745	111.046745	111.046735	112.374749	111.04674	0.78	50	0.24	50	0.408163265	49	0.98	50	18	35	2	15	0
1646340813	37460.129	189	3.51620025	0.21	0.000985915493	111.710744	-0.37	-0.0017370892	2.21335495	112.374755	112.374745	111.046742	111.046732	112.37475	111.046737	0.62	50	0.78	50	0.88	50	0.3	50	13	28	0	22	0
1646340997	37643.986	190	3.51620903	0.24	0.00130434783	111.710742	0.46	0.0025	2.21334805	112.374752	112.374742	111.046743	111.046733	112.374747	111.046738	0.96	50	0.26	50	0.72	50	0.94	50	11	34	0	16	0
1646341206	37853.291	191	3.51619812	0.05	0.000273224044	111.710742	-0.49	-0.00267759563	2.2133554	112.374753	112.374744	111.04674	111.046731	112.374749	111.046736	0.5	50	0.94	50	0.86	50	0.32	50	7	22	2	28	0
1646341402	38049.718	192	3.51620974	0.01	4.76190476e-05	111.710742	0.47	0.00223809524	2.21334835	112.374751	112.374742	111.046742	111.046733	112.374747	111.046738	0.86	50	0.38	50	0.3	50	0.76	50	2	18	1	32	0
1646341615	38262.383	193	3.51619859	-0.29	-0.00147959184	111.710744	0.13	0.000663265306	2.2133464	112.374752	112.374743	111.046744	111.046735	112.374747	111.04674	0.52	50	0.68	50	0.26	50	0.68	50	22	34	2	16	0
1646341810	38457.788	194	3.51619551	0.05	0.000234741784	111.710743	0.47	0.00220657277	2.21333935	112.37475	112.37474	111.046746	111.046737	112.374745	111.046741	0.92	50	0.4	50	0.5	50	0.92	50	19	34	1	16	0
1646341993	38640.301	195	3.51618436	-0.64	-0.00328205128	111.710746	-0.12	-0.000615384615	2.21334115	112.374754	112.374744	111.046749	111.046739	112.374749	111.046744	0.2	50	0.96	50	0.32	50	0.84	50	13	33	0	17	0
1646342175	38822.737	196	3.5161872	0.37	0.00202185792	111.710745	-0.33	-0.00180327869	2.2133461	112.374753	112.374744	111.046746	111.046736	112.374748	111.046741	0.6	50	0.56	50	0.96	50	0.26	50	18	36	0	14	0
1646342358	39005.415	197	3.51619503	-0.118367347	-0.000650370038	111.710745	0.218367347	0.00119982059	2.21334283	112.374753	112.374743	111.046747	111.046738	112.374748	111.046742	0.68	50	0.58	50	0.5	50	0.836734694	49	16	34	0	16	0
1646342553	39200.806	198	3.51618985	0.36	0.00196721311	111.710743	0.38	0.00207650273	2.21333713	112.374749	112.37474	111.046747	111.046738	112.374745	111.046742	1	50	0.26	50	0.6	50	0.62	50	20	41	1	9	0
1646342736	39383.007	199	3.51618084	-0.02	-0.000102564103	111.710744	-0.52	-0.00266666667	2.21334493	112.374752	112.374742	111.046745	111.046735	112.374747	111.04674	0.42	50	0.96	50	0.9	50	0.4	50	14	33	0	17	0
1646342932	39579.24	200	3.51619317	-0.59	-0.00324175824	111.710746	0.05	0.000274725275	2.21334418	112.374754	112.374745	111.046748	111.046738	112.37475	111.046743	0.42	50	0.96	50	0.3	50	0.94	50	16	38	1	12	0
1646343114	39761.69	201	3.51619199	-0.19	-0.000964467005	111.710747	0.01	5.07614213e-05	2.21334403	112.374755	112.374746	111.046749	111.046739	112.374751	111.046744	0.5	50	0.68	50	0.42	50	0.62	50	7	21	0	29	0
1646343310	39957.23	202	3.51619175	0.64	0.00351648352	111.710744	0.08	0.00043956044	2.21334283	112.374752	112.374742	111.046746	111.046737	112.374747	111.046741	0.94	50	0.22	50	0.84	50	0.28	50	7	29	1	21	0
1646343492	40139.678	203	3.51618985	0.19	0.000969387755	111.710743	-0.43	-0.00219387755	2.21334928	112.374753	112.374743	111.046743	111.046734	112.374748	111.046738	0.6	50	0.84	50	0.9	50	0.28	50	14	34	0	16	0
1646343676	40323.011	204	3.51620005	-0.26	-0.00142857143	111.710745	0.44	0.00241758242	2.21334268	112.374752	112.374743	111.046747	111.046737	112.374747	111.046742	0.86	50	0.68	50	0.28	50	0.98	50	18	40	0	10	0
1646343858	40505.601	205	3.51618961	-0.33	-0.00180327869	111.710746	-0.43	-0.00234972678	2.21334913	112.374756	112.374746	111.046746	111.046737	112.374751	111.046741	0.24	50	1	50	0.64	50	0.54	50	23	32	0	17	1
1646344042	40689.135	206	3.51619981	0.41	0.00224043716	111.710744	-0.03	-0.000163934426	2.21334958	112.374754	112.374744	111.046744	111.046735	112.374749	111.046739	0.86	50	0.48	50	0.84	50	0.4	50	21	42	0	8	0
1646344237	40884.524	207	3.51620053	-0.18	-0.00097826087	111.710745	-0.42	-0.0022826087	2.21335588	112.374757	112.374747	111.046743	111.046734	112.374752	111.046738	0.38	50	0.98	50	0.7	50	0.46	50	12	30	1	20	0
1646344433	41080.27	208	3.51621049	-0.165625	-0.000849358974	111.710746	0.374375	0.00191987179	2.21335026	112.374756	112.374746	111.046746	111.046736	112.374751	111.046741	0.74	50	0.53125	32	0.4	50	0.94	50	14	33	1	17	0
1646344628	41275.723	209	3.51620161	0.06	0.000306122449	111.710746	-0.48	-0.00244897959	2.21335746	112.374758	112.374748	111.046743	111.046734	112.374753	111.046738	0.56	50	0.98	50	0.84	50	0.3	50	19	32	1	18	0
1646344811	41458.263	210	3.51621299	0.38	0.00194871795	111.710744	0.06	0.000307692308	2.21335656	112.374755	112.374746	111.046741	111.046732	112.374751	111.046737	0.76	50	0.32	50	0.76	50	0.44	50	6	20	0	30	0
1646345008	41655.477	211	3.51621157	-0.59	-0.00322404372	111.710747	0.15	0.000819672131	2.21335431	112.374758	112.374748	111.046745	111.046736	112.374753	111.04674	0.48	50	0.92	50	0.2	50	0.94	50	10	27	1	23	0
1646345192	41839.034	212	3.51620801	0.24	0.00121827411	111.710745	0.18	0.000913705584	2.21335161	112.374756	112.374746	111.046745	111.046735	112.374751	111.04674	0.88	50	0.46	50	0.66	50	0.6	50	13	34	0	16	0
1646345375	42022.366	213	3.51620374	5.55111512e-17	3.03339624e-19	111.710745	0.16	0.00087431694	2.21334921	112.374755	112.374745	111.046745	111.046736	112.37475	111.046741	0.64	50	0.48	50	0.52	50	0.68	50	14	41	0	9	0
1646345570	42217.784	214	3.51619995	0.48	0.00260869565	111.710743	-0.16	-0.000869565217	2.21335161	112.374753	112.374744	111.046742	111.046733	112.374749	111.046738	0.88	50	0.56	50	0.96	50	0.32	50	16	31	1	19	0
1646345767	42414.033	215	3.51620374	-0.23	-0.00117948718	111.710744	-0.29	-0.00148717949	2.21335596	112.374756	112.374746	111.046742	111.046733	112.374751	111.046737	0.46	50	0.98	50	0.64	50	0.58	50	7	22	1	28	0
1646345963	42610.33	216	3.51621062	-0.1	-0.000510204082	111.710745	-0.08	-0.000408163265	2.21335716	112.374757	112.374747	111.046742	111.046733	112.374752	111.046738	0.58	50	0.76	50	0.66	50	0.68	50	13	34	1	16	0
1646346158	42805.831	217	3.51621252	0.354693878	0.00180047654	111.710743	0.205306122	0.00104216306	2.21335408	112.374754	112.374744	111.046741	111.046732	112.374749	111.046737	0.9	50	0.34	50	0.68	50	0.530612245	49	14	35	1	15	0
1646346354	43001.395	218	3.51620765	-0.05	-0.000256410256	111.710743	0.31	0.00158974359	2.21334943	112.374753	112.374743	111.046743	111.046734	112.374748	111.046738	0.6	50	0.34	50	0.44	50	0.8	50	6	33	1	17	0
1646346537	43183.994	219	3.5162003	-0.0161904762	-8.26044704e-05	111.710743	-0.0838095238	-0.000427599611	2.21335069	112.374753	112.374744	111.046743	111.046733	112.374748	111.046738	0.7	50	0.8	50	0.547619048	42	0.48	50	8	27	0	22	1
1646346719	43366.654	220	3.51620228	-0.1	-0.000549450549	111.710744	0.04	0.00021978022	2.21335009	112.374754	112.374744	111.046743	111.046734	112.374749	111.046739	0.58	50	0.64	50	0.46	50	0.6	50	13	34	0	16	0
1646346902	43549.144	221	3.51620134	-0.34	-0.0018579235	111.710745	-0.2	-0.00109289617	2.21335309	112.374756	112.374747	111.046744	111.046735	112.374751	111.04674	0.38	50	0.92	50	0.58	50	0.72	50	20	33	0	17	0
1646347085	43732.647	222	3.51620608	0.39	0.00213114754	111.710744	-0.11	-0.000601092896	2.21335474	112.374755	112.374745	111.046742	111.046732	112.37475	111.046737	0.86	50	0.58	50	0.94	50	0.44	50	12	30	0	20	0
1646347268	43915.153	223	3.51620869	-0.62	-0.00338797814	111.710747	-0.04	-0.000218579235	2.21335534	112.374758	112.374748	111.046745	111.046735	112.374753	111.04674	0.34	50	1	50	0.34	50	0.92	50	14	30	0	20	0
1646347450	44097.721	224	3.51620964	-0.32	-0.00174863388	111.710748	-0.04	-0.000218579235	2.21335594	112.37476	112.37475	111.046746	111.046737	112.374755	111.046741	0.42	50	0.78	50	0.54	50	0.82	50	17	38	0	12	0
1646347648	44294.91	225	3.51621059	0.24	0.00131868132	111.710747	0.16	0.000879120879	2.21335354	112.374758	112.374748	111.046746	111.046736	112.374753	111.046741	0.98	50	0.58	50	0.62	50	0.54	50	6	20	1	30	0
1646347830	44477.32	226	3.51620679	0.5	0.00253807107	111.710745	-0.14	-0.000710659898	2.21335564	112.374756	112.374746	111.046743	111.046733	112.374751	111.046738	0.86	50	0.5	50	0.9	50	0.26	50	11	30	0	20	0
1646348013	44659.951	227	3.51621011	0.15	0.000819672131	111.710744	-0.05	-0.000273224044	2.21335639	112.374755	112.374746	111.046742	111.046732	112.374751	111.046737	0.64	50	0.54	50	0.64	50	0.44	50	14	30	0	20	0
1646348195	44842.408	228	3.5162113	0.08	0.00043956044	111.710743	0.58	0.00318681319	2.21334769	112.374752	112.374743	111.046744	111.046734	112.374748	111.046739	0.94	50	0.28	50	0.46	50	0.96	50	27	38	0	12	0
1646348392	45039.836	229	3.51619754	0.04	0.000218579235	111.710743	-0.36	-0.00196721311	2.21335309	112.374754	112.374744	111.046742	111.046732	112.374749	111.046737	0.4	50	0.72	50	0.78	50	0.38	50	16	28	1	22	0
1646348575	45222.172	230	3.51620608	-0.09	-0.000456852792	111.710744	-0.07	-0.000355329949	2.21335414	112.374755	112.374745	111.046742	111.046733	112.37475	111.046737	0.48	50	0.64	50	0.68	50	0.7	50	7	30	0	20	0
1646348757	45404.483	231	3.51620774	0.24	0.00131147541	111.710742	-0.16	-0.00087431694	2.21335654	112.374754	112.374745	111.04674	111.046731	112.374749	111.046735	0.68	50	0.6	50	0.58	50	0.18	50	9	28	0	22	0
1646348953	45599.847	232	3.51621154	-0.63	-0.00346153846	111.710746	0.03	0.000164835165	2.21335609	112.374757	112.374748	111.046743	111.046734	112.374752	111.046739	0.24	50	0.84	50	0.34	50	1	50	19	39	1	11	0
1646349135	45782.741	233	3.51621082	0.03	0.000153846154	111.710745	-0.01	-5.12820513e-05	2.21335624	112.374757	112.374748	111.046743	111.046734	112.374752	111.046739	0.72	50	0.7	50	0.78	50	0.74	50	8	19	0	31	0
1646349331	45978.545	234	3.51621106	0.17	0.000928961749	111.710745	0.41	0.00224043716	2.21335009	112.374754	112.374745	111.046744	111.046735	112.37475	111.04674	0.82	50	0.24	50	0.52	50	0.76	50	19	38	1	12	0
1646349514	46161.193	235	3.51620134	-0.1	-0.000510204082	111.710745	-0.24	-0.0012244898	2.21335369	112.374756	112.374746	111.046744	111.046734	112.374751	111.046739	0.44	50	0.78	50	0.68	50	0.54	50	16	30	0	20	0
1646349697	46344.619	236	3.51620703	-0.04	-0.000218579235	111.710745	0.28	0.00153005464	2.21334949	112.374755	112.374745	111.046745	111.046736	112.37475	111.04674	0.9	50	0.66	50	0.52	50	0.84	50	12	30	0	20	0
1646349892	46539.845	237	3.51620039	0.06	0.000327868852	111.710745	-0.14	-0.000765027322	2.21335159	112.374755	112.374746	111.046744	111.046735	112.37475	111.046739	0.7	50	0.78	50	0.6	50	0.4	50	8	29	1	21	0
1646350086	46732.875	238	3.51620371	0.11	0.000564102564	111.710744	0.49	0.00251282051	2.21334424	112.374752	112.374743	111.046746	111.046736	112.374748	111.046741	0.9	50	0.3	50	0.62	50	1	50	22	37	1	13	0
1646350279	46926.166	239	3.51619208	-0.45	-0.00233160622	111.710747	-0.27	-0.00139896373	2.21334829	112.374756	112.374746	111.046747	111.046737	112.374751	111.046742	0.28	50	1	50	0.56	50	0.74	50	8	30	1	20	0
1646350474	47121.444	240	3.51619849	0.315714286	0.00162739323	111.710745	-0.175714286	-0.000905743741	2.21335092	112.374755	112.374746	111.046745	111.046735	112.37475	111.04674	0.78	50	0.64	50	0.92	50	0.428571429	49	12	30	1	20	0
1646350657	47303.889	241	3.51620266	0.12	0.000615384615	111.710744	0.42	0.00215384615	2.21334462	112.374753	112.374743	111.046746	111.046736	112.374748	111.046741	0.94	50	0.4	50	0.48	50	0.78	50	19	35	0	15	0
1646350850	47497.14	242	3.51619269	0.25	0.00137362637	111.710743	0.25	0.00137362637	2.21334087	112.37475	112.374741	111.046746	111.046736	112.374745	111.046741	0.84	50	0.34	50	0.68	50	0.68	50	7	28	1	22	0
1646351032	47679.578	243	3.51618676	-0.55	-0.00283505155	111.710746	-0.27	-0.00139175258	2.21334492	112.374754	112.374745	111.046747	111.046738	112.374749	111.046742	0.16	50	0.98	50	0.44	50	0.72	50	18	34	0	16	0
1646351240	47887.641	244	3.51619317	0.433877551	0.00238394259	111.710744	0.186122449	0.00102265082	2.21334213	112.374751	112.374742	111.046746	111.046736	112.374746	111.046741	0.84	50	0.22	50	0.86	50	0.612244898	49	9	31	2	19	0
1646351421	48068.083	245	3.51618875	-0.48	-0.00230769231	111.710746	0.1	0.000480769231	2.21334063	112.374753	112.374744	111.046749	111.046739	112.374748	111.046744	0.52	50	0.9	50	0.18	50	0.76	50	14	34	0	16	0
1646351601	48248.462	246	3.51618638	0.425306122	0.00236281179	111.710744	0.134693878	0.00074829932	2.21333861	112.37475	112.374741	111.046747	111.046738	112.374746	111.046742	0.8	50	0.24	50	0.76	50	0.469387755	49	12	33	0	17	0
1646351783	48430.737	247	3.51618319	-0.27	-0.00149171271	111.710745	-0.39	-0.00215469613	2.21334446	112.374754	112.374744	111.046747	111.046737	112.374749	111.046742	0.3	50	0.96	50	0.62	50	0.5	50	10	29	0	21	0
1646351964	48611.063	248	3.51619244	-0.164489796	-0.000903790087	111.710746	0.355510204	0.00195335277	2.21333913	112.374753	112.374743	111.046749	111.04674	112.374748	111.046745	0.64	50	0.448979592	49	0.42	50	0.94	50	13	34	0	15	1
1646352144	48791.548	249	3.516184	0.43	0.00238888889	111.710744	-0.31	-0.00172222222	2.21334378	112.374752	112.374742	111.046746	111.046736	112.374747	111.046741	0.7	50	0.58	50	0.94	50	0.2	50	12	27	0	23	0
1646352337	48984.794	250	3.51619136	-0.12755102	-0.00070470177	111.710745	-0.0124489796	-6.87788928e-05	2.21334397	112.374753	112.374743	111.046746	111.046737	112.374748	111.046742	0.52	50	0.66	50	0.64	50	0.755102041	49	8	37	1	13	0
1646352518	49165.431	251	3.51619165	-0.21	-0.0010880829	111.710746	0.27	0.00139896373	2.21333992	112.374753	112.374743	111.046749	111.046739	112.374748	111.046744	0.62	50	0.56	50	0.3	50	0.78	50	8	28	0	22	0
1646352712	49358.85	252	3.51618525	0.2	0.00110497238	111.710745	0.08	0.00044198895	2.21333872	112.374751	112.374742	111.046748	111.046738	112.374746	111.046743	0.86	50	0.58	50	0.72	50	0.6	50	13	38	1	12	0
1646352905	49552.085	253	3.51618335	-0.34	-0.00176165803	111.710746	0.18	0.000932642487	2.21333602	112.374752	112.374743	111.04675	111.046741	112.374747	111.046746	0.54	50	0.7	50	0.42	50	0.94	50	17	34	1	16	0
1646353098	49745.485	254	3.51617908	0.43	0.00222797927	111.710744	-0.29	-0.00150259067	2.21334037	112.374751	112.374742	111.046747	111.046737	112.374746	111.046742	0.72	50	0.58	50	0.96	50	0.24	50	12	31	1	19	0
1646353306	49953.663	255	3.51618596	-0.21	-0.00108247423	111.710745	-0.15	-0.000773195876	2.21334262	112.374753	112.374743	111.046747	111.046738	112.374748	111.046743	0.56	50	0.92	50	0.66	50	0.72	50	11	35	2	15	0
1646353502	50148.978	256	3.51618952	0.14	0.000673076923	111.710745	0.36	0.00173076923	2.21333722	112.374751	112.374741	111.046748	111.046739	112.374746	111.046744	0.76	50	0.26	50	0.54	50	0.76	50	17	39	1	11	0
1646353682	50329.438	257	3.51618098	0.04	0.000205128205	111.710744	-0.14	-0.000717948718	2.21333932	112.374751	112.374742	111.046747	111.046738	112.374746	111.046743	0.6	50	0.7	50	0.64	50	0.46	50	16	38	0	12	0
1646353878	50524.865	258	3.5161843	0.0434693878	0.000240162363	111.710744	-0.163469388	-0.000903145789	2.21334177	112.374752	112.374742	111.046746	111.046737	112.374747	111.046742	0.52	50	0.64	50	0.86	50	0.653061224	49	15	40	1	10	0
1646354058	50705.39	259	3.51618818	-0.51	-0.00261538462	111.710747	-0.19	-0.000974358974	2.21334462	112.374755	112.374745	111.046748	111.046739	112.37475	111.046743	0.28	50	0.98	50	0.54	50	0.86	50	19	31	0	19	0
1646354238	50885.739	260	3.51619268	0.33	0.00182320442	111.710745	-0.15	-0.000828729282	2.21334687	112.374754	112.374744	111.046746	111.046736	112.374749	111.046741	0.86	50	0.68	50	0.86	50	0.38	50	17	37	0	13	0
1646354419	51066.043	261	3.51619624	0.28	0.00155555556	111.710744	-0.04	-0.000222222222	2.21334747	112.374753	112.374743	111.046744	111.046735	112.374748	111.04674	0.64	50	0.4	50	0.8	50	0.48	50	16	34	0	16	0
1646354599	51246.387	262	3.51619719	-0.21	-0.00116666667	111.710745	-0.01	-5.55555556e-05	2.21334762	112.374754	112.374744	111.046745	111.046736	112.374749	111.046741	0.56	50	0.78	50	0.52	50	0.72	50	14	38	0	12	0
1646354779	51426.723	263	3.51619743	0.05	0.000276243094	111.710745	0.21	0.00116022099	2.21334447	112.374753	112.374743	111.046746	111.046736	112.374748	111.046741	0.84	50	0.58	50	0.32	50	0.48	50	21	35	0	15	0
1646354960	51607.078	264	3.51619245	0.245510204	0.00136394558	111.710743	-0.165510204	-0.000919501134	2.21334695	112.374752	112.374743	111.046744	111.046735	112.374747	111.046739	0.78	50	0.7	50	0.86	50	0.448979592	49	10	35	0	15	0
1646355140	51787.426	265	3.51619637	-0.14	-0.000777777778	111.710744	0.56	0.00311111111	2.21333855	112.37475	112.374741	111.046747	111.046738	112.374746	111.046742	0.88	50	0.46	50	0.14	50	0.84	50	12	32	0	18	0
1646355325	51971.906	266	3.51618309	-0.25	-0.00138121547	111.710745	0.31	0.00171270718	2.2133339	112.37475	112.374741	111.04675	111.04674	112.374745	111.046745	0.66	50	0.6	50	0.3	50	0.86	50	16	38	0	12	0
1646355520	52167.177	267	3.51617574	0.1	0.000543478261	111.710745	-0.64	-0.00347826087	2.2133435	112.374753	112.374743	111.046746	111.046737	112.374748	111.046742	0.4	50	0.94	50	0.98	50	0.24	50	16	31	1	19	0
1646355700	52347.757	268	3.51619092	0.09	0.000459183673	111.710744	0.27	0.00137755102	2.21333945	112.374751	112.374741	111.046747	111.046738	112.374746	111.046743	0.88	50	0.52	50	0.66	50	0.84	50	20	36	0	14	0
1646355881	52528.221	269	3.51618451	-0.49	-0.00272222222	111.710747	-0.15	-0.000833333333	2.2133417	112.374754	112.374745	111.046749	111.04674	112.374749	111.046744	0.3	50	0.94	50	0.54	50	0.88	50	17	32	0	18	0
1646356063	52710.734	270	3.51618807	0.38	0.00209944751	111.710745	-0.18	-0.000994475138	2.2133444	112.374753	112.374743	111.046746	111.046737	112.374748	111.046742	0.7	50	0.5	50	0.94	50	0.38	50	14	32	0	18	0
1646356247	52894.223	271	3.51619234	-0.16	-0.000879120879	111.710746	0.18	0.000989010989	2.2133417	112.374753	112.374743	111.046748	111.046738	112.374748	111.046743	0.76	50	0.74	50	0.46	50	0.8	50	17	36	0	14	0
1646356427	53074.607	272	3.51618807	0.25	0.00135869565	111.710744	0.13	0.000706521739	2.21333975	112.374751	112.374742	111.046747	111.046738	112.374746	111.046743	0.9	50	0.52	50	0.76	50	0.64	50	20	35	0	15	0
1646356608	53255.015	273	3.51618499	-0.08	-0.000444444444	111.710745	-0.58	-0.00322222222	2.21334845	112.374754	112.374745	111.046745	111.046736	112.374749	111.04674	0.32	50	0.98	50	0.78	50	0.28	50	18	25	0	25	0
1646356788	53435.487	274	3.51619875	0.61	0.00338888889	111.710742	0.03	0.000166666667	2.213348	112.374751	112.374741	111.046742	111.046733	112.374746	111.046737	0.96	50	0.32	50	0.84	50	0.26	50	1	13	0	37	0
1646356969	53615.935	275	3.51619803	-0.48	-0.0026519337	111.710744	0.34	0.00187845304	2.2133429	112.374752	112.374742	111.046746	111.046737	112.374747	111.046741	0.38	50	0.52	50	0.16	50	0.98	50	18	29	0	21	0
1646357149	53796.242	276	3.51618997	0.08	0.000444444444	111.710744	0.54	0.003	2.2133348	112.374749	112.374739	111.046748	111.046739	112.374744	111.046743	1	50	0.38	50	0.36	50	0.82	50	14	30	0	19	1
1646357329	53976.63	277	3.51617716	-0.21	-0.00116022099	111.710745	-0.27	-0.00149171271	2.21333885	112.374751	112.374742	111.046748	111.046738	112.374747	111.046743	0.44	50	0.92	50	0.64	50	0.58	50	14	35	0	15	0
1646357510	54156.995	278	3.51618356	0.17	0.000944444444	111.710744	0.25	0.00138888889	2.2133351	112.374749	112.37474	111.046748	111.046739	112.374745	111.046743	0.78	50	0.36	50	0.7	50	0.78	50	17	33	0	17	0
1646357692	54339.454	279	3.51617763	5.55111512e-17	3.08395285e-19	111.710744	-0.62	-0.00344444444	2.2133444	112.374752	112.374743	111.046745	111.046736	112.374747	111.046741	0.22	50	0.84	50	0.88	50	0.26	50	20	34	0	16	0
1646357872	54519.828	280	3.51619234	0.53	0.00289617486	111.710741	0.03	0.000163934426	2.21334395	112.374749	112.37474	111.046743	111.046733	112.374745	111.046738	0.94	50	0.38	50	0.88	50	0.38	50	2	7	0	43	0
1646358053	54700.291	281	3.51619163	-0.47	-0.00261111111	111.710744	-0.03	-0.000166666667	2.2133444	112.374752	112.374742	111.046745	111.046736	112.374747	111.04674	0.36	50	0.86	50	0.52	50	0.96	50	17	32	0	18	0
1646358246	54893.575	282	3.51619234	-0.18	-0.000994475138	111.710745	0.58	0.00320441989	2.2133357	112.37475	112.374741	111.046749	111.046739	112.374745	111.046744	0.92	50	0.52	50	0.22	50	0.98	50	12	30	1	20	0
1646358429	55075.901	283	3.51617858	0.19	0.000984455959	111.710744	0.19	0.000984455959	2.21333285	112.374748	112.374739	111.046749	111.046739	112.374744	111.046744	0.76	50	0.38	50	0.56	50	0.56	50	9	31	0	19	0
1646358622	55269.196	284	3.51617408	0.216734694	0.00119084997	111.710743	0.00326530612	1.79412424e-05	2.2133328	112.374747	112.374738	111.046747	111.046738	112.374742	111.046743	0.76	50	0.54	50	0.673469388	49	0.46	50	8	27	1	23	0
1646358802	55449.734	285	3.516174	-0.2	-0.00103092784	111.710744	0.2	0.00103092784	2.2133298	112.374747	112.374738	111.046749	111.04674	112.374743	111.046745	0.74	50	0.74	50	0.44	50	0.84	50	21	37	0	13	0
1646359008	55655.657	286	3.51616925	-0.03	-0.000166666667	111.710744	0.01	5.55555556e-05	2.21332965	112.374747	112.374738	111.04675	111.04674	112.374743	111.046745	0.54	50	0.56	50	0.68	50	0.72	50	17	36	2	14	0
1646359214	55861.735	287	3.51616902	-0.262653061	-0.00127501486	111.710745	-0.277346939	-0.00134634436	2.21333381	112.37475	112.37474	111.04675	111.04674	112.374745	111.046745	0.28	50	0.82	50	0.734693878	49	0.72	50	17	33	2	17	0
1646359395	56042.396	288	3.5161756	0.07	0.000339805825	111.710745	0.17	0.000825242718	2.21333126	112.374749	112.374739	111.04675	111.046741	112.374744	111.046745	0.64	50	0.4	50	0.64	50	0.74	50	19	36	0	14	0
1646359576	56222.915	289	3.51617156	0.07	0.000386740331	111.710744	-0.59	-0.00325966851	2.21334011	112.374751	112.374742	111.046747	111.046738	112.374746	111.046742	0.46	50	0.98	50	0.88	50	0.22	50	6	29	0	21	0
1646359756	56403.424	290	3.51618556	0.05	0.000277777778	111.710744	-0.03	-0.000166666667	2.21334056	112.374751	112.374741	111.046747	111.046737	112.374746	111.046742	0.52	50	0.5	50	0.64	50	0.56	50	13	31	0	19	0
1646359949	56596.709	291	3.51618627	-0.36	-0.00198895028	111.710746	-0.26	-0.00143646409	2.21334446	112.374754	112.374744	111.046747	111.046738	112.374749	111.046743	0.34	50	0.96	50	0.54	50	0.64	50	11	27	1	23	0
1646360132	56779.328	292	3.51619244	0.29	0.00150259067	111.710744	0.25	0.00129533679	2.21334071	112.374751	112.374742	111.046747	111.046737	112.374747	111.046742	0.82	50	0.28	50	0.64	50	0.6	50	14	38	0	12	0
1646360315	56961.983	293	3.51618651	-0.0751020408	-0.000410393666	111.710745	-0.0751020408	-0.000410393666	2.21334184	112.374752	112.374743	111.046747	111.046737	112.374747	111.046742	0.36	50	0.510204082	49	0.76	50	0.76	50	17	37	0	13	0
1646360522	57169.209	294	3.51618829	0.34	0.00186813187	111.710743	0.14	0.000769230769	2.21333974	112.37475	112.37474	111.046746	111.046736	112.374745	111.046741	0.9	50	0.42	50	0.9	50	0.7	50	15	33	2	17	0
1646360716	57363.308	295	3.51618497	-0.19	-0.000913461538	111.710744	-0.51	-0.00245192308	2.21334739	112.374753	112.374744	111.046745	111.046735	112.374748	111.04674	0.28	50	0.98	50	0.8	50	0.48	50	12	24	1	26	0
1646360898	57545.814	296	3.51619707	0.23	0.00118556701	111.710743	-0.17	-0.00087628866	2.21334994	112.374753	112.374743	111.046743	111.046733	112.374748	111.046738	0.56	50	0.5	50	0.92	50	0.52	50	20	37	0	13	0
1646361092	57738.925	297	3.5162011	-0.03	-0.000164835165	111.710743	-0.55	-0.00302197802	2.21335819	112.374755	112.374746	111.04674	111.046731	112.374751	111.046736	0.38	50	0.96	50	0.88	50	0.36	50	11	28	1	22	0
1646361287	57934.37	298	3.51621415	-0.26	-0.00134715026	111.710744	0.38	0.00196891192	2.21335249	112.374755	112.374745	111.046743	111.046734	112.37475	111.046739	0.66	50	0.54	50	0.3	50	0.94	50	13	31	1	18	1
1646361467	58114.795	299	3.51620513	-0.25	-0.0012755102	111.710746	-0.23	-0.00117346939	2.21335594	112.374757	112.374748	111.046744	111.046734	112.374752	111.046739	0.5	50	0.98	50	0.6	50	0.62	50	16	28	0	22	0
1646361649	58296.127	300	3.51621059	0.24	0.00133333333	111.710744	-0.14	-0.000777777778	2.21335804	112.374757	112.374747	111.046742	111.046732	112.374752	111.046737	0.62	50	0.52	50	0.82	50	0.44	50	15	33	0	17	0
1646361829	58476.774	301	3.51621391	-0.04	-0.00021978022	111.710745	-0.22	-0.00120879121	2.21336134	112.374758	112.374748	111.046741	111.046731	112.374753	111.046736	0.54	50	0.8	50	0.74	50	0.56	50	5	19	0	31	0
1646362010	58657.355	302	3.51621913	0.05	0.000277777778	111.710744	0.51	0.00283333333	2.21335369	112.374755	112.374746	111.046743	111.046733	112.37475	111.046738	0.92	50	0.36	50	0.4	50	0.86	50	16	29	0	20	1
1646362190	58837.812	303	3.51620703	-0.12	-0.000662983425	111.710745	-0.46	-0.00254143646	2.21336059	112.374758	112.374748	111.046742	111.046732	112.374753	111.046737	0.36	50	0.94	50	0.68	50	0.34	50	13	26	0	24	0
1646362398	59044.971	304	3.51621794	0.11	0.000611111111	111.710744	0.39	0.00216666667	2.21335474	112.374756	112.374746	111.046743	111.046733	112.374751	111.046738	0.88	50	0.38	50	0.58	50	0.86	50	7	25	2	25	0
1646362591	59238.485	305	3.51620869	0.04	0.000193236715	111.710744	0.48	0.00231884058	2.21334754	112.374753	112.374744	111.046745	111.046735	112.374748	111.04674	0.84	50	0.32	50	0.48	50	0.92	50	15	26	1	24	0
1646362773	59419.984	306	3.5161973	0.35	0.00180412371	111.710742	-0.07	-0.000360824742	2.21334859	112.374752	112.374742	111.046743	111.046733	112.374747	111.046738	0.7	50	0.42	50	0.92	50	0.5	50	12	26	0	24	0
1646362969	59616.506	307	3.51619896	-0.556326531	-0.00307362724	111.710745	-0.0436734694	-0.000241289886	2.21334924	112.374755	112.374745	111.046745	111.046736	112.37475	111.04674	0.36	50	0.96	50	0.367346939	49	0.88	50	10	34	1	16	0
1646363150	59796.975	308	3.5162	0.518163265	0.00263027038	111.710743	0.0418367347	0.000212369212	2.21334862	112.374752	112.374742	111.046743	111.046733	112.374747	111.046738	0.9	50	0.34	50	0.816326531	49	0.34	50	12	34	0	16	0
1646363330	59977.51	309	3.51619901	-0.28	-0.00155555556	111.710744	-0.4	-0.00222222222	2.21335462	112.374755	112.374746	111.046742	111.046733	112.37475	111.046738	0.28	50	0.96	50	0.78	50	0.66	50	15	35	0	15	0
1646363511	60157.848	310	3.5162085	-0.02	-0.000110497238	111.710744	-0.14	-0.000773480663	2.21335672	112.374756	112.374746	111.046742	111.046732	112.374751	111.046737	0.56	50	0.72	50	0.66	50	0.54	50	6	26	0	24	0
1646363705	60352.134	311	3.51621182	0.0557142857	0.00030952381	111.710744	0.144285714	0.000801587302	2.21335455	112.374755	112.374745	111.046742	111.046733	112.37475	111.046737	0.78	50	0.58	50	0.571428571	49	0.66	50	13	35	1	15	0
1646363887	60534.578	312	3.51620839	-0.11	-0.000564102564	111.710744	0.01	5.12820513e-05	2.2133544	112.374755	112.374746	111.046743	111.046733	112.374751	111.046738	0.56	50	0.66	50	0.48	50	0.6	50	11	24	0	26	0
1646364083	60730.823	313	3.51620816	-0.29	-0.00159340659	111.710746	0.07	0.000384615385	2.21335335	112.374757	112.374747	111.046745	111.046735	112.374752	111.04674	0.56	50	0.78	50	0.36	50	0.72	50	14	30	1	20	0
1646364264	60911.201	314	3.5162065	0.27	0.00137755102	111.710745	-0.33	-0.00168367347	2.2133583	112.374757	112.374747	111.046742	111.046732	112.374752	111.046737	0.46	50	0.52	50	0.92	50	0.32	50	8	31	0	19	0
1646364444	61091.659	315	3.51621432	0.08	0.00044198895	111.710744	0.32	0.0017679558	2.2133535	112.374755	112.374745	111.046743	111.046733	112.37475	111.046738	0.84	50	0.44	50	0.66	50	0.9	50	12	26	0	23	1
1646364638	61284.854	316	3.51620673	0.13	0.000722222222	111.710743	0.25	0.00138888889	2.21334975	112.374753	112.374744	111.046743	111.046734	112.374748	111.046739	0.98	50	0.6	50	0.56	50	0.68	50	12	26	1	24	0
1646364818	61465.348	317	3.5162008	-0.15	-0.000777202073	111.710744	0.61	0.00316062176	2.2133406	112.374751	112.374742	111.046747	111.046737	112.374746	111.046742	0.9	50	0.44	50	0.2	50	0.96	50	15	35	0	15	0
1646365001	61647.957	318	3.51618633	-0.0310204082	-0.000171383471	111.710744	-0.308979592	-0.00170706957	2.21334524	112.374753	112.374743	111.046746	111.046736	112.374748	111.046741	0.5	50	0.84	50	0.897959184	49	0.62	50	10	33	0	17	0
1646365181	61828.617	319	3.51619366	-0.106938776	-0.00058757569	111.710745	0.506938776	0.00278537789	2.21333763	112.374751	112.374741	111.046748	111.046739	112.374746	111.046744	0.9	50	0.5	50	0.306122449	49	0.92	50	16	35	0	15	0
1646365375	62021.923	320	3.51618164	0.385714286	0.00213101815	111.710743	-0.334285714	-0.0018468824	2.21334265	112.374751	112.374741	111.046745	111.046735	112.374746	111.04674	0.571428571	49	0.52	50	0.98	50	0.26	50	10	30	1	20	0
1646365555	62202.427	321	3.51618957	-0.05	-0.000259067358	111.710743	-0.59	-0.00305699482	2.2133515	112.374753	112.374744	111.046743	111.046733	112.374749	111.046738	0.3	50	0.94	50	0.98	50	0.44	50	13	36	0	14	0
1646365736	62382.987	322	3.51620356	0	0	111.710743	0.5	0.00276243094	2.213344	112.374751	112.374742	111.046745	111.046735	112.374746	111.04674	0.86	50	0.36	50	0.42	50	0.92	50	16	39	0	11	0
1646365916	62563.566	323	3.5161917	-0.25	-0.00138888889	111.710744	-0.47	-0.00261111111	2.21335105	112.374755	112.374745	111.046744	111.046734	112.37475	111.046739	0.24	50	0.96	50	0.74	50	0.52	50	17	32	0	18	0
1646366123	62770.739	324	3.51620285	-0.03	-0.000165745856	111.710745	0.23	0.00127071823	2.2133476	112.374754	112.374744	111.046745	111.046736	112.374749	111.04674	0.7	50	0.5	50	0.36	50	0.62	50	7	22	2	28	0
1646366317	62963.959	325	3.5161974	-0.31	-0.00149758454	111.710746	-0.19	-0.000917874396	2.21335045	112.374756	112.374747	111.046746	111.046736	112.374751	111.046741	0.38	50	0.88	50	0.62	50	0.74	50	13	30	1	20	0
1646366514	63161.466	326	3.5162019	0.14	0.000725388601	111.710745	0.24	0.00124352332	2.21334685	112.374754	112.374745	111.046746	111.046737	112.37475	111.046741	0.82	50	0.44	50	0.58	50	0.68	50	12	39	1	11	0
1646366695	63341.95	327	3.51619621	-0.08	-0.000404040404	111.710746	0.06	0.000303030303	2.21334595	112.374754	112.374745	111.046747	111.046737	112.37475	111.046742	0.64	50	0.66	50	0.54	50	0.68	50	14	32	0	18	0
1646366875	63522.426	328	3.51619479	0.14	0.000777777778	111.710745	-0.1	-0.000555555556	2.21334745	112.374754	112.374745	111.046746	111.046736	112.374749	111.046741	0.56	50	0.52	50	0.88	50	0.64	50	16	35	0	15	0
1646367071	63717.885	329	3.51619716	0.17	0.000939226519	111.710744	-0.09	-0.000497237569	2.2133488	112.374754	112.374744	111.046744	111.046735	112.374749	111.04674	0.78	50	0.7	50	0.74	50	0.48	50	11	30	1	20	0
1646368785	65431.924	330	3.51619929	-0.07	-0.000358974359	111.710745	0.59	0.00302564103	2.21333995	112.374751	112.374742	111.046747	111.046738	112.374747	111.046743	0.9	50	0.38	50	0.24	50	0.9	50	10	19	150	6	0
1646372054	68700.874	331	3.5161853	0	0	111.710745	0	0	2.21333995	112.374751	112.374742	111.046747	111.046738	112.374747	111.046743	-1	0	-1	0	-1	0	-1	0	0	0	300	0	0
1646375327	71974.19	332	3.5161853	0	0	111.710745	0	0	2.21333995	112.374751	112.374742	111.046747	111.046738	112.374747	111.046743	-1	0	-1	0	-1	0	-1	0	0	0	300	0	0
1646378515	75162.049	333	3.5161853	0	0	111.710745	0	0	2.21333995	112.374751	112.374742	111.046747	111.046738	112.374747	111.046743	-1	0	-1	0	-1	0	-1	0	0	1	292	0	0
