# Supplementary material for: Improved bounds on Lorentz violation from composite pulse Ramsey spectroscopy in a trapped ion
Source: Nat Commun. 2022 Nov 27;13:7314. doi: 10.1038/s41467-022-34818-0 (PMC9701673; doi:10.1038/s41467-022-34818-0)
Supplement: Supplementary file 2 — Source Data [file 41467_2022_34818_MOESM2_ESM.zip › Source_data_files/raw_data/20220304/LLI_with_servo_467_01.txt]

#
#1650 rf switch (1650 rf switch (digital out of Paul's box)): 1 
#370 H1 shutter (NI digital out at /Dev1/port0/line2): 1 
#370 H2 shutter (370 H2 shutter (digital out of Paul's box)): 1 
#370 V shutter (NI digital out at /Dev1/port0/line0): 1 
#370 cooling AOM rf attenuator control voltage (NI analog out at /Dev2/ao6): 5.55466779 V
#370 cooling rf switch (370 cooling rf switch (digital out of Paul's box)): 1 
#370 cooling shutter (370 cooling shutter (digital out of Paul's box)): 1 
#370 detuning AOM rf attenuator control voltage (NI analog out at /Dev2/ao10): 10 V
#370 detuning rf switch (370 detuning rf switch (digital out of Paul's box)): 1 
#370 pumping AOM rf attenuator control voltage (NI analog out at /Dev2/ao9): 10 V
#370 pumping rf switch (370 pumping rf switch (digital out of Paul's box)): 1 
#399 shutter (399 shutter (digital out of Paul's box)): 0 
#411 relock shutter (411 relock shutter (digital out of Paul's box)): 1 
#411 rf switch (411 rf switch (digital out of Paul's box)): 0 
#411 slave rf switch (411 slave rf switch (digital out of Paul's box)): 1 
#411 stab hold (411 stab hold (digital out of Paul's box)): 1 
#411IntstabSetpoint (Scaled version of 411 intensity stab set point voltage (factor: 1.000000, offset:0.000000)): 10 V
#467 detuning AOM rf attenuator control voltage (NI analog out at /Dev2/ao8): 10 V
#467 rf switch (467 rf switch (digital out of Paul's box)): 1 
#638 rf switch (638 rf switch (digital out of Paul's box)): 1 
#638 shutter (638 shutter (digital out of Paul's box)): 1 
#935 shutter (NI digital out at /Dev1/port0/line3): 1 
#Axial objective position (Scaled version of Axial obective actuator (factor: 0.000024, offset:0.000000)): 11.9739942 mm
#B field H1 (Scaled version of h1BCurrent (factor: 0.400000, offset:0.000000)): 0.12992 G
#B field H2 (Scaled version of h2BCurrent (factor: 1.470000, offset:0.000000)): 0.735 G
#B field V (Scaled version of vBCurrent (factor: 1.248000, offset:0.000000)): 0.3012672 G
#DDS0 frequency (Frequency of DDS channel #0 of Paul's box): 85 MHz
#DDS0 power (Power of DDS channel #1 of Paul's box): -6 dBm
#DDS1 frequency (Frequency of DDS channel #1 of Paul's box): 85 MHz
#DDS1 power (Power of DDS channel #1 of Paul's box): -15 dBm
#DDS10 frequency (Frequency of DDS channel #10 of Paul's box): 0 MHz
#DDS10 power (Power of DDS channel #10 of Paul's box): 0 dBm
#DDS11 frequency (Frequency of DDS channel #11 of Paul's box): 0 MHz
#DDS11 power (Power of DDS channel #11 of Paul's box): 0 dBm
#DDS2 frequency (Frequency of DDS channel #2 of Paul's box): 200 MHz
#DDS2 power (Power of DDS channel #2 of Paul's box): -50 dBm
#DDS3 frequency (Frequency of DDS channel #3 of Paul's box): 60 MHz
#DDS3 power (Power of DDS channel #3 of Paul's box): -50 dBm
#DDS4 frequency (Frequency of DDS channel #4 of Paul's box): 107.9 MHz
#DDS4 power (Power of DDS channel #4 of Paul's box): 10 dBm
#DDS5 frequency (Frequency of DDS channel #5 of Paul's box): 111 MHz
#DDS5 power (Power of DDS channel #5 of Paul's box): -50 dBm
#DDS6 power (Power of DDS channel #6 of Paul's box): 0 dBm
#DDS7 frequency (Frequency of DDS channel #7 of Paul's box): 0 MHz
#DDS7 power (Power of DDS channel #7 of Paul's box): 0 dBm
#DDS8 frequency (Frequency of DDS channel #8 of Paul's box): 0 MHz
#DDS8 power (Power of DDS channel #8 of Paul's box): 0 dBm
#DDS9 frequency (Frequency of DDS channel #9 of Paul's box): 0 MHz
#DDS9 power (Power of DDS channel #9 of Paul's box): 0 dBm
#DP370 power (DP370 photodiode voltage setpoint): 7 mW
#Doppler_time (): 5000 us
#H1 power (H1 photodiode voltage setpoint): 5.5 uW
#H1Flipmount (Thorlabs Flipmount): 1 
#H1seq power (H1seq setpoint): 0 mW
#H2 power (H2 photodiode voltage setpoint): 2.23 uW
#In Oven Current (Scaled version of In oven control voltage (factor: 2.000000, offset:0.000000)): 0 A
#Objective focus position (Scaled version of Focus obective actuator (factor: 0.000024, offset:0.000000)): 24.5719768 mm
#Paul's box run number (to identify the raw data of CCD and PMT): 246899 
#SampleNHold (SampleNHold (digital out of Paul's box)): 1 
#Strobo Trigger (description): 0 
#U_ablation (NI analog out at /Dev2/ao0): 0 V
#Ue endseg 1 (Scaled version of Endseg 1 extra voltage (factor: -1.200000, offset:0.000000)): -9 V
#Ue endseg 2 (Scaled version of Endseg 2 extra voltage (factor: -1.200000, offset:0.000000)): 0 V
#Ue1 (Scaled version of Segment 3 extra compensation voltage (factor: 1.214280, offset:-0.000700)): -9 V
#Ue2 (Scaled version of Segment 3 extra compensation voltage (factor: 1.214280, offset:-0.000700)): -9 V
#Ue3 (Scaled version of Segment 3 extra compensation voltage (factor: 1.214280, offset:-0.000700)): -5 V
#Ue4 (Scaled version of Segment 3 extra compensation voltage (factor: 1.214280, offset:-0.000700)): 0 V
#Ue5 (Scaled version of Segment 3 extra compensation voltage (factor: 1.214280, offset:-0.000700)): 0 V
#Ue6 (Scaled version of Segment 6 extra voltage (factor: -1.200000, offset:0.000000)): 0 V
#Ue7 (Scaled version of Segment 7 extra voltage (factor: -1.200000, offset:0.000000)): 0 V
#Ue8 (Scaled version of Segment 8 extra voltage (factor: -1.200000, offset:0.000000)): 0 V
#Uec endseg 1 (Scaled version of Segment 0 extra compensation voltage (factor: 1.2, offset:0.0)): 0.240626704 V
#Uec endseg 2 (Scaled version of Endseg extra 2 compensation voltage (factor: -1.200000, offset:0.000000)): 0 V
#Uec1 (Scaled version of Segment 1 extra compensation voltage (factor: 1.2, offset:0.0)): 0.240626704 V
#Uec2 (Scaled version of Segment 2 extra compensation voltage (factor: 1.2, offset:0.0)): 0.240626704 V
#Uec3 (Scaled version of Segment 3 extra compensation voltage (factor: 1.2, offset:0.0)): 0.227429813 V
#Uec4 (Scaled version of Segment 4 extra compensation voltage (factor: 1.2, offset:0.0)): 0.227429813 V
#Uec5 (Scaled version of Segment 5 extra compensation voltage (factor: 1.2, offset:0.0)): 0 V
#Uec6 (Scaled version of Segment 6 extra compensation voltage (factor: 1.2, offset:0.0)): 0.408 V
#Uec7 (Scaled version of Segment 7 extra compensation voltage (factor: 1.2, offset:0.0)): 0.408 V
#Uec8 (Scaled version of Segment 8 extra compensation voltage (factor: 1.2, offset:0.0)): 0.408 V
#Uschwinden (U_schwinden to lower rf confinement): 0.5 V
#Ut endseg 1 (Scaled version of Endseg 1 voltage (factor: -1.199740, offset:-0.001200)): 12 V
#Ut endseg 2 (Scaled version of Endseg 2 voltage (factor: -1.197100, offset:-0.003000)): 0 V
#Ut1 (Scaled version of Segment 1 voltage (factor: -1.200900, offset:-0.003600)): -8 V
#Ut2 (Scaled version of Segment 2 voltage (factor: -1.201410, offset:-0.001400)): 12 V
#Ut3 (Scaled version of Segment 3 voltage (factor: -1.198560, offset:-0.003200)): 12 V
#Ut4 (Scaled version of Segment 4 voltage (factor: -1.198560, offset:-0.003200)): 0 V
#Ut5 (Scaled version of Segment 5 voltage (factor: -1.198560, offset:-0.003200)): 0 V
#Ut6 (Scaled version of Segment 6 voltage (factor: -1.198560, offset:-0.003200)): 0 V
#Ut7 (Scaled version of Segment 7 voltage (factor: -1.198560, offset:-0.003200)): 0 V
#Ut8 (Scaled version of Segment 8 voltage (factor: -1.198560, offset:-0.003200)): 0 V
#Utc endseg 1 (Scaled version of Segment 0 compensation voltage (factor: 0.25, offset:0.0)): 0.0537017576 V
#Utc endseg 2 (Scaled version of Endseg 2 compensation voltage (factor: -0.250000, offset:0.000000)): 0 V
#Utc1 (Scaled version of Segment 1 compensation voltage (factor: 0.25, offset:0.0)): 0.0537017576 V
#Utc2 (Scaled version of Segment 2 compensation voltage (factor: 0.25, offset:0.0)): 0.0537017576 V
#Utc3 (Scaled version of Segment 3 compensation voltage (factor: 0.25, offset:0.0)): 0.106663163 V
#Utc4 (Scaled version of Segment 4 compensation voltage (factor: 0.25, offset:0.0)): 0.106663163 V
#Utc5 (Scaled version of Segment 5 compensation voltage (factor: 0.25, offset:0.0)): 0 V
#Utc6 (Scaled version of Segment 6 compensation voltage (factor: 0.25, offset:0.0)): 0 V
#Utc7 (Scaled version of Segment 7 compensation voltage (factor: 1.2, offset:0.0)): 0 V
#Utc8 (Scaled version of Segment 8 compensation voltage (factor: 1.2, offset:0.0)): 0 V
#V power (V photodiode voltage setpoint): 11.25 uW
#Vseq power (Vseq setpoint): 0.4 mW
#WP370H2sw0 (NI analog out at /Dev2/ao2): 5 V
#WP370H2sw1 (NI analog out at /Dev2/ao3): 0 V
#Yb Oven Current (Scaled version of Yb oven control voltage (factor: 3.510000, offset:0.000000)): 0 A
#awg_Pulselength (): 0 s
#awg_amplitude (): 0 Vpp
#awg_frequency (): 0 Hz
#awg_offset (): 0 V
#axial_secular_frequency_AOM (): 0.11 MHz
#carrier_frequency (): 221 MHz
#cooling370 frequency (Attenuation of transition cooling370): 85 MHz
#cooling370 power (Power of transition cooling370): -24 dBm
#cooling_chirp_dds_power (): 0 dBm
#cooling_chirp_freq_step (): 1 MHz
#cooling_chirp_start_freq (): 77.9 MHz
#cooling_chirp_stop_freq (): 107.9 MHz
#cooling_chirp_total_time (): 3 us
#detection370 frequency (Attenuation of transition detection370): 85 MHz
#detection370 power (Power of transition detection370): -2 dBm
#detection_time (): 2500 us
#detuning370 frequency (Attenuation of transition detuning370): 0 MHz
#detuning370 power (Power of transition detuning370): 0 dBm
#emm_pulse_buffer_time (): 0 us
#emm_pulse_wait_time (): 0 us
#feed_forward_waittime_ms (): 0 ms
#flop_sbc_max_pulsetime_factor (): 0 
#freqScaling_411 (): 1.68 MHz/G
#freqScaling_467 (): 1.6 MHz/G
#heating_rate_wait_time (): 5000 us
#intersequence_cooling_rf_frequency (): 85 MHz
#intersequence_cooling_rf_power (): -24 dBm
#load_attempt (): 1 
#mirrorH2H (Motorized mirror mount): 4.37709888 mm
#n_av_LLI (): 50 
#n_points_per_doppler_freq_scan (): 0 
#n_points_per_sb_flops (): 0 
#n_points_per_sb_scan (): 0 
#n_rabi_scan_points (): 0 
#n_rep (): 575 
#octupole467 frequency (Attenuation of transition octupole467): 112.374744 MHz
#octupole467 power (Power of transition octupole467): -6 dBm
#octupole4672 frequency (Attenuation of transition octupole4672): 112.374744 MHz
#octupole4672 power (Power of transition octupole4672): -6 dBm
#offset370PD_H1 (): -0.0132263937 uW
#offset370PD_H2 (): -0.0299202343 uW
#offset370PD_V (): -0.0150179222 uW
#offset467BelowPD (): 0.0073186225 mW
#offset467PD (): 0.0073186225 mW
#picture_number (): 0 
#pulse_time_1650 (): 0 us
#pulse_time_411 (): 5 us
#pulse_time_467 (): 50000 us
#pulse_time_4672 (): 50000 us
#pulse_time_rfLLI (): 14.95 us
#pump_time (): 10 us
#pumping370 frequency (Attenuation of transition pumping370): 85 MHz
#pumping370 power (Power of transition pumping370): -13 dBm
#quench1650 frequency (Attenuation of transition quench1650): 60 MHz
#quench1650 power (Power of transition quench1650): -3.1 dBm
#radial_secular_frequency_AOM (): 0.31 MHz
#ramp_time (): 0 us
#reference 370 Det (): 0 mW
#reference 370 H1 (reference value 370 H1 chart): 3 uW
#reference 370 H2 (reference value 370 H2 chart): 5 uW
#reference 370 V (reference value 370 V chart): 40 uW
#reference 411 Fiber (reference value vertical 411 chart): 0.4 mW
#reference 411 SHG (reference value SHG 411 chart): 8 mW
#reference 411 V (): 0 uW
#reference 639 Fiber (reference value fiber639 chart): 11.5 mW
#reference SHG 467 (): 5.5 mW
#reference SHG 467 Below (): 0 mW
#rf_Amp (): 0.3 
#rf_Freq (): 3.51617009 MHz
#rf_phase (): 0.5 
#rf_switch_467 (): 0 
#sampling370 frequency (Attenuation of transition sampling370): 85 MHz
#sampling370 power (Power of transition sampling370): -5 dBm
#sampling411 frequency (Attenuation of transition sampling411): 220 MHz
#sampling411 power (Power of transition sampling411): -2 dBm
#sb_cooling_411_Omega (): 0 kHz
#sb_cooling_ddspower_1650 (): -27.5 dBm
#sb_cooling_ddspower_411 (): -10 dBm
#sb_cooling_detuning (): 0 
#sb_cooling_time (): 5000 us
#sb_scan_range_factor (): 0 
#sbc_pulses11 (): 0 
#sbc_pulses12 (): 0 
#sbc_pulses21 (): 0 
#sbc_pulses22 (): 0 
#sbc_pulsetime11 (): 0 us
#sbc_pulsetime12 (): 0 us
#sbc_pulsetime21 (): 0 us
#sbc_pulsetime22 (): 0 us
#sbc_repumptime (): 0 us
#scaling370PD_H1 (): -12.9249723 uW/V
#scaling370PD_H2 (): -14.9627261 uW/V
#scaling370PD_V (): -17.3688494 uW/V
#scaling467BelowPD (): -2.85545297 mW/V
#scaling467PD (): -2.85545297 mW/V
#scan_variable (): 0 unit
#spectroscopy411 frequency (Attenuation of transition spectroscopy411): 221 MHz
#spectroscopy411 power (Power of transition spectroscopy411): -2 dBm
#spectroscopy411rsb11 frequency (Attenuation of transition spectroscopy411rsb11): 0 MHz
#spectroscopy411rsb11 power (Power of transition spectroscopy411rsb11): 0 dBm
#spectroscopy411rsb12 frequency (Attenuation of transition spectroscopy411rsb12): 0 MHz
#spectroscopy411rsb12 power (Power of transition spectroscopy411rsb12): 0 dBm
#spectroscopy411rsb21 frequency (Attenuation of transition spectroscopy411rsb21): 0 MHz
#spectroscopy411rsb21 power (Power of transition spectroscopy411rsb21): 0 dBm
#spectroscopy411rsb22 frequency (Attenuation of transition spectroscopy411rsb22): 0 MHz
#spectroscopy411rsb22 power (Power of transition spectroscopy411rsb22): 0 dBm
#spectroscopy411slave frequency (Attenuation of transition spectroscopy411slave): 80 MHz
#spectroscopy411slave power (Power of transition spectroscopy411slave): -4 dBm
#sweep_frequency_step (): 0 MHz
#sweep_sleep_time (): 0 us
#sweep_start_frequency (): 0 MHz
#sweep_stop_frequency (): 0 MHz
#t_RFtotal (): 1235977.45 us
#t_RFwait (): 100 us
#t_pi_carrier_estim_A (): 0 us
#t_pi_carrier_estim_B (): 0 us
#t_pi_carrier_estim_C (): 0 us
#t_subtract (): 0.1 us
#use_shutters (): 0 
#wait_ramp_down (): 0 us
#waveplate411Ax (Motorized rotation mount): 0 °
#waveplateSplitH1V (Motorized rotation mount): 154.999746 °
#waveplateV (Motorized rotation mount): 27.4999213 °

#UTC / s	rel. time / s	RunNumber / 	rf_Freq / MHz	CorrFreqCenter / 	CorrFreqCenter2 / 	FreqCenter / 	CorrBField / 	CorrBField2 / 	BField / 	FreqPlusPlus / 	FreqPlusMinus / 	FreqMinusPlus / 	FreqMinusMinus / 	FreqPlusCenter / 	FreqMinusCenter / 	roi_plus_plus / 	roi_pp_num_cyc / 	roi_plus_minus / 	roi_pm_num_cyc / 	roi_minus_plus / 	roi_mp_num_cyc / 	roi_minus_minus / 	roi_mm_num_cyc / 	roi_final_E3 / 	number_LLI_cycles / 	det_num_hot / 	det_num_no_exc / 	det_num_quench / 
1646390354	268.975	1	3.51617291	0.192202381	0.192202381	111.710745	0.367797619	0.367797619	2.21332659	112.374748	112.374738	111.046752	111.046742	112.374743	111.046747	0.82	50	0.26	50	0.595238095	42	0.770833333	48	13	29	1	21	0
1646390536	451.249	2	3.51616418	0.14	8.50345114e-11	111.710744	0.02	1.21477873e-11	2.21332629	112.374747	112.374737	111.046751	111.046742	112.374742	111.046746	0.64	50	0.48	50	0.7	50	0.58	50	15	34	0	16	0
1646390717	632.216	3	3.51616371	-0.05	-0.000276243094	111.710745	-0.67	-0.00370165746	2.21333634	112.37475	112.374741	111.046748	111.046739	112.374745	111.046744	0.24	50	0.96	50	0.96	50	0.34	50	17	31	0	19	0
1646390911	826.176	4	3.5161796	0.59755102	0.00330138685	111.710742	-0.0975510204	-0.000538955914	2.21333781	112.374748	112.374738	111.046745	111.046735	112.374743	111.04674	0.8	50	0.3	50	0.94	50	0.244897959	49	3	19	1	31	0
1646391092	1006.869	5	3.51618192	-0.51	-0.00262886598	111.710744	0.17	0.00087628866	2.21333526	112.374749	112.37474	111.046748	111.046739	112.374745	111.046744	0.42	50	0.76	50	0.28	50	0.96	50	16	28	0	22	0
1646391273	1187.761	6	3.51617788	-0.0508333333	-0.000280847145	111.710744	-0.0691666667	-0.00038213628	2.21333629	112.37475	112.374741	111.046748	111.046739	112.374745	111.046744	0.4	50	0.52	50	0.56	50	0.541666667	48	17	35	0	15	0
1646391454	1368.578	7	3.51617952	-0.0770833333	-0.00042587477	111.710745	-0.202916667	-0.00112108656	2.21333934	112.374751	112.374742	111.046748	111.046738	112.374747	111.046743	0.5	50	0.78	50	0.645833333	48	0.52	50	15	32	0	18	0
1646391634	1549.396	8	3.51618434	-0.00166666667	-9.25925926e-06	111.710745	0.561666667	0.00312037037	2.21333091	112.374749	112.374739	111.04675	111.046741	112.374744	111.046746	0.82	50	0.26	50	0.416666667	48	0.98	50	8	22	0	28	0
1646391829	1743.917	9	3.51617101	0.00582482993	3.21813808e-05	111.710745	0.69417517	0.00383522193	2.2133205	112.374746	112.374736	111.046753	111.046744	112.374741	111.046749	0.96	50	0.26	50	0.270833333	48	0.959183673	49	11	29	1	21	0
1646392089	2004.266	10	3.51615455	0.179565217	0.000920847269	111.710744	-0.559565217	-0.00286956522	2.21332889	112.374747	112.374738	111.04675	111.04674	112.374743	111.046745	0.46	50	0.84	50	1	50	0.260869565	46	9	24	6	26	0
1646392285	2200.161	11	3.51616782	-0.0192207792	-7.39260739e-05	111.710744	0.733506494	0.00282117882	2.21331789	112.374744	112.374735	111.046753	111.046744	112.374739	111.046749	1	50	0.285714286	49	0.227272727	44	0.98	50	11	29	1	21	0
1646392532	2446.87	12	3.51615042	0.0395663265	0.000201869013	111.710744	-0.0420663265	-0.000214624115	2.21331852	112.374744	112.374735	111.046753	111.046743	112.374739	111.046748	0.56	50	0.5625	32	0.755102041	49	0.673469388	49	7	24	5	26	0
1646392714	2629.374	13	3.51615142	-0.401293964	-0.00162467192	111.710746	0.281293964	0.00113884196	2.2133143	112.374745	112.374735	111.046756	111.046747	112.37474	111.046751	0.66	50	0.78	50	0.276595745	47	0.959183673	49	12	29	0	21	0
1646392896	2810.982	14	3.51614475	-0.0555102041	-0.000305001121	111.710746	-0.104489796	-0.000574119758	2.21331587	112.374746	112.374736	111.046756	111.046747	112.374741	111.046751	0.46	50	0.62	50	0.6	50	0.551020408	49	21	40	0	9	1
1646393090	3005.349	15	3.51614722	-0.34	-0.00186813187	111.710748	-0.06	-0.00032967033	2.21331677	112.374748	112.374738	111.046757	111.046748	112.374743	111.046753	0.48	50	0.88	50	0.4	50	0.68	50	11	30	1	20	0
1646393285	3199.755	16	3.51614865	0.54	0.00278350515	111.710745	0.08	0.000412371134	2.21331557	112.374744	112.374735	111.046755	111.046746	112.37474	111.04675	0.94	50	0.32	50	0.8	50	0.34	50	14	33	1	17	0
1646393467	3381.593	17	3.51614675	-0.169183673	-0.000867608582	111.710746	-0.302244898	-0.00154997384	2.2133201	112.374747	112.374737	111.046755	111.046745	112.374742	111.04675	0.428571429	49	0.9	50	0.653061224	49	0.52	50	17	37	0	13	0
1646393648	3563.319	18	3.51615392	0.18	0.000994475138	111.710745	0.02	0.000110497238	2.2133198	112.374746	112.374736	111.046754	111.046744	112.374741	111.046749	0.84	50	0.64	50	0.76	50	0.6	50	16	30	0	20	0
1646393845	3759.73	19	3.51615345	0.01	5.49450549e-05	111.710745	0.29	0.00159340659	2.21331545	112.374744	112.374735	111.046755	111.046746	112.37474	111.04675	0.86	50	0.56	50	0.52	50	0.8	50	17	28	1	22	0
1646394039	3953.787	20	3.51614657	0.428163265	0.00217341759	111.710743	-0.308163265	-0.00156428053	2.21332008	112.374744	112.374734	111.046752	111.046742	112.374739	111.046747	0.56	50	0.44	50	0.92	50	0.183673469	49	4	20	1	30	0
1646394224	4138.464	21	3.51615388	-0.427346939	-0.00220281927	111.710745	0.167346939	0.000862613086	2.21331757	112.374745	112.374735	111.046754	111.046745	112.37474	111.04675	0.56	50	0.82	50	0.265306122	49	0.86	50	13	28	0	22	0
1646394406	4321.214	22	3.51614991	0.04	0.000217391304	111.710745	0.46	0.0025	2.21331067	112.374743	112.374733	111.046756	111.046747	112.374738	111.046752	0.9	50	0.4	50	0.5	50	0.92	50	14	32	0	18	0
1646394588	4502.829	23	3.51613899	0.03	0.000163934426	111.710745	-0.61	-0.00333333333	2.21331982	112.374745	112.374736	111.046753	111.046744	112.374741	111.046749	0.4	50	0.98	50	0.86	50	0.22	50	15	29	0	21	0
1646394783	4698.194	24	3.51615346	0.36	0.00197802198	111.710743	0.4	0.0021978022	2.21331382	112.374742	112.374732	111.046753	111.046744	112.374737	111.046749	0.98	50	0.22	50	0.68	50	0.72	50	5	26	1	24	0
1646394965	4880.387	25	3.51614398	-0.140434783	-0.000720178372	111.710743	0.319565217	0.00163879599	2.21330902	112.374741	112.374731	111.046756	111.046746	112.374736	111.046751	0.739130435	46	0.56	50	0.4	50	0.86	50	24	36	0	14	0
1646395147	5062.276	26	3.5161364	-0.344285714	-0.00189167975	111.710745	0.175714286	0.000965463108	2.21330639	112.374742	112.374732	111.046758	111.046749	112.374737	111.046753	0.571428571	49	0.74	50	0.48	50	1	50	14	34	0	16	0
1646395342	5256.991	27	3.51613223	0.161632653	0.0008880915	111.710744	-0.00163265306	-8.97062122e-06	2.21330641	112.374741	112.374732	111.046757	111.046748	112.374736	111.046752	0.64	50	0.48	50	0.632653061	49	0.469387755	49	12	28	1	22	0
1646395538	5452.503	28	3.51613227	0.0604347826	0.000309921962	111.710744	-0.580434783	-0.00297658863	2.21331512	112.374743	112.374734	111.046754	111.046745	112.374739	111.04675	0.4	50	0.92	50	0.88	50	0.239130435	46	22	34	1	16	0
1646395760	5675.048	29	3.51614603	0.0210117238	0.00010775243	111.710744	-0.495705601	-0.00254208001	2.21332255	112.374746	112.374736	111.046752	111.046742	112.374741	111.046747	0.265306122	49	0.74	50	0.857142857	49	0.340425532	47	11	23	3	27	0
1646395947	5861.784	30	3.51615779	-0.33	-0.00147982063	111.710746	0.33	0.00147982063	2.2133176	112.374746	112.374736	111.046755	111.046746	112.374741	111.04675	0.367346939	49	0.367346939	49	0.32	50	0.98	50	5	22	0	28	0
1646396155	6070.269	31	3.51614997	-0.01	-5.34759358e-05	111.710746	0.57	0.00304812834	2.21330905	112.374743	112.374734	111.046758	111.046748	112.374738	111.046753	0.98	50	0.42	50	0.36	50	0.94	50	14	34	2	16	0
1646396355	6269.672	32	3.51613644	0.307142857	0.00147664835	111.710744	-0.167142857	-0.000803571429	2.21331156	112.374742	112.374733	111.046755	111.046746	112.374738	111.046751	0.68	50	0.54	50	0.76	50	0.285714286	49	17	35	1	15	0
1646396538	6452.637	33	3.51614041	-0.345918367	-0.00172959184	111.710746	-0.0340816327	-0.000170408163	2.21331207	112.374744	112.374735	111.046757	111.046748	112.37474	111.046752	0.32	50	0.7	50	0.408163265	49	0.72	50	7	24	0	26	0
1646396762	6676.817	34	3.51614122	0.586938776	0.00322493833	111.710743	-0.0269387755	-0.00014801525	2.21331248	112.374741	112.374732	111.046754	111.046744	112.374737	111.046749	0.92	50	0.36	50	0.92	50	0.306122449	49	5	19	3	31	0
1646396985	6900.074	35	3.51614186	-0.345714286	-0.00153650794	111.710745	0.0457142857	0.000203174603	2.21331179	112.374743	112.374733	111.046756	111.046746	112.374738	111.046751	0.44	50	0.74	50	0.428571429	49	0.82	50	10	29	3	21	0
1646397193	7107.469	36	3.51614077	0.076122449	0.000341356273	111.710744	0.403877551	0.00181111009	2.21330573	112.374741	112.374731	111.046757	111.046748	112.374736	111.046753	0.94	50	0.46	50	0.612244898	49	0.94	50	18	29	2	21	0
1646397387	7301.98	37	3.51613119	0.372576531	0.00179988662	111.710742	-0.0725765306	-0.000350611259	2.21330682	112.374739	112.37473	111.046755	111.046746	112.374734	111.04675	0.8	50	0.5	50	0.8125	48	0.367346939	49	15	29	1	21	0
1646397572	7486.482	38	3.51613291	-0.628571429	-0.00322344322	111.710746	0.00857142857	4.3956044e-05	2.21330669	112.374742	112.374733	111.046758	111.046749	112.374738	111.046754	0.24	50	0.86	50	0.142857143	49	0.78	50	17	37	0	13	0
1646397766	7681.126	39	3.51613271	0.306734694	0.00166703638	111.710744	-0.226734694	-0.00123225377	2.21331009	112.374742	112.374732	111.046756	111.046746	112.374737	111.046751	0.74	50	0.66	50	0.86	50	0.326530612	49	12	25	1	25	0
1646397962	7876.493	40	3.51613809	2.77555756e-17	1.42336285e-19	111.710744	-0.42	-0.00215384615	2.21331639	112.374744	112.374734	111.046754	111.046744	112.374739	111.046749	0.4	50	0.82	50	0.84	50	0.42	50	18	31	1	19	0
1646398170	8084.697	41	3.51614805	-0.15	-0.000769230769	111.710745	0.37	0.0018974359	2.21331084	112.374743	112.374733	111.046756	111.046747	112.374738	111.046752	0.8	50	0.58	50	0.4	50	0.92	50	15	36	2	14	0
1646398378	8292.865	42	3.51613927	0.53	0.00253588517	111.710742	-0.03	-0.00014354067	2.21331129	112.37474	112.374731	111.046754	111.046744	112.374736	111.046749	0.94	50	0.44	50	0.94	50	0.38	50	17	33	2	17	0
1646398574	8489.27	43	3.51613999	-0.54	-0.00259615385	111.710745	0.06	0.000288461538	2.21331039	112.374743	112.374733	111.046756	111.046747	112.374738	111.046752	0.34	50	0.82	50	0.38	50	0.98	50	15	30	1	20	0
1646398782	8696.712	44	3.51613856	0.255714286	0.00130466472	111.710744	-0.295714286	-0.00150874636	2.21331483	112.374743	112.374733	111.046754	111.046744	112.374738	111.046749	0.68	50	0.72	50	0.98	50	0.428571429	49	14	31	2	18	1
1646398964	8878.448	45	3.51614558	-0.3	-0.00144230769	111.710745	-0.3	-0.00144230769	2.21331933	112.374746	112.374736	111.046754	111.046745	112.374741	111.046749	0.38	50	0.98	50	0.66	50	0.66	50	10	26	0	23	1
1646399172	9087.178	46	3.51615269	0.35	0.00193370166	111.710743	0.11	0.000607734807	2.21331768	112.374743	112.374734	111.046753	111.046743	112.374739	111.046748	0.82	50	0.36	50	0.78	50	0.54	50	6	19	2	31	0
1646399376	9290.462	47	3.51615008	-0.23	-0.00110047847	111.710744	0.49	0.00234449761	2.21331033	112.374742	112.374733	111.046756	111.046747	112.374738	111.046751	0.52	50	0.26	50	0.26	50	0.98	50	15	32	2	18	0
1646399585	9499.83	48	3.51613846	-0.16	-0.00078817734	111.710745	-0.04	-0.000197044335	2.21331093	112.374743	112.374734	111.046757	111.046747	112.374739	111.046752	0.38	50	0.58	50	0.62	50	0.74	50	23	38	2	12	0
1646399779	9694.399	49	3.51613941	-0.23	-0.0010952381	111.710746	-0.25	-0.00119047619	2.21331468	112.374746	112.374736	111.046757	111.046747	112.374741	111.046752	0.36	50	0.84	50	0.74	50	0.72	50	10	27	1	23	0
1646399976	9890.718	50	3.51614534	0.52	0.00268041237	111.710744	-0.08	-0.000412371134	2.21331588	112.374743	112.374734	111.046754	111.046744	112.374739	111.046749	0.78	50	0.34	50	0.88	50	0.28	50	16	31	1	19	0
1646400170	10085.349	51	3.51614724	-0.29	-0.00147208122	111.710745	-0.37	-0.00187817259	2.21332143	112.374746	112.374737	111.046754	111.046744	112.374742	111.046749	0.28	50	0.94	50	0.74	50	0.66	50	14	33	1	17	0
1646400353	10268.062	52	3.51615601	0.03	0.000154639175	111.710745	0.41	0.00211340206	2.21331528	112.374744	112.374735	111.046755	111.046746	112.37474	111.046751	0.74	50	0.3	50	0.5	50	0.88	50	14	35	0	15	0
1646400535	10450.102	53	3.51614629	-0.125510204	-0.00068584811	111.710746	-0.414489796	-0.00226497156	2.2133215	112.374747	112.374737	111.046754	111.046745	112.374742	111.046749	0.4	50	0.94	50	0.84	50	0.551020408	49	18	32	0	18	0
1646400717	10631.795	54	3.51615612	0.54	0.00296703297	111.710743	0.02	0.00010989011	2.2133212	112.374744	112.374735	111.046751	111.046742	112.374739	111.046747	0.86	50	0.3	50	0.86	50	0.34	50	5	29	0	21	0
1646400899	10813.437	55	3.51615565	-0.48	-0.00263736264	111.710745	-0.1	-0.000549450549	2.2133227	112.374747	112.374738	111.046753	111.046744	112.374742	111.046749	0.34	50	0.92	50	0.4	50	0.78	50	16	26	0	24	0
1646401095	11009.954	56	3.51615802	0.13	0.000718232044	111.710745	0.41	0.00226519337	2.21331655	112.374745	112.374735	111.046755	111.046745	112.37474	111.04675	0.98	50	0.44	50	0.4	50	0.68	50	8	29	1	21	0
1646401279	11193.693	57	3.51614829	0.38	0.00192893401	111.710743	-0.38	-0.00192893401	2.21332225	112.374744	112.374735	111.046751	111.046741	112.37474	111.046746	0.64	50	0.64	50	0.92	50	0.16	50	19	31	0	19	0
1646401477	11392.301	58	3.51615731	0.04	0.000217391304	111.710743	0.74	0.00402173913	2.21331115	112.374741	112.374731	111.046754	111.046745	112.374736	111.046749	0.96	50	0.18	50	0.26	50	0.96	50	8	19	1	31	0
1646401660	11575.088	59	3.51613975	-0.26	-0.00131313131	111.710744	-0.44	-0.00222222222	2.21331775	112.374744	112.374735	111.046753	111.046744	112.374739	111.046749	0.28	50	0.98	50	0.56	50	0.38	50	14	27	0	23	0
1646401842	11756.846	60	3.51615019	-0.28	-0.00153005464	111.710745	0.32	0.00174863388	2.21331295	112.374744	112.374735	111.046756	111.046747	112.374739	111.046752	0.58	50	0.54	50	0.28	50	0.88	50	20	40	0	10	0
1646402025	11939.51	61	3.5161426	0.27	0.00148351648	111.710744	-0.47	-0.00258241758	2.21332	112.374745	112.374735	111.046753	111.046743	112.37474	111.046748	0.56	50	0.76	50	0.94	50	0.2	50	14	29	0	21	0
1646402208	12123.286	62	3.51615375	0.05	0.000274725275	111.710744	0.11	0.000604395604	2.21331835	112.374744	112.374735	111.046753	111.046744	112.374739	111.046748	0.6	50	0.44	50	0.68	50	0.74	50	16	37	0	13	0
1646402390	12304.975	63	3.51615114	0.16	0.000869565217	111.710743	0.34	0.00184782609	2.21331325	112.374742	112.374732	111.046754	111.046744	112.374737	111.046749	0.92	50	0.42	50	0.52	50	0.7	50	13	29	0	21	0
1646402612	12527.395	64	3.51614307	0.214897959	0.00118075802	111.710742	-0.154897959	-0.000851087688	2.21331557	112.374741	112.374732	111.046752	111.046742	112.374737	111.046747	0.62	50	0.56	50	0.88	50	0.510204082	49	12	29	3	21	0
1646402794	12709.403	65	3.51614675	-0.54	-0.00243243243	111.710745	-0.12	-0.000540540541	2.21331737	112.374745	112.374735	111.046754	111.046745	112.37474	111.046749	0.32	50	0.98	50	0.28	50	0.7	50	18	37	0	13	0
1646403004	12918.789	66	3.5161496	-0.03	-0.000164835165	111.710745	0.49	0.00269230769	2.21331002	112.374743	112.374733	111.046757	111.046747	112.374738	111.046752	0.82	50	0.36	50	0.3	50	0.82	50	21	44	2	6	0
1646403185	13100.323	67	3.51613797	-0.11	-0.000523809524	111.710745	-0.43	-0.00204761905	2.21331647	112.374745	112.374736	111.046755	111.046746	112.37474	111.04675	0.44	50	0.98	50	0.88	50	0.56	50	12	30	0	20	0
1646403369	13284.028	68	3.51614817	0.24	0.00132596685	111.710744	-0.28	-0.00154696133	2.21332067	112.374745	112.374736	111.046753	111.046743	112.37474	111.046748	0.7	50	0.74	50	0.92	50	0.4	50	21	42	0	8	0
1646403551	13465.553	69	3.51615481	-0.05	-0.00027173913	111.710744	0.17	0.000923913043	2.21331812	112.374745	112.374735	111.046754	111.046744	112.37474	111.046749	0.8	50	0.68	50	0.54	50	0.76	50	13	36	0	14	0
1646403732	13647.202	70	3.51615078	-0.06	-0.000331491713	111.710745	0.36	0.00198895028	2.21331272	112.374743	112.374734	111.046756	111.046746	112.374738	111.046751	0.66	50	0.36	50	0.46	50	0.88	50	18	37	0	13	0
1646403916	13830.993	71	3.51614224	0.18	0.000989010989	111.710744	-0.34	-0.00186813187	2.21331782	112.374744	112.374734	111.046753	111.046744	112.374739	111.046748	0.48	50	0.64	50	0.88	50	0.36	50	15	29	0	21	0
1646404098	14012.731	72	3.51615031	-0.04	-0.000217391304	111.710744	-0.64	-0.00347826087	2.21332742	112.374747	112.374737	111.04675	111.046741	112.374742	111.046746	0.3	50	0.98	50	0.92	50	0.32	50	15	33	0	17	0
1646404279	14193.583	73	3.51616549	-0.22	-0.00120879121	111.710745	0.04	0.00021978022	2.21332682	112.374748	112.374738	111.046752	111.046742	112.374743	111.046747	0.58	50	0.76	50	0.48	50	0.74	50	20	30	0	20	0
1646404460	14375.024	74	3.51616454	0.4	0.00222222222	111.710743	-0.22	-0.00122222222	2.21333012	112.374747	112.374737	111.046749	111.046739	112.374742	111.046744	0.7	50	0.52	50	0.94	50	0.32	50	3	20	0	30	0
1646404642	14556.808	75	3.51616976	-0.06	-0.00032967033	111.710743	0.72	0.00395604396	2.21331932	112.374744	112.374734	111.046752	111.046743	112.374739	111.046748	0.96	50	0.3	50	0.2	50	0.98	50	23	40	0	10	0
1646404824	14738.74	76	3.51615268	-0.00484848485	-2.66400266e-05	111.710743	-0.0351515152	-0.000193140193	2.21331985	112.374744	112.374735	111.046752	111.046743	112.374739	111.046747	0.7	50	0.74	50	0.363636364	22	0.333333333	3	14	30	0	20	0
1646405019	14934.284	77	3.51615351	-0.37	-0.00203296703	111.710745	0.07	0.000384615385	2.2133188	112.374746	112.374736	111.046754	111.046745	112.374741	111.04675	0.4	50	0.7	50	0.38	50	0.82	50	14	33	1	16	1
1646405201	15115.751	78	3.51615185	0.46	0.00235897436	111.710743	0	0	2.2133188	112.374743	112.374734	111.046752	111.046743	112.374739	111.046747	0.72	50	0.26	50	0.94	50	0.48	50	10	31	0	19	0
1646405382	15296.688	79	3.51615185	-0.5	-0.00274725275	111.710745	-0.1	-0.000549450549	2.2133203	112.374746	112.374737	111.046754	111.046745	112.374742	111.046749	0.36	50	0.96	50	0.44	50	0.84	50	18	31	0	19	0
1646405578	15492.783	80	3.51615422	0.25	0.00138121547	111.710744	-0.37	-0.0020441989	2.21332585	112.374747	112.374737	111.046751	111.046742	112.374742	111.046746	0.4	50	0.52	50	0.94	50	0.32	50	12	28	1	22	0
1646405759	15673.916	81	3.516163	0.19	0.000969387755	111.710743	0.21	0.00107142857	2.2133227	112.374745	112.374735	111.046751	111.046742	112.37474	111.046746	0.86	50	0.46	50	0.58	50	0.6	50	12	27	0	23	0
1646405943	15857.837	82	3.51615802	-0.0842105263	-0.000465251527	111.710744	0.0557894737	0.000308229136	2.21332186	112.374745	112.374735	111.046752	111.046742	112.37474	111.046747	0.34	50	0.368421053	19	0.48	50	0.62	50	14	33	0	17	0
1646406125	16039.631	83	3.5161567	-0.1	-0.000543478261	111.710744	-0.46	-0.0025	2.21332876	112.374748	112.374738	111.04675	111.046741	112.374743	111.046746	0.38	50	0.94	50	0.82	50	0.46	50	16	36	0	14	0
1646406306	16221.388	84	3.51616761	0.09	0.000497237569	111.710744	0.45	0.00248618785	2.21332201	112.374745	112.374736	111.046752	111.046742	112.37474	111.046747	0.8	50	0.26	50	0.44	50	0.8	50	11	31	0	19	0
1646406488	16403.245	85	3.51615693	-0.37	-0.00203296703	111.710746	0.39	0.00214285714	2.21331616	112.374745	112.374736	111.046755	111.046746	112.37474	111.046751	0.6	50	0.58	50	0.22	50	0.98	50	16	38	0	12	0
1646406670	16584.789	86	3.51614768	-0.01	-5.49450549e-05	111.710746	-0.51	-0.0028021978	2.21332381	112.374748	112.374738	111.046753	111.046744	112.374743	111.046748	0.36	50	0.88	50	0.88	50	0.38	50	23	35	0	15	0
1646406852	16766.457	87	3.51615978	0.27	0.00148351648	111.710744	-0.33	-0.00181318681	2.21332876	112.374748	112.374738	111.04675	111.046741	112.374743	111.046746	0.68	50	0.74	50	0.82	50	0.22	50	17	36	0	14	0
1646407033	16948.04	88	3.51616761	-0.11	-0.000607734807	111.710745	0.31	0.00171270718	2.21332411	112.374747	112.374737	111.046752	111.046743	112.374742	111.046748	0.7	50	0.5	50	0.42	50	0.84	50	16	39	0	11	0
1646407215	17129.811	89	3.51616026	0.03	0.000164835165	111.710745	-0.03	-0.000164835165	2.21332456	112.374747	112.374737	111.046752	111.046743	112.374742	111.046747	0.84	50	0.84	50	0.72	50	0.66	50	19	31	0	19	0
1646407397	17311.431	90	3.51616097	0.09	0.000494505495	111.710744	-0.33	-0.00181318681	2.21332951	112.374748	112.374738	111.04675	111.046741	112.374743	111.046745	0.54	50	0.78	50	0.82	50	0.4	50	19	41	0	9	0
1646407578	17493.158	91	3.51616879	0.01	5.52486188e-05	111.710744	-0.11	-0.000607734807	2.21333116	112.374748	112.374739	111.04675	111.04674	112.374744	111.046745	0.64	50	0.74	50	0.56	50	0.44	50	20	33	0	17	0
1646407762	17677.073	92	3.5161714	-0.22	-0.00120879121	111.710745	0.5	0.00274725275	2.21332366	112.374747	112.374738	111.046753	111.046743	112.374742	111.046748	0.72	50	0.44	50	0.24	50	0.96	50	16	41	0	9	0
1646407957	17871.695	93	3.51615954	0.44	0.00239130435	111.710743	-0.22	-0.00119565217	2.21332696	112.374746	112.374736	111.04675	111.04674	112.374741	111.046745	0.68	50	0.46	50	0.96	50	0.3	50	14	28	1	22	0
1646408140	18054.472	94	3.51616476	-0.24	-0.00123076923	111.710744	-0.28	-0.00143589744	2.21333116	112.374748	112.374739	111.04675	111.04674	112.374744	111.046745	0.28	50	0.8	50	0.82	50	0.78	50	13	30	0	20	0
1646408321	18235.998	95	3.5161714	-0.66	-0.00362637363	111.710748	0.2	0.0010989011	2.21332816	112.374751	112.374741	111.046754	111.046744	112.374746	111.046749	0.34	50	0.8	50	0.14	50	1	50	4	25	0	24	1
1646408503	18417.525	96	3.51616666	0.61	0.00335164835	111.710745	0.21	0.00115384615	2.21332501	112.374747	112.374737	111.046752	111.046742	112.374742	111.046747	1	50	0.18	50	0.98	50	0.58	50	15	39	0	11	0
1646408683	18598.387	97	3.51616168	-0.21	-0.00116022099	111.710746	-0.13	-0.000718232044	2.21332696	112.374748	112.374739	111.046752	111.046743	112.374744	111.046747	0.46	50	0.8	50	0.6	50	0.68	50	10	34	0	16	0
1646408866	18780.7	98	3.51616476	0.14	0.000773480663	111.710745	-0.28	-0.00154696133	2.21333116	112.374749	112.374739	111.04675	111.046741	112.374744	111.046746	0.4	50	0.54	50	0.8	50	0.38	50	11	29	0	21	0
