# Supplementary material for: Improved bounds on Lorentz violation from composite pulse Ramsey spectroscopy in a trapped ion
Source: Nat Commun. 2022 Nov 27;13:7314. doi: 10.1038/s41467-022-34818-0 (PMC9701673; doi:10.1038/s41467-022-34818-0)
Supplement: Supplementary file 2 — Source Data [file 41467_2022_34818_MOESM2_ESM.zip › Source_data_files/raw_data/20220304/LLI_with_servo_467_03.txt]

#
#1650 rf switch (1650 rf switch (digital out of Paul's box)): 1 
#370 H1 shutter (Inverted NI digital out at /Dev1/port0/line2): 1 
#370 H2 shutter (370 H2 shutter (digital out of Paul's box)): 1 
#370 V shutter (Inverted NI digital out at /Dev1/port0/line0): 1 
#370 cooling AOM rf attenuator control voltage (NI analog out at /Dev2/ao6): 5.44368601 V
#370 cooling rf switch (370 cooling rf switch (digital out of Paul's box)): 1 
#370 cooling shutter (370 cooling shutter (digital out of Paul's box)): 1 
#370 detuning AOM rf attenuator control voltage (NI analog out at /Dev2/ao10): 10 V
#370 detuning rf switch (370 detuning rf switch (digital out of Paul's box)): 1 
#370 pumping AOM rf attenuator control voltage (NI analog out at /Dev2/ao9): 10 V
#370 pumping rf switch (370 pumping rf switch (digital out of Paul's box)): 1 
#399 shutter (399 shutter (digital out of Paul's box)): 0 
#411 relock shutter (411 relock shutter (digital out of Paul's box)): 1 
#411 rf switch (411 rf switch (digital out of Paul's box)): 0 
#411 slave rf switch (411 slave rf switch (digital out of Paul's box)): 1 
#411 stab hold (411 stab hold (digital out of Paul's box)): 1 
#411IntstabSetpoint (Scaled version of 411 intensity stab set point voltage (factor: 1.000000, offset:0.000000)): 10 V
#467 detuning AOM rf attenuator control voltage (NI analog out at /Dev2/ao8): 10 V
#467 rf switch (467 rf switch (digital out of Paul's box)): 0 
#638 rf switch (638 rf switch (digital out of Paul's box)): 1 
#638 shutter (638 shutter (digital out of Paul's box)): 1 
#935 shutter (Inverted NI digital out at /Dev1/port0/line3): 1 
#Axial objective position (Scaled version of Axial obective actuator (factor: 0.000024, offset:0.000000)): 11.9724948 mm
#B field H1 (Scaled version of h1BCurrent (factor: 0.400000, offset:0.000000)): 0.12992 G
#B field H2 (Scaled version of h2BCurrent (factor: 1.470000, offset:0.000000)): 0.735 G
#B field V (Scaled version of vBCurrent (factor: 1.248000, offset:0.000000)): 0.3012672 G
#DDS0 frequency (Frequency of DDS channel #0 of Paul's box): 85 MHz
#DDS0 power (Power of DDS channel #0 of Paul's box): -2 dBm
#DDS1 frequency (Frequency of DDS channel #1 of Paul's box): 85 MHz
#DDS1 power (Power of DDS channel #0 of Paul's box): -13 dBm
#DDS10 frequency (Frequency of DDS channel #10 of Paul's box): 0 MHz
#DDS10 power (Power of DDS channel #10 of Paul's box): 0 dBm
#DDS11 frequency (Frequency of DDS channel #11 of Paul's box): 0 MHz
#DDS11 power (Power of DDS channel #11 of Paul's box): 0 dBm
#DDS2 frequency (Frequency of DDS channel #2 of Paul's box): 200 MHz
#DDS2 power (Power of DDS channel #2 of Paul's box): -50 dBm
#DDS3 frequency (Frequency of DDS channel #3 of Paul's box): 60 MHz
#DDS3 power (Power of DDS channel #3 of Paul's box): -3 dBm
#DDS4 frequency (Frequency of DDS channel #4 of Paul's box): 107.9 MHz
#DDS4 power (Power of DDS channel #4 of Paul's box): 10 dBm
#DDS5 frequency (Frequency of DDS channel #5 of Paul's box): 111.5125 MHz
#DDS5 power (Power of DDS channel #4 of Paul's box): -6 dBm
#DDS6 power (Power of DDS channel #6 of Paul's box): 0 dBm
#DDS7 frequency (Frequency of DDS channel #7 of Paul's box): 0 MHz
#DDS7 power (Power of DDS channel #7 of Paul's box): 0 dBm
#DDS8 frequency (Frequency of DDS channel #8 of Paul's box): 0 MHz
#DDS8 power (Power of DDS channel #8 of Paul's box): 0 dBm
#DDS9 frequency (Frequency of DDS channel #9 of Paul's box): 0 MHz
#DDS9 power (Power of DDS channel #9 of Paul's box): 0 dBm
#DP370 power (DP370 setpoint): 0 mW
#Doppler_time (): 5000 us
#H1 power (H1 setpoint): 0 mW
#H1Flipmount (Thorlabs Flipmount): 1 
#H1seq power (H1seq setpoint): 0 mW
#H2 power (H2 setpoint): 0 mW
#In Oven Current (Scaled version of In oven control voltage (factor: 2.000000, offset:0.000000)): 0 A
#Objective focus position (Scaled version of Focus obective actuator (factor: 0.000024, offset:0.000000)): 24.5719768 mm
#Paul's box run number (to identify the raw data of CCD and PMT): 39 
#SampleNHold (SampleNHold (digital out of Paul's box)): 1 
#Strobo Trigger (Strobo Trigger (digital out of Paul's box)): 0 
#U_ablation (NI analog out at /Dev2/ao0): 0 V
#Ue endseg 1 (Scaled version of Endseg 1 extra voltage (factor: -1.200000, offset:0.000000)): -9 V
#Ue endseg 2 (Scaled version of Endseg 2 extra voltage (factor: -1.200000, offset:0.000000)): 0 V
#Ue1 (Scaled version of Segment 3 extra compensation voltage (factor: 1.214280, offset:-0.000700)): -9 V
#Ue2 (Scaled version of Segment 3 extra compensation voltage (factor: 1.214280, offset:-0.000700)): -9 V
#Ue3 (Scaled version of Segment 3 extra compensation voltage (factor: 1.214280, offset:-0.000700)): -5 V
#Ue4 (Scaled version of Segment 3 extra compensation voltage (factor: 1.214280, offset:-0.000700)): 0 V
#Ue5 (Scaled version of Segment 3 extra compensation voltage (factor: 1.214280, offset:-0.000700)): 0 V
#Ue6 (Scaled version of Segment 6 extra voltage (factor: -1.200000, offset:0.000000)): 0 V
#Ue7 (Scaled version of Segment 7 extra voltage (factor: -1.200000, offset:0.000000)): 0 V
#Ue8 (Scaled version of Segment 8 extra voltage (factor: -1.200000, offset:0.000000)): 0 V
#Uec endseg 1 (Scaled version of Segment 0 extra compensation voltage (factor: 1.2, offset:0.0)): 0.240626704 V
#Uec endseg 2 (Scaled version of Endseg extra 2 compensation voltage (factor: -1.200000, offset:0.000000)): 0 V
#Uec1 (Scaled version of Segment 1 extra compensation voltage (factor: 1.2, offset:0.0)): 0.240626704 V
#Uec2 (Scaled version of Segment 2 extra compensation voltage (factor: 1.2, offset:0.0)): 0.240626704 V
#Uec3 (Scaled version of Segment 3 extra compensation voltage (factor: 1.2, offset:0.0)): 0.227429813 V
#Uec4 (Scaled version of Segment 4 extra compensation voltage (factor: 1.2, offset:0.0)): 0.227429813 V
#Uec5 (Scaled version of Segment 5 extra compensation voltage (factor: 1.2, offset:0.0)): 0 V
#Uec6 (Scaled version of Segment 6 extra compensation voltage (factor: 1.2, offset:0.0)): 0.408 V
#Uec7 (Scaled version of Segment 7 extra compensation voltage (factor: 1.2, offset:0.0)): 0.408 V
#Uec8 (Scaled version of Segment 8 extra compensation voltage (factor: 1.2, offset:0.0)): 0.408 V
#Uschwinden (Scaled version of U_schwinden (factor: 1.000000, offset:0.000000)): 0 V
#Ut endseg 1 (Scaled version of Endseg 1 voltage (factor: -1.199740, offset:-0.001200)): 11 V
#Ut endseg 2 (Scaled version of Endseg 2 voltage (factor: -1.197100, offset:-0.003000)): 0 V
#Ut1 (Scaled version of Segment 1 voltage (factor: -1.200900, offset:-0.003600)): 0 V
#Ut2 (Scaled version of Segment 2 voltage (factor: -1.201410, offset:-0.001400)): 11 V
#Ut3 (Scaled version of Segment 3 voltage (factor: -1.198560, offset:-0.003200)): 11 V
#Ut4 (Scaled version of Segment 4 voltage (factor: -1.198560, offset:-0.003200)): 0 V
#Ut5 (Scaled version of Segment 5 voltage (factor: -1.198560, offset:-0.003200)): 0 V
#Ut6 (Scaled version of Segment 6 voltage (factor: -1.198560, offset:-0.003200)): 0 V
#Ut7 (Scaled version of Segment 7 voltage (factor: -1.198560, offset:-0.003200)): 0 V
#Ut8 (Scaled version of Segment 8 voltage (factor: -1.198560, offset:-0.003200)): 0 V
#Utc endseg 1 (Scaled version of Segment 0 compensation voltage (factor: 0.25, offset:0.0)): 0.0537017576 V
#Utc endseg 2 (Scaled version of Endseg 2 compensation voltage (factor: -0.250000, offset:0.000000)): 0 V
#Utc1 (Scaled version of Segment 1 compensation voltage (factor: 0.25, offset:0.0)): 0.0537017576 V
#Utc2 (Scaled version of Segment 2 compensation voltage (factor: 0.25, offset:0.0)): 0.0537017576 V
#Utc3 (Scaled version of Segment 3 compensation voltage (factor: 0.25, offset:0.0)): 0.106663163 V
#Utc4 (Scaled version of Segment 4 compensation voltage (factor: 0.25, offset:0.0)): 0.106663163 V
#Utc5 (Scaled version of Segment 5 compensation voltage (factor: 0.25, offset:0.0)): 0 V
#Utc6 (Scaled version of Segment 6 compensation voltage (factor: 0.25, offset:0.0)): 0 V
#Utc7 (Scaled version of Segment 7 compensation voltage (factor: 1.2, offset:0.0)): 0 V
#Utc8 (Scaled version of Segment 8 compensation voltage (factor: 1.2, offset:0.0)): 0 V
#V power (V setpoint): 0 mW
#Vseq power (Vseq setpoint): 0.4 mW
#WP370H2sw0 (NI analog out at /Dev2/ao2): 5 V
#WP370H2sw1 (NI analog out at /Dev2/ao3): 5 V
#Yb Oven Current (Scaled version of Yb oven control voltage (factor: 3.510000, offset:0.000000)): 0 A
#awg_Pulselength (): 0 s
#awg_amplitude (): 0 Vpp
#awg_frequency (): 0 Hz
#awg_offset (): 0 V
#axial_secular_frequency_AOM (): 0.11 MHz
#carrier_frequency (): 221 MHz
#cooling370 frequency (Attenuation of transition cooling370): 85 MHz
#cooling370 power (Power of transition cooling370): -24 dBm
#cooling_chirp_dds_power (): 0 dBm
#cooling_chirp_freq_step (): 0 MHz
#cooling_chirp_start_freq (): 0 MHz
#cooling_chirp_stop_freq (): 0 MHz
#cooling_chirp_total_time (): 0 us
#detection370 frequency (Attenuation of transition detection370): 85 MHz
#detection370 power (Power of transition detection370): -2 dBm
#detection_time (): 2500 us
#detuning370 frequency (Attenuation of transition detuning370): 0 MHz
#detuning370 power (Power of transition detuning370): 0 dBm
#emm_pulse_buffer_time (): 0 us
#emm_pulse_wait_time (): 0 us
#feed_forward_waittime_ms (): 0 ms
#flop_sbc_max_pulsetime_factor (): 0 
#freqScaling_411 (): 1.68 MHz/G
#freqScaling_467 (): 1.6 MHz/G
#heating_rate_wait_time (): 5000 us
#intersequence_cooling_rf_frequency (): 85 MHz
#intersequence_cooling_rf_power (): -24 dBm
#load_attempt (): 0 
#mirrorH2H (Motorized mirror mount): 4.37709888 mm
#n_av_LLI (): 50 
#n_points_per_doppler_freq_scan (): 0 
#n_points_per_sb_flops (): 0 
#n_points_per_sb_scan (): 0 
#n_rabi_scan_points (): 0 
#n_rep (): 575 
#octupole467 frequency (Attenuation of transition octupole467): 111.04027 MHz
#octupole467 power (Power of transition octupole467): -6 dBm
#octupole4672 frequency (Attenuation of transition octupole4672): 112.38 MHz
#octupole4672 power (Power of transition octupole4672): -6 dBm
#offset370PD_H1 (): -0.0132263937 uW
#offset370PD_H2 (): -0.0299202343 uW
#offset370PD_V (): -0.0150179222 uW
#offset467BelowPD (): 0.0073186225 mW
#offset467PD (): 0.0073186225 mW
#picture_number (): 0 
#pulse_time_1650 (): 0 us
#pulse_time_411 (): 5 us
#pulse_time_467 (): 50000 us
#pulse_time_4672 (): 50000 us
#pulse_time_rfLLI (): 14.95 us
#pump_time (): 10 us
#pumping370 frequency (Attenuation of transition pumping370): 85 MHz
#pumping370 power (Power of transition pumping370): -13 dBm
#quench1650 frequency (Attenuation of transition quench1650): 60 MHz
#quench1650 power (Power of transition quench1650): -3.1 dBm
#radial_secular_frequency_AOM (): 0.31 MHz
#ramp_time (): 0 us
#reference 370 Det (): 0 mW
#reference 370 H1 (reference value 370 H1 chart): 3 uW
#reference 370 H2 (reference value 370 H2 chart): 5 uW
#reference 370 V (reference value 370 V chart): 40 uW
#reference 411 Fiber (reference value vertical 411 chart): 0.4 mW
#reference 411 SHG (reference value SHG 411 chart): 8 mW
#reference 411 V (): 0 uW
#reference 639 Fiber (reference value fiber639 chart): 11 mW
#reference SHG 467 (): 0 mW
#reference SHG 467 Below (): 0 mW
#rf_Amp (): 0.3 
#rf_Freq (): 3.516 MHz
#rf_phase (): 0.5 
#rf_switch_467 (): 0 
#sampling370 frequency (Attenuation of transition sampling370): 85 MHz
#sampling370 power (Power of transition sampling370): -5 dBm
#sampling411 frequency (Attenuation of transition sampling411): 220 MHz
#sampling411 power (Power of transition sampling411): -2 dBm
#sb_cooling_411_Omega (): 0 kHz
#sb_cooling_ddspower_1650 (): -27.5 dBm
#sb_cooling_ddspower_411 (): -10 dBm
#sb_cooling_detuning (): 0 
#sb_cooling_time (): 5000 us
#sb_scan_range_factor (): 0 
#sbc_pulses11 (): 0 
#sbc_pulses12 (): 0 
#sbc_pulses21 (): 0 
#sbc_pulses22 (): 0 
#sbc_pulsetime11 (): 0 us
#sbc_pulsetime12 (): 0 us
#sbc_pulsetime21 (): 0 us
#sbc_pulsetime22 (): 0 us
#sbc_repumptime (): 0 us
#scaling370PD_H1 (): -12.9249723 uW/V
#scaling370PD_H2 (): -14.9627261 uW/V
#scaling370PD_V (): -17.3688494 uW/V
#scaling467BelowPD (): -2.85545297 mW/V
#scaling467PD (): -2.85545297 mW/V
#scan_variable (): 0 unit
#spectroscopy411 frequency (Attenuation of transition spectroscopy411): 221 MHz
#spectroscopy411 power (Power of transition spectroscopy411): -2 dBm
#spectroscopy411rsb11 frequency (Attenuation of transition spectroscopy411rsb11): 0 MHz
#spectroscopy411rsb11 power (Power of transition spectroscopy411rsb11): 0 dBm
#spectroscopy411rsb12 frequency (Attenuation of transition spectroscopy411rsb12): 0 MHz
#spectroscopy411rsb12 power (Power of transition spectroscopy411rsb12): 0 dBm
#spectroscopy411rsb21 frequency (Attenuation of transition spectroscopy411rsb21): 0 MHz
#spectroscopy411rsb21 power (Power of transition spectroscopy411rsb21): 0 dBm
#spectroscopy411rsb22 frequency (Attenuation of transition spectroscopy411rsb22): 0 MHz
#spectroscopy411rsb22 power (Power of transition spectroscopy411rsb22): 0 dBm
#spectroscopy411slave frequency (Attenuation of transition spectroscopy411slave): 80 MHz
#spectroscopy411slave power (Power of transition spectroscopy411slave): -4 dBm
#sweep_frequency_step (): 0 MHz
#sweep_sleep_time (): 0 us
#sweep_start_frequency (): 0 MHz
#sweep_stop_frequency (): 0 MHz
#t_RFtotal (): 0 us
#t_RFwait (): 100 us
#t_pi_carrier_estim_A (): 0 us
#t_pi_carrier_estim_B (): 0 us
#t_pi_carrier_estim_C (): 0 us
#t_subtract (): 0.1 us
#use_shutters (): 0 
#wait_ramp_down (): 0 us
#waveplate411Ax (Motorized rotation mount): 0 °
#waveplateSplitH1V (Motorized rotation mount): 154.999746 °
#waveplateV (Motorized rotation mount): 27.4999213 °

#UTC / s	rel. time / s	RunNumber / 	rf_Freq / MHz	CorrFreqCenter / 	CorrFreqCenter2 / 	FreqCenter / 	CorrBField / 	CorrBField2 / 	BField / 	FreqPlusPlus / 	FreqPlusMinus / 	FreqMinusPlus / 	FreqMinusMinus / 	FreqPlusCenter / 	FreqMinusCenter / 	roi_plus_plus / 	roi_pp_num_cyc / 	roi_plus_minus / 	roi_pm_num_cyc / 	roi_minus_plus / 	roi_mp_num_cyc / 	roi_minus_minus / 	roi_mm_num_cyc / 	roi_final_E3 / 	number_LLI_cycles / 	det_num_hot / 	det_num_no_exc / 	det_num_quench / 
1646419355	255.114	1	3.51601453	0.39	0.39	111.710743	0.05	0.05	2.21323122	112.374717	112.374708	111.046778	111.046769	112.374712	111.046774	0.78	50	0.34	50	0.76	50	0.42	50	18	37	0	13	0
1646419539	439.02	2	3.51601335	-0.17	-1.03254374e-10	111.710744	-0.55	-3.34058268e-10	2.21323947	112.37472	112.374711	111.046777	111.046767	112.374716	111.046772	0.16	50	0.88	50	0.86	50	0.48	50	12	32	0	18	0
1646419721	621.16	3	3.5160264	0.12	0.000655737705	111.710743	0.54	0.00295081967	2.21323137	112.374717	112.374708	111.046779	111.046769	112.374713	111.046774	0.86	50	0.2	50	0.4	50	0.82	50	4	24	0	26	0
1646419902	802.621	4	3.51601359	-0.07	-0.000384615385	111.710744	0.41	0.00225274725	2.21322522	112.374716	112.374706	111.046781	111.046771	112.374711	111.046776	0.72	50	0.38	50	0.5	50	0.98	50	17	42	0	8	0
1646420097	996.876	5	3.51600386	-0.02	-0.000110497238	111.710744	0.26	0.00143646409	2.21322132	112.374715	112.374705	111.046782	111.046773	112.37471	111.046777	0.76	50	0.52	50	0.62	50	0.9	50	16	28	1	22	0
1646420291	1191.389	6	3.51599769	-0.203405612	-0.00104848254	111.710745	0.229655612	0.00118379182	2.21321787	112.374715	112.374705	111.046784	111.046775	112.37471	111.046779	0.62	50	0.59375	32	0.346938776	49	0.78	50	22	34	1	16	0
1646420473	1372.993	7	3.51599224	-0.08	-0.00041025641	111.710745	0.44	0.00225641026	2.21321127	112.374713	112.374704	111.046786	111.046777	112.374708	111.046782	0.76	50	0.4	50	0.3	50	0.82	50	26	44	0	6	0
1646420654	1554.463	8	3.51598181	0.14	0.000769230769	111.710744	-0.02	-0.00010989011	2.21321157	112.374713	112.374703	111.046786	111.046776	112.374708	111.046781	0.7	50	0.58	50	0.6	50	0.44	50	19	32	0	18	0
1646420851	1750.78	9	3.51598228	-5.55111512e-17	-3.06691443e-19	111.710744	0.42	0.00232044199	2.21320527	112.374711	112.374701	111.046788	111.046778	112.374706	111.046783	0.94	50	0.52	50	0.42	50	0.84	50	17	33	1	17	0
1646421032	1932.352	10	3.51597232	-0.24	-0.0012244898	111.710746	-0.36	-0.00183673469	2.21321067	112.374714	112.374704	111.046787	111.046778	112.374709	111.046782	0.36	50	0.96	50	0.62	50	0.5	50	13	33	0	17	0
1646421214	2113.791	11	3.51598086	0.19	0.00104395604	111.710745	0.53	0.00291208791	2.21320272	112.37471	112.374701	111.046789	111.046779	112.374705	111.046784	0.98	50	0.26	50	0.44	50	0.78	50	28	45	0	5	0
1646421410	2310.063	12	3.51596829	0.23	0.00127071823	111.710743	0.25	0.00138121547	2.21319897	112.374708	112.374698	111.046789	111.046779	112.374703	111.046784	0.8	50	0.32	50	0.5	50	0.52	50	22	38	1	12	0
1646421592	2492.551	13	3.51596236	0.05	0.000252525253	111.710743	0.37	0.00186868687	2.21319342	112.374706	112.374696	111.04679	111.04678	112.374701	111.046785	0.92	50	0.5	50	0.4	50	0.72	50	21	42	0	8	0
1646421775	2675.167	14	3.51595358	-0.34	-0.00187845304	111.710745	-0.28	-0.00154696133	2.21319762	112.374709	112.374699	111.04679	111.046781	112.374704	111.046786	0.28	50	0.9	50	0.66	50	0.72	50	26	37	0	13	0
1646421958	2857.801	15	3.51596022	0.1	0.000546448087	111.710744	-0.4	-0.00218579235	2.21320362	112.37471	112.374701	111.046788	111.046779	112.374706	111.046783	0.46	50	0.76	50	0.92	50	0.42	50	9	28	0	22	0
1646422141	3041.482	16	3.51596971	-0.33	-0.00181318681	111.710746	0.05	0.000274725275	2.21320287	112.374712	112.374702	111.04679	111.04678	112.374707	111.046785	0.46	50	0.74	50	0.46	50	0.84	50	15	31	0	19	0
1646422336	3235.899	17	3.51596852	0.27	0.0014673913	111.710745	0.41	0.00222826087	2.21319672	112.374708	112.374699	111.04679	111.046781	112.374704	111.046786	0.96	50	0.28	50	0.64	50	0.78	50	19	38	1	12	0
1646422518	3418.599	18	3.5159588	-0.2	-0.00103092784	111.710746	-0.08	-0.000412371134	2.21319792	112.37471	112.3747	111.046791	111.046782	112.374705	111.046786	0.52	50	0.8	50	0.48	50	0.6	50	16	33	0	17	0
1646422700	3600.362	19	3.5159607	0.43	0.00234972678	111.710744	0.05	0.000273224044	2.21319717	112.374707	112.374698	111.046789	111.04678	112.374703	111.046784	0.78	50	0.3	50	0.82	50	0.44	50	6	22	0	28	0
1646422882	3781.967	20	3.51595951	-0.4	-0.0021978022	111.710746	0.22	0.00120879121	2.21319387	112.374708	112.374699	111.046792	111.046783	112.374704	111.046787	0.54	50	0.72	50	0.3	50	0.92	50	22	35	0	15	0
1646423078	3978.601	21	3.51595429	0.42	0.00230769231	111.710743	-0.14	-0.000769230769	2.21319597	112.374707	112.374698	111.046789	111.04678	112.374702	111.046785	0.58	50	0.3	50	0.82	50	0.26	50	16	32	1	18	0
1646423275	4175.016	22	3.51595761	-0.18	-0.000918367347	111.710744	0.58	0.00295918367	2.21318727	112.374705	112.374696	111.046793	111.046783	112.374701	111.046788	0.66	50	0.26	50	0.16	50	0.92	50	9	29	1	21	0
1646423469	4369.564	23	3.51594385	-0.12	-0.000609137056	111.710745	-0.58	-0.00294416244	2.21319597	112.374709	112.374699	111.046791	111.046781	112.374704	111.046786	0.24	50	0.94	50	0.96	50	0.5	50	24	33	1	17	0
1646423651	4551.198	24	3.51595761	0.05	0.000257731959	111.710745	-0.45	-0.00231958763	2.21320272	112.37471	112.374701	111.046789	111.046779	112.374706	111.046784	0.36	50	0.76	50	0.78	50	0.28	50	25	36	0	14	0
1646423833	4732.728	25	3.51596829	-0.05	-0.000274725275	111.710745	0.57	0.00313186813	2.21319417	112.374708	112.374698	111.046791	111.046782	112.374703	111.046787	0.86	50	0.34	50	0.28	50	0.9	50	25	43	0	7	0
1646424014	4914.132	26	3.51595476	0.07	0.000386740331	111.710745	-0.27	-0.00149171271	2.21319822	112.374709	112.374699	111.04679	111.04678	112.374704	111.046785	0.58	50	0.78	50	0.7	50	0.36	50	15	36	0	14	0
1646424208	5108.467	27	3.51596117	0	0	111.710745	0.12	0.000659340659	2.21319642	112.374708	112.374699	111.04679	111.046781	112.374704	111.046786	0.6	50	0.48	50	0.6	50	0.72	50	11	34	1	15	1
1646424420	5319.873	28	3.51595832	0.09	0.000463917526	111.710744	0.55	0.00283505155	2.21318817	112.374705	112.374696	111.046792	111.046783	112.374701	111.046788	0.86	50	0.22	50	0.3	50	0.76	50	10	21	2	29	0
1646424601	5501.513	29	3.51594528	-0.17	-0.000805687204	111.710745	-0.45	-0.00213270142	2.21319492	112.374708	112.374699	111.046791	111.046782	112.374703	111.046787	0.22	50	0.84	50	0.64	50	0.36	50	22	39	0	11	0
1646424783	5683.027	30	3.51595595	0.43	0.00236263736	111.710743	0.15	0.000824175824	2.21319267	112.374705	112.374696	111.04679	111.04678	112.374701	111.046785	0.86	50	0.28	50	0.74	50	0.46	50	22	36	0	14	0
1646424965	5865.617	31	3.51595239	-0.21	-0.00115384615	111.710744	0.21	0.00115384615	2.21318952	112.374706	112.374696	111.046792	111.046782	112.374701	111.046787	0.64	50	0.64	50	0.42	50	0.84	50	20	40	0	10	0
1646425160	6060.177	32	3.51594741	-0.09	-0.000494505495	111.710744	-0.35	-0.00192307692	2.21319477	112.374708	112.374698	111.046791	111.046781	112.374703	111.046786	0.48	50	0.92	50	0.74	50	0.48	50	18	34	1	16	0
1646425342	6242.106	33	3.51595571	0.14	0.000717948718	111.710744	-0.62	-0.00317948718	2.21320407	112.37471	112.3747	111.046787	111.046778	112.374705	111.046782	0.44	50	0.92	50	1	50	0.24	50	2	10	0	40	0
1646425537	6436.736	34	3.51597042	-0.22	-0.00120879121	111.710745	0.48	0.00263736264	2.21319687	112.374709	112.374699	111.04679	111.046781	112.374704	111.046786	0.64	50	0.38	50	0.26	50	0.96	50	20	41	1	9	0
1646425719	6619.53	35	3.51595903	0.25	0.00128865979	111.710744	-0.19	-0.000979381443	2.21319972	112.374708	112.374699	111.046788	111.046779	112.374703	111.046784	0.7	50	0.64	50	0.76	50	0.32	50	24	40	0	9	1
1646425902	6802.049	36	3.51596354	-0.01	-5.46448087e-05	111.710744	-0.19	-0.00103825137	2.21320257	112.374709	112.3747	111.046788	111.046778	112.374704	111.046783	0.5	50	0.7	50	0.52	50	0.34	50	20	34	0	16	0
1646426083	6983.462	37	3.51596805	0.03	0.000163934426	111.710743	-0.39	-0.00213114754	2.21320842	112.374711	112.374701	111.046786	111.046776	112.374706	111.046781	0.34	50	0.7	50	0.84	50	0.42	50	24	38	0	12	0
1646426265	7164.818	38	3.5159773	-0.09	-0.000497237569	111.710744	-0.55	-0.00303867403	2.21321667	112.374714	112.374704	111.046784	111.046774	112.374709	111.046779	0.34	50	0.98	50	0.76	50	0.3	50	14	32	0	18	0
1646426459	7359.248	39	3.51599035	-0.24	-0.00132596685	111.710745	0.56	0.00309392265	2.21320827	112.374712	112.374703	111.046787	111.046778	112.374708	111.046783	0.74	50	0.42	50	0.14	50	0.94	50	11	27	1	23	0
1646426643	7543.094	40	3.51597706	-0.15	-0.000769230769	111.710746	0.11	0.000564102564	2.21320662	112.374713	112.374703	111.046789	111.046779	112.374708	111.046784	0.66	50	0.7	50	0.4	50	0.66	50	12	25	0	25	0
1646426825	7724.744	41	3.51597445	0.06	0.000326086957	111.710746	0.62	0.00336956522	2.21319732	112.374709	112.3747	111.046791	111.046782	112.374705	111.046786	0.9	50	0.22	50	0.36	50	0.92	50	17	40	0	10	0
1646427008	7908.293	42	3.51595975	-0.03	-0.000165745856	111.710746	-0.55	-0.00303867403	2.21320557	112.374712	112.374703	111.046789	111.046779	112.374707	111.046784	0.4	50	0.98	50	0.86	50	0.34	50	9	31	0	19	0
1646427191	8091.293	43	3.51597279	0.45	0.00244565217	111.710743	0.25	0.00135869565	2.21320182	112.374709	112.374699	111.046788	111.046778	112.374704	111.046783	0.84	50	0.14	50	0.7	50	0.5	50	15	34	0	16	0
1646427371	8270.751	44	3.51596686	-0.33	-0.00180327869	111.710745	-0.03	-0.000163934426	2.21320227	112.37471	112.374701	111.046789	111.04678	112.374706	111.046784	0.46	50	0.82	50	0.48	50	0.78	50	17	40	0	10	0
1646427550	8450.242	45	3.51596757	0.57	0.00318435754	111.710742	-0.15	-0.000837988827	2.21320452	112.374708	112.374699	111.046786	111.046776	112.374704	111.046781	0.64	50	0.22	50	0.9	50	0.18	50	23	40	0	10	0
1646427730	8629.998	46	3.51597113	-0.28	-0.00155555556	111.710744	-0.02	-0.000111111111	2.21320482	112.37471	112.3747	111.046787	111.046777	112.374705	111.046782	0.46	50	0.76	50	0.54	50	0.8	50	20	31	0	19	0
1646427909	8809.385	47	3.51597161	-0.36	-0.002	111.710745	0.2	0.00111111111	2.21320182	112.374711	112.374701	111.04679	111.04678	112.374706	111.046785	0.68	50	0.84	50	0.34	50	0.9	50	19	37	0	13	0
1646428089	8988.719	48	3.51596686	-0.06	-0.000335195531	111.710746	-0.02	-0.000111731844	2.21320212	112.374711	112.374702	111.04679	111.04678	112.374706	111.046785	0.72	50	0.8	50	0.7	50	0.74	50	18	32	0	18	0
1646428268	9168.349	49	3.51596734	0.56	0.00312849162	111.710743	0.36	0.00201117318	2.21319672	112.374707	112.374697	111.046789	111.046779	112.374702	111.046784	1	50	0.08	50	0.72	50	0.52	50	13	25	0	25	0
1646428449	9348.922	50	3.5159588	-0.3	-0.00166666667	111.710744	-0.08	-0.000444444444	2.21319792	112.374709	112.374699	111.04679	111.04678	112.374704	111.046785	0.56	50	0.94	50	0.5	50	0.72	50	30	41	0	9	0
1646428629	9529.552	51	3.5159607	-0.2	-0.00111111111	111.710745	0.38	0.00211111111	2.21319222	112.374708	112.374698	111.046793	111.046783	112.374703	111.046788	0.68	50	0.5	50	0.3	50	0.88	50	25	42	0	8	0
