# Supplementary material for: Improved bounds on Lorentz violation from composite pulse Ramsey spectroscopy in a trapped ion
Source: Nat Commun. 2022 Nov 27;13:7314. doi: 10.1038/s41467-022-34818-0 (PMC9701673; doi:10.1038/s41467-022-34818-0)
Supplement: Supplementary file 2 — Source Data [file 41467_2022_34818_MOESM2_ESM.zip › Source_data_files/raw_data/20220304/LLI_with_servo_467_04.txt]

#
#1650 rf switch (1650 rf switch (digital out of Paul's box)): 0 
#370 H1 shutter (NI digital out at /Dev1/port0/line2): 1 
#370 H2 shutter (370 H2 shutter (digital out of Paul's box)): 1 
#370 V shutter (NI digital out at /Dev1/port0/line0): 1 
#370 cooling AOM rf attenuator control voltage (NI analog out at /Dev2/ao6): 5.44368601 V
#370 cooling rf switch (370 cooling rf switch (digital out of Paul's box)): 0 
#370 cooling shutter (370 cooling shutter (digital out of Paul's box)): 1 
#370 detuning AOM rf attenuator control voltage (NI analog out at /Dev2/ao10): 10 V
#370 detuning rf switch (370 detuning rf switch (digital out of Paul's box)): 1 
#370 pumping AOM rf attenuator control voltage (NI analog out at /Dev2/ao9): 10 V
#370 pumping rf switch (370 pumping rf switch (digital out of Paul's box)): 0 
#399 shutter (399 shutter (digital out of Paul's box)): 0 
#411 relock shutter (411 relock shutter (digital out of Paul's box)): 1 
#411 rf switch (411 rf switch (digital out of Paul's box)): 0 
#411 slave rf switch (411 slave rf switch (digital out of Paul's box)): 1 
#411 stab hold (411 stab hold (digital out of Paul's box)): 1 
#411IntstabSetpoint (Scaled version of 411 intensity stab set point voltage (factor: 1.000000, offset:0.000000)): 10 V
#467 detuning AOM rf attenuator control voltage (NI analog out at /Dev2/ao8): 10 V
#467 rf switch (467 rf switch (digital out of Paul's box)): 0 
#638 rf switch (638 rf switch (digital out of Paul's box)): 1 
#638 shutter (638 shutter (digital out of Paul's box)): 0 
#935 shutter (NI digital out at /Dev1/port0/line3): 0 
#Axial objective position (Scaled version of Axial obective actuator (factor: 0.000024, offset:0.000000)): 11.9724948 mm
#B field H1 (Scaled version of h1BCurrent (factor: 0.400000, offset:0.000000)): 0.12992 G
#B field H2 (Scaled version of h2BCurrent (factor: 1.470000, offset:0.000000)): 0.735 G
#B field V (Scaled version of vBCurrent (factor: 1.248000, offset:0.000000)): 0.3012672 G
#DDS0 frequency (Frequency of DDS channel #0 of Paul's box): 85 MHz
#DDS0 power (Power of DDS channel #1 of Paul's box): -50 dBm
#DDS1 frequency (Frequency of DDS channel #1 of Paul's box): 85 MHz
#DDS1 power (Power of DDS channel #1 of Paul's box): -50 dBm
#DDS10 frequency (Frequency of DDS channel #10 of Paul's box): 0 MHz
#DDS10 power (Power of DDS channel #10 of Paul's box): 0 dBm
#DDS11 frequency (Frequency of DDS channel #11 of Paul's box): 0 MHz
#DDS11 power (Power of DDS channel #11 of Paul's box): 0 dBm
#DDS2 frequency (Frequency of DDS channel #2 of Paul's box): 200 MHz
#DDS2 power (Power of DDS channel #2 of Paul's box): -50 dBm
#DDS3 frequency (Frequency of DDS channel #3 of Paul's box): 60 MHz
#DDS3 power (Power of DDS channel #3 of Paul's box): -50 dBm
#DDS4 frequency (Frequency of DDS channel #4 of Paul's box): 107.9 MHz
#DDS4 power (Power of DDS channel #4 of Paul's box): 10 dBm
#DDS5 frequency (Frequency of DDS channel #5 of Paul's box): 111 MHz
#DDS5 power (Power of DDS channel #5 of Paul's box): -50 dBm
#DDS6 power (Power of DDS channel #6 of Paul's box): 0 dBm
#DDS7 frequency (Frequency of DDS channel #7 of Paul's box): 0 MHz
#DDS7 power (Power of DDS channel #7 of Paul's box): 0 dBm
#DDS8 frequency (Frequency of DDS channel #8 of Paul's box): 0 MHz
#DDS8 power (Power of DDS channel #8 of Paul's box): 0 dBm
#DDS9 frequency (Frequency of DDS channel #9 of Paul's box): 0 MHz
#DDS9 power (Power of DDS channel #9 of Paul's box): 0 dBm
#DP370 power (DP370 setpoint): 0 mW
#Doppler_time (): 5000 us
#H1 power (H1 setpoint): 0 mW
#H1Flipmount (Thorlabs Flipmount): 1 
#H1seq power (H1seq setpoint): 0 mW
#H2 power (H2 setpoint): 0 mW
#In Oven Current (Scaled version of In oven control voltage (factor: 2.000000, offset:0.000000)): 0 A
#Objective focus position (Scaled version of Focus obective actuator (factor: 0.000024, offset:0.000000)): 24.5719768 mm
#Paul's box run number (to identify the raw data of CCD and PMT): 10517 
#SampleNHold (SampleNHold (digital out of Paul's box)): 1 
#Strobo Trigger (description): 0 
#U_ablation (NI analog out at /Dev2/ao0): 0 V
#Ue endseg 1 (Scaled version of Endseg 1 extra voltage (factor: -1.200000, offset:0.000000)): -9 V
#Ue endseg 2 (Scaled version of Endseg 2 extra voltage (factor: -1.200000, offset:0.000000)): 0 V
#Ue1 (Scaled version of Segment 3 extra compensation voltage (factor: 1.214280, offset:-0.000700)): -9 V
#Ue2 (Scaled version of Segment 3 extra compensation voltage (factor: 1.214280, offset:-0.000700)): -9 V
#Ue3 (Scaled version of Segment 3 extra compensation voltage (factor: 1.214280, offset:-0.000700)): -5 V
#Ue4 (Scaled version of Segment 3 extra compensation voltage (factor: 1.214280, offset:-0.000700)): 0 V
#Ue5 (Scaled version of Segment 3 extra compensation voltage (factor: 1.214280, offset:-0.000700)): 0 V
#Ue6 (Scaled version of Segment 6 extra voltage (factor: -1.200000, offset:0.000000)): 0 V
#Ue7 (Scaled version of Segment 7 extra voltage (factor: -1.200000, offset:0.000000)): 0 V
#Ue8 (Scaled version of Segment 8 extra voltage (factor: -1.200000, offset:0.000000)): 0 V
#Uec endseg 1 (Scaled version of Segment 0 extra compensation voltage (factor: 1.2, offset:0.0)): 0.240626704 V
#Uec endseg 2 (Scaled version of Endseg extra 2 compensation voltage (factor: -1.200000, offset:0.000000)): 0 V
#Uec1 (Scaled version of Segment 1 extra compensation voltage (factor: 1.2, offset:0.0)): 0.240626704 V
#Uec2 (Scaled version of Segment 2 extra compensation voltage (factor: 1.2, offset:0.0)): 0.240626704 V
#Uec3 (Scaled version of Segment 3 extra compensation voltage (factor: 1.2, offset:0.0)): 0.227429813 V
#Uec4 (Scaled version of Segment 4 extra compensation voltage (factor: 1.2, offset:0.0)): 0.227429813 V
#Uec5 (Scaled version of Segment 5 extra compensation voltage (factor: 1.2, offset:0.0)): 0 V
#Uec6 (Scaled version of Segment 6 extra compensation voltage (factor: 1.2, offset:0.0)): 0.408 V
#Uec7 (Scaled version of Segment 7 extra compensation voltage (factor: 1.2, offset:0.0)): 0.408 V
#Uec8 (Scaled version of Segment 8 extra compensation voltage (factor: 1.2, offset:0.0)): 0.408 V
#Uschwinden (Scaled version of U_schwinden (factor: 1.000000, offset:0.000000)): 0 V
#Ut endseg 1 (Scaled version of Endseg 1 voltage (factor: -1.199740, offset:-0.001200)): 11 V
#Ut endseg 2 (Scaled version of Endseg 2 voltage (factor: -1.197100, offset:-0.003000)): 0 V
#Ut1 (Scaled version of Segment 1 voltage (factor: -1.200900, offset:-0.003600)): 0 V
#Ut2 (Scaled version of Segment 2 voltage (factor: -1.201410, offset:-0.001400)): 11 V
#Ut3 (Scaled version of Segment 3 voltage (factor: -1.198560, offset:-0.003200)): 11 V
#Ut4 (Scaled version of Segment 4 voltage (factor: -1.198560, offset:-0.003200)): 0 V
#Ut5 (Scaled version of Segment 5 voltage (factor: -1.198560, offset:-0.003200)): 0 V
#Ut6 (Scaled version of Segment 6 voltage (factor: -1.198560, offset:-0.003200)): 0 V
#Ut7 (Scaled version of Segment 7 voltage (factor: -1.198560, offset:-0.003200)): 0 V
#Ut8 (Scaled version of Segment 8 voltage (factor: -1.198560, offset:-0.003200)): 0 V
#Utc endseg 1 (Scaled version of Segment 0 compensation voltage (factor: 0.25, offset:0.0)): 0.0537017576 V
#Utc endseg 2 (Scaled version of Endseg 2 compensation voltage (factor: -0.250000, offset:0.000000)): 0 V
#Utc1 (Scaled version of Segment 1 compensation voltage (factor: 0.25, offset:0.0)): 0.0537017576 V
#Utc2 (Scaled version of Segment 2 compensation voltage (factor: 0.25, offset:0.0)): 0.0537017576 V
#Utc3 (Scaled version of Segment 3 compensation voltage (factor: 0.25, offset:0.0)): 0.106663163 V
#Utc4 (Scaled version of Segment 4 compensation voltage (factor: 0.25, offset:0.0)): 0.106663163 V
#Utc5 (Scaled version of Segment 5 compensation voltage (factor: 0.25, offset:0.0)): 0 V
#Utc6 (Scaled version of Segment 6 compensation voltage (factor: 0.25, offset:0.0)): 0 V
#Utc7 (Scaled version of Segment 7 compensation voltage (factor: 1.2, offset:0.0)): 0 V
#Utc8 (Scaled version of Segment 8 compensation voltage (factor: 1.2, offset:0.0)): 0 V
#V power (V setpoint): 0 mW
#Vseq power (Vseq setpoint): 0.4 mW
#WP370H2sw0 (NI analog out at /Dev2/ao2): 5 V
#WP370H2sw1 (NI analog out at /Dev2/ao3): 0 V
#Yb Oven Current (Scaled version of Yb oven control voltage (factor: 3.510000, offset:0.000000)): 0 A
#awg_Pulselength (): 0 s
#awg_amplitude (): 0 Vpp
#awg_frequency (): 0 Hz
#awg_offset (): 0 V
#axial_secular_frequency_AOM (): 0.11 MHz
#carrier_frequency (): 221 MHz
#cooling370 frequency (Attenuation of transition cooling370): 85 MHz
#cooling370 power (Power of transition cooling370): -24 dBm
#cooling_chirp_dds_power (): 0 dBm
#cooling_chirp_freq_step (): 1 MHz
#cooling_chirp_start_freq (): 77.9 MHz
#cooling_chirp_stop_freq (): 107.9 MHz
#cooling_chirp_total_time (): 3 us
#detection370 frequency (Attenuation of transition detection370): 85 MHz
#detection370 power (Power of transition detection370): -2 dBm
#detection_time (): 2500 us
#detuning370 frequency (Attenuation of transition detuning370): 0 MHz
#detuning370 power (Power of transition detuning370): 0 dBm
#emm_pulse_buffer_time (): 0 us
#emm_pulse_wait_time (): 0 us
#feed_forward_waittime_ms (): 0 ms
#flop_sbc_max_pulsetime_factor (): 0 
#freqScaling_411 (): 1.68 MHz/G
#freqScaling_467 (): 1.6 MHz/G
#heating_rate_wait_time (): 5000 us
#intersequence_cooling_rf_frequency (): 85 MHz
#intersequence_cooling_rf_power (): -24 dBm
#load_attempt (): 0 
#mirrorH2H (Motorized mirror mount): 4.37709888 mm
#n_av_LLI (): 50 
#n_points_per_doppler_freq_scan (): 0 
#n_points_per_sb_flops (): 0 
#n_points_per_sb_scan (): 0 
#n_rabi_scan_points (): 0 
#n_rep (): 575 
#octupole467 frequency (Attenuation of transition octupole467): 111.04027 MHz
#octupole467 power (Power of transition octupole467): -6 dBm
#octupole4672 frequency (Attenuation of transition octupole4672): 112.38 MHz
#octupole4672 power (Power of transition octupole4672): -6 dBm
#offset370PD_H1 (): -0.0132263937 uW
#offset370PD_H2 (): -0.0299202343 uW
#offset370PD_V (): -0.0150179222 uW
#offset467BelowPD (): 0.0073186225 mW
#offset467PD (): 0.0073186225 mW
#picture_number (): 0 
#pulse_time_1650 (): 0 us
#pulse_time_411 (): 5 us
#pulse_time_467 (): 50000 us
#pulse_time_4672 (): 50000 us
#pulse_time_rfLLI (): 14.95 us
#pump_time (): 10 us
#pumping370 frequency (Attenuation of transition pumping370): 85 MHz
#pumping370 power (Power of transition pumping370): -13 dBm
#quench1650 frequency (Attenuation of transition quench1650): 60 MHz
#quench1650 power (Power of transition quench1650): -3.1 dBm
#radial_secular_frequency_AOM (): 0.31 MHz
#ramp_time (): 0 us
#reference 370 Det (): 0 mW
#reference 370 H1 (reference value 370 H1 chart): 3 uW
#reference 370 H2 (reference value 370 H2 chart): 5 uW
#reference 370 V (reference value 370 V chart): 40 uW
#reference 411 Fiber (reference value vertical 411 chart): 0.4 mW
#reference 411 SHG (reference value SHG 411 chart): 8 mW
#reference 411 V (): 0 uW
#reference 639 Fiber (reference value fiber639 chart): 11 mW
#reference SHG 467 (): 0 mW
#reference SHG 467 Below (): 0 mW
#rf_Amp (): 0.3 
#rf_Freq (): 3.516 MHz
#rf_phase (): 0.5 
#rf_switch_467 (): 0 
#sampling370 frequency (Attenuation of transition sampling370): 85 MHz
#sampling370 power (Power of transition sampling370): -5 dBm
#sampling411 frequency (Attenuation of transition sampling411): 220 MHz
#sampling411 power (Power of transition sampling411): -2 dBm
#sb_cooling_411_Omega (): 0 kHz
#sb_cooling_ddspower_1650 (): -27.5 dBm
#sb_cooling_ddspower_411 (): -10 dBm
#sb_cooling_detuning (): 0 
#sb_cooling_time (): 5000 us
#sb_scan_range_factor (): 0 
#sbc_pulses11 (): 0 
#sbc_pulses12 (): 0 
#sbc_pulses21 (): 0 
#sbc_pulses22 (): 0 
#sbc_pulsetime11 (): 0 us
#sbc_pulsetime12 (): 0 us
#sbc_pulsetime21 (): 0 us
#sbc_pulsetime22 (): 0 us
#sbc_repumptime (): 0 us
#scaling370PD_H1 (): -12.9249723 uW/V
#scaling370PD_H2 (): -14.9627261 uW/V
#scaling370PD_V (): -17.3688494 uW/V
#scaling467BelowPD (): -2.85545297 mW/V
#scaling467PD (): -2.85545297 mW/V
#scan_variable (): 0 unit
#spectroscopy411 frequency (Attenuation of transition spectroscopy411): 221 MHz
#spectroscopy411 power (Power of transition spectroscopy411): -2 dBm
#spectroscopy411rsb11 frequency (Attenuation of transition spectroscopy411rsb11): 0 MHz
#spectroscopy411rsb11 power (Power of transition spectroscopy411rsb11): 0 dBm
#spectroscopy411rsb12 frequency (Attenuation of transition spectroscopy411rsb12): 0 MHz
#spectroscopy411rsb12 power (Power of transition spectroscopy411rsb12): 0 dBm
#spectroscopy411rsb21 frequency (Attenuation of transition spectroscopy411rsb21): 0 MHz
#spectroscopy411rsb21 power (Power of transition spectroscopy411rsb21): 0 dBm
#spectroscopy411rsb22 frequency (Attenuation of transition spectroscopy411rsb22): 0 MHz
#spectroscopy411rsb22 power (Power of transition spectroscopy411rsb22): 0 dBm
#spectroscopy411slave frequency (Attenuation of transition spectroscopy411slave): 80 MHz
#spectroscopy411slave power (Power of transition spectroscopy411slave): -4 dBm
#sweep_frequency_step (): 0 MHz
#sweep_sleep_time (): 0 us
#sweep_start_frequency (): 0 MHz
#sweep_stop_frequency (): 0 MHz
#t_RFtotal (): 1235977.45 us
#t_RFwait (): 100 us
#t_pi_carrier_estim_A (): 0 us
#t_pi_carrier_estim_B (): 0 us
#t_pi_carrier_estim_C (): 0 us
#t_subtract (): 0.1 us
#use_shutters (): 0 
#wait_ramp_down (): 0 us
#waveplate411Ax (Motorized rotation mount): 0 °
#waveplateSplitH1V (Motorized rotation mount): 154.999746 °
#waveplateV (Motorized rotation mount): 27.4999213 °

#UTC / s	rel. time / s	RunNumber / 	rf_Freq / MHz	CorrFreqCenter / 	CorrFreqCenter2 / 	FreqCenter / 	CorrBField / 	CorrBField2 / 	BField / 	FreqPlusPlus / 	FreqPlusMinus / 	FreqMinusPlus / 	FreqMinusMinus / 	FreqPlusCenter / 	FreqMinusCenter / 	roi_plus_plus / 	roi_pp_num_cyc / 	roi_plus_minus / 	roi_pm_num_cyc / 	roi_minus_plus / 	roi_mp_num_cyc / 	roi_minus_minus / 	roi_mm_num_cyc / 	roi_final_E3 / 	number_LLI_cycles / 	det_num_hot / 	det_num_no_exc / 	det_num_quench / 
1646429224	252.665	1	3.51597711	-0.38	-0.38	111.710746	0.08	0.08	2.2132071	112.374713	112.374704	111.046789	111.04678	112.374709	111.046784	0.5	50	0.8	50	0.4	50	0.86	50	21	37	0	13	0
1646429420	448.692	2	3.51597521	0.5	3.03687514e-10	111.710744	0.08	4.85900023e-11	2.2132059	112.37471	112.374701	111.046787	111.046777	112.374706	111.046782	0.84	50	0.26	50	0.82	50	0.4	50	9	33	1	17	0
1646429602	631.032	3	3.51597331	-0.27	-0.00137755102	111.710745	0.19	0.000969387755	2.21320305	112.374711	112.374701	111.046789	111.04678	112.374706	111.046784	0.6	50	0.68	50	0.44	50	0.9	50	21	36	0	14	0
1646429795	823.991	4	3.5159688	0.42	0.00229508197	111.710743	-0.02	-0.000109289617	2.21320335	112.374709	112.374699	111.046787	111.046777	112.374704	111.046782	0.86	50	0.46	50	0.82	50	0.38	50	15	31	1	19	0
1646429975	1004.287	5	3.51596928	-0.5	-0.00259067358	111.710746	-0.22	-0.00113989637	2.21320665	112.374712	112.374703	111.046788	111.046779	112.374708	111.046784	0.2	50	0.92	50	0.58	50	0.86	50	14	28	0	21	1
1646430156	1184.652	6	3.5159745	0.54	0.003	111.710743	0.02	0.000111111111	2.21320635	112.37471	112.3747	111.046786	111.046776	112.374705	111.046781	0.8	50	0.24	50	0.92	50	0.4	50	6	18	0	32	0
1646430349	1377.729	7	3.51597402	-0.69	-0.00383333333	111.710746	0.11	0.000611111111	2.2132047	112.374713	112.374703	111.04679	111.04678	112.374708	111.046785	0.3	50	0.88	50	0.18	50	0.98	50	15	34	1	16	0
1646430542	1570.782	8	3.51597141	0.26	0.00134715026	111.710745	-0.16	-0.000829015544	2.2132071	112.374712	112.374702	111.046788	111.046778	112.374707	111.046783	0.84	50	0.74	50	0.84	50	0.42	50	6	29	1	21	0
1646430736	1764.843	9	3.51597521	-0.07	-0.000362694301	111.710745	0.15	0.000777202073	2.21320485	112.374712	112.374702	111.046789	111.046779	112.374707	111.046784	0.7	50	0.62	50	0.54	50	0.76	50	19	39	1	11	0
1646430916	1945.183	10	3.51597165	0.73	0.00374358974	111.710742	0.03	0.000153846154	2.2132044	112.374708	112.374698	111.046785	111.046776	112.374703	111.04678	0.86	50	0.1	50	0.94	50	0.24	50	26	38	0	12	0
1646431096	2125.408	11	3.51597094	0.06	0.000333333333	111.710742	-0.62	-0.00344444444	2.2132137	112.37471	112.374701	111.046782	111.046773	112.374706	111.046777	0.36	50	0.92	50	0.82	50	0.14	50	22	37	0	13	0
1646431281	2309.8	12	3.51598565	-0.41	-0.00227777778	111.710744	0.21	0.00116666667	2.21321055	112.374711	112.374702	111.046785	111.046776	112.374707	111.04678	0.52	50	0.72	50	0.38	50	1	50	9	30	0	20	0
1646431461	2490.111	13	3.51598067	-0.3	-0.00162162162	111.710745	-0.48	-0.00259459459	2.21321775	112.374715	112.374706	111.046784	111.046775	112.37471	111.04678	0.14	50	0.92	50	0.54	50	0.36	50	18	37	0	13	0
1646431658	2687.207	14	3.51599205	0.06	0.000333333333	111.710745	0.76	0.00422222222	2.21320635	112.374711	112.374702	111.046788	111.046778	112.374707	111.046783	0.94	50	0.12	50	0.26	50	0.96	50	20	42	1	7	1
1646431838	2867.496	15	3.51597402	-0.01	-5.07614213e-05	111.710745	-0.27	-0.00137055838	2.2132104	112.374713	112.374703	111.046786	111.046777	112.374708	111.046782	0.44	50	0.72	50	0.78	50	0.52	50	14	34	0	16	0
1646432019	3047.885	16	3.51598043	-0.07	-0.000388888889	111.710745	0.65	0.00361111111	2.21320065	112.37471	112.374701	111.04679	111.04678	112.374705	111.046785	0.82	50	0.24	50	0.12	50	0.84	50	25	38	0	12	0
1646432200	3229.141	17	3.51596501	0.03	0.000165745856	111.710745	-0.19	-0.00104972376	2.2132035	112.374711	112.374701	111.046789	111.046779	112.374706	111.046784	0.52	50	0.68	50	0.74	50	0.52	50	17	34	0	16	0
1646432381	3409.573	18	3.51596952	-0.377346939	-0.00208478972	111.710747	0.137346939	0.000758822866	2.21320144	112.374712	112.374703	111.046791	111.046782	112.374707	111.046786	0.5	50	0.74	50	0.265306122	49	0.78	50	22	40	0	10	0
1646432574	3602.611	19	3.51596626	0.27	0.0015	111.710746	-0.45	-0.0025	2.21320819	112.374713	112.374703	111.046788	111.046778	112.374708	111.046783	0.62	50	0.8	50	0.9	50	0.18	50	9	25	1	25	0
1646432756	3784.954	20	3.51597693	0.18	0.000932642487	111.710745	0.46	0.00238341969	2.21320129	112.37471	112.3747	111.046789	111.046779	112.374705	111.046784	0.96	50	0.32	50	0.6	50	0.88	50	11	29	0	21	0
1646432937	3966.322	21	3.51596602	-0.48	-0.00260869565	111.710747	-0.22	-0.00119565217	2.21320459	112.374713	112.374704	111.04679	111.046781	112.374708	111.046786	0.2	50	0.9	50	0.38	50	0.64	50	15	34	0	16	0
1646433130	4159.465	22	3.51597124	0.52	0.00288888889	111.710744	0.22	0.00122222222	2.21320129	112.37471	112.3747	111.046789	111.046779	112.374705	111.046784	0.9	50	0.16	50	0.8	50	0.5	50	13	35	1	15	0
1646433312	4340.783	23	3.51596602	-0.41	-0.00212435233	111.710746	-0.01	-5.18134715e-05	2.21320144	112.374712	112.374702	111.046791	111.046781	112.374707	111.046786	0.5	50	0.92	50	0.4	50	0.8	50	22	34	0	16	0
1646433492	4521.108	24	3.51596626	0.39	0.00215469613	111.710745	0.13	0.000718232044	2.21319949	112.374709	112.3747	111.046789	111.04678	112.374704	111.046785	0.84	50	0.32	50	0.74	50	0.48	50	22	37	0	13	0
1646433685	4713.994	25	3.51596317	-0.23	-0.00127071823	111.710746	-0.15	-0.000828729282	2.21320174	112.374711	112.374701	111.04679	111.04678	112.374706	111.046785	0.36	50	0.74	50	0.54	50	0.62	50	15	34	1	16	0
1646433865	4894.267	26	3.51596673	0.23	0.00119170984	111.710745	0.43	0.00222797927	2.21319529	112.374708	112.374698	111.046791	111.046781	112.374703	111.046786	0.96	50	0.3	50	0.62	50	0.82	50	16	36	0	14	0
1646434046	5074.589	27	3.51595653	-0.03	-0.000166666667	111.710745	-0.11	-0.000611111111	2.21319694	112.374709	112.374699	111.04679	111.046781	112.374704	111.046786	0.7	50	0.84	50	0.68	50	0.6	50	19	34	0	16	0
1646434226	5254.902	28	3.51595914	-0.09	-0.0005	111.710745	0.67	0.00372222222	2.21318689	112.374706	112.374696	111.046794	111.046784	112.374701	111.046789	0.9	50	0.32	50	0.18	50	0.94	50	21	41	0	8	1
1646434419	5448.442	29	3.51594325	0.21	0.00116022099	111.710744	-0.15	-0.000828729282	2.21318914	112.374706	112.374696	111.046792	111.046783	112.374701	111.046787	0.44	50	0.38	50	0.8	50	0.44	50	25	36	1	14	0
1646434600	5628.86	30	3.51594681	0.19	0.000984455959	111.710743	0.47	0.00243523316	2.21318209	112.374703	112.374693	111.046793	111.046784	112.374698	111.046789	0.84	50	0.18	50	0.5	50	0.78	50	19	37	0	12	1
1646434780	5809.257	31	3.51593566	-0.38	-0.00209944751	111.710745	-0.42	-0.00232044199	2.21318839	112.374706	112.374697	111.046793	111.046784	112.374702	111.046789	0.16	50	0.96	50	0.68	50	0.64	50	27	45	0	5	0
1646434961	5989.539	32	3.51594562	0.15	0.000833333333	111.710744	-0.49	-0.00272222222	2.21319574	112.374708	112.374698	111.04679	111.046781	112.374703	111.046786	0.38	50	0.72	50	0.96	50	0.32	50	11	29	0	21	0
1646435143	6172.045	33	3.51595724	-0.28	-0.00155555556	111.710746	-0.04	-0.000222222222	2.21319634	112.374709	112.3747	111.046792	111.046782	112.374705	111.046787	0.48	50	0.8	50	0.54	50	0.78	50	18	36	0	14	0
1646435323	6352.468	34	3.51595819	0.66	0.00360655738	111.710742	-0.1	-0.000546448087	2.21319784	112.374706	112.374697	111.046788	111.046778	112.374702	111.046783	0.9	50	0.34	50	0.96	50	0.2	50	10	26	0	24	0
1646435504	6533.013	35	3.51596057	-0.38	-0.00211111111	111.710744	-0.26	-0.00144444444	2.21320174	112.37471	112.3747	111.046789	111.046779	112.374705	111.046784	0.32	50	0.96	50	0.68	50	0.8	50	17	32	0	18	0
1646435710	6739.047	36	3.51596673	-0.36	-0.00198895028	111.710746	-0.3	-0.00165745856	2.21320624	112.374713	112.374703	111.046789	111.046779	112.374708	111.046784	0.3	50	0.96	50	0.64	50	0.7	50	17	33	2	16	1
1646435890	6919.498	37	3.51597385	-0.12	-0.000582524272	111.710747	0.54	0.00262135922	2.21319814	112.374711	112.374701	111.046792	111.046782	112.374706	111.046787	0.84	50	0.42	50	0.26	50	0.92	50	28	42	0	8	0
1646436071	7099.955	38	3.51596104	0.2	0.00111111111	111.710746	-0.14	-0.000777777778	2.21320024	112.374711	112.374701	111.04679	111.046781	112.374706	111.046786	0.72	50	0.66	50	0.76	50	0.42	50	9	25	0	25	0
1646436264	7293.136	39	3.51596436	0.23	0.00127071823	111.710745	0.17	0.000939226519	2.21319769	112.374709	112.374699	111.04679	111.04678	112.374704	111.046785	0.98	50	0.58	50	0.7	50	0.64	50	20	34	1	16	0
1646436457	7486.508	40	3.51596033	0.16	0.000829015544	111.710744	0.26	0.00134715026	2.21319379	112.374707	112.374697	111.04679	111.046781	112.374702	111.046786	0.82	50	0.4	50	0.74	50	0.84	50	28	42	1	8	0
1646436638	7666.934	41	3.51595416	-0.19	-0.000984455959	111.710745	-0.43	-0.00222797927	2.21320024	112.37471	112.3747	111.046789	111.04678	112.374705	111.046785	0.34	50	0.96	50	0.72	50	0.48	50	16	31	0	18	1
1646436818	7847.398	42	3.51596436	-0.35	-0.00193370166	111.710746	0.13	0.000718232044	2.21319829	112.374711	112.374701	111.046792	111.046782	112.374706	111.046787	0.5	50	0.72	50	0.42	50	0.9	50	21	44	0	6	0
1646437000	8028.808	43	3.51596128	-0.17	-0.000944444444	111.710747	-0.13	-0.000722222222	2.21320024	112.374712	112.374703	111.046792	111.046782	112.374707	111.046787	0.42	50	0.72	50	0.56	50	0.6	50	21	40	0	10	0
1646437180	8209.188	44	3.51596436	0.28	0.00153846154	111.710746	0.22	0.00120879121	2.21319694	112.37471	112.3747	111.046792	111.046782	112.374705	111.046787	0.8	50	0.3	50	0.64	50	0.58	50	20	38	0	12	0
1646437373	8402.412	45	3.51595914	-0.31	-0.00172222222	111.710747	-0.19	-0.00105555556	2.21319979	112.374712	112.374703	111.046792	111.046783	112.374707	111.046787	0.4	50	0.9	50	0.66	50	0.78	50	17	33	1	17	0
1646437554	8583.025	46	3.51596365	0.44	0.00227979275	111.710745	0.26	0.00134715026	2.21319589	112.374709	112.374699	111.046791	111.046782	112.374704	111.046786	0.92	50	0.22	50	0.76	50	0.58	50	11	33	0	17	0
1646437734	8763.334	47	3.51595748	-0.08	-0.00044198895	111.710746	-0.56	-0.00309392265	2.21320429	112.374712	112.374702	111.046789	111.04678	112.374707	111.046784	0.32	50	0.96	50	0.84	50	0.36	50	16	32	0	17	1
1646437916	8944.761	48	3.51597077	0.3	0.00165745856	111.710744	0.36	0.00198895028	2.21319889	112.374709	112.374699	111.046789	111.04678	112.374704	111.046784	0.9	50	0.24	50	0.56	50	0.62	50	7	27	0	23	0
1646438096	9125.079	49	3.51596223	-0.21	-0.00116666667	111.710745	-0.17	-0.000944444444	2.21320144	112.37471	112.374701	111.04679	111.04678	112.374706	111.046785	0.42	50	0.8	50	0.6	50	0.64	50	22	40	0	9	1
1646438276	9305.446	50	3.51596626	0.1	0.000552486188	111.710745	0.12	0.000662983425	2.21319964	112.374709	112.3747	111.04679	111.04678	112.374705	111.046785	0.72	50	0.5	50	0.66	50	0.68	50	22	39	0	11	0
1646438458	9486.977	51	3.51596341	-0.2	-0.00111111111	111.710746	-0.64	-0.00355555556	2.21320924	112.374713	112.374704	111.046788	111.046778	112.374708	111.046783	0.1	50	0.94	50	0.82	50	0.38	50	15	38	0	12	0
1646438651	9680.281	52	3.51597859	0.06	0.00032967033	111.710745	0.46	0.00252747253	2.21320234	112.374711	112.374701	111.046789	111.04678	112.374706	111.046785	0.94	50	0.42	50	0.52	50	0.92	50	24	45	1	5	0
1646438833	9861.79	53	3.51596768	-0.28	-0.00144329897	111.710747	-0.28	-0.00144329897	2.21320654	112.374713	112.374704	111.04679	111.04678	112.374709	111.046785	0.44	50	1	50	0.62	50	0.62	50	20	32	0	18	0
1646439013	10042.272	54	3.51597432	0.37	0.0020441989	111.710745	0.35	0.00193370166	2.21320129	112.37471	112.374701	111.046789	111.04678	112.374705	111.046785	0.94	50	0.22	50	0.66	50	0.64	50	23	37	0	13	0
1646439207	10235.693	55	3.51596602	-0.05	-0.000277777778	111.710745	-0.13	-0.000722222222	2.21320324	112.374711	112.374701	111.046789	111.046779	112.374706	111.046784	0.5	50	0.68	50	0.64	50	0.56	50	20	31	1	19	0
1646439388	10417.021	56	3.51596911	-0.03	-0.000155440415	111.710745	0.11	0.000569948187	2.21320159	112.374711	112.374701	111.04679	111.04678	112.374706	111.046785	0.68	50	0.6	50	0.58	50	0.72	50	25	39	0	11	0
1646439568	10597.516	57	3.5159665	-0.01	-5.49450549e-05	111.710745	-0.69	-0.00379120879	2.21321194	112.374714	112.374704	111.046787	111.046777	112.374709	111.046782	0.3	50	1	50	0.92	50	0.24	50	20	32	0	18	0
1646439749	10777.952	58	3.51598286	-0.03	-0.000166666667	111.710746	0.19	0.00105555556	2.21320909	112.374713	112.374704	111.046788	111.046778	112.374708	111.046783	0.72	50	0.56	50	0.66	50	0.88	50	20	41	0	9	0
1646439929	10958.289	59	3.51597836	0.15	0.000828729282	111.710745	-0.31	-0.00171270718	2.21321374	112.374714	112.374704	111.046785	111.046776	112.374709	111.046781	0.56	50	0.72	50	0.84	50	0.38	50	23	38	0	12	0
1646440110	11138.647	60	3.51598571	-0.03	-0.000166666667	111.710745	0.55	0.00305555556	2.21320549	112.374711	112.374702	111.046788	111.046779	112.374707	111.046783	0.92	50	0.4	50	0.24	50	0.82	50	25	40	0	9	1
1646440290	11319.128	61	3.51597266	0.57	0.00316666667	111.710742	0.09	0.0005	2.21320414	112.374708	112.374699	111.046786	111.046776	112.374703	111.046781	0.94	50	0.28	50	0.76	50	0.28	50	18	27	0	23	0
1646440471	11499.652	62	3.51597053	-0.38	-0.00209944751	111.710744	0.38	0.00209944751	2.21319844	112.374708	112.374699	111.046789	111.04678	112.374704	111.046784	0.48	50	0.48	50	0.24	50	1	50	16	31	0	19	0
1646440653	11682.08	63	3.51596151	-0.1	-0.000555555556	111.710744	-0.6	-0.00333333333	2.21320744	112.374711	112.374702	111.046787	111.046778	112.374707	111.046782	0.3	50	1	50	0.88	50	0.38	50	23	40	0	10	0
1646440834	11862.584	64	3.51597575	-0.19	-0.00103825137	111.710745	0.01	5.46448087e-05	2.21320729	112.374712	112.374703	111.046788	111.046778	112.374708	111.046783	0.38	50	0.56	50	0.54	50	0.74	50	9	27	0	23	0
1646441053	12081.669	65	3.51597551	-0.5	-0.00277777778	111.710748	0	0	2.21320729	112.374715	112.374705	111.04679	111.046781	112.37471	111.046786	0.38	50	0.88	50	0.38	50	0.88	50	17	33	3	16	1
1646441246	12274.987	66	3.51597551	0.47	0.00214611872	111.710746	-0.21	-0.00095890411	2.21321044	112.374713	112.374704	111.046787	111.046778	112.374709	111.046782	0.7	50	0.44	50	0.9	50	0.22	50	18	37	1	13	0
1646441427	12455.55	67	3.51598049	-0.37	-0.00190721649	111.710747	-0.37	-0.00190721649	2.21321599	112.374717	112.374707	111.046787	111.046778	112.374712	111.046783	0.22	50	0.96	50	0.5	50	0.5	50	17	31	0	19	0
1646441620	12649.017	68	3.51598927	0.46	0.00255555556	111.710745	-0.06	-0.000333333333	2.21321689	112.374715	112.374705	111.046785	111.046775	112.37471	111.04678	0.86	50	0.46	50	0.9	50	0.38	50	12	39	1	11	0
1646441801	12829.637	69	3.51599069	0.07	0.000360824742	111.710745	-0.55	-0.00283505155	2.21322514	112.374717	112.374708	111.046782	111.046772	112.374712	111.046777	0.44	50	0.92	50	0.8	50	0.18	50	5	12	0	38	0
1646441981	13010.377	70	3.51600374	-0.18	-0.001	111.710746	-0.24	-0.00133333333	2.21322874	112.374719	112.37471	111.046782	111.046772	112.374714	111.046777	0.28	50	0.7	50	0.58	50	0.52	50	26	42	0	8	0
1646442162	13190.849	71	3.51600943	0	0	111.710746	-0.38	-0.00209944751	2.21323444	112.374721	112.374711	111.04678	111.046771	112.374716	111.046775	0.44	50	0.82	50	0.78	50	0.4	50	21	33	0	17	0
1646442369	13398.226	72	3.51601845	0.05	0.000276243094	111.710745	0.57	0.00314917127	2.21322589	112.374718	112.374708	111.046782	111.046773	112.374713	111.046778	0.92	50	0.3	50	0.3	50	0.82	50	1	38	2	12	0
1646442550	13578.982	73	3.51600492	-0.14	-0.000676328502	111.710746	-0.32	-0.00154589372	2.21323069	112.37472	112.374711	111.046782	111.046772	112.374715	111.046777	0.38	50	0.84	50	0.74	50	0.56	50	18	33	0	17	0
1646442730	13759.461	74	3.51601252	0.14	0.000773480663	111.710745	0.2	0.00110497238	2.21322769	112.374718	112.374709	111.046782	111.046772	112.374714	111.046777	0.74	50	0.4	50	0.68	50	0.74	50	16	42	0	8	0
1646442924	13952.756	75	3.51600777	0.14	0.000777777778	111.710745	-0.44	-0.00244444444	2.21323429	112.37472	112.37471	111.046779	111.04677	112.374715	111.046774	0.54	50	0.84	50	0.9	50	0.32	50	18	38	1	12	0
1646443157	14185.595	76	3.51601821	0.33	0.00170984456	111.710743	0.29	0.00150259067	2.21322994	112.374717	112.374707	111.046779	111.046769	112.374712	111.046774	1	50	0.38	50	0.74	50	0.7	50	6	34	4	16	0
1646443337	14366.152	77	3.51601133	-0.04	-0.00017167382	111.710743	0.64	0.00274678112	2.21322034	112.374714	112.374705	111.046782	111.046772	112.374709	111.046777	0.96	50	0.36	50	0.18	50	0.86	50	16	32	0	18	0
1646443519	14547.577	78	3.51599615	-0.2	-0.00110497238	111.710744	0.12	0.000662983425	2.21321854	112.374715	112.374705	111.046783	111.046774	112.37471	111.046779	0.48	50	0.56	50	0.46	50	0.78	50	23	40	0	10	0
1646443712	14740.825	79	3.5159933	-0.54	-0.00298342541	111.710747	-0.16	-0.000883977901	2.21322094	112.374718	112.374709	111.046785	111.046776	112.374713	111.046781	0.28	50	0.98	50	0.36	50	0.74	50	16	35	1	15	0
1646443892	14921.381	80	3.5159971	0.34	0.00175257732	111.710745	0.38	0.00195876289	2.21321524	112.374715	112.374705	111.046785	111.046776	112.37471	111.046781	0.92	50	0.2	50	0.68	50	0.72	50	28	43	0	7	0
1646444085	15114.511	81	3.51598808	-0.21	-0.00116666667	111.710746	-0.45	-0.0025	2.21322199	112.374718	112.374708	111.046784	111.046775	112.374713	111.04678	0.28	50	0.94	50	0.82	50	0.58	50	15	28	1	22	0
1646444266	15295.035	82	3.51599876	0.14	0.000725388601	111.710746	0.68	0.00352331606	2.21321179	112.374714	112.374704	111.046787	111.046777	112.374709	111.046782	1	50	0.18	50	0.26	50	0.8	50	20	35	0	15	0
1646444447	15475.649	83	3.51598263	-0.35	-0.00193370166	111.710747	-0.15	-0.000828729282	2.21321404	112.374716	112.374707	111.046788	111.046778	112.374712	111.046783	0.5	50	1	50	0.5	50	0.7	50	20	33	0	17	0
1646444627	15656.19	84	3.51598618	-0.02	-0.000111111111	111.710747	-0.46	-0.00255555556	2.21322094	112.374719	112.374709	111.046786	111.046776	112.374714	111.046781	0.42	50	0.9	50	0.9	50	0.46	50	16	34	0	16	0
1646444821	15849.645	85	3.5159971	0.326326531	0.00180290901	111.710746	0.0736734694	0.000407035742	2.21321983	112.374717	112.374707	111.046785	111.046775	112.374712	111.04678	0.86	50	0.46	50	0.632653061	49	0.38	50	18	27	1	23	0
1646445001	16030.385	86	3.51599535	-0.02	-0.000103626943	111.710746	0.7	0.00362694301	2.21320933	112.374714	112.374704	111.046788	111.046778	112.374709	111.046783	1	50	0.32	50	0.18	50	0.9	50	17	32	0	18	0
1646445182	16210.733	87	3.51597874	-0.14	-0.000773480663	111.710747	-0.08	-0.00044198895	2.21321053	112.374715	112.374705	111.046788	111.046779	112.37471	111.046783	0.62	50	0.84	50	0.54	50	0.6	50	25	42	0	8	0
1646445377	16406.314	88	3.51598064	0.1	0.000555555556	111.710746	0.42	0.00233333333	2.21320423	112.374712	112.374703	111.04679	111.04678	112.374707	111.046785	0.84	50	0.32	50	0.46	50	0.78	50	25	38	1	12	0
1646445558	16586.867	89	3.51597068	-0.19	-0.000969387755	111.710747	-0.51	-0.00260204082	2.21321188	112.374715	112.374706	111.046788	111.046779	112.374711	111.046784	0.26	50	0.96	50	0.82	50	0.5	50	22	33	0	17	0
1646445739	16767.606	90	3.51598278	0.53	0.0029281768	111.710744	-0.03	-0.000165745856	2.21321233	112.374713	112.374703	111.046786	111.046776	112.374708	111.046781	0.8	50	0.3	50	0.92	50	0.36	50	23	35	0	15	0
1646445932	16961.419	91	3.51598349	0.02	0.000111111111	111.710744	-0.7	-0.00388888889	2.21322283	112.374716	112.374706	111.046782	111.046773	112.374711	111.046778	0.3	50	0.98	50	1	49	0.28	50	28	38	1	12	0
1646446113	17142.049	92	3.51600009	-0.11	-0.000567010309	111.710745	0.67	0.00345360825	2.21321278	112.374713	112.374704	111.046786	111.046776	112.374709	111.046781	0.88	50	0.32	50	0.2	50	0.98	50	7	23	0	27	0
1646446294	17322.633	93	3.5159842	-0.56	-0.00309392265	111.710748	-0.08	-0.00044198895	2.21321398	112.374717	112.374707	111.046788	111.046779	112.374712	111.046784	0.3	50	0.94	50	0.32	50	0.8	50	24	37	0	12	1
1646446474	17503.169	94	3.5159861	0.34	0.00188888889	111.710746	0.04	0.000222222222	2.21321338	112.374715	112.374705	111.046787	111.046777	112.37471	111.046782	0.9	50	0.52	50	0.64	50	0.34	50	11	32	0	18	0
1646446670	17699.474	95	3.51598515	-0.03	-0.000164835165	111.710746	0.25	0.00137362637	2.21320963	112.374714	112.374704	111.046788	111.046779	112.374709	111.046783	0.74	50	0.52	50	0.42	50	0.7	50	19	34	1	16	0
1646446851	17879.886	96	3.51597922	-0.12	-0.000615384615	111.710747	-0.18	-0.000923076923	2.21321233	112.374715	112.374706	111.046788	111.046778	112.37471	111.046783	0.42	50	0.72	50	0.68	50	0.62	50	14	38	0	12	0
1646447031	18060.329	97	3.51598349	0.46	0.00254143646	111.710744	-0.04	-0.000220994475	2.21321293	112.374713	112.374704	111.046785	111.046776	112.374708	111.046781	0.8	50	0.38	50	0.84	50	0.34	50	22	32	0	18	0
1646447237	18266.335	98	3.51598444	-0.25	-0.00138888889	111.710746	-0.19	-0.00105555556	2.21321578	112.374715	112.374706	111.046786	111.046776	112.37471	111.046781	0.3	50	0.74	50	0.62	50	0.68	50	15	39	2	11	0
1646447431	18459.781	99	3.51598894	-0.37	-0.0017961165	111.710748	-0.17	-0.000825242718	2.21321833	112.374718	112.374708	111.046787	111.046777	112.374713	111.046782	0.34	50	0.88	50	0.48	50	0.68	50	23	34	1	16	0
1646447611	18640.482	100	3.51599298	0.36	0.00186528497	111.710746	0.04	0.000207253886	2.21321773	112.374716	112.374706	111.046785	111.046776	112.374711	111.04678	0.76	50	0.36	50	0.96	50	0.64	50	13	33	0	17	0
1646447793	18822.379	101	3.51599203	-0.16	-0.000883977901	111.710747	-0.14	-0.000773480663	2.21321983	112.374717	112.374708	111.046785	111.046776	112.374713	111.046781	0.56	50	0.86	50	0.68	50	0.7	50	16	26	0	24	0
1646447974	19003.041	102	3.51599535	-0.07	-0.000384615385	111.710747	-0.01	-5.49450549e-05	2.21321998	112.374718	112.374708	111.046786	111.046776	112.374713	111.046781	0.54	50	0.62	50	0.6	50	0.66	50	11	29	0	21	0
1646448181	19209.647	103	3.51599559	-0.29	-0.00160220994	111.710748	-0.29	-0.00160220994	2.21322433	112.37472	112.374711	111.046786	111.046776	112.374716	111.046781	0.22	50	0.8	50	0.56	50	0.56	50	10	36	2	14	0
1646448375	19404.052	104	3.51600247	0.22	0.00106796117	111.710747	-0.02	-9.70873786e-05	2.21322463	112.374719	112.37471	111.046785	111.046775	112.374715	111.04678	0.58	50	0.38	50	0.88	50	0.64	50	20	38	1	12	0
1646448556	19585.063	105	3.51600294	0.21	0.00107692308	111.710746	-0.33	-0.00169230769	2.21322958	112.37472	112.37471	111.046782	111.046773	112.374715	111.046777	0.6	50	0.72	50	0.86	50	0.32	50	13	37	0	13	0
1646448739	19767.745	106	3.51601077	0.08	0.00044198895	111.710746	0.62	0.00342541436	2.21322028	112.374717	112.374707	111.046784	111.046775	112.374712	111.04678	0.94	50	0.24	50	0.38	50	0.92	50	15	34	0	16	0
1646448920	19948.597	107	3.51599606	-0.29	-0.00159340659	111.710747	0.11	0.000604395604	2.21321863	112.374718	112.374708	111.046786	111.046777	112.374713	111.046782	0.58	50	0.76	50	0.3	50	0.7	50	14	32	0	18	0
1646449115	20144.466	108	3.51599345	0.49	0.00270718232	111.710745	-0.11	-0.000607734807	2.21322028	112.374716	112.374706	111.046783	111.046774	112.374711	111.046779	0.78	50	0.4	50	0.94	50	0.34	50	14	32	1	18	0
1646449310	20339.098	109	3.51599606	-0.41	-0.00209183673	111.710747	0.25	0.0012755102	2.21321653	112.374717	112.374707	111.046787	111.046777	112.374712	111.046782	0.62	50	0.78	50	0.18	50	0.84	50	23	39	1	11	0
1646449491	20520.024	110	3.51599013	0.47	0.00241025641	111.710745	-0.03	-0.000153846154	2.21321698	112.374714	112.374705	111.046784	111.046775	112.37471	111.046779	0.94	50	0.5	50	1	50	0.5	50	25	41	0	8	1
1646449672	20701.01	111	3.51599084	-0.3	-0.00165745856	111.710746	-0.54	-0.00298342541	2.21322508	112.374718	112.374709	111.046783	111.046774	112.374714	111.046778	0.12	50	0.96	50	0.68	50	0.44	50	13	26	0	24	0
1646449866	20894.669	112	3.51600365	0.14	0.000773480663	111.710745	0.62	0.00342541436	2.21321578	112.374715	112.374705	111.046785	111.046776	112.37471	111.046781	0.94	50	0.18	50	0.46	50	0.94	50	18	37	1	13	0
1646450047	21076.491	113	3.51598894	-0.35	-0.0018134715	111.710747	-0.39	-0.00202072539	2.21322163	112.374718	112.374709	111.046785	111.046776	112.374714	111.046781	0.16	50	0.9	50	0.66	50	0.62	50	13	30	0	20	0
1646450244	21272.937	114	3.5159982	0.16	0.000879120879	111.710746	0.12	0.000659340659	2.21321983	112.374717	112.374707	111.046785	111.046776	112.374712	111.04678	0.64	50	0.36	50	0.58	50	0.54	50	12	35	1	15	0
1646450425	21453.737	115	3.51599535	-0.19	-0.000964467005	111.710747	-0.11	-0.000558375635	2.21322148	112.374718	112.374709	111.046786	111.046776	112.374714	111.046781	0.62	50	0.92	50	0.38	50	0.46	50	17	36	0	14	0
1646450620	21649.336	116	3.51599796	0.03	0.000166666667	111.710747	0.15	0.000833333333	2.21321923	112.374718	112.374708	111.046786	111.046777	112.374713	111.046781	0.72	50	0.54	50	0.6	50	0.72	50	17	32	1	18	0
1646450801	21830.003	117	3.5159944	0.1	0.000510204082	111.710747	-0.04	-0.000204081633	2.21321983	112.374717	112.374708	111.046785	111.046776	112.374713	111.046781	0.72	50	0.66	50	0.48	50	0.34	50	22	37	0	13	0
1646450982	22010.833	118	3.51599535	0.607916667	0.00335865562	111.710744	-0.152083333	-0.000840239411	2.21322212	112.374715	112.374705	111.046782	111.046772	112.37471	111.046777	0.895833333	48	0.44	50	0.96	50	0.2	50	18	38	0	12	0
1646451163	22191.745	119	3.51599896	-0.14	-0.000773480663	111.710744	-0.62	-0.00342541436	2.21323142	112.374718	112.374709	111.04678	111.04677	112.374714	111.046775	0.2	50	0.96	50	0.74	50	0.26	50	19	29	0	21	0
1646451348	22377.345	120	3.51601366	-0.02	-0.000111111111	111.710744	0.5	0.00277777778	2.21322392	112.374716	112.374707	111.046782	111.046772	112.374711	111.046777	0.82	50	0.34	50	0.42	50	0.94	50	2	6	0	44	0
1646451529	22558.076	121	3.5160018	-0.44	-0.0023655914	111.710747	0.32	0.00172043011	2.21321912	112.374717	112.374708	111.046786	111.046776	112.374712	111.046781	0.54	50	0.66	50	0.18	50	0.94	50	20	35	0	15	0
1646451710	22738.727	122	3.51599421	0	0	111.710747	0.36	0.00198895028	2.21321372	112.374715	112.374706	111.046787	111.046778	112.374711	111.046782	0.74	50	0.38	50	0.54	50	0.9	50	18	37	0	13	0
1646451903	22932.249	123	3.51598567	-0.13	-0.000722222222	111.710747	-0.37	-0.00205555556	2.21321927	112.374718	112.374708	111.046786	111.046777	112.374713	111.046781	0.32	50	0.82	50	0.66	50	0.42	50	17	31	1	19	0
1646452084	23113.127	124	3.51599445	0.05	0.000257731959	111.710747	0.49	0.0025257732	2.21321192	112.374715	112.374706	111.046788	111.046779	112.37471	111.046783	0.78	50	0.24	50	0.28	50	0.72	50	19	35	0	15	0
1646452265	23293.941	125	3.51598283	0.05	0.000276243094	111.710747	-0.63	-0.00348066298	2.21322137	112.374718	112.374708	111.046785	111.046776	112.374713	111.04678	0.4	50	0.98	50	0.86	50	0.18	50	23	36	0	14	0
1646452446	23474.838	126	3.51599777	0.17	0.000939226519	111.710746	0.23	0.00127071823	2.21321792	112.374716	112.374706	111.046785	111.046776	112.374711	111.04678	0.64	50	0.24	50	0.56	50	0.62	50	9	23	0	27	0
1646452627	23655.623	127	3.51599231	-0.32	-0.0017679558	111.710747	0.1	0.000552486188	2.21321642	112.374717	112.374708	111.046787	111.046778	112.374712	111.046782	0.56	50	0.78	50	0.44	50	0.86	50	20	40	0	10	0
1646452808	23836.587	128	3.51598994	0.06	0.000333333333	111.710747	0.42	0.00233333333	2.21321012	112.374715	112.374705	111.046789	111.046779	112.37471	111.046784	0.64	50	0.16	50	0.44	50	0.8	50	25	38	0	11	1
1646452989	24017.556	129	3.51597998	0.16	0.000883977901	111.710746	-0.46	-0.00254143646	2.21321702	112.374716	112.374707	111.046786	111.046776	112.374711	111.046781	0.58	50	0.88	50	0.9	50	0.28	50	20	34	0	16	0
1646453169	24198.318	130	3.51599089	-0.07	-0.000386740331	111.710747	0.77	0.00425414365	2.21320547	112.374713	112.374704	111.04679	111.04678	112.374708	111.046785	0.94	50	0.24	50	0.08	50	0.92	50	26	41	0	9	0
1646453350	24379.225	131	3.51597263	-0.11	-0.000607734807	111.710747	-0.59	-0.00325966851	2.21321432	112.374716	112.374707	111.046788	111.046778	112.374712	111.046783	0.28	50	0.98	50	1	50	0.52	50	14	29	0	21	0
1646453544	24572.857	132	3.51598662	0.19	0.00104972376	111.710746	-0.27	-0.00149171271	2.21321837	112.374717	112.374707	111.046786	111.046776	112.374712	111.046781	0.44	50	0.52	50	0.92	50	0.46	50	18	36	1	14	0
1646453726	24754.767	133	3.51599303	0.05	0.000257731959	111.710746	0.07	0.000360824742	2.21321732	112.374716	112.374706	111.046786	111.046776	112.374711	111.046781	0.84	50	0.72	50	0.54	50	0.56	50	16	34	0	16	0
1646453907	24936.485	134	3.51599137	0.02	0.000110497238	111.710746	-0.58	-0.00320441989	2.21322602	112.374718	112.374709	111.046783	111.046773	112.374714	111.046778	0.24	50	0.8	50	0.86	50	0.26	50	11	29	0	21	0
1646454115	25144.218	135	3.51600512	-0.16	-0.000879120879	111.710747	0.52	0.00285714286	2.21321822	112.374717	112.374707	111.046786	111.046777	112.374712	111.046781	0.9	50	0.54	50	0.28	50	0.96	50	17	36	2	14	0
1646454299	25328.346	136	3.51599279	0.09	0.000432692308	111.710746	0.73	0.00350961538	2.21320727	112.374713	112.374704	111.046789	111.046779	112.374708	111.046784	0.94	50	0.12	50	0.3	50	0.94	50	19	37	0	13	0
1646454506	25535.004	137	3.51597547	-0.21	-0.00114130435	111.710747	-0.23	-0.00125	2.21321072	112.374715	112.374706	111.046789	111.046779	112.374711	111.046784	0.38	50	0.82	50	0.6	50	0.58	50	14	33	2	17	0
1646454703	25732.219	138	3.51598093	-0.03	-0.000144927536	111.710747	-0.17	-0.000821256039	2.21321327	112.374716	112.374707	111.046788	111.046779	112.374711	111.046783	0.36	50	0.56	50	0.54	50	0.4	50	22	41	1	9	0
1646454885	25914.35	139	3.51598496	0.16	0.000812182741	111.710747	-0.28	-0.0014213198	2.21321747	112.374717	112.374707	111.046786	111.046777	112.374712	111.046781	0.62	50	0.74	50	0.68	50	0.24	50	25	38	0	12	0
1646455082	26111.061	140	3.5159916	0.67	0.00368131868	111.710743	0.03	0.000164835165	2.21321702	112.374713	112.374704	111.046783	111.046773	112.374708	111.046778	0.96	50	0.26	50	0.94	50	0.3	50	16	34	1	16	0
1646455264	26292.918	141	3.51599089	-0.73	-0.00370558376	111.710747	-0.01	-5.07614213e-05	2.21321717	112.374717	112.374707	111.046787	111.046777	112.374712	111.046782	0.24	50	0.98	50	0.24	50	0.96	50	10	25	0	25	0
1646455462	26490.92	142	3.51599113	-0.12	-0.000659340659	111.710748	-0.3	-0.00164835165	2.21322167	112.374719	112.374709	111.046786	111.046776	112.374714	111.046781	0.4	50	0.82	50	0.8	50	0.62	50	15	31	1	19	0
1646455643	26672.114	143	3.51599824	0.32	0.00161616162	111.710746	0.14	0.000707070707	2.21321957	112.374717	112.374707	111.046785	111.046775	112.374712	111.04678	0.96	50	0.5	50	0.64	50	0.46	50	14	32	0	18	0
1646455824	26853.389	144	3.51599492	0.2	0.00110497238	111.710745	0.38	0.00209944751	2.21321387	112.374714	112.374704	111.046786	111.046776	112.374709	111.046781	0.86	50	0.28	50	0.7	50	0.88	50	16	32	0	18	0
1646456005	27034.504	145	3.51598591	0.17	0.000939226519	111.710744	0.53	0.0029281768	2.21320592	112.374711	112.374701	111.046787	111.046778	112.374706	111.046782	0.96	50	0.26	50	0.28	50	0.64	50	21	31	0	19	0
1646456186	27215.445	146	3.51597334	-0.16	-0.000883977901	111.710745	0.24	0.00132596685	2.21320232	112.37471	112.374701	111.046789	111.046779	112.374706	111.046784	0.64	50	0.56	50	0.44	50	0.84	50	31	44	0	6	0
1646456383	27412.509	147	3.51596764	-0.05	-0.000276243094	111.710745	-0.27	-0.00149171271	2.21320637	112.374712	112.374702	111.046788	111.046779	112.374707	111.046783	0.48	50	0.8	50	0.56	50	0.34	50	19	34	1	16	0
1646456565	27593.816	148	3.51597405	-0.24	-0.00121827411	111.710746	0.2	0.00101522843	2.21320337	112.374712	112.374703	111.04679	111.046781	112.374707	111.046785	0.54	50	0.58	50	0.44	50	0.88	50	21	37	0	13	0
1646456747	27776.129	149	3.5159693	0.04	0.00021978022	111.710746	-0.64	-0.00351648352	2.21321297	112.374715	112.374705	111.046787	111.046778	112.37471	111.046782	0.22	50	0.82	50	0.92	50	0.24	50	17	35	0	15	0
1646456942	27971.194	150	3.51598449	0.44	0.00241758242	111.710744	0.06	0.00032967033	2.21321207	112.374712	112.374703	111.046785	111.046776	112.374708	111.04678	0.76	50	0.26	50	0.8	50	0.42	50	6	22	1	28	0
1646457123	28152.42	151	3.51598306	0.12	0.000615384615	111.710743	-0.34	-0.00174358974	2.21321717	112.374713	112.374704	111.046783	111.046773	112.374709	111.046778	0.52	50	0.74	50	0.72	50	0.26	50	27	37	0	13	0
1646457305	28333.553	152	3.51599113	-0.21	-0.00116022099	111.710744	0.49	0.00270718232	2.21320982	112.374712	112.374703	111.046786	111.046777	112.374707	111.046781	0.7	50	0.42	50	0.24	50	0.94	50	4	26	0	24	0
1646457486	28514.883	153	3.5159795	-0.45	-0.00248618785	111.710747	-0.33	-0.00182320442	2.21321477	112.374716	112.374706	111.046787	111.046777	112.374711	111.046782	0.12	50	0.9	50	0.54	50	0.66	50	19	33	0	17	0
1646457667	28696.091	154	3.51598733	0.13	0.000714285714	111.710746	0.55	0.00302197802	2.21320652	112.374713	112.374703	111.046789	111.046779	112.374708	111.046784	0.94	50	0.26	50	0.5	50	0.92	50	19	35	0	15	0
1646457863	28892.152	155	3.51597429	-0.27	-0.00148351648	111.710747	-0.31	-0.0017032967	2.21321117	112.374715	112.374706	111.046789	111.046779	112.374711	111.046784	0.28	50	0.86	50	0.68	50	0.64	50	17	34	1	16	0
1646458059	29088.505	156	3.51598164	0.22	0.00112820513	111.710746	-0.04	-0.000205128205	2.21321177	112.374715	112.374705	111.046787	111.046778	112.37471	111.046783	0.62	50	0.44	50	0.78	50	0.52	50	13	35	1	15	0
1646458267	29295.967	157	3.51598259	-0.205510204	-0.00104852145	111.710747	-0.00551020408	-2.81132861e-05	2.21321185	112.374716	112.374706	111.046788	111.046779	112.374711	111.046784	0.448979592	49	0.66	50	0.5	50	0.7	50	15	27	2	23	0
1646458449	29478.394	158	3.51598272	0.53	0.00254807692	111.710745	0.17	0.000817307692	2.2132093	112.374712	112.374703	111.046787	111.046777	112.374707	111.046782	0.92	50	0.22	50	0.62	50	0.26	50	12	33	0	17	0
1646458631	29659.596	159	3.51597869	-0.31	-0.0017032967	111.710746	-0.21	-0.00115384615	2.21321245	112.374715	112.374705	111.046787	111.046778	112.37471	111.046782	0.28	50	0.8	50	0.6	50	0.7	50	23	36	0	14	0
1646458826	29855.459	160	3.51598367	0.33	0.00182320442	111.710745	0.31	0.00171270718	2.2132078	112.374712	112.374702	111.046787	111.046777	112.374707	111.046782	0.88	50	0.24	50	0.7	50	0.68	50	31	43	1	7	0
1646459033	30062.331	161	3.51597631	-0.35	-0.00178571429	111.710746	-0.31	-0.00158163265	2.21321245	112.374715	112.374705	111.046787	111.046778	112.37471	111.046783	0.3	50	0.96	50	0.58	50	0.62	50	19	35	2	15	0
1646459215	30243.695	162	3.51598367	0.01	4.83091787e-05	111.710746	-0.03	-0.000144927536	2.2132129	112.374715	112.374705	111.046787	111.046778	112.37471	111.046782	0.5	50	0.52	50	0.6	50	0.56	50	19	38	0	12	0
1646459410	30438.992	163	3.51598438	0.29	0.00160220994	111.710745	-0.21	-0.00116022099	2.21321605	112.374714	112.374705	111.046785	111.046775	112.37471	111.04678	0.62	50	0.54	50	0.72	50	0.22	50	17	32	1	18	0
1646459593	30622.496	164	3.51598936	-0.07	-0.000357142857	111.710745	0.67	0.00341836735	2.213206	112.374712	112.374702	111.046788	111.046779	112.374707	111.046783	0.92	50	0.32	50	0.26	50	1	50	15	33	0	17	0
1646459788	30816.72	165	3.51597347	0.15	0.000819672131	111.710744	-0.27	-0.00147540984	2.21321005	112.374712	112.374703	111.046786	111.046777	112.374707	111.046781	0.62	50	0.74	50	0.82	50	0.4	50	26	38	1	12	0
1646459969	30998.351	166	3.51597987	-0.4	-0.00206185567	111.710746	-0.04	-0.000206185567	2.21321065	112.374714	112.374705	111.046788	111.046778	112.37471	111.046783	0.3	50	0.74	50	0.42	50	0.78	50	15	34	0	16	0
1646460151	31179.916	167	3.51598082	0.15	0.000824175824	111.710746	-0.09	-0.000494505495	2.213212	112.374714	112.374704	111.046787	111.046777	112.374709	111.046782	0.58	50	0.52	50	0.88	50	0.64	50	25	36	0	14	0
1646460334	31363.451	168	3.51598296	0.22	0.00120879121	111.710745	0.06	0.00032967033	2.2132111	112.374713	112.374703	111.046786	111.046776	112.374708	111.046781	0.76	50	0.48	50	0.82	50	0.66	50	13	32	0	18	0
1646460529	31557.663	169	3.51598153	-0.49	-0.00267759563	111.710747	-0.17	-0.000928961749	2.21321365	112.374716	112.374706	111.046788	111.046778	112.374711	111.046783	0.28	50	0.94	50	0.42	50	0.74	50	6	20	1	30	0
1646460712	31741.168	170	3.51598557	0.51	0.00262886598	111.710744	0.27	0.00139175258	2.2132096	112.374712	112.374703	111.046786	111.046777	112.374707	111.046782	1	50	0.22	50	0.68	50	0.44	50	15	30	0	20	0
1646460894	31923.348	171	3.51597916	-0.47	-0.00255434783	111.710747	0.09	0.000489130435	2.21320825	112.374714	112.374705	111.046789	111.04678	112.374709	111.046784	0.62	50	1	50	0.16	50	0.72	50	21	38	0	12	0
1646461076	32104.927	172	3.51597703	0.66	0.00362637363	111.710743	5.55111512e-17	3.05006325e-19	2.21320825	112.374711	112.374701	111.046786	111.046776	112.374706	111.046781	0.9	50	0.24	50	0.9	50	0.24	50	17	31	0	19	0
1646461257	32286.322	173	3.51597703	-0.11	-0.000604395604	111.710744	-0.57	-0.00313186813	2.2132168	112.374714	112.374704	111.046784	111.046774	112.374709	111.046779	0.28	50	0.96	50	0.84	50	0.38	50	21	37	0	13	0
1646461464	32493.376	174	3.51599055	-0.15	-0.000828729282	111.710745	0.45	0.00248618785	2.21321005	112.374713	112.374703	111.046787	111.046777	112.374708	111.046782	0.88	50	0.58	50	0.36	50	0.96	50	22	42	2	8	0
1646461657	32686.523	175	3.51597987	-0.03	-0.000144927536	111.710745	-0.31	-0.00149758454	2.2132147	112.374714	112.374705	111.046785	111.046776	112.374709	111.046781	0.44	50	0.78	50	0.8	50	0.52	50	16	30	1	20	0
1646461851	32879.809	176	3.51598723	0.15	0.000777202073	111.710744	0.29	0.00150259067	2.21321035	112.374712	112.374703	111.046786	111.046776	112.374707	111.046781	0.82	50	0.38	50	0.46	50	0.6	50	13	36	1	14	0
1646462031	33060.128	177	3.51598035	-0.25	-0.00128865979	111.710745	-0.23	-0.00118556701	2.2132138	112.374714	112.374705	111.046786	111.046777	112.37471	111.046781	0.4	50	0.88	50	0.54	50	0.56	50	21	40	0	10	0
1646462214	33242.557	178	3.5159858	0.16	0.000888888889	111.710745	0.32	0.00177777778	2.213209	112.374712	112.374703	111.046787	111.046777	112.374707	111.046782	0.78	50	0.3	50	0.52	50	0.68	50	22	39	0	11	0
1646462394	33423.027	179	3.51597821	-0.09	-0.000494505495	111.710745	-0.19	-0.00104395604	2.21321185	112.374713	112.374704	111.046786	111.046777	112.374709	111.046782	0.38	50	0.66	50	0.8	50	0.7	50	26	41	0	9	0
1646462587	33616.266	180	3.51598272	-0.32	-0.0017679558	111.710747	0.4	0.00220994475	2.21320585	112.374713	112.374704	111.04679	111.04678	112.374708	111.046785	0.64	50	0.56	50	0.24	50	0.96	50	23	44	1	6	0
1646462768	33796.595	181	3.51597323	-0.55	-0.00284974093	111.710749	-0.03	-0.000155440415	2.2132063	112.374716	112.374707	111.046792	111.046783	112.374711	111.046788	0.26	50	0.84	50	0.32	50	0.84	50	11	31	0	19	0
1646462948	33976.979	182	3.51597394	0.66	0.00366666667	111.710746	-0.16	-0.000888888889	2.2132087	112.374714	112.374704	111.046788	111.046779	112.374709	111.046784	0.9	50	0.4	50	0.96	50	0.14	50	20	38	0	11	1
1646463128	34157.349	183	3.51597774	0.23	0.00127071823	111.710745	0.01	5.52486188e-05	2.21320855	112.374712	112.374703	111.046787	111.046778	112.374708	111.046782	0.8	50	0.56	50	0.66	50	0.44	50	27	44	0	6	0
1646463309	34337.766	184	3.5159775	-0.284693878	-0.00158163265	111.710746	0.535306122	0.0029739229	2.21320052	112.374711	112.374702	111.046791	111.046782	112.374707	111.046786	0.530612245	49	0.28	50	0.16	50	0.98	50	23	41	0	9	0
1646463528	34556.542	185	3.5159648	-0.16	-0.000888888889	111.710747	-0.42	-0.00233333333	2.21320682	112.374714	112.374705	111.04679	111.04678	112.374709	111.046785	0.24	50	0.82	50	0.76	50	0.5	50	16	35	3	15	0
1646463710	34738.892	186	3.51597477	0.19	0.000867579909	111.710746	-0.43	-0.00196347032	2.21321327	112.374715	112.374705	111.046787	111.046778	112.37471	111.046782	0.28	50	0.52	50	0.96	50	0.34	50	18	37	0	13	0
1646463890	34919.299	187	3.51598497	-0.1	-0.000546448087	111.710747	-0.1	-0.000546448087	2.21321477	112.374716	112.374706	111.046787	111.046778	112.374711	111.046782	0.48	50	0.68	50	0.52	50	0.52	50	17	29	0	21	0
1646464075	35103.774	188	3.51598734	0.33	0.00183333333	111.710745	0.51	0.00283333333	2.21320712	112.374712	112.374703	111.046788	111.046778	112.374707	111.046783	1	50	0.16	50	0.54	50	0.72	50	14	35	0	15	0
1646464256	35284.537	189	3.51597524	-0.17	-0.000923913043	111.710746	-0.05	-0.00027173913	2.21320787	112.374713	112.374704	111.046788	111.046779	112.374708	111.046784	0.48	50	0.7	50	0.5	50	0.62	50	22	36	0	14	0
1646464436	35465.053	190	3.51597643	0.13	0.000718232044	111.710745	0.11	0.000607734807	2.21320622	112.374712	112.374702	111.046788	111.046779	112.374707	111.046783	0.68	50	0.44	50	0.58	50	0.56	50	21	35	0	15	0
1646464617	35645.877	191	3.51597382	0.24	0.00132596685	111.710744	-0.48	-0.0026519337	2.21321342	112.374713	112.374703	111.046785	111.046775	112.374708	111.04678	0.5	50	0.74	50	0.88	50	0.16	50	20	33	0	17	0
1646464810	35839.172	192	3.5159852	0.12	0.000662983425	111.710744	0.52	0.00287292818	2.21320562	112.37471	112.3747	111.046787	111.046777	112.374705	111.046782	1	50	0.36	50	0.42	50	0.82	50	30	42	1	8	0
1646464991	36019.578	193	3.51597287	0.03	0.000155440415	111.710743	-0.63	-0.0032642487	2.21321507	112.374713	112.374703	111.046784	111.046774	112.374708	111.046779	0.34	50	0.94	50	0.92	50	0.26	50	22	37	0	13	0
1646465186	36214.897	194	3.51598781	-0.09	-0.0005	111.710744	0.59	0.00327777778	2.21320622	112.37471	112.374701	111.046787	111.046777	112.374706	111.046782	0.82	50	0.32	50	0.26	50	0.94	50	7	18	1	32	0
1646465366	36395.142	195	3.51597382	-0.59	-0.00301020408	111.710747	0.13	0.000663265306	2.21320427	112.374713	112.374703	111.04679	111.046781	112.374708	111.046785	0.38	50	0.84	50	0.26	50	0.98	50	9	25	0	25	0
1646465547	36575.543	196	3.51597073	0.6	0.00333333333	111.710744	-0.2	-0.00111111111	2.21320727	112.374711	112.374701	111.046786	111.046777	112.374706	111.046782	0.88	50	0.48	50	0.98	50	0.18	50	26	41	0	9	0
1646465729	36758.03	197	3.51597548	0.15	0.000833333333	111.710743	-0.59	-0.00327777778	2.21321612	112.374713	112.374703	111.046783	111.046773	112.374708	111.046778	0.42	50	0.86	50	0.96	50	0.22	50	16	31	0	19	0
1646465909	36938.431	198	3.51598947	0.02	0.000109289617	111.710743	0.66	0.00360655738	2.21320622	112.37471	112.3747	111.046786	111.046776	112.374705	111.046781	0.9	50	0.22	50	0.24	50	0.88	50	7	18	0	32	0
1646466105	37133.703	199	3.51597382	-0.52	-0.00288888889	111.710746	-0.18	-0.001	2.21320892	112.374713	112.374703	111.046788	111.046778	112.374708	111.046783	0.18	50	0.88	50	0.28	50	0.62	50	21	36	1	14	0
1646466299	37327.945	200	3.51597809	0.35	0.00179487179	111.710744	-0.07	-0.000358974359	2.21320997	112.374712	112.374702	111.046786	111.046776	112.374707	111.046781	0.82	50	0.54	50	0.78	50	0.36	50	14	31	1	19	0
1646466479	37508.403	201	3.51597975	-0.49	-0.00251282051	111.710746	0.19	0.000974358974	2.21320712	112.374713	112.374704	111.046789	111.046779	112.374708	111.046784	0.4	50	0.7	50	0.16	50	0.84	50	26	35	0	15	0
1646466673	37701.679	202	3.51597524	0.31	0.00172222222	111.710745	-0.07	-0.000388888889	2.21320817	112.374712	112.374702	111.046787	111.046777	112.374707	111.046782	0.7	50	0.46	50	0.94	50	0.56	50	27	41	1	9	0
1646466853	37882.258	203	3.5159769	0.215510204	0.00111663318	111.710744	-0.215510204	-0.00111663318	2.2132114	112.374712	112.374702	111.046785	111.046775	112.374707	111.04678	0.66	50	0.66	50	0.88	50	0.448979592	49	21	37	0	13	0
1646467034	38063.355	204	3.51598201	-0.02	-0.000110497238	111.710744	0.2	0.00110497238	2.2132084	112.374711	112.374701	111.046786	111.046776	112.374706	111.046781	0.62	50	0.44	50	0.7	50	0.92	50	21	36	0	14	0
1646467215	38244.01	205	3.51597727	-0.1	-0.000552486188	111.710744	-0.62	-0.00342541436	2.2132177	112.374714	112.374705	111.046784	111.046774	112.374709	111.046779	0.18	50	0.9	50	0.8	50	0.28	50	19	32	0	18	0
1646467398	38426.559	206	3.51599198	-0.06	-0.000331491713	111.710744	0.5	0.00276243094	2.2132102	112.374712	112.374703	111.046786	111.046777	112.374708	111.046781	0.62	50	0.18	50	0.34	50	0.9	50	21	37	0	13	0
1646467580	38609.005	207	3.51598011	-0.28	-0.00153846154	111.710746	0.1	0.000549450549	2.2132087	112.374713	112.374704	111.046788	111.046779	112.374708	111.046783	0.58	50	0.76	50	0.42	50	0.8	50	14	35	0	15	0
1646467761	38789.714	208	3.51597774	0.65	0.00355191257	111.710743	-0.07	-0.000382513661	2.21320975	112.37471	112.374701	111.046784	111.046775	112.374706	111.04678	0.88	50	0.3	50	0.92	50	0.2	50	6	26	0	24	0
1646467941	38970.167	209	3.5159794	-0.54	-0.003	111.710745	-0.02	-0.000111111111	2.21321005	112.374713	112.374704	111.046787	111.046778	112.374708	111.046782	0.3	50	0.86	50	0.44	50	0.96	50	22	38	0	12	0
1646468122	39150.709	210	3.51597988	0.3	0.00165745856	111.710744	0.22	0.00121546961	2.21320675	112.374711	112.374701	111.046787	111.046777	112.374706	111.046782	0.88	50	0.36	50	0.7	50	0.62	50	21	39	0	11	0
1646468316	39345.017	211	3.51597466	-0.12	-0.000666666667	111.710744	-0.52	-0.00288888889	2.21321455	112.374714	112.374704	111.046785	111.046775	112.374709	111.04678	0.3	50	0.94	50	0.8	50	0.4	50	17	34	1	16	0
1646468497	39526.401	212	3.51598699	-5.55111512e-17	-2.8467257e-19	111.710744	0.56	0.00287179487	2.21320615	112.374711	112.374702	111.046787	111.046778	112.374706	111.046783	0.96	50	0.4	50	0.42	50	0.98	50	17	33	0	17	0
1646468678	39706.874	213	3.51597371	-0.1	-0.000552486188	111.710745	-0.44	-0.00243093923	2.21321275	112.374714	112.374704	111.046786	111.046776	112.374709	111.046781	0.4	50	0.94	50	0.62	50	0.28	50	20	27	0	23	0
1646468858	39887.352	214	3.51598415	0.46	0.00254143646	111.710743	-0.3	-0.00165745856	2.21321725	112.374713	112.374703	111.046782	111.046773	112.374708	111.046777	0.7	50	0.54	50	1	50	0.24	50	16	35	0	15	0
1646469051	40080.528	215	3.51599126	-0.27	-0.0015	111.710744	-0.41	-0.00227777778	2.2132234	112.374716	112.374706	111.046782	111.046772	112.374711	111.046777	0.26	50	0.94	50	0.74	50	0.6	50	15	31	1	19	0
1646469232	40261.218	216	3.51600099	-0.208454106	-0.00108007309	111.710745	0.591545894	0.00306500463	2.21321453	112.374714	112.374705	111.046785	111.046776	112.374709	111.046781	0.760869565	46	0.377777778	45	0.16	50	0.96	50	15	28	0	22	0
1646469413	40441.808	217	3.51598696	0.24	0.00132596685	111.710744	0.08	0.00044198895	2.21321333	112.374713	112.374703	111.046785	111.046775	112.374708	111.04678	0.88	50	0.56	50	0.6	50	0.44	50	21	42	0	8	0
1646469594	40623.129	218	3.51598506	-0.37	-0.0020441989	111.710746	-0.03	-0.000165745856	2.21321378	112.374715	112.374705	111.046786	111.046777	112.37471	111.046782	0.4	50	0.8	50	0.42	50	0.76	50	22	38	0	12	0
1646469788	40816.725	219	3.51598577	0.24	0.00132596685	111.710744	0.16	0.000883977901	2.21321138	112.374713	112.374703	111.046786	111.046776	112.374708	111.046781	0.88	50	0.48	50	0.52	50	0.44	50	18	37	1	13	0
1646469970	40998.532	220	3.51598198	0.56	0.0029015544	111.710742	-0.08	-0.000414507772	2.21321258	112.37471	112.374701	111.046783	111.046773	112.374705	111.046778	0.88	50	0.4	50	0.9	50	0.26	50	2	17	0	33	0
1646470166	41195.496	221	3.51598387	-0.68	-0.00373626374	111.710745	0.08	0.00043956044	2.21321138	112.374713	112.374704	111.046786	111.046777	112.374708	111.046782	0.22	50	0.82	50	0.22	50	0.98	50	19	34	1	16	0
1646470347	41376.029	222	3.51598198	0.07	0.000355329949	111.710745	0.05	0.000253807107	2.21321063	112.374713	112.374703	111.046786	111.046777	112.374708	111.046782	0.66	50	0.54	50	0.6	50	0.58	50	18	34	0	16	0
1646470528	41556.554	223	3.51598079	-0.52	-0.00287292818	111.710747	-0.12	-0.000662983425	2.21321243	112.374716	112.374706	111.046788	111.046779	112.374711	111.046784	0.32	50	0.96	50	0.42	50	0.82	50	25	37	0	13	0
1646470708	41737.493	224	3.51598364	0.22	0.00122222222	111.710746	0.06	0.000333333333	2.21321153	112.374714	112.374705	111.046788	111.046778	112.37471	111.046783	0.78	50	0.5	50	0.84	50	0.68	50	6	21	0	29	0
1646470905	41934.02	225	3.51598221	0.05	0.000276243094	111.710746	0.41	0.00226519337	2.21320538	112.374712	112.374703	111.046789	111.04678	112.374708	111.046784	0.74	50	0.28	50	0.5	50	0.86	50	22	41	1	9	0
1646471129	42157.989	226	3.51597249	0.08	0.000406091371	111.710746	-0.72	-0.00365482234	2.21321618	112.374715	112.374706	111.046785	111.046776	112.37471	111.046781	0.22	50	0.86	50	0.96	50	0.16	50	13	31	3	19	0
1646471337	42365.568	227	3.51598957	-0.02	-8.92857143e-05	111.710746	0.46	0.00205357143	2.21320928	112.374713	112.374704	111.046788	111.046778	112.374708	111.046783	0.9	50	0.46	50	0.3	50	0.78	50	14	28	2	22	0
1646471519	42548.167	228	3.51597865	0.29	0.00140096618	111.710744	0.37	0.00178743961	2.21320373	112.37471	112.374701	111.046788	111.046778	112.374705	111.046783	0.88	50	0.22	50	0.72	50	0.8	50	9	23	0	27	0
1646471702	42730.584	229	3.51596988	-0.257142857	-0.00140515222	111.710746	-0.417142857	-0.00227946916	2.21320999	112.374713	112.374704	111.046787	111.046778	112.374709	111.046783	0.285714286	49	0.96	50	0.84	50	0.68	50	11	32	0	18	0
1646471909	42938.235	230	3.51597977	0.14	0.000769230769	111.710745	0.54	0.00296703297	2.21320189	112.37471	112.374701	111.046789	111.04678	112.374705	111.046784	0.98	50	0.3	50	0.34	50	0.74	50	15	34	2	16	0
1646472104	43133.095	231	3.51596696	-0.19	-0.000913461538	111.710746	-0.27	-0.00129807692	2.21320594	112.374712	112.374703	111.046789	111.046779	112.374708	111.046784	0.38	50	0.84	50	0.56	50	0.48	50	22	38	1	12	0
1646472301	43329.744	232	3.51597337	-0.11	-0.000564102564	111.710746	-0.65	-0.00333333333	2.21321569	112.374716	112.374706	111.046786	111.046777	112.374711	111.046782	0.16	50	0.92	50	0.9	50	0.36	50	22	38	1	12	0
1646472496	43524.762	233	3.51598879	0.13	0.000663265306	111.710746	-0.03	-0.000153061224	2.21321614	112.374715	112.374706	111.046786	111.046776	112.374711	111.046781	0.74	50	0.64	50	0.56	50	0.4	50	18	34	1	16	0
1646472679	43707.72	234	3.5159895	0.62	0.00317948718	111.710743	-0.16	-0.000820512821	2.21321854	112.374713	112.374703	111.046782	111.046772	112.374708	111.046777	0.8	50	0.34	50	0.96	50	0.18	50	5	17	0	33	0
1646472875	43904.526	235	3.51599329	-0.21	-0.00114754098	111.710744	0.29	0.00158469945	2.21321419	112.374713	112.374703	111.046784	111.046775	112.374708	111.046779	0.7	50	0.62	50	0.36	50	0.86	50	22	37	1	12	1
1646473058	44086.564	236	3.51598642	0.4	0.00203045685	111.710742	0.14	0.000710659898	2.21321209	112.37471	112.3747	111.046783	111.046773	112.374705	111.046778	0.9	50	0.36	50	0.62	50	0.36	50	16	30	0	20	0
1646473241	44269.664	237	3.51598309	-0.34	-0.00186813187	111.710743	-0.44	-0.00241758242	2.21321869	112.374714	112.374704	111.046782	111.046773	112.374709	111.046778	0.22	50	1	50	0.58	50	0.48	50	25	37	0	13	0
1646473425	44453.732	238	3.51599353	0.08	0.00043715847	111.710743	0.08	0.00043715847	2.21321749	112.374713	112.374703	111.046782	111.046773	112.374708	111.046778	0.54	50	0.38	50	0.9	50	0.9	50	9	17	0	33	0
1646473608	44636.7	239	3.51599163	-0.3	-0.00163043478	111.710744	0.32	0.00173913043	2.21321269	112.374713	112.374703	111.046785	111.046776	112.374708	111.046781	0.7	50	0.68	50	0.24	50	0.86	50	22	38	0	12	0
1646473791	44819.564	240	3.51598404	-0.17	-0.000928961749	111.710745	0.17	0.000928961749	2.21321014	112.374713	112.374704	111.046787	111.046777	112.374708	111.046782	0.62	50	0.62	50	0.46	50	0.8	50	25	42	0	8	0
1646473986	45014.54	241	3.51598001	-0.13	-0.000710382514	111.710746	-0.67	-0.00366120219	2.21322019	112.374717	112.374707	111.046785	111.046775	112.374712	111.04678	0.16	50	0.96	50	0.94	50	0.4	50	14	30	1	20	0
1646474168	45196.675	242	3.5159959	0.52	0.00266666667	111.710743	0.26	0.00133333333	2.21321629	112.374713	112.374703	111.046783	111.046774	112.374708	111.046778	0.94	50	0.16	50	0.82	50	0.56	50	2	14	0	36	0
1646474363	45391.627	243	3.51598974	-0.3	-0.00164835165	111.710745	0.44	0.00241758242	2.21320969	112.374712	112.374703	111.046787	111.046777	112.374708	111.046782	0.84	50	0.7	50	0.18	50	0.92	50	17	27	1	23	0
1646474547	45575.543	244	3.5159793	0.08	0.000408163265	111.710744	-0.02	-0.000102040816	2.21320999	112.374712	112.374703	111.046786	111.046777	112.374707	111.046781	0.64	50	0.58	50	0.74	50	0.64	50	8	26	0	24	0
1646474751	45780.01	245	3.51597977	-5.55111512e-17	-3.03339624e-19	111.710744	-5.55111512e-17	-3.03339624e-19	2.21320999	112.374712	112.374703	111.046786	111.046777	112.374707	111.046781	0.34	50	0.34	50	0.86	50	0.86	50	19	35	2	15	0
1646474933	45962.028	246	3.51597977	-0.18	-0.00087804878	111.710745	-0.16	-0.000780487805	2.21321239	112.374714	112.374704	111.046786	111.046777	112.374709	111.046782	0.34	50	0.68	50	0.52	50	0.54	50	12	30	0	20	0
1646475115	46144.23	247	3.51598357	-0.1	-0.000549450549	111.710746	0.26	0.00142857143	2.21320849	112.374713	112.374704	111.046788	111.046779	112.374708	111.046783	0.8	50	0.64	50	0.4	50	0.76	50	24	34	0	16	0
1646475312	46340.813	248	3.5159774	0.41	0.00225274725	111.710744	-0.43	-0.00236263736	2.21321494	112.374713	112.374703	111.046784	111.046775	112.374708	111.046779	0.58	50	0.6	50	0.98	50	0.14	50	8	23	1	27	0
1646475509	46537.731	249	3.5159876	0.04	0.000203045685	111.710744	0.26	0.00131979695	2.21321104	112.374712	112.374702	111.046785	111.046776	112.374707	111.04678	0.84	50	0.54	50	0.36	50	0.58	50	25	35	1	15	0
1646475693	46721.717	250	3.51598143	0.23	0.00117346939	111.710742	0.05	0.000255102041	2.21321029	112.37471	112.374701	111.046784	111.046775	112.374706	111.046779	0.64	50	0.36	50	0.76	50	0.58	50	5	21	0	29	0
1646475875	46903.835	251	3.51598025	-0.54	-0.00293478261	111.710745	0.04	0.000217391304	2.21320969	112.374713	112.374703	111.046787	111.046777	112.374708	111.046782	0.34	50	0.84	50	0.32	50	0.9	50	15	29	0	21	0
1646476057	47085.877	252	3.5159793	0.08	0.00043715847	111.710745	0.1	0.000546448087	2.21320819	112.374712	112.374702	111.046787	111.046778	112.374707	111.046782	0.8	50	0.62	50	0.7	50	0.72	50	22	44	0	6	0
1646476254	47283.034	253	3.51597693	-0.16	-0.000879120879	111.710746	-0.34	-0.00186813187	2.21321329	112.374714	112.374705	111.046786	111.046777	112.37471	111.046782	0.32	50	0.82	50	0.7	50	0.52	50	20	32	1	16	2
1646476439	47468.021	254	3.51598499	0.42	0.0021319797	111.710743	-0.2	-0.00101522843	2.21321629	112.374713	112.374704	111.046783	111.046774	112.374708	111.046779	0.62	50	0.4	50	0.94	50	0.32	50	27	39	0	11	0
1646476621	47650.297	255	3.51598974	-0.24	-0.0012972973	111.710745	-0.38	-0.00205405405	2.21322199	112.374716	112.374706	111.046783	111.046773	112.374711	111.046778	0.22	50	0.84	50	0.7	50	0.56	50	26	38	0	12	0
1646476817	47846.265	256	3.51599875	-0.16	-0.000879120879	111.710745	0.34	0.00186813187	2.21321689	112.374715	112.374706	111.046785	111.046776	112.37471	111.04678	0.92	50	0.74	50	0.46	50	0.96	50	20	36	1	14	0
1646477014	48043.207	257	3.51599069	-0.24	-0.0012244898	111.710747	-0.5	-0.00255102041	2.21322439	112.374719	112.374709	111.046784	111.046775	112.374714	111.046779	0.2	50	0.94	50	0.72	50	0.46	50	9	23	1	27	0
1646477196	48225.231	258	3.51600255	0.2	0.00101522843	111.710746	0.62	0.00314720812	2.21321509	112.374715	112.374705	111.046786	111.046776	112.37471	111.046781	0.98	50	0.16	50	0.44	50	0.86	50	24	38	0	12	0
1646477392	48421.153	259	3.51598784	-0.16	-0.000879120879	111.710746	-0.24	-0.00131868132	2.21321869	112.374717	112.374707	111.046786	111.046776	112.374712	111.046781	0.44	50	0.84	50	0.68	50	0.6	50	16	28	1	22	0
1646477574	48603.354	260	3.51599353	0.11	0.00056122449	111.710746	0.01	5.10204082e-05	2.21321854	112.374716	112.374707	111.046785	111.046776	112.374711	111.04678	0.82	50	0.7	50	0.66	50	0.56	50	9	26	0	24	0
1646477757	48785.609	261	3.51599329	-0.39	-0.00214285714	111.710748	0.05	0.000274725275	2.21321779	112.374718	112.374708	111.046787	111.046778	112.374713	111.046782	0.34	50	0.68	50	0.34	50	0.78	50	13	27	0	23	0
1646477939	48967.789	262	3.51599211	0.15	0.000824175824	111.710747	0.15	0.000824175824	2.21321554	112.374716	112.374707	111.046787	111.046778	112.374712	111.046782	0.7	50	0.4	50	0.78	50	0.78	50	29	40	0	10	0
1646478121	49149.784	263	3.51598855	-0.03	-0.000163934426	111.710747	-0.49	-0.00267759563	2.21322289	112.374719	112.374709	111.046785	111.046776	112.374714	111.04678	0.32	50	0.84	50	0.78	50	0.32	50	26	40	0	10	0
1646478305	49334.052	264	3.51600017	0.49	0.00269230769	111.710745	0.07	0.000384615385	2.21322184	112.374716	112.374707	111.046783	111.046773	112.374711	111.046778	0.86	50	0.3	50	0.92	50	0.5	50	6	23	0	27	0
1646478487	49516.248	265	3.51599851	-0.63	-0.00342391304	111.710748	0.09	0.000489130435	2.21322049	112.374719	112.374709	111.046787	111.046777	112.374714	111.046782	0.3	50	0.84	50	0.22	50	0.94	50	11	26	0	24	0
1646478670	49698.567	266	3.51599638	0.41	0.00225274725	111.710746	0.43	0.00236263736	2.21321404	112.374715	112.374705	111.046786	111.046777	112.37471	111.046782	1	50	0.16	50	0.72	50	0.74	50	25	38	0	12	0
1646478852	49880.786	267	3.51598618	-0.48	-0.00263736264	111.710748	-0.18	-0.000989010989	2.21321674	112.374718	112.374709	111.046788	111.046778	112.374713	111.046783	0.26	50	0.92	50	0.54	50	0.84	50	16	35	0	15	0
1646479073	50101.552	268	3.51599045	0.44	0.00240437158	111.710746	-0.14	-0.000765027322	2.21321884	112.374716	112.374707	111.046785	111.046776	112.374712	111.04678	0.58	50	0.28	50	0.9	50	0.32	50	2	16	3	34	0
1646479256	50284.733	269	3.51599377	-0.1	-0.000454545455	111.710747	0.22	0.001	2.21321554	112.374716	112.374706	111.046787	111.046777	112.374711	111.046782	0.76	50	0.64	50	0.36	50	0.68	50	19	38	0	12	0
1646479438	50467.078	270	3.51598855	0.172857143	0.000944574551	111.710746	0.0271428571	0.000148321624	2.21321513	112.374715	112.374705	111.046786	111.046776	112.37471	111.046781	0.72	50	0.52	50	0.86	50	0.714285714	49	17	33	0	17	0
1646479620	50649.44	271	3.51598791	-0.53	-0.00289617486	111.710748	0.07	0.000382513661	2.21321408	112.374717	112.374708	111.046789	111.046779	112.374713	111.046784	0.38	50	0.84	50	0.24	50	0.84	50	12	25	0	25	0
1646479804	50832.625	272	3.51598625	0.6	0.0032967033	111.710745	5.55111512e-17	3.05006325e-19	2.21321408	112.374714	112.374705	111.046786	111.046776	112.37471	111.046781	0.88	50	0.28	50	0.88	50	0.28	50	9	26	0	24	0
1646479986	51014.905	273	3.51598625	-0.53	-0.00289617486	111.710748	0.03	0.000163934426	2.21321363	112.374717	112.374707	111.046789	111.046779	112.374712	111.046784	0.26	50	0.76	50	0.26	50	0.82	50	25	43	0	7	0
1646480169	51197.55	274	3.51598553	0.146530612	0.000800713728	111.710747	0.0134693878	7.36032118e-05	2.21321343	112.374716	112.374707	111.046788	111.046778	112.374711	111.046783	0.64	50	0.48	50	0.653061224	49	0.52	50	15	40	0	10	0
1646480351	51379.849	275	3.51598521	-0.23	-0.00126373626	111.710748	-0.45	-0.00247252747	2.21322018	112.374719	112.37471	111.046787	111.046778	112.374714	111.046782	0.24	50	0.92	50	0.8	50	0.58	50	19	32	0	18	0
1646480534	51563.21	276	3.51599589	0.21	0.00114754098	111.710747	0.67	0.00366120219	2.21321013	112.374715	112.374706	111.046789	111.04678	112.37471	111.046784	0.98	50	0.1	50	0.24	50	0.7	50	16	33	0	17	0
1646480729	51758.224	277	3.51598	-0.05	-0.000273224044	111.710748	-0.63	-0.00344262295	2.21321958	112.374718	112.374709	111.046786	111.046777	112.374713	111.046782	0.22	50	0.9	50	0.9	50	0.32	50	21	32	1	18	0
1646480911	51940.519	278	3.51599494	0.2	0.00102564103	111.710747	0.08	0.00041025641	2.21321838	112.374717	112.374707	111.046786	111.046776	112.374712	111.046781	0.82	50	0.54	50	0.6	50	0.48	50	13	30	0	20	0
1646481106	52135.449	279	3.51599304	-0.01	-5.49450549e-05	111.710747	-0.13	-0.000714285714	2.21322033	112.374718	112.374708	111.046785	111.046776	112.374713	111.046781	0.66	50	0.8	50	0.76	50	0.64	50	26	37	1	13	0
1646481289	52317.532	280	3.51599613	0.02	0.000102564103	111.710747	0.78	0.004	2.21320863	112.374714	112.374704	111.046789	111.046779	112.374709	111.046784	1	50	0.2	50	0.22	50	0.98	50	20	39	0	11	0
1646481473	52501.692	281	3.51597762	-0.407777778	-0.00224053724	111.710749	-0.152222222	-0.000836385836	2.21321091	112.374717	112.374707	111.04679	111.046781	112.374712	111.046785	0.32	50	0.88	50	0.5	46	0.755555556	45	15	33	0	17	0
1646481670	52698.91	282	3.51598123	0.56	0.00304347826	111.710746	0.06	0.000326086957	2.21321001	112.374714	112.374704	111.046788	111.046778	112.374709	111.046783	0.88	50	0.26	50	0.9	50	0.4	50	11	27	1	23	0
1646481852	52880.965	283	3.51597981	-0.41	-0.00207070707	111.710748	0.01	5.05050505e-05	2.21320986	112.374716	112.374706	111.04679	111.04678	112.374711	111.046785	0.5	50	0.9	50	0.38	50	0.8	50	23	37	0	13	0
1646482036	53064.87	284	3.51597957	0.28	0.00153846154	111.710746	-0.18	-0.000989010989	2.21321256	112.374715	112.374705	111.046787	111.046778	112.37471	111.046783	0.76	50	0.66	50	0.92	50	0.46	50	13	32	0	18	0
1646482232	53260.91	285	3.51598384	-0.1	-0.000543478261	111.710747	-0.34	-0.00184782609	2.21321766	112.374717	112.374708	111.046786	111.046777	112.374712	111.046782	0.44	50	0.88	50	0.72	50	0.48	50	19	36	1	14	0
1646482414	53443.441	286	3.51599191	-0.06	-0.000306122449	111.710747	0.66	0.00336734694	2.21320776	112.374714	112.374705	111.04679	111.04678	112.37471	111.046785	0.9	50	0.3	50	0.2	50	0.92	50	28	44	0	6	0
1646482597	53625.837	287	3.51597625	-0.21	-0.00115384615	111.710748	-0.31	-0.0017032967	2.21321241	112.374717	112.374707	111.046789	111.04678	112.374712	111.046785	0.18	50	0.7	50	0.62	50	0.52	50	18	37	0	13	0
1646482792	53820.989	288	3.51598361	0.49	0.00267759563	111.710746	0.01	5.46448087e-05	2.21321226	112.374714	112.374705	111.046787	111.046777	112.37471	111.046782	0.88	50	0.38	50	0.88	50	0.4	50	10	30	1	20	0
1646482975	54004.293	289	3.51598337	-0.22	-0.00112820513	111.710747	0.3	0.00153846154	2.21320776	112.374714	112.374705	111.046789	111.04678	112.374709	111.046785	0.64	50	0.56	50	0.36	50	0.88	50	16	34	0	16	0
1646483183	54212.506	290	3.51597625	0.42	0.00229508197	111.710745	-0.22	-0.00120218579	2.21321106	112.374713	112.374703	111.046786	111.046777	112.374708	111.046782	0.7	50	0.5	50	0.8	50	0.16	50	13	32	2	18	0
1646483380	54409.416	291	3.51598147	-0.64	-0.00307692308	111.710748	0.2	0.000961538462	2.21320806	112.374715	112.374706	111.04679	111.046781	112.37471	111.046786	0.48	50	0.92	50	0.1	50	0.94	50	19	35	1	15	0
1646483564	54592.705	292	3.51597673	0.26	0.00131979695	111.710747	0.12	0.000609137056	2.21320626	112.374713	112.374704	111.04679	111.04678	112.374709	111.046785	0.64	50	0.26	50	0.72	50	0.58	50	16	40	0	10	0
1646483760	54788.727	293	3.51597388	-0.17	-0.000928961749	111.710748	-0.29	-0.00158469945	2.21321061	112.374716	112.374706	111.046789	111.04678	112.374711	111.046784	0.46	50	0.92	50	0.72	50	0.6	50	20	32	1	18	0
1646483956	54984.798	294	3.51598076	-0.02	-0.000102040816	111.710748	0.56	0.00285714286	2.21320221	112.374713	112.374704	111.046792	111.046782	112.374708	111.046787	0.92	50	0.38	50	0.36	50	0.94	50	23	41	1	9	0
1646484180	55209.046	295	3.51596748	-0.21	-0.00106598985	111.710749	-0.29	-0.00147208122	2.21320656	112.374715	112.374706	111.046792	111.046782	112.374711	111.046787	0.34	50	0.84	50	0.62	50	0.54	50	10	31	3	19	0
1646484376	55405.255	296	3.51597436	0.68	0.00303571429	111.710745	0.02	8.92857143e-05	2.21320626	112.374712	112.374702	111.046788	111.046779	112.374707	111.046783	0.96	50	0.26	50	0.96	50	0.3	50	4	20	1	30	0
1646484559	55587.559	297	3.51597388	-0.42	-0.00214285714	111.710747	-0.2	-0.00102040816	2.21320926	112.374715	112.374705	111.046789	111.04678	112.37471	111.046785	0.26	50	0.88	50	0.38	50	0.6	50	19	35	0	15	0
1646484741	55769.96	298	3.51597863	0.16	0.000879120879	111.710747	-0.02	-0.00010989011	2.21320956	112.374714	112.374705	111.046789	111.046779	112.37471	111.046784	0.58	50	0.44	50	0.66	50	0.48	50	21	35	0	15	0
1646484924	55953.37	299	3.5159791	-0.09	-0.000491803279	111.710747	0.43	0.00234972678	2.21320311	112.374713	112.374703	111.046791	111.046781	112.374708	111.046786	0.82	50	0.48	50	0.28	50	0.8	50	19	35	0	15	0
1646485110	56138.633	300	3.5159689	0.1	0.000546448087	111.710747	-0.26	-0.00142076503	2.21320701	112.374713	112.374704	111.046789	111.04678	112.374709	111.046785	0.48	50	0.64	50	0.9	50	0.54	50	17	36	0	14	0
1646485293	56321.911	301	3.51597507	-0.56	-0.00302702703	111.710749	0.2	0.00108108108	2.21320401	112.374715	112.374706	111.046793	111.046783	112.374711	111.046788	0.54	50	0.9	50	0.22	50	0.98	50	12	34	0	16	0
1646485476	56504.551	302	3.51597032	0.14	0.000760869565	111.710749	0.06	0.000326086957	2.21320311	112.374714	112.374705	111.046793	111.046783	112.37471	111.046788	0.74	50	0.54	50	0.7	50	0.62	50	25	37	0	13	0
1646485658	56686.945	303	3.5159689	0.33	0.00181318681	111.710747	-0.13	-0.000714285714	2.21320506	112.374713	112.374704	111.04679	111.046781	112.374709	111.046786	0.82	50	0.62	50	0.92	50	0.46	50	15	35	0	15	0
1646485840	56869.392	304	3.51597198	-0.35	-0.00191256831	111.710749	-0.01	-5.46448087e-05	2.21320521	112.374715	112.374706	111.046792	111.046782	112.37471	111.046787	0.44	50	0.8	50	0.44	50	0.78	50	16	41	0	9	0
1646486037	57066.332	305	3.51597222	0.4	0.0021978022	111.710747	0.3	0.00164835165	2.21320071	112.374712	112.374702	111.046791	111.046782	112.374707	111.046787	0.9	50	0.2	50	0.56	50	0.46	50	22	41	1	9	0
1646486232	57261.485	306	3.5159651	0.34	0.00172588832	111.710745	0.34	0.00172588832	2.21319561	112.374709	112.374699	111.046791	111.046782	112.374704	111.046786	0.96	50	0.28	50	0.56	50	0.56	50	16	38	1	12	0
1646486415	57444.094	307	3.51595704	-0.36	-0.00184615385	111.710747	-0.38	-0.00194871795	2.21320131	112.374712	112.374703	111.046791	111.046782	112.374707	111.046787	0.24	50	0.98	50	0.52	50	0.5	44	21	36	0	14	0
1646486598	57626.659	308	3.51596605	0.02	0.000109289617	111.710747	-0.04	-0.000218579235	2.21320191	112.374712	112.374703	111.046791	111.046781	112.374707	111.046786	0.5	50	0.52	50	0.56	50	0.5	50	3	18	0	32	0
1646486780	57808.915	309	3.515967	-0.12	-0.000659340659	111.710747	0.56	0.00307692308	2.21319351	112.37471	112.374701	111.046794	111.046785	112.374705	111.046789	0.82	50	0.38	50	0.28	50	0.96	50	20	34	0	16	0
1646486975	58004.201	310	3.51595372	0.33	0.00180327869	111.710746	0.33	0.00180327869	2.21318856	112.374707	112.374698	111.046794	111.046784	112.374702	111.046789	0.92	50	0.26	50	0.76	50	0.76	50	10	29	1	21	0
1646487157	58186.23	311	3.51594589	-0.2	-0.00102564103	111.710747	-0.26	-0.00133333333	2.21319246	112.374709	112.3747	111.046794	111.046784	112.374704	111.046789	0.48	50	0.94	50	0.7	50	0.64	50	19	41	0	9	0
1646487340	58368.605	312	3.51595206	-0.58	-0.00318681319	111.71075	0.16	0.000879120879	2.21319006	112.374711	112.374702	111.046797	111.046788	112.374707	111.046793	0.34	50	0.76	50	0.18	50	0.92	50	20	34	0	16	0
1646487522	58550.914	313	3.51594826	0.27	0.00148351648	111.710748	-0.47	-0.00258241758	2.21319711	112.374712	112.374703	111.046794	111.046784	112.374707	111.046789	0.58	50	0.78	50	0.96	50	0.22	50	18	36	0	14	0
1646487704	58733.354	314	3.51595941	0.17	0.000928961749	111.710747	-0.31	-0.00169398907	2.21320176	112.374713	112.374703	111.046792	111.046782	112.374708	111.046787	0.64	50	0.78	50	0.96	50	0.48	50	21	41	0	9	0
1646487888	58916.584	315	3.51596676	0.21	0.00115384615	111.710746	-0.15	-0.000824175824	2.21320401	112.374712	112.374703	111.04679	111.04678	112.374708	111.046785	0.66	50	0.6	50	0.64	50	0.28	50	17	29	0	21	0
1646488085	59113.83	316	3.51597032	-0.27	-0.00147540984	111.710748	0.15	0.000819672131	2.21320176	112.374713	112.374704	111.046792	111.046782	112.374708	111.046787	0.62	50	0.74	50	0.58	50	1	50	14	36	1	14	0
1646488295	59323.96	317	3.51596676	-0.53	-0.00267676768	111.71075	0.19	0.00095959596	2.21319891	112.374715	112.374705	111.046795	111.046786	112.37471	111.046791	0.48	50	0.82	50	0.14	50	0.86	50	14	25	2	25	0
1646488501	59530.01	318	3.51596226	0.51	0.00242857143	111.710748	0.11	0.000523809524	2.21319726	112.374712	112.374702	111.046793	111.046784	112.374707	111.046789	0.62	50	0	1	0.74	50	0.34	50	19	41	2	9	0
1646488682	59710.845	319	3.51595965	0.14	0.00067961165	111.710747	-0.36	-0.00174757282	2.21320266	112.374713	112.374703	111.046791	111.046782	112.374708	111.046786	0.42	50	0.64	50	0.76	50	0.26	50	15	34	0	16	0
1646488864	59893.377	320	3.51596819	0.1	0.000552486188	111.710747	0.4	0.00220994475	2.21319666	112.37471	112.374701	111.046792	111.046783	112.374706	111.046788	0.86	50	0.36	50	0.42	50	0.72	50	9	24	0	26	0
1646489047	60075.97	321	3.5159587	-0.69	-0.00379120879	111.71075	0.05	0.000274725275	2.21319591	112.374714	112.374704	111.046796	111.046787	112.374709	111.046791	0.22	50	0.86	50	0.22	50	0.96	50	14	29	0	21	0
1646489231	60260.408	322	3.51595751	0.53	0.00289617486	111.710747	-0.17	-0.000928961749	2.21319846	112.374712	112.374702	111.046793	111.046783	112.374707	111.046788	0.8	50	0.44	50	0.92	50	0.22	50	18	33	0	17	0
1646489414	60442.934	323	3.51596155	0.23	0.00125	111.710746	-0.13	-0.000706521739	2.21320041	112.374711	112.374702	111.046791	111.046781	112.374706	111.046786	0.56	50	0.46	50	0.76	50	0.4	50	26	38	0	12	0
1646489596	60625.223	324	3.51596463	0	0	111.710746	0.7	0.00382513661	2.21318991	112.374708	112.374699	111.046794	111.046785	112.374703	111.046789	0.94	50	0.24	50	0.26	50	0.96	50	6	18	0	32	0
1646489780	60809.519	325	3.51594802	-0.26	-0.00142857143	111.710748	-0.32	-0.00175824176	2.21319471	112.374711	112.374701	111.046794	111.046784	112.374706	111.046789	0.34	50	0.92	50	0.42	50	0.36	50	15	29	0	21	0
1646489978	61006.698	326	3.51595562	-0.15	-0.000815217391	111.710748	0.25	0.00135869565	2.21319096	112.37471	112.374701	111.046796	111.046786	112.374706	111.046791	0.88	50	0.78	50	0.46	50	0.86	50	19	36	1	13	1
1646490173	61202.074	327	3.51594969	0.44	0.00223350254	111.710746	0.24	0.00121827411	2.21318736	112.374707	112.374698	111.046795	111.046785	112.374702	111.04679	0.9	50	0.22	50	0.74	50	0.54	50	18	33	1	17	0
1646490370	61398.706	328	3.51594399	-0.42	-0.00214285714	111.710748	0.34	0.00173469388	2.21318226	112.374708	112.374698	111.046798	111.046789	112.374703	111.046794	0.46	50	0.54	50	0.12	50	0.88	50	24	40	1	10	0
1646490552	61581.491	329	3.51593593	-0.43	-0.00219387755	111.71075	-0.25	-0.0012755102	2.21318601	112.374711	112.374701	111.046799	111.04679	112.374706	111.046795	0.26	50	0.94	50	0.5	50	0.68	50	24	38	0	11	1
1646490763	61791.967	330	3.51594186	0.69	0.0037704918	111.710747	-0.03	-0.000163934426	2.21318646	112.374708	112.374698	111.046796	111.046786	112.374703	111.046791	0.98	50	0.32	50	0.88	50	0.16	50	15	39	2	10	1
1646490945	61974.374	331	3.51594257	0.2	0.000947867299	111.710746	0.14	0.000663507109	2.21318436	112.374706	112.374697	111.046795	111.046786	112.374701	111.046791	0.84	50	0.5	50	0.78	50	0.72	50	21	38	0	12	0
1646491128	62156.95	332	3.51593925	-0.43	-0.00236263736	111.710748	0.09	0.000494505495	2.21318301	112.374708	112.374698	111.046798	111.046788	112.374703	111.046793	0.4	50	0.74	50	0.28	50	0.8	50	20	39	0	11	0
1646491310	62339.321	333	3.51593711	0.03	0.000163934426	111.710748	-0.57	-0.0031147541	2.21319156	112.37471	112.374701	111.046795	111.046786	112.374705	111.04679	0.38	50	0.92	50	0.92	50	0.32	50	18	37	0	13	0
1646491493	62521.779	334	3.51595063	0.5	0.00274725275	111.710745	0.14	0.000769230769	2.21318946	112.374707	112.374698	111.046793	111.046784	112.374702	111.046789	0.86	50	0.22	50	0.84	50	0.48	50	9	29	0	21	0
1646491675	62704.096	335	3.51594731	-0.48	-0.00262295082	111.710748	-0.16	-0.00087431694	2.21319186	112.37471	112.374701	111.046795	111.046786	112.374705	111.04679	0.22	50	0.86	50	0.36	50	0.68	50	18	35	0	15	0
1646491858	62887.519	336	3.51595111	-0.22	-0.00120879121	111.710749	0.14	0.000769230769	2.21318976	112.374711	112.374701	111.046797	111.046787	112.374706	111.046792	0.58	50	0.66	50	0.5	50	0.86	50	20	34	0	16	0
1646492055	63083.744	337	3.51594779	0.43	0.00234972678	111.710747	-0.13	-0.000710382514	2.21319171	112.374709	112.3747	111.046794	111.046785	112.374704	111.046789	0.84	50	0.54	50	0.88	50	0.32	50	21	38	1	12	0
1646492250	63279.282	338	3.51595087	-0.12	-0.000612244898	111.710747	0.26	0.00132653061	2.21318781	112.374709	112.374699	111.046796	111.046786	112.374704	111.046791	0.54	50	0.4	50	0.44	50	0.82	50	20	36	1	14	0
1646492434	63462.718	339	3.5159447	0.1	0.000510204082	111.710747	-0.08	-0.000408163265	2.21318901	112.374708	112.374699	111.046795	111.046785	112.374704	111.04679	0.56	50	0.54	50	0.62	50	0.44	50	28	42	0	8	0
1646492617	63646.249	340	3.5159466	0.15	0.000819672131	111.710746	0.15	0.000819672131	2.21318676	112.374707	112.374697	111.046795	111.046785	112.374702	111.04679	0.68	50	0.38	50	0.6	50	0.6	50	17	30	0	20	0
1646492800	63828.693	341	3.51594304	-0.44	-0.00239130435	111.710748	-0.18	-0.00097826087	2.21318946	112.37471	112.3747	111.046796	111.046787	112.374705	111.046792	0.3	50	0.92	50	0.46	50	0.72	50	20	45	0	5	0
1646492981	64009.695	342	3.51594731	-0.15	-0.000824175824	111.710749	-0.21	-0.00115384615	2.21319261	112.374712	112.374702	111.046796	111.046787	112.374707	111.046791	0.4	50	0.76	50	0.52	50	0.46	50	26	43	0	7	0
1646493162	64191.225	343	3.51595229	0.19	0.00104972376	111.710748	0.27	0.00149171271	2.21318856	112.374709	112.3747	111.046796	111.046787	112.374705	111.046792	0.8	50	0.34	50	0.6	50	0.68	50	16	32	0	18	0
1646493361	64389.596	344	3.51594589	0.16	0.000879120879	111.710747	0.22	0.00120879121	2.21318526	112.374708	112.374698	111.046797	111.046787	112.374703	111.046792	0.8	50	0.42	50	0.5	50	0.56	50	20	34	1	16	0
1646493543	64572.245	345	3.51594067	0.02	0.000101010101	111.710747	-0.64	-0.00323232323	2.21319486	112.37471	112.374701	111.046794	111.046784	112.374706	111.046789	0.38	50	1	50	0.96	50	0.3	50	21	38	0	12	0
1646493726	64754.615	346	3.51595585	0.12	0.000655737705	111.710747	0.66	0.00360655738	2.21318496	112.374707	112.374697	111.046796	111.046786	112.374702	111.046791	0.98	50	0.2	50	0.34	50	0.88	50	10	35	0	15	0
1646493908	64937.256	347	3.5159402	-0.32	-0.00175824176	111.710748	-0.04	-0.00021978022	2.21318556	112.374709	112.374699	111.046797	111.046788	112.374704	111.046793	0.56	50	0.92	50	0.56	50	0.84	50	24	40	0	10	0
1646494104	65133.47	348	3.51594115	0.42	0.00229508197	111.710746	0.28	0.00153005464	2.21318136	112.374705	112.374696	111.046797	111.046787	112.374701	111.046792	0.82	50	0.12	50	0.58	50	0.44	50	22	40	1	10	0
1646494313	65341.849	349	3.5159345	-0.04	-0.000204081633	111.710746	-0.54	-0.00275510204	2.21318946	112.374708	112.374698	111.046794	111.046785	112.374703	111.04679	0.28	50	0.86	50	0.78	50	0.28	50	12	27	2	23	0
1646494497	65525.838	350	3.51594731	0.217346939	0.00103993751	111.710745	-0.177346939	-0.000848549946	2.21319212	112.374708	112.374698	111.046792	111.046783	112.374703	111.046788	0.56	50	0.52	50	0.66	50	0.265306122	49	23	40	0	10	0
1646494680	65708.771	351	3.51595152	-0.19	-0.0010326087	111.710746	-0.27	-0.0014673913	2.21319617	112.37471	112.3747	111.046792	111.046783	112.374705	111.046787	0.52	50	0.98	50	0.66	50	0.58	50	21	29	0	21	0
1646494863	65892.251	352	3.51595792	-0.28	-0.00153005464	111.710748	0.22	0.00120218579	2.21319287	112.37471	112.374701	111.046795	111.046785	112.374705	111.04679	0.48	50	0.54	50	0.18	50	0.68	50	20	36	0	14	0
1646495046	66074.805	353	3.51595271	-0.07	-0.000382513661	111.710748	0.11	0.000601092896	2.21319122	112.37471	112.374701	111.046795	111.046786	112.374705	111.046791	0.64	50	0.6	50	0.4	50	0.58	50	26	40	0	10	0
1646495255	66284.091	354	3.5159501	-0.04	-0.000218579235	111.710748	0.24	0.00131147541	2.21318762	112.374709	112.3747	111.046797	111.046787	112.374704	111.046792	0.7	50	0.5	50	0.5	50	0.78	50	19	39	2	11	0
1646495438	66466.692	355	3.5159444	-0.03	-0.00014354067	111.710748	-0.51	-0.00244019139	2.21319527	112.374712	112.374702	111.046794	111.046785	112.374707	111.04679	0.38	50	0.92	50	0.98	50	0.5	50	15	25	0	25	0
1646495620	66649.259	356	3.5159565	0.39	0.00214285714	111.710746	0.39	0.00214285714	2.21318942	112.374708	112.374698	111.046794	111.046785	112.374703	111.04679	0.98	50	0.2	50	0.5	50	0.5	50	19	42	0	8	0
1646495803	66831.992	357	3.51594725	-0.08	-0.00043715847	111.710747	-0.36	-0.00196721311	2.21319482	112.37471	112.3747	111.046793	111.046784	112.374705	111.046788	0.5	50	0.94	50	0.6	50	0.32	50	22	38	0	12	0
1646495986	67014.716	358	3.51595579	-0.15	-0.000819672131	111.710748	0.53	0.00289617486	2.21318687	112.374708	112.374699	111.046796	111.046787	112.374704	111.046791	0.9	50	0.52	50	0.22	50	0.9	50	16	33	0	17	0
1646496169	67197.73	359	3.51594322	-0.07	-0.000384615385	111.710748	-0.01	-5.49450549e-05	2.21318702	112.374709	112.374699	111.046797	111.046787	112.374704	111.046792	0.56	50	0.64	50	0.42	50	0.48	50	20	39	0	11	0
1646496351	67380.403	360	3.51594345	0.23	0.0012568306	111.710747	-0.07	-0.000382513661	2.21318807	112.374708	112.374698	111.046795	111.046786	112.374703	111.04679	0.54	50	0.38	50	0.88	50	0.58	50	17	31	0	19	0
1646496534	67563.302	361	3.51594511	-0.07	-0.000382513661	111.710747	-0.55	-0.00300546448	2.21319632	112.374711	112.374701	111.046793	111.046783	112.374706	111.046788	0.32	50	0.94	50	0.74	50	0.26	50	20	36	0	14	0
1646496717	67745.834	362	3.51595816	0.1	0.000546448087	111.710747	0.28	0.00153005464	2.21319212	112.374709	112.374699	111.046794	111.046784	112.374704	111.046789	0.92	50	0.54	50	0.46	50	0.64	50	21	39	0	11	0
1646496899	67928.502	363	3.51595152	-0.22	-0.00120218579	111.710748	-0.52	-0.00284153005	2.21319992	112.374712	112.374703	111.046792	111.046783	112.374708	111.046788	0.14	50	0.88	50	0.88	50	0.58	50	15	25	0	24	1
1646497095	68123.889	364	3.51596386	0.22	0.00120879121	111.710747	0.44	0.00241758242	2.21319332	112.374709	112.3747	111.046793	111.046784	112.374705	111.046789	0.94	50	0.28	50	0.4	50	0.62	50	13	28	1	22	0
1646497278	68306.795	365	3.51595342	-0.204081633	-0.00104123282	111.710748	-0.415918367	-0.00212203249	2.21319956	112.374712	112.374703	111.046792	111.046783	112.374707	111.046788	0.28	50	0.9	50	0.62	50	0.408163265	49	16	35	0	15	0
1646497459	68488.16	366	3.51596328	0.11	0.000601092896	111.710747	-0.13	-0.000710382514	2.21320151	112.374712	112.374703	111.046791	111.046782	112.374707	111.046787	0.48	50	0.5	50	0.82	50	0.58	50	18	43	0	7	0
1646497643	68671.989	367	3.51596637	-0.05	-0.000276243094	111.710747	-0.53	-0.0029281768	2.21320946	112.374715	112.374705	111.046789	111.04678	112.37471	111.046784	0.34	50	0.92	50	0.8	50	0.32	50	18	33	0	17	0
1646497840	68869.019	368	3.51597894	0.1	0.000543478261	111.710747	0.74	0.00402173913	2.21319836	112.374711	112.374702	111.046792	111.046783	112.374706	111.046787	0.98	50	0.14	50	0.3	50	0.94	50	23	40	1	10	0
1646498022	69051.051	369	3.51596139	-0.31	-0.00157360406	111.710748	-0.49	-0.00248730964	2.21320571	112.374715	112.374705	111.046791	111.046782	112.37471	111.046787	0.2	50	1	50	0.62	50	0.44	50	26	37	0	13	0
1646498206	69235.243	370	3.51597301	-0.34	-0.00186813187	111.71075	-0.06	-0.00032967033	2.21320661	112.374717	112.374707	111.046793	111.046783	112.374712	111.046788	0.36	50	0.76	50	0.5	50	0.78	50	17	34	0	16	0
1646498388	69417.326	371	3.51597443	0.46	0.0025	111.710748	0.28	0.00152173913	2.21320241	112.374713	112.374704	111.046792	111.046782	112.374708	111.046787	0.98	50	0.24	50	0.72	50	0.54	50	22	32	0	18	0
1646498571	69599.532	372	3.51596779	0.04	0.00021978022	111.710748	0.12	0.000659340659	2.21320061	112.374712	112.374703	111.046792	111.046783	112.374708	111.046787	0.7	50	0.54	50	0.5	50	0.58	50	8	26	0	24	0
1646498770	69798.746	373	3.51596494	-0.42	-0.00230769231	111.71075	0.22	0.00120879121	2.21319731	112.374714	112.374704	111.046795	111.046786	112.374709	111.04679	0.6	50	0.8	50	0.28	50	0.92	50	14	30	1	20	0
1646498965	69994.034	374	3.51595973	0.62	0.00311557789	111.710747	0.1	0.000502512563	2.21319581	112.37471	112.374701	111.046793	111.046783	112.374705	111.046788	0.98	50	0.26	50	0.9	50	0.38	50	16	39	1	11	0
1646499147	70176.365	375	3.51595735	-0.05	-0.000255102041	111.710747	-0.17	-0.000867346939	2.21319836	112.374711	112.374702	111.046792	111.046783	112.374706	111.046787	0.54	50	0.76	50	0.88	50	0.76	50	21	32	0	17	1
1646499330	70358.87	376	3.51596139	0.34	0.00186813187	111.710745	0.2	0.0010989011	2.21319536	112.374708	112.374699	111.046791	111.046782	112.374704	111.046786	0.84	50	0.3	50	0.62	50	0.48	50	5	16	0	34	0
1646499528	70557.098	377	3.51595664	-0.33	-0.00180327869	111.710747	-0.07	-0.000382513661	2.21319641	112.37471	112.374701	111.046793	111.046783	112.374706	111.046788	0.38	50	0.78	50	0.42	50	0.68	50	21	36	1	14	0
1646499712	70740.992	378	3.5159583	-0.406938776	-0.00205524634	111.710749	0.293061224	0.00148010719	2.21319201	112.374711	112.374702	111.046796	111.046786	112.374706	111.046791	0.58	50	0.693877551	49	0.28	50	0.98	50	18	36	0	14	0
1646499895	70923.785	379	3.51595135	0.18	0.00097826087	111.710748	-0.18	-0.00097826087	2.21319471	112.374711	112.374702	111.046794	111.046785	112.374706	111.046789	0.54	50	0.54	50	0.82	50	0.46	50	18	36	0	14	0
1646500078	71107.156	380	3.51595562	0.5	0.00273224044	111.710745	-0.2	-0.00109289617	2.21319771	112.374709	112.3747	111.046791	111.046781	112.374705	111.046786	0.72	50	0.42	50	0.9	50	0.2	50	9	28	0	22	0
1646500273	71302.5	381	3.51596036	-0.51	-0.00278688525	111.710748	-0.21	-0.00114754098	2.21320086	112.374713	112.374703	111.046792	111.046783	112.374708	111.046788	0.24	50	0.96	50	0.64	50	0.94	50	18	31	1	19	0
1646500456	71484.692	382	3.51596535	0.35	0.00179487179	111.710746	0.03	0.000153846154	2.21320041	112.374711	112.374702	111.046791	111.046781	112.374706	111.046786	0.78	50	0.4	50	0.88	50	0.56	50	8	27	0	23	0
1646500638	71667.043	383	3.51596463	-0.5	-0.00274725275	111.710749	-0.2	-0.0010989011	2.21320341	112.374714	112.374705	111.046792	111.046783	112.37471	111.046788	0.28	50	0.98	50	0.46	50	0.76	50	22	37	0	13	0
1646500835	71864.065	384	3.51596938	0.26	0.00142076503	111.710747	-0.14	-0.000765027322	2.21320551	112.374714	112.374704	111.04679	111.046781	112.374709	111.046786	0.58	50	0.46	50	0.86	50	0.46	50	26	42	1	7	1
1646501017	72046.351	385	3.5159727	0.13	0.000659898477	111.710747	-0.63	-0.00319796954	2.21321496	112.374716	112.374706	111.046787	111.046777	112.374711	111.046782	0.4	50	0.9	50	0.88	50	0.12	50	18	37	0	13	0
1646501201	72230.466	386	3.51598764	-0.4	-0.0021978022	111.710749	-0.02	-0.00010989011	2.21321526	112.374718	112.374709	111.046789	111.046779	112.374713	111.046784	0.42	50	0.84	50	0.44	50	0.82	50	25	38	0	12	0
1646501399	72427.669	387	3.51598812	0.19	0.0010326087	111.710748	0.07	0.000380434783	2.21321421	112.374717	112.374707	111.046788	111.046779	112.374712	111.046784	0.86	50	0.6	50	0.62	50	0.5	50	21	34	1	16	0
1646501582	72610.719	388	3.51598646	0.46	0.00233502538	111.710745	0.16	0.000812182741	2.21321181	112.374714	112.374704	111.046787	111.046777	112.374709	111.046782	0.88	50	0.26	50	0.86	50	0.56	50	12	30	0	20	0
1646501766	72795.016	389	3.51598266	-0.23	-0.0012568306	111.710747	-0.19	-0.00103825137	2.21321466	112.374716	112.374706	111.046787	111.046777	112.374711	111.046782	0.4	50	0.82	50	0.58	50	0.62	50	16	27	0	23	0
1646501948	72977.032	390	3.51598717	-0.15	-0.000810810811	111.710747	0.41	0.00221621622	2.21320851	112.374715	112.374705	111.04679	111.04678	112.37471	111.046785	0.84	50	0.58	50	0.36	50	0.92	50	14	30	0	20	0
1646502160	73189.081	391	3.51597744	-0.31	-0.0017032967	111.710749	0.27	0.00148351648	2.21320446	112.374715	112.374706	111.046792	111.046783	112.37471	111.046788	0.64	50	0.68	50	0.34	50	0.92	50	16	34	2	16	0
1646502342	73371.431	392	3.51597104	0.14	0.000660377358	111.710748	-0.04	-0.000188679245	2.21320506	112.374714	112.374705	111.046791	111.046782	112.37471	111.046787	0.48	50	0.38	50	0.66	50	0.48	50	23	37	0	13	0
1646502526	73554.856	393	3.51597199	0.04	0.00021978022	111.710748	0.26	0.00142857143	2.21320116	112.374713	112.374704	111.046792	111.046783	112.374708	111.046788	0.92	50	0.62	50	0.52	50	0.74	50	20	39	0	11	0
1646502735	73764.016	394	3.51596582	5.55111512e-17	3.01691039e-19	111.710748	0.26	0.00141304348	2.21319726	112.374712	112.374702	111.046794	111.046784	112.374707	111.046789	0.68	50	0.42	50	0.34	50	0.6	50	18	36	2	14	0
1646502918	73946.634	395	3.51595965	-0.015	-7.17703349e-05	111.710748	-0.625	-0.00299043062	2.21320664	112.374715	112.374705	111.046791	111.046781	112.37471	111.046786	0.3	50	0.94	50	0.86	50	0.25	44	26	34	0	16	0
1646503101	74130.3	396	3.51597448	0.475416667	0.00261217949	111.710746	0.0354166667	0.00019459707	2.21320611	112.374712	112.374703	111.046789	111.046779	112.374708	111.046784	0.74	50	0.229166667	48	0.9	50	0.46	50	3	19	0	31	0
1646503285	74313.639	397	3.51597364	-0.16	-0.000869565217	111.710747	0.72	0.00391304348	2.21319531	112.37471	112.3747	111.046793	111.046783	112.374705	111.046788	0.84	50	0.28	50	0.04	50	0.92	50	17	27	0	23	0
1646503480	74508.962	398	3.51595656	0.3	0.00163934426	111.710745	0.46	0.0025136612	2.21318841	112.374706	112.374697	111.046793	111.046784	112.374702	111.046789	0.98	50	0.22	50	0.56	50	0.72	50	21	40	1	10	0
1646503675	74703.99	399	3.51594565	0.01	5.10204082e-05	111.710745	-0.75	-0.00382653061	2.21319966	112.37471	112.3747	111.04679	111.04678	112.374705	111.046785	0.24	50	0.98	50	0.92	50	0.16	50	26	37	1	12	1
1646503857	74886.237	400	3.51596344	-0.13	-0.000666666667	111.710746	0.41	0.0021025641	2.21319351	112.374708	112.374699	111.046792	111.046783	112.374704	111.046788	0.72	50	0.44	50	0.42	50	0.96	50	24	42	0	8	0
1646504054	75083.44	401	3.51595371	0.12	0.000659340659	111.710745	-0.5	-0.00274725275	2.21320101	112.37471	112.374701	111.046789	111.04678	112.374705	111.046785	0.46	50	0.84	50	0.86	50	0.24	50	23	38	1	12	0
1646504251	75279.672	402	3.51596557	-0.2	-0.00101522843	111.710746	0.32	0.00162436548	2.21319621	112.37471	112.3747	111.046792	111.046782	112.374705	111.046787	0.66	50	0.54	50	0.3	50	0.82	50	21	38	1	12	0
1646504446	75474.927	403	3.51595798	0.31	0.00158163265	111.710744	-0.31	-0.00158163265	2.21320086	112.374709	112.3747	111.046789	111.046779	112.374705	111.046784	0.68	50	0.68	50	0.88	50	0.26	50	26	38	1	11	1
1646504629	75657.535	404	3.51596534	-0.66	-0.00336734694	111.710748	0.08	0.000408163265	2.21319966	112.374712	112.374703	111.046793	111.046783	112.374708	111.046788	0.22	50	0.8	50	0.24	50	0.98	50	22	42	0	8	0
1646504811	75840.068	405	3.51596344	0.01	5.49450549e-05	111.710748	-0.11	-0.000604395604	2.21320131	112.374713	112.374703	111.046792	111.046783	112.374708	111.046787	0.58	50	0.68	50	0.72	50	0.6	50	12	22	0	28	0
1646504993	76022.44	406	3.51596605	0.42	0.00229508197	111.710746	0.24	0.00131147541	2.21319771	112.37471	112.3747	111.046791	111.046782	112.374705	111.046786	0.96	50	0.3	50	0.64	50	0.46	50	11	33	0	17	0
1646505177	76205.687	407	3.51596035	-0.12	-0.000659340659	111.710746	-0.12	-0.000659340659	2.21319951	112.374711	112.374701	111.046791	111.046782	112.374706	111.046786	0.62	50	0.86	50	0.54	50	0.54	50	17	34	0	16	0
1646505372	76401.015	408	3.5159632	0.06	0.000327868852	111.710746	0.42	0.00229508197	2.21319321	112.374709	112.374699	111.046793	111.046783	112.374704	111.046788	0.84	50	0.36	50	0.46	50	0.82	50	16	38	1	12	0
1646505569	76598.386	409	3.51595324	0.11	0.00056122449	111.710745	-0.61	-0.0031122449	2.21320236	112.374711	112.374701	111.046789	111.04678	112.374706	111.046785	0.36	50	0.86	50	0.94	50	0.22	50	20	32	1	18	0
1646505778	76806.567	410	3.51596771	-0.26	-0.00131979695	111.710747	0.18	0.000913705584	2.21319966	112.374711	112.374702	111.046792	111.046782	112.374707	111.046787	0.68	50	0.76	50	0.34	50	0.78	50	26	40	2	10	0
1646505960	76989.156	411	3.51596344	0.14	0.000673076923	111.710746	0.32	0.00153846154	2.21319486	112.374709	112.3747	111.046792	111.046783	112.374704	111.046788	0.74	50	0.28	50	0.36	50	0.54	50	25	43	0	7	0
1646506929	77958.088	412	3.51595585	0.19	0.00103825137	111.710745	-0.09	-0.000491803279	2.21319621	112.374709	112.374699	111.046791	111.046781	112.374704	111.046786	0.64	50	0.54	50	0.68	50	0.4	50	1	14	1	36	0
1646507243	78272.498	413	3.51595798	0	0	111.710745	0	0	2.21319621	112.374709	112.374699	111.046791	111.046781	112.374704	111.046786	1	1	1	1	1	1	1	1	0	0	0	50	0
1646507559	78587.727	414	3.51595798	0	0	111.710745	0	0	2.21319621	112.374709	112.374699	111.046791	111.046781	112.374704	111.046786	1	1	1	1	1	1	1	1	0	0	0	50	0
1646507873	78901.875	415	3.51595798	0	0	111.710745	0	0	2.21319621	112.374709	112.374699	111.046791	111.046781	112.374704	111.046786	1	1	1	1	1	1	1	1	0	0	0	50	0
1646508096	79124.691	416	3.51595798	0	0	111.710745	0	0	2.21319621	112.374709	112.374699	111.046791	111.046781	112.374704	111.046786	1	1	1	1	1	1	1	1	11	27	1	23	0
1646508276	79304.88	417	3.51595798	-0.11	-0.000539215686	111.710746	0.33	0.00161764706	2.21319126	112.374708	112.374698	111.046793	111.046783	112.374703	111.046788	0.68	50	0.46	50	0.42	50	0.86	50	22	38	0	12	0
1646508456	79485.169	418	3.51595015	0.19	0.00104972376	111.710745	-0.17	-0.000939226519	2.21319381	112.374708	112.374698	111.046791	111.046782	112.374703	111.046786	0.7	50	0.68	50	0.88	50	0.52	50	15	36	0	14	0
1646508636	79665.394	419	3.51595419	-0.1	-0.000555555556	111.710745	-0.74	-0.00411111111	2.21320491	112.374711	112.374702	111.046788	111.046779	112.374707	111.046784	0.14	50	0.98	50	0.94	50	0.3	50	23	33	0	17	0
1646508817	79845.56	420	3.51597174	0.24	0.00133333333	111.710744	-0.6	-0.00333333333	2.21321391	112.374713	112.374703	111.046785	111.046775	112.374708	111.04678	0.38	50	0.74	50	0.94	50	0.1	50	15	30	0	20	0
1646509009	80038.359	421	3.51598597	-0.33	-0.00183333333	111.710746	-0.13	-0.000722222222	2.21321586	112.374715	112.374706	111.046786	111.046776	112.37471	111.046781	0.46	50	0.92	50	0.46	50	0.66	50	19	35	1	15	0
1646509190	80218.625	422	3.51598906	0.06	0.000310880829	111.710745	0.7	0.00362694301	2.21320536	112.374712	112.374702	111.046788	111.046779	112.374707	111.046784	1	50	0.24	50	0.28	50	0.92	50	24	43	0	7	0
1646509383	80411.641	423	3.51597245	-0.02	-0.000111111111	111.710745	-0.52	-0.00288888889	2.21321316	112.374714	112.374705	111.046786	111.046777	112.374709	111.046781	0.3	50	0.84	50	0.7	50	0.2	50	28	36	1	14	0
1646509576	80604.751	424	3.51598479	-0.02	-0.000103626943	111.710745	-0.12	-0.000621761658	2.21321496	112.374715	112.374705	111.046786	111.046776	112.37471	111.046781	0.52	50	0.66	50	0.7	50	0.6	50	20	38	1	12	0
1646509781	80810.427	425	3.51598763	-0.34	-0.00176165803	111.710747	-0.2	-0.00103626943	2.21321796	112.374717	112.374708	111.046787	111.046777	112.374713	111.046782	0.18	50	0.72	50	0.52	50	0.66	50	10	23	2	27	0
1646509962	80990.776	426	3.51599238	0.13	0.000631067961	111.710747	0.57	0.00276699029	2.21320941	112.374714	112.374705	111.046788	111.046779	112.374709	111.046784	0.98	50	0.28	50	0.42	50	0.86	50	15	35	0	14	1
1646510142	81170.993	427	3.51597886	0.1	0.000555555556	111.710746	-0.1	-0.000555555556	2.21321091	112.374714	112.374705	111.046788	111.046778	112.374709	111.046783	0.54	50	0.54	50	0.8	50	0.6	50	21	38	0	12	0
1646510322	81351.264	428	3.51598123	0.37	0.0020441989	111.710744	0.33	0.00182320442	2.21320596	112.374711	112.374701	111.046787	111.046778	112.374706	111.046782	0.92	50	0.22	50	0.76	50	0.72	50	26	42	0	8	0
1646510503	81531.664	429	3.5159734	-0.04	-0.000222222222	111.710744	-0.52	-0.00288888889	2.21321376	112.374713	112.374704	111.046785	111.046775	112.374709	111.04678	0.36	50	0.92	50	0.78	50	0.3	50	18	36	0	14	0
1646510683	81712.276	430	3.51598574	0.09	0.0005	111.710744	0.53	0.00294444444	2.21320581	112.37471	112.374701	111.046787	111.046777	112.374706	111.046782	0.88	50	0.26	50	0.5	50	0.94	50	14	33	0	17	0
1646510864	81892.747	431	3.51597316	0.01	5.52486188e-05	111.710744	-0.65	-0.00359116022	2.21321556	112.374713	112.374704	111.046784	111.046774	112.374709	111.046779	0.34	50	0.98	50	0.9	50	0.24	50	14	31	0	19	0
1646511044	82073.11	432	3.51598858	-0.06	-0.000333333333	111.710744	0.7	0.00388888889	2.21320506	112.37471	112.374701	111.046787	111.046778	112.374706	111.046783	0.96	50	0.32	50	0.2	50	0.96	50	15	39	0	11	0
1646511239	82268.349	433	3.51597198	-0.39	-0.00215469613	111.710746	0.07	0.000386740331	2.21320401	112.374712	112.374703	111.04679	111.04678	112.374707	111.046785	0.48	50	0.8	50	0.32	50	0.78	50	18	34	1	16	0
1646511420	82448.776	434	3.51597032	0.22	0.00112820513	111.710745	-0.44	-0.00225641026	2.21321061	112.374713	112.374703	111.046787	111.046777	112.374708	111.046782	0.26	50	0.48	50	0.92	50	0.26	50	14	33	0	17	0
1646511600	82629.154	435	3.51598076	-0.15	-0.000833333333	111.710746	0.49	0.00272222222	2.21320326	112.374712	112.374702	111.04679	111.04678	112.374707	111.046785	0.9	50	0.56	50	0.28	50	0.92	50	29	37	0	13	0
1646511782	82811.502	436	3.51596913	0.32	0.0017679558	111.710744	-0.08	-0.00044198895	2.21320446	112.37471	112.374701	111.046788	111.046778	112.374706	111.046783	0.6	50	0.36	50	0.86	50	0.46	50	10	31	0	19	0
1646511965	82993.845	437	3.51597103	-0.36	-0.00197802198	111.710746	-0.36	-0.00197802198	2.21320986	112.374714	112.374704	111.046788	111.046778	112.374709	111.046783	0.28	50	1	50	0.58	50	0.58	50	20	37	0	13	0
1646512145	83174.202	438	3.51597957	0.48	0.00262295082	111.710744	-0.04	-0.000218579235	2.21321046	112.374711	112.374702	111.046785	111.046776	112.374707	111.04678	0.82	50	0.38	50	0.9	50	0.38	50	6	25	0	25	0
1646512326	83354.572	439	3.51598052	-0.64	-0.00355555556	111.710747	-0.2	-0.00111111111	2.21321346	112.374716	112.374706	111.046787	111.046778	112.374711	111.046783	0.12	50	0.96	50	0.24	50	0.68	50	23	38	0	12	0
1646512521	83549.535	440	3.51598526	0.24	0.00133333333	111.710746	-0.08	-0.000444444444	2.21321466	112.374715	112.374705	111.046786	111.046776	112.37471	111.046781	0.82	50	0.66	50	0.9	50	0.58	50	14	35	1	14	1
1646512701	83729.923	441	3.51598716	-0.02	-0.000102564103	111.710746	0.06	0.000307692308	2.21321376	112.374715	112.374705	111.046786	111.046777	112.37471	111.046782	0.56	50	0.52	50	0.5	50	0.58	50	24	37	0	13	0
1646512896	83925.108	442	3.51598574	-0.217142857	-0.00119968429	111.710747	-0.102857143	-0.000568271507	2.2132153	112.374716	112.374707	111.046787	111.046777	112.374711	111.046782	0.32	50	0.64	50	0.6	50	0.714285714	49	16	42	1	8	0
1646513076	84105.438	443	3.51598818	0.17	0.000871794872	111.710746	0.31	0.00158974359	2.21321065	112.374714	112.374704	111.046787	111.046778	112.374709	111.046783	0.76	50	0.28	50	0.76	50	0.9	50	30	45	0	5	0
1646513257	84285.818	444	3.51598082	0.31	0.00172222222	111.710744	-0.19	-0.00105555556	2.2132135	112.374713	112.374704	111.046785	111.046776	112.374708	111.04678	0.64	50	0.52	50	0.88	50	0.38	50	5	16	0	34	0
1646513437	84466.168	445	3.51598533	-0.26	-0.00143646409	111.710746	0.24	0.00132596685	2.2132099	112.374713	112.374704	111.046787	111.046778	112.374709	111.046783	0.54	50	0.56	50	0.38	50	0.88	50	15	31	0	19	0
1646513630	84659.173	446	3.51597964	0.26	0.00144444444	111.710744	0.42	0.00233333333	2.2132036	112.37471	112.374701	111.046788	111.046779	112.374705	111.046783	0.96	50	0.28	50	0.48	50	0.64	50	4	19	1	31	0
1646513856	84884.703	447	3.51596967	-0.08	-0.000414507772	111.710745	0.52	0.00269430052	2.2131958	112.374708	112.374699	111.046791	111.046781	112.374704	111.046786	0.8	50	0.36	50	0.24	50	0.84	50	7	28	3	22	0
1646514036	85065.139	448	3.51595734	-0.17	-0.000755555556	111.710746	-0.29	-0.00128888889	2.21320015	112.37471	112.374701	111.04679	111.046781	112.374706	111.046786	0.38	50	0.84	50	0.86	50	0.74	50	29	44	0	6	0
1646514222	85250.568	449	3.51596422	-0.35	-0.00192307692	111.710747	-0.37	-0.00203296703	2.2132057	112.374714	112.374704	111.04679	111.046781	112.374709	111.046786	0.26	50	0.98	50	0.58	50	0.56	50	21	41	0	9	0
1646514402	85430.979	450	3.51597299	0.5	0.0027173913	111.710745	-0.28	-0.00152173913	2.2132099	112.374713	112.374703	111.046787	111.046777	112.374708	111.046782	0.8	50	0.58	50	0.94	50	0.16	50	28	42	0	8	0
1646514582	85611.367	451	3.51597964	0.03	0.000165745856	111.710745	-0.31	-0.00171270718	2.21321455	112.374714	112.374704	111.046785	111.046776	112.374709	111.04678	0.54	50	0.82	50	0.84	50	0.5	50	18	33	0	17	0
1646514763	85791.701	452	3.51598699	0.48	0.00266666667	111.710742	0.22	0.00122222222	2.21321125	112.37471	112.374701	111.046784	111.046774	112.374706	111.046779	0.94	50	0.24	50	0.68	50	0.42	50	4	24	0	26	0
1646514956	85984.735	453	3.51598177	-0.65	-0.00361111111	111.710746	-0.03	-0.000166666667	2.2132117	112.374714	112.374704	111.046787	111.046777	112.374709	111.046782	0.16	50	0.84	50	0.3	50	0.92	50	16	36	1	14	0
1646515136	86165.11	454	3.51598248	0.55	0.00284974093	111.710743	0.25	0.00129533679	2.21320795	112.37471	112.3747	111.046785	111.046776	112.374705	111.04678	0.94	50	0.14	50	0.92	50	0.62	50	8	24	0	26	0
1646515317	86346.347	455	3.51597655	-0.27	-0.00148351648	111.710744	-0.45	-0.00247252747	2.2132147	112.374713	112.374704	111.046785	111.046775	112.374709	111.04678	0.26	50	0.98	50	0.6	50	0.42	50	15	31	0	19	0
1646515500	86528.683	456	3.51598723	-0.01	-5.55555556e-05	111.710744	0.49	0.00272222222	2.21320735	112.374711	112.374702	111.046787	111.046777	112.374706	111.046782	0.9	50	0.42	50	0.42	50	0.92	50	27	43	0	6	1
1646515680	86709.004	457	3.5159756	-0.18	-0.000989010989	111.710745	-0.64	-0.00351648352	2.21321695	112.374715	112.374705	111.046785	111.046775	112.37471	111.04678	0.18	50	1	50	0.9	50	0.44	50	25	41	0	9	0
1646515862	86891.426	458	3.51599079	0.37	0.0020441989	111.710743	-0.31	-0.00171270718	2.2132216	112.374714	112.374705	111.046782	111.046772	112.37471	111.046777	0.6	50	0.54	50	0.9	50	0.22	50	16	32	0	17	1
1646516043	87071.98	459	3.51599814	-0.13	-0.000714285714	111.710744	-0.43	-0.00236263736	2.21322805	112.374717	112.374708	111.04678	111.046771	112.374712	111.046775	0.22	50	0.78	50	0.66	50	0.36	50	17	32	0	18	0
1646516236	87265.175	460	3.51600834	-0.38	-0.00209944751	111.710746	0.2	0.00110497238	2.21322505	112.374718	112.374709	111.046783	111.046774	112.374713	111.046778	0.36	50	0.54	50	0.28	50	0.86	50	16	31	1	19	0
1646516417	87445.619	461	3.5160036	-0.02	-0.000103626943	111.710746	-0.82	-0.00424870466	2.21323735	112.374722	112.374712	111.046779	111.04677	112.374717	111.046775	0.14	50	0.98	50	1	50	0.2	50	23	42	0	8	0
1646516597	87625.989	462	3.51602305	0.2	0.00111111111	111.710745	-0.46	-0.00255555556	2.21324425	112.374723	112.374713	111.046776	111.046767	112.374718	111.046772	0.5	50	0.76	50	0.9	50	0.24	50	17	36	0	14	0
1646516790	87819.147	463	3.51603396	0.41	0.00226519337	111.710743	0.05	0.000276243094	2.2132435	112.374721	112.374711	111.046775	111.046765	112.374716	111.04677	0.9	50	0.44	50	0.9	50	0.54	50	21	33	1	17	0
1646516970	87999.339	464	3.51603277	0.29	0.00150259067	111.710741	0.11	0.000569948187	2.21324185	112.374719	112.374709	111.046774	111.046764	112.374714	111.046769	0.8	50	0.4	50	0.76	50	0.58	50	23	37	0	13	0
1646517177	88206.031	465	3.51603016	-0.51	-0.00283333333	111.710744	-0.25	-0.00138888889	2.2132456	112.374722	112.374713	111.046775	111.046766	112.374718	111.04677	0.24	50	1	50	0.48	50	0.74	50	25	40	2	10	0
1646517357	88386.487	466	3.51603609	-0.17	-0.000821256039	111.710745	0.29	0.00140096618	2.21324125	112.374722	112.374712	111.046777	111.046768	112.374717	111.046772	0.48	50	0.36	50	0.34	50	0.8	50	15	34	0	16	0
1646517538	88566.851	467	3.51602922	0.04	0.000222222222	111.710745	0.3	0.00166666667	2.21323675	112.37472	112.374711	111.046778	111.046769	112.374716	111.046774	0.78	50	0.44	50	0.36	50	0.62	50	27	40	0	10	0
1646517718	88747.25	468	3.5160221	-0.212653061	-0.00117487879	111.710746	0.607346939	0.00335550795	2.21322764	112.374719	112.374709	111.046782	111.046773	112.374714	111.046777	0.734693878	49	0.34	50	0.14	50	0.96	50	12	31	0	19	0
1646517899	88927.79	469	3.51600769	-0.03	-0.000166666667	111.710746	-0.17	-0.000944444444	2.21323019	112.37472	112.37471	111.046782	111.046772	112.374715	111.046777	0.68	50	0.88	50	0.76	50	0.62	50	19	40	0	10	0
1646518079	89108.278	470	3.51601172	0.4	0.00222222222	111.710744	0.4	0.00222222222	2.21322419	112.374716	112.374706	111.046781	111.046772	112.374711	111.046777	0.98	50	0.18	50	0.74	50	0.74	50	6	29	0	21	0
1646518260	89288.704	471	3.51600224	-0.52	-0.00287292818	111.710746	5.55111512e-17	3.06691443e-19	2.21322419	112.374718	112.374709	111.046784	111.046774	112.374714	111.046779	0.42	50	0.94	50	0.38	50	0.9	50	13	30	0	20	0
1646518440	89469.126	472	3.51600224	0.09	0.0005	111.710746	0.27	0.0015	2.21322014	112.374717	112.374707	111.046785	111.046775	112.374712	111.04678	0.84	50	0.48	50	0.64	50	0.82	50	17	32	0	18	0
1646518633	89662.432	473	3.51599583	-0.01	-5.52486188e-05	111.710746	-0.29	-0.00160220994	2.21322449	112.374718	112.374709	111.046783	111.046774	112.374713	111.046779	0.4	50	0.7	50	0.74	50	0.46	50	17	35	1	15	0
1646518814	89842.861	474	3.51600271	0.15	0.000777202073	111.710745	0.51	0.00264248705	2.21321684	112.374715	112.374706	111.046785	111.046775	112.37471	111.04678	0.92	50	0.26	50	0.28	50	0.64	50	12	32	0	18	0
1646519007	90035.995	475	3.51599061	-0.15	-0.000828729282	111.710746	0.37	0.0020441989	2.21321129	112.374714	112.374705	111.046787	111.046778	112.374709	111.046783	0.62	50	0.4	50	0.3	50	0.82	50	28	40	1	10	0
1646519187	90216.503	476	3.51598183	0.62	0.00321243523	111.710743	-0.1	-0.000518134715	2.21321279	112.374712	112.374702	111.046784	111.046774	112.374707	111.046779	0.78	50	0.26	50	0.94	50	0.22	50	23	39	0	11	0
1646519368	90396.932	477	3.51598421	-0.21	-0.00116666667	111.710744	-0.03	-0.000166666667	2.21321324	112.374713	112.374703	111.046785	111.046775	112.374708	111.04678	0.52	50	0.76	50	0.58	50	0.76	50	13	25	0	25	0
1646519550	90579.255	478	3.51598492	-0.05	-0.000276243094	111.710744	0.45	0.00248618785	2.21320649	112.374711	112.374701	111.046787	111.046778	112.374706	111.046782	0.9	50	0.5	50	0.46	50	0.96	50	17	30	0	20	0
1646519744	90772.538	479	3.51597424	0.24	0.00131868132	111.710743	-0.12	-0.000659340659	2.21320829	112.37471	112.374701	111.046785	111.046776	112.374706	111.046781	0.74	50	0.62	50	0.78	50	0.42	50	18	32	1	18	0
1646519924	90952.994	480	3.51597709	-0.42	-0.0021761658	111.710745	0.44	0.00227979275	2.21320169	112.37471	112.374701	111.046789	111.04678	112.374706	111.046785	0.5	50	0.48	50	0.14	50	1	50	21	37	0	13	0
1646520117	91146.116	481	3.51596665	-0.64	-0.0035359116	111.710748	0.14	0.000773480663	2.21319959	112.374713	112.374703	111.046793	111.046784	112.374708	111.046788	0.38	50	0.88	50	0.14	50	0.92	50	10	27	1	23	0
1646520299	91328.478	482	3.51596333	0.49	0.0025388601	111.710746	0.27	0.00139896373	2.21319554	112.374709	112.3747	111.046792	111.046782	112.374705	111.046787	0.98	50	0.22	50	0.72	50	0.5	50	22	41	0	9	0
1646520493	91521.631	483	3.51595693	-0.03	-0.000164835165	111.710746	-0.57	-0.00313186813	2.21320409	112.374712	112.374703	111.04679	111.04678	112.374707	111.046785	0.18	50	0.78	50	0.88	50	0.34	50	24	37	1	13	0
1646520677	91706.018	484	3.51597045	0.58	0.00300518135	111.710743	0.04	0.000207253886	2.21320349	112.374709	112.374699	111.046787	111.046777	112.374704	111.046782	0.92	50	0.3	50	0.88	50	0.34	50	31	45	0	5	0
1646520857	91886.293	485	3.5159695	-0.38	-0.00205405405	111.710745	-0.14	-0.000756756757	2.21320559	112.374711	112.374702	111.046788	111.046779	112.374707	111.046783	0.2	50	0.72	50	0.56	50	0.8	50	21	37	0	13	0
1646521050	92079.282	486	3.51597282	0.14	0.000777777778	111.710744	0.06	0.000333333333	2.21320469	112.37471	112.374701	111.046788	111.046778	112.374706	111.046783	0.66	50	0.46	50	0.68	50	0.6	50	17	37	1	13	0
1646521243	92272.359	487	3.5159714	-0.22	-0.00113989637	111.710745	-0.52	-0.00269430052	2.21321249	112.374714	112.374704	111.046786	111.046777	112.374709	111.046782	0.26	50	1	50	0.76	50	0.46	50	20	37	1	13	0
1646521424	92452.882	488	3.51598373	-0.01	-5.18134715e-05	111.710745	0.57	0.00295336788	2.21320394	112.374711	112.374702	111.046789	111.04678	112.374707	111.046784	0.94	50	0.38	50	0.28	50	0.86	50	29	39	0	11	0
1646521604	92633.517	489	3.51597021	-2.77555756e-17	-1.53345722e-19	111.710745	-0.26	-0.00143646409	2.21320784	112.374713	112.374703	111.046788	111.046778	112.374708	111.046783	0.5	50	0.76	50	0.72	50	0.46	50	14	27	0	23	0
1646521787	92816.071	490	3.51597638	-0.21	-0.00116666667	111.710747	0.29	0.00161111111	2.21320349	112.374712	112.374703	111.04679	111.046781	112.374708	111.046785	0.58	50	0.5	50	0.38	50	0.88	50	21	39	0	11	0
1646521968	92996.561	491	3.5159695	-0.36	-0.00196721311	111.710748	-0.18	-0.000983606557	2.21320619	112.374715	112.374705	111.046791	111.046782	112.37471	111.046786	0.36	50	0.9	50	0.46	50	0.64	50	13	27	0	23	0
1646522148	93176.965	492	3.51597377	0.69	0.00383333333	111.710745	-0.19	-0.00105555556	2.21320904	112.374712	112.374703	111.046787	111.046777	112.374708	111.046782	0.8	50	0.3	50	0.98	50	0.1	50	20	35	0	15	0
1646522330	93359.32	493	3.51597828	0.08	0.00044198895	111.710744	0.5	0.00276243094	2.21320154	112.37471	112.3747	111.046789	111.046779	112.374705	111.046784	0.84	50	0.26	50	0.44	50	0.86	50	21	30	0	20	0
1646522524	93552.575	494	3.51596642	-0.2	-0.0010989011	111.710745	0.38	0.00208791209	2.21319584	112.374709	112.374699	111.046791	111.046782	112.374704	111.046787	0.7	50	0.52	50	0.26	50	0.84	50	22	33	1	17	0
1646522704	93732.985	495	3.5159574	-0.09	-0.000466321244	111.710746	0.13	0.00067357513	2.21319389	112.374709	112.374699	111.046793	111.046783	112.374704	111.046788	0.64	50	0.6	50	0.5	50	0.72	50	21	34	0	16	0
1646522884	93913.471	496	3.51595432	0.49	0.00270718232	111.710743	0.09	0.000497237569	2.21319254	112.374706	112.374696	111.04679	111.046781	112.374701	111.046786	0.74	50	0.16	50	0.84	50	0.44	50	13	27	0	23	0
1646523065	94093.804	497	3.51595218	-0.32	-0.00177777778	111.710745	0.18	0.001	2.21318984	112.374707	112.374697	111.046793	111.046783	112.374702	111.046788	0.52	50	0.66	50	0.3	50	0.8	50	24	36	0	14	0
1646523258	94287.061	498	3.51594791	0.06	0.000331491713	111.710745	-0.48	-0.0026519337	2.21319704	112.374709	112.374699	111.04679	111.046781	112.374704	111.046786	0.48	50	0.9	50	0.86	50	0.32	50	22	41	1	9	0
1646523438	94467.438	499	3.5159593	0.05	0.000259067358	111.710745	-0.47	-0.00243523316	2.21320409	112.374711	112.374701	111.046788	111.046779	112.374706	111.046783	0.38	50	0.8	50	0.84	50	0.32	50	23	35	0	15	0
1646523619	94647.734	500	3.51597045	-0.11	-0.000611111111	111.710745	0.43	0.00238888889	2.21319764	112.374709	112.3747	111.046791	111.046781	112.374704	111.046786	0.9	50	0.58	50	0.32	50	0.86	50	21	39	0	11	0
1646523799	94828.061	501	3.51596025	0.11	0.000611111111	111.710745	-0.31	-0.00172222222	2.21320229	112.37471	112.3747	111.046789	111.046779	112.374705	111.046784	0.44	50	0.64	50	0.86	50	0.44	50	27	39	0	10	1
1646523979	95008.411	502	3.5159676	-0.01	-5.52486188e-05	111.710745	0.47	0.00259668508	2.21319524	112.374708	112.374698	111.046791	111.046781	112.374703	111.046786	0.9	50	0.44	50	0.4	50	0.88	50	23	41	0	8	1
1646524185	95214.321	503	3.51595645	0.33	0.00183333333	111.710743	-0.29	-0.00161111111	2.21319959	112.374708	112.374698	111.046788	111.046778	112.374703	111.046783	0.8	50	0.76	50	0.96	50	0.34	50	17	27	2	23	0
1646524366	95394.646	504	3.51596333	0.18	0.000873786408	111.710742	-0.34	-0.00165048544	2.21320469	112.374708	112.374699	111.046785	111.046776	112.374703	111.046781	0.52	50	0.68	50	0.9	50	0.38	50	4	19	0	31	0
1646524546	95575.048	505	3.5159714	-0.24	-0.00133333333	111.710743	0.46	0.00255555556	2.21319779	112.374707	112.374698	111.046789	111.046779	112.374703	111.046784	0.66	50	0.44	50	0.28	50	0.98	50	21	34	0	16	0
1646524727	95755.65	506	3.51596049	-0.46	-0.00254143646	111.710746	0.24	0.00132596685	2.21319419	112.374709	112.374699	111.046792	111.046783	112.374704	111.046787	0.46	50	0.68	50	0.26	50	0.96	50	19	37	0	13	0
1646524921	95950.115	507	3.51595479	0.22	0.00122222222	111.710744	-0.32	-0.00177777778	2.21319899	112.374709	112.374699	111.046789	111.04678	112.374704	111.046785	0.56	50	0.66	50	0.9	50	0.36	50	21	37	1	13	0
1646525102	96130.696	508	3.51596238	0.28	0.00143589744	111.710743	0.22	0.00112820513	2.21319569	112.374706	112.374697	111.046789	111.04678	112.374702	111.046784	0.72	50	0.22	50	0.56	50	0.5	50	12	31	0	19	0
1646525295	96324.101	509	3.51595716	-0.53	-0.00294444444	111.710746	-0.25	-0.00138888889	2.21319944	112.37471	112.374701	111.046791	111.046781	112.374706	111.046786	0.16	50	0.94	50	0.42	50	0.7	50	21	36	1	14	0
1646525489	96517.633	510	3.51596309	-0.12	-0.000618556701	111.710746	0.12	0.000618556701	2.21319764	112.37471	112.374701	111.046792	111.046782	112.374706	111.046787	0.44	50	0.44	50	0.46	50	0.7	50	19	37	1	13	0
1646525669	96698.246	511	3.51596025	0.37	0.00191709845	111.710744	-0.17	-0.000880829016	2.21320019	112.374709	112.3747	111.046789	111.04678	112.374704	111.046784	0.6	50	0.4	50	0.86	50	0.32	50	20	40	0	10	0
1646525850	96878.79	512	3.51596428	-0.1	-0.000552486188	111.710745	0.7	0.00386740331	2.21318969	112.374707	112.374697	111.046793	111.046783	112.374702	111.046788	0.92	50	0.32	50	0.14	50	0.94	50	23	36	0	14	0
1646526044	97073.138	513	3.51594768	-0.04	-0.000220994475	111.710745	-0.62	-0.00342541436	2.21319899	112.37471	112.3747	111.04679	111.046781	112.374705	111.046785	0.28	50	0.94	50	0.96	50	0.38	50	17	34	1	16	0
1646526225	97253.741	514	3.51596238	0.11	0.000567010309	111.710745	-0.57	-0.00293814433	2.21320754	112.374712	112.374702	111.046787	111.046778	112.374707	111.046782	0.48	50	0.94	50	0.92	50	0.24	50	6	19	0	31	0
1646526405	97434.285	515	3.5159759	-0.05	-0.000277777778	111.710745	0.07	0.000388888889	2.21320649	112.374712	112.374702	111.046788	111.046778	112.374707	111.046783	0.5	50	0.48	50	0.58	50	0.7	50	15	31	0	18	1
1646526586	97614.839	516	3.51597424	0.03	0.000165745856	111.710745	0.01	5.52486188e-05	2.21320634	112.374711	112.374702	111.046788	111.046778	112.374707	111.046783	0.48	50	0.44	50	0.74	50	0.72	50	7	21	0	29	0
1646526767	97796.311	517	3.51597401	-0.276122449	-0.00152553839	111.710746	0.383877551	0.00212087045	2.21320058	112.374711	112.374701	111.046791	111.046781	112.374706	111.046786	0.72	50	0.612244898	49	0.24	50	0.9	50	20	34	0	16	0
1646526948	97976.815	518	3.5159649	0.41	0.00226519337	111.710744	-0.25	-0.00138121547	2.21320433	112.37471	112.374701	111.046787	111.046778	112.374705	111.046783	0.7	50	0.54	50	1	50	0.34	50	23	39	0	11	0
1646527128	98157.366	519	3.51597083	-0.22	-0.00121546961	111.710745	-0.34	-0.00187845304	2.21320943	112.374713	112.374703	111.046787	111.046778	112.374708	111.046782	0.38	50	0.94	50	0.72	50	0.6	50	16	33	0	17	0
1646527322	98350.692	520	3.5159789	0.34	0.00188888889	111.710743	0.04	0.000222222222	2.21320883	112.374711	112.374701	111.046786	111.046776	112.374706	111.046781	0.86	50	0.48	50	0.7	50	0.4	50	13	32	1	18	0
1646527528	98556.831	521	3.51597795	-0.37	-0.00191709845	111.710745	0.15	0.000777202073	2.21320658	112.374712	112.374702	111.046788	111.046779	112.374707	111.046783	0.6	50	0.82	50	0.36	50	0.88	50	19	32	2	18	0
1646527711	98739.643	522	3.51597439	0.57	0.00275362319	111.710742	0.19	0.000917874396	2.21320373	112.374708	112.374699	111.046786	111.046777	112.374704	111.046781	0.96	50	0.2	50	0.9	50	0.52	50	5	25	0	25	0
1646527906	98934.829	523	3.51596988	-0.34	-0.0018579235	111.710744	-0.3	-0.00163934426	2.21320823	112.374711	112.374702	111.046786	111.046777	112.374707	111.046782	0.3	50	0.94	50	0.62	50	0.66	50	19	32	1	18	0
1646528086	99115.454	524	3.515977	0.1	0.000512820513	111.710744	0.34	0.00174358974	2.21320313	112.374709	112.3747	111.046787	111.046778	112.374705	111.046783	0.84	50	0.4	50	0.36	50	0.6	50	15	29	0	21	0
1646528297	99325.595	525	3.51596893	-0.32	-0.00177777778	111.710745	-0.24	-0.00133333333	2.21320673	112.374712	112.374702	111.046788	111.046778	112.374707	111.046783	0.36	50	0.92	50	0.5	50	0.58	50	13	33	3	15	1
1646528489	99518.465	526	3.51597463	0	0	111.710745	0	0	2.21320673	112.374712	112.374702	111.046788	111.046778	112.374707	111.046783	-1	0	-1	0	-1	0	-1	0	27	38	0	12	0
1646528670	99699.181	527	3.51597463	0.06	0.000310880829	111.710745	-0.56	-0.0029015544	2.21321513	112.374714	112.374705	111.046785	111.046776	112.374709	111.04678	0.4	50	0.9	50	0.86	50	0.24	50	21	34	0	16	0
1646528851	99879.746	528	3.51598791	0.31	0.00171270718	111.710743	0.41	0.00226519337	2.21320898	112.374711	112.374701	111.046785	111.046776	112.374706	111.046781	0.96	50	0.24	50	0.7	50	0.8	50	11	28	0	22	0
1646529044	100073.333	529	3.51597818	-0.15	-0.000833333333	111.710744	0.27	0.0015	2.21320493	112.37471	112.374701	111.046787	111.046778	112.374706	111.046783	0.7	50	0.58	50	0.36	50	0.78	50	25	39	1	11	0
1646529225	100254.082	530	3.51597178	0.12	0.000618556701	111.710744	0.16	0.000824742268	2.21320253	112.374709	112.3747	111.046787	111.046778	112.374704	111.046783	0.72	50	0.44	50	0.58	50	0.62	50	15	35	0	15	0
1646529419	100448.392	531	3.51596798	-0.12	-0.000662983425	111.710744	-0.34	-0.00187845304	2.21320763	112.374711	112.374702	111.046787	111.046777	112.374706	111.046782	0.36	50	0.82	50	0.66	50	0.44	50	22	36	1	14	0
1646529601	100629.894	532	3.51597605	-0.01	-5.15463918e-05	111.710744	0.55	0.00283505155	2.21319938	112.374709	112.374699	111.046789	111.04678	112.374704	111.046784	0.9	50	0.36	50	0.3	50	0.86	50	20	36	0	14	0
1646529782	100810.553	533	3.515963	-0.18	-0.000989010989	111.710745	-0.46	-0.00252747253	2.21320628	112.374712	112.374702	111.046788	111.046778	112.374707	111.046783	0.26	50	0.9	50	0.62	50	0.34	50	26	38	0	12	0
1646529962	100991.146	534	3.51597391	-0.16	-0.000888888889	111.710746	-0.5	-0.00277777778	2.21321378	112.374715	112.374705	111.046786	111.046777	112.37471	111.046782	0.22	50	0.88	50	0.84	50	0.5	50	23	37	0	13	0
1646530144	101172.688	535	3.51598578	0.57	0.00314917127	111.710743	0.09	0.000497237569	2.21321243	112.374711	112.374702	111.046784	111.046775	112.374707	111.046779	0.84	50	0.18	50	0.82	50	0.34	50	21	40	0	10	0
1646530339	101368.282	536	3.51598364	-0.13	-0.000718232044	111.710744	-0.35	-0.00193370166	2.21321768	112.374714	112.374704	111.046783	111.046774	112.374709	111.046778	0.28	50	0.76	50	0.68	50	0.46	50	19	34	1	16	0
1646530533	101561.943	537	3.51599194	-0.27	-0.00137755102	111.710745	-0.43	-0.00219387755	2.21322413	112.374717	112.374707	111.046783	111.046773	112.374712	111.046778	0.28	50	0.98	50	0.68	50	0.52	50	16	34	1	16	0
1646530713	101742.513	538	3.51600214	-0.03	-0.000154639175	111.710745	-0.61	-0.0031443299	2.21323328	112.37472	112.37471	111.04678	111.04677	112.374715	111.046775	0.32	50	0.96	50	0.92	50	0.34	50	19	39	0	11	0
1646530894	101923.063	539	3.51601661	0.12	0.000666666667	111.710745	-5.55111512e-17	-3.08395285e-19	2.21323328	112.374719	112.37471	111.046779	111.04677	112.374715	111.046775	0.78	50	0.66	50	0.7	50	0.58	50	5	41	0	9	0
1646531088	102117.416	540	3.51601661	0.32	0.0017679558	111.710743	-0.08	-0.00044198895	2.21323448	112.374718	112.374709	111.046777	111.046768	112.374713	111.046773	0.66	50	0.42	50	0.82	50	0.42	50	2	23	1	27	0
1646531269	102298.069	541	3.51601851	-0.3	-0.00154639175	111.710744	0.42	0.00216494845	2.21322818	112.374718	112.374708	111.046781	111.046771	112.374713	111.046776	0.8	50	0.68	50	0.18	50	0.9	50	10	33	0	17	0
1646531450	102478.628	542	3.51600855	-0.04	-0.000220994475	111.710745	-0.1	-0.000552486188	2.21322968	112.374718	112.374709	111.046781	111.046771	112.374714	111.046776	0.66	50	0.8	50	0.78	50	0.72	50	21	40	0	10	0
1646531631	102659.592	543	3.51601092	0.11244898	0.000624716553	111.710744	-0.50755102	-0.00281972789	2.21323729	112.37472	112.374711	111.046778	111.046768	112.374715	111.046773	0.36	50	0.755102041	49	0.9	50	0.28	50	19	34	0	16	0
1646531824	102853.101	544	3.51602296	-0.05	-0.000276243094	111.710744	0.45	0.00248618785	2.21323054	112.374718	112.374709	111.04678	111.04677	112.374714	111.046775	0.82	50	0.42	50	0.32	50	0.82	50	11	27	1	22	1
1646532009	103037.711	545	3.51601229	-0.59	-0.00304123711	111.710747	0.07	0.000360824742	2.21322949	112.374721	112.374711	111.046783	111.046774	112.374716	111.046778	0.28	50	0.8	50	0.34	50	1	50	9	31	0	19	0
1646532190	103219.326	546	3.51601063	0.5	0.0027173913	111.710745	0.14	0.000760869565	2.21322739	112.374718	112.374708	111.046781	111.046772	112.374713	111.046777	0.96	50	0.32	50	0.62	50	0.26	50	16	36	0	14	0
1646532373	103401.954	547	3.5160073	-0.03	-0.000164835165	111.710745	-0.13	-0.000714285714	2.21322934	112.374718	112.374709	111.046781	111.046771	112.374714	111.046776	0.52	50	0.68	50	0.76	50	0.66	50	19	37	0	13	0
1646532554	103582.911	548	3.51601039	0.11	0.000601092896	111.710744	0.09	0.000491803279	2.21322799	112.374718	112.374708	111.046781	111.046771	112.374713	111.046776	0.54	50	0.34	50	0.68	50	0.66	50	16	38	0	12	0
1646532735	103763.606	549	3.51600825	-0.45	-0.00248618785	111.710747	0.13	0.000718232044	2.21322604	112.374719	112.37471	111.046784	111.046774	112.374714	111.046779	0.3	50	0.62	50	0.4	50	0.98	50	16	33	0	17	0
1646532915	103944.305	550	3.51600517	0.52	0.00288888889	111.710744	0.06	0.000333333333	2.21322514	112.374716	112.374707	111.046781	111.046772	112.374712	111.046776	0.82	50	0.24	50	0.88	50	0.42	50	16	39	0	11	0
1646533096	104125.218	551	3.51600375	-0.268571429	-0.00148382005	111.710745	0.128571429	0.000710339384	2.21322322	112.374717	112.374708	111.046783	111.046774	112.374712	111.046778	0.46	50	0.6	50	0.46	50	0.857142857	49	18	31	0	19	0
1646533290	104318.891	552	3.5160007	0.43	0.00237569061	111.710743	0.01	5.52486188e-05	2.21322307	112.374715	112.374705	111.046781	111.046772	112.37471	111.046776	0.72	50	0.28	50	0.76	50	0.34	50	28	40	1	10	0
1646533496	104525.411	553	3.51600046	-0.27	-0.00139175258	111.710745	0.39	0.00201030928	2.21321722	112.374715	112.374705	111.046784	111.046775	112.37471	111.046779	0.58	50	0.46	50	0.28	50	0.94	50	22	38	2	12	0
1646533677	104706.074	554	3.51599121	0.48	0.00233009709	111.710742	0.22	0.00106796117	2.21321392	112.374711	112.374702	111.046783	111.046773	112.374706	111.046778	0.88	50	0.18	50	0.72	50	0.46	50	20	35	0	15	0
1646533884	104912.778	555	3.51598599	0	0	111.710742	0	0	2.21321392	112.374711	112.374702	111.046783	111.046773	112.374706	111.046778	-1	0	-1	0	-1	0	0.826086957	23	17	33	1	17	0
1646534077	105106.272	556	3.51598599	-0.09	-0.000436893204	111.710743	0.47	0.0022815534	2.21320687	112.374709	112.3747	111.046785	111.046776	112.374705	111.046781	0.72	50	0.34	50	0.32	50	0.88	50	22	45	1	5	0
1646534259	105287.952	557	3.51597484	-0.01	-5.15463918e-05	111.710743	-0.69	-0.00355670103	2.21321722	112.374713	112.374703	111.046782	111.046773	112.374708	111.046778	0.28	50	0.98	50	0.92	50	0.24	50	27	38	0	12	0
1646534440	105468.535	558	3.51599121	-0.59	-0.00324175824	111.710746	0.13	0.000714285714	2.21321527	112.374715	112.374705	111.046786	111.046776	112.37471	111.046781	0.5	50	0.96	50	0.26	50	0.98	50	14	36	0	14	0
1646534620	105649.128	559	3.51598812	0.12	0.000666666667	111.710745	0.46	0.00255555556	2.21320837	112.374712	112.374703	111.046787	111.046778	112.374708	111.046783	0.8	50	0.22	50	0.48	50	0.82	50	25	38	0	12	0
1646534801	105829.743	560	3.51597721	0.23	0.00127071823	111.710744	-0.07	-0.000386740331	2.21320942	112.374711	112.374702	111.046786	111.046776	112.374707	111.046781	0.76	50	0.6	50	0.8	50	0.5	50	22	38	0	12	0
1646534994	106023.26	561	3.51597887	-0.31	-0.00172222222	111.710745	-0.33	-0.00183333333	2.21321437	112.374714	112.374705	111.046786	111.046776	112.37471	111.046781	0.26	50	0.9	50	0.48	50	0.46	50	17	34	1	16	0
1646535175	106204.04	562	3.5159867	-0.38	-0.00195876289	111.710747	0.4	0.00206185567	2.21320837	112.374715	112.374705	111.04679	111.04678	112.37471	111.046785	0.48	50	0.46	50	0.14	50	0.92	50	31	42	0	8	0
1646535370	106398.816	563	3.51597721	0.07	0.000386740331	111.710747	-0.13	-0.000718232044	2.21321032	112.374715	112.374705	111.046789	111.046779	112.37471	111.046784	0.54	50	0.6	50	0.68	50	0.48	50	18	36	1	14	0
1646535551	106580.453	564	3.5159803	0.39	0.002	111.710745	-0.25	-0.00128205128	2.21321407	112.374714	112.374705	111.046786	111.046776	112.374709	111.046781	0.6	50	0.46	50	0.9	50	0.26	50	9	23	0	27	0
1646535748	106777.055	565	3.51598623	-0.02	-0.000110497238	111.710745	0.7	0.00386740331	2.21320357	112.374711	112.374701	111.046789	111.046779	112.374706	111.046784	1	50	0.32	50	0.2	50	0.92	50	30	41	1	9	0
1646535930	106958.763	566	3.51596962	0.12	0.000609137056	111.710745	-0.52	-0.00263959391	2.21321137	112.374713	112.374703	111.046786	111.046776	112.374708	111.046781	0.36	50	0.76	50	0.82	50	0.18	50	10	27	0	23	0
1646536110	107139.33	567	3.51598196	-0.34	-0.00187845304	111.710746	0.18	0.000994475138	2.21320867	112.374714	112.374704	111.046788	111.046779	112.374709	111.046784	0.54	50	0.7	50	0.24	50	0.76	50	14	31	0	18	1
1646536291	107319.89	568	3.51597769	0.68	0.00375690608	111.710743	-0.06	-0.000331491713	2.21320957	112.37471	112.374701	111.046785	111.046775	112.374706	111.04678	0.88	50	0.26	50	0.98	50	0.24	50	6	16	0	34	0
1646536484	107513.504	569	3.51597911	-0.51	-0.00281767956	111.710745	-0.03	-0.000165745856	2.21321002	112.374713	112.374704	111.046787	111.046778	112.374708	111.046782	0.34	50	0.88	50	0.46	50	0.94	50	22	38	1	12	0
1646536678	107707.141	570	3.51597982	0.18	0.000932642487	111.710744	-0.1	-0.000518134715	2.21321152	112.374713	112.374703	111.046786	111.046776	112.374708	111.046781	0.54	50	0.46	50	0.62	50	0.34	50	11	32	1	18	0
1646536859	107887.815	571	3.51598219	-0.45	-0.00231958763	111.710747	-0.11	-0.000567010309	2.21321317	112.374715	112.374706	111.046788	111.046778	112.374711	111.046783	0.34	50	0.9	50	0.38	50	0.72	50	22	38	0	12	0
1646537039	108068.523	572	3.5159848	0.41	0.00226519337	111.710745	-0.25	-0.00138121547	2.21321692	112.374715	112.374705	111.046784	111.046775	112.37471	111.04678	0.68	50	0.52	50	0.88	50	0.22	50	10	34	0	16	0
1646537220	108249.108	573	3.51599073	-0.41	-0.00227777778	111.710747	0.03	0.000166666667	2.21321647	112.374716	112.374707	111.046787	111.046777	112.374712	111.046782	0.5	50	0.88	50	0.28	50	0.72	50	18	33	0	17	0
1646537414	108442.666	574	3.51599002	0.16	0.000883977901	111.710746	0.42	0.00232044199	2.21321017	112.374714	112.374704	111.046788	111.046778	112.374709	111.046783	0.8	50	0.22	50	0.52	50	0.78	50	16	28	1	22	0
1646537607	108636.204	575	3.51598006	0.01	5.18134715e-05	111.710746	-0.67	-0.00347150259	2.21322022	112.374717	112.374707	111.046785	111.046775	112.374712	111.04678	0.32	50	0.98	50	0.98	50	0.3	50	24	37	1	13	0
1646537788	108816.872	576	3.51599595	0.37	0.00190721649	111.710744	0.45	0.00231958763	2.21321347	112.374713	112.374703	111.046785	111.046775	112.374708	111.04678	1	50	0.18	50	0.7	50	0.78	50	3	24	0	26	0
1646537994	109023.321	577	3.51598528	-0.0392045455	-0.000216599699	111.710744	0.260795455	0.00144085886	2.21320955	112.374712	112.374702	111.046786	111.046777	112.374707	111.046781	0.8125	48	0.590909091	44	0.62	50	0.92	50	20	36	2	14	0
1646538175	109204.213	578	3.51597909	-0.23	-0.00111650485	111.710745	0.55	0.00266990291	2.2132013	112.374711	112.374701	111.04679	111.04678	112.374706	111.046785	0.84	50	0.52	50	0.12	50	0.9	50	30	42	0	8	0
1646538356	109385.081	579	3.51596604	0.01	5.52486188e-05	111.710745	-0.23	-0.00127071823	2.21320475	112.374712	112.374702	111.046789	111.046779	112.374707	111.046784	0.7	50	0.92	50	0.74	50	0.5	50	23	39	0	11	0
1646538537	109565.947	580	3.5159715	0.37	0.0020441989	111.710743	-0.27	-0.00149171271	2.2132088	112.374711	112.374701	111.046786	111.046776	112.374706	111.046781	0.46	50	0.36	50	0.94	50	0.3	50	16	33	0	16	1
1646538718	109746.971	581	3.5159779	-0.74	-0.00408839779	111.710747	-0.08	-0.00044198895	2.21321	112.374715	112.374705	111.046789	111.046779	112.37471	111.046784	0.16	50	0.98	50	0.26	50	0.92	50	13	25	0	25	0
1646538899	109927.869	582	3.5159798	0.31	0.00171270718	111.710746	0.57	0.00314917127	2.21320145	112.374711	112.374701	111.04679	111.04678	112.374706	111.046785	0.96	50	0.08	50	0.5	50	0.76	50	31	38	0	11	1
1646539083	110111.835	583	3.51596628	0.0753061224	0.000416055925	111.710745	-0.424693878	-0.00234637501	2.21320782	112.374712	112.374703	111.046788	111.046778	112.374708	111.046783	0.530612245	49	0.88	50	0.92	50	0.42	50	15	34	0	16	0
1646539265	110293.892	584	3.51597636	0.15	0.000815217391	111.710745	0.25	0.00135869565	2.21320407	112.37471	112.374701	111.046788	111.046779	112.374706	111.046783	0.76	50	0.36	50	0.74	50	0.84	50	8	24	0	26	0
1646539446	110474.809	585	3.51597042	-0.46	-0.00252747253	111.710747	-0.28	-0.00153846154	2.21320827	112.374714	112.374705	111.046789	111.04678	112.374709	111.046784	0.24	50	0.98	50	0.4	50	0.58	50	25	39	0	11	0
1646539628	110657.442	586	3.51597707	0.43	0.00237569061	111.710745	0.21	0.00116022099	2.21320512	112.374711	112.374701	111.046788	111.046778	112.374706	111.046783	0.98	50	0.34	50	0.84	50	0.62	50	12	24	0	26	0
1646539822	110850.74	587	3.51597209	0.15	0.000824175824	111.710744	-0.25	-0.00137362637	2.21320887	112.374711	112.374702	111.046786	111.046776	112.374707	111.046781	0.6	50	0.7	50	0.9	50	0.5	50	24	38	1	12	0
1646540020	111048.599	588	3.51597802	-0.08	-0.000414507772	111.710744	0.7	0.00362694301	2.21319837	112.374709	112.374699	111.04679	111.04678	112.374704	111.046785	0.94	50	0.32	50	0.2	50	0.98	50	30	42	1	8	0
1646540200	111229.449	589	3.51596141	-0.17	-0.000858585859	111.710745	-0.49	-0.00247474747	2.21320572	112.374712	112.374702	111.046788	111.046779	112.374707	111.046783	0.28	50	0.94	50	0.9	50	0.58	50	25	37	0	13	0
1646540383	111411.568	590	3.51597303	-0.17	-0.000939226519	111.710746	0.23	0.00127071823	2.21320227	112.374711	112.374702	111.04679	111.046781	112.374707	111.046785	0.56	50	0.5	50	0.54	50	0.94	50	24	42	0	8	0
1646540564	111593.451	591	3.51596758	0.3	0.00163934426	111.710745	-0.04	-0.000218579235	2.21320287	112.37471	112.374701	111.046788	111.046779	112.374705	111.046784	0.78	50	0.52	50	0.76	50	0.42	50	19	35	0	15	0
1646540746	111774.548	592	3.51596853	-0.03	-0.000165745856	111.710745	-0.21	-0.00116022099	2.21320602	112.374711	112.374702	111.046788	111.046778	112.374706	111.046783	0.46	50	0.7	50	0.78	50	0.6	50	17	34	0	16	0
1646540926	111955.287	593	3.51597351	-0.19	-0.00104972376	111.710746	-0.15	-0.000828729282	2.21320827	112.374713	112.374703	111.046788	111.046778	112.374708	111.046783	0.42	50	0.76	50	0.7	50	0.74	50	30	42	0	8	0
1646541108	112137.199	594	3.51597707	-0.2	-0.00110497238	111.710747	-0.24	-0.00132596685	2.21321187	112.374715	112.374705	111.046788	111.046778	112.37471	111.046783	0.38	50	0.82	50	0.76	50	0.72	50	14	29	0	21	0
1646541302	112331.302	595	3.51598276	5.55111512e-17	3.05006325e-19	111.710747	-0.14	-0.000769230769	2.21321397	112.374716	112.374706	111.046787	111.046778	112.374711	111.046782	0.54	50	0.68	50	0.68	50	0.54	50	11	21	1	29	0
1646541484	112513.178	596	3.51598608	0.31	0.00159793814	111.710745	0.45	0.00231958763	2.21320722	112.374712	112.374702	111.046788	111.046778	112.374707	111.046783	0.96	50	0.2	50	0.46	50	0.6	50	22	42	0	8	0
1646541665	112694.09	597	3.51597541	0.36	0.00197802198	111.710743	-0.42	-0.00230769231	2.21321352	112.374712	112.374703	111.046784	111.046774	112.374707	111.046779	0.58	50	0.64	50	0.94	50	0.16	50	25	39	0	11	0
1646541846	112875.099	598	3.51598537	-0.04	-0.000220994475	111.710743	0.48	0.0026519337	2.21320632	112.37471	112.374701	111.046786	111.046777	112.374705	111.046782	0.9	50	0.46	50	0.44	50	0.96	50	25	42	0	7	1
1646542027	113056.055	599	3.51597398	-0.25	-0.00138121547	111.710745	-0.03	-0.000165745856	2.21320677	112.374711	112.374702	111.046787	111.046778	112.374707	111.046783	0.52	50	0.8	50	0.46	50	0.68	50	19	37	0	13	0
1646542208	113236.76	600	3.51597469	-0.18	-0.000994475138	111.710746	0.42	0.00232044199	2.21320047	112.37471	112.374701	111.04679	111.046781	112.374706	111.046785	0.76	50	0.52	50	0.38	50	0.98	50	31	42	0	8	0
1646542392	113420.779	601	3.51596473	0.06	0.000333333333	111.710745	-0.36	-0.002	2.21320587	112.374712	112.374702	111.046788	111.046779	112.374707	111.046784	0.5	50	0.8	50	0.64	50	0.22	50	24	35	0	15	0
1646542600	113629.459	602	3.51597327	0.33	0.00179347826	111.710744	-0.35	-0.00190217391	2.21321112	112.374712	112.374702	111.046785	111.046776	112.374707	111.04678	0.48	50	0.5	50	0.86	50	0.18	50	7	23	2	27	0
1646542807	113836.318	603	3.51598157	-0.27	-0.00129186603	111.710745	0.03	0.00014354067	2.21321067	112.374713	112.374703	111.046787	111.046777	112.374708	111.046782	0.48	50	0.72	50	0.44	50	0.74	50	20	38	2	12	0
1646543016	114045.122	604	3.51598086	0.16	0.00077294686	111.710744	0.34	0.00164251208	2.21320557	112.374711	112.374701	111.046787	111.046778	112.374706	111.046783	0.92	50	0.42	50	0.62	50	0.8	50	17	37	2	13	0
1646543197	114226.035	605	3.5159728	-0.22	-0.00105263158	111.710745	-0.02	-9.56937799e-05	2.21320587	112.374712	112.374702	111.046788	111.046779	112.374707	111.046784	0.52	50	0.76	50	0.36	50	0.56	50	20	39	0	11	0
1646543380	114408.859	606	3.51597327	0.2	0.00110497238	111.710744	-0.4	-0.00220994475	2.21321187	112.374713	112.374703	111.046785	111.046776	112.374708	111.046781	0.52	50	0.72	50	0.88	50	0.28	50	17	32	0	18	0
1646543589	114617.59	607	3.51598276	-0.01	-5.46448087e-05	111.710744	0.21	0.00114754098	2.21320872	112.374712	112.374702	111.046786	111.046777	112.374707	111.046782	0.8	50	0.6	50	0.48	50	0.7	50	19	32	2	18	0
1646543785	114813.807	608	3.51597778	-0.217142857	-0.00104395604	111.710745	0.117142857	0.000563186813	2.21320697	112.374712	112.374703	111.046788	111.046779	112.374708	111.046783	0.5	50	0.6	50	0.38	50	0.714285714	49	17	31	1	19	0
1646543979	115007.741	609	3.515975	-0.03	-0.000152284264	111.710746	-0.19	-0.000964467005	2.21320982	112.374713	112.374704	111.046787	111.046778	112.374709	111.046783	0.5	50	0.72	50	0.48	50	0.32	50	12	33	1	17	0
1646544160	115188.717	610	3.51597951	0.09	0.000466321244	111.710745	0.11	0.000569948187	2.21320817	112.374712	112.374703	111.046787	111.046778	112.374708	111.046783	0.56	50	0.36	50	0.52	50	0.54	50	26	41	0	9	0
1646544343	115371.685	611	3.5159769	-0.2	-0.00110497238	111.710746	-0.42	-0.00232044199	2.21321447	112.374715	112.374706	111.046787	111.046777	112.37471	111.046782	0.36	50	0.98	50	0.68	50	0.46	50	24	37	0	13	0
1646544553	115581.647	612	3.51598686	0.14	0.000765027322	111.710745	0.58	0.00316939891	2.21320577	112.374712	112.374702	111.046788	111.046779	112.374707	111.046784	0.94	50	0.22	50	0.22	50	0.66	50	20	34	2	16	0
1646544735	115764.112	613	3.5159731	-0.03	-0.000142857143	111.710746	-0.55	-0.00261904762	2.21321402	112.374715	112.374705	111.046786	111.046777	112.37471	111.046781	0.36	50	0.94	50	0.86	50	0.34	50	19	38	0	12	0
1646544917	115945.548	614	3.51598615	0.61	0.00333333333	111.710743	0.03	0.000163934426	2.21321357	112.374711	112.374702	111.046783	111.046774	112.374707	111.046778	0.8	50	0.16	50	0.74	50	0.16	50	1	20	0	30	0
1646545112	116140.676	615	3.51598544	-0.4	-0.00220994475	111.710745	0.36	0.00198895028	2.21320817	112.374712	112.374702	111.046787	111.046777	112.374707	111.046782	0.62	50	0.66	50	0.2	50	0.96	50	21	36	1	14	0
1646545294	116322.856	616	3.5159769	-0.17	-0.000871794872	111.710745	-0.07	-0.000358974359	2.21320922	112.374713	112.374703	111.046787	111.046778	112.374708	111.046783	0.34	50	0.58	50	0.72	50	0.82	50	17	36	0	14	0
1646545488	116516.698	617	3.51597856	-0.14	-0.000765027322	111.710746	0.12	0.000655737705	2.21320742	112.374713	112.374704	111.046789	111.046779	112.374708	111.046784	0.74	50	0.76	50	0.34	50	0.6	50	18	36	1	14	0
1646545673	116701.731	618	3.51597571	0.36	0.00186528497	111.710744	0.34	0.00176165803	2.21320232	112.37471	112.3747	111.046788	111.046779	112.374705	111.046784	0.92	50	0.22	50	0.6	50	0.58	50	21	41	0	9	0
1646545869	116897.888	619	3.51596765	-0.49	-0.00264864865	111.710747	-0.01	-5.40540541e-05	2.21320247	112.374712	112.374703	111.046791	111.046781	112.374707	111.046786	0.4	50	0.9	50	0.26	50	0.74	50	0	9	1	40	1
1646546050	117079.06	620	3.51596788	-5.55111512e-17	-2.81782494e-19	111.710747	-0.7	-0.00355329949	2.21321297	112.374715	112.374706	111.046788	111.046778	112.374711	111.046783	0.22	50	0.92	50	0.98	50	0.28	50	28	44	0	6	0
1646546231	117260.335	621	3.51598449	0.63	0.00348066298	111.710744	-0.13	-0.000718232044	2.21321492	112.374713	112.374703	111.046784	111.046774	112.374708	111.046779	0.9	50	0.4	50	0.96	50	0.2	50	22	32	0	18	0
1646546425	117454.233	622	3.51598757	-0.31	-0.00171270718	111.710745	0.49	0.00270718232	2.21320757	112.374712	112.374703	111.046788	111.046778	112.374707	111.046783	0.72	50	0.54	50	0.2	50	1	50	9	30	1	20	0
1646546618	117647.461	623	3.51597595	-0.29	-0.00149484536	111.710747	-0.15	-0.000773195876	2.21320982	112.374714	112.374705	111.046788	111.046779	112.37471	111.046784	0.46	50	0.9	50	0.62	50	0.76	50	10	28	1	22	0
1646546816	117844.761	624	3.51597951	0.65	0.00336787565	111.710743	0.03	0.000155440415	2.21320937	112.374711	112.374701	111.046785	111.046776	112.374706	111.046781	0.92	50	0.24	50	0.96	50	0.34	50	7	31	1	19	0
1646546996	118025.189	625	3.5159788	-0.49	-0.00248730964	111.710746	0.03	0.000152284264	2.21320892	112.374713	112.374704	111.046788	111.046778	112.374708	111.046783	0.44	50	0.9	50	0.28	50	0.8	50	15	32	0	18	0
1646547202	118231.132	626	3.51597808	0.27	0.00149171271	111.710744	0.45	0.00248618785	2.21320217	112.37471	112.3747	111.046789	111.046779	112.374705	111.046784	0.96	50	0.24	50	0.64	50	0.82	50	21	39	2	11	0
1646547397	118426.427	627	3.51596741	-0.41	-0.00199029126	111.710746	-0.31	-0.00150485437	2.21320682	112.374713	112.374704	111.046789	111.04678	112.374709	111.046784	0.28	50	1	50	0.52	50	0.62	50	16	35	1	15	0
1646547578	118606.763	628	3.51597476	0.15	0.000769230769	111.710746	0.63	0.00323076923	2.21319737	112.37471	112.3747	111.046791	111.046782	112.374705	111.046787	0.96	50	0.18	50	0.3	50	0.78	50	21	37	0	13	0
1646547784	118812.821	629	3.51595982	0.01	5.55555556e-05	111.710746	-0.17	-0.000944444444	2.21319992	112.37471	112.374701	111.04679	111.046781	112.374706	111.046786	0.74	50	0.9	50	0.74	50	0.56	50	11	29	2	21	0
1646547964	118993.202	630	3.51596385	-0.0618367347	-0.000298728187	111.710746	0.618163265	0.00298629597	2.21319064	112.374708	112.374698	111.046794	111.046784	112.374703	111.046789	0.816326531	49	0.26	50	0.26	50	0.94	50	21	40	0	10	0
1646548158	119187.287	631	3.51594919	-0.24	-0.00132596685	111.710747	-0.1	-0.000552486188	2.21319214	112.37471	112.3747	111.046794	111.046785	112.374705	111.04679	0.58	50	0.92	50	0.6	50	0.74	50	20	35	1	15	0
1646548341	119369.58	632	3.51595156	0.05	0.000259067358	111.710747	0.11	0.000569948187	2.21319049	112.374709	112.374699	111.046795	111.046785	112.374704	111.04679	0.88	50	0.72	50	0.74	50	0.8	50	20	38	0	12	0
1646548560	119588.711	633	3.51594895	-0.02	-0.00010989011	111.710747	-0.22	-0.00120879121	2.21319379	112.37471	112.3747	111.046794	111.046784	112.374705	111.046789	0.42	50	0.66	50	0.62	50	0.42	50	14	27	3	23	0
1646548753	119782.165	634	3.51595417	0.01	4.56621005e-05	111.710747	-0.37	-0.00168949772	2.21319934	112.374712	112.374702	111.046792	111.046782	112.374707	111.046787	0.5	50	0.86	50	0.94	50	0.56	50	14	35	1	15	0
1646548946	119975.291	635	3.51596295	-0.01	-5.15463918e-05	111.710747	0.71	0.00365979381	2.21318869	112.374708	112.374699	111.046795	111.046786	112.374704	111.04679	0.96	50	0.26	50	0.26	50	0.98	50	9	20	1	30	0
1646549129	120157.846	636	3.5159461	0.45	0.00233160622	111.710745	0.15	0.000777202073	2.21318644	112.374705	112.374696	111.046794	111.046784	112.374701	111.046789	0.92	50	0.32	50	0.74	50	0.44	50	8	27	0	23	0
1646549309	120338.305	637	3.51594254	-0.37	-0.00202185792	111.710747	-0.13	-0.000710382514	2.21318839	112.374708	112.374698	111.046795	111.046785	112.374703	111.04679	0.36	50	0.86	50	0.4	50	0.64	50	16	33	0	17	0
1646549490	120518.886	638	3.51594563	0.06	0.000333333333	111.710746	0.26	0.00144444444	2.21318449	112.374706	112.374697	111.046796	111.046786	112.374702	111.046791	0.84	50	0.52	50	0.54	50	0.74	50	21	40	0	10	0
1646549683	120712.076	639	3.51593946	-0.09	-0.000497237569	111.710747	-0.63	-0.00348066298	2.21319394	112.37471	112.3747	111.046793	111.046784	112.374705	111.046789	0.28	50	1	50	0.86	50	0.32	50	19	28	1	22	0
1646549877	120906.467	640	3.51595441	-0.06	-0.000309278351	111.710747	0.32	0.00164948454	2.21318914	112.374709	112.374699	111.046795	111.046786	112.374704	111.04679	0.76	50	0.5	50	0.36	50	0.74	50	14	33	1	17	0
1646550058	121086.909	641	3.51594681	0.58	0.00300518135	111.710744	0.08	0.000414507772	2.21318794	112.374705	112.374696	111.046793	111.046783	112.374701	111.046788	0.98	50	0.32	50	0.84	50	0.34	50	31	41	0	9	0
1646550238	121267.24	642	3.51594492	-0.05	-0.000276243094	111.710744	0.67	0.00370165746	2.21317789	112.374703	112.374693	111.046796	111.046786	112.374698	111.046791	0.82	50	0.2	50	0.26	50	0.98	50	13	34	0	14	2
1646550420	121448.642	643	3.51592902	-0.25	-0.00138121547	111.710746	-0.53	-0.0029281768	2.21318584	112.374706	112.374697	111.046795	111.046785	112.374701	111.04679	0.12	50	0.9	50	0.72	50	0.44	50	30	38	0	12	0
1646550602	121631.095	644	3.5159416	0.09	0.0005	111.710745	-0.55	-0.00305555556	2.21319409	112.374708	112.374699	111.046792	111.046782	112.374703	111.046787	0.42	50	0.88	50	0.98	50	0.34	50	25	39	0	11	0
1646550782	121811.498	645	3.51595464	0.09	0.000491803279	111.710745	-0.25	-0.00136612022	2.21319784	112.374709	112.374699	111.04679	111.046781	112.374704	111.046785	0.62	50	0.78	50	0.68	50	0.34	50	21	31	0	19	0
1646550963	121991.918	646	3.51596057	-0.45	-0.0025	111.710747	0.03	0.000166666667	2.21319739	112.374711	112.374702	111.046793	111.046783	112.374706	111.046788	0.3	50	0.72	50	0.38	50	0.86	50	22	43	0	7	0
1646551156	122185.082	647	3.51595986	0.63	0.00348066298	111.710744	-0.05	-0.000276243094	2.21319814	112.374708	112.374699	111.046789	111.04678	112.374703	111.046784	0.84	50	0.26	50	0.92	50	0.24	50	19	31	1	19	0
1646551338	122367.489	648	3.51596105	0.01	5.18134715e-05	111.710744	0.05	0.000259067358	2.21319739	112.374708	112.374698	111.046789	111.04678	112.374703	111.046785	0.52	50	0.46	50	0.52	50	0.56	50	27	43	0	7	0
1646551532	122560.662	649	3.51595986	-0.6	-0.0032967033	111.710747	0.04	0.00021978022	2.21319679	112.374711	112.374701	111.046793	111.046783	112.374706	111.046788	0.38	50	0.94	50	0.2	50	0.84	50	18	34	1	16	0
1646551725	122753.876	650	3.51595891	0.49	0.0025388601	111.710744	-0.33	-0.00170984456	2.21320174	112.37471	112.3747	111.046789	111.046779	112.374705	111.046784	0.8	50	0.64	50	0.94	50	0.12	50	21	37	1	13	0
1646551908	122937.253	651	3.51596674	0.08	0.000412371134	111.710744	-0.58	-0.00298969072	2.21321044	112.374712	112.374702	111.046786	111.046776	112.374707	111.046781	0.4	50	0.9	50	0.88	50	0.22	50	19	36	0	14	0
1646552101	123130.435	652	3.5159805	-0.15	-0.000819672131	111.710745	0.71	0.00387978142	2.21319979	112.374709	112.3747	111.04679	111.04678	112.374705	111.046785	0.84	50	0.28	50	0.06	50	0.92	50	24	40	1	10	0
1646552284	123313.059	653	3.51596366	-0.11	-0.000569948187	111.710745	-0.45	-0.00233160622	2.21320654	112.374712	112.374703	111.046788	111.046779	112.374707	111.046783	0.4	50	0.96	50	0.82	50	0.48	50	29	36	0	14	0
1646552465	123494.15	654	3.51597433	0.64	0.00349726776	111.710742	-0.06	-0.000327868852	2.21320744	112.374709	112.3747	111.046785	111.046775	112.374704	111.04678	0.9	50	0.32	50	0.96	50	0.26	50	5	23	0	27	0
1646552648	123676.659	655	3.51597575	-0.64	-0.0035359116	111.710745	-0.02	-0.000110497238	2.21320774	112.374712	112.374703	111.046788	111.046778	112.374708	111.046783	0.28	50	0.94	50	0.32	50	0.94	50	19	35	0	15	0
1646552854	123883.386	656	3.51597623	0.12	0.000659340659	111.710745	0.18	0.000989010989	2.21320504	112.374711	112.374701	111.046788	111.046778	112.374706	111.046783	0.8	50	0.5	50	0.68	50	0.74	50	7	22	2	28	0
1646553038	124066.83	657	3.51597196	-0.21	-0.00101449275	111.710746	0.29	0.00140096618	2.21320069	112.374711	112.374701	111.04679	111.046781	112.374706	111.046786	0.74	50	0.66	50	0.42	50	0.92	50	17	28	0	22	0
1646553219	124248.027	658	3.51596508	0.35	0.00190217391	111.710744	-0.43	-0.00233695652	2.21320714	112.374711	112.374701	111.046787	111.046777	112.374706	111.046782	0.76	50	0.84	50	0.98	50	0.2	50	6	26	0	24	0
1646553413	124442.371	659	3.51597528	-0.24	-0.00132596685	111.710745	-0.04	-0.000220994475	2.21320774	112.374712	112.374703	111.046788	111.046778	112.374708	111.046783	0.6	50	0.88	50	0.48	50	0.68	50	18	31	1	19	0
1646553594	124623.167	660	3.51597623	-0.1	-0.000515463918	111.710746	-0.14	-0.000721649485	2.21320984	112.374713	112.374704	111.046787	111.046778	112.374709	111.046783	0.46	50	0.7	50	0.82	50	0.78	50	14	32	0	18	0
1646553775	124804.422	661	3.51597955	-0.42	-0.00232044199	111.710748	0.2	0.00110497238	2.21320684	112.374715	112.374705	111.04679	111.046781	112.37471	111.046786	0.3	50	0.52	50	0.26	50	0.88	50	16	29	0	21	0
1646553970	124998.593	662	3.51597481	0.7	0.00386740331	111.710744	0.04	0.000220994475	2.21320624	112.374711	112.374701	111.046787	111.046778	112.374706	111.046782	0.92	50	0.18	50	0.98	50	0.32	50	21	36	1	14	0
1646554153	125182.12	663	3.51597386	-0.04	-0.000206185567	111.710744	-0.54	-0.00278350515	2.21321434	112.374714	112.374704	111.046785	111.046775	112.374709	111.04678	0.4	50	0.98	50	0.76	50	0.26	50	28	35	0	15	0
1646554334	125363.484	664	3.51598667	-0.08	-0.000434782609	111.710745	0.46	0.0025	2.21320744	112.374712	112.374702	111.046787	111.046778	112.374707	111.046783	0.76	50	0.38	50	0.24	50	0.78	50	26	42	0	8	0
1646554531	125559.949	665	3.51597575	-0.1	-0.000552486188	111.710745	-0.48	-0.0026519337	2.21321464	112.374715	112.374705	111.046786	111.046776	112.37471	111.046781	0.4	50	0.98	50	0.8	50	0.42	50	17	34	1	16	0
1646554712	125741.082	666	3.51598714	-0.2	-0.00101522843	111.710746	0.2	0.00101522843	2.21321164	112.374715	112.374705	111.046788	111.046778	112.37471	111.046783	0.6	50	0.6	50	0.46	50	0.86	50	18	39	0	11	0
1646554894	125922.968	667	3.5159824	0.33	0.00182320442	111.710745	-0.33	-0.00182320442	2.21321659	112.374714	112.374705	111.046785	111.046775	112.37471	111.04678	0.56	50	0.56	50	0.98	50	0.32	50	19	29	0	21	0
1646555075	126104.112	668	3.51599022	0.19	0.00104395604	111.710744	0.43	0.00236263736	2.21321014	112.374712	112.374702	111.046786	111.046776	112.374707	111.046781	0.78	50	0.16	50	0.5	50	0.74	50	16	29	0	21	0
1646555271	126299.916	669	3.51598002	-0.5	-0.00276243094	111.710746	-0.26	-0.00143646409	2.21321404	112.374715	112.374706	111.046787	111.046777	112.374711	111.046782	0.2	50	0.96	50	0.48	50	0.72	50	9	23	1	27	0
1646555452	126480.884	670	3.51598619	0.33	0.00168367347	111.710745	0.49	0.0025	2.21320669	112.374711	112.374702	111.046787	111.046778	112.374707	111.046783	1	50	0.18	50	0.64	50	0.8	50	10	35	0	15	0
1646555634	126662.793	671	3.51597457	-0.11	-0.000607734807	111.710745	-0.55	-0.00303867403	2.21321494	112.374714	112.374705	111.046785	111.046776	112.37471	111.046781	0.24	50	0.9	50	0.7	50	0.26	50	22	34	0	16	0
1646555828	126856.588	672	3.51598762	-0.03	-0.000164835165	111.710745	0.57	0.00313186813	2.21320639	112.374712	112.374703	111.046788	111.046779	112.374707	111.046783	0.82	50	0.28	50	0.34	50	0.94	50	7	27	1	23	0
1646556023	127051.536	673	3.51597409	-0.25	-0.00129533679	111.710747	-0.33	-0.00170984456	2.21321134	112.374715	112.374705	111.046788	111.046778	112.37471	111.046783	0.28	50	0.86	50	0.6	50	0.52	50	7	27	1	23	0
1646556204	127232.577	674	3.51598192	0.29	0.00148717949	111.710745	0.39	0.002	2.21320549	112.374712	112.374702	111.046788	111.046779	112.374707	111.046784	0.86	50	0.18	50	0.68	50	0.78	50	17	31	0	19	0
1646556400	127429.498	675	3.51597267	-0.39	-0.00215469613	111.710747	0.05	0.000276243094	2.21320474	112.374713	112.374704	111.04679	111.046781	112.374709	111.046786	0.46	50	0.8	50	0.3	50	0.74	50	19	32	1	18	0
1646556583	127611.551	676	3.51597148	0.03	0.000152284264	111.710747	0.57	0.00289340102	2.21319619	112.374711	112.374701	111.046793	111.046783	112.374706	111.046788	0.88	50	0.28	50	0.2	50	0.74	50	21	37	0	13	0
1646556776	127805.498	677	3.51595796	0.23	0.00126373626	111.710746	-0.33	-0.00181318681	2.21320114	112.374711	112.374701	111.04679	111.046781	112.374706	111.046785	0.66	50	0.76	50	0.86	50	0.3	50	18	30	1	20	0
1646556970	127999.444	678	3.51596579	0.38	0.00195876289	111.710744	0	0	2.21320114	112.374709	112.374699	111.046788	111.046779	112.374704	111.046784	0.92	50	0.54	50	0.78	50	0.4	50	11	30	1	20	0
1646557164	128193.441	679	3.51596579	-0.53	-0.00273195876	111.710747	-0.19	-0.000979381443	2.21320399	112.374712	112.374703	111.04679	111.046781	112.374708	111.046785	0.2	50	0.92	50	0.52	50	0.86	50	12	26	1	23	1
1646557345	128374.292	680	3.5159703	0.16	0.000824742268	111.710746	0.04	0.000206185567	2.21320339	112.374712	112.374702	111.046789	111.04678	112.374707	111.046785	0.64	50	0.44	50	0.46	50	0.34	50	20	36	0	14	0
1646557526	128555.197	681	3.51596935	0.14	0.000773480663	111.710745	0.4	0.00220994475	2.21319739	112.374709	112.3747	111.046791	111.046781	112.374704	111.046786	0.84	50	0.3	50	0.46	50	0.72	50	21	40	0	10	0
1646557724	128753.137	682	3.51595986	0.2	0.00110497238	111.710744	-0.08	-0.00044198895	2.21319859	112.374708	112.374699	111.046789	111.04678	112.374704	111.046784	0.62	50	0.5	50	0.76	50	0.48	50	14	34	1	16	0
1646557905	128934.073	683	3.51596176	-0.38	-0.00191919192	111.710746	-0.4	-0.00202020202	2.21320459	112.374712	112.374703	111.046789	111.04678	112.374707	111.046785	0.18	50	0.96	50	0.62	50	0.6	50	26	36	0	14	0
1646558087	129116.128	684	3.51597125	0.28	0.00154696133	111.710745	0.1	0.000552486188	2.21320309	112.37471	112.374701	111.046788	111.046779	112.374705	111.046784	0.86	50	0.48	50	0.74	50	0.56	50	20	41	0	9	0
1646558269	129298.016	685	3.51596888	0.03	0.000164835165	111.710744	0.53	0.00291208791	2.21319514	112.374708	112.374698	111.046791	111.046781	112.374703	111.046786	0.92	50	0.36	50	0.22	50	0.72	50	17	33	0	17	0
1646558451	129479.966	686	3.5159563	0.12	0.000659340659	111.710744	-0.26	-0.00142857143	2.21319904	112.374708	112.374699	111.046789	111.046779	112.374704	111.046784	0.58	50	0.72	50	0.88	50	0.5	50	8	23	0	27	0
1646558633	129661.949	687	3.51596247	-0.56	-0.00307692308	111.710747	0.02	0.00010989011	2.21319874	112.374711	112.374701	111.046792	111.046782	112.374706	111.046787	0.24	50	0.78	50	0.22	50	0.8	50	16	38	0	12	0
1646558814	129843.117	688	3.515962	0.77	0.00423076923	111.710743	-0.03	-0.000164835165	2.21319919	112.374707	112.374698	111.046788	111.046778	112.374703	111.046783	0.94	50	0.2	50	0.9	50	0.1	50	18	34	0	16	0
1646559008	130037.235	689	3.51596271	-0.41	-0.00226519337	111.710745	0.11	0.000607734807	2.21319754	112.374709	112.374699	111.04679	111.046781	112.374704	111.046786	0.52	50	0.82	50	0.38	50	0.9	50	20	40	1	10	0
1646559191	130220.415	690	3.5159601	-0.08	-0.000412371134	111.710745	0.22	0.00113402062	2.21319424	112.374708	112.374699	111.046792	111.046782	112.374703	111.046787	0.58	50	0.44	50	0.54	50	0.84	50	19	31	0	19	0
1646559388	130416.597	691	3.51595488	0.120967742	0.000661025912	111.710745	0.100967742	0.000551736295	2.21319273	112.374707	112.374698	111.046792	111.046782	112.374702	111.046787	0.741935484	31	0.52	50	0.68	50	0.66	50	24	33	1	17	0
1646559569	130598.232	692	3.51595248	0.18	0.000918367347	111.710744	-0.38	-0.00193877551	2.21319843	112.374708	112.374698	111.046789	111.046779	112.374703	111.046784	0.54	50	0.74	50	0.82	50	0.26	50	11	28	0	22	0
1646559763	130792.445	693	3.5159615	-0.14	-0.000769230769	111.710744	0.06	0.00032967033	2.21319753	112.374708	112.374699	111.04679	111.04678	112.374704	111.046785	0.58	50	0.66	50	0.52	50	0.72	50	26	41	1	9	0
1646559944	130973.473	694	3.51596008	-0.23	-0.00118556701	111.710746	0.41	0.00211340206	2.21319138	112.374708	112.374698	111.046793	111.046783	112.374703	111.046788	0.66	50	0.48	50	0.36	50	1	50	23	41	0	9	0
1646560140	131169.141	695	3.51595035	0.06	0.000331491713	111.710745	-0.46	-0.00254143646	2.21319828	112.374709	112.3747	111.046791	111.046781	112.374705	111.046786	0.46	50	0.86	50	0.8	50	0.28	50	23	37	1	13	0
1646560335	131364.067	696	3.51596126	0.01	5.10204082e-05	111.710745	0.03	0.000153061224	2.21319783	112.374709	112.3747	111.046791	111.046781	112.374705	111.046786	0.56	50	0.52	50	0.74	50	0.76	50	11	27	1	22	1
1646560528	131557.24	697	3.51596055	-0.23	-0.00117948718	111.710746	-0.41	-0.0021025641	2.21320398	112.374712	112.374703	111.04679	111.04678	112.374708	111.046785	0.18	50	0.82	50	0.52	50	0.34	50	8	25	1	25	0
1646560710	131738.69	698	3.51597028	0.21	0.0010880829	111.710745	0.33	0.00170984456	2.21319903	112.37471	112.3747	111.04679	111.046781	112.374705	111.046786	0.8	50	0.26	50	0.68	50	0.8	50	21	37	0	12	1
1646560905	131933.718	699	3.51596245	-0.26	-0.00143646409	111.710747	-0.36	-0.00198895028	2.21320443	112.374713	112.374703	111.04679	111.046781	112.374708	111.046785	0.34	50	0.96	50	0.72	50	0.62	50	25	33	1	17	0
1646561086	132115.091	700	3.51597099	0.41	0.0021025641	111.710745	0.33	0.00169230769	2.21319948	112.374709	112.3747	111.046789	111.04678	112.374704	111.046785	0.94	50	0.2	50	0.7	50	0.62	50	22	39	0	11	0
1646561267	132296.337	701	3.51596316	-0.11	-0.000604395604	111.710745	0.61	0.00335164835	2.21319033	112.374707	112.374697	111.046793	111.046783	112.374702	111.046788	0.84	50	0.34	50	0.24	50	0.96	50	18	32	0	18	0
1646561449	132477.742	702	3.51594869	-0.1	-0.000552486188	111.710746	0.32	0.0017679558	2.21318553	112.374706	112.374697	111.046795	111.046785	112.374701	111.04679	0.76	50	0.54	50	0.48	50	0.9	50	24	44	0	6	0
1646561630	132659.012	703	3.5159411	0.12	0.000662983425	111.710745	-0.38	-0.00209944751	2.21319123	112.374707	112.374698	111.046792	111.046783	112.374702	111.046788	0.48	50	0.74	50	0.82	50	0.32	50	25	35	0	14	1
1646561813	132842.41	704	3.51595011	0.08	0.00043715847	111.710745	0.3	0.00163934426	2.21318673	112.374705	112.374696	111.046793	111.046784	112.374701	111.046789	0.74	50	0.36	50	0.5	50	0.72	50	27	35	0	15	0
1646562008	133036.655	705	3.515943	-0.42	-0.00230769231	111.710747	-0.24	-0.00131868132	2.21319033	112.374709	112.374699	111.046794	111.046785	112.374704	111.04679	0.26	50	0.92	50	0.52	50	0.7	50	12	22	1	28	0
1646562192	133220.983	706	3.51594869	0.38	0.00195876289	111.710745	0.16	0.000824742268	2.21318793	112.374706	112.374696	111.046793	111.046784	112.374701	111.046788	0.76	50	0.22	50	0.8	50	0.58	50	21	35	0	15	0
1646562375	133404.335	707	3.51594489	-0.25	-0.00135135135	111.710746	-0.45	-0.00243243243	2.21319468	112.374709	112.3747	111.046792	111.046783	112.374704	111.046788	0.22	50	0.92	50	0.46	50	0.26	50	16	32	0	18	0
1646562570	133599.358	708	3.51595557	0.2	0.00109289617	111.710745	0.54	0.00295081967	2.21318658	112.374706	112.374696	111.046794	111.046784	112.374701	111.046789	0.94	50	0.2	50	0.38	50	0.72	50	14	36	1	14	0
1646562752	133780.607	709	3.51594276	-0.09	-0.000461538462	111.710745	0.17	0.000871794872	2.21318403	112.374705	112.374696	111.046795	111.046786	112.374701	111.04679	0.64	50	0.56	50	0.4	50	0.66	50	12	29	0	21	0
1646562933	133961.968	710	3.51593873	0.47	0.00259668508	111.710743	-0.09	-0.000497237569	2.21318538	112.374704	112.374694	111.046792	111.046783	112.374699	111.046788	0.78	50	0.4	50	0.96	50	0.4	50	21	37	0	13	0
1646563114	134143.403	711	3.51594086	-0.53	-0.00291208791	111.710746	-0.17	-0.000934065934	2.21318793	112.374707	112.374697	111.046794	111.046785	112.374702	111.046789	0.26	50	0.96	50	0.42	50	0.78	50	17	34	0	16	0
1646563312	134340.704	712	3.51594489	0.225918367	0.00124130971	111.710745	0.365918367	0.00201054048	2.21318244	112.374704	112.374695	111.046795	111.046785	112.374699	111.04679	1	50	0.408163265	49	0.62	50	0.76	50	23	39	1	11	0
1646563519	134548.178	713	3.51593621	0.07	0.000357142857	111.710744	-0.05	-0.000255102041	2.21318319	112.374704	112.374695	111.046794	111.046785	112.374699	111.046789	0.48	50	0.46	50	0.64	50	0.52	50	20	38	3	11	0
1646563700	134729.313	714	3.5159374	0.07	0.000336538462	111.710744	-0.25	-0.00120192308	2.21318694	112.374705	112.374695	111.046793	111.046783	112.3747	111.046788	0.5	50	0.68	50	0.74	50	0.42	50	14	31	0	19	0
1646563881	134910.314	715	3.51594333	-0.35	-0.00193370166	111.710746	-0.07	-0.000386740331	2.21318799	112.374707	112.374697	111.046794	111.046785	112.374702	111.046789	0.5	50	0.92	50	0.54	50	0.82	50	14	29	0	21	0
1646564076	135105.509	716	3.51594499	0.2	0.00110497238	111.710745	0.56	0.00309392265	2.21317959	112.374703	112.374694	111.046796	111.046786	112.374699	111.046791	0.94	50	0.18	50	0.52	50	0.88	50	16	30	1	19	1
1646564271	135299.587	717	3.51593171	-0.33	-0.00169230769	111.710746	0.23	0.00117948718	2.21317614	112.374704	112.374694	111.046798	111.046789	112.374699	111.046794	0.5	50	0.6	50	0.3	50	0.86	50	10	28	1	22	0
1646564467	135496.028	718	3.51592625	0.23	0.00118556701	111.710745	-0.13	-0.000670103093	2.21317809	112.374703	112.374694	111.046797	111.046787	112.374699	111.046792	0.6	50	0.5	50	0.84	50	0.48	50	19	39	1	10	1
1646564664	135693.159	719	3.51592933	0.03	0.000151515152	111.710745	-0.39	-0.00196969697	2.21318394	112.374705	112.374695	111.046795	111.046785	112.3747	111.04679	0.42	50	0.78	50	0.76	50	0.34	50	12	30	1	20	0
1646565463	136491.863	720	3.51593859	0.09	0.000459183673	111.710745	0.63	0.00321428571	2.21317449	112.374702	112.374692	111.046797	111.046788	112.374697	111.046792	0.98	50	0.26	50	0.38	50	0.92	50	4	12	1	38	0
1646565656	136684.692	721	3.51592364	0.18	0.000225281602	111.710744	-0.1	-0.000125156446	2.21317599	112.374701	112.374692	111.046796	111.046786	112.374697	111.046791	0.74	50	0.66	50	0.78	50	0.5	50	18	35	1	15	0
1646565849	136877.61	722	3.51592601	0.18	0.0009375	111.710743	0.62	0.00322916667	2.21316669	112.374698	112.374688	111.046798	111.046788	112.374693	111.046793	0.96	50	0.16	50	0.46	50	0.9	50	21	37	1	13	0
1646566042	137070.654	723	3.51591131	-0.04	-0.000207253886	111.710743	-0.4	-0.00207253886	2.21317269	112.3747	112.37469	111.046796	111.046786	112.374695	111.046791	0.42	50	0.86	50	0.76	50	0.4	50	21	42	1	8	0
1646566222	137250.865	724	3.51592079	-0.09	-0.000466321244	111.710743	0.69	0.00357512953	2.21316234	112.374697	112.374687	111.0468	111.04679	112.374692	111.046795	0.9	50	0.3	50	0.22	50	1	50	15	41	0	9	0
1646566415	137443.887	725	3.51590443	-0.17	-0.000939226519	111.710744	-0.53	-0.0029281768	2.21317029	112.3747	112.374691	111.046798	111.046788	112.374695	111.046793	0.24	50	0.94	50	0.86	50	0.5	50	26	42	1	8	0
1646566610	137638.843	726	3.515917	-0.12	-0.000621761658	111.710745	0.18	0.000932642487	2.21316759	112.3747	112.37469	111.046799	111.04679	112.374695	111.046795	0.54	50	0.48	50	0.34	50	0.64	50	13	40	1	10	0
1646566803	137831.636	727	3.51591273	-0.05	-0.000256410256	111.710745	-0.69	-0.00353846154	2.21317794	112.374703	112.374694	111.046797	111.046787	112.374699	111.046792	0.2	50	0.94	50	0.88	50	0.24	50	22	38	1	11	1
1646567009	138038.37	728	3.5159291	-0.307142857	-0.00159970238	111.710747	0.0128571429	6.69642857e-05	2.21317775	112.374705	112.374695	111.046798	111.046789	112.3747	111.046793	0.42	50	0.714285714	49	0.5	50	0.82	50	17	34	2	16	0
1646567192	138220.739	729	3.51592879	0.38	0.00183574879	111.710745	-0.24	-0.00115942029	2.21318135	112.374704	112.374694	111.046795	111.046786	112.374699	111.04679	0.8	50	0.66	50	0.92	50	0.3	50	16	32	0	18	0
1646567372	138401.091	730	3.51593449	-0.1	-0.000549450549	111.710745	0.48	0.00263736264	2.21317415	112.374702	112.374693	111.046798	111.046788	112.374698	111.046793	0.82	50	0.44	50	0.24	50	0.82	50	14	36	0	14	0
1646567552	138581.485	731	3.5159231	-0.265102041	-0.00146465216	111.710747	0.0251020408	0.000138685308	2.21317377	112.374704	112.374694	111.046799	111.04679	112.374699	111.046794	0.2	50	0.44	50	0.489795918	49	0.78	50	16	29	0	21	0
1646567748	138776.651	732	3.5159225	0.58	0.00322222222	111.710744	-0.08	-0.000444444444	2.21317497	112.374701	112.374691	111.046796	111.046786	112.374696	111.046791	0.92	50	0.42	50	0.92	50	0.26	50	11	29	1	21	0
1646567941	138969.619	733	3.5159244	-0.65	-0.00333333333	111.710747	0.21	0.00107692308	2.21317182	112.374703	112.374694	111.0468	111.046791	112.374699	111.046795	0.42	50	0.86	50	0.12	50	0.98	50	22	40	1	10	0
1646568121	139149.999	734	3.51591942	0.38	0.00196891192	111.710745	-0.48	-0.00248704663	2.21317902	112.374704	112.374694	111.046796	111.046787	112.374699	111.046791	0.5	50	0.6	50	0.98	50	0.12	50	17	36	0	14	0
1646568301	139330.313	735	3.51593081	0.08	0.00044198895	111.710745	0.3	0.00165745856	2.21317452	112.374702	112.374692	111.046797	111.046788	112.374697	111.046792	0.84	50	0.46	50	0.5	50	0.72	50	20	32	0	18	0
1646568484	139512.667	736	3.51592369	-0.2225	-0.00123611111	111.710746	0.4025	0.00223611111	2.21316848	112.374701	112.374692	111.0468	111.04679	112.374696	111.046795	0.74	50	0.56	50	0.175	40	0.8	50	8	24	0	26	0
1646568664	139693.116	737	3.51591414	-0.05	-0.000274725275	111.710746	-0.27	-0.00148351648	2.21317253	112.374703	112.374693	111.046799	111.04679	112.374698	111.046794	0.56	50	0.88	50	0.8	50	0.58	50	27	37	0	13	0
1646568844	139872.746	738	3.51592055	0.26	0.00143646409	111.710745	0.26	0.00143646409	2.21316863	112.3747	112.374691	111.046799	111.046789	112.374695	111.046794	0.8	50	0.28	50	0.52	50	0.52	50	18	41	0	9	0
1646569023	140052.439	739	3.51591438	-0.17	-0.00094972067	111.710746	-0.15	-0.000837988827	2.21317088	112.374702	112.374692	111.046799	111.04679	112.374697	111.046794	0.48	50	0.8	50	0.68	50	0.7	50	25	39	0	11	0
1646569203	140232.235	740	3.51591794	-0.29	-0.00161111111	111.710747	0.29	0.00161111111	2.21316653	112.374702	112.374692	111.046802	111.046792	112.374697	111.046797	0.68	50	0.68	50	0.32	50	0.9	50	24	37	0	13	0
1646569397	140426.099	741	3.51591106	0.34	0.00188888889	111.710745	-0.4	-0.00222222222	2.21317253	112.374702	112.374692	111.046798	111.046789	112.374697	111.046794	0.78	50	0.84	50	0.94	50	0.2	50	23	39	1	11	0
1646569577	140606.325	742	3.51592055	0.21	0.00108247423	111.710744	0.49	0.0025257732	2.21316518	112.374699	112.374689	111.046799	111.04679	112.374694	111.046795	0.92	50	0.22	50	0.56	50	0.84	50	15	32	0	18	0
1646569770	140799.389	743	3.51590892	-0.04	-0.000222222222	111.710744	0.48	0.00266666667	2.21315798	112.374697	112.374687	111.046802	111.046792	112.374692	111.046797	0.88	50	0.44	50	0.4	50	0.92	50	20	36	1	14	0
1646569952	140980.676	744	3.51589754	-0.01	-5.18134715e-05	111.710745	-0.67	-0.00347150259	2.21316803	112.3747	112.37469	111.046799	111.046789	112.374695	111.046794	0.24	50	0.92	50	0.86	50	0.2	50	16	34	0	16	0
1646570132	141160.981	745	3.51591343	-0.57	-0.00314917127	111.710747	-0.01	-5.52486188e-05	2.21316818	112.374703	112.374693	111.046802	111.046792	112.374698	111.046797	0.34	50	0.92	50	0.4	50	0.96	50	19	35	0	15	0
1646570312	141341.346	746	3.51591367	0.26	0.00143646409	111.710746	0.34	0.00187845304	2.21316308	112.3747	112.37469	111.046802	111.046792	112.374695	111.046797	0.98	50	0.38	50	0.52	50	0.6	50	20	40	0	10	0
1646570505	141534.467	747	3.5159056	-0.09	-0.0005	111.710747	-0.05	-0.000277777778	2.21316383	112.3747	112.374691	111.046802	111.046793	112.374696	111.046797	0.62	50	0.76	50	0.64	50	0.68	50	23	40	1	10	0
1646570686	141714.813	748	3.51590679	0.24	0.00124352332	111.710745	-0.12	-0.000621761658	2.21316563	112.3747	112.37469	111.0468	111.046791	112.374695	111.046796	0.6	50	0.48	50	0.72	50	0.36	50	19	39	0	10	1
1646570879	141907.952	749	3.51590963	-0.224166667	-0.00123848987	111.710746	-0.144166667	-0.000796500921	2.2131678	112.374702	112.374692	111.046801	111.046791	112.374697	111.046796	0.291666667	48	0.66	50	0.42	50	0.5	50	12	33	1	17	0
1646571059	142088.208	750	3.51591305	-0.01	-5.18134715e-05	111.710747	0.45	0.00233160622	2.21316105	112.3747	112.37469	111.046803	111.046793	112.374695	111.046798	0.88	50	0.44	50	0.42	50	0.88	50	17	35	0	15	0
1646571240	142268.632	751	3.51590238	0.16	0.000888888889	111.710746	-0.28	-0.00155555556	2.21316525	112.3747	112.374691	111.046801	111.046791	112.374695	111.046796	0.42	50	0.54	50	0.74	50	0.3	50	18	36	0	14	0
1646571433	142461.785	752	3.51590902	0.18	0.001	111.710745	0.06	0.000333333333	2.21316435	112.374699	112.374689	111.0468	111.046791	112.374694	111.046796	0.56	50	0.32	50	0.7	50	0.58	50	20	41	1	9	0
1646571613	142642.122	753	3.5159076	-0.1	-0.000518134715	111.710745	-0.66	-0.00341968912	2.21317425	112.374702	112.374693	111.046798	111.046788	112.374698	111.046793	0.2	50	0.96	50	0.88	50	0.32	50	28	43	0	7	0
1646571794	142822.704	754	3.51592325	-0.145102041	-0.000801668734	111.710746	0.194897959	0.0010767843	2.21317132	112.374702	112.374693	111.046799	111.04679	112.374697	111.046795	0.56	50	0.510204082	49	0.32	50	0.66	50	17	30	0	20	0
1646571974	143003.029	755	3.51591863	0.17	0.000944444444	111.710745	0.09	0.0005	2.21316997	112.374701	112.374691	111.046799	111.046789	112.374696	111.046794	0.68	50	0.42	50	0.6	50	0.52	50	19	33	0	17	0
1646572154	143183.386	756	3.5159165	-0.28	-0.00154696133	111.710747	0.34	0.00187845304	2.21316487	112.374701	112.374691	111.046802	111.046792	112.374696	111.046797	0.64	50	0.58	50	0.3	50	0.92	50	21	37	0	13	0
1646572335	143363.749	757	3.51590843	-0.08	-0.000444444444	111.710747	-0.42	-0.00233333333	2.21317117	112.374703	112.374694	111.0468	111.046791	112.374698	111.046796	0.36	50	0.86	50	0.82	50	0.48	50	22	38	0	12	0
1646572515	143544.144	758	3.51591839	0.29	0.00161111111	111.710746	0.41	0.00227777778	2.21316502	112.3747	112.37469	111.046801	111.046791	112.374695	111.046796	0.94	50	0.24	50	0.6	50	0.72	50	23	39	0	11	0
1646572700	143728.555	759	3.51590867	-0.306326531	-0.00169241177	111.710747	-0.266326531	-0.0014714173	2.21316902	112.374703	112.374693	111.046801	111.046792	112.374698	111.046796	0.367346939	49	0.94	50	0.74	50	0.78	50	12	30	0	20	0
1646572893	143921.752	760	3.51591499	0.61	0.00331521739	111.710744	0.13	0.000706521739	2.21316707	112.374699	112.374689	111.046799	111.046789	112.374694	111.046794	0.92	50	0.18	50	0.88	50	0.4	50	12	25	1	25	0
1646573088	144116.909	761	3.5159119	-0.65	-0.00336787565	111.710747	-0.01	-5.18134715e-05	2.21316722	112.374702	112.374693	111.046802	111.046792	112.374697	111.046797	0.26	50	0.92	50	0.34	50	0.98	50	21	36	1	14	0
1646573268	144297.369	762	3.51591214	-0.0622222222	-0.000317460317	111.710748	-0.322222222	-0.00164399093	2.21317205	112.374704	112.374694	111.046801	111.046791	112.374699	111.046796	0.355555556	45	0.74	50	0.9	50	0.64	50	24	36	0	14	0
1646573451	144479.729	763	3.51591978	0.329387755	0.00182993197	111.710746	-0.0506122449	-0.000281179138	2.21317281	112.374703	112.374693	111.046799	111.046789	112.374698	111.046794	0.93877551	49	0.66	50	0.74	50	0.36	50	16	36	0	14	0
1646573632	144660.999	764	3.51592098	-0.04	-0.00021978022	111.710746	0.68	0.00373626374	2.21316261	112.3747	112.37469	111.046802	111.046793	112.374695	111.046797	0.86	50	0.22	50	0.26	50	0.98	50	26	43	0	7	0
1646573812	144841.461	765	3.51590485	-0.17	-0.000934065934	111.710747	-0.41	-0.00225274725	2.21316876	112.374702	112.374693	111.046801	111.046792	112.374698	111.046796	0.22	50	0.8	50	0.72	50	0.48	50	24	43	0	7	0
1646574006	145034.717	766	3.51591458	-0.32	-0.00177777778	111.710749	0.26	0.00144444444	2.21316486	112.374703	112.374693	111.046804	111.046794	112.374698	111.046799	0.48	50	0.54	50	0.26	50	0.84	50	21	35	1	15	0
1646574201	145229.77	767	3.51590841	0.51	0.00264248705	111.710746	-0.01	-5.18134715e-05	2.21316501	112.3747	112.374691	111.046801	111.046792	112.374696	111.046797	0.86	50	0.36	50	0.84	50	0.32	50	24	39	1	11	0
1646574394	145422.923	768	3.51590865	-0.134081633	-0.000687598116	111.710747	0.125918367	0.000645735217	2.21316312	112.3747	112.374691	111.046803	111.046793	112.374696	111.046798	0.4	50	0.408163265	49	0.56	50	0.82	50	15	37	1	12	1
1646574587	145616.213	769	3.51590566	-0.21	-0.00108247423	111.710748	-0.53	-0.00273195876	2.21317107	112.374704	112.374694	111.046801	111.046792	112.374699	111.046796	0.2	50	0.94	50	0.86	50	0.54	50	7	29	1	21	0
1646574767	145796.479	770	3.51591823	0.16	0.000829015544	111.710747	0.68	0.00352331606	2.21316087	112.3747	112.37469	111.046803	111.046794	112.374695	111.046799	0.98	50	0.14	50	0.3	50	0.82	50	22	41	0	9	0
1646574948	145976.637	771	3.5159021	-0.07	-0.000388888889	111.710747	-0.49	-0.00272222222	2.21316822	112.374703	112.374693	111.046802	111.046792	112.374698	111.046797	0.36	50	0.92	50	0.7	50	0.28	50	22	43	0	7	0
1646575128	146156.695	772	3.51591373	0.03	0.000166666667	111.710747	0.47	0.00261111111	2.21316117	112.3747	112.374691	111.046804	111.046794	112.374696	111.046799	0.8	50	0.3	50	0.56	50	1	50	12	32	0	18	0
1646575308	146336.637	773	3.51590258	-0.4	-0.00222222222	111.710749	0.2	0.00111111111	2.21315817	112.374701	112.374692	111.046806	111.046797	112.374697	111.046802	0.48	50	0.68	50	0.24	50	0.84	50	16	40	0	10	0
1646575488	146516.908	774	3.51589783	0.21	0.00116666667	111.710748	-0.11	-0.000611111111	2.21315982	112.374701	112.374691	111.046805	111.046795	112.374696	111.0468	0.68	50	0.58	50	0.96	50	0.64	50	13	22	0	28	0
1646575668	146697.183	775	3.51590044	0.46	0.00254143646	111.710746	-0.36	-0.00198895028	2.21316522	112.3747	112.374691	111.046801	111.046791	112.374695	111.046796	0.74	50	0.64	50	0.96	50	0.14	50	18	37	0	13	0
1646575874	146903.086	776	3.51590898	-0.21	-0.00116666667	111.710747	0.33	0.00183333333	2.21316027	112.3747	112.37469	111.046804	111.046794	112.374695	111.046799	0.66	50	0.54	50	0.36	50	0.9	50	12	28	2	22	0
1646576054	147083.525	777	3.51590115	-0.16	-0.000776699029	111.710748	-0.42	-0.00203883495	2.21316657	112.374702	112.374693	111.046802	111.046793	112.374698	111.046798	0.24	50	0.82	50	0.68	50	0.42	50	20	35	0	15	0
1646576235	147263.966	778	3.51591112	0.21	0.00116666667	111.710747	0.01	5.55555556e-05	2.21316642	112.374701	112.374692	111.046801	111.046792	112.374697	111.046797	0.7	50	0.48	50	0.7	50	0.5	50	16	38	0	12	0
1646576417	147446.469	779	3.51591088	-0.113265306	-0.000625775172	111.710747	0.586734694	0.00324162814	2.21315762	112.374699	112.37469	111.046805	111.046795	112.374694	111.0468	0.8	50	0.326530612	49	0.28	50	0.98	50	17	32	0	18	0
1646576611	147639.945	780	3.51589696	0.39	0.00214285714	111.710745	-0.35	-0.00192307692	2.21316287	112.374699	112.374689	111.046801	111.046792	112.374694	111.046796	0.76	50	0.72	50	1	50	0.26	50	7	27	1	23	0
1646576791	147820.26	781	3.51590526	-0.53	-0.00273195876	111.710748	-0.19	-0.000979381443	2.21316572	112.374702	112.374693	111.046803	111.046793	112.374698	111.046798	0.28	50	1	50	0.54	50	0.88	50	22	35	0	15	0
1646576974	148002.872	782	3.51590977	0.46	0.00255555556	111.710746	0.26	0.00144444444	2.21316182	112.374699	112.374689	111.046802	111.046792	112.374694	111.046797	0.94	50	0.22	50	0.86	50	0.66	50	7	24	0	26	0
1646577167	148195.992	783	3.5159036	-0.65	-0.00355191257	111.710749	0.15	0.000819672131	2.21315957	112.374701	112.374692	111.046806	111.046796	112.374697	111.046801	0.38	50	0.88	50	0.16	50	0.96	50	23	39	1	11	0
1646577361	148390.469	784	3.51590005	0.41	0.00212435233	111.710747	-0.39	-0.00202072539	2.21316542	112.374701	112.374692	111.046802	111.046792	112.374696	111.046797	0.48	50	0.46	50	0.96	50	0.16	50	11	28	1	22	0
1646577542	148571.152	785	3.5159093	-0.33	-0.00170103093	111.710748	-0.47	-0.00242268041	2.21317247	112.374705	112.374695	111.046801	111.046792	112.3747	111.046797	0.16	50	0.96	50	0.72	50	0.58	50	30	41	0	9	0
1646577735	148764.398	786	3.51592045	0.53	0.0029281768	111.710746	0.09	0.000497237569	2.21317112	112.374702	112.374692	111.046799	111.04679	112.374697	111.046794	0.96	50	0.34	50	0.8	50	0.36	50	8	23	1	27	0
1646577929	148957.686	787	3.51591831	-0.13	-0.00067357513	111.710746	0.23	0.00119170984	2.21316767	112.374701	112.374692	111.046801	111.046791	112.374697	111.046796	0.84	50	0.74	50	0.42	50	0.78	50	22	35	1	15	0
1646578109	149138.094	788	3.51591286	-0.09	-0.000466321244	111.710747	0.59	0.00305699482	2.21315882	112.374699	112.37469	111.046804	111.046794	112.374695	111.046799	0.82	50	0.32	50	0.22	50	0.9	50	21	37	0	13	0
1646578290	149318.637	789	3.51589886	0.03	0.000165745856	111.710747	-0.69	-0.0038121547	2.21316917	112.374702	112.374693	111.046801	111.046791	112.374697	111.046796	0.2	50	0.86	50	0.96	50	0.24	50	22	40	0	10	0
1646578470	149499.206	790	3.51591523	-0.12	-0.000666666667	111.710747	0.68	0.00377777778	2.21315897	112.3747	112.37469	111.046804	111.046795	112.374695	111.0468	0.9	50	0.34	50	0.16	50	0.96	50	19	35	0	15	0
1646578651	149679.926	791	3.5158991	-0.163265306	-0.000902018266	111.710748	-0.456734694	-0.0025233961	2.21316582	112.374703	112.374693	111.046803	111.046794	112.374698	111.046798	0.32	50	0.94	50	0.673469388	49	0.38	50	27	37	0	13	0
1646578832	149861.353	792	3.51590993	-0.01	-5.49450549e-05	111.710748	0.19	0.00104395604	2.21316297	112.374702	112.374692	111.046804	111.046795	112.374697	111.046799	0.66	50	0.48	50	0.5	50	0.7	50	18	41	0	9	0
1646579015	150043.704	793	3.51590542	0.07	0.000388888889	111.710748	-0.53	-0.00294444444	2.21317092	112.374704	112.374694	111.046801	111.046792	112.374699	111.046797	0.46	50	0.92	50	0.92	50	0.32	50	20	33	0	16	1
1646579195	150224.041	794	3.515918	0.08	0.00043956044	111.710747	0.44	0.00241758242	2.21316432	112.374701	112.374692	111.046803	111.046793	112.374697	111.046798	0.9	50	0.38	50	0.38	50	0.74	50	18	38	0	12	0
1646579416	150445.033	795	3.51590756	0.12	0.000662983425	111.710747	-0.18	-0.000994475138	2.21316702	112.374702	112.374692	111.046801	111.046792	112.374697	111.046797	0.56	50	0.62	50	0.68	50	0.38	50	13	32	3	18	0
1646579596	150625.485	796	3.51591183	0.09	0.000407239819	111.710746	0.29	0.00131221719	2.21316267	112.3747	112.37469	111.046802	111.046793	112.374695	111.046798	0.74	50	0.36	50	0.5	50	0.7	50	17	31	0	19	0
1646579780	150809.029	797	3.51590495	-0.35	-0.00194444444	111.710748	-0.33	-0.00183333333	2.21316762	112.374703	112.374694	111.046803	111.046793	112.374698	111.046798	0.3	50	0.98	50	0.64	50	0.66	50	16	33	0	16	1
1646579961	150989.729	798	3.51591278	0.256734694	0.00139529725	111.710747	0.196734694	0.00106921029	2.21316467	112.374701	112.374692	111.046802	111.046793	112.374696	111.046797	0.78	50	0.326530612	49	0.64	50	0.58	50	18	41	0	9	0
1646580142	151171.414	799	3.51590811	-0.05	-0.000277777778	111.710747	-0.21	-0.00116666667	2.21316782	112.374702	112.374693	111.046802	111.046792	112.374697	111.046797	0.46	50	0.72	50	0.76	50	0.6	50	22	35	0	15	0
1646580323	151352.113	800	3.51591309	0.29	0.00159340659	111.710746	0.47	0.00258241758	2.21316077	112.374699	112.374689	111.046802	111.046793	112.374694	111.046797	0.96	50	0.2	50	0.54	50	0.72	50	19	35	0	15	0
1646580504	151532.751	801	3.51590194	-0.51	-0.00281767956	111.710748	-0.27	-0.00149171271	2.21316482	112.374702	112.374693	111.046804	111.046794	112.374698	111.046799	0.2	50	0.98	50	0.6	50	0.84	50	14	34	0	16	0
1646580684	151713.448	802	3.51590835	0.31	0.00172222222	111.710747	-0.25	-0.00138888889	2.21316857	112.374702	112.374692	111.046801	111.046791	112.374697	111.046796	0.56	50	0.5	50	0.84	50	0.28	50	1	17	0	33	0
1646580865	151894.093	803	3.51591428	-0.56	-0.00309392265	111.710749	0.18	0.000994475138	2.21316587	112.374704	112.374694	111.046804	111.046795	112.374699	111.0468	0.5	50	0.88	50	0.18	50	0.92	50	18	34	0	16	0
1646581046	152074.706	804	3.51591001	0.56	0.00309392265	111.710747	0.04	0.000220994475	2.21316527	112.374701	112.374691	111.046802	111.046792	112.374696	111.046797	0.92	50	0.32	50	0.92	50	0.4	50	17	38	0	12	0
1646581252	152281.01	805	3.51590906	0.31	0.00172222222	111.710745	-0.19	-0.00105555556	2.21316812	112.3747	112.374691	111.046799	111.04679	112.374696	111.046795	0.76	50	0.64	50	0.88	50	0.38	50	15	30	2	20	0
1646581432	152461.496	806	3.51591357	0.11	0.000531400966	111.710745	0.09	0.000434782609	2.21316677	112.374699	112.37469	111.046799	111.04679	112.374695	111.046795	0.78	50	0.58	50	0.7	50	0.68	50	29	44	0	6	0
1646581613	152642.009	807	3.51591143	0.11	0.000611111111	111.710744	-0.55	-0.00305555556	2.21317502	112.374701	112.374692	111.046796	111.046787	112.374697	111.046791	0.38	50	0.82	50	0.92	50	0.26	50	24	36	0	14	0
1646581793	152822.459	808	3.51592448	-0.25	-0.00138121547	111.710745	0.21	0.00116022099	2.21317187	112.374702	112.374692	111.046798	111.046789	112.374697	111.046794	0.64	50	0.68	50	0.5	50	0.96	50	7	20	0	30	0
1646581987	153015.699	809	3.5159195	-0.28	-0.00155555556	111.710747	0.56	0.00311111111	2.21316347	112.3747	112.374691	111.046802	111.046793	112.374696	111.046798	0.82	50	0.54	50	0.16	50	1	50	9	24	1	26	0
1646582180	153208.996	810	3.51590621	0.01	5.18134715e-05	111.710747	-0.83	-0.00430051813	2.21317592	112.374704	112.374695	111.046799	111.046789	112.374699	111.046794	0.14	50	0.96	50	0.96	50	0.12	50	20	40	1	10	0
1646582361	153389.708	811	3.5159259	-0.09	-0.000463917526	111.710747	-0.53	-0.00273195876	2.21318387	112.374707	112.374697	111.046797	111.046787	112.374702	111.046792	0.34	50	0.96	50	0.9	50	0.46	50	10	30	0	20	0
1646582541	153570.215	812	3.51593847	-0.03	-0.000166666667	111.710747	0.79	0.00438888889	2.21317202	112.374704	112.374694	111.0468	111.046791	112.374699	111.046796	1	50	0.24	50	0.16	50	0.98	50	25	40	0	10	0
1646582722	153750.864	813	3.51591973	0.46	0.00254143646	111.710745	-0.18	-0.000994475138	2.21317472	112.374702	112.374693	111.046797	111.046788	112.374697	111.046792	0.84	50	0.56	50	0.86	50	0.22	50	12	32	0	18	0
1646582902	153931.343	814	3.515924	0.04	0.000220994475	111.710745	0.62	0.00342541436	2.21316542	112.374699	112.37469	111.0468	111.04679	112.374694	111.046795	0.86	50	0.2	50	0.28	50	0.86	50	19	37	0	13	0
1646583083	154111.969	815	3.5159093	-0.15	-0.000833333333	111.710745	-0.59	-0.00327777778	2.21317427	112.374702	112.374693	111.046798	111.046788	112.374698	111.046793	0.24	50	0.98	50	0.84	50	0.4	50	18	31	0	19	0
1646583263	154292.433	816	3.51592329	-0.21	-0.00116022099	111.710747	0.35	0.00193370166	2.21316902	112.374702	112.374692	111.046801	111.046791	112.374697	111.046796	0.66	50	0.52	50	0.3	50	0.86	50	20	39	0	11	0
1646583445	154473.981	817	3.51591499	-0.5	-0.00277777778	111.710749	-0.18	-0.001	2.21317172	112.374705	112.374696	111.046802	111.046793	112.374701	111.046797	0.28	50	0.96	50	0.44	50	0.76	50	16	29	0	20	1
1646583626	154654.634	818	3.51591926	0.28	0.00153846154	111.710748	-0.08	-0.00043956044	2.21317292	112.374704	112.374695	111.0468	111.046791	112.374699	111.046796	0.7	50	0.5	50	0.9	50	0.54	50	17	40	0	10	0
1646583806	154835.314	819	3.51592116	0.08	0.000444444444	111.710747	0.24	0.00133333333	2.21316932	112.374703	112.374693	111.046801	111.046792	112.374698	111.046796	0.66	50	0.34	50	0.54	50	0.7	50	23	41	0	9	0
1646583987	155015.963	820	3.51591546	0.03	0.000165745856	111.710747	0.31	0.00171270718	2.21316467	112.374701	112.374692	111.046802	111.046793	112.374696	111.046798	0.84	50	0.5	50	0.52	50	0.8	50	20	40	0	9	1
1646584167	155196.509	821	3.51590811	-0.12	-0.000662983425	111.710748	-0.2	-0.00110497238	2.21316767	112.374703	112.374693	111.046802	111.046793	112.374698	111.046797	0.4	50	0.72	50	0.54	50	0.46	50	31	40	0	10	0
1646584363	155392.195	822	3.51591286	0.45	0.0025	111.710745	-0.27	-0.0015	2.21317172	112.374702	112.374692	111.046799	111.046789	112.374697	111.046794	0.62	50	0.44	50	0.92	50	0.2	50	22	37	1	12	1
1646584557	155585.819	823	3.51591926	-0.67	-0.00341836735	111.710749	-0.09	-0.000459183673	2.21317307	112.374705	112.374696	111.046802	111.046792	112.374701	111.046797	0.22	50	0.98	50	0.34	50	0.92	50	14	30	1	20	0
1646584738	155766.633	824	3.5159214	0.19	0.000979381443	111.710748	-0.53	-0.00273195876	2.21318102	112.374707	112.374697	111.046798	111.046789	112.374702	111.046793	0.34	50	0.68	50	1	50	0.28	50	8	27	0	22	1
1646584918	155947.384	825	3.51593397	-0.19	-0.00105555556	111.710749	0.05	0.000277777778	2.21318027	112.374708	112.374698	111.046799	111.04679	112.374703	111.046795	0.58	50	0.72	50	0.46	50	0.7	50	20	39	0	10	1
1646585099	156128.105	826	3.51593278	0.21	0.00116022099	111.710748	0.51	0.00281767956	2.21317262	112.374704	112.374695	111.046801	111.046791	112.374699	111.046796	0.94	50	0.22	50	0.32	50	0.62	50	28	41	0	9	0
1646585280	156308.681	827	3.51592068	0.09	0.000497237569	111.710747	-0.15	-0.000828729282	2.21317487	112.374704	112.374695	111.0468	111.04679	112.3747	111.046795	0.64	50	0.7	50	0.58	50	0.34	50	22	41	0	9	0
1646585466	156494.552	828	3.51592424	0.42	0.00233333333	111.710745	0.08	0.000444444444	2.21317367	112.374702	112.374693	111.046798	111.046788	112.374697	111.046793	0.76	50	0.26	50	0.82	50	0.48	50	13	29	0	20	1
1646585646	156675.225	829	3.51592234	-0.33	-0.00177419355	111.710747	-0.35	-0.00188172043	2.21317892	112.374705	112.374696	111.046798	111.046788	112.3747	111.046793	0.26	50	0.94	50	0.7	50	0.68	50	19	33	0	17	0
1646585827	156856.068	830	3.51593065	-0.307346939	-0.00169804939	111.710748	0.192653061	0.00106438155	2.21317603	112.374706	112.374696	111.0468	111.046791	112.374701	111.046796	0.265306122	49	0.38	50	0.28	50	0.78	50	16	34	0	16	0
1646586008	157036.848	831	3.51592608	0.03	0.000165745856	111.710748	0.43	0.00237569061	2.21316958	112.374704	112.374694	111.046802	111.046793	112.374699	111.046797	0.9	50	0.44	50	0.38	50	0.78	50	19	33	0	17	0
1646586190	157219.085	832	3.51591588	0.43	0.00237569061	111.710746	0.09	0.000497237569	2.21316823	112.374701	112.374692	111.0468	111.046791	112.374697	111.046796	0.9	50	0.38	50	0.82	50	0.48	50	5	23	0	27	0
1646586372	157400.745	833	3.51591374	-0.37	-0.00203296703	111.710748	0.19	0.00104395604	2.21316538	112.374702	112.374693	111.046803	111.046794	112.374698	111.046798	0.5	50	0.68	50	0.3	50	0.86	50	3	8	0	42	0
1646586552	157581.132	834	3.51590923	0	0	111.710748	0	0	2.21316538	112.374702	112.374693	111.046803	111.046794	112.374698	111.046798	1	50	1	50	1	50	1	50	0	0	0	50	0
1646586734	157762.835	835	3.51590923	0	0	111.710748	0	0	2.21316538	112.374702	112.374693	111.046803	111.046794	112.374698	111.046798	1	50	1	50	1	50	1	50	0	0	0	50	0
1646586914	157943.421	836	3.51590923	0	0	111.710748	0	0	2.21316538	112.374702	112.374693	111.046803	111.046794	112.374698	111.046798	1	50	1	50	1	50	1	50	0	0	0	50	0
1646587108	158137.043	837	3.51590923	0	0	111.710748	0	0	2.21316538	112.374702	112.374693	111.046803	111.046794	112.374698	111.046798	1	50	1	50	1	42	1	50	0	0	1	49	1
1646587291	158319.939	838	3.51590923	0	0	111.710748	0	0	2.21316538	112.374702	112.374693	111.046803	111.046794	112.374698	111.046798	1	50	1	50	1	50	1	50	0	0	0	50	0
1646587472	158500.778	839	3.51590923	0	0	111.710748	0	0	2.21316538	112.374702	112.374693	111.046803	111.046794	112.374698	111.046798	1	50	1	50	1	50	1	50	0	0	0	48	2
1646587655	158683.79	840	3.51590923	0	0	111.710748	0	0	2.21316538	112.374702	112.374693	111.046803	111.046794	112.374698	111.046798	1	50	1	50	1	50	1	50	0	0	0	50	0
1646587851	158879.615	841	3.51590923	0	0	111.710748	0	0	2.21316538	112.374702	112.374693	111.046803	111.046794	112.374698	111.046798	1	50	1	50	1	50	1	50	0	0	1	50	0
1646588032	159061.493	842	3.51590923	0.01	5.12820513e-05	111.710748	0.01	5.12820513e-05	2.21316523	112.374702	112.374693	111.046803	111.046794	112.374697	111.046798	1	50	0.98	50	1	50	1	50	0	0	0	50	0
