# Supplementary material for: Improved bounds on Lorentz violation from composite pulse Ramsey spectroscopy in a trapped ion
Source: Nat Commun. 2022 Nov 27;13:7314. doi: 10.1038/s41467-022-34818-0 (PMC9701673; doi:10.1038/s41467-022-34818-0)
Supplement: Supplementary file 2 — Source Data [file 41467_2022_34818_MOESM2_ESM.zip › Source_data_files/ReadMe.txt]

DOI:
title: Dataset for the publication "Improved bounds on Lorentz violation from composite pulse Ramsey spectroscopy in a trapped ion"
summary: Measurement data for the publication "Improved bounds on Lorentz violation from composite pulse Ramsey spectroscopy in a trapped ion" by L.S. Dreissen et al, 2022. 
creators:
L.S. Dreissen (Physikalisch-Technische Bundesanstalt, Bundesallee 100, 38116, Braunschweig, Germany) https://orcid.org/0000-0002-5659-7577,
C.-H. Yeh (Physikalisch-Technische Bundesanstalt, Bundesallee 100, 38116, Braunschweig, Germany) https://orcid.org/0000-0002-1066-3268,
H.A. Fürst (Physikalisch-Technische Bundesanstalt, Bundesallee 100, 38116, Braunschweig, Germany and Institut für Quantenoptik, Leibniz Universität Hannover, Welfengarten 1, 30167 Hannover, Germany) https://orcid.org/0000-0002-6811-5248,
K.C. Grensemann (Physikalisch-Technische Bundesanstalt, Bundesallee 100, 38116, Braunschweig, Germany) https://orcid.org/0000-0002-9927-4858,
T.E. Mehlstäubler (QUEST 2 and Institut für Quantenoptik, Leibniz Universität Hannover, Welfengarten 1, 30167 Hannover, Germany) https://orcid.org/0000-0003-3430-4689

keywords: fundamental physics tests, quantum gravity, Lorentz violation, atomic spectra, atomic clocks, optical clocks, coherent control, cooling and trapping, laser spectroscopy, trapped ions
project title: Dataset for the publication "Improved bounds on Lorentz violation from a composite pulse method in a trapped ion"
funder:	Alexander von Humboldt, DFG, Max-Planck-RIKEN-PTB-Center for Time, Constants and Fundamental Symmetries
funder nr: DFG Grant No. CRC SFB 1227 DQ-mat, DFG EXC-2123 QuantumFrontiers-390837967
link to projekt homepage: https://www.quantummetrology.de/quaccs/home/
software:
description of the individual files:
This dataset is the basis for the publication "Improved bounds on Lorentz violation from composite pulse Ramsey spectroscopy in a trapped ion" by L.S. Dreissen et al, 2022.
The dataset used to extract the data shown in Fig. 3 and Fig. S2. The valididty of each dataset is given in a seperate file "data_validity.txt". The data sets are subdivided into folders corresponding to the starting date of the measurement run. Each folder contains one or more data files named "LLI_with_servo_467_xx.txt" containing 29 collumns. 

Collumn 1: UTC time stamp
Collumn 2: relative time
collumn 3: run number
collumn 4: the rf drive frequency
collumn 5&6: correction factors for the center frequency of the E3 transition extracted from the 4-point servo
collumn 7: the center frequency of the E3 transition
collumn 8&9: correction factors for the magnetic field extracted from the 4-point servo
collumn 10: the magnetic field
collumn 11-14: the four frequencies of the E3 excitation laser to measure the 4-point servo
collumn 15-16: the center frequency of the two opposite Zeeman E3 transitions extracted from the 4-point servo
collumn 17-24: the 4 measured populations and their corresponding number of valid cycles in the run used for the 4-point servo
collumn 25: the number of bright detections after the full measurement sequence (see Fig. 2)
collumn 26: the number of valid cycles of the full measurement sequence (see Fig. 2)
collumn 27-29: The reason why the cycles were invalid.

Data acquisition was performed by fluorescence imaging of the ions onto an EMCCD camera after an excitation pulse. After readout of a specific region of interest of the camera image, the experimental control software decides whether the ion is in the desired excited state and thus appears dark (excitation successful) or in a bright state (ion still fluorescing).
